# Supplementary material for: Identification of novel transcripts and peptides in developing murine lens
Source: Sci Rep. 2018 Jul 24;8:11162. doi: 10.1038/s41598-018-28727-w (PMC6057992; doi:10.1038/s41598-018-28727-w)
Supplement: Supplementary file 2 — Supplementary Table 1 [file 41598_2018_28727_MOESM2_ESM.xlsx]

## Sheet: E15
Transcript ID	Gene Symbol	Expression (TPM) E15
NM_001278570	Cryaa	24143
NM_007774	Cryga	18944
NM_007776	Crygd	14441.5
NM_021352	Crybb3	13841.8
NM_023695	Crybb1	12905.7
NM_144761	Crygb	10219.8
NM_027010	Crygf	9724.32
NM_021541	Cryba2	9099.93
NM_007775	Crygc	5310.84
NM_008600	Mip	4761.46
NM_153076	Crygn	4363.07
NM_177693	Lim2	3961.91
NM_021351	Cryba4	3883.71
NM_001159650	Crybb3	3750.26
NM_001082573	Crygc	3356.83
NM_009846	Cd24a	3191.76
NM_009965	Cryba1	3026.67
NM_013501	Cryaa	2848.55
NM_001278161	Hbb-b1	2728.66
NM_001109761	Capn3	2707.49
NM_001002896	Bfsp2	2660.51
NM_011291	Rpl7	2633.99
NM_009429	Tpt1	2558.62
NM_031165	Hspa8	2547.79
NM_018853	Rplp1	2512.25
NM_007475	Rplp0	2500.31
NM_008907	Ppia	2441.84
NM_011296	Rps18	2426.98
NR_130973	H19	2400.77
NM_001313933	Cryba1	2370.96
NM_016738	Rpl13	2131.39
NM_024212	Rpl4	2130.92
NM_009094	Rps4x	2101.37
NM_020600	Rps14	2087.62
NM_011701	Vim	2074.73
NR_003373	Gm15772	2073.82
NM_172086	Rpl32	2065.66
NM_008302	Hsp90ab1	1987.34
NM_009095	Rps5	1959.58
NM_016959	Rps3a1	1947.56
NM_011653	Tuba1a	1879.76
NM_025919	Rpl11	1839.46
NM_011029	Rpsa	1805.07
NM_013765	Rps26	1770.19
NM_009076	Rpl12	1714.63
NM_009438	Rpl13a	1710.78
NM_009098	Rps8	1704.62
NM_010240	Ftl1	1694.14
NM_012053	Rpl8	1688.95
NM_009092	Rps17	1655.86
NM_013725	Rps11	1653.25
NM_007777	Cryge	1605.62
NM_029767	Rps9	1600.71
NM_023119	Eno1	1599.41
NM_025592	Rpl35	1593.05
NM_009077	Rpl18	1591.76
NM_013762	Rpl3	1582.23
NM_024175	Rps23	1554.57
NM_007907	Eef2	1552.06
NM_009078	Rpl19	1538.38
NM_026055	Rpl39	1468.36
NM_009091	Rps15	1451.55
NM_001083955	Hba-a2	1429.89
NM_010798	Mif	1416.89
NM_016774	Atp5b	1347.36
NM_013467	Aldh1a1	1341.19
NM_018860	Rpl41	1293.49
NM_011654	Tuba1b	1289.93
NM_011292	Rpl9	1283.38
NM_019865	Rpl36a	1270.93
NM_011297	Rps24	1229.4
NM_008972	Ptma	1220.25
NM_011300	Rps7	1197.95
NM_009081	Rpl28	1192.34
NM_009096	Rps6	1180.78
NM_009609	Actg1	1168.87
NM_013647	Rps16	1168.29
NM_025963	Rps10	1168.16
NM_027959	Pdia6	1167.21
NR_046233	Rn45s	1163.2
NM_009751	Bfsp1	1144.22
NM_024266	Rps25	1136.83
NM_025587	Rps21	1121.68
NM_016980	Rpl5	1108.45
NM_021278	Tmsb4x	1104
NM_008503	Rps2	1102.6
NM_007393	Actb	1091.99
NM_011287	Rpl10a	1080.34
NM_026533	Rps13	1069.16
NM_001253883	Pkm	1065.41
NM_025974	Rpl14	1062.66
NM_024218	Rpl24	1057.76
NM_001190258	Rps27rt	1050.73
NM_026020	Rplp2	1045.11
NM_011295	Rps12	1027.5
NM_029722	Gje1	1026.4
NM_029751	Rpl18a	1004.5
NM_011655	Tubb5	1002.62
NM_144958	Eif4a1	971.8
NM_011975	Rpl27a	956.83
NM_012052	Rps3	943.97
NM_007990	Fau	936.26
NM_013608	Naca	918.14
NM_001312893	Crybb1	914.58
NM_018730	Rpl36	909.05
NM_053257	Rpl31	891.31
NR_002885	Gm10052	882.35
NM_026007	Eef1g	882.18
NM_207523	Rpl23a	871.96
NM_008210	H3f3a	862.4
NM_009093	Rps29	839.52
NM_026358	Mgarp	837.49
NM_013541	Gstp1	835.12
NM_001199350	Rpl34-ps1	834.66
NM_009967	Crygs	816.34
NM_011290	Rpl6	813.06
NM_001170540	Btf3	812.87
NM_010318	Gng5	799.08
NM_007450	Slc25a4	783.97
NM_010699	Ldha	770.15
NM_025589	Rpl36al	760.59
NM_011072	Pfn1	753.61
NM_019883	Uba52	744.87
NM_008722	Npm1	735.57
NM_008828	Pgk1	733.06
NM_009941	Cox4i1	731.99
NM_009156	Selenow	726.57
NM_011289	Rpl27	725.64
NM_007637	Cct5	717.53
NM_016956	Hbb-b2	703.44
NM_009083	Rpl30	700.92
NM_007687	Cfl1	683.66
NM_010480	Hsp90aa1	670.62
NM_001278569	Cryaa	666.84
NM_009836	Cct3	659.33
NM_001285489	Nap1l4	653.95
NM_009536	Ywhae	649.5
NM_008180	Gss	648.44
NR_110499	Rpl14-ps1	646.19
NM_010239	Fth1	646.11
NM_001163485	Rpl30	645.42
NM_001317218	Myl6	643.11
NM_052835	Rpl10	634
NM_008048	Igfbp7	624.14
NM_022891	Rpl23	623.15
NM_030022	Grifin	619.4
NM_001048058	Rpl38	616.71
NM_027862	Atp5h	616.22
NM_027044	Pfdn5	613.87
NM_001271623	Gja3	611.18
NM_025983	Atp5e	610.52
NM_138597	Atp5o	608.79
NM_007614	Ctnnb1	607.71
NM_001324533	Rpl29	605.61
NM_013721	Rpl7a	603.51
NM_010890	Nedd4	602.9
NM_001130485	Rpl35a	598.77
NM_001312894	Crybb1	594.32
NM_023579	Ipo5	582.05
NM_019791	Maged1	578.97
NM_028071	Cotl1	578.73
NM_013737	Pla2g7	574.76
NM_007505	Atp5a1	568.28
NM_015814	Dkk3	563.86
NM_001002239	Rpl17	557.72
NM_011187	Psmb7	555.38
NM_007589	Calm2	554.4
NM_009415	Tpi1	548.81
NM_011034	Prdx1	547.48
NR_027656	Oaz1-ps	546.45
NM_020582	Atp5j2	545.64
NM_025641	Uqcrh	545.55
NM_009128	Scd2	544.2
NM_025628	Cox6b1	542.7
NM_013902	Fkbp3	542.28
NM_011400	Slc2a1	541.86
NM_009084	Rpl37a	536.01
NM_008683	Nedd8	531.74
NM_026943	Snrpd2	528.72
NM_009391	Ran	524
NM_010886	Ndufa4	523.05
NM_028813	Vit	521.31
NM_011631	Hsp90b1	517.99
NR_002847	Malat1	517.73
NM_018799	Eif3i	515.03
NM_007591	Calr	511.13
NM_021473	Akr1a1	510.95
NM_011732	Ybx1	510.11
NM_001077184	Bsg	508.98
NM_026069	Rpl37	505.54
NM_001289782	Cryab	504.63
NM_024166	Chchd2	501.77
NM_013686	Tcp1	501.44
NM_028749	Npl	499.61
NM_007636	Cct2	499.21
NM_008945	Psmb4	498.94
NM_008950	Psmc5	498.23
NM_020569	Park7	496.88
NM_013834	Sfrp1	495.74
NM_008774	Pabpc1	495.3
NM_008160	Gpx1	494.41
NM_009983	Ctsd	493.98
NM_025624	Pomp	488.24
NM_028044	Cnn3	486.83
NM_026695	Etfb	484.34
NM_031868	Ppp1ca	482.05
NM_008672	Nap1l4	480.49
NM_007748	Cox6a1	475.7
NM_001206367	Gsn	475.07
NM_021273	Ckb	474.46
NM_008248	Hint1	474.14
NM_019738	Nupr1	470.59
NM_053071	Cox6c	468.48
NM_009931	Col4a1	464.52
NM_007830	Dbi	463.27
NM_011738	Ywhah	462.41
NM_028659	Eif3k	459.33
NM_026305	Elob	459.29
NM_016750	H2afz	457.54
NM_007451	Slc25a5	456.31
NM_009964	Cryab	447.93
NM_019641	Stmn1	447.83
NM_008705	Nme2	446.49
NM_011186	Psmb5	437.44
NM_001348227	Uba52	436.81
NM_001077510	Gnas	434.4
NM_080635	Eif3h	428.36
NM_011149	Ppib	425.86
NM_009840	Cct8	423.42
NM_009510	Ezr	423.01
NM_013492	Clu	421.37
NM_007638	Cct7	419.53
NM_007476	Arf1	419.36
NM_001083955_dup1	-	413.41
NM_013795	Atp5l	412.39
NM_009273	Srp14	410.07
NM_025523	Ndufc1	409.63
NM_009942	Cox5b	406.74
NM_010917	Nid1	405.27
NM_175190	Swi5	404.94
NM_023144	Nono	404.77
NM_026242	Mrfap1	404.37
NM_008946	Psmb6	402.31
NM_026318	Hypk	400.1
NM_026468	Atp5g2	396.35
NM_001177307	Aldoa	396.17
NM_134118	Tecr	393.5
NM_011543	Skp1a	390.44
NM_011434	Sod1	388.46
NM_027360	2010107E04Rik	386.41
NM_010807	Marcksl1	383.09
NM_009976	Cst3	381.7
NM_009227	Snrpe	380.58
NM_001168226	Morf4l2	380.29
NM_019771	Dstn	379.82
NM_001293683	Zwint	377.61
NM_011971	Psmb3	377.57
NM_008948	Psmc3	374.39
NM_011239	Ranbp1	372.19
NM_023374	Sdhb	368.95
NM_009321	Tbca	368.42
NM_008298	Dnaja1	365.77
NM_009169	Sem1	364.36
NM_012002	Cops6	364.19
NM_001291061	Bfsp1	362.92
NM_146116	Tubb4b	362.72
NR_130974	H19	362.37
NM_026155	Ssr3	361.56
NM_009838	Cct6a	360.22
NM_175015	Atp5g3	359.03
NM_008112	Gdi2	358.05
NM_010477	Hspd1	356.39
NM_010360	Gstm5	353.84
NM_011508	Eif1	353.8
NM_001163434	Hspa5	353.12
NM_018870	Pgam2	353.04
NM_025821	Carhsp1	352.91
NM_011185	Psmb1	350.34
NM_173011	Idh2	347.91
NM_023418	Pgam1	345.65
NM_008303	Hspe1	345.43
NM_008388	Eif3e	345.17
NM_013535	Grcc10	344.98
NM_025437	Eif1ax	343.82
NM_001312884	Cryba4	343.41
NM_001317385	Prdx2	342.29
NM_008251	Hmgn1	340.89
NM_011670	Uchl1	340.5
NM_023211	Usmg5	338.83
NM_030082	Hist3h2ba	338.81
NM_007507	Atp5k	337.93
NM_025284	Tmsb10	337.92
NM_009870	Cdk4	337.33
NM_015735	Ddb1	336.3
NM_001289784	Cryab	335.26
NM_001290475	Tdrd7	328.92
NM_011563	Prdx2	328.73
NR_029468	Snhg12	328.28
NM_025947	Dynlrb1	327.52
NM_025899	Uqcrc2	326.72
NM_008617	Mdh2	326.05
NM_010885	Ndufa2	325.89
NM_025348	Ndufa3	325.68
NM_023716	Tubb2b	324.36
NM_009932	Col4a2	324.21
NM_181582	Eif5a	321.72
NM_183250	Tma7	320.66
NM_145380	Eif3m	319.17
NM_197979	Uqcr10	319.03
NM_007952	Pdia3	318.51
NM_023202	Ndufa7	318.37
NM_009450	Tubb2a	317.9
NM_008162	Gpx4	316.97
NM_026506	Snrpg	316.79
NM_009342	Dynlt1b	316.46
NM_001122737	Igf2	316.11
NM_025824	Bzw1	316.02
NM_001253807	Ywhaz	315.11
NM_013897	Timm8b	314.49
NM_007749	Cox7c	314.12
NM_011968	Psma6	313.26
NM_001111044	Serpinh1	312.45
NM_008590	Mest	311.24
NM_025596	Prelid1	306.88
NM_053102	Selenof	306.23
NM_007840	Ddx5	306.18
NM_029565	Tmem59	304.28
NM_009945	Cox7a2	304.12
NM_021538	Cope	302.85
NM_011063	Pea15a	299.26
NM_011865	Pcbp1	294.47
NR_002445	BC002163	294.42
NM_010219	Fkbp4	294.09
NM_022423	Rnf187	293.44
NM_181541	Caprin2	292.09
NM_024431	Morf4l1	291.29
NM_007750	Cox8a	290.97
NM_026061	Ndufb8	290.82
NM_020615	Atp5c1	290.68
NM_011969	Psma7	290.16
NM_025379	Cox7b	290.15
NM_025381	Atp6v1f	288.15
NM_019793	Tspan3	287.43
NM_016843	Atxn10	286.59
NM_008640	Laptm4a	286.33
NM_009448	Tuba1c	286.09
NM_013614	Odc1	284.77
NM_130889	Anp32b	283.84
NM_016755	Atp5j	283.74
NM_011970	Psmb2	283.27
NM_134101	Psmd2	282.88
NM_026420	Paip2	281.44
NM_009079	Rpl22	281.06
NM_153503	Rnf113a1	280.48
NM_025586	Rpl15	280.4
NM_145139	Eif3l	279.38
NM_008546	Mfap2	279.28
NM_007590	Calm3	277.94
NM_025650	Uqcr11	277.57
NM_010496	Id2	277.2
NM_009750	Bex3	277.07
NM_009225	Snrpb	276.78
NM_009795	Capns1	276.57
NM_001252261	Npm1	276.01
NM_007631	Ccnd1	275.83
NM_025550	Psmd6	274.5
NM_133354	Sumo2	274.48
NM_146200	Eif3c	274.23
NM_001025577	Maf	272.73
NM_001304719	Atp5f1	272.15
NM_007502	Atp1b3	271.78
NM_025843	Ndufb7	271.22
NM_009187	Cox7a2l	270.15
NR_037854	Atp6v0c-ps2	269.93
NM_026914	Smdt1	269.68
NM_019718	Arl3	269.52
NM_008197	H1f0	269.14
NM_025562	Fis1	268.83
NM_009790	Calm1	268.78
NM_175224	Metap1	268.65
NM_011045	Pcna	268.57
NM_026684	Ndufb10	268.42
NM_011966	Psma4	267.46
NM_011694	Vdac1	266.66
NM_009837	Cct4	266.15
NM_001316675	Mdh1	264.14
NM_026030	Eif2s2	263.39
NM_007510	Atp6v1e1	262.92
NM_010684	Lamp1	262.04
NM_026219	Uqcrb	261.66
NM_008885	Pmp22	260.89
NM_009366	Tsc22d1	259.97
NM_019824	Arpc3	258.61
NM_009861	Cdc42	258.36
NM_008231	Hdgf	258.16
NM_139269	Pla2g16	257.97
NM_019749	Gabarap	256.66
NM_011967	Psma5	256.37
NM_008410	Itm2b	256.29
NM_010634	Fabp5	255.94
NM_016876	Eif3g	255.76
NM_010514	Igf2	255.71
NM_008944	Psma2	254.29
NM_001347226	Rpl22l1	254.28
NM_010578	Itgb1	254.22
NM_015800	Crim1	253.83
NM_026467	Rps27l	253.34
NM_010028	Ddx3x	252.72
NM_016763	Hsd17b10	252.7
NM_007747	Cox5a	252.58
NR_030451	Mir682	252.49
NM_008218	Hba-a1	251.9
NM_011965	Psma1	251.87
NM_025396	Pgls	251.71
NM_018749	Eif3d	251.64
NM_026377	Sfr1	251.44
NM_026911	Spcs1	251.31
NM_021510	Hnrnph1	249.92
NM_011404	Slc7a5	249.51
NM_025987	Ndufa6	249.42
NM_009388	Tkt	249.37
NM_008704	Nme1	248.33
NM_198613	Ap2s1	248.06
NM_008379	Kpnb1	247.04
NM_007653	Cd63	246.96
NM_009037	Rcn1	246.26
NM_024220	Ndufc2	246.11
NM_010948	Nudc	245.99
NM_024173	Atp6v1g1	245.76
NM_019411	Ppp2ca	245.31
NM_021519	Edf1	245.27
NM_024460	Ost4	244.73
NM_181394	Anapc13	244.39
NM_009761	Bnip3l	243.64
NM_007410	Adh5	243.43
NM_146036	Ahsa1	242.65
NM_013715	Cops5	242.62
NM_019419	Arl6ip1	242.02
NM_015758	Foxe3	239.93
NM_001166594	Eif5a	239.74
NR_002890	Gm12070	239.74
NM_026517	Rpl22l1	239.22
NM_025939	Paics	239.15
NM_008138	Gnai2	238.97
NM_026095	Snrpd3	238.93
NM_025509	Ostc	238.86
NM_026556	Dynll2	237.36
NM_007951	Erh	236.44
NM_153064	Ndufs2	236.43
NM_026669	Tmbim6	236.2
NM_001007571	D8Ertd738e	234.3
NM_011660	Txn1	234.09
NM_008947	Psmc1	234.03
NM_009007	Rac1	233.87
NM_008047	Fstl1	232.81
NM_001113358	Dad1	232.23
NM_009716	Atf4	231.37
NM_001291074	Nsfl1c	230.87
NM_019682	Dynll1	230.77
NM_025516	Ergic3	230.47
NM_133671	U2af2	229.94
NM_016966	Phgdh	229.57
NM_010312	Gnb2	229.43
NM_007438	Aldoa	228.94
NM_001130484	Rpl35a	228.08
NM_024171	Sec61b	227.07
NM_016891	Ppp2r1a	227.02
NM_026147	Rps20	226.52
NM_026129	Erp29	224.66
NM_001083891	Ndufv3	224.62
NM_026572	Gcsh	223.94
NM_183256	Cox14	222.26
NM_031248	Lamtor2	221.77
NM_007597	Canx	221.65
NM_133834	Hnrnpf	221.11
NM_001113248	Sin3b	221.03
NM_011921	Aldh1a7	219.33
NM_026545	Psmd8	218.71
NM_021880	Prkar1a	217.18
NM_001012336	Mdk	216.01
NM_010481	Hspa9	215.7
NM_019435	Ndufb11	215.28
NM_025313	Atp5d	215.1
NM_025548	Tbcb	214.86
NM_009030	Rbbp4	214.83
NM_009876	Cdkn1c	214.6
NM_029293	Phpt1	214.43
NM_011224	Pygm	213.62
NM_026759	Mrpl13	213.52
NM_183308	Pon2	212.85
NM_026885	Chmp2a	211.1
NM_133796	Arhgdia	210.86
NM_025959	Psmc6	210.03
NM_053076	Rtn3	209.99
NM_024206	Sec13	209.81
NM_001110145	Ssb	209.81
NM_009460	Sumo1	209.77
NM_145625	Eif4b	208.34
NM_001168257	Tmem40	207.96
NM_011793	Banf1	207.6
NM_026329	Polr2g	206.31
NM_013826	Mocs2	205.32
NM_001161624	Cdkn1c	205.29
NM_001252476	Prmt1	204.27
NM_011119	Pa2g4	203.6
NM_054102	Ivns1abp	203.34
NM_026610	Ndufb4	202.45
NM_134469	Fdps	200.8
NM_010860	Myl6	200.77
NM_011032	P4hb	200.03
NM_001312895	Crybb1	199.8
NM_026063	Uqcc2	199.6
NM_011528	Taldo1	199.42
NM_011188	Psmc2	199.33
NM_016802	Rhoa	199.29
NM_019760	Serinc1	198.8
NM_001168256	Tmem40	198.6
NM_007664	Cdh2	198.36
NM_178939	Pdrg1	198.35
NM_010880	Ncl	198.29
NM_023172	Ndufb9	198.2
NM_078478	Ghitm	197.55
NM_013507	Eif4g2	196.5
NM_008831	Phb	196.5
NR_034046	Snora61	196.35
NM_001146309	Dbnl	196.17
NM_138953	Ell2	196.04
NM_011875	Psmd13	195.99
NM_015827	Copb2	195.32
NM_001170341	Mlf2	195.07
NM_027139	Taf9	194.98
NM_023422	Hist1h2bc	194.92
NM_025344	Eif3f	194.79
NM_145422	Rtcb	194.36
NM_011712	Tceal9	194.06
NM_178218	Hist3h2a	193.73
NM_010497	Idh1	193.23
NM_025366	Chchd1	192.92
NM_010730	Anxa1	192.62
NM_026211	Tmed9	192.58
NM_001048057	Rpl38	191.72
NM_019642	Rpn2	190.95
NM_009787	Pdia4	190.89
NM_130884	Idh3b	190.43
NM_010925	Rrp1	190.36
NM_024191	Arl2bp	189.57
NM_001146120	Psap	189.54
NM_011801	Cfdp1	188.93
NM_008889	Ppp1r14b	188.52
NM_023402	Myl12b	188.19
NM_025374	Glo1	187.96
NM_011879	Ik	187.95
NM_029362	Chmp4b	187.84
NM_001136085	Uba1	187.84
NM_025613	Eid1	187.37
NM_025407	Uqcrc1	187.33
NM_010655	Kpna2	185.68
NM_008003	Fgf15	185.6
NM_026438	Ppa1	185.6
NM_025498	Psenen	185.59
NM_133916	Eif3b	185.36
NM_019746	Pdcd5	184.76
NM_011354	Serf2	184.34
NM_008760	Ogn	183.87
NM_011279	Rnf7	183.82
NM_001271443	Ndufs8	182.77
NM_170669	Rps15a	182.66
NM_027357	Psmd1	181.91
NM_009242	Sparc	181.9
NM_025316	Ndufb5	181.8
NM_001204875	Set	181.75
NM_008951	Psmd4	181.68
NM_025356	Ube2d3	181.47
NM_011293	Polr2j	181.46
NM_025315	Med21	181.41
NM_016860	Actr1a	180.82
NM_134150	Otub1	180.61
NM_021500	Maea	180.47
NM_016737	Stip1	180.21
NM_001301721	Atp5g3	180.17
NM_026851	Mrpl52	180.08
NM_001114087	Pdlim7	180.01
NM_027395	Basp1	179.93
NM_023372	Rpl38	179.87
NM_026919	Tmem258	179.35
NM_007632	Ccnd3	179.15
NM_009144	Sfrp2	178.93
NM_008228	Hdac1	178.84
NM_033612	Cela1	178.73
NM_012021	Prdx5	178.7
NM_133739	Tmem123	178.46
NM_001164216	Romo1	178.25
NM_018771	Gipc1	178.2
NM_008791	Pcp4	178
NM_009720	Atox1	177.52
NM_007479	Arf4	177.37
NM_030109	Sf3b2	177.34
NM_033444	Clic1	177.33
NM_007624	Cbx3	177.15
NM_153152	2410015M20Rik	176.37
NM_026934	Zc3h15	175.71
NM_001166630_dup2	-	175.59
NM_009829	Ccnd2	174.87
NM_026528	Rtraf	174.76
NM_007838	Ddost	174.31
NM_008300	Hspa4	174.27
NM_022325	Ctsz	172.79
NM_007684	Cetn3	172.67
NM_019727	Snx1	172.6
NM_015740	Bloc1s1	172.51
NM_019880	Mtch1	172.18
NM_023312	Ndufa13	171.76
NM_025403	Nop10	171.7
NM_026988	Ptms	171.02
NM_023240	Eef1d	170.99
NM_001109913	Hnrnpm	170.8
NM_008577	Slc3a2	170.67
NM_015816	Lsm4	170.64
NM_023423	Akirin1	170.54
NM_009226	Snrpd1	170.5
NM_022996	Ndfip1	170.37
NM_133937	Brk1	170.3
NM_024233	Rexo2	170.28
NM_019772	1110004F10Rik	170.24
NM_026027	Pfdn1	170.09
NM_133777	Ube2s	170.09
NM_016742	Cdc37	170.06
NM_001040131	Eif4g2	169.93
NM_007792	Csrp2	169.46
NM_010817	Psmd7	169.3
NM_013716	G3bp1	169.25
NM_001099674	1810022K09Rik	168.62
NM_011991	Cops3	167.96
NM_023429	Ociad1	167.75
NM_001347649	Fus	167.63
NM_011482	Snu13	166.69
NM_025922	Itpa	166.61
NM_009031	Rbbp7	166.36
NM_010891	Sept2	166.02
NM_030685	Serp1	165.81
NM_144514	Commd1	165.07
NM_144866	Etf1	164.89
NM_001163425	Cops9	164.16
NM_008321	Id3	164.09
NM_001282737	Magoh	163.63
NM_019685	Ruvbl1	163.54
NM_001083938	Rnaset2a	163.5
NM_009975	Csnk2b	163.28
NM_145455	Btf3	162.88
NM_025567	Cyc1	162.51
NM_025326	Tmem176a	162.36
NM_011695	Vdac2	162.18
NM_001190449	Ddah2	161.81
NM_029872	Hnrnpa0	161.81
NM_026473	Tubb6	161.69
NM_008784	Igbp1	161.55
NM_023153	Cwc15	161.26
NM_010888	Ndufs6	161.17
NM_010358	Gstm1	161.15
NM_030694	Ifitm2	161.12
NM_080633	Aco2	160.98
NM_025358	Ndufa9	159.35
NM_025535	Sar1b	159.34
NM_198937	Jpt2	159.2
NM_018753	Ywhab	159.14
NM_026688	Ndufs3	158.93
NM_022997	Vps35	158.87
NM_008252	Hmgb2	158.76
NM_011590	Timm17a	158
NM_016844	Rps28	157.81
NM_011696	Vdac3	157.8
NM_012060	Bcap31	157.57
NM_026878	Rasl11b	157.48
NM_011715	Wdr1	157.43
NM_021567	Pcbp4	157.42
NR_002840	Gas5	157.23
NM_008229	Hdac2	157
NM_025894	Psmd12	156.98
NR_033574	Nutf2-ps1	156.9
NM_026744	Mrpl53	156.89
NM_025591	Fam136a	156.36
NM_001199188	Snx5	156.02
NM_029814	Chmp5	155.9
NM_027098	Mrpl30	155.36
NM_025570	Mrpl20	155.28
NM_001001491	Tpm4	154.96
NM_019913	Txn2	154.85
NM_009427	Tob1	154.67
NM_024176	Drap1	154.63
NM_172400	Dnajc8	153.91
NM_009005	Rab7	153.66
NM_020590	Gabarapl1	153.59
NM_025848	Sdhd	153.38
NM_013494	Cpe	153.22
NM_181420	Fn3krp	152.93
NR_030738	2410006H16Rik	152.84
NM_001310771	Bud31	152.77
NM_178376	Rraga	152.47
NM_011512	Surf4	152.39
NM_025710	Uqcrfs1	152.37
NM_025439	Tmem9	152.03
NM_177420	Psat1	151.74
NM_027151	Dctn2	151.71
NM_009652	Akt1	151.24
NM_009224	Snrnp70	150.94
NM_134040	Ddx1	150.72
NM_001017429	Cox17	150.55
NM_025554	Polr2e	150.17
NM_026551	Dcakd	150.15
NM_178645	Blmh	149.99
NM_024197	Ndufa10	149.95
NM_010882	Ndn	148.19
NM_138600	Aldh7a1	148.04
NM_029787	Cyb5r3	148
NM_009456	Ube2l3	147.68
NM_026617	Tmbim4	147.64
NM_011070	Pfdn2	147.5
NM_180678	Gars	147.31
NM_080837	Mydgf	147.25
NM_007509	Atp6v1b2	146.63
NM_133949	Ptov1	146.08
NM_001301341	Hnrnpk	145.47
NM_172609	Tomm22	145.45
NM_133655	Cd81	144.74
NM_023210	Anp32e	144.67
NM_011499	Strap	144.61
NM_007604	Capza2	144.55
NM_009011	Rad23b	144.46
NM_008258	Jpt1	144.34
NM_023277	Jam3	144.27
NR_034050	Snora44	144.1
NM_026056	Cap2	143.99
NM_001033166	Selenoh	143.98
NM_019748	Sae1	143.96
NM_013663	Srsf3	143.63
NM_029711	Arpc2	143.44
NM_175102	Sf3b5	143.43
NR_102392	Mea1	143.34
NM_028339	Tmx1	143.02
NM_021430	Rilpl1	142.81
NM_016895	Ak2	142.72
NM_008019	Fkbp1a	142.48
NM_011288	Mrpl23	142.31
NM_027342	Fam162a	142.03
NM_019830	Prmt1	141.96
NM_144541	Babam2	141.89
NM_026170	Ergic1	141.86
NM_023203	Dctpp1	141.84
NM_007984	Fscn1	141.84
NM_019719	Stub1	141.83
NM_016740	S100a11	141.7
NM_139149	Fus	141.55
NM_028388	Ndufv2	141.49
NM_008211	H3f3b	141.27
NM_001024206	Trappc1	141.01
NM_001282017	Psmd4	140.93
NM_024221	Pdhb	140.5
NM_018871	Ywhag	140.48
NM_023281	Sdha	140.34
NM_026614	Ndufa5	140.23
NM_009919	Cnih1	139.64
NM_001033305	Ndufb6	139.48
NM_024187	U2af1	139.46
NM_178653	Sccpdh	139.27
NM_146150	Nrd1	139.16
NM_025868	Tmx2	139.11
NM_009687	Apex1	139.01
NM_030127	Htra3	138.91
NM_026631	Nhp2	138.6
NM_146110	Aamp	138.54
NM_012010	Eif2s3x	138.32
NM_016861	Pdlim1	138.24
NM_025740	Cfap36	137.82
NM_019647	Rpl21	137.72
NR_024067	Snhg6	137.21
NM_023735	Actr3	136.76
NM_010261	Rabac1	136.52
NM_024462	Svbp	136.19
NM_001171739	Bag1	136.16
NM_001142441	Sap18b	136.14
NM_016898	Cd164	136.05
NM_019879	Suclg1	135.93
NM_007926	Aimp1	135.9
NM_008221	Hbb-y	135.83
NM_026623	Nudt21	135.6
NM_001166589	Eif5a	135.39
NM_027246	Snrpf	135.22
NR_029412	Snora16a	134.97
NM_133794	Qars	134.87
NM_027204	Mrpl12	134.44
NM_015751	Abce1	134.24
NM_181392	Gtf2h5	134.2
NM_001201391	Hbb-bs	133.96
NM_023279	Tubb3	133.6
NM_010106	Eef1a1	133.52
NM_153117	9530068E07Rik	133.51
NM_009041	Rdx	133.47
NM_139272	Galnt2	133.28
NM_021526	Psmd14	133.24
NM_133691	Puf60	132.75
NM_025936	Rars	132.55
NM_016906	Sec61a1	132.46
NM_008323	Idh3g	132.42
NM_001281852	S100a9	132.23
NM_029735	Eprs	132.22
NM_009455	Ube2e1	132.17
NM_012001	Cops4	132.06
NM_001039558	Smco3	131.68
NM_026693	Gabarapl2	131.55
NM_010345	Grb10	131.4
NM_025463	1810009A15Rik	131.21
NM_026519	Emc4	131.13
NM_030700	Maged2	131.05
NM_021498	Pole3	130.96
NM_001252572	Cttn	130.85
NM_026114	Eif2s1	130.79
NM_145928	Tspan14	130.69
NM_021552	Nsa2	130.59
NM_028260	Immp1l	130.51
NM_027231	Polr2f	129.86
NM_028643	Micu2	129.39
NM_019813	Dbn1	129.29
NM_019702	Hbs1l	129.21
NM_026616	Rnaseh2c	129.03
NM_001199631	Fkbp8	128.68
NM_010270	Mrps33	128.38
NM_009786	Cacybp	128.19
NM_020618	Smarce1	128.06
NM_018794	Atp6ap1	127.75
NM_173363	Eif5	127.59
NR_028258	Sapcd1	127.56
NM_025597	Ndufb3	127.48
NM_019767	Arpc1a	127
NM_175103	Bola2	126.7
NM_019661	Ykt6	126.69
NM_001024919	Bod1	126.61
NM_010923	Nnat	126.36
NM_027000	Gtpbp4	125.91
NM_019405	Cetn2	125.88
NM_009818	Ctnna1	125.83
NM_018796	Eef1b2	125.42
NM_134137	Lars	125.4
NM_016783	Pgrmc1	125.29
NM_007573	C1qbp	125.08
NM_011311	S100a4	125.05
NM_207675	Cadm1	124.8
NM_009798	Capzb	124.74
NM_029985	Lrrc42	124.73
NM_001025388	Eno1b	124.53
NM_020050	Tmem9b	124.51
NM_019822	Adrm1	124.29
NM_177445	Dars	124.21
NM_021518	Rab2a	124.03
NM_011588	Trim28	123.93
NM_010448	Hnrnpab	123.69
NM_026998	Snx6	123.65
NM_033617	Atp6v0b	123.44
NM_019770	Tmed2	123.44
NM_026958	Slirp	122.43
NM_001134692	Ost4	121.91
NM_026064	Myl12a	121.89
NR_037965	Gm6644	121.8
NM_001166630_dup1	-	121.74
NM_026964	Ccdc124	121.53
NM_133805	Cops8	121.38
NM_001302630	Osbp2	121.04
NM_026309	Lsm3	121.02
NM_019780	Vps29	120.91
NM_010721	Lmnb1	120.83
NM_134007	Cisd1	120.65
NM_017472	Snx3	120.44
NM_009439	Psmd3	119.95
NM_025933	Higd2a	119.85
NM_173180	Pmpca	119.79
NM_013810	Dbnl	119.71
NM_025336	Chchd3	119.55
NM_172561	Spag7	119.48
NM_007917	Eif4e	119.4
NM_153563	Strip1	119.36
NM_024219	Hsbp1	119.31
NM_019722	Arl2	119.26
NM_010306	Gnai3	119.12
NM_029157	Sf3a3	118.92
NM_001166630	Dynlt1c	118.82
NM_016904	Cks1b	118.75
NM_145552	Gnl2	118.62
NM_016764	Prdx4	118.26
NM_011213	Ptprf	118.24
NM_013536	Emg1	118.06
NM_023230	Ube2v1	117.87
NM_007480	Arf5	117.76
NM_026760	Trir	117.7
NM_025531	Prelid3b	117.68
NM_028132	Pgm2	117.36
NM_011343	Sec61g	117.35
NM_016800	Vti1b	117.35
NM_022417	Itm2c	117.33
NM_025394	Tomm7	117.1
NR_028537	Snord99	117.07
NM_026310	Mrpl18	116.65
NM_019951	Sec11a	116.52
NM_144521	Snap47	116.52
NM_001161854	Csde1	116.5
NM_021338	Rpl35a	116.37
NM_008098	Mtpn	116.2
NM_008820	Pepd	116.19
NM_009498	Vamp3	116.14
NM_001177874	Gps1	115.63
NM_026160	Map1lc3b	115.54
NM_008212	Hadh	115.5
NM_025384	Dnajc15	115.48
NM_008538	Marcks	115.45
NM_012058	Srp9	115.36
NM_027457	Tmem242	115.36
NM_008014	Ppm1g	115.34
NM_178614	Samm50	114.65
NM_011214	Ptpru	114.59
NM_001142950	Nars	113.79
NM_178602	Polr2m	113.71
NM_029272	Ndufs7	113.69
NM_008466	Kpna3	113.66
NM_001146223	Dpy30	113.47
NM_138669	Eif4a3	113.34
NM_001077363	Ptbp1	113.19
NM_011874	Psmc4	113.15
NM_025388	Ufc1	113.12
NM_025970	Zbtb8os	113.03
NM_133666	Ndufv1	112.88
NM_147778	Commd3	112.8
NM_025796	Mrpl33	112.68
NM_001160239	Fau	112.6
NM_007399	Adam10	112.45
NM_144900	Atp1a1	112.26
NM_001113331	Shc1	112.22
NM_001080384	Clta	112.17
NM_080559	Sh3bgrl3	112.03
NM_009696	Apoe	112.01
NM_026899	Ssu72	111.99
NM_010436	H2afx	111.97
NM_025410	Lage3	111.93
NM_029804	Hnrnpm	111.81
NM_001289785	Cryab	111.78
NM_007594	Calu	111.75
NM_001001181	BC031181	111.71
NM_024211	Slc25a11	111.7
NM_007879	Drg1	111.68
NM_013895	Timm13	111.67
NM_011568	Alyref	111.51
NM_026501	Retreg3	111.48
NM_001301344	Hnrnpk	111.43
NM_001033231	Mcrip1	111.42
NM_145517	Ormdl1	111.33
NM_026703	Ndufa8	111.12
NM_198657	Gm5148	110.93
NM_019710	Smc1a	110.89
NM_001252292	Mest	110.87
NM_025415	Cks2	110.81
NM_133801	Gtf2f1	110.72
NM_001256055	Eif3j2	110.61
NM_025365	Tomm6	110.56
NM_022420	Gprc5b	110.52
NM_053092	Kars	110.22
NM_145985	Arcn1	109.82
NM_017381	Zranb2	109.31
NM_028011	Tom1l1	109.14
NM_010385	Pfdn6	109.04
NM_172707	Ppp1cb	109.03
NM_001081108	Lamtor4	108.93
NM_011992	Rcn2	108.88
NM_026444	Cs	108.79
NM_023140	Glrx3	108.69
NM_025859	Arl1	108.64
NM_001048061	Hnrnpab	108.57
NM_001159513	H2afy	108.41
NM_001033201	Ncbp1	108.4
NM_033561	Eif4h	108.31
NM_024433	Mtap	108.19
NM_145367	Txndc5	108.17
NM_009774	Bub3	107.87
NM_019912	Ube2d2a	107.67
NM_016804	Mtx2	107.6
NM_011294	Sub1	107.51
NM_001190804	Dnajb11	107.5
NM_009052	Bex1	107.26
NM_026618	Coa3	107.23
NM_144822	Micu1	106.9
NM_001101598	Isoc2a	106.59
NM_030083	Naa38	106.45
NM_023799	Mgea5	106.31
NM_133718	Tmem30a	106.28
NM_177613	Cdc34	105.85
NM_001326287	Morf4l1b	105.72
NM_026542	Slc25a39	105.2
NM_025310	Ftsj3	105.16
NM_019731	Nme4	105.12
NM_026785	Ube2c	105.06
NM_001290769	Sqstm1	104.96
NM_001256112	Mtfr1l	104.91
NM_026602	Bcas2	104.87
NM_001316371	P4ha1	104.82
NM_026982	Tmem256	104.79
NM_146243	Actr2	104.76
NM_001166630_dup3	-	104.61
NM_001040396	Selenot	104.59
NM_008723	Npm3	104.22
NM_010288	Gja1	104.19
NM_011327	Scp2	104.17
NM_001199246	Maged2	104.11
NM_026921	Isca1	103.85
NM_013933	Vapa	103.82
NM_019712	Rbx1	103.69
NM_026029	Glod4	103.58
NM_133939	Lsm8	103.36
NM_025577	Rex1bd	103.34
NM_026395	Rer1	103.33
NM_011353	Serf1	103.09
NM_016852	Wbp2	102.87
NM_025486	Tmem208	102.84
NM_019861	Ctsf	102.48
NM_008202	Slc39a7	102.35
NM_025392	Bccip	102.32
NM_013650	S100a8	102.3
NM_029576	Rab1b	101.87
NM_023565	Cse1l	101.8
NM_009009	Rad21	101.67
NM_182990	Ssrp1	101.52
NM_007415	Parp1	101.17
NM_029938	H2afv	100.96
NM_011175	Lgmn	100.92
NM_019584	Becn1	100.76
NM_026115	Hat1	100.54
NM_007861	Dld	100.52
NM_025975	Dynlt3	100.51
NM_008996	Rab1a	100.48
NM_010325	Got2	100.14
NM_019794	Dnaja2	100.12
NM_033521	Laptm4b	100.05
NM_026124	1110008F13Rik	99.68
NM_018808	Dnajb1	99.63
NM_012056	Fkbp9	99.57
NM_013854	Abcf1	99.5
NM_001038608	Txnl4a	99.5
NM_133728	Asnsd1	99.43
NR_024329	2900097C17Rik	99.38
NM_019979	Selenok	99.36
NM_008495	Lgals1	99.19
NM_019708	Scoc	99.08
NM_025791	Tmem223	99.02
NM_009749	Bex2	99
NM_025323	Sf3b6	98.95
NM_133807	Lrrc59	98.7
NM_025982	Tspan31	98.63
NM_181796	Gstp2	98.6
NM_011740	Ywhaz	98.38
NM_025500	Mrpl37	98.37
NM_001166476	Hmga1b	98.29
NM_001159518	Igfbp7	98.25
NM_019657	Hsd17b12	98.17
NM_001033313	Pdap1	98.14
NM_001294149	Kif1a	98.09
NM_010771	Matr3	97.99
NM_025594	Zmat2	97.99
NM_026554	Ncbp2	97.54
NM_026009	Ccdc47	97.39
NM_008564	Mcm2	97.1
NM_010887	Ndufs4	97.01
NM_009296	Supt4a	97.01
NM_019403	Rnf5	96.96
NM_152824	Rbm17	96.92
NM_146193	Btbd1	96.86
NM_024457	Rap1b	96.64
NM_025681	Lix1	96.57
NM_021335	Snrpb2	96.54
NM_001109995	Eftud2	96.17
NM_025352	Uqcrq	96.15
NM_011116	Pld3	96.01
NM_026775	Tmed10	95.94
NM_027179	Tecr	95.86
NM_133749	Emc7	95.81
NM_010209	Fh1	95.8
NR_003634	Rps4l	95.69
NM_001039147	Morf4l1	95.6
NM_011304	Ruvbl2	95.52
NM_025605	Lamtor1	95.49
NM_008891	Pnn	95.4
NM_008568	Mcm7	95.32
NM_010191	Fdft1	95.29
NM_133976	Imp3	95.25
NM_008750	Nxn	95.15
NM_027215	Tmem147	95.1
NM_008408	Stt3a	94.93
NM_147201	Nrbp1	94.77
NM_008974	Ptp4a2	94.77
NM_025900	Dek	94.76
NM_001159375	Eif4a1	94.43
NM_026892	Eif1b	94.39
NM_001037761	Capzb	94.37
NM_025797	Cyb5a	94.12
NM_019410	Pfn2	94.08
NR_003568	Gpr137b-ps	94.05
NM_019936	Cript	93.98
NM_133948	Psip1	93.98
NM_001083110	Pja1	93.9
NM_001045489	Mfge8	93.68
NM_025614	Rwdd1	93.68
NM_025526	Iscu	93.66
NM_010495	Id1	93.5
NM_001172100	Rnh1	93.49
NM_026776	Vps25	93.49
NM_134054	Sptssa	93.46
NM_021502	Trappc2l	93.08
NM_145615	Etfa	93.06
NM_153680	Snx17	93.06
NM_025277	Gng10	92.83
NM_017393	Clpp	92.82
NM_016890	Dctn3	92.69
NM_027181	Pin4	92.46
NM_007484	Rhoc	92.46
NM_025507	Snw1	92.15
NM_011189	Psme1	92.06
NM_001276704	Nxf1	91.96
NM_026555	Rcn3	91.85
NM_007620	Cbr1	91.83
NM_133950	Kdelr1	91.82
NM_145354	Nsun2	91.7
NM_030225	Dlst	91.67
NM_028431	Pmpcb	91.58
NM_011030	P4ha1	91.35
NM_010120	Eif1a	91.25
NM_145138	Nek9	91.23
NM_172767	Vwa5a	91.17
NM_025418	Vta1	91.01
NM_008775	Pafah1b2	90.98
NM_010772	Maz	90.9
NM_016661	Ahcy	90.83
NM_172301	Ccnb1	90.79
NM_025844	Chordc1	90.73
NM_026217	Atg12	90.56
NM_133837	Cdc123	90.55
NM_007793	Cstb	90.55
NM_019837	Nudt3	90.54
NM_011432	Snrpc	90.53
NM_172697	Prpf38a	90.5
NM_001081274	Pgd	90.31
NM_031392	Wdr6	90.29
NM_145360	Idi1	90.28
NM_080557	Snx4	90
NR_045010	Sfpq	89.95
NM_007414	Adprh	89.9
NM_001290712	Tcp1	89.82
NM_011787	Amfr	89.8
NM_001162855	Nsmce4a	89.73
NM_146207	Cul4a	89.42
NM_019674	Ppp4c	89.4
NM_025460	Tmem126a	89.24
NM_013768	Prmt5	88.96
NR_027838	Atp2a2	88.95
NM_020267	Trim44	88.83
NM_172745	Tufm	88.77
NM_133726	St13	88.67
NM_008033	Fnta	88.57
NM_026550	Pak1ip1	88.47
NM_011506	Sucla2	88.44
NM_175403	Mlec	88.38
NM_016903	Esd	88.32
NM_010119	Ehd1	88.3
NM_009211	Smarcc1	88.27
NM_029979	Trim35	88.27
NM_026826	Mrps18c	88.25
NM_146093	Ubxn1	88.12
NM_197982	Ddx39	88.01
NM_012047	Brd7	87.87
NM_021391	Ppp1r1a	87.84
NM_138659	Prpf8	87.82
NM_001166477	Hmga1b	87.75
NM_001005859	Rpl34	87.74
NM_009147	Sec23a	87.74
NM_001166397	Armcx2	87.53
NM_023409	Npc2	87.36
NM_198609	Rsl24d1	87.29
NM_008776	Pafah1b3	87.11
NM_026637	Ggct	86.95
NM_009672	Anp32a	86.7
NM_009939	Cops2	86.58
NM_001110234	Bex3	86.51
NM_017477	Copg1	86.22
NM_026559	Txndc17	86.22
NM_025736	Emc2	86.2
NM_133345	Ing4	86.06
NM_015786	Hist1h1c	86.02
NM_009604	Chrng	86
NM_133831	Nop53	85.96
NM_020024	Taf10	85.9
NM_009408	Top1	85.85
NM_172265	Eif2b5	85.84
NR_002896	Snhg1	85.83
NM_001146174	Rangap1	85.8
NM_025363	Fmc1	85.78
NM_007527	Bax	85.76
NM_033370	Copb1	85.76
NM_023127	Polr2k	85.74
NM_138596	Med10	85.62
NM_010518	Igfbp5	85.61
NM_008482	Lamb1	85.56
NM_009949	Cpt2	85.5
NM_001024622	Pcnp	85.45
NM_025317	Mrpl54	85.36
NM_023721	Atp6v1d	85.33
NM_025701	Trappc5	85.3
NM_144829	Aarsd1	85.26
NM_011692	Vbp1	85.24
NM_001001493	Wdr83os	85.14
NM_206534	Churc1	84.91
NM_025997	Fam103a1	84.88
NM_027212	Med30	84.88
NM_026330	Nsmce1	84.83
NM_053161	Mrpl27	84.67
NM_010937	Nras	84.55
NM_145569	Mat2a	84.54
NM_019656	Tspan6	84.53
NM_024434	Lap3	84.27
NM_028007	Itfg1	84.25
NM_024456	Rab5c	84.15
NM_016978	Oat	84.1
NM_011184	Psma3	84.05
NM_010852	Myef2	83.93
NM_007506	Atp5g1	83.87
NM_133933	Rpn1	83.58
NM_011342	Sec22b	83.5
NM_009760	Bnip3	83.47
NM_025272	Atp6v0e	83.44
NM_007457	Ap1s1	83.41
NM_001309460	Sptan1	83.4
NM_024432	Ubxn6	83.19
NM_001166506	Sec14l1	83.04
NM_134020	Tmed4	83.04
NM_010441	Hmga2	82.57
NM_146169	Paip2b	82.54
NM_016792	Txnl1	82.49
NM_025443	Pno1	82.44
NM_001081750	Zfp664	82.39
NM_008084	Gapdh	82.25
NM_001161724	Ilk	82.19
NM_001142952	Fam46c	82.14
NM_025321	Sdhc	82.12
NM_025673	Golph3	82.11
NM_012032	Serinc3	82.09
NM_010439	Hmgb1	82
NM_139291	Cdc26	81.99
NM_010579	Eif6	81.95
NM_026845	Ppil1	81.95
NM_053068	Chrac1	81.9
NM_001144988	Spg20	81.74
NM_023054	Utp3	81.69
NM_026280	Mxra7	81.67
NM_001033132	Commd6	81.66
NM_020010	Cyp51	81.66
NM_026481	Tppp3	81.57
NM_007483	Rhob	81.53
NM_010322	Gnpat	81.44
NM_025289	Tbrg1	81.3
NM_001026212	Ensa	81.25
NM_153198	Hbp1	81.25
NM_019699	Fads2	81.18
NM_026636	Babam1	81.02
NM_017382	Rab11a	80.98
NM_145575	Cald1	80.95
NM_001003908	Cltc	80.93
NM_009908	Cmas	80.89
NM_018813	Cpsf3	80.87
NM_016772	Ech1	80.85
NM_026388	Tprgl	80.84
NM_016739	Caprin1	80.83
NM_016784	Plrg1	80.76
NM_178616	Psmd11	80.58
NM_178603	Mrpl50	80.53
NM_001033865	Rps27a	80.53
NM_007761	Crcp	80.52
NM_133764	Atp6v0e2	80.45
NM_019734	Asah1	80.41
NM_053119	Echs1	80.37
NM_025431	Llph	80.19
NM_009143	Sdf2	80.19
NM_025616	Timm50	80.18
NM_172871	Klhl9	80.12
NM_029568	Mfap4	80.11
NM_178878	Hadha	80.04
NM_026530	Mpnd	80.02
NM_008852	Pitx3	79.97
NM_177296	Tnpo3	79.97
NM_019650	Gosr2	79.85
NM_145600	Zfp330	79.74
NM_133719	Metrn	79.72
NM_009082	Rpl29	79.72
NM_019652	Asna1	79.69
NM_025360	Tmed3	79.67
NM_153526	Insig1	79.6
NM_019673	Actl6a	79.41
NM_029103	Manf	79.39
NM_013477	Atp6v0d1	79.19
NM_010517	Igfbp4	79.14
NM_016864	Atoh7	79.11
NM_007478	Arf3	78.98
NM_138599	Tomm70a	78.96
NR_038063	Rplp2-ps1	78.93
NM_145606	Chmp1a	78.91
NM_010952	Oaz2	78.86
NM_001172146	Aimp2	78.63
NM_001102455	Aplp2	78.58
NM_008100	Gcg	78.58
NM_008131	Glul	78.52
NM_025665	Snrnp27	78.48
NM_009454	Ube2e3	78.47
NM_001293624	Hmgb3	78.41
NM_008246	Mfsd14a	78.39
NM_001177372	Dbn1	78.37
NM_026025	Zcrb1	78.27
NM_025544	Mrps15	78.26
NM_021884	Tsg101	78.25
NM_009270	Sqle	78.23
NM_007853	Degs1	78.22
NM_013812	Cdk2ap1	78.18
NM_172396	Smim7	78.09
NM_001347420	Mrpl21	78.07
NM_173867	Rcc2	78.04
NM_028472	Bmper	78.02
NM_026195	Atic	78
NM_139117	Ybx3	77.96
NM_030743	Rnf114	77.7
NM_011430	Sncg	77.52
NM_138668	Ufsp2	77.4
NM_133928	Chchd4	77.35
NM_007452	Prdx3	77.22
NM_026369	Arpc5	77.19
NM_016897	Timm23	77.15
NM_198001	1110008P14Rik	77.1
NM_009145	Nptn	77.07
NM_025691	Srp72	77.03
NM_010347	Aes	77
NM_026780	Syf2	76.9
NM_025645	Snrnp40	76.77
NM_021354	Drg2	76.76
NM_027371	Rpf1	76.71
NM_019817	Copz1	76.67
NM_010761	Ccndbp1	76.6
NM_024284	Hagh	76.58
NM_019758	Mtch2	76.54
NM_025494	Atp6v1c1	76.48
NM_011192	Psme3	76.48
NM_009120	Sar1a	76.46
NR_002898	Snora65	76.42
NM_026774	Lamtor5	76.4
NM_009797	Capza1	76.38
NM_001081425	Rbm24	76.36
NM_013676	Supt5	76.35
NM_026635	Fam96a	76.32
NM_001018063	Rtl8b	76.19
NM_028303	Pdzd11	76.16
NM_023197	Knop1	76.13
NM_013636	Ppp1cc	76.1
NM_009233	Sox1	76.04
NR_106194	Mir8114	76
NM_008817	Peg3	75.99
NM_053078	Nrep	75.94
NM_021535	Smu1	75.8
NM_010111	Efnb2	75.79
NM_022310	Hspa5	75.61
NM_024461	1810037I17Rik	75.47
NM_139295	Mcfd2	75.33
NM_016676	Rab10	75.31
NM_025424	Nenf	75.18
NM_025511	Cox20	75.13
NM_023464	Ssna1	74.99
NM_021883	Tmod1	74.88
NM_144885	BC005624	74.83
NM_013549	Hist2h2aa1	74.83
NM_026472	Nifk	74.81
NM_080560	Ube2n	74.72
NM_025401	Ubl5	74.7
NM_020022	Rfc2	74.69
NM_008409	Itm2a	74.66
NM_001165989	Ckap5	74.49
NM_007798	Ctsb	74.42
NM_019491	Rala	74.42
NM_175074	Hmgn3	74.41
NM_028632	Fcf1	74.21
NM_009409	Top2b	74.21
NM_008214	Hars	74.12
NM_138748	Ptpa	74.11
NM_025338	Aurkaip1	74.07
NM_138584	Spg21	74.07
NM_019803	Ube2g2	73.93
NM_017463	Pbx2	73.91
NM_031999	Gpr137b	73.88
NM_011678	Usp4	73.85
NR_030703	Snord104	73.83
NM_033074	Tars	73.75
NM_133352	Tm9sf3	73.69
NM_001161747	Palm	73.64
NM_024214	Tomm20	73.64
NM_027350	Nars	73.56
NM_024439	Selenos	73.52
NM_145979	Chd4	73.45
NM_146032	Srp68	73.34
NM_026968	Manbal	73.3
NM_212457	Bex4	73.22
NM_025436	Msmo1	73.14
NM_133964	Dohh	72.92
NM_016698	Rnf10	72.92
NM_021608	Dctn5	72.9
NM_001253812	Elp3	72.9
NM_009673	Anxa5	72.86
NM_001304574	Arf2	72.78
NM_001347325	Cnbp	72.76
NM_001293621	Ganab	72.72
NM_145421	Abhd17a	72.48
NM_026033	Gatad1	72.47
NM_028364	Puf60	72.44
NM_001163688	Ptpra	72.42
NM_012015	H2afy	72.23
NM_016766	Mcrs1	72.23
NM_177214	Snrnp200	72.22
NM_016905	Galk1	72.2
NM_028151	Skiv2l2	72.19
NM_001293658	Rbm3	72.17
NM_053075	Rheb	72.05
NM_001081120	Fam89a	71.79
NM_022889	Pes1	71.75
NM_008562	Mcl1	71.69
NM_001160017	Gnb1	71.58
NM_001283063	Ewsr1	71.56
NM_008083	Gap43	71.51
NM_001159618	Pigp	71.4
NM_181075	2610524H06Rik	71.39
NM_026319	Ift74	71.32
NM_053089	Naa15	71.28
NM_001164207	Tmem176b	71.12
NM_011399	Slc25a17	71.08
NM_013522	Frg1	71.05
NM_009457	Uba1	71.03
NM_183315	Ctxn1	70.98
NM_030116	Mrpl9	70.92
NM_021895	Actn4	70.82
NM_027910	Klhdc3	70.82
NM_138593	Larp7	70.8
NM_025887	Rab5a	70.72
NM_001253769	Ssx2ip	70.72
NR_045521	Prmt1	70.66
NR_110335	Eif4a2	70.65
NM_001081196	Hnrnpul2	70.62
NM_019953	Cnpy2	70.56
NM_029746	Cog2	70.56
NM_016892	Ccs	70.45
NM_008681	Ndrg1	70.41
NM_009272	Srm	70.38
NM_017478	Copg2	70.34
NM_010750	Mab21l1	70.23
NM_025571	Pam16	70.15
NM_013549_dup1	-	70.04
NM_026499	Srsf6	70.04
NM_029825	Scfd1	70.02
NM_019814	Higd1a	69.97
NM_009103	Rrm1	69.9
NM_001290810	Mrto4	69.88
NM_013771	Yme1l1	69.87
NM_153516	Bcl2l13	69.81
NM_080556	Tm9sf2	69.78
NM_025434	Mrps28	69.75
NR_037610	Pafah1b1	69.73
NM_025966	2310039H08Rik	69.47
NM_011733	Ybx3	69.43
NM_013670	Snrpn	69.39
NM_021448	Elp2	69.38
NM_001199843	Ift43	69.27
NM_177682	Ccz1	69.23
NM_030057	Trappc6b	69.23
NM_021505	Anapc5	69.2
NM_027268	Scrn1	69.18
NM_001301351	Caprin2	69.16
NM_025334	Txndc12	69.16
NM_007991	Fbl	69.14
NM_198886	Zbtb12	69.07
NM_175090	Slc31a1	68.97
NM_027925	Trnau1ap	68.96
NM_008095	Nipsnap2	68.9
NM_053164	Mrpl43	68.89
NM_011358	Srsf2	68.88
NM_008465	Kpna1	68.87
NM_138602	Praf2	68.77
NM_026225	Cog6	68.69
NM_134151	Yars	68.67
NM_173453	Tmem11	68.63
NR_040721	Snhg5	68.56
NM_001024716	Triobp	68.44
NM_175833	Cdv3	68.25
NM_025380	Eef1e1	68.23
NM_013867	Bcar3	68.19
NM_019776	Snd1	68.1
NM_012037	Vat1	68.1
NM_016776	Mybbp1a	67.95
NM_009828	Ccna2	67.75
NM_026697	Rab14	67.74
NM_028419	Glrx5	67.73
NM_025842	Vps28	67.6
NM_001042484	Golga7	67.56
NM_027276	Cdc16	67.54
NM_025409	Ier3ip1	67.48
NM_024170	Rtl8a	67.48
NM_022988	Nif3l1	67.44
NM_008854	Prkaca	67.43
NM_133795	Ttc1	67.42
NM_026819	Dhrs1	67.41
NM_019489	Ppie	67.41
NM_016748	Ctps	67.3
NM_007918	Eif4ebp1	67.29
NM_133803	Dpp3	67.17
NM_001163635	Tnks2	67.17
NM_001310726	Rps15	67.15
NM_011190	Psme2	67.14
NM_009478	Urod	67.09
NM_019561	Ensa	67.06
NM_008676	Nbr1	67.05
NM_001081188	Exosc7	66.98
NM_013901	Slc39a1	66.98
NM_175134	Ankrd46	66.94
NM_053163	Mrpl36	66.9
NM_134065	Epdr1	66.84
NM_033218	Srebf2	66.83
NM_016723	Uchl3	66.82
NM_028865	Mettl23	66.68
NM_184053	Calu	66.67
NM_017367	Ccni	66.61
NM_007382	Acadm	66.57
NM_019575	Scamp4	66.57
NM_009984	Ctsl	66.49
NM_009584	Dnajc2	66.49
NM_181395	Pxdn	66.48
NM_007456	Ap1m1	66.45
NM_145445	Eif2b2	66.45
NM_198191	Pip5kl1	66.45
NM_025703	Tceal8	66.44
NM_024473	BC005537	66.42
NM_026484	Ccny	66.34
NM_026246	Mrpl49	66.34
NM_007916	Ddx19a	66.29
NM_177474	Pum3	66.29
NM_008786	Pcmt1	66.19
NM_197980	Cox19	66.18
NM_007471	App	66.17
NM_011811	Farsb	66.14
NM_008597	Mgp	66.12
NM_198108	Morn4	66.12
NM_025790	Acot13	66.08
NM_030087	Ndufv3	66.08
NM_026508	Trap1	66.03
NM_009940	Coq7	65.98
NR_110477	Gm12338	65.96
NM_027328	Prpf31	65.95
NM_019868	Hnrnph2	65.89
NM_007453	Prdx6	65.85
NM_011680	Usf2	65.85
NM_025841	Kdelr2	65.82
NM_021789	Trappc4	65.8
NM_133887	Stx12	65.76
NM_145412	Chtf8	65.75
NM_134076	Abhd4	65.71
NM_008287	Rida	65.69
NM_011277	Rnf2	65.65
NM_010833	Msn	65.64
NM_145546	Gtf2b	65.62
NM_001347487	Hnrnph1	65.57
NM_010411	Hdac3	65.56
NM_011722	Dctn6	65.51
NM_133839	Mmadhc	65.51
NM_178398	Wipi2	65.51
NM_020580	Nelfcd	65.41
NM_146107	Actr1b	65.34
NM_197987	Trim37	65.34
NM_026456	Eloc	65.21
NM_027213	Med6	65.17
NM_009462	Usp10	65.15
NM_011816	G3bp2	65.08
NR_030484	Mir703	65.07
NM_008927	Map2k1	64.98
NM_026871	Hint2	64.9
NM_053162	Mrpl34	64.82
NM_001326594	Usp5	64.82
NM_008253	Hmgb3	64.81
NM_021714	Wbp11	64.78
NM_001252089	Rbmxl1	64.77
NM_001033474	Atxn7l3b	64.74
NM_010027	Ddt	64.69
NM_019537	Psmg1	64.65
NM_027324	Sfxn1	64.63
NM_008467	Kpna4	64.57
NM_026080	Mrps24	64.56
NM_025351	Chchd6	64.55
NM_001145780	Use1	64.52
NM_001301340	Hnrnpk	64.51
NM_026511	Apopt1	64.49
NM_009831	Ccng1	64.48
NM_025840	Bzw2	64.37
NM_026584	Gtf2e2	64.37
NM_001301364	Hdlbp	64.27
NM_024213	Anapc4	64.21
NM_009087	Polr1d	64.12
NM_007839	Dhx15	64.05
NM_134024	Tubg1	64.02
NM_029148	Tmx4	63.98
NM_133693	Rbm42	63.97
NM_001005767	Parl	63.96
NM_025377	Ska2	63.95
NM_025783	Chmp3	63.92
NM_022653	Thop1	63.91
NM_027194	Tm2d2	63.86
NR_028563	Snord96a	63.84
NM_026389	Poldip2	63.83
NM_178605	Nop16	63.77
NM_011519	Sdc1	63.77
NM_024236	Qdpr	63.73
NM_001276288	Aes	63.64
NM_001168491	Pdcd4	63.51
NM_028312	Ccdc12	63.47
NM_007444	Amd2	63.39
NM_019487	Hebp2	63.35
NM_026455	Fam32a	63.31
NM_025539	Nudt2	63.3
NM_025866	Cdca7	63.29
NM_144897	Naxe	63.28
NM_026130	Srpr	63.25
NM_025542	Rtf2	63.22
NM_007988	Fasn	63.17
NM_080456	Mrps6	63.17
NM_138743	Smim11	63.16
NM_029083	Ddit4	63.06
NM_175451	Ckap4	62.99
NM_025559	Mien1	62.99
NM_001286030	Dhx32	62.97
NM_025789	Rsph3a	62.97
NM_001099675	Tomm5	62.95
NM_026406	Rnf115	62.93
NM_023223	Cdc20	62.88
NM_201406	Pigs	62.82
NM_178651	Slc30a9	62.8
NM_008563	Mcm3	62.78
NM_001159483	Rpl19	62.77
NM_011917	Xrn2	62.73
NM_010405	Hba-x	62.68
NM_011952	Mapk3	62.59
NM_009804	Cat	62.54
NM_011900	Mpdu1	62.48
NM_013899	Timm10	62.46
NM_001004143	Usp22	62.37
NM_025412	Pycrl	62.36
NM_080289	Grhpr	62.24
NM_145405	Ubl4a	62.21
NM_026304	Hikeshi	62.14
NM_019553	Ddx21	62.06
NM_016871	Tomm40	62.06
NM_026119	Med4	62.05
NM_001080981	Ddx23	62.04
NM_153806	Dnttip2	61.97
NM_026474	Sugt1	61.95
NM_146094	Fads1	61.94
NM_001145884	Itgb5	61.92
NM_053159	Mrpl3	61.85
NM_001198824	App	61.8
NM_001252529	Pqbp1	61.76
NM_011779	Coro1c	61.74
NM_001166409	Rbm3	61.68
NM_023248	Sbds	61.68
NM_011135	Cnot7	61.66
NM_001042491	Anapc5	61.64
NM_026091	1700037H04Rik	61.59
NM_001109992	Ptpn11	61.58
NM_009528	Wnt7b	61.57
NM_001160016	Gnb1	61.53
NM_001163662	Nucb1	61.5
NM_008692	Nfyc	61.42
NM_001025375	Wdr61	61.41
NM_011767	Zfr	61.39
NM_145632	Polr2h	61.38
NM_023191	Wdr61	61.31
NM_015781	Nap1l1	61.27
NM_026566	Atg101	61.19
NM_001077529	Nme2	61.09
NM_024174	Mrps23	61.08
NM_026521	Zfp706	61.06
NM_029723	Dapl1	61.02
NM_007842	Dhx9	61.01
NR_033611	Gm12669	60.97
NR_036613	Srsf3	60.91
NM_007808	Cycs	60.81
NM_176833	Ppm1f	60.8
NM_133808	Hdlbp	60.79
NM_018829	Ap3m1	60.75
NM_176840	Osbpl11	60.73
NM_027013	Scnm1	60.6
NM_025390	Pop4	60.54
NM_028281	Pcbd2	60.52
NM_173742	Rnasek	60.49
NM_009104	Rrm2	60.44
NM_009735	B2m	60.43
NM_026767	Dpm3	60.43
NM_026620	Fam98b	60.35
NM_008397	Itga6	60.3
NM_013587	Lrpap1	60.25
NM_008567	Mcm6	60.24
NM_024240	Gins4	60.23
NM_013551	Hmbs	60.2
NM_001005509	Eif2a	60.18
NM_028375	Rtl8c	60.17
NM_026592	B230118H07Rik	60.13
NM_019393	Exosc9	60.13
NM_015782	Snrpa	60.13
NM_025515	Ccdc90b	60.06
NM_020494	Ddx24	60.03
NM_027722	Nudt4	60.02
NM_025318	Emc6	59.94
NR_004445	Snord22	59.94
NM_009338	Acat2	59.91
NM_025849	Dmac1	59.78
NM_010683	Lamc1	59.71
NM_030153	Naa35	59.7
NM_009752	Glb1	59.65
NR_037681	Snord100	59.64
NM_173374	Srsf1	59.58
NM_025942	Ola1	59.57
NM_011155	Ppp5c	59.57
NM_026502	1110004E09Rik	59.48
NM_153057	Nomo1	59.41
NM_026079	Ikbkap	59.37
NM_001312867	Eif4h	59.35
NM_026515	Pclaf	59.33
NM_198831	Mrpl48	59.31
NM_181470	Ltv1	59.24
NM_007585	Anxa2	59.23
NM_026560	Cdca8	59.2
NM_028469	3110082I17Rik	59.17
NM_145585	Thumpd1	59.12
NM_001098227	Sdcbp	59.1
NM_133787	Nmd3	59.07
NM_198006	Coa5	58.93
NM_027030	Dcps	58.93
NM_008894	Pold2	58.93
NM_027016	Sec62	58.91
NM_025474	Mrps14	58.87
NM_001136066	Hmox2	58.86
NM_025527	Srp19	58.84
NM_172704	Dnajc11	58.82
NM_020567	Gmnn	58.8
NM_025369	Mrps36	58.8
NM_009906	Tpp1	58.79
NM_008292	Hsd17b4	58.78
NM_024193	Nop56	58.78
NM_001170982	Hnrnpc	58.68
NM_026737	Phf5a	58.68
NM_025647	Cmpk1	58.66
NM_011814	Fxr2	58.65
NM_028262	Setd3	58.63
NM_026352	Ppid	58.62
NM_145404	Prmt7	58.58
NM_013782	Ptdss2	58.56
NM_026487	Atad1	58.44
NM_022410	Myh9	58.44
NM_001115132	Ncaph2	58.41
NM_016690	Hnrnpdl	58.31
NM_010150	Nr2f6	58.26
NM_027107	Ten1	58.17
NM_175245	Mzt1	58.16
NM_009090	Polr2c	58.07
NM_010023	Eci1	58.04
NM_026672	Gstm7	58.03
NM_025816	Tax1bp1	58.02
NM_025827	Lonp2	58.01
NM_016866	Stk39	58.01
NM_153546	Mboat1	58
NM_026023	Nudcd2	57.98
NM_026570	Yeats4	57.94
NM_001085500	Cisd3	57.9
NM_025520	Lsm5	57.86
NM_010330	Emb	57.81
NM_001122765	Sirt2	57.77
NM_011794	Bpnt1	57.76
NM_008810	Pdha1	57.76
NM_025828	Lman2	57.74
NM_017374	Ppp2cb	57.74
NM_001161419	Atp5g1	57.69
NM_013876	Rnf11	57.69
NM_019580	Gde1	57.65
NM_011885	Mrps12	57.6
NR_138563	Zfas1	57.55
NM_001109746	Cnbp	57.54
NM_146229	Dync1li1	57.53
NM_145567	Hibadh	57.48
NM_001286652	Tmem176b	57.47
NM_133973	Cog4	57.44
NM_175149	2310022B05Rik	57.4
NM_026599	Cgnl1	57.37
NM_013559	Hsph1	57.37
NM_133975	Trip12	57.37
NM_009689	Birc5	57.28
NM_028221	Fam192a	57.25
NM_023324	Peli1	57.21
NM_001166410	Rbm3	57.21
NM_008686	Nfe2l1	57.2
NM_011595	Timp3	57.15
NM_022419	Abhd8	57.14
NM_146217	Aars	57.11
NM_029271	Mrpl32	57.11
NM_145558	Hadhb	57.04
NM_134129	Prpf19	56.99
NM_001206368	Gsn	56.98
NM_138607	Fam50a	56.96
NM_198622	H1fx	56.96
NM_026632	Rpa3	56.9
NM_001285507	Cops2	56.89
NM_144826	Utp6	56.89
NM_010902	Nfe2l2	56.85
NM_001253886	Apbb1	56.83
NM_053100	Trim8	56.82
NM_025440	Mrps16	56.81
NM_019960	Hspb3	56.77
NM_001166590	Eif5a	56.71
NM_022992	Arl6ip5	56.67
NM_029101	Rrp7a	56.63
NM_024250	Phf10	56.45
NM_025273	Pcbd1	56.41
NM_011130	Polb	56.36
NM_027127	Gpx8	56.33
NM_008027	Flot1	56.29
NM_008175	Grn	56.29
NM_001080974	Sri	56.25
NM_025319	0610009B22Rik	56.2
NM_001277114	Rpl22	56.08
NM_133705	Pycr2	56.04
NM_024287	Rab6a	56.03
NM_013556	Hprt	56
NM_001293684	Zwint	55.96
NM_001081975	Mfap1b	55.89
NM_001346709	Gps1	55.86
NM_138601	D10Jhu81e	55.72
NM_027189	Gemin7	55.7
NM_033618	Supt16	55.66
NM_001113566	Serbp1	55.61
NM_001330757	Smim8	55.46
NM_026031	Utp11	55.43
NM_010169	F2r	55.39
NM_175364	Lyrm2	55.39
NM_178679	Zfp365	55.34
NM_025716	Spryd4	55.33
NM_146154	Ppp1r8	55.27
NM_028055	Btbd17	55.25
NM_028320	Adipor1	55.19
NM_011743	Zfp106	55.17
NM_011418	Smarcb1	55.15
NM_018868	Nop58	55.13
NM_026746	Nsmce2	55.11
NM_148934	Tpgs1	55.1
NM_172650	Kctd3	55.09
NM_001301343	Hnrnpk	55.01
NM_020003	Glmp	54.96
NM_020606	Parva	54.95
NM_001290691	Col9a1	54.94
NM_001290535	Ogt	54.94
NM_133804	Tmem132a	54.94
NM_001329869	Pea15a	54.93
NM_008942	Npepps	54.92
NM_175606	Hopx	54.88
NR_015608	1810058I24Rik	54.8
NM_028177	Ndufab1	54.78
NR_027897	0610012G03Rik	54.74
NM_021607	Ncstn	54.73
NM_001039522	Leo1	54.61
NM_001082543	Stfa1	54.59
NM_029219	Rnf19b	54.49
NM_020585	Golga7	54.36
NM_175656	Hist1h4i	54.36
NM_018740	Elp5	54.28
NM_013512	Epb41l4a	54.28
NM_138667	Tab2	54.27
NM_019996	Phax	54.18
NM_033568	Snf8	54.17
NM_001110233	Bex3	54.15
NM_007688	Cfl2	54.14
NM_175101	Emc3	54.12
NM_025698	Tmed7	54.11
NM_175450	Wdr18	54.08
NM_025839	Nudt16l1	54.03
NM_024459	Ppp3r1	54.02
NM_133656	Crk	54.01
NM_030254	Tusc3	53.99
NM_001048148	Zgpat	53.98
NM_194269	Morn2	53.97
NM_146047	Clptm1l	53.95
NM_009451	Tubb4a	53.95
NM_007875	Dpagt1	53.9
NM_023794	Etv5	53.85
NM_026653	Rpa1	53.8
NR_126539	Snrnp70	53.8
NM_133756	Gpn1	53.71
NM_025417	Commd4	53.69
NM_026017	Ctdnep1	53.6
NM_021284	Kras	53.58
NM_027799	Ankrd40	53.57
NM_026890	Ngdn	53.56
NM_008142	Gnb1	53.54
NM_023331	Mrpl46	53.54
NM_011936	Fto	53.53
NM_028925	Polr3c	53.53
NM_001166411	Rbm3	53.49
NM_007682	Cenpb	53.46
NM_130796	Snx18	53.46
NM_053185	Col4a6	53.45
NM_001243769	Cdc42	53.43
NM_001111289	Caprin1	53.39
NM_009275	Srprb	53.34
NM_133706	Tmem97	53.3
NM_023126	Rab8a	53.29
NM_025948	Lsm14a	53.18
NM_172150	Ift52	53.17
NM_025837	Mpi	53.14
NM_030261	Sesn3	53.13
NM_026526	Eef1akmt1	53.12
NM_054052	B3gnt5	53.11
NM_001141965	Naa20	53.11
NM_007896	Mapre1	53.1
NM_009193	Slbp	53.1
NM_028024	Nkiras2	53.06
NM_026041	Rrp15	53.05
NM_001048250	Smim15	52.97
NM_175300	Anapc2	52.93
NM_001127346	Ndufaf2	52.87
NM_026441	Pef1	52.86
NM_133684	March2	52.79
NM_011284	Rpa2	52.77
NM_001083945	Rsph3b	52.75
NM_133216	Xpnpep1	52.71
NM_001105667	Dtymk	52.7
NM_025825	Appbp2	52.57
NM_029023	Scpep1	52.56
NR_028543	Snord47	52.51
NM_009152	Sema3a	52.49
NM_030238	Dync1h1	52.48
NM_001289740	Mturn	52.46
NM_053272	Dhcr24	52.41
NM_144931	Nae1	52.26
NM_001145433	Smim20	52.26
NM_026386	Snx2	52.24
NM_030724	Uck2	52.24
NM_001110152	Pfdn4	52.18
NM_013497	Creb3	52.09
NM_020255	Scand1	52.08
NM_133779	Pigt	52.02
NM_178798	Slc7a6	52
NM_025387	Tmem14c	51.99
NM_011817	Gadd45g	51.93
NM_026011	Arl8b	51.88
NM_029573	Idh3a	51.88
NM_011341	Sdf4	51.84
NM_001009818	Sept11	51.81
NM_019795	Dnajc7	51.78
NM_028095	Eef1akmt2	51.75
NM_001198823	App	51.64
NM_138589	Ubfd1	51.62
NM_021539	Wsb2	51.57
NM_029635	Commd9	51.55
NM_010749	M6pr	51.48
NM_007790	Smc3	51.47
NM_001025428	Spag9	51.47
NM_027493	Actr8	51.46
NM_009297	Supt6	51.44
NM_175109	Rps19bp1	51.43
NM_007759	Crabp2	51.42
NM_008917	Ppt1	51.41
NM_010688	Lasp1	51.38
NM_001205057	Gm14295	51.35
NM_001134427	Cdv3	51.26
NM_134037	Acly	51.23
NM_023041	Pex19	51.21
NM_011778	Coro1b	51.2
NM_053009	Zfp91	51.11
NM_027353	Cd2bp2	51.05
NM_133758	Usp47	50.98
NM_026552	Arpc4	50.94
NM_153053	Sf3b4	50.9
NM_019698	Aldh18a1	50.85
NM_181278	B230219D22Rik	50.82
NM_019757	Fzr1	50.73
NM_001166427	Hnrnpf	50.68
NM_030564	Rnf34	50.68
NM_030093	Snrnp25	50.66
NM_011156	Prep	50.61
NM_199079	Ddx17	50.51
NM_133676	Osgep	50.47
NM_001080127	Rnps1	50.46
NM_009033	Rbmxl1	50.34
NM_030561	BC004004	50.33
NM_011714	Baz1b	50.29
[truncated: 16,088 more rows]

## Sheet: E18
Transcript ID	Gene Symbol	Expression (TPM) E18
NM_009965	Cryba1	20629.7
NM_001278570	Cryaa	19683
NM_007774	Cryga	14853.7
NM_021352	Crybb3	9844.23
NM_027010	Crygf	9549.02
NM_021351	Cryba4	9477.47
NM_023695	Crybb1	8718.62
NM_021541	Cryba2	6980.29
NM_144761	Crygb	4283.78
NM_007775	Crygc	3677.47
NM_177693	Lim2	3065.07
NM_001002896	Bfsp2	3017.25
NM_001159650	Crybb3	2943.68
NM_153076	Crygn	2931.74
NM_008600	Mip	2883.53
NM_013501	Cryaa	2695.24
NM_007776	Crygd	2655.35
NM_009429	Tpt1	2507.39
NM_001082573	Crygc	2489.12
NM_009846	Cd24a	2303.45
NM_011291	Rpl7	2190.3
NM_021278	Tmsb4x	2094.72
NM_031165	Hspa8	2020.11
NM_008907	Ppia	2011.95
NM_018853	Rplp1	1899.69
NM_011296	Rps18	1893.36
NM_007475	Rplp0	1786.52
NM_008302	Hsp90ab1	1696.53
NM_023119	Eno1	1693.96
NM_011653	Tuba1a	1686.7
NM_008972	Ptma	1636.19
NM_172086	Rpl32	1627.93
NM_009094	Rps4x	1606.4
NM_001278161	Hbb-b1	1591.84
NM_016738	Rpl13	1588.07
NM_024212	Rpl4	1556.51
NM_020600	Rps14	1552.96
NM_016959	Rps3a1	1506.82
NM_010240	Ftl1	1487.63
NM_025919	Rpl11	1463.82
NM_013765	Rps26	1435.77
NM_009095	Rps5	1435.21
NM_009098	Rps8	1427.48
NM_029767	Rps9	1420.65
NM_011701	Vim	1419.72
NM_026055	Rpl39	1416.23
NM_011654	Tuba1b	1401.43
NM_025592	Rpl35	1335.77
NM_009076	Rpl12	1323.83
NM_013467	Aldh1a1	1322.54
NM_009092	Rps17	1272.6
NM_007907	Eef2	1264.42
NM_009438	Rpl13a	1261.7
NM_012053	Rpl8	1259.95
NM_019738	Nupr1	1225.94
NM_009091	Rps15	1218.42
NM_024175	Rps23	1196.43
NM_013725	Rps11	1195.15
NM_007393	Actb	1176.92
NM_013762	Rpl3	1163.79
NM_011292	Rpl9	1163.62
NM_009078	Rpl19	1161.14
NM_010634	Fabp5	1156.11
NM_011029	Rpsa	1105.21
NM_010798	Mif	1097.69
NM_016774	Atp5b	1095.17
NM_009077	Rpl18	1094.9
NR_003373	Gm15772	1094.09
NM_009751	Bfsp1	1093.4
NM_019865	Rpl36a	1073.54
NM_009609	Actg1	1067.5
NM_011655	Tubb5	1059.83
NM_001190258	Rps27rt	1056.1
NM_001253883	Pkm	1020.38
NM_018860	Rpl41	992.21
NM_025963	Rps10	991.08
NM_009081	Rpl28	975.62
NR_002847	Malat1	968.86
NM_013647	Rps16	967.32
NM_024266	Rps25	965.91
NM_011300	Rps7	963.94
NM_010699	Ldha	962.69
NM_009096	Rps6	948.37
NM_007687	Cfl1	945.45
NM_019641	Stmn1	924.57
NM_008210	H3f3a	921.36
NM_026533	Rps13	915.58
NM_025587	Rps21	909.91
NM_016980	Rpl5	907.84
NM_001313933	Cryba1	890.12
NM_015814	Dkk3	879.44
NM_008503	Rps2	875.37
NM_026020	Rplp2	868.03
NM_024218	Rpl24	862.5
NM_011295	Rps12	842.47
NM_007990	Fau	840.75
NM_011297	Rps24	840.52
NR_046233	Rn45s	832.34
NM_009093	Rps29	816.95
NM_207523	Rpl23a	813.86
NM_007631	Ccnd1	794.14
NM_021273	Ckb	789.4
NM_026358	Mgarp	769.3
NM_009366	Tsc22d1	767.4
NM_144958	Eif4a1	763.37
NM_001109761	Capn3	762.02
NM_001199350	Rpl34-ps1	757.47
NM_012052	Rps3	751.85
NM_008828	Pgk1	742.1
NM_013608	Naca	740.27
NM_011975	Rpl27a	735.34
NM_011287	Rpl10a	734.06
NR_130973	H19	733.41
NM_025974	Rpl14	728.64
NM_008003	Fgf15	714.83
NM_053257	Rpl31	711.73
NM_026007	Eef1g	702.25
NM_009941	Cox4i1	700.38
NM_029751	Rpl18a	700.23
NM_009536	Ywhae	697.71
NM_001312893	Crybb1	693.39
NM_018730	Rpl36	692.51
NM_001170540	Btf3	682.27
NM_010318	Gng5	681.29
NM_011400	Slc2a1	673.6
NM_007589	Calm2	666.61
NM_025589	Rpl36al	664.31
NM_027959	Pdia6	655.37
NM_007450	Slc25a4	648.83
NM_001317218	Myl6	643.77
NM_008048	Igfbp7	642.62
NM_010480	Hsp90aa1	640.87
NM_008722	Npm1	638.05
NM_009156	Selenow	636.85
NM_019883	Uba52	625.98
NM_052835	Rpl10	622.89
NM_027044	Pfdn5	614.23
NM_009415	Tpi1	610.89
NR_110499	Rpl14-ps1	597.26
NM_027862	Atp5h	595.16
NM_007614	Ctnnb1	586.41
NM_025641	Uqcrh	580.23
NM_019791	Maged1	563.82
NM_009983	Ctsd	563.26
NM_013721	Rpl7a	561.38
NM_025983	Atp5e	556.59
NM_025628	Cox6b1	554.5
NM_009083	Rpl30	554.22
NM_001278569	Cryaa	552.62
NM_022891	Rpl23	550.41
NM_009696	Apoe	547.95
NM_010239	Fth1	547.34
NM_001130485	Rpl35a	547.02
NM_013541	Gstp1	544.24
NM_023716	Tubb2b	542.08
NM_016750	H2afz	537.3
NM_138597	Atp5o	530.04
NM_001083955	Hba-a2	529.36
NM_001048058	Rpl38	527.35
NM_007591	Calr	527.19
NM_011290	Rpl6	526.81
NM_010807	Marcksl1	523.2
NM_007637	Cct5	520.73
NM_010288	Gja1	519.76
NM_011631	Hsp90b1	512.36
NM_025284	Tmsb10	511.4
NM_011072	Pfn1	511.13
NM_181582	Eif5a	510.18
NM_009836	Cct3	501.24
NM_020582	Atp5j2	497.12
NM_021473	Akr1a1	490.34
NM_009964	Cryab	489.05
NM_011732	Ybx1	488.14
NM_007505	Atp5a1	487.87
NM_008248	Hint1	484.3
NM_030022	Grifin	483.77
NR_027656	Oaz1-ps	483.67
NM_011034	Prdx1	482.69
NM_009976	Cst3	479
NM_009084	Rpl37a	475.9
NM_011187	Psmb7	474.34
NM_009128	Scd2	463.64
NM_001077184	Bsg	462.99
NM_008683	Nedd8	461.1
NM_011149	Ppib	459.45
NM_009391	Ran	457.46
NM_028044	Cnn3	455.88
NM_026943	Snrpd2	453.2
NM_008251	Hmgn1	452.86
NM_010886	Ndufa4	450.62
NM_011289	Rpl27	442.92
NM_175190	Swi5	442.05
NM_026988	Ptms	441.82
NM_026305	Elob	441.81
NM_016956	Hbb-b2	440.39
NM_001163485	Rpl30	438.41
NM_008945	Psmb4	434.66
NM_026069	Rpl37	430.3
NM_025624	Pomp	429.58
NM_080635	Eif3h	426
NM_001285489	Nap1l4	425.27
NM_001317385	Prdx2	423.93
NM_020569	Park7	423.66
NM_053071	Cox6c	423.43
NM_009942	Cox5b	422.35
NM_007507	Atp5k	421.49
NM_001177307	Aldoa	421.35
NM_001083955_dup1	-	418.19
NM_001290691	Col9a1	416.46
NM_007830	Dbi	415.51
NM_024166	Chchd2	412.17
NM_023579	Ipo5	411.56
NM_018799	Eif3i	411.46
NM_023144	Nono	410.4
NM_009321	Tbca	408.22
NM_028659	Eif3k	407.69
NM_013795	Atp5l	407.43
NM_008197	H1f0	406.54
NM_019771	Dstn	402.36
NM_007636	Cct2	397.27
NM_013902	Fkbp3	396.67
NM_007749	Cox7c	394.94
NM_001324533	Rpl29	393.76
NM_029722	Gje1	392.95
NM_023418	Pgam1	392.26
NM_011543	Skp1a	391.36
NM_001289784	Cryab	390.32
NM_011738	Ywhah	389.11
NM_023279	Tubb3	386.04
NM_146116	Tubb4b	384.19
NM_007476	Arf1	383.57
NM_009450	Tubb2a	381.67
NM_023402	Myl12b	380.9
NM_008774	Pabpc1	380.44
NM_007748	Cox6a1	377.45
NM_028071	Cotl1	374.47
NM_009169	Sem1	366.82
NM_001077510	Gnas	366.58
NM_001289782	Cryab	364.97
NM_018796	Eef1b2	364.77
NM_008160	Gpx1	361.88
NM_007952	Pdia3	356.23
NM_009870	Cdk4	354.32
NM_008950	Psmc5	353.45
NM_001168226	Morf4l2	353.28
NM_025523	Ndufc1	351.45
NM_008112	Gdi2	348.23
NM_011186	Psmb5	346.93
NM_008705	Nme2	346.39
NM_025348	Ndufa3	345.36
NM_011045	Pcna	342.66
NM_011508	Eif1	342.52
NM_001271623	Gja3	341.91
NM_001163434	Hspa5	340.5
NM_007590	Calm3	340.29
NM_011239	Ranbp1	338.22
NM_011670	Uchl1	338.01
NM_013535	Grcc10	336.56
NM_026468	Atp5g2	335.97
NM_133354	Sumo2	335.74
NM_007750	Cox8a	335.53
NM_009227	Snrpe	334.71
NM_009273	Srp14	331.68
NM_175015	Atp5g3	331.54
NM_008131	Glul	329.96
NM_008640	Laptm4a	328.43
NM_007451	Slc25a5	327.76
NM_009448	Tuba1c	327.62
NM_001347226	Rpl22l1	327.53
NM_025939	Paics	327.26
NM_007840	Ddx5	326.86
NM_008180	Gss	325.95
NM_008546	Mfap2	324.41
NM_011063	Pea15a	323.42
NM_027360	2010107E04Rik	321.8
NM_015735	Ddb1	321.64
NM_009342	Dynlt1b	319.91
NM_001348227	Uba52	319.61
NM_001312894	Crybb1	319.49
NM_007638	Cct7	319.26
NM_011185	Psmb1	316.84
NM_008946	Psmb6	316.54
NM_019793	Tspan3	316.4
NM_130889	Anp32b	315.7
NM_013834	Sfrp1	314.87
NM_011971	Psmb3	314.36
NM_026695	Etfb	313.55
NM_008410	Itm2b	313.39
NM_001291061	Bfsp1	313.2
NM_009840	Cct8	312.25
NM_010360	Gstm5	311.46
NM_197979	Uqcr10	309.5
NM_026318	Hypk	309.27
NM_009931	Col4a1	309.18
NM_007653	Cd63	308.08
NM_001190449	Ddah2	305.76
NM_183250	Tma7	305.34
NM_031868	Ppp1ca	305.15
NM_009225	Snrpb	304.47
NM_001252292	Mest	302.33
NM_053102	Selenof	301.65
NM_013737	Pla2g7	297.47
NM_025947	Dynlrb1	297.39
NM_025824	Bzw1	296.09
NM_025899	Uqcrc2	295.11
NM_009838	Cct6a	294.29
NM_010028	Ddx3x	293.38
NM_008791	Pcp4	293.03
NM_008138	Gnai2	292.11
NM_008948	Psmc3	292.04
NM_134118	Tecr	292.02
NM_025437	Eif1ax	291.87
NM_008672	Nap1l4	291.64
NM_021538	Cope	291.07
NM_026219	Uqcrb	290.82
NM_001293683	Zwint	289.28
NM_011968	Psma6	289.23
NM_008617	Mdh2	289.1
NM_009187	Cox7a2l	288.81
NM_026420	Paip2	287.86
NM_011694	Vdac1	287.84
NM_023211	Usmg5	287.54
NM_001146120	Psap	286.95
NM_008162	Gpx4	286.1
NM_026155	Ssr3	285.57
NM_009945	Cox7a2	285.56
NM_008298	Dnaja1	284.14
NM_024431	Morf4l1	282.92
NM_021510	Hnrnph1	280.57
NM_009750	Bex3	280.13
NM_025596	Prelid1	278.01
NM_023202	Ndufa7	277.75
NM_009861	Cdc42	277.43
NR_002445	BC002163	276.04
NM_023374	Sdhb	275.61
NM_028813	Vit	275.42
NM_019824	Arpc3	275.39
NM_011966	Psma4	274.72
NM_029723	Dapl1	274.58
NM_013614	Odc1	274.23
NM_020615	Atp5c1	274.05
NM_010885	Ndufa2	273.71
NM_008388	Eif3e	273.1
NM_026506	Snrpg	273.03
NR_037854	Atp6v0c-ps2	271.55
NM_025821	Carhsp1	271.46
NM_001001491	Tpm4	271.4
NM_008885	Pmp22	270.68
NM_016755	Atp5j	269.46
NM_007438	Aldoa	269.22
NM_013492	Clu	269.1
NM_011865	Pcbp1	269.02
NM_008538	Marcks	267.72
NM_009672	Anp32a	267.69
NM_028749	Npl	266.87
NM_010312	Gnb2	266.62
NR_106194	Mir8114	266.25
NM_009790	Calm1	265.74
NM_173011	Idh2	265.15
NM_012002	Cops6	264.78
NM_013897	Timm8b	264.76
NM_009932	Col4a2	264.74
NM_011563	Prdx2	264.05
NM_009388	Tkt	263.82
NM_010219	Fkbp4	263.63
NM_008083	Gap43	262.32
NM_025843	Ndufb7	261.76
NM_010358	Gstm1	261.29
NM_008303	Hspe1	260.28
NM_001304719	Atp5f1	259.22
NM_001253807	Ywhaz	259.05
NM_025381	Atp6v1f	258.87
NM_029565	Tmem59	258.72
NM_026684	Ndufb10	258.4
NM_009079	Rpl22	257.39
NM_008231	Hdgf	257.33
NM_054102	Ivns1abp	257.08
NM_198613	Ap2s1	255.63
NM_010477	Hspd1	255.41
NM_010917	Nid1	255.34
NM_025586	Rpl15	255.11
NM_007792	Csrp2	253.69
NM_025379	Cox7b	253.68
NM_026556	Dynll2	253.02
NM_011311	S100a4	252.64
NM_025650	Uqcr11	252.43
NM_022423	Rnf187	251.48
NM_053076	Rtn3	251.09
NM_019419	Arl6ip1	250.29
NM_008211	H3f3b	249.61
NM_007502	Atp1b3	249.17
NM_153503	Rnf113a1	248.8
NM_146036	Ahsa1	248.71
NM_001290475	Tdrd7	248.54
NM_010496	Id2	247.82
NM_001110145	Ssb	247.41
NM_146200	Eif3c	246.07
NM_009037	Rcn1	245.93
NM_011969	Psma7	245.74
NM_011032	P4hb	245.7
NM_001206367	Gsn	245.25
NM_011712	Tceal9	245.14
NM_001012336	Mdk	242.89
NM_133671	U2af2	242.06
NM_016891	Ppp2r1a	241.72
NM_019411	Ppp2ca	241.59
NM_016843	Atxn10	241.4
NM_025562	Fis1	241.24
NM_029872	Hnrnpa0	241.2
NM_145380	Eif3m	240.97
NM_001083891	Ndufv3	239.73
NM_019718	Arl3	238.05
NM_001111044	Serpinh1	237.79
NM_018870	Pgam2	237.62
NM_010923	Nnat	237.49
NM_198408	Crhbp	237.21
NM_007747	Cox5a	236.65
NM_011970	Psmb2	236.23
NM_030082	Hist3h2ba	236.22
NM_024460	Ost4	234.68
NM_010578	Itgb1	234.56
NM_021880	Prkar1a	233.91
NM_008944	Psma2	233.82
NM_008252	Hmgb2	233.26
NM_010948	Nudc	233.07
NM_033444	Clic1	233.04
NM_026061	Ndufb8	232.33
NM_139269	Pla2g16	231.51
NM_027395	Basp1	231.27
NM_021519	Edf1	230.56
NM_009795	Capns1	229.22
NM_022996	Ndfip1	228.89
NM_025516	Ergic3	228.71
NM_134101	Psmd2	227.99
NM_026914	Smdt1	227.66
NM_181394	Anapc13	227.4
NM_026669	Tmbim6	226.85
NM_026377	Sfr1	226.76
NM_009510	Ezr	226.1
NM_008258	Jpt1	225.44
NM_026129	Erp29	224.95
NM_025509	Ostc	224.95
NR_001463	Xist	224.84
NM_009837	Cct4	223.86
NM_001007571	D8Ertd738e	223.73
NM_019435	Ndufb11	223.67
NM_007510	Atp6v1e1	221.04
NM_019749	Gabarap	221
NM_011965	Psma1	220.6
NM_019682	Dynll1	220.51
NM_011279	Rnf7	220.13
NM_009007	Rac1	220.09
NM_008379	Kpnb1	220.02
NM_133655	Cd81	219.84
NM_025344	Eif3f	219.63
NM_007597	Canx	219.2
NM_016802	Rhoa	218.76
NM_008321	Id3	217.35
NM_010495	Id1	216.55
NM_011430	Sncg	215.98
NM_013507	Eif4g2	215.44
NM_026545	Psmd8	215.18
NM_025550	Psmd6	214.3
NM_010772	Maz	213.6
NM_011660	Txn1	212.9
NM_009030	Rbbp4	212.2
NM_001163425	Cops9	211.78
NM_010721	Lmnb1	211.68
NM_010925	Rrp1	210.57
NM_009460	Sumo1	210.4
NM_024220	Ndufc2	210.24
NM_013494	Cpe	210.2
NM_145139	Eif3l	209.81
NM_026885	Chmp2a	209.79
NM_026095	Snrpd3	209.57
NM_007773	Crybb2	208.98
NM_030109	Sf3b2	208.21
NM_053078	Nrep	208.18
NM_001347649	Fus	207.31
NM_010481	Hspa9	206.66
NR_029468	Snhg12	206.62
NM_011119	Pa2g4	206.18
NM_025987	Ndufa6	206.15
NM_026851	Mrpl52	206.09
NM_019760	Serinc1	205.86
NM_007479	Arf4	205.04
NM_009761	Bnip3l	203.84
NM_001130484	Rpl35a	203.81
NM_007951	Erh	203.71
NM_013826	Mocs2	203.15
NM_007410	Adh5	203.02
NM_010730	Anxa1	201.62
NM_026242	Mrfap1	201.18
NM_001170341	Mlf2	201.04
NM_024173	Atp6v1g1	200.75
NM_025959	Psmc6	200.54
NM_010860	Myl6	200.16
NM_010655	Kpna2	200.01
NM_010882	Ndn	199.33
NM_010448	Hnrnpab	199.11
NM_008229	Hdac2	199.1
NM_001204875	Set	198.98
NM_145625	Eif4b	198.88
NM_023172	Ndufb9	198.68
NM_026467	Rps27l	198.56
NM_007624	Cbx3	197.95
NM_024171	Sec61b	197.55
NM_011967	Psma5	197.51
NM_008047	Fstl1	197.22
NM_018749	Eif3d	197.15
NM_008704	Nme1	197.1
NM_011879	Ik	195.52
NM_013686	Tcp1	195.34
NM_026030	Eif2s2	195.25
NM_019772	1110004F10Rik	195.04
NM_001113248	Sin3b	193.18
NM_001113358	Dad1	193.12
NM_026063	Uqcc2	193.03
NM_001289785	Cryab	192.95
NM_008577	Slc3a2	192.86
NM_181541	Caprin2	192.67
NM_008889	Ppp1r14b	191.91
NM_025548	Tbcb	191.78
NM_016876	Eif3g	191
NM_026610	Ndufb4	190.91
NM_133948	Psip1	190.4
NM_011801	Cfdp1	190.35
NM_153064	Ndufs2	190.2
NM_008947	Psmc1	189.85
NM_025374	Glo1	189.46
NM_018753	Ywhab	189.33
NM_025613	Eid1	188.38
NM_012021	Prdx5	188.38
NM_009226	Snrpd1	187.95
NM_011528	Taldo1	187.88
NM_025900	Dek	187.82
NM_026759	Mrpl13	187.69
NM_001083938	Rnaset2a	187.4
NM_023429	Ociad1	186.88
NM_011875	Psmd13	186.42
NM_010880	Ncl	185.78
NR_002890	Gm12070	184.59
NM_019642	Rpn2	184.32
NM_016737	Stip1	183.55
NM_133796	Arhgdia	183.07
NM_026911	Spcs1	182.56
NM_009031	Rbbp7	182.18
NM_182990	Ssrp1	182.17
NM_021518	Rab2a	181.58
NM_016763	Hsd17b10	181.5
NM_133777	Ube2s	181.47
NM_001252476	Prmt1	181.31
NM_009005	Rab7	180.94
NM_029568	Mfap4	180.86
NM_026211	Tmed9	180.77
NM_027722	Nudt4	180.65
NM_016783	Pgrmc1	180.21
NM_011793	Banf1	180.04
NM_001282737	Magoh	180
NM_007684	Cetn3	179.67
NM_011404	Slc7a5	178.59
NM_001291074	Nsfl1c	178.3
NM_009787	Pdia4	177.78
NM_025366	Chchd1	177.73
NM_026329	Polr2g	177.28
NM_009242	Sparc	177.11
NM_013715	Cops5	176.83
NM_010817	Psmd7	176.78
NM_133937	Brk1	175.81
NM_024462	Svbp	175.57
NM_011188	Psmc2	175.43
NM_001166630_dup2	-	175.23
NM_026572	Gcsh	174.84
NM_009224	Snrnp70	174.76
NM_025313	Atp5d	174.36
NM_025285	Stmn2	173.77
NM_001136085	Uba1	173.74
NM_007585	Anxa2	173.55
NM_175224	Metap1	173.54
NM_001252261	Npm1	173.51
NM_130884	Idh3b	173.42
NM_023210	Anp32e	173.12
NM_016860	Actr1a	172.86
NM_010891	Sept2	171.79
NM_008760	Ogn	170.5
NM_009716	Atf4	170.4
NM_019748	Sae1	169.52
NM_026147	Rps20	168.96
NM_013716	G3bp1	168.45
NM_008228	Hdac1	167.78
NM_031248	Lamtor2	167.77
NM_024206	Sec13	167.66
NM_026438	Ppa1	167.05
NM_145422	Rtcb	165.85
NM_009009	Rad21	165.73
NM_009063	Rgs5	165.69
NM_024187	U2af1	165.53
NM_001048057	Rpl38	165.5
NM_172707	Ppp1cb	164.97
NM_027139	Taf9	164.76
NM_024176	Drap1	164.41
NM_178602	Polr2m	164.31
NM_139149	Fus	164.3
NM_153168	Lars2	164.06
NM_009720	Atox1	163.87
NM_025316	Ndufb5	163.28
NM_172400	Dnajc8	163.08
NM_026934	Zc3h15	163.07
NM_001168256	Tmem40	162.69
NM_015827	Copb2	162.41
NM_025848	Sdhd	162.09
NM_011434	Sod1	161.93
NM_026528	Rtraf	161.92
NM_015816	Lsm4	161.85
NM_183308	Pon2	161.48
NM_023372	Rpl38	161.2
NM_018871	Ywhag	160.66
NM_007664	Cdh2	160.6
NM_020618	Smarce1	160.39
NM_153152	2410015M20Rik	159.73
NM_001164216	Romo1	159.71
NM_007838	Ddost	159.36
NM_008409	Itm2a	159.32
NM_027357	Psmd1	159.02
NM_134469	Fdps	158.64
NM_026160	Map1lc3b	158.58
NM_015740	Bloc1s1	158.35
NM_020590	Gabarapl1	158.18
NM_029711	Arpc2	157.93
NM_023312	Ndufa13	157.92
NM_015800	Crim1	157.8
NM_007604	Capza2	157.76
NM_010888	Ndufs6	157.33
NM_170669	Rps15a	157.28
NM_010771	Matr3	157.16
NM_019410	Pfn2	156.74
NM_001109913	Hnrnpm	156.73
NM_008750	Nxn	156.73
NM_016742	Cdc37	156.37
NM_023281	Sdha	155.98
NM_024191	Arl2bp	155.54
NM_011354	Serf2	155.42
NM_011293	Polr2j	155.21
NM_016764	Prdx4	155.1
NM_025356	Ube2d3	154.97
NM_025570	Mrpl20	154.76
NM_027151	Dctn2	154.66
NR_045010	Sfpq	154.6
NM_178939	Pdrg1	154.47
NM_019479	Hes6	153.91
NM_025407	Uqcrc1	153.84
NM_016898	Cd164	153
NM_011588	Trim28	152.77
NM_025922	Itpa	152.55
NM_011482	Snu13	152.53
NM_010497	Idh1	152.02
NM_027342	Fam162a	151.96
NM_012060	Bcap31	151.79
NM_028339	Tmx1	151.74
NM_001168257	Tmem40	151.52
NM_011353	Serf1	151.47
NM_007594	Calu	151.26
NM_029362	Chmp4b	150.65
NM_144514	Commd1	150.57
NM_008891	Pnn	150.55
NM_029293	Phpt1	150.26
NM_025498	Psenen	149.43
NM_029814	Chmp5	149
NM_144900	Atp1a1	148.74
NM_011921	Aldh1a7	148.41
NM_134150	Otub1	147.56
NM_011991	Cops3	147.55
NR_002840	Gas5	147.49
NM_133834	Hnrnpf	147.43
NM_029985	Lrrc42	147.08
NM_016740	S100a11	146.94
NM_013663	Srsf3	146.61
NM_019443	Ndufa1	146.57
NM_024233	Rexo2	146.46
NM_026027	Pfdn1	146.22
NM_009468	Dpysl3	146.02
NM_134054	Sptssa	145.9
NM_016906	Sec61a1	145.82
NM_007984	Fscn1	145.72
NM_011070	Pfdn2	145.7
NM_030694	Ifitm2	145.6
NM_008019	Fkbp1a	145.2
NM_133916	Eif3b	145.08
NM_025567	Cyc1	145.01
NM_029804	Hnrnpm	144.92
NM_030700	Maged2	144.58
NM_080633	Aco2	144.27
NM_026760	Trir	144
NM_183256	Cox14	143.69
NM_008300	Hspa4	143.69
NM_001002239	Rpl17	143.3
NR_102392	Mea1	143.15
NM_009749	Bex2	142.86
NM_026693	Gabarapl2	142.54
NM_001310771	Bud31	142.31
NM_078478	Ghitm	142.25
NM_017382	Rab11a	142.25
NM_009735	B2m	142.24
NM_009975	Csnk2b	142.16
NM_198937	Jpt2	142.15
NM_027098	Mrpl30	141.81
NM_011512	Surf4	141.79
NM_009456	Ube2l3	141.67
NM_010436	H2afx	141.66
NM_008831	Phb	141.61
NM_017472	Snx3	141.25
NM_001077363	Ptbp1	141.21
NM_001142441	Sap18b	140.87
NM_021498	Pole3	140.85
NM_019719	Stub1	140.81
NM_011715	Wdr1	140.56
NM_010517	Igfbp4	140.5
NM_007509	Atp6v1b2	140.46
NM_019727	Snx1	140.2
NM_019564	Htra1	139.98
NM_175102	Sf3b5	139.73
NM_153117	9530068E07Rik	139.68
NM_025315	Med21	139.6
NM_001033305	Ndufb6	139.33
NM_009876	Cdkn1c	139.3
NM_023275	Rhoj	138.97
NM_011361	Sgk1	138.93
NM_024197	Ndufa10	138.65
NM_001048061	Hnrnpab	138.31
NM_025403	Nop10	138.3
NM_023422	Hist1h2bc	138.17
NM_019913	Txn2	138.09
NM_025554	Polr2e	137.92
NM_026688	Ndufs3	137.49
NM_027457	Tmem242	137.48
NM_009041	Rdx	137.32
NM_025933	Higd2a	137.28
NM_021500	Maea	137.13
NM_023277	Jam3	136.94
NM_145928	Tspan14	136.6
NM_001033166	Selenoh	136.56
NM_009455	Ube2e1	136.4
NM_018794	Atp6ap1	136.11
NM_026614	Ndufa5	135.85
NM_016864	Atoh7	135.67
NM_025894	Psmd12	135.46
NM_011695	Vdac2	135.46
NM_001080384	Clta	135.4
NM_022997	Vps35	135.28
NM_144866	Etf1	134.89
NM_008342	Igfbp2	134.87
NM_011343	Sec61g	134.82
NM_012010	Eif2s3x	134.65
NM_033617	Atp6v0b	134.41
NM_133719	Metrn	134.36
NM_025710	Uqcrfs1	134.18
NM_019746	Pdcd5	134.1
NM_145455	Btf3	133.78
NM_001166630_dup1	-	133.63
NM_133739	Tmem123	133.53
NM_010261	Rabac1	133.42
NM_019770	Tmed2	133.1
NM_027246	Snrpf	133.09
NM_027268	Scrn1	133.05
NM_007480	Arf5	133.03
NM_053262	Hsd17b11	132.89
NM_001109989	Nrep	132.89
NM_133949	Ptov1	132.8
NM_019652	Asna1	132.71
NM_181392	Gtf2h5	132.53
NM_011992	Rcn2	132.27
NM_019710	Smc1a	132.27
NM_008323	Idh3g	132.18
NM_008996	Rab1a	132.18
NM_030685	Serp1	132.14
NM_024457	Rap1b	131.67
NM_134040	Ddx1	131.45
NM_001017429	Cox17	131.41
NM_009454	Ube2e3	131.35
NM_019951	Sec11a	131.26
NM_023240	Eef1d	130.79
NM_025415	Cks2	130.69
NM_146150	Nrd1	130.59
NM_029787	Cyb5r3	130.58
NM_028388	Ndufv2	130.21
NR_033574	Nutf2-ps1	130.16
NM_026964	Ccdc124	129.98
NM_009919	Cnih1	129.94
NM_025396	Pgls	129.91
NM_023735	Actr3	129.89
NM_172609	Tomm22	129.67
NM_019685	Ruvbl1	129.6
NM_026982	Tmem256	129.59
NM_146110	Aamp	129.49
NM_011568	Alyref	129.21
NM_144541	Babam2	129.21
NM_007968	Ewsr1	129.16
NM_023799	Mgea5	129.11
NM_177420	Psat1	128.68
NM_009818	Ctnna1	128.57
NM_173363	Eif5	127.69
NM_019405	Cetn2	127.59
NM_025358	Ndufa9	127.51
NM_026170	Ergic1	127.45
NM_001102455	Aplp2	127.35
NM_025439	Tmem9	127.28
NM_008098	Mtpn	127.14
NM_010306	Gnai3	127.11
NM_031392	Wdr6	127
NR_030738	2410006H16Rik	126.83
NM_180678	Gars	126.75
NM_138669	Eif4a3	126.63
NM_181420	Fn3krp	126.6
NM_008568	Mcm7	126.47
NM_001171739	Bag1	126.37
NM_026064	Myl12a	126.28
NM_019661	Ykt6	126.19
NM_026623	Nudt21	126.11
NM_026444	Cs	126.1
NM_008014	Ppm1g	126.03
NM_008784	Igbp1	125.89
NM_001025577	Maf	125.87
NM_021882	Pmel	125.75
NM_001252572	Cttn	125.72
NM_007415	Parp1	125.69
NM_007682	Cenpb	125.37
NM_025535	Sar1b	124.91
NM_080837	Mydgf	124.84
NM_025326	Tmem176a	124.59
NM_008951	Psmd4	124.55
NM_016844	Rps28	123.88
NM_001033474	Atxn7l3b	123.85
NM_007484	Rhoc	123.84
NM_001290769	Sqstm1	123.57
NM_178376	Rraga	123.26
NM_007564	Zfp36l1	123.19
NM_001099674	1810022K09Rik	122.93
NM_022325	Ctsz	122.57
NM_207675	Cadm1	122.33
NM_023395	Wfdc1	122.14
NM_023153	Cwc15	121.94
NM_026517	Rpl22l1	121.87
NM_134007	Cisd1	121.77
NM_011499	Strap	121.73
NM_017381	Zranb2	121.67
NM_009011	Rad23b	121.42
NM_001024919	Bod1	121.32
NM_145985	Arcn1	121.28
NM_178645	Blmh	121.14
NM_025336	Chchd3	120.86
NM_033612	Cela1	120.83
NM_019912	Ube2d2a	120.82
NM_152824	Rbm17	120.69
NM_023423	Akirin1	120.57
NM_001026212	Ensa	120.52
NM_026998	Snx6	120.42
NM_019767	Arpc1a	120.35
NM_010270	Mrps33	120.26
NM_021526	Psmd14	120.25
NM_009408	Top1	120.14
NM_178218	Hist3h2a	120.04
NM_027231	Polr2f	120.04
NM_019880	Mtch1	119.96
NM_025740	Cfap36	119.9
NM_011288	Mrpl23	119.88
NM_010181	Fbn2	119.78
NM_022417	Itm2c	119.78
NM_025982	Tspan31	119.61
NM_001271443	Ndufs8	119.31
NM_001160239	Fau	119.3
NM_026617	Tmbim4	119.28
NM_019979	Selenok	119.24
NM_019837	Nudt3	119.01
NM_009144	Sfrp2	118.88
NM_027204	Mrpl12	118.57
NM_001007596	Rtn1	118.49
NM_025321	Sdhc	118.46
NM_026703	Ndufa8	118.22
NM_008492	Ldhb	118.13
NM_026602	Bcas2	118.09
NM_026785	Ube2c	117.9
NM_013933	Vapa	117.58
NM_007926	Aimp1	117.53
NM_001282017	Psmd4	117.45
NM_146100	Ina	117.41
NM_025868	Tmx2	117.39
NM_001024206	Trappc1	117.3
NM_026616	Rnaseh2c	116.94
NM_175074	Hmgn3	116.59
NR_024329	2900097C17Rik	116.46
NM_001159513	H2afy	116.45
NM_001033313	Pdap1	116.42
NM_019754	Tagln3	116.24
NM_177445	Dars	116.11
NM_001033231	Mcrip1	116.05
NM_019830	Prmt1	115.86
NM_019647	Rpl21	115.86
NM_021552	Nsa2	115.75
NM_025463	1810009A15Rik	115.45
NM_001040131	Eif4g2	114.98
NM_001166476	Hmga1b	114.75
NM_009238	Sox4	114.7
NM_011175	Lgmn	114.67
NM_138953	Ell2	114.62
NM_016895	Ak2	114.49
NM_008212	Hadh	114.48
NM_026921	Isca1	114.12
NM_008973	Ptn	114
NM_026775	Tmed10	113.99
NM_026310	Mrpl18	113.93
NM_007632	Ccnd3	113.54
NM_026892	Eif1b	113.2
NM_001276704	Nxf1	113.14
NM_009498	Vamp3	113.01
NM_028643	Micu2	113
NM_001081196	Hnrnpul2	112.69
NM_009786	Cacybp	112.68
NM_001146309	Dbnl	112.68
NM_011590	Timm17a	112.68
NM_025796	Mrpl33	112.65
NM_133950	Kdelr1	112.64
NM_008681	Ndrg1	112.55
NM_011189	Psme1	112.55
NM_019936	Cript	112.46
NM_026551	Dcakd	112.33
NM_010952	Oaz2	112.24
NM_019712	Rbx1	112.18
NM_018771	Gipc1	112.09
NM_007512	Atpif1	112.06
NM_029938	H2afv	111.81
NM_019699	Fads2	111.71
NM_026374	Ilf2	111.58
NM_146243	Actr2	111.43
NM_009829	Ccnd2	111.29
NM_016966	Phgdh	111.29
NM_029272	Ndufs7	111.27
NM_009828	Ccna2	111.24
NM_010518	Igfbp5	111.14
NM_173867	Rcc2	111.01
NM_175121	Slc38a2	110.97
NM_010385	Pfdn6	110.95
NM_019879	Suclg1	110.71
NM_026958	Slirp	110.69
NM_026554	Ncbp2	110.68
NM_025334	Txndc12	109.95
NM_026473	Tubb6	109.53
NM_001162855	Nsmce4a	109.52
NM_029576	Rab1b	109.45
NM_001199188	Snx5	109.37
NM_025859	Arl1	109.21
NM_009687	Apex1	109.19
NM_019861	Ctsf	109.13
NM_025394	Tomm7	109.07
NM_001161854	Csde1	108.94
NM_029735	Eprs	108.89
NM_015751	Abce1	108.61
NM_019584	Becn1	108.5
NM_147778	Commd3	108.45
NM_001045489	Mfge8	108.24
NM_026369	Arpc5	108.21
NM_029157	Sf3a3	108.1
NM_026280	Mxra7	108.07
NM_025507	Snw1	107.97
NM_012032	Serinc3	107.78
NM_080559	Sh3bgrl3	107.72
NM_145569	Mat2a	107.68
NM_008775	Pafah1b2	107.66
NM_029979	Trim35	107.59
NM_025323	Sf3b6	107.56
NM_178614	Samm50	107.53
NM_133939	Lsm8	107.51
NM_027179	Tecr	107.33
NM_175103	Bola2	107.15
NM_013636	Ppp1cc	106.98
NM_007879	Drg1	106.96
NM_145979	Chd4	106.93
NM_001326287	Morf4l1b	106.72
NM_172561	Spag7	106.69
NM_019794	Dnaja2	106.55
NM_025591	Fam136a	106.49
NM_025605	Lamtor1	106.44
NM_010910	Nefl	106.44
NM_025970	Zbtb8os	106.27
NM_008516	Lrrn1	106.12
NM_007573	C1qbp	106.1
NR_024067	Snhg6	106.06
NM_009451	Tubb4a	106.06
NM_009604	Chrng	106.03
NM_001301721	Atp5g3	105.94
NM_133801	Gtf2f1	105.93
NM_026114	Eif2s1	105.91
NM_026776	Vps25	105.74
NM_020267	Trim44	105.73
NM_007765	Crmp1	105.71
NM_011327	Scp2	105.63
NM_001113331	Shc1	105.62
NM_183315	Ctxn1	105.61
NM_144521	Snap47	105.58
NM_138659	Prpf8	105.57
NM_009760	Bnip3	105.55
NM_133805	Cops8	105.39
NM_009798	Capzb	105.3
NM_025597	Ndufb3	105.21
NM_001040396	Selenot	105.15
NM_016852	Wbp2	105.14
NM_012058	Srp9	105.02
NM_001294149	Kif1a	104.86
NM_026309	Lsm3	104.86
NM_009774	Bub3	104.83
NM_026115	Hat1	104.82
NM_147201	Nrbp1	104.8
NM_145552	Gnl2	104.75
NM_199079	Ddx17	104.7
NM_009439	Psmd3	104.47
NM_026542	Slc25a39	104.43
NM_008564	Mcm2	104.41
NM_008597	Mgp	104.35
NM_016904	Cks1b	104.33
NM_013477	Atp6v0d1	104.25
NM_027117	Klhdc2	104.23
NM_016698	Rnf10	104.03
NM_133807	Lrrc59	103.99
NM_026501	Retreg3	103.82
NM_144822	Micu1	103.68
NM_133691	Puf60	103.64
NM_025614	Rwdd1	103.4
NM_028132	Pgm2	103.37
NM_001252529	Pqbp1	103
NM_009296	Supt4a	102.81
NM_025551	Ndufa12	102.53
NM_011692	Vbp1	102.46
NM_007861	Dld	102.3
NM_012056	Fkbp9	102.3
NM_133666	Ndufv1	102.06
NM_001109995	Eftud2	101.9
NM_153680	Snx17	101.64
NM_023203	Dctpp1	101.61
NM_026519	Emc4	101.35
NM_019657	Hsd17b12	101.29
NM_053092	Kars	101.23
NM_023230	Ube2v1	101.22
NM_001304574	Arf2	101.08
NR_126539	Snrnp70	101.05
NM_009052	Bex1	100.98
NM_145367	Txndc5	100.8
NM_016861	Pdlim1	100.59
NM_012042	Cul1	100.12
NM_013854	Abcf1	100.01
NM_027181	Pin4	99.89
NM_025384	Dnajc15	99.84
NM_001039558	Smco3	99.82
NM_001165989	Ckap5	99.81
NM_001316675	Mdh1	99.76
NM_026481	Tppp3	99.75
NM_025577	Rex1bd	99.67
NM_001286652	Tmem176b	99.45
NM_025365	Tomm6	99.4
NM_016978	Oat	99.36
NM_007798	Ctsb	99.24
NM_001004143	Usp22	99.2
NM_026124	1110008F13Rik	99.17
NM_009270	Sqle	99.1
NM_001198824	App	99.03
NM_001177874	Gps1	98.96
NM_026637	Ggct	98.9
NM_028431	Pmpcb	98.88
NM_023409	Npc2	98.67
NM_178653	Sccpdh	98.67
NM_007620	Cbr1	98.62
NM_027127	Gpx8	98.47
NM_001146223	Dpy30	98.46
NM_001001181	BC031181	98.31
NM_025571	Pam16	98.29
NM_028375	Rtl8c	98.27
NM_016804	Mtx2	98.25
NM_145615	Etfa	98.22
NM_008974	Ptp4a2	98.06
NM_009984	Ctsl	98.05
NM_009143	Sdf2	98.03
NM_007917	Eif4e	97.98
NM_019780	Vps29	97.73
NM_017477	Copg1	97.69
NM_173180	Pmpca	97.68
NR_027838	Atp2a2	97.57
NM_001190804	Dnajb11	97.53
NM_010325	Got2	97.51
NM_001122737	Igf2	97.5
NM_001114087	Pdlim7	97.42
NM_001166630_dup3	-	97.33
NM_025975	Dynlt3	97.29
NM_033521	Laptm4b	97.29
NM_021335	Snrpb2	97.21
NM_008567	Mcm6	97.18
NM_007839	Dhx15	97.15
NM_025844	Chordc1	97.13
NR_037610	Pafah1b1	97.01
NM_019822	Adrm1	96.94
NM_001312867	Eif4h	96.94
NM_009427	Tob1	96.89
NM_011294	Sub1	96.88
NM_011304	Ruvbl2	96.84
NM_019708	Scoc	96.82
NM_025797	Cyb5a	96.56
NM_024188	Oxct1	96.45
NM_009112	S100a10	96.43
NM_010439	Hmgb1	96.35
NM_001134692	Ost4	96.3
NM_010750	Mab21l1	96.12
NM_009338	Acat2	96.11
NM_012001	Cops4	96.08
NM_001080129	Tmpo	95.98
NM_011952	Mapk3	95.86
NM_011432	Snrpc	95.84
NM_026631	Nhp2	95.64
NM_027000	Gtpbp4	95.58
NR_002898	Snora65	95.42
NM_025594	Zmat2	95.42
NM_026530	Mpnd	95.36
NM_172746	Hirip3	95.34
NM_026009	Ccdc47	95.2
NM_021895	Actn4	95.14
NM_001161624	Cdkn1c	95.13
NM_026826	Mrps18c	95.11
NM_146169	Paip2b	95.01
NM_025936	Rars	94.98
NM_025388	Ufc1	94.82
NM_019989	Sh3bgrl	94.75
NM_001302970	Ap2m1	94.62
NM_011874	Psmc4	94.52
NM_053080	Aldh1a3	94.5
NM_007471	App	94.27
NM_030083	Naa38	94.22
NM_001301344	Hnrnpk	94.11
NM_026899	Ssu72	94.05
NM_026025	Zcrb1	94.02
NM_008100	Gcg	93.92
NM_011696	Vdac3	93.9
NM_021884	Tsg101	93.84
NM_007399	Adam10	93.83
NM_019656	Tspan6	93.78
NM_026618	Coa3	93.74
NM_009104	Rrm2	93.7
NM_024211	Slc25a11	93.63
NM_134020	Tmed4	93.63
NM_172301	Ccnb1	93.57
NM_011135	Cnot7	93.53
NM_133933	Rpn1	93.47
NM_001201391	Hbb-bs	93.46
NM_016690	Hnrnpdl	93.42
NM_019673	Actl6a	93.39
NM_180960	Nnat	93.24
NM_008408	Stt3a	92.78
NM_016792	Txnl1	92.65
NM_026395	Rer1	92.59
NR_030451	Mir682	92.58
NM_011116	Pld3	92.58
NM_146094	Fads1	92.43
NM_025531	Prelid3b	92.38
NM_007506	Atp5g1	92.34
NM_010097	Sparcl1	92.15
NM_011221	Purb	92.07
NM_010111	Efnb2	91.93
NM_026388	Tprgl	91.9
NM_175260	Myh10	91.86
NM_007414	Adprh	91.76
NM_026560	Cdca8	91.74
NM_022992	Arl6ip5	91.65
NM_013895	Timm13	91.52
NM_010833	Msn	91.49
NM_023127	Polr2k	91.44
NM_001160016	Gnb1	91.41
NM_019953	Cnpy2	91.39
NM_153563	Strip1	91.39
NM_133718	Tmem30a	91.19
NM_020050	Tmem9b	91.13
NM_019634	Tspan7	91.08
NM_008563	Mcm3	91.04
NM_007741	Col9a2	90.83
NM_026620	Fam98b	90.75
NM_027215	Tmem147	90.71
NM_001033201	Ncbp1	90.7
NM_012047	Brd7	90.67
NM_026635	Fam96a	90.59
NM_011213	Ptprf	90.55
NM_011787	Amfr	90.52
NM_021339	Cdon	90.49
NM_133352	Tm9sf3	90.35
NM_023565	Cse1l	90.27
NM_021391	Ppp1r1a	90.25
NM_145517	Ormdl1	90.13
NM_010027	Ddt	90.02
NM_008466	Kpna3	90.01
NM_133764	Atp6v0e2	89.89
NM_008562	Mcl1	89.83
NM_026487	Atad1	89.8
NM_001172100	Rnh1	89.75
NM_001142950	Nars	89.68
NM_001293624	Hmgb3	89.52
NM_009409	Top2b	89.44
NM_011779	Coro1c	89.4
NM_009082	Rpl29	89.33
NM_019702	Hbs1l	89.32
NM_033370	Copb1	89.23
NM_007759	Crabp2	89.09
NM_023721	Atp6v1d	88.99
NM_007456	Ap1m1	88.97
NM_025791	Tmem223	88.9
NM_009211	Smarcc1	88.78
NM_134137	Lars	88.57
NM_016800	Vti1b	88.57
NM_025387	Tmem14c	88.56
NM_008553	Ascl1	88.44
NM_028007	Itfg1	88.07
NM_033218	Srebf2	88.07
NM_025500	Mrpl37	88.05
NM_009718	Neurog2	87.88
NM_175403	Mlec	87.75
NM_080556	Tm9sf2	87.75
NM_001037761	Capzb	87.73
NM_008495	Lgals1	87.67
NM_019722	Arl2	87.66
NM_009673	Anxa5	87.61
NM_010209	Fh1	87.56
NM_133749	Emc7	87.48
NM_026319	Ift74	87.47
NM_001146174	Rangap1	87.33
NM_024287	Rab6a	87.29
NM_138595	Gldc	87.25
NM_009155	Selenop	87.14
NM_172697	Prpf38a	87.11
NM_018752	Trpm1	87.06
NM_133887	Stx12	86.91
NM_007457	Ap1s1	86.82
NM_026555	Rcn3	86.73
NM_007467	Aplp1	86.64
NM_010887	Ndufs4	86.61
NM_026774	Lamtor5	86.48
NM_026386	Snx2	86.45
NM_010894	Neurod1	86.27
NM_021608	Dctn5	86.19
NM_016676	Rab10	86.09
NM_001199246	Maged2	86.07
NM_001166477	Hmga1b	86.01
NR_130974	H19	85.97
NM_019491	Rala	85.86
NM_025645	Snrnp40	85.76
NM_025410	Lage3	85.75
NM_025616	Timm50	85.72
NM_001312895	Crybb1	85.68
NM_008634	Map1b	85.66
NM_007478	Arf3	85.61
NM_053075	Rheb	85.52
NM_013556	Hprt	85.41
NM_134022	6330403K07Rik	85.36
NM_026029	Glod4	85.34
NM_028242	Htatsf1	85.33
NM_033398	Jmjd6	85.29
NM_025359	Tspan13	85.26
NM_001081750	Zfp664	84.72
NM_001177372	Dbn1	84.64
NM_025310	Ftsj3	84.63
NM_001018063	Rtl8b	84.6
NM_008776	Pafah1b3	84.51
NM_008817	Peg3	84.47
NM_146093	Ubxn1	84.39
NM_033561	Eif4h	84.32
NM_024223	Crip2	84.28
NM_001256055	Eif3j2	84.25
NM_001042565	Wsb1	84.23
NM_001347335	Mtch1	84.16
NM_025673	Golph3	83.97
NM_026330	Nsmce1	83.81
NM_008820	Pepd	83.76
NM_001001493	Wdr83os	83.73
NM_019734	Asah1	83.66
NM_213614	Sept5	83.58
NR_002885	Gm10052	83.47
NM_026697	Rab14	83.45
NM_026130	Srpr	83.45
NM_001003908	Cltc	83.37
NM_133976	Imp3	83.32
NR_003718	Miat	82.98
NM_008854	Prkaca	82.96
NR_028258	Sapcd1	82.92
NM_009103	Rrm1	82.86
NM_020024	Taf10	82.81
NM_011184	Psma3	82.79
NM_016890	Dctn3	82.71
NM_009797	Capza1	82.67
NM_001283063	Ewsr1	82.66
NM_001098227	Sdcbp	82.65
NM_011506	Sucla2	82.65
NM_026780	Syf2	82.55
NM_053119	Echs1	82.44
NM_011277	Rnf2	82.44
NM_025840	Bzw2	82.39
NM_138600	Aldh7a1	82.38
NM_080560	Ube2n	82.35
NM_019650	Gosr2	82.33
NM_175245	Mzt1	82.31
NM_133345	Ing4	82.28
NM_178598	Tagln2	82.25
NM_010688	Lasp1	82.22
NM_009133	Stmn3	82.22
NM_146207	Cul4a	82.09
NM_011224	Pygm	82.09
NM_025486	Tmem208	82.09
NM_030225	Dlst	82.06
NM_026550	Pak1ip1	82.06
NM_025736	Emc2	81.97
NM_133837	Cdc123	81.94
NM_177214	Snrnp200	81.94
NM_001160017	Gnb1	81.86
NM_139272	Galnt2	81.76
NM_145606	Chmp1a	81.68
NM_145835	Lctl	81.68
NM_019674	Ppp4c	81.67
NM_019817	Copz1	81.65
NM_134081	Dnajc9	81.62
NM_008202	Slc39a7	81.57
NM_019929	Sumo3	81.57
NM_024219	Hsbp1	81.44
NM_009967	Crygs	81.36
NM_023464	Ssna1	81.21
NM_025665	Snrnp27	81.2
NM_007452	Prdx3	81.19
NM_139059	Csnk1d	81.15
NM_178616	Psmd11	81.06
NM_001081108	Lamtor4	81.04
NM_025647	Cmpk1	80.93
NM_025272	Atp6v0e	80.89
NM_010347	Aes	80.88
NM_172118	Myl9	80.87
NM_024170	Rtl8a	80.85
NM_011192	Psme3	80.79
NM_080557	Snx4	80.77
NM_023054	Utp3	80.72
NM_013522	Frg1	80.7
NM_001316371	P4ha1	80.7
NM_026499	Srsf6	80.65
NM_028230	Shmt2	80.56
NM_001160422	Optc	80.55
NM_145600	Zfp330	80.49
NM_025377	Ska2	80.35
NM_011714	Baz1b	80.29
NM_013805	Cldn5	80.22
NM_172745	Tufm	80.2
NM_025431	Llph	80.18
NM_016897	Timm23	80.03
NM_008482	Lamb1	79.99
NM_146107	Actr1b	79.9
NM_001283061	Ewsr1	79.83
NM_007705	Cirbp	79.76
NM_025363	Fmc1	79.66
NM_001320554	Rcor2	79.6
NM_024236	Qdpr	79.58
NM_001276288	Aes	79.54
NM_026455	Fam32a	79.47
NM_175451	Ckap4	79.38
NM_021272	Fabp7	79.38
NM_138743	Smim11	79.32
NM_139291	Cdc26	79.31
NM_027910	Klhdc3	79.26
NM_001166370	Trmt112	79.26
NM_030238	Dync1h1	79.24
NM_001083110	Pja1	79.14
NM_181075	2610524H06Rik	79.07
NM_008253	Hmgb3	78.86
NM_025681	Lix1	78.82
NM_009223	Snn	78.74
NM_133728	Asnsd1	78.72
NM_007483	Rhob	78.71
NM_172396	Smim7	78.71
NM_001122765	Sirt2	78.7
NM_145360	Idi1	78.59
NM_016766	Mcrs1	78.59
NM_198622	H1fx	78.56
NM_026559	Txndc17	78.53
NM_029083	Ddit4	78.3
NM_025997	Fam103a1	78.3
NM_053162	Mrpl34	78.28
NM_029364	Gns	78.22
NM_026592	B230118H07Rik	78.18
NM_001159483	Rpl19	78.18
NM_026217	Atg12	78.11
NM_022310	Hspa5	78.11
NM_019403	Rnf5	78
NM_007793	Cstb	77.93
NM_016739	Caprin1	77.9
NM_011917	Xrn2	77.89
NM_024213	Anapc4	77.84
NM_025352	Uqcrq	77.79
NM_025887	Rab5a	77.78
NM_001042491	Anapc5	77.75
NM_011313	S100a6	77.75
NM_026845	Ppil1	77.72
NM_023140	Glrx3	77.66
NM_017463	Pbx2	77.49
NM_009087	Polr1d	77.46
NM_013587	Lrpap1	77.45
NM_024456	Rab5c	77.45
NM_001290527	Psip1	77.42
NM_013676	Supt5	77.42
NM_009825	Serpinh1	77.34
NM_138599	Tomm70a	77.27
NM_026796	Smyd2	77.25
NM_172871	Klhl9	77.2
NM_027453	Btf3l4	77.17
NM_025409	Ier3ip1	77.17
NM_001109992	Ptpn11	77.17
NM_053124	Smarca5	77.17
NM_020010	Cyp51	77.12
NM_028364	Puf60	77.12
NM_053161	Mrpl27	77.06
NM_025436	Msmo1	76.92
NM_024432	Ubxn6	76.89
NM_173759	A730017C20Rik	76.84
NM_008691	Nefm	76.84
NM_011342	Sec22b	76.68
NM_010191	Fdft1	76.66
NM_212457	Bex4	76.64
NM_028312	Ccdc12	76.61
NM_025559	Mien1	76.47
NM_001101598	Isoc2a	76.42
NM_026636	Babam1	76.34
NM_008095	Nipsnap2	76.34
NM_017374	Ppp2cb	76.24
NM_018813	Cpsf3	76.13
NM_025289	Tbrg1	76.07
NM_009929	Col18a1	76.04
NM_008810	Pdha1	75.76
NM_008033	Fnta	75.67
NM_010685	Lamp2	75.62
NM_010937	Nras	75.62
NM_025691	Srp72	75.58
NM_016903	Esd	75.56
NM_001198998	Vdac3	75.53
NM_023209	Pbk	75.34
NM_172507	Sh3bgrl2	75.27
NM_010151	Nr2f1	75.25
NM_001205367	Sept7	75.22
NM_008467	Kpna4	75.22
NM_016784	Plrg1	75.22
NM_153198	Hbp1	75.12
NM_016661	Ahcy	75.05
NM_138596	Med10	74.99
NM_175090	Slc31a1	74.95
NM_007896	Mapre1	74.89
NM_178878	Hadha	74.87
NM_001033132	Commd6	74.83
NM_025460	Tmem126a	74.79
NM_025849	Dmac1	74.69
NM_138748	Ptpa	74.66
NM_172265	Eif2b5	74.62
NM_010024	Dct	74.59
NM_008086	Gas1	74.59
NM_144829	Aarsd1	74.56
NM_010169	F2r	74.52
NM_025418	Vta1	74.39
NM_023223	Cdc20	74.32
NM_008917	Ppt1	74.32
NM_010761	Ccndbp1	74.26
NM_026056	Cap2	74.22
NM_024459	Ppp3r1	74.2
NM_053009	Zfp91	74.16
NM_178603	Mrpl50	74.05
NM_024222	Stt3b	74.05
NM_021535	Smu1	73.87
NM_025701	Trappc5	73.83
NM_001166630	Dynlt1c	73.74
NM_001163662	Nucb1	73.7
NM_024461	1810037I17Rik	73.67
NM_007988	Fasn	73.54
NM_172767	Vwa5a	73.45
NM_198886	Zbtb12	73.4
NM_010931	Uhrf1	73.38
NM_025424	Nenf	73.36
NM_001166427	Hnrnpf	73.33
NM_024473	BC005537	73.25
NM_011936	Fto	73.24
NM_021338	Rpl35a	73.17
NM_025841	Kdelr2	72.99
NM_025360	Tmed3	72.93
NM_010579	Eif6	72.88
NM_008908	Ppic	72.8
NM_008142	Gnb1	72.78
NM_011317	Khdrbs1	72.76
NM_153581	Gpm6a	72.68
NM_029103	Manf	72.64
NM_021502	Trappc2l	72.61
NM_001115132	Ncaph2	72.57
NM_010064	Dync1i2	72.56
NR_040721	Snhg5	72.51
NR_110477	Gm12338	72.46
NM_011678	Usp4	72.43
NM_181416	Arhgap11a	72.41
NM_025277	Gng10	72.41
NM_025661	Ormdl3	72.37
NM_138602	Praf2	72.33
NM_013771	Yme1l1	72.29
NM_138667	Tab2	72.22
NM_025842	Vps28	72.22
NM_001199124	Spc25	72.21
NM_008175	Grn	72.19
NM_009147	Sec23a	72.09
NM_010942	Nsg1	72.03
NM_198609	Rsl24d1	71.99
NM_029896	Wdr82	71.95
NM_027439	Atp6ap2	71.92
NM_177354	Vash1	71.9
NM_028632	Fcf1	71.88
NM_145138	Nek9	71.83
NM_011381	Six3	71.75
NM_001253886	Apbb1	71.72
NM_011699	Lin7c	71.72
NM_026515	Pclaf	71.72
NM_134024	Tubg1	71.71
NM_027194	Tm2d2	71.65
NM_001077529	Nme2	71.57
NM_007842	Dhx9	71.55
NM_134037	Acly	71.41
NM_008786	Pcmt1	71.39
NM_001024622	Pcnp	71.37
NM_138607	Fam50a	71.34
NM_026521	Zfp706	71.33
NM_026819	Dhrs1	71.32
NM_025331	Gng11	71.22
NM_021354	Drg2	71.2
NM_016905	Galk1	71.2
NM_008723	Npm3	71.17
NM_007790	Smc3	71.08
NM_025511	Cox20	71.07
NM_009908	Cmas	71.03
NM_009906	Tpp1	71
NM_021430	Rilpl1	70.91
NM_001038608	Txnl4a	70.84
NM_009574	Zic2	70.82
NM_184053	Calu	70.8
NM_008676	Nbr1	70.8
NM_009831	Ccng1	70.79
NM_011418	Smarcb1	70.79
NM_001166410	Rbm3	70.78
NM_145412	Chtf8	70.74
NM_007853	Degs1	70.71
NM_027352	Gorasp2	70.62
NM_028810	Rnd3	70.58
NM_001199843	Ift43	70.4
NM_013901	Slc39a1	70.4
NM_175274	Ttyh3	70.37
NM_027016	Sec62	70.31
NM_012015	H2afy	70.29
NM_029101	Rrp7a	70.2
NM_022410	Myh9	70.19
NM_133797	4833439L19Rik	70.17
NM_001313923	Actg1	70.17
NM_175101	Emc3	70.16
NR_030703	Snord104	70.14
NR_015608	1810058I24Rik	70.09
NM_013876	Rnf11	70.06
NM_024174	Mrps23	70.01
NM_023126	Rab8a	69.99
NM_008246	Mfsd14a	69.97
NM_017393	Clpp	69.95
NM_145546	Gtf2b	69.94
NM_001145884	Itgb5	69.8
NM_145542	Ahcyl1	69.78
NM_027799	Ankrd40	69.67
NM_010421	Hexa	69.66
NM_008686	Nfe2l1	69.65
NM_020567	Gmnn	69.63
NM_181278	B230219D22Rik	69.6
NM_028151	Skiv2l2	69.58
NM_178626	Cdc42se2	69.48
NM_011284	Rpa2	69.47
NM_001029890	Mex3a	69.46
NM_019776	Snd1	69.45
NM_025542	Rtf2	69.36
NM_001145433	Smim20	69.22
NM_023231	Stoml2	69.05
NM_001163688	Ptpra	69.03
NM_176073	Cpq	69
NM_144885	BC005624	68.98
NM_010612	Kdr	68.97
NM_011214	Ptpru	68.94
NM_019814	Higd1a	68.93
NM_025526	Iscu	68.92
NM_175036	Leprot	68.81
NM_022889	Pes1	68.81
NM_018808	Dnajb1	68.8
NM_025317	Mrpl54	68.8
NM_001253808	Racgap1	68.79
NM_028024	Nkiras2	68.78
NM_010411	Hdac3	68.74
NM_010715	Lig1	68.73
NM_008214	Hars	68.71
NM_197987	Trim37	68.68
NM_001253812	Elp3	68.63
NM_001013380	Dync1li2	68.62
NM_008465	Kpna1	68.47
NM_009584	Dnajc2	68.44
NM_008850	Pitpna	68.44
NR_034050	Snora44	68.44
NM_009689	Birc5	68.43
NM_011733	Ybx3	68.34
NM_020580	Nelfcd	68.32
NM_026246	Mrpl49	68.19
NM_029271	Mrpl32	68.18
NM_010120	Eif1a	68.16
NM_025866	Cdca7	68.04
NM_001199296	Acly	67.93
NM_011030	P4ha1	67.92
NM_020606	Parva	67.89
NM_080456	Mrps6	67.87
NM_001161747	Palm	67.87
NR_034046	Snora61	67.84
NM_021505	Anapc5	67.83
NM_010683	Lamc1	67.65
NM_015755	Hunk	67.63
NM_144897	Naxe	67.6
NM_026484	Ccny	67.58
NM_026033	Gatad1	67.58
NM_001166397	Armcx2	67.56
NM_025816	Tax1bp1	67.54
NM_001080981	Ddx23	67.53
NM_001271591	Rpl37rt	67.45
NM_033618	Supt16	67.44
NM_027276	Cdc16	67.43
NM_001290712	Tcp1	67.35
NM_026653	Rpa1	67.34
NM_175134	Ankrd46	67.32
NM_008565	Mcm4	67.18
NM_026195	Atic	67.13
NM_197982	Ddx39	66.96
NM_009149	Glg1	66.95
NM_007836	Gadd45a	66.94
NM_001293658	Rbm3	66.93
NM_001159618	Pigp	66.85
NM_028722	Msl1	66.84
NM_028299	Hpf1	66.71
NM_019932	Pf4	66.7
NM_172606	March6	66.65
NM_022655	Ireb2	66.6
NM_025698	Tmed7	66.58
NM_198006	Coa5	66.57
NM_053163	Mrpl36	66.53
NM_008292	Hsd17b4	66.52
NM_020494	Ddx24	66.49
NM_017406	Atf6b	66.45
NM_138668	Ufsp2	66.4
NM_194054	Rtn4	66.38
NR_110335	Eif4a2	66.3
NM_008801	Pde6d	66.27
NM_198108	Morn4	66.19
NM_028303	Pdzd11	66.14
NM_001286944	Jund	66.13
NM_026175	Sf3a1	66.08
NM_011155	Ppp5c	66.07
NM_009940	Coq7	66.06
NM_026611	Rnaset2b	65.94
NM_010193	Fem1b	65.91
NM_027212	Med30	65.91
NM_019803	Ube2g2	65.9
NM_031156	Ide	65.79
NM_024433	Mtap	65.7
NM_009866	Cdh11	65.69
NM_001252089	Rbmxl1	65.62
NM_033074	Tars	65.62
NM_133803	Dpp3	65.57
NM_001136062	Eno3	65.57
NM_001301364	Hdlbp	65.52
NM_030057	Trappc6b	65.45
NM_029148	Tmx4	65.43
NM_008741	Nsg2	65.39
NM_010322	Gnpat	65.33
NM_181796	Gstp2	65.26
NR_004445	Snord22	65.15
NM_198831	Mrpl48	65.06
NM_007382	Acadm	65.05
NR_036613	Srsf3	65.03
NM_011671	Ucp2	64.95
NM_145354	Nsun2	64.92
NM_197980	Cox19	64.87
NM_025783	Chmp3	64.83
NM_145445	Eif2b2	64.8
NM_133758	Usp47	64.75
NM_010330	Emb	64.74
NM_009804	Cat	64.72
NM_016892	Ccs	64.71
NM_008927	Map2k1	64.7
NM_001081188	Exosc7	64.65
NM_146229	Dync1li1	64.63
NM_009295	Stxbp1	64.63
NM_025433	Rpl7l1	64.58
NM_009193	Slbp	64.56
NM_016692	Incenp	64.54
NM_026017	Ctdnep1	64.51
NM_019580	Gde1	64.47
NM_022420	Gprc5b	64.41
NM_053272	Dhcr24	64.37
NM_023595	Dut	64.37
NM_001252444	Ppil2	64.27
NM_007688	Cfl2	64.09
NR_037965	Gm6644	64.08
NM_010124	Eif4ebp2	64.04
NM_019755	Plp2	64.02
NM_007916	Ddx19a	63.98
NM_011811	Farsb	63.91
NM_023248	Sbds	63.91
NM_011722	Dctn6	63.89
NM_013822	Jag1	63.85
NM_025558	Cyb5b	63.83
NM_028906	Dpp8	63.83
NM_009145	Nptn	63.83
NM_019537	Psmg1	63.76
NM_025351	Chchd6	63.73
NM_011399	Slc25a17	63.59
NM_025544	Mrps15	63.54
NM_201406	Pigs	63.45
NM_030743	Rnf114	63.45
NM_001033865	Rps27a	63.44
NM_053068	Chrac1	63.33
NM_020585	Golga7	63.33
NM_145925	Pttg1ip	63.3
NM_025494	Atp6v1c1	63.28
NM_010749	M6pr	63.25
NM_133780	Tpr	63.24
NM_027013	Scnm1	63.23
NM_026225	Cog6	63.17
NM_026823	Arl8a	63.12
NM_009090	Polr2c	63.05
NM_001142952	Fam46c	63.04
NM_025703	Tceal8	63.02
NM_025539	Nudt2	62.97
NM_007569	Btg1	62.89
NM_001347487	Hnrnph1	62.89
NR_029412	Snora16a	62.88
NM_001163300	Safb	62.8
NM_001009818	Sept11	62.76
NM_026573	Upf3b	62.74
NM_011767	Zfr	62.66
NM_001172146	Aimp2	62.59
NM_009949	Cpt2	62.58
NM_139308	Stard7	62.5
NM_138584	Spg21	62.49
NM_001304269	Rnf4	62.44
NM_011130	Polb	62.4
NM_026119	Med4	62.36
NM_133795	Ttc1	62.36
NM_025380	Eef1e1	62.3
NM_028487	Gpbp1	62.3
NM_019553	Ddx21	62.29
NM_013536	Emg1	62.27
NM_001039519	Gtf2a2	62.24
NM_025515	Ccdc90b	62.08
NM_146025	Samd14	62.04
NM_001110234	Bex3	62.03
NR_040709	Mir124a-1hg	62.03
NM_011842	Mta2	62.02
NM_011190	Psme2	61.95
NM_177682	Ccz1	61.93
NM_011384	Six6	61.9
NM_026582	Wls	61.9
NM_024434	Lap3	61.82
NM_026352	Ppid	61.79
NM_024439	Selenos	61.79
NM_025828	Lman2	61.78
NM_023053	Twsg1	61.78
NM_001301340	Hnrnpk	61.7
NM_023788	Mageh1	61.59
NM_017478	Copg2	61.51
NM_026890	Ngdn	61.51
NM_026472	Nifk	61.51
NM_026383	Pnrc2	61.5
NM_026737	Phf5a	61.49
NM_001313716	Hnrnph2	61.48
NM_025948	Lsm14a	61.37
NM_011443	Sox2	61.33
NM_010422	Hexb	61.32
NM_133808	Hdlbp	61.29
NM_024181	Dnajc10	61.28
NM_028865	Mettl23	61.22
NM_178627	Poldip3	61.13
NM_145587	Sbk1	61.11
NM_027925	Trnau1ap	61.11
NM_026275	Ube2r2	61.08
NM_011358	Srsf2	61.06
NM_027946	Dcaf7	61.02
NM_001005509	Eif2a	61.02
NM_025401	Ubl5	60.97
NM_030116	Mrpl9	60.95
NM_138601	D10Jhu81e	60.89
NM_001081016	Zc3h7b	60.89
NR_003634	Rps4l	60.86
NM_011341	Sdf4	60.83
NM_153526	Insig1	60.82
NM_024250	Phf10	60.82
NM_025369	Mrps36	60.81
NM_007487	Arl4a	60.71
NM_028238	Rab38	60.71
NM_026778	Cthrc1	60.64
NM_009297	Supt6	60.6
NM_028074	Ddx42	60.57
NM_001081475	Nasp	60.57
NM_016674	Cldn1	60.56
NR_033136	Atf5	60.53
NM_015782	Snrpa	60.52
NM_028095	Eef1akmt2	60.47
NM_001111289	Caprin1	60.45
NM_010514	Igf2	60.42
NM_026632	Rpa3	60.37
NM_001168491	Pdcd4	60.34
NM_001163346	Cdc42ep4	60.29
NM_001159518	Igfbp7	60.22
NM_198001	1110008P14Rik	60.16
NM_013885	Clic4	60.16
NM_023627	Isyna1	60.15
NM_001110101	Lsm2	60.14
NM_134151	Yars	60.13
NM_008628	Msh2	60.08
NM_013768	Prmt5	60
NM_001099675	Tomm5	59.98
NM_024214	Tomm20	59.97
NM_001098789	Ndufa4l2	59.95
NM_016748	Ctps	59.9
NM_001048250	Smim15	59.75
NM_008857	Prkci	59.74
NM_001347420	Mrpl21	59.73
NM_010119	Ehd1	59.66
NM_001141965	Naa20	59.66
NM_021554	Mettl9	59.65
NM_153798	Polr2b	59.62
NM_027371	Rpf1	59.6
NM_026406	Rnf115	59.55
NM_020587	Srsf4	59.51
NM_010357	Gsta4	59.45
NM_001039147	Morf4l1	59.45
NM_145463	Shisa2	59.45
NM_008133	Glud1	59.44
NM_178798	Slc7a6	59.39
NM_021284	Kras	59.37
NM_029823	Arxes2	59.34
NM_020003	Glmp	59.32
NM_015758	Foxe3	59.31
NM_027107	Ten1	59.25
NM_133975	Trip12	59.21
NM_018785	Prpf40a	59.18
NM_011980	Zfp146	59.16
NM_001025358	Klc1	59.15
NM_133676	Osgep	59.14
NM_026034	Armc10	59.1
NM_007570	Btg2	59.07
NM_206534	Churc1	59.07
NM_027430	Mpc2	59.06
NM_172438	Thoc5	59.02
NM_026304	Hikeshi	59
NM_021448	Elp2	58.89
NM_146154	Ppp1r8	58.89
NM_023041	Pex19	58.84
NM_027213	Med6	58.77
NM_019393	Exosc9	58.76
NM_026816	Gtf2f2	58.73
NM_026672	Gstm7	58.72
NM_007927	Emd	58.68
NM_001100110	Srp54c	58.64
NM_001033606	Acsl3	58.55
NM_025790	Acot13	58.49
NM_028221	Fam192a	58.48
NM_029825	Scfd1	58.48
NM_016765	Ddah2	58.47
NM_145491	Rhoq	58.44
NM_015806	Mapk6	58.43
NM_182939	Ppp4r2	58.42
NM_126165	Vps4a	58.39
NM_027088	Bap1	58.35
NM_008551	Mapkapk2	58.35
NM_001136066	Hmox2	58.3
NM_015729	Acox1	58.24
NM_001302630	Osbp2	58.21
NM_008971	Twf1	58.18
NM_053159	Mrpl3	58.11
NM_177613	Cdc34	58.09
NM_172704	Dnajc11	58.07
NM_145567	Hibadh	58.07
NM_011417	Smarca4	58.06
NM_001199217	Slc38a3	58.03
NM_009752	Glb1	57.94
NM_009196	Slc16a1	57.93
NM_178398	Wipi2	57.85
NM_001243769	Cdc42	57.82
NM_001025375	Wdr61	57.78
NM_016723	Uchl3	57.76
NM_009457	Uba1	57.7
NM_177296	Tnpo3	57.67
NM_001081975	Mfap1b	57.65
NM_011394	Slc20a2	57.65
NM_025942	Ola1	57.58
NM_023871	Set	57.58
NM_007808	Cycs	57.55
NM_030153	Naa35	57.52
NM_145632	Polr2h	57.51
NM_008866	Lypla1	57.48
NM_007527	Bax	57.45
NM_009033	Rbmxl1	57.41
NM_001080974	Sri	57.34
NM_001029978	Tceal3	57.28
NM_028011	Tom1l1	57.26
NM_026091	1700037H04Rik	57.24
NM_026389	Poldip2	57.24
NM_011565	Tead2	57.23
NR_033611	Gm12669	57.19
NM_015786	Hist1h1c	57.19
NM_012037	Vat1	57.14
NR_027059	Snhg20	57.13
NM_173742	Rnasek	57.1
NM_025825	Appbp2	57.09
NM_001039522	Leo1	57.04
NM_178651	Slc30a9	57.02
NM_008449	Kif5c	56.98
NM_018829	Ap3m1	56.9
NM_011814	Fxr2	56.84
NM_001001806	Zfp36l2	56.84
NM_008906	Ctsa	56.82
NM_001198823	App	56.8
NM_139117	Ybx3	56.79
NM_011816	G3bp2	56.72
NM_027257	Nabp2	56.72
NM_027030	Dcps	56.7
NM_178347	Cdc23	56.67
NM_028870	Cltb	56.64
NM_025513	Exosc3	56.61
NM_001033268	Fam120a	56.58
NM_144931	Nae1	56.52
NM_008084	Gapdh	56.48
NM_021345	Hacd3	56.47
NM_019758	Mtch2	56.45
NM_025319	0610009B22Rik	56.38
NM_053183	Ddx50	56.37
NM_026878	Rasl11b	56.35
NM_153057	Nomo1	56.26
NM_027338	Vps36	56.21
NM_001024716	Triobp	56.2
NM_023733	Crot	56.1
NM_001159900	Hopx	56.1
NM_001081117	Mki67	56.04
NM_009478	Urod	56.04
NM_001111043	Serpinh1	56.02
NM_053089	Naa15	55.99
NM_134129	Prpf19	55.99
NM_177474	Pum3	55.99
NM_026057	Zfp422	55.99
NM_177411	Rab5b	55.98
NM_030087	Ndufv3	55.96
NM_019489	Ppie	55.96
NM_008692	Nfyc	55.93
NM_031249	Cstf2t	55.89
NM_001301343	Hnrnpk	55.89
NM_027159	Ccdc115	55.88
NM_153806	Dnttip2	55.87
NM_145541	Rap1a	55.81
NM_028052	Synpr	55.81
NM_026441	Pef1	55.8
NM_028281	Pcbd2	55.79
NM_023149	Cndp2	55.73
NM_019998	Alg2	55.62
NM_025670	Cdip1	55.53
NM_181470	Ltv1	55.51
NM_001303423	Aldoc	55.48
NM_145405	Ubl4a	55.48
NM_021539	Wsb2	55.48
NM_028049	Fbxo22	55.43
NM_133779	Pigt	55.42
NM_007874	Reep5	55.42
NM_027324	Sfxn1	55.42
NM_001003918	Usp7	55.4
NM_001114097	Smarcc2	55.39
NM_001163635	Tnks2	55.37
NM_198657	Gm5148	55.36
NM_024207	Derl1	55.34
NM_020022	Rfc2	55.31
NM_133667	Pdk2	55.29
NM_144826	Utp6	55.29
NM_025468	Sec11c	55.28
NM_001252578	Sulf2	55.22
NM_001042513	Txnrd1	55.19
NM_024284	Hagh	55.15
NM_027664	Rimklb	55.1
NM_030724	Uck2	55.06
NM_022988	Nif3l1	55.05
NM_001110267	Vegfa	54.97
NM_027328	Prpf31	54.88
NM_009120	Sar1a	54.88
NM_026031	Utp11	54.81
NM_028817	Acsl3	54.8
NM_146043	Spin1	54.73
NM_145944	Ccdc25	54.67
NM_025327	Krtcap2	54.66
NM_028410	Thap12	54.65
NM_009234	Sox11	54.54
NM_023794	Etv5	54.53
[truncated: 15,501 more rows]

## Sheet: P0
Transcript ID	Gene Symbol	Expression (TPM) P0
NM_009965	Cryba1	29510.7
NM_001278570	Cryaa	25400.1
NM_007774	Cryga	19927.1
NM_023695	Crybb1	16142.9
NM_027010	Crygf	15787.5
NM_021352	Crybb3	13744.9
NM_021351	Cryba4	12808.5
NM_021541	Cryba2	11234.7
NM_177693	Lim2	5870.72
NM_007775	Crygc	5394.17
NM_008600	Mip	5344.45
NM_001002896	Bfsp2	5032.48
NM_001159650	Crybb3	5004.77
NM_153076	Crygn	4594.44
NM_001082573	Crygc	3903.1
NM_013501	Cryaa	3529.49
NM_009846	Cd24a	3391.17
NM_009751	Bfsp1	3146.82
NM_010634	Fabp5	2865.53
NM_009429	Tpt1	2815.9
NM_007773	Crybb2	2654.6
NM_011291	Rpl7	2183.48
NM_008302	Hsp90ab1	1975.42
NM_018853	Rplp1	1909.13
NM_019738	Nupr1	1866.62
NM_008907	Ppia	1825.4
NM_007475	Rplp0	1822.17
NM_011701	Vim	1818.96
NM_011296	Rps18	1737.79
NM_016738	Rpl13	1735.92
NM_010240	Ftl1	1683.69
NM_026358	Mgarp	1655.92
NR_003373	Gm15772	1617.98
NM_024212	Rpl4	1578.9
NM_172086	Rpl32	1560.23
NM_015814	Dkk3	1527.8
NM_020600	Rps14	1477.35
NM_026055	Rpl39	1442.59
NM_031165	Hspa8	1428.56
NM_025919	Rpl11	1414.33
NM_021278	Tmsb4x	1392.83
NM_009098	Rps8	1387.55
NM_007907	Eef2	1383.15
NM_023119	Eno1	1354.36
NM_011653	Tuba1a	1334.86
NM_016959	Rps3a1	1333.11
NM_001312893	Crybb1	1309.42
NM_012053	Rpl8	1308.8
NM_013765	Rps26	1302.89
NM_001313933	Cryba1	1299.4
NM_009095	Rps5	1294.11
NM_025592	Rpl35	1282.29
NM_009076	Rpl12	1266.83
NM_018860	Rpl41	1258.39
NM_009094	Rps4x	1236.41
NM_029767	Rps9	1226.64
NM_009438	Rpl13a	1217.61
NM_016774	Atp5b	1199.17
NM_009092	Rps17	1184.1
NM_001253883	Pkm	1176.73
NM_001291061	Bfsp1	1166.87
NM_011292	Rpl9	1123.88
NM_024175	Rps23	1107.42
NM_026020	Rplp2	1103.94
NM_009078	Rpl19	1079.12
NM_010798	Mif	1078.87
NM_011029	Rpsa	1066.55
NM_013725	Rps11	1064.13
NM_009091	Rps15	1063.12
NM_030022	Grifin	1049.29
NM_001271623	Gja3	1032.13
NM_019865	Rpl36a	1008.07
NM_001312894	Crybb1	990.82
NM_013762	Rpl3	986.97
NM_025963	Rps10	982.87
NM_001109761	Capn3	947.85
NM_009077	Rpl18	939.83
NM_026533	Rps13	911.01
NM_008503	Rps2	909.41
NM_007393	Actb	903.97
NM_025587	Rps21	903.31
NM_009609	Actg1	894.18
NM_001190258	Rps27rt	886.01
NM_001289782	Cryab	885.14
NM_010318	Gng5	884.91
NM_009081	Rpl28	876.81
NM_016980	Rpl5	862.74
NM_008048	Igfbp7	860.94
NM_011300	Rps7	849.45
NM_008828	Pgk1	840.74
NM_001278569	Cryaa	831.19
NM_028071	Cotl1	826.63
NM_008972	Ptma	825.79
NM_009096	Rps6	823.82
NM_009931	Col4a1	811.27
NM_009983	Ctsd	806.31
NM_013541	Gstp1	803.58
NM_009941	Cox4i1	796.45
NM_010239	Fth1	792.53
NM_011654	Tuba1b	783.49
NM_024266	Rps25	779.89
NM_007990	Fau	775.3
NM_009156	Selenow	769.6
NM_018870	Pgam2	764.58
NM_026007	Eef1g	752.96
NM_013647	Rps16	751.42
NM_011295	Rps12	748.44
NM_018730	Rpl36	748.42
NM_009093	Rps29	747.92
NM_027044	Pfdn5	729.5
NM_024218	Rpl24	729.44
NM_011297	Rps24	717.51
NM_025974	Rpl14	717.04
NM_027959	Pdia6	716.98
NM_001317218	Myl6	716.87
NM_012052	Rps3	716.81
NM_001199350	Rpl34-ps1	714.54
NM_007450	Slc25a4	704.27
NM_011975	Rpl27a	701.06
NM_011287	Rpl10a	688.94
NM_008210	H3f3a	685.48
NM_009932	Col4a2	680.43
NM_053257	Rpl31	670.02
NM_008672	Nap1l4	669.43
NM_008180	Gss	639.68
NM_013834	Sfrp1	639.44
NR_046233	Rn45s	631.4
NM_011738	Ywhah	628.52
NM_029751	Rpl18a	625.62
NM_052835	Rpl10	618.86
NM_001206367	Gsn	618.83
NM_025589	Rpl36al	618
NM_207523	Rpl23a	617.69
NM_025821	Carhsp1	611.03
NM_025983	Atp5e	608.03
NM_019791	Maged1	604.46
NM_001077510	Gnas	597.91
NM_021473	Akr1a1	592.97
NM_023579	Ipo5	591.48
NM_019883	Uba52	587.37
NM_001170540	Btf3	583.44
NM_025641	Uqcrh	578.53
NR_002885	Gm10052	577.59
NM_146116	Tubb4b	573.8
NM_020569	Park7	572.83
NM_011072	Pfn1	570.47
NM_001048058	Rpl38	569.29
NM_001077184	Bsg	569.05
NM_007637	Cct5	564.81
NM_007614	Ctnnb1	563.86
NM_008774	Pabpc1	562.17
NM_010917	Nid1	559.22
NM_009128	Scd2	558.37
NM_144958	Eif4a1	555.6
NM_009083	Rpl30	554.24
NM_011655	Tubb5	553.94
NM_022891	Rpl23	551.32
NR_110499	Rpl14-ps1	549.33
NM_013608	Naca	548.2
NM_027862	Atp5h	543.21
NM_028813	Vit	534.91
NM_001285489	Nap1l4	534.35
NR_130973	H19	532.91
NM_001130485	Rpl35a	529.83
NM_008112	Gdi2	524.71
NM_029722	Gje1	522.08
NM_008945	Psmb4	519.59
NM_011670	Uchl1	512.51
NM_008950	Psmc5	509.86
NM_013721	Rpl7a	506.13
NM_009536	Ywhae	501.34
NM_013492	Clu	499.99
NM_011289	Rpl27	495.28
NM_001163485	Rpl30	489.3
NM_011311	S100a4	488.12
NM_009366	Tsc22d1	484.36
NM_020582	Atp5j2	483.38
NM_053071	Cox6c	483.02
NM_010890	Nedd4	481.91
NM_015800	Crim1	480.48
NM_009976	Cst3	480.36
NM_024166	Chchd2	477.76
NM_138597	Atp5o	476.36
NM_008681	Ndrg1	473.94
NM_153503	Rnf113a1	471.76
NM_008683	Nedd8	471.41
NM_009510	Ezr	467.2
NM_013795	Atp5l	464.92
NM_010699	Ldha	464.63
NM_029565	Tmem59	463.07
NM_025939	Paics	462.38
NM_025624	Pomp	462.35
NM_011187	Psmb7	458.73
NM_025628	Cox6b1	455.92
NM_175190	Swi5	453.43
NM_007748	Cox6a1	452.61
NM_011034	Prdx1	451.36
NM_008248	Hint1	449.44
NM_009415	Tpi1	447.79
NM_007505	Atp5a1	443.18
NM_011400	Slc2a1	440.91
NM_013686	Tcp1	440.12
NM_010496	Id2	437.71
NM_026069	Rpl37	436.07
NM_007830	Dbi	434.49
NM_009836	Cct3	433.61
NM_010480	Hsp90aa1	433.34
NM_026695	Etfb	432.33
NM_011186	Psmb5	429.28
NM_001290475	Tdrd7	426.53
NM_001177307	Aldoa	424.35
NM_009696	Apoe	422.78
NM_010886	Ndufa4	422.75
NM_007687	Cfl1	421.71
NM_011508	Eif1	420.88
NM_009084	Rpl37a	418.28
NM_007749	Cox7c	417.28
NM_009942	Cox5b	417.15
NM_001002239	Rpl17	416.26
NM_008160	Gpx1	414.75
NM_018799	Eif3i	412.92
NM_007507	Atp5k	410.29
NM_011404	Slc7a5	410.11
NM_028044	Cnn3	409.43
NM_139269	Pla2g16	408.63
NM_025523	Ndufc1	405.72
NM_023402	Myl12b	396.65
NM_013737	Pla2g7	396.45
NM_001324533	Rpl29	392.97
NR_027656	Oaz1-ps	388.98
NM_008885	Pmp22	384.51
NM_019771	Dstn	382.02
NM_010360	Gstm5	381.49
NM_001113248	Sin3b	379.79
NM_080635	Eif3h	378.46
NM_031868	Ppp1ca	376.61
NM_022423	Rnf187	375.1
NM_007636	Cct2	374.78
NM_009273	Srp14	374.11
NM_028659	Eif3k	373.72
NM_008791	Pcp4	370.67
NM_026305	Elob	370.1
NM_013467	Aldh1a1	369.71
NM_007476	Arf1	368.23
NM_008946	Psmb6	366.44
NM_009321	Tbca	365.19
NM_025348	Ndufa3	364.38
NR_002445	BC002163	358.31
NM_012002	Cops6	357.37
NM_011063	Pea15a	356.43
NM_011290	Rpl6	353.94
NM_008546	Mfap2	350.63
NM_023418	Pgam1	350.31
NM_026914	Smdt1	349.24
NM_026061	Ndufb8	349.1
NM_027360	2010107E04Rik	348.09
NM_011631	Hsp90b1	347.24
NM_007750	Cox8a	345.57
NM_001312895	Crybb1	344.82
NM_181541	Caprin2	344.32
NM_007840	Ddx5	338.64
NM_026943	Snrpd2	338.12
NM_009391	Ran	334.13
NM_008410	Itm2b	334.12
NM_019793	Tspan3	332.98
NM_018796	Eef1b2	329.39
NM_008197	H1f0	326.47
NM_011732	Ybx1	326.38
NM_011149	Ppib	325.68
NM_007638	Cct7	325.09
NM_011543	Skp1a	324.89
NM_183308	Pon2	323.92
NM_001168256	Tmem40	323.08
NM_026556	Dynll2	322.83
NM_015786	Hist1h1c	322.79
NM_028749	Npl	322.42
NM_026155	Ssr3	319.33
NM_007591	Calr	318.84
NM_009967	Crygs	316.89
NM_008640	Laptm4a	316.25
NM_026318	Hypk	314.26
NM_145835	Lctl	311.08
NM_010495	Id1	309.65
NM_007589	Calm2	309.58
NM_146036	Ahsa1	309.36
NM_021538	Cope	308.59
NM_197979	Uqcr10	307.23
NM_023374	Sdhb	306.57
NM_007653	Cd63	306.47
NM_019718	Arl3	306.03
NM_026669	Tmbim6	304.32
NM_134118	Tecr	304.31
NM_009450	Tubb2a	303.03
NM_175224	Metap1	302.93
NM_175015	Atp5g3	302.68
NM_009342	Dynlt1b	302.29
NM_009037	Rcn1	302.22
NM_008231	Hdgf	301.98
NM_008948	Psmc3	301.57
NM_001317385	Prdx2	298.95
NM_009388	Tkt	296.98
NM_001290691	Col9a1	296.96
NM_023202	Ndufa7	296.17
NM_010358	Gstm1	295.8
NM_013902	Fkbp3	293.52
NM_009007	Rac1	292.16
NM_008722	Npm1	291.46
NM_009840	Cct8	289.94
NM_010028	Ddx3x	288.96
NM_020590	Gabarapl1	288.93
NM_001348227	Uba52	288.89
NM_010288	Gja1	287.84
NM_026129	Erp29	286.56
NM_010730	Anxa1	286.37
NM_010885	Ndufa2	285.89
NM_011185	Psmb1	285.57
NM_001114087	Pdlim7	285.24
NM_173011	Idh2	284.15
NM_009761	Bnip3l	281.99
NM_023211	Usmg5	281.54
NM_007747	Cox5a	281.43
NM_001168257	Tmem40	279.82
NM_013535	Grcc10	279.69
NM_013826	Mocs2	279.53
NM_009964	Cryab	279.2
NM_008047	Fstl1	278.39
NM_009503	Vcp	277.77
NM_009795	Capns1	277.47
NM_053102	Selenof	274.18
NM_009169	Sem1	274.17
NM_007438	Aldoa	274.01
NM_001146120	Psap	273.11
NM_001146309	Dbnl	272.56
NM_009945	Cox7a2	272.39
NM_025516	Ergic3	272.34
NM_025650	Uqcr11	272.08
NM_030082	Hist3h2ba	271.09
NM_001347226	Rpl22l1	270.45
NM_015735	Ddb1	270.1
NM_011971	Psmb3	269.99
NM_023422	Hist1h2bc	269.55
NM_025562	Fis1	268.35
NM_025899	Uqcrc2	268.29
NM_001168226	Morf4l2	266.53
NM_011968	Psma6	263.18
NM_007502	Atp1b3	263.08
NM_008084	Gapdh	262.42
NM_025379	Cox7b	260.01
NM_008162	Gpx4	259.65
NM_008577	Slc3a2	259.11
NM_008303	Hspe1	258.89
NM_009750	Bex3	258.28
NM_025381	Atp6v1f	258.05
NR_037854	Atp6v0c-ps2	257.16
NM_007952	Pdia3	256.69
NM_026468	Atp5g2	255.99
NM_001293683	Zwint	255.86
NM_009838	Cct6a	255.53
NM_009187	Cox7a2l	255.43
NM_025284	Tmsb10	253.41
NM_025437	Eif1ax	252.34
NM_026242	Mrfap1	250.64
NR_029468	Snhg12	249.04
NM_009079	Rpl22	246.63
NM_013897	Timm8b	246.49
NM_025987	Ndufa6	246.05
NM_013614	Odc1	245.61
NM_016957	Hmgn2	244.85
NM_001025577	Maf	243.05
NM_025947	Dynlrb1	242.31
NM_012021	Prdx5	241.87
NM_013494	Cpe	240.56
NM_016750	H2afz	240.46
NM_025843	Ndufb7	240.44
NM_001113331	Shc1	240.14
NM_010807	Marcksl1	240.1
NM_181394	Anapc13	240
NM_025548	Tbcb	239.62
NM_016843	Atxn10	239.6
NM_010578	Itgb1	238.77
NM_022996	Ndfip1	238.45
NM_009227	Snrpe	238.29
NM_025824	Bzw1	238.2
NM_001083891	Ndufv3	238.15
NM_011874	Psmc4	237.62
NM_001289784	Cryab	236.6
NM_025596	Prelid1	236.17
NM_008760	Ogn	235.78
NM_023144	Nono	235.47
NM_033612	Cela1	233.9
NM_019749	Gabarap	233.45
NM_021880	Prkar1a	233.36
NM_001303423	Aldoc	232.95
NM_001111044	Serpinh1	232.21
NM_183250	Tma7	232.21
NM_019641	Stmn1	230.26
NM_010481	Hspa9	229.67
NM_021273	Ckb	229.44
NM_007664	Cdh2	228.36
NM_025374	Glo1	228.29
NM_025344	Eif3f	227.81
NM_009716	Atf4	227.5
NM_024233	Rexo2	227.09
NM_007451	Slc25a5	225.13
NM_019443	Ndufa1	224.76
NM_007590	Calm3	222.94
NM_001304719	Atp5f1	222.8
NM_146200	Eif3c	222.36
NM_001007571	D8Ertd738e	222.03
NM_011865	Pcbp1	221.62
NM_011563	Prdx2	221.29
NM_025586	Rpl15	221.27
NM_016755	Atp5j	221
NM_198613	Ap2s1	220.8
NM_019435	Ndufb11	220.64
NM_024460	Ost4	220.45
NM_026219	Uqcrb	219.23
NM_026684	Ndufb10	217.76
NM_008705	Nme2	217.65
NM_001077529	Nme2	217.08
NM_029293	Phpt1	216.99
NM_024191	Arl2bp	216.71
NM_009876	Cdkn1c	216.22
NM_008100	Gcg	215.65
NM_008138	Gnai2	214.57
NM_024462	Svbp	214.39
NM_001166594	Eif5a	213.3
NM_198408	Crhbp	213.29
NM_024431	Morf4l1	212.77
NM_021519	Edf1	212.72
NM_001083938	Rnaset2a	212.71
NM_153117	9530068E07Rik	211.71
NM_008617	Mdh2	209.8
NM_019824	Arpc3	208.88
NM_016876	Eif3g	208.62
NM_010312	Gnb2	208.62
NM_011224	Pygm	208.18
NM_134101	Psmd2	207.85
NM_011694	Vdac1	207.67
NM_013560	Hspb1	207.59
NM_207675	Cadm1	207.58
NM_008211	H3f3b	207.07
NM_145625	Eif4b	206.39
NM_001113358	Dad1	206.1
NM_029362	Chmp4b	204.89
NM_001130484	Rpl35a	204.78
NM_019760	Serinc1	202.34
NM_001163434	Hspa5	201.96
NM_008388	Eif3e	201.88
NM_016891	Ppp2r1a	200.9
NM_023423	Akirin1	199.99
NM_024220	Ndufc2	199.82
NM_001170341	Mlf2	198.84
NM_026911	Spcs1	198.76
NM_001163425	Cops9	197.98
NM_008298	Dnaja1	197.8
NM_181420	Fn3krp	197.62
NM_026885	Chmp2a	197.34
NM_008379	Kpnb1	196.91
NM_025313	Atp5d	196.36
NM_023172	Ndufb9	196.22
NM_026988	Ptms	195.18
NM_025550	Psmd6	195.13
NM_013715	Cops5	194.96
NM_015816	Lsm4	193.95
NM_019411	Ppp2ca	192.84
NR_024067	Snhg6	192.33
NM_031248	Lamtor2	192.22
NM_009030	Rbbp4	192.19
NM_133655	Cd81	191.8
NR_002890	Gm12070	191.66
NM_001253807	Ywhaz	191.16
NM_011239	Ranbp1	190.97
NM_010925	Rrp1	190.14
NM_029568	Mfap4	190
NM_019564	Htra1	188.54
NM_010882	Ndn	188.25
NM_130889	Anp32b	188.06
NM_011970	Psmb2	187.88
NM_001272097	Fabp5	187.17
NM_144866	Etf1	186.57
NM_007510	Atp6v1e1	186
NM_009225	Snrpb	185.77
NM_016860	Actr1a	185.49
NM_010948	Nudc	185.02
NM_053076	Rtn3	184.24
NM_008251	Hmgn1	184.12
NM_009790	Calm1	184.09
NM_178939	Pdrg1	183.66
NM_007410	Adh5	183.57
NM_026211	Tmed9	182.27
NM_138953	Ell2	182.16
NM_145139	Eif3l	181.59
NM_026637	Ggct	181.17
NM_008098	Mtpn	181.02
NM_001316675	Mdh1	181.01
NM_019719	Stub1	180.47
NM_001252572	Cttn	180.15
NM_011875	Psmd13	179.81
NM_024173	Atp6v1g1	178.6
NM_001083955	Hba-a2	178.37
NM_008944	Psma2	178.35
NM_026467	Rps27l	178.34
NM_133739	Tmem123	177.1
NM_025396	Pgls	176.89
NR_001463	Xist	176.86
NM_009448	Tuba1c	176.73
NM_011512	Surf4	176.02
NM_026545	Psmd8	175.76
NM_001201391	Hbb-bs	175.56
NM_007494	Ass1	175.51
NM_023312	Ndufa13	175.2
NM_144900	Atp1a1	175.09
NM_133937	Brk1	175.09
NM_001081120	Fam89a	174.42
NM_133354	Sumo2	174.35
NM_011214	Ptpru	173.26
NM_011967	Psma5	173.21
NM_018749	Eif3d	173.01
NM_026688	Ndufs3	172.86
NM_011313	S100a6	172.6
NM_011969	Psma7	172.31
NM_145380	Eif3m	172.27
NM_139149	Fus	172.2
NM_008750	Nxn	171.92
NM_001294149	Kif1a	171.51
NM_026851	Mrpl52	171.15
NM_026030	Eif2s2	170.92
NM_001033305	Ndufb6	170.67
NM_025613	Eid1	170.64
NM_011354	Serf2	170.3
NM_030694	Ifitm2	170.09
NM_027357	Psmd1	170.01
NM_183256	Cox14	169.81
NM_181582	Eif5a	169.51
NM_011966	Psma4	169.44
NM_007509	Atp6v1b2	169.37
NM_026377	Sfr1	169.32
NM_016763	Hsd17b10	169.27
NM_025407	Uqcrc1	168.87
NM_023240	Eef1d	168.39
NM_001142952	Fam46c	167.37
NM_007597	Canx	167.32
NM_011032	P4hb	166.85
NM_019642	Rpn2	166.8
NM_133916	Eif3b	166.26
NM_023799	Mgea5	165.93
NM_153152	2410015M20Rik	165.86
NM_001161624	Cdkn1c	165.84
NM_026614	Ndufa5	165.21
NM_025439	Tmem9	165.18
NM_022420	Gprc5b	165.04
NM_011119	Pa2g4	164.77
NM_009720	Atox1	164.69
NM_009837	Cct4	164.65
NM_007705	Cirbp	164.55
NM_025356	Ube2d3	164.53
NM_133671	U2af2	164.51
NM_019419	Arl6ip1	164.43
NM_008951	Psmd4	163.95
NM_134150	Otub1	163.19
NM_026572	Gcsh	163.17
NM_025959	Psmc6	163.1
NM_001164216	Romo1	162.68
NM_016802	Rhoa	162.46
NM_016740	S100a11	161.7
NM_008704	Nme1	161.64
NM_001024919	Bod1	161.62
NM_001048057	Rpl38	161.62
NM_011965	Psma1	161.45
NM_027395	Basp1	161.44
NR_030738	2410006H16Rik	161.19
NM_001347649	Fus	161.17
NM_026610	Ndufb4	160.88
NM_020615	Atp5c1	160.86
NM_001291074	Nsfl1c	160.67
NM_011712	Tceal9	160.31
NM_028339	Tmx1	160.28
NM_133796	Arhgdia	160.13
NM_026420	Paip2	159.97
NM_153064	Ndufs2	159.82
NM_016898	Cd164	159.8
NM_026147	Rps20	159.24
NM_023372	Rpl38	159.14
NM_130884	Idh3b	159.12
NM_029723	Dapl1	158.87
NM_025933	Higd2a	158.66
NM_025316	Ndufb5	158.37
NM_009652	Akt1	157.91
NM_011116	Pld3	157.51
NM_007631	Ccnd1	157.03
NM_016895	Ak2	156.8
NM_026170	Ergic1	156.76
NM_007585	Anxa2	156.73
NM_010477	Hspd1	156.15
NM_028643	Micu2	155.83
NM_013810	Dbnl	155.38
NM_026528	Rtraf	155.37
NM_011921	Aldh1a7	154.96
NM_001172100	Rnh1	154.6
NM_026063	Uqcc2	154.43
NM_022325	Ctsz	154.41
NM_146150	Nrd1	154.07
NM_001166630_dup2	-	153.98
NM_019702	Hbs1l	153.85
NM_025366	Chchd1	153.56
NM_026759	Mrpl13	153.51
NM_016852	Wbp2	153.14
NM_009005	Rab7	153.07
NM_009031	Rbbp7	152.85
NM_007838	Ddost	152.52
NM_008131	Glul	151.68
NM_008482	Lamb1	151.51
NM_026506	Snrpg	151.46
NM_133726	St13	150.96
NM_010219	Fkbp4	150.73
NM_022417	Itm2c	150.56
NM_030109	Sf3b2	150.48
NM_019822	Adrm1	150.43
NM_144822	Micu1	150.36
NM_018771	Gipc1	150.21
NM_001160422	Optc	149.35
NM_001083955_dup1	-	149.15
NM_011879	Ik	148.74
NM_011528	Taldo1	147.58
NM_011188	Psmc2	147.57
NM_008889	Ppp1r14b	147.24
NM_146110	Aamp	147.11
NM_001171739	Bag1	146.93
NM_008323	Idh3g	146.91
NM_026501	Retreg3	146.57
NM_024176	Drap1	146.38
NM_011715	Wdr1	146.38
NM_012056	Fkbp9	146.34
NM_023429	Ociad1	146.21
NM_178376	Rraga	146.21
NM_008590	Mest	146.12
NM_001198824	App	146.08
NM_199079	Ddx17	146.07
NM_029711	Arpc2	146.06
NM_011175	Lgmn	146.06
NM_010880	Ncl	145.49
NM_019861	Ctsf	145.26
NM_010888	Ndufs6	145.24
NM_133949	Ptov1	144.91
NM_145422	Rtcb	144.13
NM_025498	Psenen	143.92
NM_026744	Mrpl53	143.88
NM_017382	Rab11a	143.42
NM_011695	Vdac2	143.41
NM_001289785	Cryab	143.29
NM_011279	Rnf7	143.04
NM_013507	Eif4g2	142.92
NM_033444	Clic1	142.77
NM_001102455	Aplp2	142.49
NM_025922	Itpa	142.24
NM_016906	Sec61a1	141.97
NR_024329	2900097C17Rik	141.96
NM_007479	Arf4	141.71
NM_025567	Cyc1	141.26
NM_010860	Myl6	141.21
NM_173363	Eif5	140.95
NM_016861	Pdlim1	140.88
NM_024171	Sec61b	140.69
NM_054071	Fgfrl1	140.52
NM_027139	Taf9	140.51
NM_178218	Hist3h2a	140.3
NM_025570	Mrpl20	140.19
NM_001136085	Uba1	139.96
NM_001272032	Arvcf	139.73
NM_001110145	Ssb	139.65
NM_019584	Becn1	139.54
NM_029787	Cyb5r3	139.46
NM_015740	Bloc1s1	139.31
NM_026519	Emc4	139.2
NM_021882	Pmel	138.08
NM_001025612	Snx22	137.82
NM_027722	Nudt4	137.76
NM_170669	Rps15a	137.55
NM_026473	Tubb6	137.41
NM_007991	Fbl	137.38
NM_019727	Snx1	137.04
NM_026329	Polr2g	136.68
NM_008321	Id3	136.25
NM_024219	Hsbp1	136.13
NM_017472	Snx3	135.9
NM_009120	Sar1a	135.88
NM_026095	Snrpd3	135.74
NM_019661	Ykt6	135.59
NM_026617	Tmbim4	135.57
NR_106194	Mir8114	134.88
NM_026027	Pfdn1	134.7
NM_024206	Sec13	134.64
NM_011660	Txn1	134.61
NM_009427	Tob1	134.19
NM_021500	Maea	134.04
NM_001136062	Eno3	134.02
NM_010891	Sept2	133.86
NM_001039558	Smco3	133.74
NM_029872	Hnrnpa0	133.69
NM_016737	Stip1	133.07
NM_009861	Cdc42	132.95
NM_019772	1110004F10Rik	132.8
NM_026934	Zc3h15	132.73
NM_027457	Tmem242	132.6
NM_025710	Uqcrfs1	132.5
NM_030685	Serp1	132.4
NM_029985	Lrrc42	131.7
NM_010261	Rabac1	131.44
NM_016844	Rps28	131.31
NM_001190449	Ddah2	131.03
NM_001012236	Trex1	130.99
NM_009919	Cnih1	130.98
NM_015827	Copb2	130.85
NM_026056	Cap2	130.66
NM_007632	Ccnd3	130.1
NM_007951	Erh	129.56
NM_018808	Dnajb1	129.48
NM_009760	Bnip3	129.43
NM_153563	Strip1	129.32
NM_026064	Myl12a	128.31
NM_025509	Ostc	128.17
NM_025894	Psmd12	128.09
NM_019912	Ube2d2a	128.04
NM_033617	Atp6v0b	127.86
NM_144541	Babam2	127.8
NM_001301721	Atp5g3	127.63
NM_009456	Ube2l3	127.63
NM_011787	Amfr	127.59
NM_080837	Mydgf	127.22
NM_025975	Dynlt3	127.2
NM_133834	Hnrnpf	127.14
NM_011213	Ptprf	127.05
NM_001256042	Hsf4	127.03
NM_078478	Ghitm	126.89
NM_001145884	Itgb5	126.82
NM_008784	Igbp1	126.78
NM_001302630	Osbp2	126.57
NM_011070	Pfdn2	125.46
NM_025315	Med21	125.3
NM_019746	Pdcd5	125.16
NM_020050	Tmem9b	125.12
NM_019767	Arpc1a	125.1
NM_023735	Actr3	124.86
NM_007480	Arf5	124.84
NM_001204875	Set	124.67
NM_023281	Sdha	124.61
NM_011293	Polr2j	124.38
NM_012010	Eif2s3x	124.18
NM_007399	Adam10	123.22
NM_026542	Slc25a39	123.08
NR_126539	Snrnp70	123.04
NM_025365	Tomm6	122.42
NM_009011	Rad23b	122.11
NM_024197	Ndufa10	122.07
NM_025970	Zbtb8os	122.06
NM_173180	Pmpca	121.95
NM_011499	Strap	121.88
NM_019410	Pfn2	121.75
NM_027098	Mrpl30	121.65
NM_011991	Cops3	121.34
NM_001045489	Mfge8	121.31
NM_181395	Pxdn	121.3
NM_025535	Sar1b	121.2
NM_019913	Txn2	121.07
NM_021518	Rab2a	121.06
NM_026160	Map1lc3b	120.98
NM_139272	Galnt2	120.78
NM_001190804	Dnajb11	119.71
NM_016783	Pgrmc1	119.45
NM_025868	Tmx2	119.44
NM_008300	Hspa4	119.39
NM_011327	Scp2	119.23
NM_010448	Hnrnpab	119.03
NM_173755	Ube2o	118.79
NM_025326	Tmem176a	118.6
NM_133777	Ube2s	118.52
NM_025848	Sdhd	118.42
NM_025388	Ufc1	117.87
NM_019770	Tmed2	117.77
NM_009460	Sumo1	117.66
NM_033561	Eif4h	117.58
NM_001253769	Ssx2ip	117.51
NM_021510	Hnrnph1	117.36
NM_009984	Ctsl	117.19
NM_009975	Csnk2b	117.17
NM_138600	Aldh7a1	117.03
NM_019682	Dynll1	116.85
NM_001282017	Psmd4	116.57
NM_016764	Prdx4	116.53
NM_001199631	Fkbp8	116.51
NM_001122765	Sirt2	116.5
NM_018753	Ywhab	116.36
NM_001256055	Eif3j2	116.24
NM_145455	Btf3	115.93
NM_026602	Bcas2	115.89
NM_144514	Commd1	115.88
NM_025500	Mrpl37	115.7
NM_023210	Anp32e	115.42
NM_025681	Lix1	115.41
NM_026693	Gabarapl2	115.34
NM_180678	Gars	115.14
NM_019647	Rpl21	115.02
NM_134040	Ddx1	114.92
NM_026775	Tmed10	114.81
NM_172609	Tomm22	114.71
NM_007604	Capza2	114.63
NM_178653	Sccpdh	114.39
NM_010817	Psmd7	113.97
NM_009870	Cdk4	113.96
NM_013933	Vapa	113.84
NM_007792	Csrp2	113.78
NM_001001491	Tpm4	113.77
NM_007624	Cbx3	113.43
NM_001282737	Magoh	113.1
NM_026438	Ppa1	113.06
NM_023277	Jam3	113.01
NM_016966	Phgdh	112.85
NM_008831	Phb	112.34
NM_010952	Oaz2	112.27
NM_001271443	Ndufs8	111.99
NM_008019	Fkbp1a	111.82
NM_021430	Rilpl1	111.64
NM_021498	Pole3	111.54
NM_023230	Ube2v1	111.08
NM_145138	Nek9	111.01
NM_025531	Prelid3b	110.79
NM_009498	Vamp3	110.73
NM_011288	Mrpl23	110.58
NM_019722	Arl2	110.45
NM_007594	Calu	110.37
NM_028932	Eaf1	110.08
NM_133950	Kdelr1	110.04
NM_134007	Cisd1	109.97
NM_028388	Ndufv2	109.95
NM_181392	Gtf2h5	109.94
NM_029814	Chmp5	109.49
NM_011590	Timm17a	109.38
NM_175121	Slc38a2	109.14
NM_011794	Bpnt1	109.08
NM_177420	Psat1	108.96
NM_011343	Sec61g	108.66
NM_011992	Rcn2	108.38
NM_018871	Ywhag	108.03
NM_001101598	Isoc2a	107.96
NM_009439	Psmd3	107.66
NM_175102	Sf3b5	107.58
NM_009787	Pdia4	107.51
NM_019817	Copz1	107.46
NM_009063	Rgs5	107.44
NM_145928	Tspan14	107.11
NM_001033231	Mcrip1	106.93
NM_008212	Hadh	106.9
NM_008202	Slc39a7	106.89
NR_102392	Mea1	106.8
NM_080633	Aco2	106.64
NM_001285490	Nap1l4	106.44
NM_001166506	Sec14l1	106.19
NM_011353	Serf1	105.91
NM_026982	Tmem256	105.69
NM_145552	Gnl2	105.35
NM_001310771	Bud31	105.29
NM_011045	Pcna	105.13
NM_001040396	Selenot	105.12
NM_001037761	Capzb	104.99
NM_026776	Vps25	104.97
NM_026555	Rcn3	104.89
NM_146093	Ubxn1	104.88
NM_026921	Isca1	104.87
NM_007926	Aimp1	104.6
NM_011801	Cfdp1	104.3
NM_133749	Emc7	104.24
NM_009528	Wnt7b	104.06
NM_001012336	Mdk	104.02
NM_053262	Hsd17b11	103.56
NM_016698	Rnf10	103.49
NM_001166630_dup1	-	103.37
NM_001198823	App	103.11
NM_020267	Trim44	103.1
NM_001080384	Clta	103.05
NM_011952	Mapk3	102.98
NM_025605	Lamtor1	102.95
NM_001347325	Cnbp	102.78
NM_001199246	Maged2	102.78
NM_012060	Bcap31	102.47
NM_007506	Atp5g1	102.34
NM_023153	Cwc15	102.31
NM_007684	Cetn3	102.3
NM_019685	Ruvbl1	102.17
NM_009242	Sparc	102.11
NM_198006	Coa5	101.97
NM_026025	Zcrb1	101.96
NM_007620	Cbr1	101.92
NM_009818	Ctnna1	101.73
NM_019748	Sae1	101.67
NM_007984	Fscn1	101.54
NM_025358	Ndufa9	101.52
NM_026481	Tppp3	101.31
NM_025740	Cfap36	101.27
NM_025424	Nenf	101.27
NM_029219	Rnf19b	101.13
NM_012047	Brd7	101.12
NM_025403	Nop10	101.07
NM_031999	Gpr137b	100.97
NM_001109913	Hnrnpm	100.91
NM_178602	Polr2m	100.84
NM_026760	Trir	100.56
NM_008229	Hdac2	100.45
NM_001081425	Rbm24	100.35
NM_146207	Cul4a	100.34
NM_026388	Tprgl	100.19
NM_024187	U2af1	100.19
NM_013867	Bcar3	100.18
NM_181796	Gstp2	100.09
NM_029272	Ndufs7	100.05
NR_028258	Sapcd1	99.74
NM_026703	Ndufa8	99.7
NM_001159518	Igfbp7	99.57
NM_178614	Samm50	99.54
NM_019521	Gas6	99.31
NM_001161817	Myo1b	99.24
NM_152806	Ddx17	98.87
NM_009455	Ube2e1	98.69
NM_008495	Lgals1	98.65
NR_003568	Gpr137b-ps	98.6
NM_009831	Ccng1	98.55
NM_026892	Eif1b	98.49
NM_025859	Arl1	98.48
NM_007531	Phb2	98.47
NM_026878	Rasl11b	98.47
NM_020618	Smarce1	98.44
NM_133805	Cops8	98.35
NM_053185	Col4a6	98.25
NM_030700	Maged2	97.91
NM_007798	Ctsb	97.86
NM_001177874	Gps1	97.85
NM_145367	Txndc5	97.8
NM_176073	Cpq	97.77
NM_011793	Banf1	97.74
NM_019879	Suclg1	97.74
NM_172400	Dnajc8	97.73
NM_152824	Rbm17	97.72
NM_134054	Sptssa	97.47
NM_025334	Txndc12	97.35
NM_025887	Rab5a	97.33
NM_145615	Etfa	97.27
NM_146193	Btbd1	97.22
NM_026499	Srsf6	97.13
NM_024457	Rap1b	96.97
NM_023275	Rhoj	96.83
NM_198937	Jpt2	96.75
NM_007917	Eif4e	96.49
NM_028132	Pgm2	96.43
NM_026517	Rpl22l1	96.43
NM_019830	Prmt1	96.42
NM_008228	Hdac1	96.37
NM_172707	Ppp1cb	96.22
NM_025577	Rex1bd	96.16
NM_053078	Nrep	96.12
NM_016742	Cdc37	95.98
NM_001199188	Snx5	95.92
NM_013716	G3bp1	95.89
NM_001252476	Prmt1	95.53
NM_001166630	Dynlt1c	95.47
NM_008891	Pnn	95.44
NM_010772	Maz	95.34
NM_009041	Rdx	95.13
NM_010347	Aes	94.93
NM_001163662	Nucb1	94.93
NM_025791	Tmem223	94.81
NM_010518	Igfbp5	94.8
NM_019880	Mtch1	94.52
NM_021391	Ppp1r1a	94.5
NM_025317	Mrpl54	94.44
NM_016972	Slc7a8	94.34
NM_026919	Tmem258	94.05
NM_009949	Cpt2	93.94
NM_175090	Slc31a1	93.92
NM_145985	Arcn1	93.87
NM_133718	Tmem30a	93.83
NM_025701	Trappc5	93.7
NM_027215	Tmem147	93.63
NM_008175	Grn	93.62
NM_026899	Ssu72	93.59
NM_009786	Cacybp	93.45
NR_033574	Nutf2-ps1	93.45
NR_002896	Snhg1	93.27
NM_011361	Sgk1	93.19
NM_013854	Abcf1	93.16
NM_025384	Dnajc15	93.14
NM_153680	Snx17	92.76
NM_134469	Fdps	92.65
NM_025591	Fam136a	92.63
NM_172561	Spag7	92.63
NM_001081108	Lamtor4	92.54
NM_009565	Zbtb7b	92.54
NM_138669	Eif4a3	92.45
NM_011817	Gadd45g	92.39
NM_010330	Emb	92.31
NM_001290769	Sqstm1	92.26
NM_026009	Ccdc47	92.25
NM_175074	Hmgn3	92.24
NM_009687	Apex1	92.15
NM_007484	Rhoc	92.15
NM_024211	Slc25a11	92.14
NM_175149	2310022B05Rik	92.08
NM_024439	Selenos	92.08
NM_021883	Tmod1	92.05
NM_145940	Wipi1	92.01
NM_138667	Tab2	91.85
NM_024221	Pdhb	91.75
NM_145584	Spon1	91.75
NM_175013	Pgm5	91.72
NM_008409	Itm2a	91.68
NM_026114	Eif2s1	91.6
NM_008014	Ppm1g	91.5
NM_012001	Cops4	91.49
NM_175103	Bola2	91.19
NM_008397	Itga6	90.87
NM_001099674	1810022K09Rik	90.82
NM_001024206	Trappc1	90.79
NM_008786	Pcmt1	90.68
NM_030083	Naa38	90.58
NM_009735	B2m	90.57
NM_010385	Pfdn6	90.42
NM_007968	Ewsr1	90.41
NM_133764	Atp6v0e2	90.37
NM_011482	Snu13	90.29
NM_023409	Npc2	90.28
NM_001109989	Nrep	90.07
NM_011696	Vdac3	90.04
NM_019780	Vps29	90
NM_008597	Mgp	89.91
NM_007478	Arf3	89.76
NM_016978	Oat	89.73
NM_012058	Srp9	89.57
NM_013549	Hist2h2aa1	89.53
NM_009749	Bex2	89.38
NM_025554	Polr2e	89.26
NM_013477	Atp6v0d1	89.05
NM_001309460	Sptan1	89.03
NM_010771	Matr3	89.02
NM_013549_dup1	-	88.92
NM_013495	Cpt1a	88.88
NM_019803	Ube2g2	88.84
NM_001168491	Pdcd4	88.68
NM_009211	Smarcc1	88.67
NM_025597	Ndufb3	88.63
NM_033521	Laptm4b	88.59
NR_002687	Gm5424	88.5
NM_013895	Timm13	88.45
NM_001161724	Ilk	88.37
NM_025352	Uqcrq	88.27
NM_028281	Pcbd2	88.17
NM_026631	Nhp2	88.1
NM_007573	C1qbp	87.98
NM_027268	Scrn1	87.97
NM_022997	Vps35	87.84
NM_026582	Wls	87.78
NM_007512	Atpif1	87.74
NM_030261	Sesn3	87.72
NM_025360	Tmed3	87.69
NM_009798	Capzb	87.65
NM_008466	Kpna3	87.53
NM_029804	Hnrnpm	87.46
NM_021607	Ncstn	87.39
NM_147778	Commd3	87.26
NM_025336	Chchd3	87.23
NM_024432	Ubxn6	87.21
NM_021526	Psmd14	87.2
NM_027342	Fam162a	87.07
NM_026964	Ccdc124	86.96
NM_016890	Dctn3	86.74
NM_026623	Nudt21	86.56
NM_028007	Itfg1	86.53
NM_025796	Mrpl33	86.44
NM_153198	Hbp1	86.42
NM_019487	Hebp2	86.37
NM_030057	Trappc6b	86.26
NM_026796	Smyd2	86.22
NM_001127363	Inpp5a	86.1
NM_146169	Paip2b	86.03
NM_010421	Hexa	85.85
NM_145606	Chmp1a	85.79
NM_001160239	Fau	85.73
NM_019837	Nudt3	85.63
NM_008996	Rab1a	85.58
NM_201406	Pigs	85.51
NM_010306	Gnai3	85.49
NM_013587	Lrpap1	85.21
NM_001109746	Cnbp	85.08
NM_008033	Fnta	85.02
NM_138744	Ssx2ip	84.9
NM_010684	Lamp1	84.85
NM_025614	Rwdd1	84.8
NM_016892	Ccs	84.76
NM_025486	Tmem208	84.74
NR_002847	Malat1	84.69
NM_138659	Prpf8	84.65
NM_013670	Snrpn	84.65
NM_001163574	Tjp1	84.56
NM_009829	Ccnd2	84.46
NR_110477	Gm12338	84.43
NM_027231	Polr2f	84.42
NM_020024	Taf10	84.21
NM_008562	Mcl1	84.12
NM_027181	Pin4	84.07
NM_013663	Srsf3	83.9
NM_008538	Marcks	83.89
NM_025394	Tomm7	83.86
NM_133801	Gtf2f1	83.85
NM_001161747	Palm	83.84
NM_001326287	Morf4l1b	83.77
NM_177613	Cdc34	83.73
NM_010497	Idh1	83.63
NM_001003908	Cltc	83.58
NM_016804	Mtx2	83.58
NM_001290712	Tcp1	83.58
NM_133666	Ndufv1	83.5
NM_025571	Pam16	83.45
NM_001033313	Pdap1	83.44
NM_013876	Rnf11	83.41
NM_001301351	Caprin2	83.36
NM_012032	Serinc3	83.35
NM_026029	Glod4	83.16
NM_025661	Ormdl3	83.08
NM_019979	Selenok	83.02
NM_001317353	Lamp1	83
NM_198108	Morn4	82.91
NM_021338	Rpl35a	82.88
NM_025526	Iscu	82.87
NM_153057	Nomo1	82.84
NM_001163688	Ptpra	82.66
NM_026395	Rer1	82.62
NM_026616	Rnaseh2c	82.6
NM_133352	Tm9sf3	82.41
NM_026530	Mpnd	82.36
NM_024214	Tomm20	82.35
NM_178645	Blmh	81.81
NM_001347335	Mtch1	81.41
NM_026484	Ccny	81.09
NM_009929	Col18a1	81.09
NM_019936	Cript	81.09
NM_029576	Rab1b	80.93
NM_011595	Timp3	80.9
NM_009228	Snta1	80.86
NM_134076	Abhd4	80.81
NM_181075	2610524H06Rik	80.77
NM_001312884	Cryba4	80.62
NM_025277	Gng10	80.61
NM_026592	B230118H07Rik	80.55
NM_026280	Mxra7	80.5
NM_019794	Dnaja2	80.48
NM_134065	Epdr1	80.45
NM_134137	Lars	80.35
NM_080556	Tm9sf2	80.19
NM_001301364	Hdlbp	79.97
NM_026369	Arpc5	79.89
NM_026309	Lsm3	79.86
NM_021552	Nsa2	79.83
NM_001162855	Nsmce4a	79.76
NM_019708	Scoc	79.74
NM_030714	Dtx3	79.67
NM_025982	Tspan31	79.67
NM_053164	Mrpl43	79.65
NM_027246	Snrpf	79.53
NM_024434	Lap3	79.48
NM_019405	Cetn2	79.47
NM_001166410	Rbm3	79.38
NM_019650	Gosr2	79.31
NM_009145	Nptn	79.31
NM_001038998	Svbp	79.24
NM_021287	Sptbn2	79.19
NM_011588	Trim28	79.04
NM_008775	Pafah1b2	79.03
NM_007853	Degs1	78.98
NM_008686	Nfe2l1	78.96
NM_026033	Gatad1	78.95
NM_028906	Dpp8	78.88
NM_147201	Nrbp1	78.88
NM_016676	Rab10	78.84
NM_001166630_dup3	-	78.82
NM_001025388	Eno1b	78.82
NM_027204	Mrpl12	78.82
NM_026551	Dcakd	78.71
NM_019491	Rala	78.71
NM_029979	Trim35	78.7
NM_024456	Rab5c	78.66
NM_024287	Rab6a	78.61
NM_008218	Hba-a1	78.59
NM_023395	Wfdc1	78.57
NM_023716	Tubb2b	78.51
NM_001304574	Arf2	78.4
NM_145575	Cald1	78.36
NM_138596	Med10	78.36
NM_026444	Cs	78.24
NM_007471	App	78.21
NM_175833	Cdv3	78.18
NM_009226	Snrpd1	78.11
NM_010683	Lamc1	77.98
NM_021895	Actn4	77.97
NM_024174	Mrps23	77.92
NM_133691	Puf60	77.91
NM_175403	Mlec	77.81
NM_001206368	Gsn	77.8
NM_053068	Chrac1	77.61
NM_001199217	Slc38a3	77.54
NM_001018063	Rtl8b	77.35
NM_013512	Epb41l4a	77.33
NM_001039147	Morf4l1	77.31
NM_028431	Pmpcb	77.3
NM_029735	Eprs	77.27
NM_011733	Ybx3	77.2
NM_009009	Rad21	77.1
NM_001286652	Tmem176b	77.09
NM_080456	Mrps6	77
NM_026826	Mrps18c	76.99
NM_146243	Actr2	76.96
NM_001134692	Ost4	76.8
NM_010270	Mrps33	76.75
NM_008516	Lrrn1	76.74
NM_011506	Sucla2	76.61
NM_009147	Sec23a	76.55
NM_019960	Hspb3	76.21
NM_009672	Anp32a	76.2
NM_010761	Ccndbp1	76.07
NM_001077363	Ptbp1	76.03
NM_001144988	Spg20	76
NM_001276288	Aes	75.91
NM_007879	Drg1	75.87
NM_134020	Tmed4	75.8
NM_008342	Igfbp2	75.77
NM_008258	Jpt1	75.76
NM_015758	Foxe3	75.6
NM_008820	Pepd	75.53
NM_026330	Nsmce1	75.51
NM_028364	Puf60	75.5
NM_025960	Trappc6a	75.49
NM_019814	Higd1a	75.23
NM_153516	Bcl2l13	75.1
NM_026310	Mrpl18	75.1
NM_080557	Snx4	75.08
NM_001033474	Atxn7l3b	75
NM_029746	Cog2	74.92
NM_008095	Nipsnap2	74.89
NM_172396	Smim7	74.82
NM_207663	Synm	74.77
NM_001166397	Armcx2	74.73
NM_011839	Mab21l2	74.6
NM_027799	Ankrd40	74.53
NM_009143	Sdf2	74.45
NM_017381	Zranb2	74.45
NM_019657	Hsd17b12	74.27
NM_025997	Fam103a1	74.13
NM_008917	Ppt1	74.13
NM_027179	Tecr	73.94
NM_009454	Ube2e3	73.84
NM_080559	Sh3bgrl3	73.77
NM_026559	Txndc17	73.74
NM_008776	Pafah1b3	73.64
NM_009527	Wnt7a	73.63
NM_001017429	Cox17	73.61
NM_001161854	Csde1	73.54
NM_145517	Ormdl1	73.54
NM_008252	Hmgb2	73.52
NM_013676	Supt5	73.52
NM_027910	Klhdc3	73.48
NM_021884	Tsg101	73.48
NM_008408	Stt3a	73.47
NM_025936	Rars	73.23
NM_030254	Tusc3	73.21
NM_007793	Cstb	73.16
NM_007861	Dld	73.1
NM_025816	Tax1bp1	73.05
NM_023203	Dctpp1	73.03
NM_053161	Mrpl27	73.02
NM_178398	Wipi2	72.98
NM_001142950	Nars	72.83
NM_212457	Bex4	72.78
NM_009604	Chrng	72.76
NM_011189	Psme1	72.75
NM_138584	Spg21	72.72
NM_001168229	Morf4l2	72.65
NM_001026212	Ensa	72.58
NM_016690	Hnrnpdl	72.55
NM_009233	Sox1	72.52
NM_008973	Ptn	72.33
NM_010027	Ddt	72.27
NM_025594	Zmat2	72.16
NM_008854	Prkaca	71.94
NM_009722	Atp2a2	71.92
NM_028011	Tom1l1	71.84
NM_026968	Manbal	71.83
NM_027000	Gtpbp4	71.79
NM_010937	Nras	71.74
NM_198191	Pip5kl1	71.64
NM_178616	Psmd11	71.61
NM_026780	Syf2	71.52
NM_053092	Kars	71.5
NM_001109992	Ptpn11	71.47
NM_010111	Efnb2	71.45
NM_025410	Lage3	71.4
NM_026958	Slirp	71.31
NM_182990	Ssrp1	71.3
NM_175300	Anapc2	71.29
NM_028865	Mettl23	71.29
NM_001033132	Commd6	71.27
NM_009752	Glb1	71.14
NM_001253770	Ssx2ip	71.12
NM_001276704	Nxf1	70.99
NM_025460	Tmem126a	70.97
NM_007741	Col9a2	70.76
NM_010422	Hexb	70.69
NM_133948	Psip1	70.59
NM_001316371	P4ha1	70.47
NM_026819	Dhrs1	70.44
NM_017477	Copg1	70.43
NM_007777	Cryge	70.4
NM_145354	Nsun2	70.38
NM_009462	Usp10	70.36
NM_016956	Hbb-b2	70.2
NM_026225	Cog6	70.12
NM_008852	Pitx3	70.11
NM_019951	Sec11a	70.09
NM_021284	Kras	69.99
NR_033136	Atf5	69.92
NM_013901	Slc39a1	69.81
NM_001033201	Ncbp1	69.65
NR_110335	Eif4a2	69.64
NM_001081196	Hnrnpul2	69.6
NM_026672	Gstm7	69.58
NM_177682	Ccz1	69.57
NM_011030	P4ha1	69.49
NM_010729	Loxl1	69.41
NM_025321	Sdhc	69.41
NM_026070	Washc3	69.37
NM_001283061	Ewsr1	69.28
NM_011568	Alyref	69.26
NM_015781	Nap1l1	69.26
NM_009940	Coq7	69.21
NM_024433	Mtap	69.16
NM_011740	Ywhaz	69.09
NM_008465	Kpna1	69.07
NM_008817	Peg3	69.06
NM_008974	Ptp4a2	69.05
NM_030087	Ndufv3	69
NM_201639	Synm	68.95
NM_029364	Gns	68.87
NM_001099331	R3hdml	68.7
NM_010181	Fbn2	68.64
NM_025392	Bccip	68.54
NM_145979	Chd4	68.5
NM_001293658	Rbm3	68.45
NM_145421	Abhd17a	68.36
NM_130796	Snx18	68.3
NR_002840	Gas5	68.25
NM_024170	Rtl8a	68.06
NM_009052	Bex1	68
NM_001110234	Bex3	68
NM_011432	Snrpc	68
NM_021502	Trappc2l	67.98
NM_010119	Ehd1	67.97
NM_029157	Sf3a3	67.97
NM_013636	Ppp1cc	67.92
NM_144897	Naxe	67.85
NM_023168	Grina	67.74
NM_020606	Parva	67.67
NM_144829	Aarsd1	67.55
NM_133728	Asnsd1	67.45
NM_133198	Pygl	67.39
NM_025507	Snw1	67.38
NM_022310	Hspa5	67.32
NM_001005341	Ypel2	67.32
NM_019561	Ensa	67.24
NM_023127	Polr2k	67.2
NM_177445	Dars	67.11
NM_009296	Supt4a	67.09
NM_024473	BC005537	66.86
NM_145546	Gtf2b	66.84
NM_176840	Osbpl11	66.75
NR_033611	Gm12669	66.71
NM_012042	Cul1	66.69
NM_007414	Adprh	66.61
NM_001081475	Nasp	66.43
NM_133345	Ing4	66.33
NM_001146223	Dpy30	66.31
NM_023054	Utp3	66.29
NM_198001	1110008P14Rik	66.28
NM_177214	Snrnp200	66.26
NM_001001493	Wdr83os	66.23
NM_026636	Babam1	66.18
NM_053009	Zfp91	66.07
NM_206534	Churc1	66
NM_010325	Got2	65.93
NM_025323	Sf3b6	65.86
NM_172265	Eif2b5	65.85
NM_199448	Fez2	65.83
NR_003634	Rps4l	65.74
NM_133976	Imp3	65.66
NM_001042491	Anapc5	65.61
NM_138668	Ufsp2	65.56
NM_176833	Ppm1f	65.38
NM_144521	Snap47	65.13
NM_011294	Sub1	65.09
NM_139117	Ybx3	65.09
NM_001160016	Gnb1	65.08
NM_008064	Gaa	64.96
NM_145445	Eif2b2	64.95
NM_026217	Atg12	64.92
NM_019712	Rbx1	64.86
NM_001163216	Fgfr3	64.69
NM_001289740	Mturn	64.63
NM_027439	Atp6ap2	64.61
NM_026550	Pak1ip1	64.54
NM_017374	Ppp2cb	64.53
NM_008246	Mfsd14a	64.52
NM_024459	Ppp3r1	64.51
NM_001080974	Sri	64.49
NM_025363	Fmc1	64.36
NM_026998	Snx6	64.34
NM_001163635	Tnks2	64.32
NM_053075	Rheb	64.19
NM_007483	Rhob	64.15
NM_011594	Timp2	64.14
NM_001081750	Zfp664	64.09
NM_175245	Mzt1	64.07
NM_026618	Coa3	64.06
NR_002898	Snora65	63.98
NM_019710	Smc1a	63.8
NM_009149	Glg1	63.63
NM_018807	Plagl2	63.58
NM_138599	Tomm70a	63.58
NM_001252261	Npm1	63.51
NM_001113199	Naca	63.5
NM_026189	Eepd1	63.44
NM_025409	Ier3ip1	63.41
NM_026319	Ift74	63.4
NM_028024	Nkiras2	63.32
NM_010097	Sparcl1	63.27
NM_053159	Mrpl3	63.25
NM_018752	Trpm1	63.24
NM_027107	Ten1	63.23
NM_025418	Vta1	63.21
NM_026635	Fam96a	63.18
NM_026130	Srpr	63.08
NM_133975	Trip12	63.08
NM_028320	Adipor1	63
NM_019537	Psmg1	62.98
NM_001271591	Rpl37rt	62.88
NM_133859	Olfml3	62.87
NM_008027	Flot1	62.84
NM_025435	Thoc7	62.61
NR_028101	Gm12191	62.55
NM_015751	Abce1	62.53
NM_025797	Cyb5a	62.45
NM_001166592	Eif5a	62.44
NM_175101	Emc3	62.3
NM_025673	Golph3	62.28
NM_010833	Msn	62.26
NM_009774	Bub3	62.24
NM_175134	Ankrd46	62.16
NM_007688	Cfl2	62.12
NM_172650	Kctd3	62.12
NM_008467	Kpna4	62.01
NM_029148	Tmx4	62.01
NM_023794	Etv5	61.99
NM_027016	Sec62	61.99
NM_026774	Lamtor5	61.83
NM_021714	Wbp11	61.83
NM_031392	Wdr6	61.71
NM_010887	Ndufs4	61.67
NM_023721	Atp6v1d	61.62
NM_016772	Ech1	61.59
NM_026406	Rnf115	61.56
NM_025401	Ubl5	61.53
NM_013536	Emg1	61.43
NR_030705	Snord2	61.43
NM_133716	Smap2	61.4
NM_010302	Gna12	61.32
NM_025494	Atp6v1c1	61.24
NM_011135	Cnot7	61.22
NM_010579	Eif6	61.21
NM_011767	Zfr	61.21
NM_026487	Atad1	61.2
NM_025351	Chchd6	61.17
NM_001001181	BC031181	61.16
NM_001098227	Sdcbp	61.13
NM_001081274	Pgd	61.06
NM_010685	Lamp2	61.05
NR_038063	Rplp2-ps1	61.02
NM_007839	Dhx15	61.01
NM_001290805	Kif3a	60.9
NM_030238	Dync1h1	60.88
NM_172736	Leng8	60.88
NM_007682	Cenpb	60.87
NM_011184	Psma3	60.82
NR_045010	Sfpq	60.81
NM_133779	Pigt	60.75
NM_026697	Rab14	60.62
NM_019758	Mtch2	60.61
NM_007487	Arl4a	60.59
NM_175274	Ttyh3	60.58
NM_133684	March2	60.49
NM_025515	Ccdc90b	60.44
NM_009906	Tpp1	60.38
NM_007456	Ap1m1	60.37
NM_029938	H2afv	60.3
NM_020580	Nelfcd	60.3
NM_025463	1810009A15Rik	60.29
NM_019813	Dbn1	60.29
NM_133933	Rpn1	60.29
NM_025369	Mrps36	60.25
NM_010368	Gusb	60.2
NM_028312	Ccdc12	60.19
NM_025698	Tmed7	60.17
NM_009224	Snrnp70	60.12
NM_010863	Myo1b	60.03
NM_016792	Txnl1	60.03
NM_011277	Rnf2	60.02
NM_001326594	Usp5	60.02
NM_146107	Actr1b	59.95
NM_001302267	Aktip	59.93
NM_027194	Tm2d2	59.88
NM_001310604	Lgi2	59.87
NM_008218_dup1	-	59.78
NM_025716	Spryd4	59.76
NM_053119	Echs1	59.72
NM_133807	Lrrc59	59.6
NM_025736	Emc2	59.58
NM_033370	Copb1	59.52
NM_146094	Fads1	59.48
NM_011678	Usp4	59.48
NM_028242	Htatsf1	59.46
NM_010024	Dct	59.36
NM_009457	Uba1	59.36
NM_025542	Rtf2	59.35
NM_021339	Cdon	59.31
NM_026389	Poldip2	59.3
NM_028375	Rtl8c	59.26
NM_198622	H1fx	59.17
NM_007916	Ddx19a	59.03
NM_010365	Gtf2i	58.98
NM_027324	Sfxn1	58.95
NM_026521	Zfp706	58.88
NM_145569	Mat2a	58.84
NM_025559	Mien1	58.81
NM_009497	Vamp2	58.81
NM_133719	Metrn	58.78
NM_026124	1110008F13Rik	58.76
NM_015729	Acox1	58.76
NM_016766	Mcrs1	58.45
NM_194269	Morn2	58.43
NM_011936	Fto	58.37
NM_134013	Psme4	58.36
NM_138602	Praf2	58.3
NM_197987	Trim37	58.3
NM_025273	Pcbd1	58.26
NM_025468	Sec11c	58.22
NM_080289	Grhpr	58.16
NM_007569	Btg1	58.1
NM_011692	Vbp1	58.07
NM_025511	Cox20	58.05
NM_007791	Csrp1	58.05
NM_145567	Hibadh	58.02
NM_001166590	Eif5a	58.01
NM_027212	Med30	58.01
NM_019403	Rnf5	58
NR_030451	Mir682	57.97
NM_028472	Bmper	57.96
NM_008655	Gadd45b	57.93
NR_045689	Hsf4	57.9
NM_001330757	Smim8	57.82
NM_028809	Arpc5l	57.79
NM_019580	Gde1	57.69
NM_025857	Aagab	57.6
NM_007415	Parp1	57.53
NM_021789	Trappc4	57.37
NM_027353	Cd2bp2	57.31
NM_173742	Rnasek	57.25
NM_001159513	H2afy	57.2
NM_008304	Sdc2	57.13
NM_027276	Cdc16	57.1
NM_001109750	Dgcr2	57.06
NM_033268	Actn2	56.86
NM_019766	Ptges3	56.79
NM_012037	Vat1	56.79
NM_023197	Knop1	56.78
NM_011900	Mpdu1	56.76
NM_198609	Rsl24d1	56.76
NM_007563	Bpgm	56.74
NM_025849	Dmac1	56.7
NM_026871	Hint2	56.68
NM_026455	Fam32a	56.57
NM_178878	Hadha	56.5
NM_001109988	Nrep	56.5
NM_025616	Timm50	56.4
NM_016905	Galk1	56.38
NM_146229	Dync1li1	56.33
NM_010162	Ext1	56.32
NM_024250	Phf10	56.31
NM_173867	Rcc2	56.31
NM_001145780	Use1	56.31
NM_024284	Hagh	56.27
NM_019634	Tspan7	56.23
NM_080560	Ube2n	56.21
NM_029635	Commd9	56.2
NM_007761	Crcp	56.2
NM_025665	Snrnp27	56.19
NM_010169	F2r	56.15
NM_022988	Nif3l1	56.11
NM_029775	Dcun1d5	56.1
NM_133889	Bsdc1	56.07
NM_019867	Ngef	56.07
NM_001146174	Rangap1	56.06
NM_019575	Scamp4	56.06
NM_019694	Letm1	56.04
NM_001347327	Podxl2	56.02
NM_001033166	Selenoh	56
NM_175451	Ckap4	55.97
NM_001253886	Apbb1	55.96
NM_001159618	Pigp	55.95
NM_025823	Pcyox1	55.81
NM_001083945	Rsph3b	55.8
NM_008788	Pcolce	55.77
NM_011779	Coro1c	55.7
NM_010923	Nnat	55.7
NM_001310723	Kmt5a	55.69
NM_001122737	Igf2	55.68
NM_175380	Gpd1l	55.67
NM_001127338	Aldh7a1	55.57
NM_026752	Zfyve21	55.51
NM_001166589	Eif5a	55.5
NM_011192	Psme3	55.48
NM_008906	Ctsa	55.47
NM_001004143	Usp22	55.41
NM_017367	Ccni	55.39
NM_007457	Ap1s1	55.35
NM_018770	Cadm1	55.32
NM_028862	Rnf145	55.28
NM_021335	Snrpb2	55.24
NM_019734	Asah1	55.12
NM_145514	Wdr26	55.12
NM_025900	Dek	55.09
NM_025544	Mrps15	55.05
NM_011342	Sec22b	55.05
NM_001115132	Ncaph2	54.99
NM_026386	Snx2	54.99
NM_010721	Lmnb1	54.88
NM_025703	Tceal8	54.84
NM_007537	Bcl2l2	54.83
NM_021539	Wsb2	54.82
NM_009297	Supt6	54.78
NM_023324	Peli1	54.74
NM_025431	Llph	54.69
NM_138601	D10Jhu81e	54.66
NM_010570	Irs1	54.64
NM_019696	Cpxm1	54.63
NM_016897	Timm23	54.6
NM_184053	Calu	54.59
NM_026816	Gtf2f2	54.57
NM_026880	Pink1	54.5
NM_009794	Capn2	54.48
NM_024461	1810037I17Rik	54.47
NM_025839	Nudt16l1	54.47
NM_008810	Pdha1	54.42
NM_017393	Clpp	54.36
NM_024207	Derl1	54.29
NM_001164708	Hspb2	54.29
NM_138748	Ptpa	54.29
NM_025783	Chmp3	54.28
NM_019776	Snd1	54.26
NM_001270996	Adam9	54.25
NM_008850	Pitpna	54.23
NM_020003	Glmp	54.18
NM_026511	Apopt1	54.14
NM_001171147	Yap1	54.13
NM_024448	Rab12	54.08
NM_001109745	Cnbp	54.04
NM_025310	Ftsj3	54.04
NM_001293621	Ganab	54.04
NM_030598	Rcan2	53.94
NM_053100	Trim8	53.91
NM_026554	Ncbp2	53.9
NM_013522	Frg1	53.89
NR_130974	H19	53.8
NM_146032	Srp68	53.8
NM_027455	Qpct	53.79
NM_007896	Mapre1	53.77
NM_001040131	Eif4g2	53.76
NM_172697	Prpf38a	53.76
NM_001301343	Hnrnpk	53.69
NM_183315	Ctxn1	53.68
NM_018813	Cpsf3	53.67
NM_001293650	Prkcsh	53.65
NM_024236	Qdpr	53.57
NM_026017	Ctdnep1	53.49
NM_028419	Glrx5	53.46
NM_026823	Arl8a	53.43
NM_016903	Esd	53.39
NM_011917	Xrn2	53.36
NM_001134427	Cdv3	53.26
NM_001159883	Dnajb2	53.19
NM_009804	Cat	53.1
NM_011680	Usf2	53.1
NM_028055	Btbd17	53.05
NM_133795	Ttc1	53.04
NM_029878	Tbcd	52.94
NM_011418	Smarcb1	52.93
NM_021505	Anapc5	52.87
NM_145944	Ccdc25	52.87
NM_001168333	Tinagl1	52.87
NM_008253	Hmgb3	52.85
NM_172745	Tufm	52.8
NM_025272	Atp6v0e	52.76
NM_172118	Myl9	52.69
NM_001033865	Rps27a	52.69
NM_008971	Twf1	52.64
NM_001145433	Smim20	52.6
NM_134052	Adi1	52.59
NM_001005767	Parl	52.55
NM_025338	Aurkaip1	52.46
NM_028308	Mob2	52.46
NM_025691	Srp72	52.43
NM_178651	Slc30a9	52.42
NM_022410	Myh9	52.33
NM_001165989	Ckap5	52.3
NM_133804	Tmem132a	52.28
NM_001080795	G3bp2	52.26
NM_025966	2310039H08Rik	52.22
NM_023053	Twsg1	52.19
NM_008801	Pde6d	52.16
NM_001198867	Dctn1	52.15
NM_011130	Polb	52.14
NM_145405	Ubl4a	52.12
NM_145401	Prkag2	52.1
NR_034048	Snora81	52.1
NM_025844	Chordc1	52.09
NM_026115	Hat1	52.05
NM_018794	Atp6ap1	52.04
NM_009478	Urod	52.02
NM_011221	Purb	52.01
NM_025790	Acot13	51.99
NM_001080981	Ddx23	51.95
NM_013497	Creb3	51.93
NM_009223	Snn	51.92
NM_016723	Uchl3	51.92
NM_008214	Hars	51.87
NM_021608	Dctn5	51.84
NM_009148	Exoc4	51.83
NM_001029978	Tceal3	51.83
NM_020494	Ddx24	51.81
NM_175036	Leprot	51.8
NM_133839	Mmadhc	51.79
NM_011626	Tmem165	51.68
NM_001346709	Gps1	51.67
NM_019953	Cnpy2	51.64
NM_133887	Stx12	51.62
NM_016904	Cks1b	51.57
NM_013493	Cnbp	51.55
NM_001024716	Triobp	51.48
NM_026195	Atic	51.47
NM_030561	BC004004	51.4
NM_007675	Ceacam10	51.31
NR_027838	Atp2a2	51.28
NM_009908	Cmas	51.25
NM_022992	Arl6ip5	51.24
NM_001083110	Pja1	51.24
NM_019755	Plp2	51.22
NM_178798	Slc7a6	51.17
NM_010023	Eci1	51.13
NM_017463	Pbx2	51.04
NM_023041	Pex19	51.04
NM_011519	Sdc1	51
NM_025679	Sike1	50.98
NM_021535	Smu1	50.96
NM_026877	Aspscr1	50.94
NM_001243100	Gm11837	50.94
NM_026620	Fam98b	50.93
NM_054102	Ivns1abp	50.89
NM_026011	Arl8b	50.88
NM_008942	Npepps	50.87
NM_027127	Gpx8	50.83
NM_001048061	Hnrnpab	50.71
NM_001110242	Ndufaf8	50.71
NM_009954	Bcar1	50.69
NM_028197	Kif1bp	50.65
NM_031179	Sf3b1	50.65
NM_178603	Mrpl50	50.62
NM_001033145	1190002N15Rik	50.61
NM_007382	Acadm	50.61
NM_008183	Gstm2	50.61
NM_033568	Snf8	50.54
NM_025789	Rsph3a	50.51
NM_001310083	Gnas	50.48
NM_144797	Metrnl	50.48
NM_025539	Nudt2	50.45
NM_027352	Gorasp2	50.44
NR_027059	Snhg20	50.42
NM_019652	Asna1	50.36
NM_013768	Prmt5	50.36
NM_009082	Rpl29	50.36
NM_023311	Yipf5	50.35
NM_008287	Rida	50.27
NM_001191025	Dync1i1	50.26
NM_053177	Mcoln1	50.25
NM_025443	Pno1	50.22
NM_001163634	Wnt7b	50.2
NM_001002004	2610507B11Rik	50.15
NM_008594	Mfge8	50.14
NM_009864	Cdh1	50.11
NM_153806	Dnttip2	49.99
NM_011278	Rnf4	49.96
NM_001146308	Dbnl	49.94
NM_026557	Rchy1	49.94
NM_025383	Necap2	49.85
NM_145600	Zfp330	49.84
NM_053162	Mrpl34	49.82
NM_030225	Dlst	49.81
NM_001301344	Hnrnpk	49.76
NM_145541	Rap1a	49.72
NM_025645	Snrnp40	49.72
NM_007533	Bckdha	49.65
NM_009939	Cops2	49.64
NM_177262	Pkn1	49.56
NM_025667	Tmem222	49.56
NM_009936	Col9a3	49.53
NM_010436	H2afx	49.52
NM_026332	Dnajc19	49.48
NM_172015	Iars	49.45
NM_025828	Lman2	49.43
NM_133797	4833439L19Rik	49.41
NR_037965	Gm6644	49.41
NM_025411	Pithd1	49.4
NM_001166370	Trmt112	49.4
NM_133939	Lsm8	49.35
NM_026879	Chmp2b	49.31
NM_011049	Cdk16	49.25
NM_026599	Cgnl1	49.24
NM_013805	Cldn5	49.23
NM_010191	Fdft1	49.2
NM_027430	Mpc2	49.18
NM_053089	Naa15	49.18
NM_009087	Polr1d	49.17
NM_007452	Prdx3	49.07
NM_001033268	Fam120a	49.03
NM_024288	Rmnd5a	49.02
NM_020491	Sssca1	49
NM_011399	Slc25a17	48.97
NM_025841	Kdelr2	48.96
NM_001024622	Pcnp	48.9
NM_023260	Mrps34	48.88
NM_011797	Car14	48.85
NM_009101	Rras	48.81
NM_029825	Scfd1	48.7
NM_133928	Chchd4	48.63
NM_008963	Ptgds	48.62
NM_013782	Ptdss2	48.61
NM_026246	Mrpl49	48.6
NM_013877	Cabp5	48.59
NM_134151	Yars	48.58
NM_027453	Btf3l4	48.56
NM_009673	Anxa5	48.53
NM_017478	Copg2	48.47
NM_001347144	Map2k2	48.43
NM_001081170	Pacs2	48.42
NM_026667	Fam114a1	48.41
NM_029789	Cers2	48.37
NM_001033297	Smim26	48.36
NM_001267593	Kcnj12	48.31
NM_011814	Fxr2	48.24
NM_026119	Med4	48.22
NM_001310726	Rps15	48.22
NM_001159645	Araf	48.18
NM_033398	Jmjd6	48.17
NM_134024	Tubg1	48.16
NM_001172146	Aimp2	48.15
NM_019715	Kcmf1	48.15
NM_178196	Hist1h2bg	48.1
NM_012015	H2afy	48.08
NM_025387	Tmem14c	48.07
NM_023140	Glrx3	48.06
NM_019464	Sh3glb1	48.06
NM_001146122	Psap	48.05
NM_030116	Mrpl9	48.02
NM_001252529	Pqbp1	48.01
NM_145412	Chtf8	47.99
NM_007752	Cp	47.88
NM_175386	Lhfp	47.88
NM_022419	Abhd8	47.87
NM_001163247	Birc7	47.83
NM_001159496	Ppm1b	47.82
NM_001110267	Vegfa	47.77
NM_153526	Insig1	47.75
NM_177296	Tnpo3	47.71
NM_181278	B230219D22Rik	47.7
NM_144885	BC005624	47.7
NM_080793	Setd7	47.68
NM_177561	Usp46	47.67
NM_021354	Drg2	47.51
NM_010441	Hmga2	47.5
NM_198102	Tra2a	47.45
NM_001205330	Map4	47.4
NM_011573	Tex264	47.34
NM_001039522	Leo1	47.33
NM_011190	Psme2	47.33
NM_008193	Guk1	47.31
NM_001168470	Emc6	47.25
NM_025825	Appbp2	47.22
NM_010329	Pdpn	47.17
NR_106192	Mir8112	47.09
NM_020010	Cyp51	47.06
NM_024253	Nkg7	47.03
NM_001039391	Pkig	46.99
NM_025318	Emc6	46.97
NM_028860	Mtmr3	46.96
NM_008928	Map2k3	46.93
NM_022889	Pes1	46.9
NM_026950	Ociad2	46.87
NM_026653	Rpa1	46.84
NM_133837	Cdc123	46.81
NM_028451	Larp1	46.8
NM_025647	Cmpk1	46.79
NM_054041	Antxr1	46.75
NM_013556	Hprt	46.74
NM_177683	Vgll4	46.66
NM_026502	1110004E09Rik	46.54
NM_018761	Ctnnal1	46.54
NM_025924	Upf3a	46.52
NM_001031667	Gsk3a	46.46
NM_009408	Top1	46.42
NM_028787	Slc35f5	46.4
NM_023503	Ing2	46.32
NM_026566	Atg101	46.29
NM_025670	Cdip1	46.23
NM_197989	Fam58b	46.23
NM_010255	Gamt	46.18
NM_182939	Ppp4r2	46.11
NM_019929	Sumo3	46.11
NM_028925	Polr3c	46.09
NM_008184	Gstm6	46.08
NM_139291	Cdc26	46.06
NM_007381	Acadl	46.04
NM_133705	Pycr2	46
NM_133964	Dohh	45.96
NM_207207	Mrps26	45.96
NM_133758	Usp47	45.96
NM_019674	Ppp4c	45.94
NM_027464	Fam213a	45.89
NM_019673	Actl6a	45.88
NM_023565	Cse1l	45.85
NM_025835	Pccb	45.8
NM_139308	Stard7	45.7
NM_001163445	Smim10l1	45.68
NM_021494	Dennd5a	45.65
NM_145925	Pttg1ip	45.6
NM_001313984	Ubb	45.54
NM_001085500	Cisd3	45.51
NM_001038663	Mapk1	45.51
NM_027946	Dcaf7	45.39
NM_001162493	Mpst	45.38
NM_030127	Htra3	45.33
NM_019649	Clptm1	45.16
NM_133676	Osgep	45.11
NM_011304	Ruvbl2	45.09
NM_019946	Mgst1	45.07
NM_009270	Sqle	45.04
NM_133803	Dpp3	45.01
NM_133697	Smim14	44.99
NM_007776	Crygd	44.97
NM_019656	Tspan6	44.96
NM_172868	Palm2	44.89
NM_175025	Atp2c1	44.87
NM_026778	Cthrc1	44.87
NM_029861	Cnrip1	44.84
NM_146126	Sord	44.82
NM_175150	Txndc15	44.79
NR_027897	0610012G03Rik	44.74
NM_019986	Habp4	44.71
NM_001256112	Mtfr1l	44.71
NM_019989	Sh3bgrl	44.68
NM_007527	Bax	44.65
NM_010688	Lasp1	44.63
NM_001347420	Mrpl21	44.6
NM_008512	Lrp1	44.57
NM_028632	Fcf1	44.56
NM_026267	Necap1	44.54
NM_001205057	Gm14295	44.52
NM_175935	G6pc3	44.49
NM_010879	Nck2	44.49
NM_027350	Nars	44.44
NM_001005509	Eif2a	44.42
NM_138607	Fam50a	44.42
NM_054052	B3gnt5	44.41
NM_027052	Slc38a4	44.37
NM_009275	Srprb	44.35
NM_010773	Mbd2	44.33
NM_019479	Hes6	44.31
NM_178679	Zfp365	44.31
NM_197980	Cox19	44.29
[truncated: 15,258 more rows]

## Sheet: P3
Transcript ID	Gene Symbol	Expression (TPM) P3
NM_009965	Cryba1	29510.7
NM_001278570	Cryaa	25400.1
NM_007774	Cryga	19927.1
NM_023695	Crybb1	16142.9
NM_027010	Crygf	15787.5
NM_021352	Crybb3	13744.9
NM_021351	Cryba4	12808.5
NM_021541	Cryba2	11234.7
NM_177693	Lim2	5870.72
NM_007775	Crygc	5394.17
NM_008600	Mip	5344.45
NM_001002896	Bfsp2	5032.48
NM_001159650	Crybb3	5004.77
NM_153076	Crygn	4594.44
NM_001082573	Crygc	3903.1
NM_013501	Cryaa	3529.49
NM_009846	Cd24a	3391.17
NM_009751	Bfsp1	3146.82
NM_010634	Fabp5	2865.53
NM_009429	Tpt1	2815.9
NM_007773	Crybb2	2654.6
NM_011291	Rpl7	2183.48
NM_008302	Hsp90ab1	1975.42
NM_018853	Rplp1	1909.13
NM_019738	Nupr1	1866.62
NM_008907	Ppia	1825.4
NM_007475	Rplp0	1822.17
NM_011701	Vim	1818.96
NM_011296	Rps18	1737.79
NM_016738	Rpl13	1735.92
NM_010240	Ftl1	1683.69
NM_026358	Mgarp	1655.92
NR_003373	Gm15772	1617.98
NM_024212	Rpl4	1578.9
NM_172086	Rpl32	1560.23
NM_015814	Dkk3	1527.8
NM_020600	Rps14	1477.35
NM_026055	Rpl39	1442.59
NM_031165	Hspa8	1428.56
NM_025919	Rpl11	1414.33
NM_021278	Tmsb4x	1392.83
NM_009098	Rps8	1387.55
NM_007907	Eef2	1383.15
NM_023119	Eno1	1354.36
NM_011653	Tuba1a	1334.86
NM_016959	Rps3a1	1333.11
NM_001312893	Crybb1	1309.42
NM_012053	Rpl8	1308.8
NM_013765	Rps26	1302.89
NM_001313933	Cryba1	1299.4
NM_009095	Rps5	1294.11
NM_025592	Rpl35	1282.29
NM_009076	Rpl12	1266.83
NM_018860	Rpl41	1258.39
NM_009094	Rps4x	1236.41
NM_029767	Rps9	1226.64
NM_009438	Rpl13a	1217.61
NM_016774	Atp5b	1199.17
NM_009092	Rps17	1184.1
NM_001253883	Pkm	1176.73
NM_001291061	Bfsp1	1166.87
NM_011292	Rpl9	1123.88
NM_024175	Rps23	1107.42
NM_026020	Rplp2	1103.94
NM_009078	Rpl19	1079.12
NM_010798	Mif	1078.87
NM_011029	Rpsa	1066.55
NM_013725	Rps11	1064.13
NM_009091	Rps15	1063.12
NM_030022	Grifin	1049.29
NM_001271623	Gja3	1032.13
NM_019865	Rpl36a	1008.07
NM_001312894	Crybb1	990.82
NM_013762	Rpl3	986.97
NM_025963	Rps10	982.87
NM_001109761	Capn3	947.85
NM_009077	Rpl18	939.83
NM_026533	Rps13	911.01
NM_008503	Rps2	909.41
NM_007393	Actb	903.97
NM_025587	Rps21	903.31
NM_009609	Actg1	894.18
NM_001190258	Rps27rt	886.01
NM_001289782	Cryab	885.14
NM_010318	Gng5	884.91
NM_009081	Rpl28	876.81
NM_016980	Rpl5	862.74
NM_008048	Igfbp7	860.94
NM_011300	Rps7	849.45
NM_008828	Pgk1	840.74
NM_001278569	Cryaa	831.19
NM_028071	Cotl1	826.63
NM_008972	Ptma	825.79
NM_009096	Rps6	823.82
NM_009931	Col4a1	811.27
NM_009983	Ctsd	806.31
NM_013541	Gstp1	803.58
NM_009941	Cox4i1	796.45
NM_010239	Fth1	792.53
NM_011654	Tuba1b	783.49
NM_024266	Rps25	779.89
NM_007990	Fau	775.3
NM_009156	Selenow	769.6
NM_018870	Pgam2	764.58
NM_026007	Eef1g	752.96
NM_013647	Rps16	751.42
NM_011295	Rps12	748.44
NM_018730	Rpl36	748.42
NM_009093	Rps29	747.92
NM_027044	Pfdn5	729.5
NM_024218	Rpl24	729.44
NM_011297	Rps24	717.51
NM_025974	Rpl14	717.04
NM_027959	Pdia6	716.98
NM_001317218	Myl6	716.87
NM_012052	Rps3	716.81
NM_001199350	Rpl34-ps1	714.54
NM_007450	Slc25a4	704.27
NM_011975	Rpl27a	701.06
NM_011287	Rpl10a	688.94
NM_008210	H3f3a	685.48
NM_009932	Col4a2	680.43
NM_053257	Rpl31	670.02
NM_008672	Nap1l4	669.43
NM_008180	Gss	639.68
NM_013834	Sfrp1	639.44
NR_046233	Rn45s	631.4
NM_011738	Ywhah	628.52
NM_029751	Rpl18a	625.62
NM_052835	Rpl10	618.86
NM_001206367	Gsn	618.83
NM_025589	Rpl36al	618
NM_207523	Rpl23a	617.69
NM_025821	Carhsp1	611.03
NM_025983	Atp5e	608.03
NM_019791	Maged1	604.46
NM_001077510	Gnas	597.91
NM_021473	Akr1a1	592.97
NM_023579	Ipo5	591.48
NM_019883	Uba52	587.37
NM_001170540	Btf3	583.44
NM_025641	Uqcrh	578.53
NR_002885	Gm10052	577.59
NM_146116	Tubb4b	573.8
NM_020569	Park7	572.83
NM_011072	Pfn1	570.47
NM_001048058	Rpl38	569.29
NM_001077184	Bsg	569.05
NM_007637	Cct5	564.81
NM_007614	Ctnnb1	563.86
NM_008774	Pabpc1	562.17
NM_010917	Nid1	559.22
NM_009128	Scd2	558.37
NM_144958	Eif4a1	555.6
NM_009083	Rpl30	554.24
NM_011655	Tubb5	553.94
NM_022891	Rpl23	551.32
NR_110499	Rpl14-ps1	549.33
NM_013608	Naca	548.2
NM_027862	Atp5h	543.21
NM_028813	Vit	534.91
NM_001285489	Nap1l4	534.35
NR_130973	H19	532.91
NM_001130485	Rpl35a	529.83
NM_008112	Gdi2	524.71
NM_029722	Gje1	522.08
NM_008945	Psmb4	519.59
NM_011670	Uchl1	512.51
NM_008950	Psmc5	509.86
NM_013721	Rpl7a	506.13
NM_009536	Ywhae	501.34
NM_013492	Clu	499.99
NM_011289	Rpl27	495.28
NM_001163485	Rpl30	489.3
NM_011311	S100a4	488.12
NM_009366	Tsc22d1	484.36
NM_020582	Atp5j2	483.38
NM_053071	Cox6c	483.02
NM_010890	Nedd4	481.91
NM_015800	Crim1	480.48
NM_009976	Cst3	480.36
NM_024166	Chchd2	477.76
NM_138597	Atp5o	476.36
NM_008681	Ndrg1	473.94
NM_153503	Rnf113a1	471.76
NM_008683	Nedd8	471.41
NM_009510	Ezr	467.2
NM_013795	Atp5l	464.92
NM_010699	Ldha	464.63
NM_029565	Tmem59	463.07
NM_025939	Paics	462.38
NM_025624	Pomp	462.35
NM_011187	Psmb7	458.73
NM_025628	Cox6b1	455.92
NM_175190	Swi5	453.43
NM_007748	Cox6a1	452.61
NM_011034	Prdx1	451.36
NM_008248	Hint1	449.44
NM_009415	Tpi1	447.79
NM_007505	Atp5a1	443.18
NM_011400	Slc2a1	440.91
NM_013686	Tcp1	440.12
NM_010496	Id2	437.71
NM_026069	Rpl37	436.07
NM_007830	Dbi	434.49
NM_009836	Cct3	433.61
NM_010480	Hsp90aa1	433.34
NM_026695	Etfb	432.33
NM_011186	Psmb5	429.28
NM_001290475	Tdrd7	426.53
NM_001177307	Aldoa	424.35
NM_009696	Apoe	422.78
NM_010886	Ndufa4	422.75
NM_007687	Cfl1	421.71
NM_011508	Eif1	420.88
NM_009084	Rpl37a	418.28
NM_007749	Cox7c	417.28
NM_009942	Cox5b	417.15
NM_001002239	Rpl17	416.26
NM_008160	Gpx1	414.75
NM_018799	Eif3i	412.92
NM_007507	Atp5k	410.29
NM_011404	Slc7a5	410.11
NM_028044	Cnn3	409.43
NM_139269	Pla2g16	408.63
NM_025523	Ndufc1	405.72
NM_023402	Myl12b	396.65
NM_013737	Pla2g7	396.45
NM_001324533	Rpl29	392.97
NR_027656	Oaz1-ps	388.98
NM_008885	Pmp22	384.51
NM_019771	Dstn	382.02
NM_010360	Gstm5	381.49
NM_001113248	Sin3b	379.79
NM_080635	Eif3h	378.46
NM_031868	Ppp1ca	376.61
NM_022423	Rnf187	375.1
NM_007636	Cct2	374.78
NM_009273	Srp14	374.11
NM_028659	Eif3k	373.72
NM_008791	Pcp4	370.67
NM_026305	Elob	370.1
NM_013467	Aldh1a1	369.71
NM_007476	Arf1	368.23
NM_008946	Psmb6	366.44
NM_009321	Tbca	365.19
NM_025348	Ndufa3	364.38
NR_002445	BC002163	358.31
NM_012002	Cops6	357.37
NM_011063	Pea15a	356.43
NM_011290	Rpl6	353.94
NM_008546	Mfap2	350.63
NM_023418	Pgam1	350.31
NM_026914	Smdt1	349.24
NM_026061	Ndufb8	349.1
NM_027360	2010107E04Rik	348.09
NM_011631	Hsp90b1	347.24
NM_007750	Cox8a	345.57
NM_001312895	Crybb1	344.82
NM_181541	Caprin2	344.32
NM_007840	Ddx5	338.64
NM_026943	Snrpd2	338.12
NM_009391	Ran	334.13
NM_008410	Itm2b	334.12
NM_019793	Tspan3	332.98
NM_018796	Eef1b2	329.39
NM_008197	H1f0	326.47
NM_011732	Ybx1	326.38
NM_011149	Ppib	325.68
NM_007638	Cct7	325.09
NM_011543	Skp1a	324.89
NM_183308	Pon2	323.92
NM_001168256	Tmem40	323.08
NM_026556	Dynll2	322.83
NM_015786	Hist1h1c	322.79
NM_028749	Npl	322.42
NM_026155	Ssr3	319.33
NM_007591	Calr	318.84
NM_009967	Crygs	316.89
NM_008640	Laptm4a	316.25
NM_026318	Hypk	314.26
NM_145835	Lctl	311.08
NM_010495	Id1	309.65
NM_007589	Calm2	309.58
NM_146036	Ahsa1	309.36
NM_021538	Cope	308.59
NM_197979	Uqcr10	307.23
NM_023374	Sdhb	306.57
NM_007653	Cd63	306.47
NM_019718	Arl3	306.03
NM_026669	Tmbim6	304.32
NM_134118	Tecr	304.31
NM_009450	Tubb2a	303.03
NM_175224	Metap1	302.93
NM_175015	Atp5g3	302.68
NM_009342	Dynlt1b	302.29
NM_009037	Rcn1	302.22
NM_008231	Hdgf	301.98
NM_008948	Psmc3	301.57
NM_001317385	Prdx2	298.95
NM_009388	Tkt	296.98
NM_001290691	Col9a1	296.96
NM_023202	Ndufa7	296.17
NM_010358	Gstm1	295.8
NM_013902	Fkbp3	293.52
NM_009007	Rac1	292.16
NM_008722	Npm1	291.46
NM_009840	Cct8	289.94
NM_010028	Ddx3x	288.96
NM_020590	Gabarapl1	288.93
NM_001348227	Uba52	288.89
NM_010288	Gja1	287.84
NM_026129	Erp29	286.56
NM_010730	Anxa1	286.37
NM_010885	Ndufa2	285.89
NM_011185	Psmb1	285.57
NM_001114087	Pdlim7	285.24
NM_173011	Idh2	284.15
NM_009761	Bnip3l	281.99
NM_023211	Usmg5	281.54
NM_007747	Cox5a	281.43
NM_001168257	Tmem40	279.82
NM_013535	Grcc10	279.69
NM_013826	Mocs2	279.53
NM_009964	Cryab	279.2
NM_008047	Fstl1	278.39
NM_009503	Vcp	277.77
NM_009795	Capns1	277.47
NM_053102	Selenof	274.18
NM_009169	Sem1	274.17
NM_007438	Aldoa	274.01
NM_001146120	Psap	273.11
NM_001146309	Dbnl	272.56
NM_009945	Cox7a2	272.39
NM_025516	Ergic3	272.34
NM_025650	Uqcr11	272.08
NM_030082	Hist3h2ba	271.09
NM_001347226	Rpl22l1	270.45
NM_015735	Ddb1	270.1
NM_011971	Psmb3	269.99
NM_023422	Hist1h2bc	269.55
NM_025562	Fis1	268.35
NM_025899	Uqcrc2	268.29
NM_001168226	Morf4l2	266.53
NM_011968	Psma6	263.18
NM_007502	Atp1b3	263.08
NM_008084	Gapdh	262.42
NM_025379	Cox7b	260.01
NM_008162	Gpx4	259.65
NM_008577	Slc3a2	259.11
NM_008303	Hspe1	258.89
NM_009750	Bex3	258.28
NM_025381	Atp6v1f	258.05
NR_037854	Atp6v0c-ps2	257.16
NM_007952	Pdia3	256.69
NM_026468	Atp5g2	255.99
NM_001293683	Zwint	255.86
NM_009838	Cct6a	255.53
NM_009187	Cox7a2l	255.43
NM_025284	Tmsb10	253.41
NM_025437	Eif1ax	252.34
NM_026242	Mrfap1	250.64
NR_029468	Snhg12	249.04
NM_009079	Rpl22	246.63
NM_013897	Timm8b	246.49
NM_025987	Ndufa6	246.05
NM_013614	Odc1	245.61
NM_016957	Hmgn2	244.85
NM_001025577	Maf	243.05
NM_025947	Dynlrb1	242.31
NM_012021	Prdx5	241.87
NM_013494	Cpe	240.56
NM_016750	H2afz	240.46
NM_025843	Ndufb7	240.44
NM_001113331	Shc1	240.14
NM_010807	Marcksl1	240.1
NM_181394	Anapc13	240
NM_025548	Tbcb	239.62
NM_016843	Atxn10	239.6
NM_010578	Itgb1	238.77
NM_022996	Ndfip1	238.45
NM_009227	Snrpe	238.29
NM_025824	Bzw1	238.2
NM_001083891	Ndufv3	238.15
NM_011874	Psmc4	237.62
NM_001289784	Cryab	236.6
NM_025596	Prelid1	236.17
NM_008760	Ogn	235.78
NM_023144	Nono	235.47
NM_033612	Cela1	233.9
NM_019749	Gabarap	233.45
NM_021880	Prkar1a	233.36
NM_001303423	Aldoc	232.95
NM_001111044	Serpinh1	232.21
NM_183250	Tma7	232.21
NM_019641	Stmn1	230.26
NM_010481	Hspa9	229.67
NM_021273	Ckb	229.44
NM_007664	Cdh2	228.36
NM_025374	Glo1	228.29
NM_025344	Eif3f	227.81
NM_009716	Atf4	227.5
NM_024233	Rexo2	227.09
NM_007451	Slc25a5	225.13
NM_019443	Ndufa1	224.76
NM_007590	Calm3	222.94
NM_001304719	Atp5f1	222.8
NM_146200	Eif3c	222.36
NM_001007571	D8Ertd738e	222.03
NM_011865	Pcbp1	221.62
NM_011563	Prdx2	221.29
NM_025586	Rpl15	221.27
NM_016755	Atp5j	221
NM_198613	Ap2s1	220.8
NM_019435	Ndufb11	220.64
NM_024460	Ost4	220.45
NM_026219	Uqcrb	219.23
NM_026684	Ndufb10	217.76
NM_008705	Nme2	217.65
NM_001077529	Nme2	217.08
NM_029293	Phpt1	216.99
NM_024191	Arl2bp	216.71
NM_009876	Cdkn1c	216.22
NM_008100	Gcg	215.65
NM_008138	Gnai2	214.57
NM_024462	Svbp	214.39
NM_001166594	Eif5a	213.3
NM_198408	Crhbp	213.29
NM_024431	Morf4l1	212.77
NM_021519	Edf1	212.72
NM_001083938	Rnaset2a	212.71
NM_153117	9530068E07Rik	211.71
NM_008617	Mdh2	209.8
NM_019824	Arpc3	208.88
NM_016876	Eif3g	208.62
NM_010312	Gnb2	208.62
NM_011224	Pygm	208.18
NM_134101	Psmd2	207.85
NM_011694	Vdac1	207.67
NM_013560	Hspb1	207.59
NM_207675	Cadm1	207.58
NM_008211	H3f3b	207.07
NM_145625	Eif4b	206.39
NM_001113358	Dad1	206.1
NM_029362	Chmp4b	204.89
NM_001130484	Rpl35a	204.78
NM_019760	Serinc1	202.34
NM_001163434	Hspa5	201.96
NM_008388	Eif3e	201.88
NM_016891	Ppp2r1a	200.9
NM_023423	Akirin1	199.99
NM_024220	Ndufc2	199.82
NM_001170341	Mlf2	198.84
NM_026911	Spcs1	198.76
NM_001163425	Cops9	197.98
NM_008298	Dnaja1	197.8
NM_181420	Fn3krp	197.62
NM_026885	Chmp2a	197.34
NM_008379	Kpnb1	196.91
NM_025313	Atp5d	196.36
NM_023172	Ndufb9	196.22
NM_026988	Ptms	195.18
NM_025550	Psmd6	195.13
NM_013715	Cops5	194.96
NM_015816	Lsm4	193.95
NM_019411	Ppp2ca	192.84
NR_024067	Snhg6	192.33
NM_031248	Lamtor2	192.22
NM_009030	Rbbp4	192.19
NM_133655	Cd81	191.8
NR_002890	Gm12070	191.66
NM_001253807	Ywhaz	191.16
NM_011239	Ranbp1	190.97
NM_010925	Rrp1	190.14
NM_029568	Mfap4	190
NM_019564	Htra1	188.54
NM_010882	Ndn	188.25
NM_130889	Anp32b	188.06
NM_011970	Psmb2	187.88
NM_001272097	Fabp5	187.17
NM_144866	Etf1	186.57
NM_007510	Atp6v1e1	186
NM_009225	Snrpb	185.77
NM_016860	Actr1a	185.49
NM_010948	Nudc	185.02
NM_053076	Rtn3	184.24
NM_008251	Hmgn1	184.12
NM_009790	Calm1	184.09
NM_178939	Pdrg1	183.66
NM_007410	Adh5	183.57
NM_026211	Tmed9	182.27
NM_138953	Ell2	182.16
NM_145139	Eif3l	181.59
NM_026637	Ggct	181.17
NM_008098	Mtpn	181.02
NM_001316675	Mdh1	181.01
NM_019719	Stub1	180.47
NM_001252572	Cttn	180.15
NM_011875	Psmd13	179.81
NM_024173	Atp6v1g1	178.6
NM_001083955	Hba-a2	178.37
NM_008944	Psma2	178.35
NM_026467	Rps27l	178.34
NM_133739	Tmem123	177.1
NM_025396	Pgls	176.89
NR_001463	Xist	176.86
NM_009448	Tuba1c	176.73
NM_011512	Surf4	176.02
NM_026545	Psmd8	175.76
NM_001201391	Hbb-bs	175.56
NM_007494	Ass1	175.51
NM_023312	Ndufa13	175.2
NM_144900	Atp1a1	175.09
NM_133937	Brk1	175.09
NM_001081120	Fam89a	174.42
NM_133354	Sumo2	174.35
NM_011214	Ptpru	173.26
NM_011967	Psma5	173.21
NM_018749	Eif3d	173.01
NM_026688	Ndufs3	172.86
NM_011313	S100a6	172.6
NM_011969	Psma7	172.31
NM_145380	Eif3m	172.27
NM_139149	Fus	172.2
NM_008750	Nxn	171.92
NM_001294149	Kif1a	171.51
NM_026851	Mrpl52	171.15
NM_026030	Eif2s2	170.92
NM_001033305	Ndufb6	170.67
NM_025613	Eid1	170.64
NM_011354	Serf2	170.3
NM_030694	Ifitm2	170.09
NM_027357	Psmd1	170.01
NM_183256	Cox14	169.81
NM_181582	Eif5a	169.51
NM_011966	Psma4	169.44
NM_007509	Atp6v1b2	169.37
NM_026377	Sfr1	169.32
NM_016763	Hsd17b10	169.27
NM_025407	Uqcrc1	168.87
NM_023240	Eef1d	168.39
NM_001142952	Fam46c	167.37
NM_007597	Canx	167.32
NM_011032	P4hb	166.85
NM_019642	Rpn2	166.8
NM_133916	Eif3b	166.26
NM_023799	Mgea5	165.93
NM_153152	2410015M20Rik	165.86
NM_001161624	Cdkn1c	165.84
NM_026614	Ndufa5	165.21
NM_025439	Tmem9	165.18
NM_022420	Gprc5b	165.04
NM_011119	Pa2g4	164.77
NM_009720	Atox1	164.69
NM_009837	Cct4	164.65
NM_007705	Cirbp	164.55
NM_025356	Ube2d3	164.53
NM_133671	U2af2	164.51
NM_019419	Arl6ip1	164.43
NM_008951	Psmd4	163.95
NM_134150	Otub1	163.19
NM_026572	Gcsh	163.17
NM_025959	Psmc6	163.1
NM_001164216	Romo1	162.68
NM_016802	Rhoa	162.46
NM_016740	S100a11	161.7
NM_008704	Nme1	161.64
NM_001024919	Bod1	161.62
NM_001048057	Rpl38	161.62
NM_011965	Psma1	161.45
NM_027395	Basp1	161.44
NR_030738	2410006H16Rik	161.19
NM_001347649	Fus	161.17
NM_026610	Ndufb4	160.88
NM_020615	Atp5c1	160.86
NM_001291074	Nsfl1c	160.67
NM_011712	Tceal9	160.31
NM_028339	Tmx1	160.28
NM_133796	Arhgdia	160.13
NM_026420	Paip2	159.97
NM_153064	Ndufs2	159.82
NM_016898	Cd164	159.8
NM_026147	Rps20	159.24
NM_023372	Rpl38	159.14
NM_130884	Idh3b	159.12
NM_029723	Dapl1	158.87
NM_025933	Higd2a	158.66
NM_025316	Ndufb5	158.37
NM_009652	Akt1	157.91
NM_011116	Pld3	157.51
NM_007631	Ccnd1	157.03
NM_016895	Ak2	156.8
NM_026170	Ergic1	156.76
NM_007585	Anxa2	156.73
NM_010477	Hspd1	156.15
NM_028643	Micu2	155.83
NM_013810	Dbnl	155.38
NM_026528	Rtraf	155.37
NM_011921	Aldh1a7	154.96
NM_001172100	Rnh1	154.6
NM_026063	Uqcc2	154.43
NM_022325	Ctsz	154.41
NM_146150	Nrd1	154.07
NM_001166630_dup2	-	153.98
NM_019702	Hbs1l	153.85
NM_025366	Chchd1	153.56
NM_026759	Mrpl13	153.51
NM_016852	Wbp2	153.14
NM_009005	Rab7	153.07
NM_009031	Rbbp7	152.85
NM_007838	Ddost	152.52
NM_008131	Glul	151.68
NM_008482	Lamb1	151.51
NM_026506	Snrpg	151.46
NM_133726	St13	150.96
NM_010219	Fkbp4	150.73
NM_022417	Itm2c	150.56
NM_030109	Sf3b2	150.48
NM_019822	Adrm1	150.43
NM_144822	Micu1	150.36
NM_018771	Gipc1	150.21
NM_001160422	Optc	149.35
NM_001083955_dup1	-	149.15
NM_011879	Ik	148.74
NM_011528	Taldo1	147.58
NM_011188	Psmc2	147.57
NM_008889	Ppp1r14b	147.24
NM_146110	Aamp	147.11
NM_001171739	Bag1	146.93
NM_008323	Idh3g	146.91
NM_026501	Retreg3	146.57
NM_024176	Drap1	146.38
NM_011715	Wdr1	146.38
NM_012056	Fkbp9	146.34
NM_023429	Ociad1	146.21
NM_178376	Rraga	146.21
NM_008590	Mest	146.12
NM_001198824	App	146.08
NM_199079	Ddx17	146.07
NM_029711	Arpc2	146.06
NM_011175	Lgmn	146.06
NM_010880	Ncl	145.49
NM_019861	Ctsf	145.26
NM_010888	Ndufs6	145.24
NM_133949	Ptov1	144.91
NM_145422	Rtcb	144.13
NM_025498	Psenen	143.92
NM_026744	Mrpl53	143.88
NM_017382	Rab11a	143.42
NM_011695	Vdac2	143.41
NM_001289785	Cryab	143.29
NM_011279	Rnf7	143.04
NM_013507	Eif4g2	142.92
NM_033444	Clic1	142.77
NM_001102455	Aplp2	142.49
NM_025922	Itpa	142.24
NM_016906	Sec61a1	141.97
NR_024329	2900097C17Rik	141.96
NM_007479	Arf4	141.71
NM_025567	Cyc1	141.26
NM_010860	Myl6	141.21
NM_173363	Eif5	140.95
NM_016861	Pdlim1	140.88
NM_024171	Sec61b	140.69
NM_054071	Fgfrl1	140.52
NM_027139	Taf9	140.51
NM_178218	Hist3h2a	140.3
NM_025570	Mrpl20	140.19
NM_001136085	Uba1	139.96
NM_001272032	Arvcf	139.73
NM_001110145	Ssb	139.65
NM_019584	Becn1	139.54
NM_029787	Cyb5r3	139.46
NM_015740	Bloc1s1	139.31
NM_026519	Emc4	139.2
NM_021882	Pmel	138.08
NM_001025612	Snx22	137.82
NM_027722	Nudt4	137.76
NM_170669	Rps15a	137.55
NM_026473	Tubb6	137.41
NM_007991	Fbl	137.38
NM_019727	Snx1	137.04
NM_026329	Polr2g	136.68
NM_008321	Id3	136.25
NM_024219	Hsbp1	136.13
NM_017472	Snx3	135.9
NM_009120	Sar1a	135.88
NM_026095	Snrpd3	135.74
NM_019661	Ykt6	135.59
NM_026617	Tmbim4	135.57
NR_106194	Mir8114	134.88
NM_026027	Pfdn1	134.7
NM_024206	Sec13	134.64
NM_011660	Txn1	134.61
NM_009427	Tob1	134.19
NM_021500	Maea	134.04
NM_001136062	Eno3	134.02
NM_010891	Sept2	133.86
NM_001039558	Smco3	133.74
NM_029872	Hnrnpa0	133.69
NM_016737	Stip1	133.07
NM_009861	Cdc42	132.95
NM_019772	1110004F10Rik	132.8
NM_026934	Zc3h15	132.73
NM_027457	Tmem242	132.6
NM_025710	Uqcrfs1	132.5
NM_030685	Serp1	132.4
NM_029985	Lrrc42	131.7
NM_010261	Rabac1	131.44
NM_016844	Rps28	131.31
NM_001190449	Ddah2	131.03
NM_001012236	Trex1	130.99
NM_009919	Cnih1	130.98
NM_015827	Copb2	130.85
NM_026056	Cap2	130.66
NM_007632	Ccnd3	130.1
NM_007951	Erh	129.56
NM_018808	Dnajb1	129.48
NM_009760	Bnip3	129.43
NM_153563	Strip1	129.32
NM_026064	Myl12a	128.31
NM_025509	Ostc	128.17
NM_025894	Psmd12	128.09
NM_019912	Ube2d2a	128.04
NM_033617	Atp6v0b	127.86
NM_144541	Babam2	127.8
NM_001301721	Atp5g3	127.63
NM_009456	Ube2l3	127.63
NM_011787	Amfr	127.59
NM_080837	Mydgf	127.22
NM_025975	Dynlt3	127.2
NM_133834	Hnrnpf	127.14
NM_011213	Ptprf	127.05
NM_001256042	Hsf4	127.03
NM_078478	Ghitm	126.89
NM_001145884	Itgb5	126.82
NM_008784	Igbp1	126.78
NM_001302630	Osbp2	126.57
NM_011070	Pfdn2	125.46
NM_025315	Med21	125.3
NM_019746	Pdcd5	125.16
NM_020050	Tmem9b	125.12
NM_019767	Arpc1a	125.1
NM_023735	Actr3	124.86
NM_007480	Arf5	124.84
NM_001204875	Set	124.67
NM_023281	Sdha	124.61
NM_011293	Polr2j	124.38
NM_012010	Eif2s3x	124.18
NM_007399	Adam10	123.22
NM_026542	Slc25a39	123.08
NR_126539	Snrnp70	123.04
NM_025365	Tomm6	122.42
NM_009011	Rad23b	122.11
NM_024197	Ndufa10	122.07
NM_025970	Zbtb8os	122.06
NM_173180	Pmpca	121.95
NM_011499	Strap	121.88
NM_019410	Pfn2	121.75
NM_027098	Mrpl30	121.65
NM_011991	Cops3	121.34
NM_001045489	Mfge8	121.31
NM_181395	Pxdn	121.3
NM_025535	Sar1b	121.2
NM_019913	Txn2	121.07
NM_021518	Rab2a	121.06
NM_026160	Map1lc3b	120.98
NM_139272	Galnt2	120.78
NM_001190804	Dnajb11	119.71
NM_016783	Pgrmc1	119.45
NM_025868	Tmx2	119.44
NM_008300	Hspa4	119.39
NM_011327	Scp2	119.23
NM_010448	Hnrnpab	119.03
NM_173755	Ube2o	118.79
NM_025326	Tmem176a	118.6
NM_133777	Ube2s	118.52
NM_025848	Sdhd	118.42
NM_025388	Ufc1	117.87
NM_019770	Tmed2	117.77
NM_009460	Sumo1	117.66
NM_033561	Eif4h	117.58
NM_001253769	Ssx2ip	117.51
NM_021510	Hnrnph1	117.36
NM_009984	Ctsl	117.19
NM_009975	Csnk2b	117.17
NM_138600	Aldh7a1	117.03
NM_019682	Dynll1	116.85
NM_001282017	Psmd4	116.57
NM_016764	Prdx4	116.53
NM_001199631	Fkbp8	116.51
NM_001122765	Sirt2	116.5
NM_018753	Ywhab	116.36
NM_001256055	Eif3j2	116.24
NM_145455	Btf3	115.93
NM_026602	Bcas2	115.89
NM_144514	Commd1	115.88
NM_025500	Mrpl37	115.7
NM_023210	Anp32e	115.42
NM_025681	Lix1	115.41
NM_026693	Gabarapl2	115.34
NM_180678	Gars	115.14
NM_019647	Rpl21	115.02
NM_134040	Ddx1	114.92
NM_026775	Tmed10	114.81
NM_172609	Tomm22	114.71
NM_007604	Capza2	114.63
NM_178653	Sccpdh	114.39
NM_010817	Psmd7	113.97
NM_009870	Cdk4	113.96
NM_013933	Vapa	113.84
NM_007792	Csrp2	113.78
NM_001001491	Tpm4	113.77
NM_007624	Cbx3	113.43
NM_001282737	Magoh	113.1
NM_026438	Ppa1	113.06
NM_023277	Jam3	113.01
NM_016966	Phgdh	112.85
NM_008831	Phb	112.34
NM_010952	Oaz2	112.27
NM_001271443	Ndufs8	111.99
NM_008019	Fkbp1a	111.82
NM_021430	Rilpl1	111.64
NM_021498	Pole3	111.54
NM_023230	Ube2v1	111.08
NM_145138	Nek9	111.01
NM_025531	Prelid3b	110.79
NM_009498	Vamp3	110.73
NM_011288	Mrpl23	110.58
NM_019722	Arl2	110.45
NM_007594	Calu	110.37
NM_028932	Eaf1	110.08
NM_133950	Kdelr1	110.04
NM_134007	Cisd1	109.97
NM_028388	Ndufv2	109.95
NM_181392	Gtf2h5	109.94
NM_029814	Chmp5	109.49
NM_011590	Timm17a	109.38
NM_175121	Slc38a2	109.14
NM_011794	Bpnt1	109.08
NM_177420	Psat1	108.96
NM_011343	Sec61g	108.66
NM_011992	Rcn2	108.38
NM_018871	Ywhag	108.03
NM_001101598	Isoc2a	107.96
NM_009439	Psmd3	107.66
NM_175102	Sf3b5	107.58
NM_009787	Pdia4	107.51
NM_019817	Copz1	107.46
NM_009063	Rgs5	107.44
NM_145928	Tspan14	107.11
NM_001033231	Mcrip1	106.93
NM_008212	Hadh	106.9
NM_008202	Slc39a7	106.89
NR_102392	Mea1	106.8
NM_080633	Aco2	106.64
NM_001285490	Nap1l4	106.44
NM_001166506	Sec14l1	106.19
NM_011353	Serf1	105.91
NM_026982	Tmem256	105.69
NM_145552	Gnl2	105.35
NM_001310771	Bud31	105.29
NM_011045	Pcna	105.13
NM_001040396	Selenot	105.12
NM_001037761	Capzb	104.99
NM_026776	Vps25	104.97
NM_026555	Rcn3	104.89
NM_146093	Ubxn1	104.88
NM_026921	Isca1	104.87
NM_007926	Aimp1	104.6
NM_011801	Cfdp1	104.3
NM_133749	Emc7	104.24
NM_009528	Wnt7b	104.06
NM_001012336	Mdk	104.02
NM_053262	Hsd17b11	103.56
NM_016698	Rnf10	103.49
NM_001166630_dup1	-	103.37
NM_001198823	App	103.11
NM_020267	Trim44	103.1
NM_001080384	Clta	103.05
NM_011952	Mapk3	102.98
NM_025605	Lamtor1	102.95
NM_001347325	Cnbp	102.78
NM_001199246	Maged2	102.78
NM_012060	Bcap31	102.47
NM_007506	Atp5g1	102.34
NM_023153	Cwc15	102.31
NM_007684	Cetn3	102.3
NM_019685	Ruvbl1	102.17
NM_009242	Sparc	102.11
NM_198006	Coa5	101.97
NM_026025	Zcrb1	101.96
NM_007620	Cbr1	101.92
NM_009818	Ctnna1	101.73
NM_019748	Sae1	101.67
NM_007984	Fscn1	101.54
NM_025358	Ndufa9	101.52
NM_026481	Tppp3	101.31
NM_025740	Cfap36	101.27
NM_025424	Nenf	101.27
NM_029219	Rnf19b	101.13
NM_012047	Brd7	101.12
NM_025403	Nop10	101.07
NM_031999	Gpr137b	100.97
NM_001109913	Hnrnpm	100.91
NM_178602	Polr2m	100.84
NM_026760	Trir	100.56
NM_008229	Hdac2	100.45
NM_001081425	Rbm24	100.35
NM_146207	Cul4a	100.34
NM_026388	Tprgl	100.19
NM_024187	U2af1	100.19
NM_013867	Bcar3	100.18
NM_181796	Gstp2	100.09
NM_029272	Ndufs7	100.05
NR_028258	Sapcd1	99.74
NM_026703	Ndufa8	99.7
NM_001159518	Igfbp7	99.57
NM_178614	Samm50	99.54
NM_019521	Gas6	99.31
NM_001161817	Myo1b	99.24
NM_152806	Ddx17	98.87
NM_009455	Ube2e1	98.69
NM_008495	Lgals1	98.65
NR_003568	Gpr137b-ps	98.6
NM_009831	Ccng1	98.55
NM_026892	Eif1b	98.49
NM_025859	Arl1	98.48
NM_007531	Phb2	98.47
NM_026878	Rasl11b	98.47
NM_020618	Smarce1	98.44
NM_133805	Cops8	98.35
NM_053185	Col4a6	98.25
NM_030700	Maged2	97.91
NM_007798	Ctsb	97.86
NM_001177874	Gps1	97.85
NM_145367	Txndc5	97.8
NM_176073	Cpq	97.77
NM_011793	Banf1	97.74
NM_019879	Suclg1	97.74
NM_172400	Dnajc8	97.73
NM_152824	Rbm17	97.72
NM_134054	Sptssa	97.47
NM_025334	Txndc12	97.35
NM_025887	Rab5a	97.33
NM_145615	Etfa	97.27
NM_146193	Btbd1	97.22
NM_026499	Srsf6	97.13
NM_024457	Rap1b	96.97
NM_023275	Rhoj	96.83
NM_198937	Jpt2	96.75
NM_007917	Eif4e	96.49
NM_028132	Pgm2	96.43
NM_026517	Rpl22l1	96.43
NM_019830	Prmt1	96.42
NM_008228	Hdac1	96.37
NM_172707	Ppp1cb	96.22
NM_025577	Rex1bd	96.16
NM_053078	Nrep	96.12
NM_016742	Cdc37	95.98
NM_001199188	Snx5	95.92
NM_013716	G3bp1	95.89
NM_001252476	Prmt1	95.53
NM_001166630	Dynlt1c	95.47
NM_008891	Pnn	95.44
NM_010772	Maz	95.34
NM_009041	Rdx	95.13
NM_010347	Aes	94.93
NM_001163662	Nucb1	94.93
NM_025791	Tmem223	94.81
NM_010518	Igfbp5	94.8
NM_019880	Mtch1	94.52
NM_021391	Ppp1r1a	94.5
NM_025317	Mrpl54	94.44
NM_016972	Slc7a8	94.34
NM_026919	Tmem258	94.05
NM_009949	Cpt2	93.94
NM_175090	Slc31a1	93.92
NM_145985	Arcn1	93.87
NM_133718	Tmem30a	93.83
NM_025701	Trappc5	93.7
NM_027215	Tmem147	93.63
NM_008175	Grn	93.62
NM_026899	Ssu72	93.59
NM_009786	Cacybp	93.45
NR_033574	Nutf2-ps1	93.45
NR_002896	Snhg1	93.27
NM_011361	Sgk1	93.19
NM_013854	Abcf1	93.16
NM_025384	Dnajc15	93.14
NM_153680	Snx17	92.76
NM_134469	Fdps	92.65
NM_025591	Fam136a	92.63
NM_172561	Spag7	92.63
NM_001081108	Lamtor4	92.54
NM_009565	Zbtb7b	92.54
NM_138669	Eif4a3	92.45
NM_011817	Gadd45g	92.39
NM_010330	Emb	92.31
NM_001290769	Sqstm1	92.26
NM_026009	Ccdc47	92.25
NM_175074	Hmgn3	92.24
NM_009687	Apex1	92.15
NM_007484	Rhoc	92.15
NM_024211	Slc25a11	92.14
NM_175149	2310022B05Rik	92.08
NM_024439	Selenos	92.08
NM_021883	Tmod1	92.05
NM_145940	Wipi1	92.01
NM_138667	Tab2	91.85
NM_024221	Pdhb	91.75
NM_145584	Spon1	91.75
NM_175013	Pgm5	91.72
NM_008409	Itm2a	91.68
NM_026114	Eif2s1	91.6
NM_008014	Ppm1g	91.5
NM_012001	Cops4	91.49
NM_175103	Bola2	91.19
NM_008397	Itga6	90.87
NM_001099674	1810022K09Rik	90.82
NM_001024206	Trappc1	90.79
NM_008786	Pcmt1	90.68
NM_030083	Naa38	90.58
NM_009735	B2m	90.57
NM_010385	Pfdn6	90.42
NM_007968	Ewsr1	90.41
NM_133764	Atp6v0e2	90.37
NM_011482	Snu13	90.29
NM_023409	Npc2	90.28
NM_001109989	Nrep	90.07
NM_011696	Vdac3	90.04
NM_019780	Vps29	90
NM_008597	Mgp	89.91
NM_007478	Arf3	89.76
NM_016978	Oat	89.73
NM_012058	Srp9	89.57
NM_013549	Hist2h2aa1	89.53
NM_009749	Bex2	89.38
NM_025554	Polr2e	89.26
NM_013477	Atp6v0d1	89.05
NM_001309460	Sptan1	89.03
NM_010771	Matr3	89.02
NM_013549_dup1	-	88.92
NM_013495	Cpt1a	88.88
NM_019803	Ube2g2	88.84
NM_001168491	Pdcd4	88.68
NM_009211	Smarcc1	88.67
NM_025597	Ndufb3	88.63
NM_033521	Laptm4b	88.59
NR_002687	Gm5424	88.5
NM_013895	Timm13	88.45
NM_001161724	Ilk	88.37
NM_025352	Uqcrq	88.27
NM_028281	Pcbd2	88.17
NM_026631	Nhp2	88.1
NM_007573	C1qbp	87.98
NM_027268	Scrn1	87.97
NM_022997	Vps35	87.84
NM_026582	Wls	87.78
NM_007512	Atpif1	87.74
NM_030261	Sesn3	87.72
NM_025360	Tmed3	87.69
NM_009798	Capzb	87.65
NM_008466	Kpna3	87.53
NM_029804	Hnrnpm	87.46
NM_021607	Ncstn	87.39
NM_147778	Commd3	87.26
NM_025336	Chchd3	87.23
NM_024432	Ubxn6	87.21
NM_021526	Psmd14	87.2
NM_027342	Fam162a	87.07
NM_026964	Ccdc124	86.96
NM_016890	Dctn3	86.74
NM_026623	Nudt21	86.56
NM_028007	Itfg1	86.53
NM_025796	Mrpl33	86.44
NM_153198	Hbp1	86.42
NM_019487	Hebp2	86.37
NM_030057	Trappc6b	86.26
NM_026796	Smyd2	86.22
NM_001127363	Inpp5a	86.1
NM_146169	Paip2b	86.03
NM_010421	Hexa	85.85
NM_145606	Chmp1a	85.79
NM_001160239	Fau	85.73
NM_019837	Nudt3	85.63
NM_008996	Rab1a	85.58
NM_201406	Pigs	85.51
NM_010306	Gnai3	85.49
NM_013587	Lrpap1	85.21
NM_001109746	Cnbp	85.08
NM_008033	Fnta	85.02
NM_138744	Ssx2ip	84.9
NM_010684	Lamp1	84.85
NM_025614	Rwdd1	84.8
NM_016892	Ccs	84.76
NM_025486	Tmem208	84.74
NR_002847	Malat1	84.69
NM_138659	Prpf8	84.65
NM_013670	Snrpn	84.65
NM_001163574	Tjp1	84.56
NM_009829	Ccnd2	84.46
NR_110477	Gm12338	84.43
NM_027231	Polr2f	84.42
NM_020024	Taf10	84.21
NM_008562	Mcl1	84.12
NM_027181	Pin4	84.07
NM_013663	Srsf3	83.9
NM_008538	Marcks	83.89
NM_025394	Tomm7	83.86
NM_133801	Gtf2f1	83.85
NM_001161747	Palm	83.84
NM_001326287	Morf4l1b	83.77
NM_177613	Cdc34	83.73
NM_010497	Idh1	83.63
NM_001003908	Cltc	83.58
NM_016804	Mtx2	83.58
NM_001290712	Tcp1	83.58
NM_133666	Ndufv1	83.5
NM_025571	Pam16	83.45
NM_001033313	Pdap1	83.44
NM_013876	Rnf11	83.41
NM_001301351	Caprin2	83.36
NM_012032	Serinc3	83.35
NM_026029	Glod4	83.16
NM_025661	Ormdl3	83.08
NM_019979	Selenok	83.02
NM_001317353	Lamp1	83
NM_198108	Morn4	82.91
NM_021338	Rpl35a	82.88
NM_025526	Iscu	82.87
NM_153057	Nomo1	82.84
NM_001163688	Ptpra	82.66
NM_026395	Rer1	82.62
NM_026616	Rnaseh2c	82.6
NM_133352	Tm9sf3	82.41
NM_026530	Mpnd	82.36
NM_024214	Tomm20	82.35
NM_178645	Blmh	81.81
NM_001347335	Mtch1	81.41
NM_026484	Ccny	81.09
NM_009929	Col18a1	81.09
NM_019936	Cript	81.09
NM_029576	Rab1b	80.93
NM_011595	Timp3	80.9
NM_009228	Snta1	80.86
NM_134076	Abhd4	80.81
NM_181075	2610524H06Rik	80.77
NM_001312884	Cryba4	80.62
NM_025277	Gng10	80.61
NM_026592	B230118H07Rik	80.55
NM_026280	Mxra7	80.5
NM_019794	Dnaja2	80.48
NM_134065	Epdr1	80.45
NM_134137	Lars	80.35
NM_080556	Tm9sf2	80.19
NM_001301364	Hdlbp	79.97
NM_026369	Arpc5	79.89
NM_026309	Lsm3	79.86
NM_021552	Nsa2	79.83
NM_001162855	Nsmce4a	79.76
NM_019708	Scoc	79.74
NM_030714	Dtx3	79.67
NM_025982	Tspan31	79.67
NM_053164	Mrpl43	79.65
NM_027246	Snrpf	79.53
NM_024434	Lap3	79.48
NM_019405	Cetn2	79.47
NM_001166410	Rbm3	79.38
NM_019650	Gosr2	79.31
NM_009145	Nptn	79.31
NM_001038998	Svbp	79.24
NM_021287	Sptbn2	79.19
NM_011588	Trim28	79.04
NM_008775	Pafah1b2	79.03
NM_007853	Degs1	78.98
NM_008686	Nfe2l1	78.96
NM_026033	Gatad1	78.95
NM_028906	Dpp8	78.88
NM_147201	Nrbp1	78.88
NM_016676	Rab10	78.84
NM_001166630_dup3	-	78.82
NM_001025388	Eno1b	78.82
NM_027204	Mrpl12	78.82
NM_026551	Dcakd	78.71
NM_019491	Rala	78.71
NM_029979	Trim35	78.7
NM_024456	Rab5c	78.66
NM_024287	Rab6a	78.61
NM_008218	Hba-a1	78.59
NM_023395	Wfdc1	78.57
NM_023716	Tubb2b	78.51
NM_001304574	Arf2	78.4
NM_145575	Cald1	78.36
NM_138596	Med10	78.36
NM_026444	Cs	78.24
NM_007471	App	78.21
NM_175833	Cdv3	78.18
NM_009226	Snrpd1	78.11
NM_010683	Lamc1	77.98
NM_021895	Actn4	77.97
NM_024174	Mrps23	77.92
NM_133691	Puf60	77.91
NM_175403	Mlec	77.81
NM_001206368	Gsn	77.8
NM_053068	Chrac1	77.61
NM_001199217	Slc38a3	77.54
NM_001018063	Rtl8b	77.35
NM_013512	Epb41l4a	77.33
NM_001039147	Morf4l1	77.31
NM_028431	Pmpcb	77.3
NM_029735	Eprs	77.27
NM_011733	Ybx3	77.2
NM_009009	Rad21	77.1
NM_001286652	Tmem176b	77.09
NM_080456	Mrps6	77
NM_026826	Mrps18c	76.99
NM_146243	Actr2	76.96
NM_001134692	Ost4	76.8
NM_010270	Mrps33	76.75
NM_008516	Lrrn1	76.74
NM_011506	Sucla2	76.61
NM_009147	Sec23a	76.55
NM_019960	Hspb3	76.21
NM_009672	Anp32a	76.2
NM_010761	Ccndbp1	76.07
NM_001077363	Ptbp1	76.03
NM_001144988	Spg20	76
NM_001276288	Aes	75.91
NM_007879	Drg1	75.87
NM_134020	Tmed4	75.8
NM_008342	Igfbp2	75.77
NM_008258	Jpt1	75.76
NM_015758	Foxe3	75.6
NM_008820	Pepd	75.53
NM_026330	Nsmce1	75.51
NM_028364	Puf60	75.5
NM_025960	Trappc6a	75.49
NM_019814	Higd1a	75.23
NM_153516	Bcl2l13	75.1
NM_026310	Mrpl18	75.1
NM_080557	Snx4	75.08
NM_001033474	Atxn7l3b	75
NM_029746	Cog2	74.92
NM_008095	Nipsnap2	74.89
NM_172396	Smim7	74.82
NM_207663	Synm	74.77
NM_001166397	Armcx2	74.73
NM_011839	Mab21l2	74.6
NM_027799	Ankrd40	74.53
NM_009143	Sdf2	74.45
NM_017381	Zranb2	74.45
NM_019657	Hsd17b12	74.27
NM_025997	Fam103a1	74.13
NM_008917	Ppt1	74.13
NM_027179	Tecr	73.94
NM_009454	Ube2e3	73.84
NM_080559	Sh3bgrl3	73.77
NM_026559	Txndc17	73.74
NM_008776	Pafah1b3	73.64
NM_009527	Wnt7a	73.63
NM_001017429	Cox17	73.61
NM_001161854	Csde1	73.54
NM_145517	Ormdl1	73.54
NM_008252	Hmgb2	73.52
NM_013676	Supt5	73.52
NM_027910	Klhdc3	73.48
NM_021884	Tsg101	73.48
NM_008408	Stt3a	73.47
NM_025936	Rars	73.23
NM_030254	Tusc3	73.21
NM_007793	Cstb	73.16
NM_007861	Dld	73.1
NM_025816	Tax1bp1	73.05
NM_023203	Dctpp1	73.03
NM_053161	Mrpl27	73.02
NM_178398	Wipi2	72.98
NM_001142950	Nars	72.83
NM_212457	Bex4	72.78
NM_009604	Chrng	72.76
NM_011189	Psme1	72.75
NM_138584	Spg21	72.72
NM_001168229	Morf4l2	72.65
NM_001026212	Ensa	72.58
NM_016690	Hnrnpdl	72.55
NM_009233	Sox1	72.52
NM_008973	Ptn	72.33
NM_010027	Ddt	72.27
NM_025594	Zmat2	72.16
NM_008854	Prkaca	71.94
NM_009722	Atp2a2	71.92
NM_028011	Tom1l1	71.84
NM_026968	Manbal	71.83
NM_027000	Gtpbp4	71.79
NM_010937	Nras	71.74
NM_198191	Pip5kl1	71.64
NM_178616	Psmd11	71.61
NM_026780	Syf2	71.52
NM_053092	Kars	71.5
NM_001109992	Ptpn11	71.47
NM_010111	Efnb2	71.45
NM_025410	Lage3	71.4
NM_026958	Slirp	71.31
NM_182990	Ssrp1	71.3
NM_175300	Anapc2	71.29
NM_028865	Mettl23	71.29
NM_001033132	Commd6	71.27
NM_009752	Glb1	71.14
NM_001253770	Ssx2ip	71.12
NM_001276704	Nxf1	70.99
NM_025460	Tmem126a	70.97
NM_007741	Col9a2	70.76
NM_010422	Hexb	70.69
NM_133948	Psip1	70.59
NM_001316371	P4ha1	70.47
NM_026819	Dhrs1	70.44
NM_017477	Copg1	70.43
NM_007777	Cryge	70.4
NM_145354	Nsun2	70.38
NM_009462	Usp10	70.36
NM_016956	Hbb-b2	70.2
NM_026225	Cog6	70.12
NM_008852	Pitx3	70.11
NM_019951	Sec11a	70.09
NM_021284	Kras	69.99
NR_033136	Atf5	69.92
NM_013901	Slc39a1	69.81
NM_001033201	Ncbp1	69.65
NR_110335	Eif4a2	69.64
NM_001081196	Hnrnpul2	69.6
NM_026672	Gstm7	69.58
NM_177682	Ccz1	69.57
NM_011030	P4ha1	69.49
NM_010729	Loxl1	69.41
NM_025321	Sdhc	69.41
NM_026070	Washc3	69.37
NM_001283061	Ewsr1	69.28
NM_011568	Alyref	69.26
NM_015781	Nap1l1	69.26
NM_009940	Coq7	69.21
NM_024433	Mtap	69.16
NM_011740	Ywhaz	69.09
NM_008465	Kpna1	69.07
NM_008817	Peg3	69.06
NM_008974	Ptp4a2	69.05
NM_030087	Ndufv3	69
NM_201639	Synm	68.95
NM_029364	Gns	68.87
NM_001099331	R3hdml	68.7
NM_010181	Fbn2	68.64
NM_025392	Bccip	68.54
NM_145979	Chd4	68.5
NM_001293658	Rbm3	68.45
NM_145421	Abhd17a	68.36
NM_130796	Snx18	68.3
NR_002840	Gas5	68.25
NM_024170	Rtl8a	68.06
NM_009052	Bex1	68
NM_001110234	Bex3	68
NM_011432	Snrpc	68
NM_021502	Trappc2l	67.98
NM_010119	Ehd1	67.97
NM_029157	Sf3a3	67.97
NM_013636	Ppp1cc	67.92
NM_144897	Naxe	67.85
NM_023168	Grina	67.74
NM_020606	Parva	67.67
NM_144829	Aarsd1	67.55
NM_133728	Asnsd1	67.45
NM_133198	Pygl	67.39
NM_025507	Snw1	67.38
NM_022310	Hspa5	67.32
NM_001005341	Ypel2	67.32
NM_019561	Ensa	67.24
NM_023127	Polr2k	67.2
NM_177445	Dars	67.11
NM_009296	Supt4a	67.09
NM_024473	BC005537	66.86
NM_145546	Gtf2b	66.84
NM_176840	Osbpl11	66.75
NR_033611	Gm12669	66.71
NM_012042	Cul1	66.69
NM_007414	Adprh	66.61
NM_001081475	Nasp	66.43
NM_133345	Ing4	66.33
NM_001146223	Dpy30	66.31
NM_023054	Utp3	66.29
NM_198001	1110008P14Rik	66.28
NM_177214	Snrnp200	66.26
NM_001001493	Wdr83os	66.23
NM_026636	Babam1	66.18
NM_053009	Zfp91	66.07
NM_206534	Churc1	66
NM_010325	Got2	65.93
NM_025323	Sf3b6	65.86
NM_172265	Eif2b5	65.85
NM_199448	Fez2	65.83
NR_003634	Rps4l	65.74
NM_133976	Imp3	65.66
NM_001042491	Anapc5	65.61
NM_138668	Ufsp2	65.56
NM_176833	Ppm1f	65.38
NM_144521	Snap47	65.13
NM_011294	Sub1	65.09
NM_139117	Ybx3	65.09
NM_001160016	Gnb1	65.08
NM_008064	Gaa	64.96
NM_145445	Eif2b2	64.95
NM_026217	Atg12	64.92
NM_019712	Rbx1	64.86
NM_001163216	Fgfr3	64.69
NM_001289740	Mturn	64.63
NM_027439	Atp6ap2	64.61
NM_026550	Pak1ip1	64.54
NM_017374	Ppp2cb	64.53
NM_008246	Mfsd14a	64.52
NM_024459	Ppp3r1	64.51
NM_001080974	Sri	64.49
NM_025363	Fmc1	64.36
NM_026998	Snx6	64.34
NM_001163635	Tnks2	64.32
NM_053075	Rheb	64.19
NM_007483	Rhob	64.15
NM_011594	Timp2	64.14
NM_001081750	Zfp664	64.09
NM_175245	Mzt1	64.07
NM_026618	Coa3	64.06
NR_002898	Snora65	63.98
NM_019710	Smc1a	63.8
NM_009149	Glg1	63.63
NM_018807	Plagl2	63.58
NM_138599	Tomm70a	63.58
NM_001252261	Npm1	63.51
NM_001113199	Naca	63.5
NM_026189	Eepd1	63.44
NM_025409	Ier3ip1	63.41
NM_026319	Ift74	63.4
NM_028024	Nkiras2	63.32
NM_010097	Sparcl1	63.27
NM_053159	Mrpl3	63.25
NM_018752	Trpm1	63.24
NM_027107	Ten1	63.23
NM_025418	Vta1	63.21
NM_026635	Fam96a	63.18
NM_026130	Srpr	63.08
NM_133975	Trip12	63.08
NM_028320	Adipor1	63
NM_019537	Psmg1	62.98
NM_001271591	Rpl37rt	62.88
NM_133859	Olfml3	62.87
NM_008027	Flot1	62.84
NM_025435	Thoc7	62.61
NR_028101	Gm12191	62.55
NM_015751	Abce1	62.53
NM_025797	Cyb5a	62.45
NM_001166592	Eif5a	62.44
NM_175101	Emc3	62.3
NM_025673	Golph3	62.28
NM_010833	Msn	62.26
NM_009774	Bub3	62.24
NM_175134	Ankrd46	62.16
NM_007688	Cfl2	62.12
NM_172650	Kctd3	62.12
NM_008467	Kpna4	62.01
NM_029148	Tmx4	62.01
NM_023794	Etv5	61.99
NM_027016	Sec62	61.99
NM_026774	Lamtor5	61.83
NM_021714	Wbp11	61.83
NM_031392	Wdr6	61.71
NM_010887	Ndufs4	61.67
NM_023721	Atp6v1d	61.62
NM_016772	Ech1	61.59
NM_026406	Rnf115	61.56
NM_025401	Ubl5	61.53
NM_013536	Emg1	61.43
NR_030705	Snord2	61.43
NM_133716	Smap2	61.4
NM_010302	Gna12	61.32
NM_025494	Atp6v1c1	61.24
NM_011135	Cnot7	61.22
NM_010579	Eif6	61.21
NM_011767	Zfr	61.21
NM_026487	Atad1	61.2
NM_025351	Chchd6	61.17
NM_001001181	BC031181	61.16
NM_001098227	Sdcbp	61.13
NM_001081274	Pgd	61.06
NM_010685	Lamp2	61.05
NR_038063	Rplp2-ps1	61.02
NM_007839	Dhx15	61.01
NM_001290805	Kif3a	60.9
NM_030238	Dync1h1	60.88
NM_172736	Leng8	60.88
NM_007682	Cenpb	60.87
NM_011184	Psma3	60.82
NR_045010	Sfpq	60.81
NM_133779	Pigt	60.75
NM_026697	Rab14	60.62
NM_019758	Mtch2	60.61
NM_007487	Arl4a	60.59
NM_175274	Ttyh3	60.58
NM_133684	March2	60.49
NM_025515	Ccdc90b	60.44
NM_009906	Tpp1	60.38
NM_007456	Ap1m1	60.37
NM_029938	H2afv	60.3
NM_020580	Nelfcd	60.3
NM_025463	1810009A15Rik	60.29
NM_019813	Dbn1	60.29
NM_133933	Rpn1	60.29
NM_025369	Mrps36	60.25
NM_010368	Gusb	60.2
NM_028312	Ccdc12	60.19
NM_025698	Tmed7	60.17
NM_009224	Snrnp70	60.12
NM_010863	Myo1b	60.03
NM_016792	Txnl1	60.03
NM_011277	Rnf2	60.02
NM_001326594	Usp5	60.02
NM_146107	Actr1b	59.95
NM_001302267	Aktip	59.93
NM_027194	Tm2d2	59.88
NM_001310604	Lgi2	59.87
NM_008218_dup1	-	59.78
NM_025716	Spryd4	59.76
NM_053119	Echs1	59.72
NM_133807	Lrrc59	59.6
NM_025736	Emc2	59.58
NM_033370	Copb1	59.52
NM_146094	Fads1	59.48
NM_011678	Usp4	59.48
NM_028242	Htatsf1	59.46
NM_010024	Dct	59.36
NM_009457	Uba1	59.36
NM_025542	Rtf2	59.35
NM_021339	Cdon	59.31
NM_026389	Poldip2	59.3
NM_028375	Rtl8c	59.26
NM_198622	H1fx	59.17
NM_007916	Ddx19a	59.03
NM_010365	Gtf2i	58.98
NM_027324	Sfxn1	58.95
NM_026521	Zfp706	58.88
NM_145569	Mat2a	58.84
NM_025559	Mien1	58.81
NM_009497	Vamp2	58.81
NM_133719	Metrn	58.78
NM_026124	1110008F13Rik	58.76
NM_015729	Acox1	58.76
NM_016766	Mcrs1	58.45
NM_194269	Morn2	58.43
NM_011936	Fto	58.37
NM_134013	Psme4	58.36
NM_138602	Praf2	58.3
NM_197987	Trim37	58.3
NM_025273	Pcbd1	58.26
NM_025468	Sec11c	58.22
NM_080289	Grhpr	58.16
NM_007569	Btg1	58.1
NM_011692	Vbp1	58.07
NM_025511	Cox20	58.05
NM_007791	Csrp1	58.05
NM_145567	Hibadh	58.02
NM_001166590	Eif5a	58.01
NM_027212	Med30	58.01
NM_019403	Rnf5	58
NR_030451	Mir682	57.97
NM_028472	Bmper	57.96
NM_008655	Gadd45b	57.93
NR_045689	Hsf4	57.9
NM_001330757	Smim8	57.82
NM_028809	Arpc5l	57.79
NM_019580	Gde1	57.69
NM_025857	Aagab	57.6
NM_007415	Parp1	57.53
NM_021789	Trappc4	57.37
NM_027353	Cd2bp2	57.31
NM_173742	Rnasek	57.25
NM_001159513	H2afy	57.2
NM_008304	Sdc2	57.13
NM_027276	Cdc16	57.1
NM_001109750	Dgcr2	57.06
NM_033268	Actn2	56.86
NM_019766	Ptges3	56.79
NM_012037	Vat1	56.79
NM_023197	Knop1	56.78
NM_011900	Mpdu1	56.76
NM_198609	Rsl24d1	56.76
NM_007563	Bpgm	56.74
NM_025849	Dmac1	56.7
NM_026871	Hint2	56.68
NM_026455	Fam32a	56.57
NM_178878	Hadha	56.5
NM_001109988	Nrep	56.5
NM_025616	Timm50	56.4
NM_016905	Galk1	56.38
NM_146229	Dync1li1	56.33
NM_010162	Ext1	56.32
NM_024250	Phf10	56.31
NM_173867	Rcc2	56.31
NM_001145780	Use1	56.31
NM_024284	Hagh	56.27
NM_019634	Tspan7	56.23
NM_080560	Ube2n	56.21
NM_029635	Commd9	56.2
NM_007761	Crcp	56.2
NM_025665	Snrnp27	56.19
NM_010169	F2r	56.15
NM_022988	Nif3l1	56.11
NM_029775	Dcun1d5	56.1
NM_133889	Bsdc1	56.07
NM_019867	Ngef	56.07
NM_001146174	Rangap1	56.06
NM_019575	Scamp4	56.06
NM_019694	Letm1	56.04
NM_001347327	Podxl2	56.02
NM_001033166	Selenoh	56
NM_175451	Ckap4	55.97
NM_001253886	Apbb1	55.96
NM_001159618	Pigp	55.95
NM_025823	Pcyox1	55.81
NM_001083945	Rsph3b	55.8
NM_008788	Pcolce	55.77
NM_011779	Coro1c	55.7
NM_010923	Nnat	55.7
NM_001310723	Kmt5a	55.69
NM_001122737	Igf2	55.68
NM_175380	Gpd1l	55.67
NM_001127338	Aldh7a1	55.57
NM_026752	Zfyve21	55.51
NM_001166589	Eif5a	55.5
NM_011192	Psme3	55.48
NM_008906	Ctsa	55.47
NM_001004143	Usp22	55.41
NM_017367	Ccni	55.39
NM_007457	Ap1s1	55.35
NM_018770	Cadm1	55.32
NM_028862	Rnf145	55.28
NM_021335	Snrpb2	55.24
NM_019734	Asah1	55.12
NM_145514	Wdr26	55.12
NM_025900	Dek	55.09
NM_025544	Mrps15	55.05
NM_011342	Sec22b	55.05
NM_001115132	Ncaph2	54.99
NM_026386	Snx2	54.99
NM_010721	Lmnb1	54.88
NM_025703	Tceal8	54.84
NM_007537	Bcl2l2	54.83
NM_021539	Wsb2	54.82
NM_009297	Supt6	54.78
NM_023324	Peli1	54.74
NM_025431	Llph	54.69
NM_138601	D10Jhu81e	54.66
NM_010570	Irs1	54.64
NM_019696	Cpxm1	54.63
NM_016897	Timm23	54.6
NM_184053	Calu	54.59
NM_026816	Gtf2f2	54.57
NM_026880	Pink1	54.5
NM_009794	Capn2	54.48
NM_024461	1810037I17Rik	54.47
NM_025839	Nudt16l1	54.47
NM_008810	Pdha1	54.42
NM_017393	Clpp	54.36
NM_024207	Derl1	54.29
NM_001164708	Hspb2	54.29
NM_138748	Ptpa	54.29
NM_025783	Chmp3	54.28
NM_019776	Snd1	54.26
NM_001270996	Adam9	54.25
NM_008850	Pitpna	54.23
NM_020003	Glmp	54.18
NM_026511	Apopt1	54.14
NM_001171147	Yap1	54.13
NM_024448	Rab12	54.08
NM_001109745	Cnbp	54.04
NM_025310	Ftsj3	54.04
NM_001293621	Ganab	54.04
NM_030598	Rcan2	53.94
NM_053100	Trim8	53.91
NM_026554	Ncbp2	53.9
NM_013522	Frg1	53.89
NR_130974	H19	53.8
NM_146032	Srp68	53.8
NM_027455	Qpct	53.79
NM_007896	Mapre1	53.77
NM_001040131	Eif4g2	53.76
NM_172697	Prpf38a	53.76
NM_001301343	Hnrnpk	53.69
NM_183315	Ctxn1	53.68
NM_018813	Cpsf3	53.67
NM_001293650	Prkcsh	53.65
NM_024236	Qdpr	53.57
NM_026017	Ctdnep1	53.49
NM_028419	Glrx5	53.46
NM_026823	Arl8a	53.43
NM_016903	Esd	53.39
NM_011917	Xrn2	53.36
NM_001134427	Cdv3	53.26
NM_001159883	Dnajb2	53.19
NM_009804	Cat	53.1
NM_011680	Usf2	53.1
NM_028055	Btbd17	53.05
NM_133795	Ttc1	53.04
NM_029878	Tbcd	52.94
NM_011418	Smarcb1	52.93
NM_021505	Anapc5	52.87
NM_145944	Ccdc25	52.87
NM_001168333	Tinagl1	52.87
NM_008253	Hmgb3	52.85
NM_172745	Tufm	52.8
NM_025272	Atp6v0e	52.76
NM_172118	Myl9	52.69
NM_001033865	Rps27a	52.69
NM_008971	Twf1	52.64
NM_001145433	Smim20	52.6
NM_134052	Adi1	52.59
NM_001005767	Parl	52.55
NM_025338	Aurkaip1	52.46
NM_028308	Mob2	52.46
NM_025691	Srp72	52.43
NM_178651	Slc30a9	52.42
NM_022410	Myh9	52.33
NM_001165989	Ckap5	52.3
NM_133804	Tmem132a	52.28
NM_001080795	G3bp2	52.26
NM_025966	2310039H08Rik	52.22
NM_023053	Twsg1	52.19
NM_008801	Pde6d	52.16
NM_001198867	Dctn1	52.15
NM_011130	Polb	52.14
NM_145405	Ubl4a	52.12
NM_145401	Prkag2	52.1
NR_034048	Snora81	52.1
NM_025844	Chordc1	52.09
NM_026115	Hat1	52.05
NM_018794	Atp6ap1	52.04
NM_009478	Urod	52.02
NM_011221	Purb	52.01
NM_025790	Acot13	51.99
NM_001080981	Ddx23	51.95
NM_013497	Creb3	51.93
NM_009223	Snn	51.92
NM_016723	Uchl3	51.92
NM_008214	Hars	51.87
NM_021608	Dctn5	51.84
NM_009148	Exoc4	51.83
NM_001029978	Tceal3	51.83
NM_020494	Ddx24	51.81
NM_175036	Leprot	51.8
NM_133839	Mmadhc	51.79
NM_011626	Tmem165	51.68
NM_001346709	Gps1	51.67
NM_019953	Cnpy2	51.64
NM_133887	Stx12	51.62
NM_016904	Cks1b	51.57
NM_013493	Cnbp	51.55
NM_001024716	Triobp	51.48
NM_026195	Atic	51.47
NM_030561	BC004004	51.4
NM_007675	Ceacam10	51.31
NR_027838	Atp2a2	51.28
NM_009908	Cmas	51.25
NM_022992	Arl6ip5	51.24
NM_001083110	Pja1	51.24
NM_019755	Plp2	51.22
NM_178798	Slc7a6	51.17
NM_010023	Eci1	51.13
NM_017463	Pbx2	51.04
NM_023041	Pex19	51.04
NM_011519	Sdc1	51
NM_025679	Sike1	50.98
NM_021535	Smu1	50.96
NM_026877	Aspscr1	50.94
NM_001243100	Gm11837	50.94
NM_026620	Fam98b	50.93
NM_054102	Ivns1abp	50.89
NM_026011	Arl8b	50.88
NM_008942	Npepps	50.87
NM_027127	Gpx8	50.83
NM_001048061	Hnrnpab	50.71
NM_001110242	Ndufaf8	50.71
NM_009954	Bcar1	50.69
NM_028197	Kif1bp	50.65
NM_031179	Sf3b1	50.65
NM_178603	Mrpl50	50.62
NM_001033145	1190002N15Rik	50.61
NM_007382	Acadm	50.61
NM_008183	Gstm2	50.61
NM_033568	Snf8	50.54
NM_025789	Rsph3a	50.51
NM_001310083	Gnas	50.48
NM_144797	Metrnl	50.48
NM_025539	Nudt2	50.45
NM_027352	Gorasp2	50.44
NR_027059	Snhg20	50.42
NM_019652	Asna1	50.36
NM_013768	Prmt5	50.36
NM_009082	Rpl29	50.36
NM_023311	Yipf5	50.35
NM_008287	Rida	50.27
NM_001191025	Dync1i1	50.26
NM_053177	Mcoln1	50.25
NM_025443	Pno1	50.22
NM_001163634	Wnt7b	50.2
NM_001002004	2610507B11Rik	50.15
NM_008594	Mfge8	50.14
NM_009864	Cdh1	50.11
NM_153806	Dnttip2	49.99
NM_011278	Rnf4	49.96
NM_001146308	Dbnl	49.94
NM_026557	Rchy1	49.94
NM_025383	Necap2	49.85
NM_145600	Zfp330	49.84
NM_053162	Mrpl34	49.82
NM_030225	Dlst	49.81
NM_001301344	Hnrnpk	49.76
NM_145541	Rap1a	49.72
NM_025645	Snrnp40	49.72
NM_007533	Bckdha	49.65
NM_009939	Cops2	49.64
NM_177262	Pkn1	49.56
NM_025667	Tmem222	49.56
NM_009936	Col9a3	49.53
NM_010436	H2afx	49.52
NM_026332	Dnajc19	49.48
NM_172015	Iars	49.45
NM_025828	Lman2	49.43
NM_133797	4833439L19Rik	49.41
NR_037965	Gm6644	49.41
NM_025411	Pithd1	49.4
NM_001166370	Trmt112	49.4
NM_133939	Lsm8	49.35
NM_026879	Chmp2b	49.31
NM_011049	Cdk16	49.25
NM_026599	Cgnl1	49.24
NM_013805	Cldn5	49.23
NM_010191	Fdft1	49.2
NM_027430	Mpc2	49.18
NM_053089	Naa15	49.18
NM_009087	Polr1d	49.17
NM_007452	Prdx3	49.07
NM_001033268	Fam120a	49.03
NM_024288	Rmnd5a	49.02
NM_020491	Sssca1	49
NM_011399	Slc25a17	48.97
NM_025841	Kdelr2	48.96
NM_001024622	Pcnp	48.9
NM_023260	Mrps34	48.88
NM_011797	Car14	48.85
NM_009101	Rras	48.81
NM_029825	Scfd1	48.7
NM_133928	Chchd4	48.63
NM_008963	Ptgds	48.62
NM_013782	Ptdss2	48.61
NM_026246	Mrpl49	48.6
NM_013877	Cabp5	48.59
NM_134151	Yars	48.58
NM_027453	Btf3l4	48.56
NM_009673	Anxa5	48.53
NM_017478	Copg2	48.47
NM_001347144	Map2k2	48.43
NM_001081170	Pacs2	48.42
NM_026667	Fam114a1	48.41
NM_029789	Cers2	48.37
NM_001033297	Smim26	48.36
NM_001267593	Kcnj12	48.31
NM_011814	Fxr2	48.24
NM_026119	Med4	48.22
NM_001310726	Rps15	48.22
NM_001159645	Araf	48.18
NM_033398	Jmjd6	48.17
NM_134024	Tubg1	48.16
NM_001172146	Aimp2	48.15
NM_019715	Kcmf1	48.15
NM_178196	Hist1h2bg	48.1
NM_012015	H2afy	48.08
NM_025387	Tmem14c	48.07
NM_023140	Glrx3	48.06
NM_019464	Sh3glb1	48.06
NM_001146122	Psap	48.05
NM_030116	Mrpl9	48.02
NM_001252529	Pqbp1	48.01
NM_145412	Chtf8	47.99
NM_007752	Cp	47.88
NM_175386	Lhfp	47.88
NM_022419	Abhd8	47.87
NM_001163247	Birc7	47.83
NM_001159496	Ppm1b	47.82
NM_001110267	Vegfa	47.77
NM_153526	Insig1	47.75
NM_177296	Tnpo3	47.71
NM_181278	B230219D22Rik	47.7
NM_144885	BC005624	47.7
NM_080793	Setd7	47.68
NM_177561	Usp46	47.67
NM_021354	Drg2	47.51
NM_010441	Hmga2	47.5
NM_198102	Tra2a	47.45
NM_001205330	Map4	47.4
NM_011573	Tex264	47.34
NM_001039522	Leo1	47.33
NM_011190	Psme2	47.33
NM_008193	Guk1	47.31
NM_001168470	Emc6	47.25
NM_025825	Appbp2	47.22
NM_010329	Pdpn	47.17
NR_106192	Mir8112	47.09
NM_020010	Cyp51	47.06
NM_024253	Nkg7	47.03
NM_001039391	Pkig	46.99
NM_025318	Emc6	46.97
NM_028860	Mtmr3	46.96
NM_008928	Map2k3	46.93
NM_022889	Pes1	46.9
NM_026950	Ociad2	46.87
NM_026653	Rpa1	46.84
NM_133837	Cdc123	46.81
NM_028451	Larp1	46.8
NM_025647	Cmpk1	46.79
NM_054041	Antxr1	46.75
NM_013556	Hprt	46.74
NM_177683	Vgll4	46.66
NM_026502	1110004E09Rik	46.54
NM_018761	Ctnnal1	46.54
NM_025924	Upf3a	46.52
NM_001031667	Gsk3a	46.46
NM_009408	Top1	46.42
NM_028787	Slc35f5	46.4
NM_023503	Ing2	46.32
NM_026566	Atg101	46.29
NM_025670	Cdip1	46.23
NM_197989	Fam58b	46.23
NM_010255	Gamt	46.18
NM_182939	Ppp4r2	46.11
NM_019929	Sumo3	46.11
NM_028925	Polr3c	46.09
NM_008184	Gstm6	46.08
NM_139291	Cdc26	46.06
NM_007381	Acadl	46.04
NM_133705	Pycr2	46
NM_133964	Dohh	45.96
NM_207207	Mrps26	45.96
NM_133758	Usp47	45.96
NM_019674	Ppp4c	45.94
NM_027464	Fam213a	45.89
NM_019673	Actl6a	45.88
NM_023565	Cse1l	45.85
NM_025835	Pccb	45.8
NM_139308	Stard7	45.7
NM_001163445	Smim10l1	45.68
NM_021494	Dennd5a	45.65
NM_145925	Pttg1ip	45.6
NM_001313984	Ubb	45.54
NM_001085500	Cisd3	45.51
NM_001038663	Mapk1	45.51
NM_027946	Dcaf7	45.39
NM_001162493	Mpst	45.38
NM_030127	Htra3	45.33
NM_019649	Clptm1	45.16
NM_133676	Osgep	45.11
NM_011304	Ruvbl2	45.09
NM_019946	Mgst1	45.07
NM_009270	Sqle	45.04
NM_133803	Dpp3	45.01
NM_133697	Smim14	44.99
NM_007776	Crygd	44.97
NM_019656	Tspan6	44.96
NM_172868	Palm2	44.89
NM_175025	Atp2c1	44.87
NM_026778	Cthrc1	44.87
NM_029861	Cnrip1	44.84
NM_146126	Sord	44.82
NM_175150	Txndc15	44.79
NR_027897	0610012G03Rik	44.74
NM_019986	Habp4	44.71
NM_001256112	Mtfr1l	44.71
NM_019989	Sh3bgrl	44.68
NM_007527	Bax	44.65
NM_010688	Lasp1	44.63
NM_001347420	Mrpl21	44.6
NM_008512	Lrp1	44.57
NM_028632	Fcf1	44.56
NM_026267	Necap1	44.54
NM_001205057	Gm14295	44.52
NM_175935	G6pc3	44.49
NM_010879	Nck2	44.49
NM_027350	Nars	44.44
NM_001005509	Eif2a	44.42
NM_138607	Fam50a	44.42
NM_054052	B3gnt5	44.41
NM_027052	Slc38a4	44.37
NM_009275	Srprb	44.35
NM_010773	Mbd2	44.33
NM_019479	Hes6	44.31
NM_178679	Zfp365	44.31
NM_197980	Cox19	44.29
[truncated: 15,258 more rows]

## Sheet: P6
Transcript ID	Gene Symbol	Expression (TPM) P6
NM_009965	Cryba1	34037.8
NM_001278570	Cryaa	30227.8
NM_027010	Crygf	19015.8
NM_021541	Cryba2	14128.6
NM_007773	Crybb2	11226.8
NM_007774	Cryga	8173.87
NM_177693	Lim2	6566.67
NM_008600	Mip	6450.48
NM_001002896	Bfsp2	6347.66
NM_010634	Fabp5	6312.49
NM_021351	Cryba4	5373.45
NM_013501	Cryaa	4845.38
NM_009751	Bfsp1	4647.62
NM_153076	Crygn	4232.06
NM_009846	Cd24a	3911.47
NM_001312894	Crybb1	3350.56
NM_007775	Crygc	2860.22
NM_019738	Nupr1	2740.73
NM_009429	Tpt1	2717.32
NM_011291	Rpl7	2170.57
NM_144761	Crygb	2128.69
NM_008302	Hsp90ab1	2054.66
NM_031165	Hspa8	1945.69
NM_007776	Crygd	1931.2
NM_008907	Ppia	1863.74
NM_011701	Vim	1840.36
NM_001289782	Cryab	1833.46
NM_015814	Dkk3	1808.66
NM_010240	Ftl1	1761.54
NM_011296	Rps18	1689.8
NM_026358	Mgarp	1687.7
NM_018853	Rplp1	1669.41
NM_007475	Rplp0	1636
NM_001159650	Crybb3	1612.45
NM_016738	Rpl13	1608.2
NM_001313933	Cryba1	1564.84
NM_013560	Hspb1	1476.68
NM_026055	Rpl39	1476.15
NM_025919	Rpl11	1471.99
NM_001082573	Crygc	1471.85
NM_011653	Tuba1a	1407.77
NM_009098	Rps8	1368.1
NM_018870	Pgam2	1364.3
NM_024212	Rpl4	1345.11
NM_025592	Rpl35	1316.92
NM_020600	Rps14	1315.85
NM_172086	Rpl32	1298.66
NM_018860	Rpl41	1262.31
NM_001291061	Bfsp1	1257.14
NM_016774	Atp5b	1217.94
NM_009076	Rpl12	1136.63
NM_013467	Aldh1a1	1125.69
NM_016959	Rps3a1	1119.07
NM_021352	Crybb3	1099.46
NM_013765	Rps26	1092.35
NM_021278	Tmsb4x	1088.44
NM_012053	Rpl8	1060.88
NM_029767	Rps9	1058.02
NM_007393	Actb	1057.08
NM_009095	Rps5	1047.62
NM_010318	Gng5	1040.4
NM_007907	Eef2	1038.64
NM_026020	Rplp2	1035.75
NM_009092	Rps17	1030.28
NM_009078	Rpl19	1028.84
NR_003373	Gm15772	1024.74
NM_009438	Rpl13a	1015.63
NM_009094	Rps4x	1002.07
NM_008048	Igfbp7	1001.16
NM_024175	Rps23	987.06
NM_011292	Rpl9	986.89
NM_024266	Rps25	965.84
NM_011029	Rpsa	943.04
NM_009931	Col4a1	939.37
NM_023119	Eno1	934.79
NM_009932	Col4a2	927.02
NM_028071	Cotl1	916.48
NM_019865	Rpl36a	909.9
NM_009091	Rps15	894.55
NM_008503	Rps2	893.85
NM_013725	Rps11	881
NM_001312895	Crybb1	877.83
NM_026533	Rps13	873.32
NM_009609	Actg1	869.85
NM_001271623	Gja3	848.72
NM_013762	Rpl3	847.37
NM_027044	Pfdn5	839.41
NM_001312893	Crybb1	835.31
NM_001278569	Cryaa	831.49
NM_009077	Rpl18	830.92
NM_001253883	Pkm	826.68
NM_016980	Rpl5	810.33
NM_009941	Cox4i1	809.91
NM_025963	Rps10	806.77
NM_026007	Eef1g	799.56
NM_010239	Fth1	778.15
NM_001190258	Rps27rt	768.06
NM_009081	Rpl28	755.6
NM_025587	Rps21	750.72
NM_011300	Rps7	749.55
NM_011670	Uchl1	748.39
NM_011654	Tuba1b	747.63
NM_009156	Selenow	746.84
NM_007450	Slc25a4	733.88
NM_013492	Clu	727.16
NM_020569	Park7	720.39
NM_009093	Rps29	712.83
NM_009096	Rps6	707.99
NM_008672	Nap1l4	707.35
NM_001317218	Myl6	702.48
NM_007990	Fau	693.56
NM_008774	Pabpc1	691.82
NM_011295	Rps12	685.29
NM_008681	Ndrg1	683.8
NM_019883	Uba52	680
NM_012052	Rps3	669.2
NM_011311	S100a4	665.26
NM_145835	Lctl	660.71
NM_008210	H3f3a	656.29
NM_001077510	Gnas	652.77
NM_001290475	Tdrd7	644.54
NM_007637	Cct5	640.55
NM_001199350	Rpl34-ps1	639.12
NM_025939	Paics	635.3
NM_010798	Mif	634.35
NM_019791	Maged1	634.08
NM_021473	Akr1a1	633.02
NM_025589	Rpl36al	631.7
NM_013541	Gstp1	627.99
NM_025641	Uqcrh	620.91
NM_053257	Rpl31	618.54
NM_013647	Rps16	614.06
NM_027862	Atp5h	611.07
NM_011297	Rps24	611.03
NM_001285489	Nap1l4	609.26
NM_025974	Rpl14	608.89
NM_024218	Rpl24	608.09
NM_008945	Psmb4	606.93
NM_013834	Sfrp1	601.7
NM_139269	Pla2g16	600.65
NM_010917	Nid1	595.57
NM_001113248	Sin3b	594.17
NM_009983	Ctsd	586.29
NM_008112	Gdi2	575.3
NM_007614	Ctnnb1	569.85
NM_011975	Rpl27a	567.62
NM_144958	Eif4a1	562.86
NM_008180	Gss	561.98
NM_001206367	Gsn	558.26
NM_018730	Rpl36	557.91
NM_025983	Atp5e	557.16
NM_025821	Carhsp1	556.76
NM_008972	Ptma	552.32
NM_011732	Ybx1	550.18
NM_011738	Ywhah	546.05
NM_027959	Pdia6	545.33
NM_009083	Rpl30	545.09
NM_022891	Rpl23	541.68
NM_011287	Rpl10a	539.99
NM_001130485	Rpl35a	538.17
NM_001163485	Rpl30	532.31
NM_013795	Atp5l	530.51
NM_146116	Tubb4b	528.74
NM_010730	Anxa1	526.01
NM_028813	Vit	524.36
NM_011063	Pea15a	520.24
NM_025624	Pomp	518.71
NM_181541	Caprin2	516.97
NM_011072	Pfn1	515.36
NM_008950	Psmc5	514.32
NM_024166	Chchd2	513.42
NM_207523	Rpl23a	510.51
NM_001170540	Btf3	509.76
NM_029751	Rpl18a	509.28
NM_023579	Ipo5	504.93
NR_110499	Rpl14-ps1	502.18
NM_013608	Naca	501.54
NM_011289	Rpl27	497.65
NM_175190	Swi5	497.34
NR_046233	Rn45s	496.19
NM_001109761	Capn3	495.27
NM_008791	Pcp4	493.96
NM_009536	Ywhae	491.54
NM_007748	Cox6a1	490.65
NM_009366	Tsc22d1	489.39
NM_007830	Dbi	487.56
NM_001048058	Rpl38	485.6
NM_052835	Rpl10	484.09
NM_013686	Tcp1	483.95
NM_010358	Gstm1	482.95
NM_011034	Prdx1	479.74
NM_138597	Atp5o	476.63
NM_007749	Cox7c	476.26
NM_001272097	Fabp5	473.12
NM_009976	Cst3	469.34
NM_001077184	Bsg	466.74
NM_020582	Atp5j2	465.73
NM_008683	Nedd8	463.22
NM_010360	Gstm5	461.85
NM_008248	Hint1	461.81
NM_011186	Psmb5	461.65
NM_011400	Slc2a1	461.03
NM_011655	Tubb5	459.33
NM_029565	Tmem59	459.27
NM_009128	Scd2	459.16
NM_146036	Ahsa1	450.13
NM_025628	Cox6b1	447.16
NM_015800	Crim1	445.56
NM_010890	Nedd4	440
NM_008160	Gpx1	437.78
NM_010480	Hsp90aa1	435.97
NM_011187	Psmb7	432.78
NM_019771	Dstn	431.69
NM_153503	Rnf113a1	429.59
NM_018799	Eif3i	421.54
NM_009942	Cox5b	418.44
NM_029722	Gje1	417.87
NM_009242	Sparc	415.23
NM_133726	St13	413.73
NM_009836	Cct3	408.88
NM_009450	Tubb2a	408.27
NM_012002	Cops6	406.35
NM_028044	Cnn3	405.88
NM_013737	Pla2g7	403.72
NR_027656	Oaz1-ps	402.89
NM_026305	Elob	401.95
NM_026695	Etfb	401.34
NM_007505	Atp5a1	401.33
NM_025523	Ndufc1	400.1
NM_023402	Myl12b	398.16
NM_026061	Ndufb8	398
NM_013826	Mocs2	397.2
NM_007507	Atp5k	396.58
NM_008828	Pgk1	395.68
NM_011508	Eif1	395.03
NM_010699	Ldha	386.75
NM_013721	Rpl7a	385.82
NM_009273	Srp14	384.5
NM_009510	Ezr	383.61
NM_010886	Ndufa4	378.99
NM_008946	Psmb6	376.12
NR_002445	BC002163	375.92
NM_028659	Eif3k	371.82
NM_026556	Dynll2	368.69
NM_007502	Atp1b3	366.93
NM_001303423	Aldoc	366.67
NM_001002239	Rpl17	364
NM_007476	Arf1	361.56
NM_026242	Mrfap1	358.05
NM_007494	Ass1	356.83
NM_026069	Rpl37	355.37
NM_007750	Cox8a	352.11
NM_011313	S100a6	352.04
NM_080635	Eif3h	349.53
NM_025348	Ndufa3	347.04
NM_011631	Hsp90b1	345.35
NM_023422	Hist1h2bc	343.82
NM_011404	Slc7a5	343.18
NM_009388	Tkt	340.79
NM_001113331	Shc1	339.74
NM_009391	Ran	338.35
NM_026914	Smdt1	336.43
NM_007687	Cfl1	334.5
NM_021273	Ckb	334.28
NM_009964	Cryab	331.95
NM_007591	Calr	329.96
NM_009084	Rpl37a	328.06
NM_007747	Cox5a	327.8
NM_183308	Pon2	327.61
NM_011543	Skp1a	327.24
NM_009342	Dynlt1b	327.11
NM_001289784	Cryab	326.22
NM_012021	Prdx5	325.94
NM_020590	Gabarapl1	325.15
NM_031868	Ppp1ca	321.56
NM_007638	Cct7	320.63
NM_175224	Metap1	319.95
NM_007636	Cct2	319.55
NM_030022	Grifin	319.39
NM_023202	Ndufa7	317.18
NM_001168256	Tmem40	317.1
NM_019718	Arl3	315.88
NM_026318	Hypk	315.8
NM_024462	Svbp	311.65
NM_197979	Uqcr10	308.6
NM_009415	Tpi1	307.88
NM_026943	Snrpd2	307.42
NR_029468	Snhg12	306.55
NM_033612	Cela1	303.7
NM_009037	Rcn1	303.38
NM_026637	Ggct	303.28
NM_024277	Rps27a	302.15
NM_008231	Hdgf	299.34
NM_024233	Rexo2	297.77
NM_001312884	Cryba4	297.42
NM_023211	Usmg5	297.38
NM_022423	Rnf187	296.72
NM_001033865	Rps27a	296.38
NM_008948	Psmc3	295.36
NM_021538	Cope	294.26
NM_028749	Npl	292.87
NM_001025577	Maf	292.66
NM_009321	Tbca	292.23
NM_011185	Psmb1	291.77
NM_008303	Hspe1	291.33
NM_023374	Sdhb	291.07
NM_027360	2010107E04Rik	289.96
NM_001077529	Nme2	289.61
NM_008885	Pmp22	289.49
NM_001317385	Prdx2	289.41
NM_008760	Ogn	287.85
NM_009840	Cct8	287.77
NM_011149	Ppib	286.34
NM_009007	Rac1	286.07
NM_001289785	Cryab	285.74
NM_011968	Psma6	284.39
NM_009945	Cox7a2	284.34
NM_001168226	Morf4l2	282.63
NM_013902	Fkbp3	282.36
NM_008546	Mfap2	281.57
NM_008047	Fstl1	280.98
NM_010496	Id2	280.79
NM_018796	Eef1b2	280.54
NM_026129	Erp29	280.46
NM_010885	Ndufa2	280.02
NM_001324533	Rpl29	280
NM_025548	Tbcb	280
NM_026155	Ssr3	279.55
NM_025899	Uqcrc2	277.29
NM_019793	Tspan3	276.55
NM_025374	Glo1	272.32
NM_016843	Atxn10	271.98
NM_025650	Uqcr11	270.52
NM_181394	Anapc13	270.14
NM_008162	Gpx4	269.48
NM_008722	Npm1	269.04
NM_025562	Fis1	269
NM_009716	Atf4	267.42
NM_019443	Ndufa1	264.82
NM_001146309	Dbnl	262.79
NM_007589	Calm2	261.8
NM_025379	Cox7b	261.48
NM_001081120	Fam89a	261.17
NM_009761	Bnip3l	259.82
NM_173011	Idh2	259.51
NM_011971	Psmb3	259.04
NM_008640	Laptm4a	258.43
NM_025284	Tmsb10	257.69
NM_053102	Selenof	257.25
NM_009169	Sem1	257.19
NM_013897	Timm8b	256.85
NM_009795	Capns1	254.46
NM_008410	Itm2b	251.46
NM_009831	Ccng1	250.78
NM_009838	Cct6a	250.68
NM_001025612	Snx22	250.15
NM_001114087	Pdlim7	247.41
NM_001146120	Psap	246.9
NM_013494	Cpe	246.64
NM_001168257	Tmem40	245.78
NM_001347226	Rpl22l1	244.79
NM_134118	Tecr	244.36
NM_015735	Ddb1	240.04
NM_026669	Tmbim6	237.04
NM_025843	Ndufb7	236.55
NM_013507	Eif4g2	235.68
NM_008098	Mtpn	234.88
NM_007840	Ddx5	234.87
NM_016861	Pdlim1	234.54
NM_008655	Gadd45b	233.48
NM_007590	Calm3	232.77
NM_183250	Tma7	232.1
NM_175015	Atp5g3	232
NM_007653	Cd63	231.69
NM_008298	Dnaja1	231.4
NM_023418	Pgam1	230.98
NM_007952	Pdia3	228.57
NM_025381	Atp6v1f	228.3
NM_022996	Ndfip1	228.12
NM_010578	Itgb1	226.84
NM_016755	Atp5j	225.28
NM_025437	Eif1ax	225.01
NM_010481	Hspa9	224.8
NM_021880	Prkar1a	224.48
NM_019719	Stub1	224.2
NM_001348227	Uba52	223.48
NM_029293	Phpt1	221.58
NM_025947	Dynlrb1	221.51
NM_025824	Bzw1	221.49
NM_009427	Tob1	220.86
NM_009750	Bex3	220.59
NM_026219	Uqcrb	220.51
NM_023144	Nono	220.15
NM_009696	Apoe	219.44
NM_025987	Ndufa6	219.08
NM_010882	Ndn	218.96
NM_144900	Atp1a1	218.13
NM_001304719	Atp5f1	217.71
NM_008197	H1f0	217.55
NM_001163434	Hspa5	217.02
NM_024220	Ndufc2	216.89
NM_011865	Pcbp1	216.4
NM_138953	Ell2	215.53
NM_001293683	Zwint	215.53
NM_030082	Hist3h2ba	215.45
NM_013535	Grcc10	214.39
NM_008379	Kpnb1	214.07
NM_024460	Ost4	213.78
NM_025516	Ergic3	212.78
NM_011563	Prdx2	211.91
NM_024431	Morf4l1	210.58
NM_198613	Ap2s1	210.23
NM_022420	Gprc5b	210.09
NM_026684	Ndufb10	209.6
NM_029985	Lrrc42	208.59
NR_037854	Atp6v0c-ps2	207.68
NM_026885	Chmp2a	207.44
NM_007451	Slc25a5	207.34
NM_001177307	Aldoa	206.39
NM_009187	Cox7a2l	205.31
NM_001142952	Fam46c	204.82
NM_001113358	Dad1	202.93
NM_019564	Htra1	202.82
NM_178939	Pdrg1	202.2
NM_011921	Aldh1a7	201.9
NM_134101	Psmd2	201.64
NM_009030	Rbbp4	201.05
NM_009790	Calm1	200.92
NM_021519	Edf1	200.32
NM_029362	Chmp4b	199.66
NM_011279	Rnf7	199.39
NM_016876	Eif3g	199.01
NM_010495	Id1	198.87
NM_144866	Etf1	198.4
NM_009672	Anp32a	198.08
NM_025550	Psmd6	197.9
NM_019749	Gabarap	197.31
NM_008388	Eif3e	196.92
NM_026878	Rasl11b	196.83
NM_025586	Rpl15	196.76
NM_023423	Akirin1	196.3
NM_001130484	Rpl35a	196.09
NM_007510	Atp6v1e1	195.98
NM_153117	9530068E07Rik	195.61
NM_019435	Ndufb11	195.46
NM_024191	Arl2bp	194.36
NM_001083891	Ndufv3	193.42
NM_010807	Marcksl1	193.32
NM_009448	Tuba1c	193.27
NM_026030	Eif2s2	192.58
NM_023312	Ndufa13	191.97
NM_010028	Ddx3x	191.65
NR_024067	Snhg6	190.64
NM_023240	Eef1d	190.43
NM_013715	Cops5	190.28
NM_016737	Stip1	190.15
NM_007509	Atp6v1b2	189.45
NM_025681	Lix1	189.25
NM_181420	Fn3krp	188.59
NM_009227	Snrpe	188.47
NM_008577	Slc3a2	188.24
NM_026420	Paip2	187.96
NM_023172	Ndufb9	187.83
NM_001252572	Cttn	187.77
NM_011694	Vdac1	187.27
NM_020615	Atp5c1	187.12
NM_008705	Nme2	186.94
NM_001007571	D8Ertd738e	186.33
NM_025596	Prelid1	186.27
NM_016802	Rhoa	186.06
NM_026610	Ndufb4	185.33
NM_026614	Ndufa5	185.18
NM_031248	Lamtor2	184.57
NM_025344	Eif3f	184.47
NM_001164216	Romo1	184.37
NM_053076	Rtn3	184.19
NM_008617	Mdh2	183.91
NM_008138	Gnai2	183.46
NM_019411	Ppp2ca	182.79
NM_001039558	Smco3	182.77
NM_013810	Dbnl	182.74
NM_026851	Mrpl52	182.16
NM_001253807	Ywhaz	181.64
NM_008947	Psmc1	181.37
NM_009079	Rpl22	181.04
NM_019641	Stmn1	180.57
NM_016763	Hsd17b10	179.33
NM_001033305	Ndufb6	179.26
NM_018808	Dnajb1	178.38
NM_001290769	Sqstm1	178.22
NM_010288	Gja1	177.93
NM_023799	Mgea5	177.49
NM_001163425	Cops9	177.1
NM_007410	Adh5	177.09
NM_133937	Brk1	176.86
NM_011290	Rpl6	176.67
NM_025316	Ndufb5	176.63
NM_010312	Gnb2	176.56
NM_026688	Ndufs3	176.31
NM_024173	Atp6v1g1	175.9
NM_008084	Gapdh	175.81
NM_016957	Hmgn2	174.84
NM_001109989	Nrep	174.12
NM_011239	Ranbp1	172.9
NM_001170341	Mlf2	172.89
NM_027395	Basp1	172.76
NM_026988	Ptms	172.74
NM_011875	Psmd13	172.3
NM_001083938	Rnaset2a	171.9
NM_010219	Fkbp4	171.88
NM_008704	Nme1	171.78
NM_010925	Rrp1	171.49
NM_013614	Odc1	171.15
NM_008750	Nxn	171.11
NM_025570	Mrpl20	170.94
NM_008944	Psma2	170.9
NM_026473	Tubb6	170.81
NM_010948	Nudc	170.7
NM_019824	Arpc3	169.8
NM_016891	Ppp2r1a	169.65
NM_025933	Higd2a	169.6
NM_016860	Actr1a	169.5
NM_025407	Uqcrc1	169.06
NM_001309460	Sptan1	169
NM_023716	Tubb2b	168.97
NM_133739	Tmem123	168.53
NM_019760	Serinc1	168.18
NM_007664	Cdh2	167.67
NM_001316675	Mdh1	167.34
NM_011119	Pa2g4	166.99
NM_011967	Psma5	166.84
NM_133354	Sumo2	166.17
NM_001171739	Bag1	165.69
NM_026468	Atp5g2	165.66
NM_145625	Eif4b	165.61
NM_011970	Psmb2	164.74
NM_001166630_dup2	-	164.27
NM_016852	Wbp2	163.8
NM_207675	Cadm1	163.66
NM_011354	Serf2	163.51
NM_011966	Psma4	163.33
NM_144822	Micu1	163.32
NM_133777	Ube2s	163.32
NM_001166594	Eif5a	162.6
NM_007597	Canx	162.49
NM_016750	H2afz	161.97
NM_026377	Sfr1	161.75
NM_026545	Psmd8	161.7
NM_028339	Tmx1	161.59
NM_025613	Eid1	161.29
NM_010477	Hspd1	161.23
NM_130889	Anp32b	160.94
NM_183256	Cox14	160.92
NM_008251	Hmgn1	160.88
NM_145380	Eif3m	160.64
NM_016740	S100a11	160.2
NM_025313	Atp5d	159.51
NM_133671	U2af2	159.4
NM_173363	Eif5	159.17
NM_001290691	Col9a1	158.85
NM_133655	Cd81	158.82
NM_009967	Crygs	158.74
NM_026911	Spcs1	158.39
NM_146200	Eif3c	158.06
NM_021510	Hnrnph1	157.66
NR_002687	Gm5424	157.27
NM_001136062	Eno3	157.02
NM_026572	Gcsh	156.78
NM_008951	Psmd4	156.75
NM_011188	Psmc2	156.07
NM_011175	Lgmn	156.03
NM_025959	Psmc6	155.15
NM_011224	Pygm	155
NM_001294149	Kif1a	154.77
NM_011879	Ik	154.65
NM_009225	Snrpb	153.92
NM_009837	Cct4	153.4
NM_025356	Ube2d3	153.15
NM_153064	Ndufs2	153.14
NM_001102455	Aplp2	153.13
NM_146093	Ubxn1	153.08
NM_009876	Cdkn1c	152.61
NM_025366	Chchd1	152.59
NM_007480	Arf5	152.18
NM_145139	Eif3l	151.96
NM_009984	Ctsl	151.62
NM_011715	Wdr1	151.5
NM_019682	Dynll1	151.02
NM_017472	Snx3	150.77
NM_026528	Rtraf	149.78
NM_018749	Eif3d	149.59
NM_016898	Cd164	149.45
NM_018794	Atp6ap1	148.61
NM_026063	Uqcc2	148.06
NM_026759	Mrpl13	148.01
NM_027357	Psmd1	147.84
NM_015786	Hist1h1c	147.73
NM_018871	Ywhag	147.58
NM_027151	Dctn2	146.9
NM_009528	Wnt7b	146.9
NM_007438	Aldoa	146.52
NM_016966	Phgdh	146.48
NM_023372	Rpl38	146.34
NM_130884	Idh3b	146.33
NM_010330	Emb	146.08
NM_012056	Fkbp9	145.99
NM_001199265	Epb41l2	145.96
NM_001024919	Bod1	145.89
NM_029568	Mfap4	145.88
NM_030109	Sf3b2	145.7
NM_025922	Itpa	145.38
NM_029787	Cyb5r3	145.19
NM_133916	Eif3b	145.08
NM_019419	Arl6ip1	144.49
NM_019861	Ctsf	144.4
NM_025315	Med21	144.37
NM_026211	Tmed9	144.36
NM_024176	Drap1	144.03
NM_028932	Eaf1	143.91
NM_173755	Ube2o	143.85
NM_025970	Zbtb8os	143.72
NM_001122765	Sirt2	143.56
NM_019642	Rpn2	143.22
NM_026095	Snrpd3	143.11
NM_153152	2410015M20Rik	143.09
NM_026467	Rps27l	143.03
NM_177420	Psat1	142.95
NM_146150	Nrd1	142.46
NM_011032	P4hb	142.13
NM_009005	Rab7	141.98
NM_025365	Tomm6	141.94
NM_011327	Scp2	141.73
NM_009652	Akt1	141.52
NM_011969	Psma7	141.25
NM_025975	Dynlt3	140.94
NM_023429	Ociad1	140.59
NM_001145884	Itgb5	140.37
NM_016895	Ak2	140.02
NM_001291074	Nsfl1c	139.77
NM_011965	Psma1	139.46
NM_001136085	Uba1	139.34
NM_007631	Ccnd1	138.97
NM_001048057	Rpl38	138.95
NR_133670	Col4a1	138.93
NM_175074	Hmgn3	138.46
NM_022417	Itm2c	138.05
NM_025439	Tmem9	137.76
NM_019661	Ykt6	137.15
NM_007585	Anxa2	136.6
NM_001161624	Cdkn1c	136.2
NM_001198824	App	135.72
NM_024206	Sec13	135.65
NM_009861	Cdc42	135.53
NM_011512	Surf4	135.53
NM_027457	Tmem242	135.48
NM_007479	Arf4	135.06
NM_026542	Slc25a39	135.05
NM_026147	Rps20	134.48
NM_001302630	Osbp2	134.1
NM_024171	Sec61b	134.02
NM_016906	Sec61a1	133.72
NM_007838	Ddost	133.42
NM_025396	Pgls	133.42
NM_021391	Ppp1r1a	133.39
NM_011528	Taldo1	133.12
NM_025567	Cyc1	133.08
NM_001256042	Hsf4	132.07
NM_145422	Rtcb	131.96
NM_025894	Psmd12	131.88
NM_133796	Arhgdia	131.85
NM_026170	Ergic1	131.73
NM_001110145	Ssb	131.73
NM_010880	Ncl	131.64
NM_029711	Arpc2	131.42
NR_030738	2410006H16Rik	131.25
NM_008321	Id3	130.82
NM_011070	Pfdn2	130.81
NM_027098	Mrpl30	130.77
NM_026329	Polr2g	130.67
NM_008019	Fkbp1a	130.62
NM_010891	Sept2	130.6
NM_019822	Adrm1	130.43
NM_134150	Otub1	130.26
NM_026693	Gabarapl2	129.73
NM_016978	Oat	129.29
NM_175121	Slc38a2	129.17
NM_011712	Tceal9	129.09
NM_015758	Foxe3	128.92
NM_009031	Rbbp7	128.88
NM_019647	Rpl21	128.82
NM_178376	Rraga	128.72
NM_030694	Ifitm2	128.57
NM_015827	Copb2	128.53
NM_134007	Cisd1	128.41
NM_008889	Ppp1r14b	128.18
NM_007951	Erh	127.84
NM_029723	Dapl1	127.42
NM_144541	Babam2	127.41
NM_019746	Pdcd5	127.39
NR_024329	2900097C17Rik	127.32
NM_133949	Ptov1	127.27
NM_001159518	Igfbp7	127.17
NM_011213	Ptprf	127.05
NM_009120	Sar1a	127.05
NM_026617	Tmbim4	126.98
NM_009720	Atox1	126.62
NM_181582	Eif5a	126.39
NM_146110	Aamp	126.21
NM_008211	H3f3b	125.73
NM_009919	Cnih1	125.68
NM_028643	Micu2	125.4
NM_019702	Hbs1l	125.28
NM_026744	Mrpl53	125.16
NM_009565	Zbtb7b	124.96
NM_027453	Btf3l4	124.55
NM_016972	Slc7a8	124.46
NM_010817	Psmd7	124
NM_019584	Becn1	123.9
NM_008300	Hspa4	123.72
NM_011787	Amfr	123.6
NM_021430	Rilpl1	123.56
NM_026481	Tppp3	123.4
NM_078478	Ghitm	123.24
NM_001172100	Rnh1	123.19
NM_024187	U2af1	123.02
NM_178218	Hist3h2a	122.51
NR_002890	Gm12070	122.17
NM_026921	Isca1	122.02
NM_001038998	Svbp	121.89
NM_025509	Ostc	121.87
NM_025710	Uqcrfs1	121.85
NM_007684	Cetn3	121.69
NM_018771	Gipc1	121.56
NM_170669	Rps15a	121.39
NM_145455	Btf3	121.06
NM_007632	Ccnd3	120.85
NM_026519	Emc4	120.44
NM_026934	Zc3h15	120.14
NM_009460	Sumo1	119.7
NM_013549	Hist2h2aa1	119.65
NR_002847	Malat1	119.59
NM_020050	Tmem9b	119.35
NM_008590	Mest	119.27
NM_023281	Sdha	119.02
NM_080633	Aco2	118.92
NM_010261	Rabac1	118.77
NM_019772	1110004F10Rik	118.75
NM_001163688	Ptpra	118.26
NM_001290712	Tcp1	117.94
NM_144514	Commd1	117.92
NM_001201391	Hbb-bs	117.62
NM_007399	Adam10	117.43
NM_013549_dup1	-	117.17
NM_180678	Gars	117.13
NM_026027	Pfdn1	117.11
NM_009456	Ube2l3	117.11
NM_176073	Cpq	117.04
NM_008831	Phb	117.04
NM_018753	Ywhab	117.03
NM_026602	Bcas2	117.02
NM_026892	Eif1b	116.96
NM_001045489	Mfge8	116.74
NM_026056	Cap2	116.73
NM_019410	Pfn2	116.73
NM_021518	Rab2a	116.42
NM_011590	Timm17a	116.29
NM_023230	Ube2v1	116.27
NM_010888	Ndufs6	116.13
NM_026438	Ppa1	115.61
NM_134040	Ddx1	115.43
NM_011817	Gadd45g	115.27
NM_028388	Ndufv2	115.27
NM_172767	Vwa5a	114.88
NM_025500	Mrpl37	114.85
NM_026506	Snrpg	114.77
NM_001111044	Serpinh1	114.73
NM_009818	Ctnna1	114.72
NM_145928	Tspan14	114.6
NM_001163247	Birc7	114.34
NM_025388	Ufc1	114.24
NM_001301351	Caprin2	114.07
NM_133834	Hnrnpf	113.69
NM_033444	Clic1	113.63
NM_030685	Serp1	113.55
NM_181392	Gtf2h5	113.41
NM_019913	Txn2	113.24
NM_026760	Trir	113.21
NM_011343	Sec61g	113.14
NR_102392	Mea1	112.99
NM_133718	Tmem30a	112.69
NM_011353	Serf1	112.54
NM_008323	Idh3g	112.39
NM_011801	Cfdp1	112.29
NM_199079	Ddx17	112.22
NM_008784	Igbp1	112.03
NM_153563	Strip1	111.97
NM_001256055	Eif3j2	111.68
NM_011991	Cops3	111.65
NM_007917	Eif4e	111.44
NM_024197	Ndufa10	111.3
NM_026160	Map1lc3b	111.29
NM_173180	Pmpca	111.11
NM_001163662	Nucb1	111
NM_001271443	Ndufs8	110.72
NM_009870	Cdk4	110.65
NM_026395	Rer1	110.64
NM_019767	Arpc1a	110.25
NM_011660	Txn1	110.25
NM_011214	Ptpru	110.08
NM_011499	Strap	109.91
NM_010860	Myl6	109.7
NM_001142441	Sap18b	109.68
NM_021500	Maea	109.65
NM_008654	Ppp1r15a	109.64
NM_001166592	Eif5a	109.45
NM_025535	Sar1b	109.32
NM_007604	Capza2	109.13
NM_178212	Hist2h2aa2	109
NM_025334	Txndc12	108.85
NM_001190804	Dnajb11	108.68
NM_011293	Polr2j	108.64
NM_025740	Cfap36	108.51
NM_011952	Mapk3	108.29
NM_009787	Pdia4	108.18
NM_023735	Actr3	107.94
NM_019748	Sae1	107.83
NM_019795	Dnajc7	107.72
NM_001204875	Set	107.64
NM_001302970	Ap2m1	107.52
NM_134054	Sptssa	107.39
NM_025526	Iscu	107.2
NM_133859	Olfml3	107.06
NM_011992	Rcn2	107.04
NM_009498	Vamp3	106.92
NM_009011	Rad23b	106.89
NM_026025	Zcrb1	106.64
NM_019817	Copz1	106.55
NM_015740	Bloc1s1	106.19
NM_007624	Cbx3	106.17
NM_026114	Eif2s1	105.76
NM_178614	Samm50	105.54
NM_053078	Nrep	105.47
NM_011116	Pld3	105.47
NM_023277	Jam3	105.46
NM_009975	Csnk2b	105.4
NM_145584	Spon1	105.4
NM_025531	Prelid3b	105.29
NM_019685	Ruvbl1	105.16
NM_001003908	Cltc	105.13
NM_029814	Chmp5	104.92
NM_001177874	Gps1	104.72
NM_147778	Commd3	104.38
NM_007991	Fbl	104.35
NM_011874	Psmc4	104.34
NM_008482	Lamb1	104.29
NM_172707	Ppp1cb	104.28
NM_026280	Mxra7	104.03
NM_012047	Brd7	103.85
NM_026517	Rpl22l1	103.83
NM_033617	Atp6v0b	103.81
NM_011588	Trim28	103.68
NM_026582	Wls	103.42
NM_001040396	Selenot	103.29
NM_001083955	Hba-a2	103.2
NM_016764	Prdx4	102.92
NR_002840	Gas5	102.84
NM_019487	Hebp2	102.4
NM_009233	Sox1	102.33
NM_025498	Psenen	102.32
NM_145367	Txndc5	102.2
NM_019880	Mtch1	101.98
NM_145940	Wipi1	101.86
NM_025868	Tmx2	101.63
NM_198937	Jpt2	101.59
NM_146193	Btbd1	101.45
NM_008786	Pcmt1	101.44
NM_001109988	Nrep	101.11
NM_026982	Tmem256	101.08
NM_001285490	Nap1l4	101.07
NM_009786	Cacybp	100.87
NM_001243100	Gm11837	100.73
NM_139149	Fus	100.7
NM_017381	Zranb2	100.66
NM_021883	Tmod1	100.63
NM_001166630	Dynlt1c	100.49
NM_012060	Bcap31	100.43
NM_001199631	Fkbp8	100.41
NM_029804	Hnrnpm	100.29
NM_025424	Nenf	100.29
NM_010750	Mab21l1	100.28
NM_153546	Mboat1	100.12
NM_025326	Tmem176a	100.1
NM_022325	Ctsz	99.87
NR_034046	Snora61	99.78
NM_010027	Ddt	99.76
NM_178653	Sccpdh	99.61
NR_030451	Mir682	99.55
NM_139272	Galnt2	99.34
NM_025701	Trappc5	99.24
NM_013670	Snrpn	99.18
NM_025577	Rex1bd	99.17
NM_010270	Mrps33	99.07
NM_001301721	Atp5g3	99
NM_133198	Pygl	98.8
NM_026388	Tprgl	98.7
NM_007926	Aimp1	98.65
NM_023153	Cwc15	98.54
NM_023210	Anp32e	98.41
NM_025360	Tmed3	98.41
NM_009829	Ccnd2	98.38
NM_012010	Eif2s3x	98.25
NM_145615	Etfa	98.18
NM_001282017	Psmd4	98.17
NM_019722	Arl2	98.01
NM_033561	Eif4h	97.87
NM_016698	Rnf10	97.75
NM_025403	Nop10	97.57
NM_053185	Col4a6	97.48
NM_145138	Nek9	97.47
NM_175102	Sf3b5	97.43
NM_080837	Mydgf	97.34
NM_025796	Mrpl33	97.16
NM_009082	Rpl29	96.74
NM_019521	Gas6	96.63
NM_007620	Cbr1	96.54
NM_026775	Tmed10	95.92
NM_026070	Washc3	95.92
NM_134076	Abhd4	95.26
NM_011696	Vdac3	95.23
NM_010448	Hnrnpab	94.86
NM_025384	Dnajc15	94.62
NM_012058	Srp9	94.62
NM_016892	Ccs	94.59
NM_026592	B230118H07Rik	94.55
NM_028281	Pcbd2	94.53
NM_175090	Slc31a1	94.47
NM_001166630_dup1	-	94.18
NM_198408	Crhbp	93.94
NM_013854	Abcf1	93.92
NM_013587	Lrpap1	93.85
NM_011045	Pcna	93.85
NM_025358	Ndufa9	93.78
NM_027139	Taf9	93.7
NM_019837	Nudt3	93.66
NR_033136	Atf5	93.63
NM_009224	Snrnp70	93.51
NM_172400	Dnajc8	93.48
NM_146207	Cul4a	93.43
NM_016844	Rps28	93.35
NM_025791	Tmem223	93.35
NM_009063	Rgs5	93.27
NM_181075	2610524H06Rik	93.26
NR_028258	Sapcd1	93.2
NM_013716	G3bp1	93.1
NM_011288	Mrpl23	93
NM_138600	Aldh7a1	92.91
NM_009228	Snta1	92.91
NM_181395	Pxdn	92.85
NM_027427	Taf15	92.85
NM_001161747	Palm	92.8
NM_008100	Gcg	92.68
NM_022997	Vps35	92.55
NM_145985	Arcn1	92.43
NM_007483	Rhob	92.43
NM_008891	Pnn	92.42
NM_008229	Hdac2	92.4
NM_019770	Tmed2	92.34
NM_025887	Rab5a	92.14
NM_008033	Fnta	92.05
NM_001017429	Cox17	92.03
NM_153057	Nomo1	92.02
NM_019912	Ube2d2a	91.91
NM_008397	Itga6	91.83
NM_172609	Tomm22	91.83
NM_133764	Atp6v0e2	91.79
NM_025859	Arl1	91.75
NM_008212	Hadh	91.7
NM_175403	Mlec	91.53
NM_026899	Ssu72	91.44
NM_001198823	App	91.39
NM_001161854	Csde1	91.39
NM_011793	Banf1	91.38
NM_016804	Mtx2	91.37
NM_009798	Capzb	91.32
NM_133749	Emc7	91.25
NM_021607	Ncstn	91.25
NM_019879	Suclg1	91.05
NM_025410	Lage3	90.88
NM_011695	Vdac2	90.86
NM_001282737	Magoh	90.8
NM_013495	Cpt1a	90.7
NM_030057	Trappc6b	90.65
NM_025277	Gng10	90.56
NM_146169	Paip2b	90.41
NM_024211	Slc25a11	90.24
NM_017382	Rab11a	90.01
NM_016783	Pgrmc1	89.86
NM_016800	Vti1b	89.81
NM_009439	Psmd3	89.6
NM_175380	Gpd1l	89.5
NM_010729	Loxl1	89.43
NM_008466	Kpna3	89.04
NM_010952	Oaz2	89.02
NM_001099674	1810022K09Rik	88.98
NM_001134692	Ost4	88.93
NM_031999	Gpr137b	88.86
NM_024434	Lap3	88.82
NM_001040131	Eif4g2	88.49
NR_027838	Atp2a2	88.47
NM_027268	Scrn1	88.36
NM_029272	Ndufs7	88.27
NM_021287	Sptbn2	88.25
NM_009527	Wnt7a	88.23
NM_001033145	1190002N15Rik	88.17
NM_001199246	Maged2	88.1
NM_013663	Srsf3	87.8
NM_133716	Smap2	87.79
NM_013867	Bcar3	87.68
NM_019650	Gosr2	87.68
NM_024457	Rap1b	87.61
NM_201639	Synm	87.53
NM_009211	Smarcc1	87.35
NM_025848	Sdhd	87.34
NM_007594	Calu	87.29
NM_134469	Fdps	87.24
NM_013676	Supt5	87.06
NM_026703	Ndufa8	87
NM_010518	Igfbp5	86.89
NM_009041	Rdx	86.87
NM_025571	Pam16	86.74
NM_145575	Cald1	86.67
NM_011482	Snu13	86.62
NM_029872	Hnrnpa0	86.45
NM_013512	Epb41l4a	86.41
NM_001199188	Snx5	86.35
NM_030700	Maged2	86.23
NM_026776	Vps25	86.14
NM_008228	Hdac1	86.05
NM_133805	Cops8	86.04
NM_153601	Lgsn	85.96
NM_053071	Cox6c	85.95
NM_175013	Pgm5	85.82
NM_027722	Nudt4	85.75
NM_020618	Smarce1	85.73
NM_001033231	Mcrip1	85.64
NM_008676	Nbr1	85.52
NM_026432	Saraf	85.39
NM_133950	Kdelr1	85.32
NM_026225	Cog6	85.24
NM_013477	Atp6v0d1	85.12
NM_025591	Fam136a	85.09
NM_152824	Rbm17	85.09
NM_001190449	Ddah2	85.08
NM_025460	Tmem126a	85.08
NM_025352	Uqcrq	85.05
NM_001310771	Bud31	85.03
NM_080456	Mrps6	84.98
NM_007573	C1qbp	84.89
NM_177613	Cdc34	84.77
NR_003568	Gpr137b-ps	84.65
NM_030261	Sesn3	84.59
NM_011595	Timp3	84.5
NM_024439	Selenos	84.46
NM_153516	Bcl2l13	84.42
NM_001109913	Hnrnpm	84.42
NM_024432	Ubxn6	84.34
NM_007734	Col4a3	84.1
NM_021526	Psmd14	84
NM_019491	Rala	83.92
NM_026796	Smyd2	83.89
NM_008467	Kpna4	83.81
NM_008996	Rab1a	83.61
NM_001038499	Arsi	83.35
NM_011733	Ybx3	83.34
NM_025336	Chchd3	83.3
NM_023409	Npc2	83.25
NM_013933	Vapa	83.23
NM_019794	Dnaja2	83.13
NM_001256112	Mtfr1l	83.01
NM_011794	Bpnt1	82.98
NM_026009	Ccdc47	82.94
NM_134137	Lars	82.83
NM_010347	Aes	82.8
NM_026313	Luc7l3	82.8
NM_012042	Cul1	82.78
NM_029735	Eprs	82.78
NM_001080384	Clta	82.75
NM_001127363	Inpp5a	82.73
NM_007569	Btg1	82.67
NM_013876	Rnf11	82.65
NM_025486	Tmem208	82.55
NM_138668	Ufsp2	82.32
NM_009687	Apex1	82.27
NM_019708	Scoc	82.25
NR_033574	Nutf2-ps1	82.21
NM_007506	Atp5g1	82.2
NM_001081425	Rbm24	82.17
NM_025317	Mrpl54	82.04
NM_021567	Pcbp4	81.98
NM_001168491	Pdcd4	81.84
NM_010306	Gnai3	81.8
NM_019936	Cript	81.73
NM_025394	Tomm7	81.73
NM_134065	Epdr1	81.58
NM_145421	Abhd17a	81.48
NM_024456	Rab5c	81.47
NM_026330	Nsmce1	81.37
NM_016742	Cdc37	81.26
NM_028007	Itfg1	80.98
NR_126539	Snrnp70	80.97
NM_007879	Drg1	80.9
NM_013822	Jag1	80.82
NM_007968	Ewsr1	80.79
NM_007478	Arf3	80.65
NM_153680	Snx17	80.41
NM_001160239	Fau	80.28
NM_026631	Nhp2	80.28
NM_026033	Gatad1	80.2
NR_045689	Hsf4	80.07
NM_026964	Ccdc124	80.03
NR_110477	Gm12338	79.94
NM_009226	Snrpd1	79.94
NM_025605	Lamtor1	79.89
NM_008820	Pepd	79.87
NM_027204	Mrpl12	79.71
NM_030083	Naa38	79.57
NM_016890	Dctn3	79.44
NM_001144988	Spg20	79.43
NM_001026212	Ensa	79.18
NM_007798	Ctsb	79.12
NM_001326287	Morf4l1b	79.11
NM_133801	Gtf2f1	79.08
NM_019814	Higd1a	78.94
NM_009749	Bex2	78.86
NM_010887	Ndufs4	78.77
NM_008014	Ppm1g	78.75
NM_001304574	Arf2	78.6
NM_178602	Polr2m	78.58
NM_053188	Srd5a2	78.38
NM_207663	Synm	78.35
NM_020267	Trim44	78.15
NR_001463	Xist	78.15
NM_008686	Nfe2l1	78.14
NM_027127	Gpx8	78.08
NM_175149	2310022B05Rik	78.01
NM_001024206	Trappc1	77.79
NM_028431	Pmpcb	77.56
NM_010421	Hexa	77.49
NR_037965	Gm6644	77.45
NM_026530	Mpnd	77.43
NM_025597	Ndufb3	77.43
NM_198108	Morn4	77.4
NM_009455	Ube2e1	77.39
NM_001001491	Tpm4	77.29
NM_011506	Sucla2	77.17
NM_007792	Csrp2	77.08
NM_007861	Dld	77.03
NM_010771	Matr3	77.02
NM_026369	Arpc5	77
NM_025614	Rwdd1	76.98
NM_026029	Glod4	76.96
NM_008175	Grn	76.84
NM_138669	Eif4a3	76.82
NM_008304	Sdc2	76.8
NM_201406	Pigs	76.63
NM_001191025	Dync1i1	76.59
NM_007984	Fscn1	76.59
NM_024287	Rab6a	76.58
NM_013536	Emg1	76.53
NM_015825	Sh3bgr	76.49
NM_025351	Chchd6	76.29
NM_147201	Nrbp1	76.26
NM_027231	Polr2f	76.19
NM_024433	Mtap	76.11
NM_001253769	Ssx2ip	75.99
NM_026653	Rpa1	75.86
NM_026383	Pnrc2	75.84
NM_172868	Palm2	75.77
NM_010385	Pfdn6	75.74
NM_025982	Tspan31	75.62
NM_001162855	Nsmce4a	75.6
NM_029219	Rnf19b	75.6
NM_033521	Laptm4b	75.48
NM_144829	Aarsd1	75.26
NM_025554	Polr2e	75.2
NM_172561	Spag7	75.2
NM_145606	Chmp1a	75.19
NM_019979	Selenok	75.18
NM_001276288	Aes	75.15
NM_025816	Tax1bp1	75.1
NM_001083955_dup1	-	75.05
NM_007471	App	74.91
NM_026484	Ccny	74.85
NM_008562	Mcl1	74.77
NM_009147	Sec23a	74.76
NM_133691	Puf60	74.58
NM_008465	Kpna1	74.55
NM_001347335	Mtch1	74.53
NM_001317353	Lamp1	74.47
NM_025321	Sdhc	74.45
NM_178645	Blmh	74.38
NM_008495	Lgals1	74.35
NM_010684	Lamp1	74.31
NM_021498	Pole3	74.3
NM_026559	Txndc17	74.26
NM_029576	Rab1b	74.24
NM_009454	Ube2e3	74.16
NM_001081196	Hnrnpul2	74.07
NM_138659	Prpf8	74.04
NM_146243	Actr2	73.91
NM_001127338	Aldh7a1	73.87
NM_173421	Erich5	73.87
NM_010683	Lamc1	73.86
NM_031392	Wdr6	73.82
NM_016676	Rab10	73.8
NM_019830	Prmt1	73.6
NM_001166630_dup3	-	73.42
NM_026697	Rab14	73.32
NM_026958	Slirp	73.32
NM_025898	Napa	73.26
NM_011030	P4ha1	73.22
NM_008095	Nipsnap2	73.19
NM_025936	Rars	73.19
NM_026444	Cs	73.04
NM_029746	Cog2	72.85
NM_025844	Chordc1	72.78
NM_001252476	Prmt1	72.5
NM_001159883	Dnajb2	72.34
NM_008538	Marcks	72.28
NM_008202	Slc39a7	72.25
NM_012043	Islr	72.18
NM_008183	Gstm2	72.1
NM_001101598	Isoc2a	72.02
NM_026919	Tmem258	71.99
NM_144521	Snap47	71.96
NM_027799	Ankrd40	71.9
NM_133666	Ndufv1	71.9
NM_025736	Emc2	71.89
NM_178398	Wipi2	71.82
NM_025363	Fmc1	71.77
NM_027215	Tmem147	71.75
NM_025661	Ormdl3	71.69
NM_177445	Dars	71.68
NM_007484	Rhoc	71.55
NM_025273	Pcbd1	71.5
NM_007512	Atpif1	71.44
NM_144797	Metrnl	71.44
NM_026122	Hmgn3	71.43
NM_001163635	Tnks2	71.43
NM_025463	1810009A15Rik	71.38
NM_022988	Nif3l1	71.28
NM_001037761	Capzb	71.23
NM_153198	Hbp1	71.22
NM_001081113	Ipo8	71.19
NM_026217	Atg12	71.16
NM_010365	Gtf2i	71.15
NM_008775	Pafah1b2	71.04
NM_024473	BC005537	70.94
NM_001081108	Lamtor4	70.92
NM_019803	Ube2g2	70.82
NM_001033313	Pdap1	70.79
NM_178616	Psmd11	70.74
NM_053164	Mrpl43	70.64
NM_145354	Nsun2	70.6
NM_001168333	Tinagl1	70.53
NM_133352	Tm9sf3	70.53
NM_199448	Fez2	70.5
NM_054102	Ivns1abp	70.47
NM_001301343	Hnrnpk	70.26
NM_026310	Mrpl18	70.25
NM_021338	Rpl35a	70.2
NM_134020	Tmed4	70.19
NM_010772	Maz	70.17
NM_026998	Snx6	70.04
NM_027181	Pin4	69.93
NM_026623	Nudt21	69.81
NM_028906	Dpp8	69.71
NM_007382	Acadm	69.69
NM_027000	Gtpbp4	69.67
NM_026554	Ncbp2	69.63
NM_010497	Idh1	69.62
NM_016716	Cul3	69.55
NM_028132	Pgm2	69.48
NM_021895	Actn4	69.38
NM_001001493	Wdr83os	69.36
NR_045010	Sfpq	69.16
NM_008973	Ptn	69.06
NM_019780	Vps29	69.02
NM_175259	Shisa4	68.98
NM_024284	Hagh	68.94
NM_010761	Ccndbp1	68.92
NM_008258	Jpt1	68.86
NM_008801	Pde6d	68.84
NM_025994	Efhd2	68.82
NM_025673	Golph3	68.51
NM_019951	Sec11a	68.39
NM_008408	Stt3a	68.23
NM_024174	Mrps23	68.22
NM_008854	Prkaca	68.2
NM_133684	March2	68.12
NM_015751	Abce1	68.09
NM_001293621	Ganab	68.08
NM_026618	Coa3	68.05
NM_001276704	Nxf1	67.88
NM_001142950	Nars	67.73
NM_181796	Gstp2	67.69
NM_001080974	Sri	67.69
NM_012001	Cops4	67.39
NM_015816	Lsm4	67.18
NM_001001181	BC031181	67.04
NM_133948	Psip1	66.95
NM_019403	Rnf5	66.86
NM_172396	Smim7	66.7
NM_009154	Sema5a	66.69
NM_008027	Flot1	66.66
NR_029412	Snora16a	66.64
NM_010111	Efnb2	66.62
NM_001283063	Ewsr1	66.47
NM_080556	Tm9sf2	66.41
NM_175451	Ckap4	66.25
NM_027246	Snrpf	66.22
NM_212457	Bex4	66.2
NM_182990	Ssrp1	66.18
NM_001205330	Map4	66.14
NM_001286030	Dhx32	66.04
NM_010119	Ehd1	66.03
NM_021552	Nsa2	66.03
NM_008852	Pitx3	65.97
NM_025511	Cox20	65.86
NM_001018063	Rtl8b	65.81
NM_011184	Psma3	65.8
NM_145546	Gtf2b	65.73
NM_053159	Mrpl3	65.57
NM_025431	Llph	65.49
NM_028262	Setd3	65.46
NM_017477	Copg1	65.45
NM_133779	Pigt	65.45
NM_024214	Tomm20	65.42
NM_026672	Gstm7	65.3
NM_134151	Yars	65.28
NM_133728	Asnsd1	65.23
NM_008131	Glul	65.21
NM_027117	Klhdc2	65.07
NM_001164708	Hspb2	65.01
NM_026319	Ift74	64.97
NM_009408	Top1	64.92
NM_026189	Eepd1	64.89
NM_013895	Timm13	64.89
NM_019547	Rbm38	64.88
NM_054041	Antxr1	64.86
NM_019674	Ppp4c	64.73
NM_025849	Dmac1	64.67
NM_053161	Mrpl27	64.56
NM_019712	Rbx1	64.56
NM_133345	Ing4	64.48
NM_019758	Mtch2	64.46
NM_019652	Asna1	64.37
NM_026064	Myl12a	64.28
NM_020024	Taf10	64.27
NM_001162908	Sesn1	64.26
NM_001081750	Zfp664	64.25
NM_007853	Degs1	64.14
NM_145569	Mat2a	64.14
NM_028320	Adipor1	64.06
NM_019867	Ngef	64.01
NM_010937	Nras	63.98
NM_197989	Fam58b	63.94
NM_145979	Chd4	63.7
NM_022310	Hspa5	63.67
NM_146229	Dync1li1	63.61
NM_025418	Vta1	63.4
NM_026816	Gtf2f2	63.37
NM_023231	Stoml2	63.37
NM_025960	Trappc6a	63.18
NM_025387	Tmem14c	63.16
NM_008917	Ppt1	63.1
NM_001113199	Naca	63.09
NM_007414	Adprh	63
NM_019960	Hspb3	63
NM_053009	Zfp91	62.96
NM_019561	Ensa	62.9
NM_026826	Mrps18c	62.89
NM_138667	Tab2	62.68
NM_001166397	Armcx2	62.57
NM_007563	Bpgm	62.57
NM_019634	Tspan7	62.55
NM_007839	Dhx15	62.53
NM_009462	Usp10	62.51
NM_016792	Txnl1	62.48
NM_015781	Nap1l1	62.36
NM_175103	Bola2	62.34
NM_001253886	Apbb1	62.29
NM_009112	S100a10	62.28
NM_021539	Wsb2	62.28
NM_021284	Kras	62.22
NM_025716	Spryd4	62.15
NM_019405	Cetn2	62.14
NM_145567	Hibadh	62.14
NM_138596	Med10	62.14
NM_011594	Timp2	62.08
NM_023054	Utp3	62.01
NM_001330757	Smim8	62
NM_011680	Usf2	61.97
NM_172697	Prpf38a	61.94
NM_025323	Sf3b6	61.93
NM_001005341	Ypel2	61.9
NM_001039147	Morf4l1	61.88
NM_008246	Mfsd14a	61.87
NM_011678	Usp4	61.87
NM_009149	Glg1	61.8
NM_026130	Srpr	61.8
NM_001252261	Npm1	61.79
NR_037610	Pafah1b1	61.79
NM_001113374	Mocs2	61.78
NM_028364	Puf60	61.7
NM_001145836	Ralgds	61.66
NM_054071	Fgfrl1	61.61
NM_025401	Ubl5	61.6
NM_144885	BC005624	61.59
NM_008193	Guk1	61.58
NM_145517	Ormdl1	61.58
NM_019710	Smc1a	61.52
NM_080560	Ube2n	61.52
NM_173742	Rnasek	61.5
NM_130796	Snx18	61.48
NM_001313984	Ubb	61.47
NM_026635	Fam96a	61.46
NM_001081475	Nasp	61.43
NM_009145	Nptn	61.26
NM_025542	Rtf2	61.23
NM_011664	Ubb	61.23
NM_025507	Snw1	61.17
NM_011189	Psme1	61.12
NM_026551	Dcakd	61.01
NM_175274	Ttyh3	61.01
NM_001033201	Ncbp1	61
NM_176833	Ppm1f	60.98
NR_003634	Rps4l	60.89
NM_026819	Dhrs1	60.88
NM_026521	Zfp706	60.8
NM_025823	Pcyox1	60.79
NM_054052	B3gnt5	60.75
NM_138584	Spg21	60.7
NM_001289678	Pacsin3	60.62
NM_172265	Eif2b5	60.61
NM_007415	Parp1	60.58
NM_009143	Sdf2	60.54
NM_001025428	Spag9	60.53
NM_030238	Dync1h1	60.35
NR_130973	H19	60.28
NM_080559	Sh3bgrl3	60.26
NM_138599	Tomm70a	60.25
NM_023503	Ing2	60.19
NM_011135	Cnot7	60.16
NM_011568	Alyref	60.09
NM_024236	Qdpr	60.08
NM_133975	Trip12	60.08
NM_001177668	Sptan1	60.03
NM_019657	Hsd17b12	60.02
NM_008064	Gaa	59.99
NM_008134	Glycam1	59.95
NM_133839	Mmadhc	59.92
NM_011130	Polb	59.91
NM_025383	Necap2	59.75
NM_025594	Zmat2	59.72
NM_027455	Qpct	59.68
NM_177682	Ccz1	59.66
NM_001033474	Atxn7l3b	59.65
NM_001159900	Hopx	59.58
NM_008788	Pcolce	59.55
NM_026879	Chmp2b	59.5
NM_027342	Fam162a	59.49
NR_002898	Snora65	59.4
NM_007705	Cirbp	59.39
NM_020606	Parva	59.37
NM_027179	Tecr	59.29
NM_030254	Tusc3	59.28
NM_198191	Pip5kl1	59.26
NM_027430	Mpc2	59.22
NM_178878	Hadha	59.2
NM_016903	Esd	59.13
NM_146032	Srp68	59.08
NM_009009	Rad21	58.98
NM_025494	Atp6v1c1	58.93
NM_181821	Hcfc1r1	58.91
NM_001048061	Hnrnpab	58.91
NM_010302	Gna12	58.89
NM_028862	Rnf145	58.86
NM_029157	Sf3a3	58.86
NM_001110234	Bex3	58.84
NM_008817	Peg3	58.74
NM_001033132	Commd6	58.73
NM_198001	1110008P14Rik	58.69
NM_028375	Rtl8c	58.67
NM_023168	Grina	58.48
NM_025997	Fam103a1	58.36
NM_033370	Copb1	58.34
NM_024459	Ppp3r1	58.33
NM_133807	Lrrc59	58.31
NM_023721	Atp6v1d	58.27
NM_001040699	Mtmr7	58.27
NM_025842	Vps28	58.12
NM_025310	Ftsj3	58
NM_134052	Adi1	57.87
NM_026774	Lamtor5	57.76
NM_008776	Pafah1b3	57.75
NM_021502	Trappc2l	57.69
NM_015729	Acox1	57.68
NM_023203	Dctpp1	57.65
NM_001316371	P4ha1	57.62
NM_025515	Ccdc90b	57.61
NM_024170	Rtl8a	57.58
NM_026616	Rnaseh2c	57.54
NM_025443	Pno1	57.52
NM_025559	Mien1	57.45
NM_001163574	Tjp1	57.45
NM_007933	Eno3	57.44
NM_024219	Hsbp1	57.3
NM_027016	Sec62	57.29
NM_001166589	Eif5a	57.27
NM_012032	Serinc3	57.23
NM_008594	Mfge8	57.2
NM_007916	Ddx19a	57.04
NM_053075	Rheb	57.02
NM_080557	Snx4	56.78
NM_013901	Slc39a1	56.74
NM_010923	Nnat	56.73
NM_030598	Rcan2	56.67
NM_172745	Tufm	56.63
NM_027107	Ten1	56.53
NM_139117	Ybx3	56.49
NM_001267593	Kcnj12	56.31
NM_001177372	Dbn1	56.23
NM_026389	Poldip2	56.11
NM_001038608	Txnl4a	56.1
NM_001033297	Smim26	56.08
NR_138563	Zfas1	56.04
NM_010139	Epha2	56.02
NM_026499	Srsf6	55.98
NM_023565	Cse1l	55.94
NM_017374	Ppp2cb	55.94
NM_019575	Scamp4	55.82
NM_175245	Mzt1	55.7
NM_011936	Fto	55.69
NM_010685	Lamp2	55.69
NR_132735	LOC106557447	55.64
NM_019698	Aldh18a1	55.55
NM_133933	Rpn1	55.5
NM_053119	Echs1	55.49
NM_026636	Babam1	55.43
NM_009409	Top2b	55.29
NM_008974	Ptp4a2	55.28
NM_011192	Psme3	55.27
NM_001206368	Gsn	55.23
NR_040709	Mir124a-1hg	55.21
NM_017367	Ccni	55.12
NM_206534	Churc1	55.09
NM_145600	Zfp330	54.94
NM_001291358	Pgap2	54.9
NM_146107	Actr1b	54.85
NM_001347327	Podxl2	54.85
NM_009794	Capn2	54.8
NM_026780	Syf2	54.76
NM_145405	Ubl4a	54.74
NM_133889	Bsdc1	54.7
NM_001013380	Dync1li2	54.67
NM_026550	Pak1ip1	54.63
NM_001025599	Trim26	54.53
NM_133976	Imp3	54.45
NM_178622	Suds3	54.44
NM_007537	Bcl2l2	54.43
NM_026555	Rcn3	54.4
NM_016739	Caprin1	54.37
NM_009760	Bnip3	54.28
NM_009087	Polr1d	54.23
NR_038063	Rplp2-ps1	54.22
NM_009940	Coq7	54.2
NM_001122960	Washc3	54.14
NM_029789	Cers2	54.07
NM_008214	Hars	54.06
NM_025790	Acot13	54.03
NM_053089	Naa15	54.02
NM_019694	Letm1	53.95
NM_133719	Metrn	53.9
NM_001159618	Pigp	53.86
NM_001310083	Gnas	53.8
NM_054076	Optc	53.71
NM_178196	Hist1h2bg	53.69
NM_027212	Med30	53.68
NM_182939	Ppp4r2	53.65
NM_028308	Mob2	53.61
NM_178651	Slc30a9	53.49
NM_009270	Sqle	53.49
NM_019503	Fxyd1	53.47
NM_207635	Rps24	53.42
NM_020580	Nelfcd	53.41
NM_011692	Vbp1	53.39
NM_029148	Tmx4	53.35
NM_001159513	H2afy	53.34
NM_001081274	Pgd	53.34
NM_001146223	Dpy30	53.32
NM_008253	Hmgb3	53.31
NM_146126	Sord	53.3
NM_001289740	Mturn	53.27
NM_025698	Tmed7	53.25
NR_027059	Snhg20	53.23
NM_001310604	Lgi2	53.21
NM_007487	Arl4a	53.12
NM_027052	Slc38a4	53.09
NM_023324	Peli1	53.03
NM_010894	Neurod1	52.98
NM_028865	Mettl23	52.96
NM_009752	Glb1	52.93
NM_146094	Fads1	52.91
NM_011342	Sec22b	52.91
NM_001293658	Rbm3	52.9
NM_028197	Kif1bp	52.81
NM_023041	Pex19	52.77
NM_008494	Lfng	52.73
NM_001329869	Pea15a	52.7
NM_001166410	Rbm3	52.69
NM_025912	Fam210b	52.64
NM_023149	Cndp2	52.63
NM_001310723	Kmt5a	52.63
NM_009297	Supt6	52.63
NM_007452	Prdx3	52.62
NM_145412	Chtf8	52.55
NM_029271	Mrpl32	52.55
NM_028312	Ccdc12	52.52
NM_173406	Jazf1	52.45
NM_009062	Rgs4	52.42
NM_144897	Naxe	52.39
NM_001081654	Tex264	52.39
NM_001272098	Fabp5	52.31
NM_178679	Zfp365	52.29
NM_172650	Kctd3	52.28
NM_026456	Eloc	52.25
NM_001039391	Pkig	52.25
NM_021608	Dctn5	52.23
NM_145541	Rap1a	52.21
NM_001172146	Aimp2	52.2
NM_030087	Ndufv3	52.2
NM_007896	Mapre1	52.15
NM_175134	Ankrd46	52.14
NM_029979	Trim35	52.13
NM_133887	Stx12	52.11
NM_025544	Mrps15	52.08
NM_178890	Abtb2	52.05
NM_023343	Ilkap	51.97
NM_184053	Calu	51.94
NM_025411	Pithd1	51.92
NM_024461	1810037I17Rik	51.89
NM_025409	Ier3ip1	51.81
NM_001109995	Eftud2	51.8
NM_027350	Nars	51.8
NM_177214	Snrnp200	51.79
NM_001205057	Gm14295	51.75
NM_197987	Trim37	51.69
NM_018813	Cpsf3	51.57
NM_028242	Htatsf1	51.57
NM_027324	Sfxn1	51.57
NM_010101	S1pr3	51.56
NM_010169	F2r	51.52
NM_009949	Cpt2	51.51
NM_010191	Fdft1	51.43
NM_019580	Gde1	51.42
NM_024250	Phf10	51.39
NM_178626	Cdc42se2	51.35
NM_026406	Rnf115	51.31
NM_175101	Emc3	51.29
NM_080793	Setd7	51.29
NM_013522	Frg1	51.26
NM_010411	Hdac3	51.22
NM_026880	Pink1	51.22
NM_001301344	Hnrnpk	51.2
NM_019766	Ptges3	51.19
NM_001083110	Pja1	51.15
NM_001163445	Smim10l1	51.15
NM_001029836	Npnt	51.13
NM_138602	Praf2	51.13
NM_009774	Bub3	51.05
NM_011432	Snrpc	51.04
NM_009457	Uba1	51.03
NM_026487	Atad1	51.02
NM_007793	Cstb	51.02
NM_026455	Fam32a	50.99
NM_001077363	Ptbp1	50.99
NM_001159963	Fbxl5	50.92
NM_011519	Sdc1	50.9
NM_194269	Morn2	50.87
NR_030484	Mir703	50.86
NM_007457	Ap1s1	50.79
NM_007688	Cfl2	50.78
NM_181401	Tmem64	50.77
NM_145445	Eif2b2	50.74
NM_010423	Hey1	50.69
NM_175007	Amph	50.68
NM_025789	Rsph3a	50.67
NM_019776	Snd1	50.67
NM_027194	Tm2d2	50.65
NM_025783	Chmp3	50.62
NM_025647	Cmpk1	50.51
NM_133837	Cdc123	50.47
NM_001024622	Pcnp	50.42
NM_026309	Lsm3	50.4
NM_011221	Purb	50.4
NM_001083945	Rsph3b	50.4
NR_030703	Snord104	50.4
NM_011722	Dctn6	50.36
NM_001330555	Tra2b	50.34
NM_145540	Ints3	50.31
NM_021714	Wbp11	50.28
NM_008810	Pdha1	50.24
NM_019537	Psmg1	50.23
NM_198609	Rsl24d1	50.15
NM_026246	Mrpl49	50.12
NM_025857	Aagab	50.08
NM_026011	Arl8b	50.04
NM_028722	Msl1	50.04
NM_028451	Larp1	49.98
NM_001039522	Leo1	49.97
NM_001270996	Adam9	49.96
NM_011917	Xrn2	49.91
NM_027276	Cdc16	49.88
NM_001159496	Ppm1b	49.86
NM_145542	Ahcyl1	49.85
NM_053092	Kars	49.85
NM_009673	Anxa5	49.84
NM_020494	Ddx24	49.73
NM_001111289	Caprin1	49.72
NR_038151	Epb41l4aos	49.7
NM_001080795	G3bp2	49.7
NM_007381	Acadl	49.69
NM_009906	Tpp1	49.65
NM_007675	Ceacam10	49.54
NM_133795	Ttc1	49.52
NM_029364	Gns	49.5
NM_008615	Me1	49.5
NM_178644	Oaf	49.47
NM_026017	Ctdnep1	49.46
NM_010368	Gusb	49.45
NM_001024716	Triobp	49.42
NM_024281	Rrbp1	49.4
NM_007791	Csrp1	49.39
NM_001025388	Eno1b	49.39
NM_001346709	Gps1	49.38
NM_001168229	Morf4l2	49.38
NM_009148	Exoc4	49.37
NM_011814	Fxr2	49.37
NM_023695	Crybb1	49.35
NM_010322	Gnpat	49.34
NM_133928	Chchd4	49.32
NM_013636	Ppp1cc	49.31
NM_145944	Ccdc25	49.28
NM_009497	Vamp2	49.28
NM_026667	Fam114a1	49.25
NM_013840	Uxt	49.21
NM_026195	Atic	49.19
NM_172871	Klhl9	49.18
NM_010655	Kpna2	49.17
NM_017393	Clpp	49.13
NM_181070	Rab18	49.11
NM_133808	Hdlbp	49.1
NM_027439	Atp6ap2	49.09
NM_173867	Rcc2	49.08
NM_025390	Pop4	49.01
NM_010329	Pdpn	48.99
NM_009296	Supt4a	48.99
NM_010325	Got2	48.95
NM_009052	Bex1	48.89
NM_025942	Ola1	48.74
NM_011779	Coro1c	48.72
NM_011294	Sub1	48.69
NM_175606	Hopx	48.66
NM_019813	Dbn1	48.65
NM_170786	Cntf	48.63
NM_001290527	Psip1	48.56
NM_011341	Sdf4	48.53
NM_029861	Cnrip1	48.51
NM_010422	Hexb	48.51
NM_001198867	Dctn1	48.48
NM_010579	Eif6	48.28
NM_001165989	Ckap5	48.25
NM_009825	Serpinh1	48.25
NM_001146122	Psap	48.2
NM_019464	Sh3glb1	48.2
NM_013768	Prmt5	48.19
NM_001346676	Lims1	48.14
NM_053162	Mrpl34	48.13
NM_138748	Ptpa	48.09
NM_007752	Cp	48.06
NM_008255	Hmgcr	48.03
NM_177296	Tnpo3	47.95
NM_024448	Rab12	47.94
NM_027352	Gorasp2	47.93
NM_028860	Mtmr3	47.9
NM_007770	Crx	47.86
NM_172694	Megf9	47.85
NM_001145433	Smim20	47.82
NM_025539	Nudt2	47.79
NM_001004143	Usp22	47.77
NM_001029978	Tceal3	47.76
NM_026823	Arl8a	47.75
NM_025841	Kdelr2	47.74
NM_016866	Stk39	47.67
NM_011049	Cdk16	47.66
NM_016897	Timm23	47.66
NM_029938	H2afv	47.64
NM_133945	Vrk3	47.6
NM_001166370	Trmt112	47.59
NM_026115	Hat1	47.58
NM_025616	Timm50	47.52
NM_001301340	Hnrnpk	47.5
NM_026842	Ubqln1	47.49
NM_009537	Yy1	47.47
NR_110335	Eif4a2	47.46
NM_001080981	Ddx23	47.42
NM_001033268	Fam120a	47.42
NM_025924	Upf3a	47.41
NM_026126	Fundc2	47.37
NM_008850	Pitpna	47.36
NM_011418	Smarcb1	47.35
NM_133705	Pycr2	47.34
NM_023197	Knop1	47.25
NM_010424	Hfe	47.24
NR_027897	0610012G03Rik	47.17
NM_018761	Ctnnal1	47.16
NM_019986	Habp4	47.14
NM_138744	Ssx2ip	47.13
NM_009939	Cops2	47.08
NM_001003913	Mars	47.06
NM_029635	Commd9	46.95
NM_009796	Capn7	46.92
NM_029825	Scfd1	46.91
NM_009275	Srprb	46.91
NM_053068	Chrac1	46.89
NM_025692	Uba5	46.83
NM_178627	Poldip3	46.79
NM_011155	Ppp5c	46.79
NM_025828	Lman2	46.77
NM_030116	Mrpl9	46.63
NM_009929	Col18a1	46.62
NM_009804	Cat	46.6
NM_020010	Cyp51	46.56
NM_019553	Ddx21	46.55
NM_028024	Nkiras2	46.55
NM_001289546	Amph	46.42
NM_008942	Npepps	46.42
NM_026877	Aspscr1	46.38
NM_052994	Spock2	46.34
NM_178603	Mrpl50	46.31
NM_001252529	Pqbp1	46.31
NM_026511	Apopt1	46.3
NM_011277	Rnf2	46.3
NM_001302449	Rnf10	46.26
NM_181278	B230219D22Rik	46.25
NM_178886	Ldlrad3	46.25
NM_018854	Ift20	46.24
NM_023053	Twsg1	46.23
NM_023248	Sbds	46.18
NM_025691	Srp72	46.17
NM_172300	Ube2z	46.16
NM_019432	Tmem37	46.14
NM_026124	1110008F13Rik	46.12
NM_001033279	D17Wsu92e	46.06
NM_021354	Drg2	46.06
NM_025319	0610009B22Rik	46.05
NM_011626	Tmem165	46.05
NM_023854	Arfgap2	45.97
NM_028055	Btbd17	45.94
NM_001109750	Dgcr2	45.94
NM_025272	Atp6v0e	45.93
NM_008624	Mras	45.92
NM_138601	D10Jhu81e	45.91
NM_008971	Twf1	45.9
NM_177683	Vgll4	45.81
NM_001146174	Rangap1	45.8
NM_010023	Eci1	45.75
NM_009954	Bcar1	45.67
NM_010898	Nf2	45.67
NM_001159483	Rpl19	45.67
NM_001199349	Cd99l2	45.66
NM_029878	Tbcd	45.63
NM_018770	Cadm1	45.62
NM_001168470	Emc6	45.61
NM_172584	Itpk1	45.6
NM_009584	Dnajc2	45.55
NM_023311	Yipf5	45.53
NM_027464	Fam213a	45.5
NM_145401	Prkag2	45.5
NM_026871	Hint2	45.46
NM_009864	Cdh1	45.42
NM_133964	Dohh	45.36
NM_010209	Fh1	45.36
NM_021457	Fzd1	45.36
NM_026119	Med4	45.36
NM_024207	Derl1	45.33
NM_020585	Golga7	45.33
NM_013884	Cspg5	45.29
NM_022992	Arl6ip5	45.27
NM_175025	Atp2c1	45.26
NM_001042592	Arrdc4	45.25
NM_029083	Ddit4	45.23
NM_025900	Dek	45.23
NM_027910	Klhdc3	45.18
NM_008723	Npm3	45.14
NM_001326594	Usp5	45.1
NM_008959	Ptdss1	45.09
NM_173453	Tmem11	45.09
NM_023305	Ubap1	45.06
NR_106194	Mir8114	45.01
NM_001347505	Nyap1	44.98
NM_001347420	Mrpl21	44.96
NM_022410	Myh9	44.95
NM_138743	Smim11	44.93
NR_034050	Snora44	44.91
NM_009223	Snn	44.89
NM_018859	Akr1e1	44.88
NM_024213	Anapc4	44.85
NM_153526	Insig1	44.81
NM_022032	Perp	44.78
NM_001171147	Yap1	44.73
NM_198303	Eif5b	44.65
NM_019953	Cnpy2	44.64
NM_025602	Ccdc59	44.59
NM_001038663	Mapk1	44.55
NM_030561	BC004004	44.53
NM_013771	Yme1l1	44.52
NM_026304	Hikeshi	44.48
NM_145377	Trim41	44.47
NM_026163	Pkp2	44.36
NM_024288	Rmnd5a	44.35
NM_027371	Rpf1	44.35
NM_001163346	Cdc42ep4	44.27
NM_139291	Cdc26	44.23
NM_028211	2210016L21Rik	44.2
NM_030743	Rnf114	44.2
NM_001163634	Wnt7b	44.19
NM_008928	Map2k3	44.16
NM_023794	Etv5	44.15
NM_025679	Sike1	44.15
NM_133758	Usp47	44.14
NM_001085500	Cisd3	44.12
NM_001115132	Ncaph2	44.11
NM_026452	Coq9	44.1
NM_024441	Hspb2	44.1
NM_001160017	Gnb1	44.06
NM_025468	Sec11c	44.03
NM_007983	Faf1	44.02
NM_138751	Tmem47	44.01
NM_008252	Hmgb2	43.96
NM_011381	Six3	43.96
NM_016723	Uchl3	43.96
NM_012037	Vat1	43.92
NM_010441	Hmga2	43.9
NM_001033166	Selenoh	43.86
NM_011900	Mpdu1	43.78
NM_010064	Dync1i2	43.75
NM_009797	Capza1	43.72
NM_016965	Nckap1	43.69
NM_007761	Crcp	43.63
NM_029623	3110002H16Rik	43.6
NM_026949	Cnot8	43.58
NM_026502	1110004E09Rik	43.56
NM_053163	Mrpl36	43.52
NM_001030274	Ndufs5	43.49
NM_016766	Mcrs1	43.48
NM_207207	Mrps26	43.45
NM_146089	Haus1	43.41
NM_025369	Mrps36	43.4
NM_027008	Kctd5	43.39
NM_001048148	Zgpat	43.38
NM_134024	Tubg1	43.36
NM_021535	Smu1	43.32
NM_011399	Slc25a17	43.31
NM_013556	Hprt	43.29
NM_025839	Nudt16l1	43.21
NM_175833	Cdv3	43.18
NM_025318	Emc6	43.17
NM_030153	Naa35	43.17
NM_017478	Copg2	43.12
NM_021789	Trappc4	43.11
NM_026557	Rchy1	43.09
NM_010688	Lasp1	43.08
NM_030225	Dlst	43.04
NM_007943	Eps15	43.04
NR_028537	Snord99	43.03
NM_025670	Cdip1	42.99
NM_030714	Dtx3	42.99
NM_008292	Hsd17b4	42.96
NM_138607	Fam50a	42.84
NM_001163379	Agpat1	42.79
NM_008409	Itm2a	42.75
NM_025966	2310039H08Rik	42.73
NM_009908	Cmas	42.66
NM_025474	Mrps14	42.66
NM_008866	Lypla1	42.59
NM_027130	Afg3l2	42.58
NM_025797	Cyb5a	42.58
[truncated: 14,657 more rows]

## Sheet: P9
Transcript ID	Gene Symbol	Expression (TPM) P9
NM_009965	Cryba1	33817.4
NM_001278570	Cryaa	29346.6
NM_027010	Crygf	16486.8
NM_023695	Crybb1	15836
NM_021351	Cryba4	15700.8
NM_021352	Crybb3	15450.5
NM_021541	Cryba2	13695.3
NM_007773	Crybb2	8274.61
NM_010634	Fabp5	7175.41
NM_144761	Crygb	6885.77
NM_177693	Lim2	6537.26
NM_001002896	Bfsp2	6479.42
NM_008600	Mip	6360.28
NM_009751	Bfsp1	4457.92
NM_013501	Cryaa	4383.97
NM_001159650	Crybb3	4270.84
NM_153076	Crygn	4196.28
NM_009846	Cd24a	3788.4
NM_007774	Cryga	3786.23
NM_019738	Nupr1	2977.05
NM_009429	Tpt1	2689.8
NM_011291	Rpl7	2249.38
NM_031165	Hspa8	1905.44
NM_030022	Grifin	1882.2
NM_010240	Ftl1	1832.56
NM_011701	Vim	1781.51
NM_008907	Ppia	1777.66
NM_008302	Hsp90ab1	1741.76
NM_018853	Rplp1	1694.56
NM_026358	Mgarp	1685.55
NM_007475	Rplp0	1678.14
NM_001291061	Bfsp1	1661.74
NM_001289782	Cryab	1658.81
NM_015814	Dkk3	1650.24
NM_011296	Rps18	1643.22
NR_003373	Gm15772	1606.75
NM_001313933	Cryba1	1581.29
NM_016738	Rpl13	1539.05
NM_025919	Rpl11	1528.59
NM_026055	Rpl39	1461.89
NM_018860	Rpl41	1411.54
NM_018870	Pgam2	1401.28
NM_013560	Hspb1	1370.8
NM_001312893	Crybb1	1369.8
NM_025592	Rpl35	1369.62
NM_172086	Rpl32	1359.11
NM_011653	Tuba1a	1359.11
NM_001312894	Crybb1	1340.23
NM_020600	Rps14	1286.42
NM_009098	Rps8	1282.3
NM_024212	Rpl4	1252.67
NM_009931	Col4a1	1165.02
NM_016774	Atp5b	1141.84
NM_009076	Rpl12	1096.49
NM_010318	Gng5	1095.6
NM_013765	Rps26	1094.5
NM_021278	Tmsb4x	1090.41
NM_016959	Rps3a1	1066.16
NM_009095	Rps5	1054.72
NM_009078	Rpl19	1025.66
NM_009092	Rps17	1007.04
NM_013492	Clu	1003.95
NM_009932	Col4a2	976.84
NM_026020	Rplp2	968.67
NM_012053	Rpl8	965.44
NM_009438	Rpl13a	960.27
NM_008048	Igfbp7	957.85
NM_024266	Rps25	956.83
NM_029767	Rps9	951.16
NM_011292	Rpl9	949.4
NM_023119	Eno1	945.94
NM_145835	Lctl	937.49
NM_013467	Aldh1a1	927.34
NM_024175	Rps23	924.33
NM_007393	Actb	914.61
NM_007907	Eef2	914.61
NM_009094	Rps4x	901.52
NM_011029	Rpsa	897.27
NM_008681	Ndrg1	870.04
NM_027044	Pfdn5	869.85
NM_008503	Rps2	858.63
NM_010239	Fth1	854.52
NM_001271623	Gja3	845.76
NM_001278569	Cryaa	844.91
NM_019865	Rpl36a	844.65
NM_001272097	Fabp5	836.7
NM_026533	Rps13	830.85
NM_009091	Rps15	827.11
NM_025963	Rps10	815.03
NM_028071	Cotl1	812.1
NM_011670	Uchl1	801.4
NM_013725	Rps11	797.97
NM_001317218	Myl6	793.72
NM_001253883	Pkm	793.72
NR_046233	Rn45s	773.4
NM_016980	Rpl5	772.21
NM_020569	Park7	771.59
NM_009077	Rpl18	769.93
NM_025587	Rps21	768.99
NM_013762	Rpl3	767.37
NM_009609	Actg1	753.83
NM_025974	Rpl14	750.76
NM_009941	Cox4i1	732.29
NM_009081	Rpl28	731.16
NM_011311	S100a4	724.06
NM_011300	Rps7	721.34
NM_007450	Slc25a4	716.7
NM_009156	Selenow	712.76
NM_001290475	Tdrd7	702.75
NM_026007	Eef1g	698.63
NM_012052	Rps3	694.33
NM_009093	Rps29	690.85
NM_001077510	Gnas	690.62
NM_011654	Tuba1b	685.28
NM_011295	Rps12	677.58
NM_027015	Rps27	669.81
NM_001113248	Sin3b	660.62
NM_009096	Rps6	653.43
NM_153601	Lgsn	651.52
NM_021473	Akr1a1	649.08
NM_025589	Rpl36al	640.73
NM_008774	Pabpc1	636.32
NM_008672	Nap1l4	632.5
NM_139269	Pla2g16	632.11
NM_019791	Maged1	615.05
NM_025641	Uqcrh	612.37
NM_001199350	Rpl34-ps1	608.2
NM_007990	Fau	606.67
NM_010730	Anxa1	600.06
NM_007637	Cct5	598.95
NM_008945	Psmb4	594.65
NM_008210	H3f3a	593.79
NM_025983	Atp5e	591.29
NM_009983	Ctsd	589.29
NM_010798	Mif	585.49
NM_011063	Pea15a	582.62
NM_027862	Atp5h	581.95
NM_024218	Rpl24	580.47
NM_013834	Sfrp1	577.21
NM_001163485	Rpl30	575.65
NM_019883	Uba52	566.48
NM_010917	Nid1	566.43
NM_013795	Atp5l	564.15
NM_018730	Rpl36	554.71
NM_022891	Rpl23	552.63
NM_001285489	Nap1l4	549.83
NM_053257	Rpl31	548.34
NM_007830	Dbi	545.81
NM_025821	Carhsp1	540.18
NR_002847	Malat1	537.29
NM_009450	Tubb2a	536.69
NM_013647	Rps16	535.03
NM_011287	Rpl10a	533.67
NM_011975	Rpl27a	530.74
NM_011297	Rps24	527.81
NM_001130485	Rpl35a	527.08
NM_013541	Gstp1	526.04
NM_009976	Cst3	525.63
NM_007614	Ctnnb1	525.24
NM_053071	Cox6c	520.52
NM_008180	Gss	520.09
NM_009366	Tsc22d1	519.04
NM_027959	Pdia6	517.23
NM_008791	Pcp4	508.53
NM_011732	Ybx1	506.6
NM_009083	Rpl30	506.25
NM_025939	Paics	504.91
NM_024166	Chchd2	504.64
NM_138597	Atp5o	499.77
NM_008112	Gdi2	499.35
NM_008950	Psmc5	497.24
NM_029751	Rpl18a	496.58
NM_001077184	Bsg	494.74
NM_207523	Rpl23a	493.15
NM_001048058	Rpl38	491.48
NM_025624	Pomp	489.51
NM_028813	Vit	486.34
NR_110499	Rpl14-ps1	484.23
NM_181541	Caprin2	483.36
NM_013608	Naca	482.62
NM_146116	Tubb4b	479.19
NM_052835	Rpl10	477.78
NM_013686	Tcp1	473.95
NM_146036	Ahsa1	472.5
NM_007748	Cox6a1	466.08
NM_175190	Swi5	465.5
NM_001206367	Gsn	461.68
NM_013826	Mocs2	461.4
NM_010358	Gstm1	459.74
NM_020582	Atp5j2	459.5
NM_011034	Prdx1	458.41
NM_008248	Hint1	457.27
NM_011186	Psmb5	455.12
NM_029565	Tmem59	454.52
NM_010360	Gstm5	453.18
NM_001303423	Aldoc	445.88
NM_025628	Cox6b1	444.48
NM_008683	Nedd8	442.49
NM_009128	Scd2	440.23
NM_009536	Ywhae	429.59
NM_008828	Pgk1	428.32
NM_011738	Ywhah	426.29
NM_011187	Psmb7	424.4
NM_008972	Ptma	422.99
NM_019771	Dstn	422.61
NM_026305	Elob	422.29
NM_011072	Pfn1	417.05
NM_001170540	Btf3	416.31
NM_007749	Cox7c	415.16
NM_018799	Eif3i	412.62
NM_007507	Atp5k	412.57
NM_010886	Ndufa4	411.81
NM_013737	Pla2g7	410.91
NM_026061	Ndufb8	409.13
NM_144958	Eif4a1	408.1
NM_011508	Eif1	406.72
NM_010480	Hsp90aa1	399.62
NM_009242	Sparc	399.39
NM_010699	Ldha	396.34
NM_011434	Sod1	394.57
NM_023579	Ipo5	394.39
NM_015800	Crim1	392.19
NM_011400	Slc2a1	391.32
NM_026556	Dynll2	389.84
NM_028044	Cnn3	389.19
NM_007840	Ddx5	388.73
NM_009942	Cox5b	388.61
NM_025523	Ndufc1	385.86
NM_007502	Atp1b3	381.59
NM_009273	Srp14	378.02
NM_011313	S100a6	377.72
NM_011655	Tubb5	372.13
NR_002445	BC002163	370.81
NM_012021	Prdx5	370.38
NM_011289	Rpl27	368.69
NM_010890	Nedd4	367.6
NM_012002	Cops6	364.89
NM_007494	Ass1	361.81
NM_024462	Svbp	358.03
NM_009836	Cct3	356.36
NM_133726	St13	354.53
NM_023422	Hist1h2bc	353.56
NR_029468	Snhg12	352.89
NM_181582	Eif5a	350.83
NM_026695	Etfb	348.59
NM_001113331	Shc1	348.14
NM_007476	Arf1	347.94
NM_008946	Psmb6	347.88
NM_009388	Tkt	346.24
NM_153503	Rnf113a1	341.86
NM_025348	Ndufa3	341.71
NM_028659	Eif3k	340.28
NM_001324533	Rpl29	338.99
NM_029722	Gje1	338.25
NM_009321	Tbca	337.51
NM_007505	Atp5a1	337.12
NM_001002239	Rpl17	335.88
NM_026069	Rpl37	335.54
NM_023202	Ndufa7	334.32
NM_009084	Rpl37a	332.9
NM_009510	Ezr	332.12
NM_007750	Cox8a	330.74
NM_080635	Eif3h	329.36
NM_026914	Smdt1	328.05
NM_008160	Gpx1	326.26
NM_009415	Tpi1	322.8
NM_007747	Cox5a	320.98
NM_009831	Ccng1	319.61
NM_009342	Dynlt1b	315.52
NM_011631	Hsp90b1	313.86
NM_001109761	Capn3	312.53
NM_011543	Skp1a	310.84
NM_027360	2010107E04Rik	310.83
NM_183308	Pon2	307.06
NM_023374	Sdhb	305.39
NM_026943	Snrpd2	305.2
NM_007776	Crygd	301.91
NM_011404	Slc7a5	301.91
NM_197979	Uqcr10	301.57
NM_024233	Rexo2	299.45
NM_009945	Cox7a2	298.67
NM_026318	Hypk	297.45
NM_021538	Cope	296.86
NM_019718	Arl3	296.28
NM_010885	Ndufa2	294.99
NM_008760	Ogn	293.27
NM_001168256	Tmem40	293.1
NM_009716	Atf4	292.43
NM_026637	Ggct	292.08
NM_008948	Psmc3	291.45
NM_033612	Cela1	290.75
NM_007591	Calr	289.13
NM_009391	Ran	287.25
NM_175224	Metap1	286.53
NM_008162	Gpx4	285.26
NM_001312895	Crybb1	284.9
NM_001025612	Snx22	284.66
NM_025548	Tbcb	282.16
NR_002885	Gm10052	280.63
NM_007638	Cct7	280.33
NM_025562	Fis1	279.29
NM_009503	Vcp	277.3
NM_025899	Uqcrc2	275.43
NM_011149	Ppib	275.1
NM_007636	Cct2	275.09
NM_013897	Timm8b	275.03
NM_001025577	Maf	274.07
NM_008705	Nme2	273.17
NM_011185	Psmb1	272.41
NM_007687	Cfl1	272.13
NM_001168257	Tmem40	271.83
NM_009037	Rcn1	268.82
NM_025650	Uqcr11	268.32
NM_019564	Htra1	267.54
NM_022423	Rnf187	267.03
NM_026129	Erp29	266.72
NM_031868	Ppp1ca	266.61
NM_018796	Eef1b2	266.44
NM_019793	Tspan3	264.66
NM_181394	Anapc13	262.6
NM_009007	Rac1	262.56
NM_009964	Cryab	262.55
NM_053078	Nrep	259.76
NM_025374	Glo1	259.37
NM_011971	Psmb3	259.29
NM_009761	Bnip3l	258.62
NM_026155	Ssr3	258.2
NM_025381	Atp6v1f	257.77
NM_023402	Myl12b	257.24
NM_008047	Fstl1	256.59
NM_009840	Cct8	255.45
NM_008885	Pmp22	255.22
NM_011968	Psma6	255.22
NM_001168226	Morf4l2	254.17
NM_173011	Idh2	252.12
NM_011563	Prdx2	251.47
NM_016861	Pdlim1	249.97
NM_025379	Cox7b	249.93
NM_008654	Ppp1r15a	248.33
NM_019435	Ndufb11	246.72
NM_013902	Fkbp3	245.46
NM_001146120	Psap	244.91
NM_008303	Hspe1	244.09
NM_013494	Cpe	243.47
NM_001081120	Fam89a	242.33
NM_010684	Lamp1	242.24
NM_183250	Tma7	241.77
NM_008410	Itm2b	241.7
NM_001114087	Pdlim7	241.64
NM_022996	Ndfip1	240.35
NM_134118	Tecr	240.31
NM_001163425	Cops9	239.43
NM_008640	Laptm4a	239.22
NM_009169	Sem1	238.71
NM_025987	Ndufa6	238.45
NM_009696	Apoe	237.37
NM_009795	Capns1	237.29
NM_007590	Calm3	237.25
NM_008231	Hdgf	237.25
NM_007653	Cd63	236.95
NM_016843	Atxn10	236.78
NM_001146309	Dbnl	233.79
NM_008098	Mtpn	233.37
NM_175015	Atp5g3	232.93
NM_007509	Atp6v1b2	232.18
NM_007589	Calm2	231.63
NM_028749	Npl	230.02
NM_026219	Uqcrb	229.93
NM_001348227	Uba52	228.95
NM_025284	Tmsb10	228.74
NM_053102	Selenof	227.1
NM_144900	Atp1a1	226.72
NM_025947	Dynlrb1	225.92
NM_025437	Eif1ax	224.8
NM_023211	Usmg5	223.47
NM_023418	Pgam1	222.79
NM_008722	Npm1	219.54
NM_009838	Cct6a	219.45
NM_011290	Rpl6	218.71
NM_021273	Ckb	218.61
NM_025843	Ndufb7	218.54
NM_019719	Stub1	218.22
NM_016755	Atp5j	217.83
NM_008546	Mfap2	217.77
NM_022420	Gprc5b	217.59
NM_016740	S100a11	215.29
NM_024460	Ost4	215.07
NM_024431	Morf4l1	214.72
NM_001304719	Atp5f1	213.76
NM_001290691	Col9a1	212.03
NM_029723	Dapl1	210.54
NM_001347226	Rpl22l1	209.47
NM_001177307	Aldoa	208.27
NM_010882	Ndn	207.24
NM_001113358	Dad1	207.18
NM_138953	Ell2	206.93
NM_026030	Eif2s2	204.77
NM_011175	Lgmn	204.58
NM_007952	Pdia3	203.71
NM_009750	Bex3	203.52
NM_026614	Ndufa5	201.97
NM_010481	Hspa9	201.92
NM_023312	Ndufa13	201.35
NM_029293	Phpt1	199.38
NM_008298	Dnaja1	199.31
NM_009427	Tob1	198.6
NM_010578	Itgb1	198.01
NM_021880	Prkar1a	197.68
NM_023799	Mgea5	197.35
NM_015735	Ddb1	197.22
NM_007451	Slc25a5	196.84
NM_025586	Rpl15	196.75
NM_008577	Slc3a2	196.02
NM_008655	Gadd45b	195.46
NM_009030	Rbbp4	195.34
NM_001293683	Zwint	195.34
NM_011279	Rnf7	195.3
NM_023240	Eef1d	194.37
NM_011865	Pcbp1	193.76
NM_010496	Id2	193.67
NM_024220	Ndufc2	193.32
NR_024067	Snhg6	192.42
NM_001272032	Arvcf	191.8
NM_025824	Bzw1	191.59
NM_023423	Akirin1	191.58
NM_025516	Ergic3	191.1
NM_019749	Gabarap	191.03
NM_016957	Hmgn2	190.98
NM_009984	Ctsl	190.64
NM_001317385	Prdx2	190.36
NM_026669	Tmbim6	189.99
NM_001142952	Fam46c	189.98
NM_025596	Prelid1	189
NM_001163434	Hspa5	188.96
NM_026684	Ndufb10	188.78
NM_011354	Serf2	188.36
NM_009079	Rpl22	187.63
NM_026885	Chmp2a	187.51
NM_009949	Cpt2	186.96
NM_001007571	D8Ertd738e	186.75
NM_030082	Hist3h2ba	186.7
NM_011921	Aldh1a7	186.42
NM_020590	Gabarapl1	186.42
NM_025550	Psmd6	186.32
NM_153117	9530068E07Rik	186.02
NM_031248	Lamtor2	185.32
NM_178939	Pdrg1	184.66
NR_037854	Atp6v0c-ps2	184.4
NM_008379	Kpnb1	183.65
NM_025933	Higd2a	182.97
NM_001039558	Smco3	182.75
NM_027395	Basp1	182.46
NM_013535	Grcc10	182.34
NM_001083891	Ndufv3	181.94
NM_144866	Etf1	181.79
NM_023172	Ndufb9	181.49
NM_024173	Atp6v1g1	180.08
NM_010028	Ddx3x	179.77
NM_001309460	Sptan1	179.35
NM_009187	Cox7a2l	179.1
NM_001136062	Eno3	177.86
NM_198613	Ap2s1	177.74
NM_001163688	Ptpra	177.31
NM_008197	H1f0	177.01
NM_007510	Atp6v1e1	176.25
NM_026610	Ndufb4	175.56
NM_144822	Micu1	175.29
NM_009227	Snrpe	172.78
NM_010288	Gja1	172.69
NM_019760	Serinc1	172.65
NM_001256042	Hsf4	172.33
NM_013715	Cops5	171.29
NM_001316675	Mdh1	170.34
NM_007410	Adh5	170.27
NM_023144	Nono	169.58
NM_016876	Eif3g	169.38
NM_001111044	Serpinh1	168.99
NM_011970	Psmb2	168.52
NM_001164216	Romo1	168.43
NM_019411	Ppp2ca	168.24
NM_053076	Rtn3	167.95
NM_009790	Calm1	167.42
NM_146200	Eif3c	167.31
NM_026688	Ndufs3	167.18
NM_008388	Eif3e	166.97
NM_013810	Dbnl	166.84
NM_133937	Brk1	166.83
NM_026473	Tubb6	166.56
NM_016737	Stip1	166.44
NM_016763	Hsd17b10	166.22
NM_025316	Ndufb5	166.18
NM_133655	Cd81	166.09
NM_001077529	Nme2	165.98
NM_010925	Rrp1	164.97
NM_025681	Lix1	164.79
NM_134101	Psmd2	163.98
NM_021519	Edf1	163.88
NM_024191	Arl2bp	163.23
NM_025344	Eif3f	163.2
NM_011694	Vdac1	163.16
NM_029362	Chmp4b	163.08
NM_026420	Paip2	162.49
NM_025570	Mrpl20	162.18
NM_001033305	Ndufb6	161.62
NM_001130484	Rpl35a	161.39
NM_026517	Rpl22l1	161.36
NM_008704	Nme1	160.69
NM_026467	Rps27l	160.56
NM_001290769	Sqstm1	160.49
NM_008138	Gnai2	160.4
NM_007597	Canx	160.34
NM_026063	Uqcc2	160.27
NM_001170341	Mlf2	159.83
NM_023716	Tubb2b	159.79
NM_029985	Lrrc42	159.77
NM_001166630_dup2	-	159.7
NM_028932	Eaf1	159.17
NM_001253807	Ywhaz	158.16
NM_001102455	Aplp2	158.12
NM_026851	Mrpl52	158
NM_011875	Psmd13	157.9
NM_173363	Eif5	157.43
NM_011967	Psma5	157.34
NM_001038998	Svbp	157.34
NM_009861	Cdc42	157.15
NM_001198824	App	157.08
NM_001294149	Kif1a	156.91
NM_173755	Ube2o	156.91
NM_183256	Cox14	156.23
NM_001171739	Bag1	155.51
NM_153152	2410015M20Rik	155.04
NM_001024919	Bod1	155.02
NM_009967	Crygs	154.93
NM_010495	Id1	154.76
NM_001172100	Rnh1	154.25
NM_010219	Fkbp4	153.98
NM_008750	Nxn	153.87
NM_008617	Mdh2	153.74
NM_016852	Wbp2	153.49
NM_207675	Cadm1	153.43
NM_016891	Ppp2r1a	153.28
NM_010312	Gnb2	153.26
NM_001048057	Rpl38	152.87
NM_181420	Fn3krp	152.15
NM_010948	Nudc	151.48
NM_025407	Uqcrc1	151.27
NM_016860	Actr1a	151.2
NM_025313	Atp5d	150.81
NM_008218	Hba-a1	150.71
NM_011879	Ik	150.6
NM_008944	Psma2	150.21
NM_027357	Psmd1	149.66
NM_133739	Tmem123	149.23
NM_026988	Ptms	149.14
NM_026911	Spcs1	148.86
NM_016966	Phgdh	147.94
NM_025356	Ube2d3	147.72
NM_008323	Idh3g	147.56
NM_028339	Tmx1	147.56
NM_027151	Dctn2	147.29
NM_010330	Emb	147.11
NM_017472	Snx3	146.96
NM_026545	Psmd8	146.95
NM_029568	Mfap4	146.88
NM_026528	Rtraf	146.79
NM_011966	Psma4	146.41
NM_001252572	Cttn	146.37
NM_023372	Rpl38	146.33
NM_011327	Scp2	146.28
NM_013614	Odc1	145.79
NM_007438	Aldoa	145.53
NM_133354	Sumo2	145.41
NM_019824	Arpc3	145.27
NM_015816	Lsm4	145.1
NM_177420	Psat1	144.84
NM_007664	Cdh2	144.6
NM_009565	Zbtb7b	144.28
NM_019861	Ctsf	144.25
NM_026759	Mrpl13	144.04
NM_020615	Atp5c1	142.64
NM_145380	Eif3m	142.31
NM_022417	Itm2c	142.31
NM_010477	Hspd1	141.91
NM_016898	Cd164	141.5
NM_025959	Psmc6	141.31
NM_011969	Psma7	141.01
NM_011188	Psmc2	140.57
NM_025334	Txndc12	140.54
NM_019746	Pdcd5	140.44
NM_134007	Cisd1	140.34
NM_001122765	Sirt2	140.27
NM_025975	Dynlt3	140.11
NM_001145884	Itgb5	139.6
NM_008251	Hmgn1	139.32
NM_025365	Tomm6	138.84
NR_030738	2410006H16Rik	138.83
NM_001159518	Igfbp7	138.45
NM_009225	Snrpb	138.34
NM_145625	Eif4b	138.05
NM_016978	Oat	137.92
NR_002687	Gm5424	137.9
NM_011119	Pa2g4	137.6
NM_013507	Eif4g2	137.58
NM_176073	Cpq	136.86
NM_025613	Eid1	136.84
NM_023429	Ociad1	136.67
NM_133777	Ube2s	136.35
NM_019419	Arl6ip1	135.99
NM_018794	Atp6ap1	135.79
NM_010807	Marcksl1	135.57
NM_009528	Wnt7b	135.46
NM_026572	Gcsh	135.24
NM_025315	Med21	135.2
NM_007585	Anxa2	135.12
NM_054071	Fgfrl1	135.11
NM_026542	Slc25a39	134.84
NM_133198	Pygl	134.32
NM_016802	Rhoa	134.26
NM_001083938	Rnaset2a	133.86
NM_025396	Pgls	133.82
NM_025970	Zbtb8os	133.78
NM_019652	Asna1	133.69
NM_011224	Pygm	133.62
NM_016750	H2afz	133.2
NM_001136085	Uba1	133.15
NM_153064	Ndufs2	132.75
NM_011715	Wdr1	132.25
NM_011239	Ranbp1	131.77
NM_007480	Arf5	131.64
NM_019682	Dynll1	131.59
NM_011965	Psma1	131
NM_020050	Tmem9b	130.91
NM_008100	Gcg	130.83
NM_019727	Snx1	130.83
NM_018749	Eif3d	130.8
NM_146093	Ubxn1	130.67
NM_027457	Tmem242	130.5
NM_013670	Snrpn	130.43
NM_012056	Fkbp9	130.27
NM_078478	Ghitm	130.05
NM_026921	Isca1	130
NM_026468	Atp5g2	129.96
NM_010261	Rabac1	129.74
NM_001045489	Mfge8	129.55
NM_026147	Rps20	129.49
NM_130884	Idh3b	129
NM_025366	Chchd1	128.92
NM_010888	Ndufs6	128.85
NM_009005	Rab7	128.72
NM_001109989	Nrep	128.19
NM_025922	Itpa	128.01
NM_146150	Nrd1	127.63
NM_001201391	Hbb-bs	127.51
NM_021510	Hnrnph1	127.29
NM_026617	Tmbim4	127.17
NM_010891	Sept2	127.11
NM_011528	Taldo1	126.94
NM_025388	Ufc1	126.92
NM_016906	Sec61a1	126.81
NM_018771	Gipc1	126.8
NM_053188	Srd5a2	126.5
NM_026095	Snrpd3	126.44
NM_029787	Cyb5r3	126.42
NM_199079	Ddx17	126.27
NM_027453	Btf3l4	126.22
NM_009876	Cdkn1c	125.84
NM_133916	Eif3b	125.61
NM_008218_dup1	-	125.41
NR_002890	Gm12070	125.37
NM_013721	Rpl7a	125.21
NM_130889	Anp32b	125
NM_026377	Sfr1	124.95
NM_008321	Id3	124.82
NM_018871	Ywhag	124.41
NM_133859	Olfml3	123.89
NM_145139	Eif3l	123.84
NM_019702	Hbs1l	123.68
NM_016698	Rnf10	123.67
NM_016972	Slc7a8	123.63
NM_026329	Polr2g	123.41
NM_009837	Cct4	123.07
NM_145455	Btf3	121.96
NM_007479	Arf4	121.91
NM_024176	Drap1	121.77
NM_011032	P4hb	121.56
NM_019647	Rpl21	121.5
NM_019642	Rpn2	121.19
NM_025439	Tmem9	120.64
NM_001302630	Osbp2	120.51
NM_026693	Gabarapl2	120.42
NM_016895	Ak2	120.38
NM_026211	Tmed9	120.01
NM_025500	Mrpl37	119.99
NM_001166506	Sec14l1	119.89
NM_007838	Ddost	119.87
NM_001163247	Birc7	119.81
NM_025567	Cyc1	119.65
NM_021338	Rpl35a	119.65
NM_026481	Tppp3	119.46
NR_001463	Xist	119.22
NM_024206	Sec13	118.85
NM_025498	Psenen	118.68
NM_026027	Pfdn1	118.57
NM_001291074	Nsfl1c	118.55
NM_009919	Cnih1	118.53
NM_001289784	Cryab	118.52
NM_011512	Surf4	118.4
NM_008889	Ppp1r14b	118.05
NM_019641	Stmn1	117.46
NM_008951	Psmd4	117.35
NR_024329	2900097C17Rik	117.08
NM_019521	Gas6	116.81
NM_023153	Cwc15	116.19
NM_023281	Sdha	116.13
NM_025577	Rex1bd	116.04
NM_030109	Sf3b2	115.86
NM_025384	Dnajc15	115.72
NM_001289785	Cryab	115.65
NM_026242	Mrfap1	115.5
NM_013495	Cpt1a	115.36
NM_175074	Hmgn3	115.24
NM_178376	Rraga	115.24
NM_009720	Atox1	115.18
NM_007684	Cetn3	114.9
NM_013549	Hist2h2aa1	114.77
NM_010027	Ddt	114.74
NM_021391	Ppp1r1a	114.64
NM_001142441	Sap18b	114.57
NM_029711	Arpc2	114.5
NM_009031	Rbbp7	114.16
NM_011712	Tceal9	113.76
NM_054076	Optc	113.71
NM_133949	Ptov1	113.71
NM_019584	Becn1	113.63
NM_013549_dup1	-	113.62
NM_015827	Copb2	113.61
NM_025531	Prelid3b	113.52
NM_011070	Pfdn2	113.25
NM_011787	Amfr	113.12
NM_026025	Zcrb1	113.06
NM_019822	Adrm1	113.03
NM_008211	H3f3b	112.78
NM_026056	Cap2	112.72
NR_102392	Mea1	112.66
NM_026438	Ppa1	112.31
NM_021287	Sptbn2	112.23
NM_026878	Rasl11b	112.11
NM_028388	Ndufv2	112.03
NM_030694	Ifitm2	111.67
NM_025894	Psmd12	111.65
NM_146110	Aamp	111.64
NM_170669	Rps15a	111.57
NM_145584	Spon1	111.43
NM_145422	Rtcb	111.39
NM_133796	Arhgdia	111.34
NM_015758	Foxe3	111.05
NM_147778	Commd3	111
NM_021430	Rilpl1	110.85
NM_144541	Babam2	110.69
NM_172767	Vwa5a	110.51
NM_001198823	App	110.49
NM_080633	Aco2	110.25
NM_024171	Sec61b	110.24
NM_008831	Phb	109.42
NM_011213	Ptprf	109.42
NM_021518	Rab2a	109.37
NM_024219	Hsbp1	109.33
NM_011214	Ptpru	108.99
NM_028643	Micu2	108.92
NM_001271443	Ndufs8	108.91
NM_025710	Uqcrfs1	108.85
NM_026744	Mrpl53	108.8
NR_002896	Snhg1	108.74
NM_009460	Sumo1	108.68
NM_010880	Ncl	108.65
NM_144514	Commd1	108.59
NM_025740	Cfap36	108.57
NM_019487	Hebp2	108.41
NM_011590	Timm17a	108.29
NM_001161624	Cdkn1c	107.72
NM_015786	Hist1h1c	107.46
NM_011343	Sec61g	107.46
NM_001040131	Eif4g2	107.45
NM_144797	Metrnl	107.36
NM_009233	Sox1	107.25
NM_153546	Mboat1	107.24
NM_030685	Serp1	107.24
NM_011288	Mrpl23	107.18
NM_026160	Map1lc3b	107.17
NM_009228	Snta1	106.77
NM_026070	Washc3	106.44
NM_145928	Tspan14	106.41
NM_026892	Eif1b	106.22
NM_008590	Mest	106.21
NM_198408	Crhbp	106.15
NM_019410	Pfn2	106.07
NM_011991	Cops3	105.88
NM_015740	Bloc1s1	105.82
NM_026519	Emc4	105.52
NM_023230	Ube2v1	105.43
NM_145615	Etfa	105.41
NM_011353	Serf1	105.41
NM_180678	Gars	105.26
NM_026934	Zc3h15	105.07
NM_001163662	Nucb1	105.02
NM_153057	Nomo1	104.91
NM_011952	Mapk3	104.9
NM_018753	Ywhab	104.72
NM_010817	Psmd7	104.68
NM_134040	Ddx1	104.63
NM_026602	Bcas2	104.56
NM_008300	Hspa4	104.49
NM_145552	Gnl2	104.47
NM_001110145	Ssb	103.98
NM_009975	Csnk2b	103.74
NM_021883	Tmod1	103.71
NM_001033145	1190002N15Rik	103.57
NM_007917	Eif4e	103.47
NM_026592	B230118H07Rik	103.36
NM_033617	Atp6v0b	103.29
NM_001282017	Psmd4	103.24
NM_134054	Sptssa	103.15
NM_025424	Nenf	103.1
NM_019772	1110004F10Rik	103.09
NM_001160422	Optc	102.96
NM_009456	Ube2l3	102.74
NM_021500	Maea	102.72
NM_007604	Capza2	102.29
NM_028260	Immp1l	102.12
NM_007991	Fbl	102.06
NM_007951	Erh	101.96
NM_026982	Tmem256	101.56
NM_026582	Wls	101.56
NM_029272	Ndufs7	101.18
NM_007399	Adam10	100.79
NR_030451	Mir682	100.61
NM_023277	Jam3	100.43
NM_025868	Tmx2	100.39
NM_001040396	Selenot	99.95
NM_009011	Rad23b	99.93
NM_001256055	Eif3j2	99.92
NM_026388	Tprgl	99.9
NM_026501	Retreg3	99.7
NM_025535	Sar1b	99.69
NM_008482	Lamb1	99.57
NM_007620	Cbr1	99.5
NM_019767	Arpc1a	99.42
NM_010750	Mab21l1	99.32
NM_201639	Synm	99.23
NM_181392	Gtf2h5	99.03
NM_026395	Rer1	98.92
NM_001290712	Tcp1	98.79
NM_025614	Rwdd1	98.67
NM_008786	Pcmt1	98.53
NM_011695	Vdac2	98.3
NM_033444	Clic1	97.96
NM_025791	Tmem223	97.84
NM_173421	Erich5	97.75
NM_007632	Ccnd3	97.71
NM_080837	Mydgf	97.49
NM_007483	Rhob	97.27
NM_026280	Mxra7	97.14
NM_028281	Pcbd2	97.14
NM_001301351	Caprin2	97.08
NM_010860	Myl6	97.08
NM_026760	Trir	97.03
NM_011660	Txn1	96.95
NM_013587	Lrpap1	96.8
NM_009604	Chrng	96.72
NM_134150	Otub1	96.66
NM_026114	Eif2s1	96.52
NM_026170	Ergic1	96.19
NM_001083955	Hba-a2	96.17
NM_009818	Ctnna1	96.14
NM_146193	Btbd1	96
NM_001127363	Inpp5a	95.74
NM_016804	Mtx2	95.68
NM_019880	Mtch1	95.46
NM_029814	Chmp5	95.44
NM_001190804	Dnajb11	95.41
NM_178218	Hist3h2a	95.35
NM_173180	Pmpca	95.15
NM_001177874	Gps1	95.11
NM_019722	Arl2	95.01
NM_011293	Polr2j	94.87
NM_022325	Ctsz	94.78
NM_001204875	Set	94.73
NM_026506	Snrpg	94.68
NM_025326	Tmem176a	94.58
NM_023735	Actr3	94.57
NM_007734	Col4a3	94.56
NM_001243100	Gm11837	94.56
NM_011499	Strap	94.54
NM_024197	Ndufa10	94.51
NM_001033865	Rps27a	94.5
NR_033136	Atf5	94.42
NM_138600	Aldh7a1	94.39
NM_025509	Ostc	94.31
NM_024187	U2af1	94.1
NM_012010	Eif2s3x	93.61
NM_175090	Slc31a1	93.59
NM_010518	Igfbp5	93.16
NM_011801	Cfdp1	93.06
NR_110477	Gm12338	92.94
NM_009112	S100a10	92.91
NM_019912	Ube2d2a	92.85
NM_080456	Mrps6	92.76
NM_010952	Oaz2	92.55
NM_153563	Strip1	92.35
NM_001003908	Cltc	92.31
NM_007631	Ccnd1	92.21
NM_019661	Ykt6	92.15
NR_002840	Gas5	92.08
NM_030261	Sesn3	92
NM_025403	Nop10	91.89
NM_145940	Wipi1	91.85
NM_175380	Gpd1l	91.75
NM_025360	Tmed3	91.56
NM_026775	Tmed10	91.54
NM_009787	Pdia4	91.48
NM_009652	Akt1	91.45
NM_019748	Sae1	91.42
NM_012058	Srp9	91.25
NM_053185	Col4a6	91.24
NM_016764	Prdx4	91.23
NM_133805	Cops8	91.19
NM_008784	Igbp1	91.05
NM_133718	Tmem30a	91
NM_178614	Samm50	90.9
NM_172707	Ppp1cb	90.45
NM_011595	Timp3	90.44
NM_030083	Naa38	90.42
NM_133716	Smap2	90.33
NM_001134692	Ost4	90.25
NM_025887	Rab5a	90.09
NM_011588	Trim28	90.05
NM_025796	Mrpl33	89.88
NM_011874	Psmc4	89.85
NM_001017429	Cox17	89.84
NM_022997	Vps35	89.82
NM_019879	Suclg1	89.79
NM_012060	Bcap31	89.68
NM_011992	Rcn2	89.58
NM_007926	Aimp1	89.57
NM_025701	Trappc5	89.53
NM_145367	Txndc5	89.53
NM_009498	Vamp3	89.46
NM_019685	Ruvbl1	89.34
NM_023503	Ing2	89.25
NM_011116	Pld3	89.24
NM_012047	Brd7	89.18
NM_011793	Banf1	89.17
NM_033561	Eif4h	89.05
NM_001038499	Arsi	88.95
NM_027268	Scrn1	88.92
NM_025317	Mrpl54	88.76
NM_010729	Loxl1	88.74
NM_025336	Chchd3	88.73
NR_028258	Sapcd1	88.53
NM_019770	Tmed2	88.43
NM_175102	Sf3b5	88.42
NM_019913	Txn2	88.37
NM_023210	Anp32e	88.36
NM_011794	Bpnt1	88.3
NM_146207	Cul4a	88.22
NM_009829	Ccnd2	87.94
NM_027722	Nudt4	87.89
NM_145138	Nek9	87.66
NM_008019	Fkbp1a	87.53
NM_010106	Eef1a1	87.47
NM_009870	Cdk4	87.29
NM_001161747	Palm	87.25
NM_178653	Sccpdh	87.21
NM_001289678	Pacsin3	87.02
NM_016892	Ccs	86.77
NM_146169	Paip2b	86.77
NM_010270	Mrps33	86.76
NM_133749	Emc7	86.7
NM_019817	Copz1	86.59
NM_008033	Fnta	86.5
NM_008183	Gstm2	86.44
NR_037965	Gm6644	86.34
NM_013876	Rnf11	86.27
NM_011696	Vdac3	86.19
NM_175403	Mlec	86.03
NM_009786	Cacybp	86.01
NM_025401	Ubl5	85.85
NM_008676	Nbr1	85.81
NM_025358	Ndufa9	85.77
NM_019837	Nudt3	85.76
NM_019650	Gosr2	85.75
NM_010347	Aes	85.71
NM_025571	Pam16	85.69
NM_027139	Taf9	85.62
NM_001166630_dup1	-	85.51
NM_016844	Rps28	85.51
NM_001301721	Atp5g3	85.5
NM_025410	Lage3	85.35
NM_025859	Arl1	85.22
NM_024434	Lap3	85.18
NM_019814	Higd1a	84.98
NM_024473	BC005537	84.97
NM_181395	Pxdn	84.93
NM_027098	Mrpl30	84.76
NM_008397	Itga6	84.7
NM_025591	Fam136a	84.46
NM_009439	Psmd3	84.31
NM_145575	Cald1	84.3
NM_025526	Iscu	84.06
NM_007506	Atp5g1	84.02
NM_021607	Ncstn	84.02
NM_172609	Tomm22	83.83
NM_026313	Luc7l3	83.61
NM_001037761	Capzb	83.48
NM_018808	Dnajb1	83.42
NM_008495	Lgals1	83.24
NM_023409	Npc2	83.21
NM_010448	Hnrnpab	83.03
NM_007594	Calu	83.02
NM_027231	Polr2f	83.01
NR_126539	Snrnp70	82.99
NM_026703	Ndufa8	82.98
NR_003568	Gpr137b-ps	82.94
NM_054102	Ivns1abp	82.71
NM_019443	Ndufa1	82.45
NM_016800	Vti1b	82.42
NM_008973	Ptn	82.34
NM_026225	Cog6	82.33
NM_008686	Nfe2l1	82.15
NM_181075	2610524H06Rik	82.12
NM_133671	U2af2	81.99
NM_010771	Matr3	81.84
NM_133764	Atp6v0e2	81.68
NM_027427	Taf15	81.61
NM_021526	Psmd14	81.58
NM_001026212	Ensa	81.41
NM_028431	Pmpcb	81.36
NM_017381	Zranb2	81.12
NM_008466	Kpna3	80.98
NM_013854	Abcf1	80.86
NM_007624	Cbx3	80.65
NR_138563	Zfas1	80.6
NM_001310771	Bud31	80.55
NM_153516	Bcl2l13	80.54
NM_015825	Sh3bgr	80.5
NM_025277	Gng10	80.46
NM_001168333	Tinagl1	80.37
NM_011030	P4ha1	80.32
NM_001083955_dup1	-	80.03
NM_001301364	Hdlbp	79.79
NM_026899	Ssu72	79.7
NM_008467	Kpna4	79.68
NM_024287	Rab6a	79.53
NM_024432	Ubxn6	79.34
NM_001099674	1810022K09Rik	79.15
NM_008594	Mfge8	79.14
NM_145985	Arcn1	79.03
NM_207663	Synm	79.03
NM_001326287	Morf4l1b	78.89
NM_001033231	Mcrip1	78.76
NM_139149	Fus	78.73
NM_008131	Glul	78.68
NM_001199246	Maged2	78.64
NM_010887	Ndufs4	78.63
NM_025352	Uqcrq	78.63
NM_001199188	Snx5	78.51
NM_028007	Itfg1	78.47
NM_198937	Jpt2	78.42
NM_010421	Hexa	78.33
NM_001168491	Pdcd4	78.28
NM_001316371	P4ha1	78.27
NM_133950	Kdelr1	78.08
NM_007392	Acta2	77.97
NM_026432	Saraf	77.73
NM_008304	Sdc2	77.7
NM_139272	Galnt2	77.63
NM_001347325	Cnbp	77.58
NM_013716	G3bp1	77.53
NM_133834	Hnrnpf	77.46
NM_026009	Ccdc47	77.17
NM_001113374	Mocs2	77.09
NM_011482	Snu13	77.06
NM_008891	Pnn	76.95
NM_027181	Pin4	76.94
NM_009118	Sag	76.91
NM_026964	Ccdc124	76.89
NM_026796	Smyd2	76.72
NM_025394	Tomm7	76.67
NM_019979	Selenok	76.66
NM_012001	Cops4	76.6
NM_019491	Rala	76.58
NM_025460	Tmem126a	76.56
NM_178644	Oaf	76.49
NM_013477	Atp6v0d1	76.43
NM_027799	Ankrd40	76.33
NM_024211	Slc25a11	76.31
NM_019708	Scoc	76.24
NR_045689	Hsf4	76.21
NM_008996	Rab1a	76.21
NM_033521	Laptm4b	76.02
NM_134469	Fdps	75.95
NM_025273	Pcbd1	75.9
NM_001190449	Ddah2	75.85
NM_138668	Ufsp2	75.85
NM_007675	Ceacam10	75.81
NM_026330	Nsmce1	75.81
NM_008228	Hdac1	75.8
NM_029804	Hnrnpm	75.79
NM_172621	Clic5	75.7
NM_007512	Atpif1	75.55
NM_024457	Rap1b	75.54
NM_013933	Vapa	75.52
NM_001276288	Aes	75.44
NM_177613	Cdc34	75.35
NM_011733	Ybx3	75.35
NM_172400	Dnajc8	75.21
NM_030127	Htra3	75.19
NM_198657	Gm5148	75.1
NM_019936	Cript	75.07
NM_025994	Efhd2	74.94
NM_029735	Eprs	74.88
NM_178602	Polr2m	74.76
NM_001304574	Arf2	74.75
NM_007791	Csrp1	74.75
NM_024221	Pdhb	74.75
NM_152824	Rbm17	74.7
NM_021895	Actn4	74.67
NM_147201	Nrbp1	74.57
NM_026776	Vps25	74.26
NM_025486	Tmem208	74.22
NM_001161854	Csde1	74.17
NM_007484	Rhoc	74.16
NM_008175	Grn	74.09
NM_017382	Rab11a	73.95
NM_001163635	Tnks2	73.93
NM_172868	Palm2	73.88
NR_040709	Mir124a-1hg	73.86
NM_029872	Hnrnpa0	73.85
NM_007573	C1qbp	73.82
NM_027215	Tmem147	73.58
NM_008212	Hadh	73.56
NM_009527	Wnt7a	73.49
NM_001160239	Fau	73.48
NM_007861	Dld	73.45
NM_013867	Bcar3	73.43
NM_016909	Tsnax	73.42
NM_001163574	Tjp1	73.38
NM_024458	Pdc	73.29
NM_134065	Epdr1	73.15
NM_027204	Mrpl12	73.11
NM_021498	Pole3	72.97
NM_001144988	Spg20	72.96
NM_026530	Mpnd	72.67
NM_007471	App	72.53
NM_134137	Lars	72.42
NM_025605	Lamtor1	72.2
NM_025816	Tax1bp1	71.79
NM_026653	Rpa1	71.7
NM_008229	Hdac2	71.67
NM_009929	Col18a1	71.64
NM_016783	Pgrmc1	71.63
NM_019780	Vps29	71.61
NR_033574	Nutf2-ps1	71.54
NM_009147	Sec23a	71.52
NM_030700	Maged2	71.51
NM_182997	Prkab2	71.49
NM_001159900	Hopx	71.43
NM_025597	Ndufb3	71.32
NM_010306	Gnai3	71.29
NM_011817	Gadd45g	71.26
NM_001191025	Dync1i1	71.25
NM_001081425	Rbm24	71.25
NM_001160421	Optc	71.17
NM_012043	Islr	71.04
NM_009041	Rdx	70.78
NM_008084	Gapdh	70.77
NM_001081108	Lamtor4	70.6
NM_007569	Btg1	70.53
NM_026310	Mrpl18	70.52
NM_028132	Pgm2	70.52
NM_016956	Hbb-b2	70.49
NM_001109746	Cnbp	70.39
NM_008801	Pde6d	70.31
NM_001285490	Nap1l4	70.29
NM_009760	Bnip3	70.24
NM_025351	Chchd6	70.22
NM_009455	Ube2e1	70.12
NM_153680	Snx17	70.08
NM_001256112	Mtfr1l	70.07
NM_007792	Csrp2	70.04
NM_026369	Arpc5	70
NM_025661	Ormdl3	70
NM_019794	Dnaja2	69.9
NM_007879	Drg1	69.89
NR_002898	Snora65	69.88
NM_007531	Phb2	69.84
NM_001312884	Cryba4	69.82
NM_031999	Gpr137b	69.82
NM_153198	Hbp1	69.78
NM_009454	Ube2e3	69.71
NM_029861	Cnrip1	69.66
NM_008820	Pepd	69.58
NM_175013	Pgm5	69.32
NM_016890	Dctn3	69.26
NM_001252476	Prmt1	69.26
NM_009211	Smarcc1	69.21
NM_026189	Eepd1	69.2
NM_134020	Tmed4	69.18
NM_016742	Cdc37	69.01
NM_001166630_dup3	-	68.99
NM_024439	Selenos	68.97
NM_026033	Gatad1	68.84
NM_001122960	Washc3	68.8
NM_026998	Snx6	68.65
NM_138659	Prpf8	68.54
NM_007478	Arf3	68.51
NM_134076	Abhd4	68.49
NM_133684	March2	68.4
NM_133666	Ndufv1	68.24
NM_001166630	Dynlt1c	68.23
NM_144521	Snap47	68.14
NM_029746	Cog2	68.11
NM_054052	B3gnt5	68.1
NM_024284	Hagh	67.9
NM_011506	Sucla2	67.84
NM_020618	Smarce1	67.75
NM_198006	Coa5	67.72
NM_178055	Dnajb2	67.47
NM_025936	Rars	67.34
NM_019803	Ube2g2	67.23
NM_028320	Adipor1	67.22
NM_023231	Stoml2	67.22
NM_025511	Cox20	67.19
NM_026029	Glod4	67.12
NM_145567	Hibadh	66.83
NM_175149	2310022B05Rik	66.82
NM_001283063	Ewsr1	66.75
NM_001347335	Mtch1	66.62
NM_001109913	Hnrnpm	66.6
NM_025844	Chordc1	66.59
NM_025554	Polr2e	66.59
NM_031392	Wdr6	66.5
NM_026816	Gtf2f2	66.45
NM_133352	Tm9sf3	66.25
NM_010761	Ccndbp1	66.18
NM_010302	Gna12	66.16
NM_028262	Setd3	66.12
NM_011594	Timp2	66.09
NM_009687	Apex1	65.97
NM_001162855	Nsmce4a	65.89
NM_133728	Asnsd1	65.72
NM_027016	Sec62	65.6
NM_001127338	Aldh7a1	65.51
NM_025383	Necap2	65.51
NM_028364	Puf60	65.46
NR_027838	Atp2a2	65.44
NM_020024	Taf10	65.34
NM_053164	Mrpl43	65.29
NM_026484	Ccny	65.25
NM_134151	Yars	65.21
NM_026559	Txndc17	65.12
NM_008465	Kpna1	65.04
NM_008014	Ppm1g	64.94
NM_175565	Cdv3	64.88
NM_009672	Anp32a	64.87
NM_001253769	Ssx2ip	64.81
NM_025363	Fmc1	64.77
NM_001161724	Ilk	64.7
NM_001024716	Triobp	64.64
NM_008788	Pcolce	64.61
NM_199448	Fez2	64.59
NM_011045	Pcna	64.56
NM_027430	Mpc2	64.52
NM_029576	Rab1b	64.5
NM_178645	Blmh	64.49
NM_146243	Actr2	64.41
NM_001081196	Hnrnpul2	64.4
NM_008775	Pafah1b2	64.26
NM_025736	Emc2	64.23
NM_007984	Fscn1	64.13
NM_013663	Srsf3	64.08
NM_144829	Aarsd1	63.96
NM_026444	Cs	63.96
NM_009226	Snrpd1	63.76
NR_034046	Snora61	63.75
NM_080556	Tm9sf2	63.74
NM_013536	Emg1	63.72
NM_026697	Rab14	63.68
NM_146229	Dync1li1	63.63
NM_010772	Maz	63.56
NM_009120	Sar1a	63.49
NM_201406	Pigs	63.39
NM_010683	Lamc1	63.38
NM_001109992	Ptpn11	63.38
NM_007853	Degs1	63.28
NM_178616	Psmd11	63.28
NM_175259	Shisa4	63.28
NM_009224	Snrnp70	63.28
NM_028906	Dpp8	63.13
NM_198108	Morn4	63.11
NM_009145	Nptn	63.05
NM_001001493	Wdr83os	63.04
NM_054041	Antxr1	63
NM_133801	Gtf2f1	63
NM_019503	Fxyd1	62.94
NM_001159885	Dnajb2	62.93
NM_177445	Dars	62.92
NM_145606	Chmp1a	62.91
NM_001080974	Sri	62.91
NM_019951	Sec11a	62.86
NM_194269	Morn2	62.83
NM_172561	Spag7	62.83
NM_016676	Rab10	62.79
NM_027855	Atraid	62.78
NM_001033132	Commd6	62.78
NM_026623	Nudt21	62.74
NM_019678	Tfg	62.51
NM_133837	Cdc123	62.47
NM_009749	Bex2	62.43
NM_001282737	Magoh	62.42
NM_008408	Stt3a	62.38
NM_027127	Gpx8	62.37
NM_001163634	Wnt7b	62.2
NM_001080384	Clta	62.17
NM_026554	Ncbp2	62.09
NM_024433	Mtap	62
NM_001177668	Sptan1	62
NM_013895	Timm13	61.93
NM_026672	Gstm7	61.88
NM_009798	Capzb	61.79
NM_025468	Sec11c	61.66
NR_110335	Eif4a2	61.58
NM_152806	Ddx17	61.57
NM_027000	Gtpbp4	61.45
NM_023203	Dctpp1	61.43
NM_022988	Nif3l1	61.43
NM_145569	Mat2a	61.36
NM_176840	Osbpl11	61.34
NM_053075	Rheb	61.31
NM_026631	Nhp2	61.3
NM_008852	Pitx3	61.26
NM_025982	Tspan31	61.09
NM_008562	Mcl1	61.07
NM_175451	Ckap4	61.06
NM_007537	Bcl2l2	61.02
NM_001159883	Dnajb2	60.99
NM_008854	Prkaca	60.83
NM_026555	Rcn3	60.82
NM_027350	Nars	60.81
NM_023168	Grina	60.76
NM_025321	Sdhc	60.6
NM_019712	Rbx1	60.55
NM_053159	Mrpl3	60.54
NM_027342	Fam162a	60.52
NM_025323	Sf3b6	60.33
NM_020267	Trim44	60.26
NM_001001491	Tpm4	60.25
NM_007382	Acadm	60.16
NM_197989	Fam58b	60.13
NM_011678	Usp4	60.01
NM_008095	Nipsnap2	59.97
NM_001001181	BC031181	59.9
NM_019830	Prmt1	59.89
NM_001330757	Smim8	59.85
NM_026217	Atg12	59.74
NM_001276704	Nxf1	59.69
NM_019674	Ppp4c	59.67
NM_015729	Acox1	59.61
NM_026319	Ift74	59.51
NM_172396	Smim7	59.44
NM_026618	Coa3	59.42
NM_007752	Cp	59.4
NM_024214	Tomm20	59.34
NM_008202	Slc39a7	59.3
NM_175103	Bola2	59.17
NR_033611	Gm12669	59.13
NM_007705	Cirbp	59.04
NM_198191	Pip5kl1	59
NM_025291	Sra1	58.99
NM_025507	Snw1	58.93
NM_019547	Rbm38	58.83
NM_027107	Ten1	58.78
NM_139117	Ybx3	58.72
NM_026826	Mrps18c	58.59
NM_001083110	Pja1	58.52
NM_026064	Myl12a	58.45
NM_008917	Ppt1	58.41
NM_009143	Sdf2	58.38
NM_138599	Tomm70a	58.34
NM_178398	Wipi2	58.26
NM_001286030	Dhx32	58.24
NM_008134	Glycam1	58.23
NM_009154	Sema5a	58.08
NM_026122	Hmgn3	58.05
NM_001005341	Ypel2	58
NM_007793	Cstb	57.91
NM_138669	Eif4a3	57.89
NM_146126	Sord	57.79
NM_145354	Nsun2	57.75
NM_025418	Vta1	57.75
NM_025673	Golph3	57.71
NM_053009	Zfp91	57.7
NM_001110234	Bex3	57.6
NM_138584	Spg21	57.59
NM_024174	Mrps23	57.53
NM_019986	Habp4	57.41
NM_009497	Vamp2	57.3
NM_026819	Dhrs1	57.29
NM_028865	Mettl23	57.29
NM_001162908	Sesn1	57.23
NM_010497	Idh1	57.22
NM_019405	Cetn2	57.21
NM_026635	Fam96a	57.19
NM_008494	Lfng	57.17
NM_001033297	Smim26	57.07
NM_198001	1110008P14Rik	56.97
NM_001205330	Map4	56.97
NM_001033313	Pdap1	56.88
NM_133691	Puf60	56.86
NM_011358	Srsf2	56.85
NM_021539	Wsb2	56.83
NM_025898	Napa	56.77
NM_030598	Rcan2	56.72
NM_019634	Tspan7	56.67
NM_010111	Efnb2	56.56
NM_010119	Ehd1	56.56
NM_001205057	Gm14295	56.54
NM_008064	Gaa	56.46
NM_008342	Igfbp2	56.43
NM_010365	Gtf2i	56.41
NM_008538	Marcks	56.4
NM_027246	Snrpf	56.38
NR_038063	Rplp2-ps1	56.24
NM_206534	Churc1	56.23
NR_037610	Pafah1b1	56.21
NM_001101598	Isoc2a	56.19
NM_009149	Glg1	56.13
NM_011130	Polb	56.13
NM_029157	Sf3a3	56.09
NM_026880	Pink1	56.07
NR_029412	Snora16a	56.07
NM_009408	Top1	56.07
NM_175101	Emc3	55.99
NM_178196	Hist1h2bg	55.91
NM_145979	Chd4	55.8
NM_009936	Col9a3	55.79
NM_021502	Trappc2l	55.74
NM_019698	Aldh18a1	55.73
NM_001081113	Ipo8	55.69
NM_212457	Bex4	55.63
NM_053161	Mrpl27	55.59
NM_025369	Mrps36	55.57
NM_029789	Cers2	55.53
NM_026774	Lamtor5	55.46
NM_001346676	Lims1	55.44
NM_021284	Kras	55.39
NM_133345	Ing4	55.36
NM_025463	1810009A15Rik	55.35
NM_001033201	Ncbp1	55.35
NM_026616	Rnaseh2c	55.32
NM_178890	Abtb2	55.31
NM_016792	Txnl1	55.3
NM_025960	Trappc6a	55.28
NM_019867	Ngef	55.2
NM_023054	Utp3	55.16
NM_010329	Pdpn	55.13
NM_030238	Dync1h1	55.1
NM_001159730	Pdc	55.09
NM_022310	Hspa5	55.06
NM_009906	Tpp1	54.94
NM_001113199	Naca	54.9
NM_015751	Abce1	54.84
NM_008753	Oaz1	54.84
NM_172736	Leng8	54.69
NM_009752	Glb1	54.68
NM_144897	Naxe	54.66
NM_026115	Hat1	54.65
NM_176833	Ppm1f	54.56
NM_025790	Acot13	54.48
NM_030254	Tusc3	54.46
NM_001253886	Apbb1	54.37
NM_026958	Slirp	54.37
NM_009009	Rad21	54.36
NM_170786	Cntf	54.35
NM_010937	Nras	54.32
NM_138596	Med10	54.26
NM_026879	Chmp2b	54.24
NM_011342	Sec22b	54.16
NM_080793	Setd7	54.13
NR_106194	Mir8114	54.12
NM_017477	Copg1	54.09
NM_024459	Ppp3r1	54
NM_011135	Cnot7	53.99
NM_011722	Dctn6	53.86
NM_020606	Parva	53.83
NM_001164708	Hspb2	53.81
NM_019821	Gltp	53.8
NM_173406	Jazf1	53.8
NM_001302267	Aktip	53.76
NM_029623	3110002H16Rik	53.71
NM_026968	Manbal	53.7
NM_009296	Supt4a	53.66
NM_175245	Mzt1	53.65
NM_181796	Gstp2	53.63
NM_033370	Copb1	53.6
NM_023721	Atp6v1d	53.55
NM_016739	Caprin1	53.52
NM_001077363	Ptbp1	53.43
NM_027179	Tecr	53.42
NM_001166397	Armcx2	53.41
NM_181401	Tmem64	53.31
NM_026521	Zfp706	53.29
NM_008027	Flot1	53.22
NM_023041	Pex19	53.2
NM_138748	Ptpa	53.19
NM_009063	Rgs5	53.18
NM_027353	Cd2bp2	53.15
NM_133933	Rpn1	53.14
NM_025594	Zmat2	53.08
NM_025539	Nudt2	52.99
NM_029271	Mrpl32	52.96
NM_008942	Npepps	52.96
NR_027059	Snhg20	52.94
NM_133831	Nop53	52.93
NM_025515	Ccdc90b	52.92
NM_012032	Serinc3	52.92
NM_007741	Col9a2	52.91
NM_027117	Klhdc2	52.9
NM_175274	Ttyh3	52.9
NM_001081475	Nasp	52.89
NM_007487	Arl4a	52.78
NM_027194	Tm2d2	52.78
NM_028375	Rtl8c	52.77
NM_026130	Srpr	52.76
NM_008214	Hars	52.72
NM_133779	Pigt	52.7
NM_001326594	Usp5	52.7
NR_038151	Epb41l4aos	52.67
NM_001040699	Mtmr7	52.65
NM_175134	Ankrd46	52.55
NM_001346709	Gps1	52.46
NM_027439	Atp6ap2	52.44
NM_030087	Ndufv3	52.4
NM_009940	Coq7	52.34
NM_019561	Ensa	52.34
NM_001206368	Gsn	52.31
NM_001267593	Kcnj12	52.19
NM_026919	Tmem258	52.16
NM_025443	Pno1	52.12
NM_172265	Eif2b5	52.07
NM_133948	Psip1	52.06
NM_025997	Fam103a1	51.97
NM_001163445	Smim10l1	51.93
NM_182990	Ssrp1	51.92
NM_007770	Crx	51.84
NM_027455	Qpct	51.81
NM_080560	Ube2n	51.8
NM_001018063	Rtl8b	51.79
NM_013676	Supt5	51.79
NM_011192	Psme3	51.75
NM_008624	Mras	51.72
NM_025789	Rsph3a	51.7
NM_144885	BC005624	51.69
NM_029219	Rnf19b	51.69
NM_016903	Esd	51.63
NM_026332	Dnajc19	51.59
NM_001024206	Trappc1	51.58
NM_010422	Hexb	51.56
NM_146094	Fads1	51.53
NM_025310	Ftsj3	51.45
NM_025544	Mrps15	51.43
NM_011184	Psma3	51.41
NM_172120	Vps41	51.41
NM_172697	Prpf38a	51.21
NM_001013380	Dync1li2	51.2
NM_026551	Dcakd	51.16
NM_009082	Rpl29	51.1
NM_001159618	Pigp	51.07
NM_027052	Slc38a4	50.92
NM_029979	Trim35	50.9
NM_172615	Rubcn	50.89
NM_133975	Trip12	50.89
NM_025494	Atp6v1c1	50.85
NM_133976	Imp3	50.77
NM_010139	Epha2	50.76
NM_019537	Psmg1	50.75
NM_145517	Ormdl1	50.71
NM_026406	Rnf115	50.69
NM_145405	Ubl4a	50.64
NM_007452	Prdx3	50.63
NM_133889	Bsdc1	50.56
NM_009087	Polr1d	50.54
NM_178878	Hadha	50.53
NM_001286652	Tmem176b	50.5
NM_001039147	Morf4l1	50.49
NM_009073	Rom1	50.48
NM_025698	Tmed7	50.47
NM_028242	Htatsf1	50.46
NM_011814	Fxr2	50.4
NM_008258	Jpt1	50.34
NM_138667	Tab2	50.34
NM_009804	Cat	50.29
NM_029075	Stx11	50.29
NM_145412	Chtf8	50.27
NM_133839	Mmadhc	50.26
NM_010923	Nnat	50.26
NM_029083	Ddit4	50.23
NM_001142950	Nars	50.23
NM_025390	Pop4	50.21
NM_009794	Capn2	50.19
NM_173742	Rnasek	50.15
NM_019710	Smc1a	50.13
NM_009062	Rgs4	50.12
NM_001033474	Atxn7l3b	49.96
NM_025514	Anapc16	49.93
NM_007839	Dhx15	49.91
NM_026636	Babam1	49.9
NM_025542	Rtf2	49.86
NM_025431	Llph	49.77
NM_001110242	Ndufaf8	49.75
NM_026124	1110008F13Rik	49.74
NM_182939	Ppp4r2	49.74
NM_011519	Sdc1	49.69
NM_026309	Lsm3	49.66
NM_028197	Kif1bp	49.48
NM_023554	Nol7	49.48
NM_019960	Hspb3	49.47
NM_025319	0610009B22Rik	49.45
NM_018854	Ift20	49.44
NM_020045	Nfu1	49.4
NM_018859	Akr1e1	49.33
NM_010385	Pfdn6	49.29
NM_019758	Mtch2	49.19
NM_001081750	Zfp664	49.18
NM_019766	Ptges3	49.05
NM_007916	Ddx19a	49.04
NM_145541	Rap1a	48.95
NM_009462	Usp10	48.94
NM_001310083	Gnas	48.92
NM_001301634	Scamp5	48.82
NM_016723	Uchl3	48.81
NM_009409	Top2b	48.73
NM_134052	Adi1	48.72
NM_008928	Map2k3	48.71
NM_029148	Tmx4	48.71
NM_026389	Poldip2	48.69
NM_021552	Nsa2	48.64
NM_145546	Gtf2b	48.59
NM_133807	Lrrc59	48.58
NM_026246	Mrpl49	48.58
NM_025411	Pithd1	48.55
NM_009448	Tuba1c	48.54
NM_133795	Ttc1	48.51
NM_011189	Psme1	48.5
NM_001271590	Rpl37rt	48.47
NM_177682	Ccz1	48.44
NM_146032	Srp68	48.4
NM_133887	Stx12	48.4
NM_172650	Kctd3	48.36
NM_178622	Suds3	48.32
NM_001012336	Mdk	48.27
NM_001159513	H2afy	48.26
NM_013512	Epb41l4a	48.25
NM_001146174	Rangap1	48.25
NM_025409	Ier3ip1	48.24
NM_007381	Acadl	48.18
NM_024236	Qdpr	48.13
NM_008246	Mfsd14a	48.11
NM_001146122	Psap	48.11
NM_009768	Bsg	48.04
NM_001083945	Rsph3b	48.04
NM_011692	Vbp1	48.04
NM_007933	Eno3	47.92
NM_177124	Tnrc6b	47.92
NM_001163346	Cdc42ep4	47.89
NM_028024	Nkiras2	47.89
NM_025602	Ccdc59	47.8
NM_207207	Mrps26	47.79
NM_011221	Purb	47.78
NM_019657	Hsd17b12	47.75
NM_026126	Fundc2	47.71
NM_023140	Glrx3	47.7
NM_010191	Fdft1	47.69
NM_001146223	Dpy30	47.66
NM_029344	Acyp2	47.62
NM_026487	Atad1	47.59
NM_011816	G3bp2	47.58
NM_013840	Uxt	47.58
NM_001017959	Lamp2	47.56
NM_001166410	Rbm3	47.56
NM_133847	Tm9sf4	47.55
NM_001033174	Osbp	47.54
NM_001081274	Pgd	47.43
NM_010271	Gpd1	47.39
NM_028870	Cltb	47.37
NM_026823	Arl8a	47.32
NM_025912	Fam210b	47.32
NM_024207	Derl1	47.25
NM_008193	Guk1	47.24
NM_011936	Fto	47.16
NM_001122873	Ubl7	47.12
NM_017374	Ppp2cb	47.11
NM_013901	Slc39a1	47.11
NM_023324	Peli1	47.06
NM_001168229	Morf4l2	47.01
NM_008974	Ptp4a2	47.01
NM_001025375	Wdr61	46.96
NM_011664	Ubb	46.87
NM_019694	Letm1	46.84
NM_007414	Adprh	46.82
NM_019575	Scamp4	46.82
NM_025559	Mien1	46.79
NM_010685	Lamp2	46.78
NM_007415	Parp1	46.72
NM_011568	Alyref	46.7
NM_025647	Cmpk1	46.63
NM_007798	Ctsb	46.63
NM_028308	Mob2	46.62
NM_001039522	Leo1	46.52
NM_010411	Hdac3	46.44
NM_011341	Sdf4	46.42
NM_025842	Vps28	46.4
NM_146089	Haus1	46.39
NM_024250	Phf10	46.37
NM_001160017	Gnb1	46.34
NM_001033268	Fam120a	46.29
NM_001159645	Araf	46.26
NM_025338	Aurkaip1	46.26
NM_010368	Gusb	46.26
NM_001025388	Eno1b	46.25
NM_001029983	Man1b1	46.24
NM_019466	Rcan1	46.21
NM_023149	Cndp2	46.16
NM_008776	Pafah1b3	46.01
NM_028860	Mtmr3	46
NM_172745	Tufm	45.98
NR_003634	Rps4l	45.93
NM_029364	Gns	45.9
NM_007896	Mapre1	45.84
NM_010101	S1pr3	45.82
NM_001085500	Cisd3	45.81
NM_023127	Polr2k	45.79
NM_015781	Nap1l1	45.77
NM_020491	Sssca1	45.75
NM_009270	Sqle	45.74
NM_001313983	Thra	45.67
NM_011573	Tex264	45.66
NM_001252529	Pqbp1	45.64
NM_016897	Timm23	45.63
NM_184053	Calu	45.62
NM_024170	Rtl8a	45.58
NM_001313984	Ubb	45.58
NM_023053	Twsg1	45.57
NM_018813	Cpsf3	45.56
NM_053119	Echs1	45.54
NM_153526	Insig1	45.52
NM_207635	Rps24	45.51
NM_080559	Sh3bgrl3	45.51
NM_001289546	Amph	45.48
NM_026667	Fam114a1	45.48
NM_026550	Pak1ip1	45.41
NM_011294	Sub1	45.38
NM_133928	Chchd4	45.37
NM_080557	Snx4	45.36
NM_001165989	Ckap5	45.35
NM_133719	Metrn	45.35
NM_024281	Rrbp1	45.33
NM_001159483	Rpl19	45.3
NM_145540	Ints3	45.26
NM_001272029	Arvcf	45.22
NM_138743	Smim11	45.17
NM_133758	Usp47	45.15
NM_133701	Prpf6	45.09
NM_022032	Perp	45.07
NM_175277	Bola3	45.06
NM_020266	Dnajb2	45.03
NM_010898	Nf2	45.03
NM_010322	Gnpat	45
NM_009939	Cops2	44.96
NM_009148	Exoc4	44.96
NM_172694	Megf9	44.95
NM_145542	Ahcyl1	44.93
NM_001329869	Pea15a	44.92
NM_024461	1810037I17Rik	44.91
NM_025272	Atp6v0e	44.88
NM_023197	Knop1	44.87
NM_025966	2310039H08Rik	44.85
NM_010325	Got2	44.84
NM_001285940	Fez2	44.83
NM_001289740	Mturn	44.83
NM_022419	Abhd8	44.81
NM_177214	Snrnp200	44.79
NM_021494	Dennd5a	44.78
NM_023565	Cse1l	44.75
NM_030225	Dlst	44.73
NM_010169	F2r	44.71
NM_029884	Hgsnat	44.71
NM_030057	Trappc6b	44.71
NM_023893	Sapcd1	44.68
NM_025314	Dtd1	44.67
NM_019432	Tmem37	44.63
NM_197987	Trim37	44.61
NM_001115132	Ncaph2	44.58
NM_001347327	Podxl2	44.55
NM_019953	Cnpy2	44.54
NM_019580	Gde1	44.53
NR_034050	Snora44	44.37
NM_133939	Lsm8	44.31
NM_025716	Spryd4	44.28
NM_008287	Rida	44.27
NM_017393	Clpp	44.23
NM_009297	Supt6	44.23
NM_001081170	Pacs2	44.21
NM_026011	Arl8b	44.18
NM_030561	BC004004	44.17
NM_001159496	Ppm1b	44.15
NM_001033279	D17Wsu92e	44.12
NM_010209	Fh1	44.12
NM_026017	Ctdnep1	44.11
NM_025857	Aagab	44.05
NM_008986	Cavin1	44.04
NM_026195	Atic	44.02
NM_146107	Actr1b	44.01
NM_026499	Srsf6	44.01
NM_001329871	Pea15a	44
NM_172871	Klhl9	43.96
NM_026353	Slc48a1	43.96
NM_025691	Srp72	43.95
NM_027324	Sfxn1	43.93
NM_139059	Csnk1d	43.9
NM_009223	Snn	43.87
NM_018770	Cadm1	43.84
NM_027352	Gorasp2	43.79
NM_139291	Cdc26	43.78
NM_024456	Rab5c	43.78
NM_007688	Cfl2	43.75
NM_133797	4833439L19Rik	43.66
NM_013522	Frg1	43.66
NM_008615	Me1	43.61
NM_173867	Rcc2	43.57
NM_019785	Actr10	43.56
NM_025828	Lman2	43.52
NM_009279	Ssr4	43.51
NM_001042592	Arrdc4	43.42
NM_007836	Gadd45a	43.42
NM_001198867	Dctn1	43.41
NM_001252219	Rpl31	43.4
NM_177683	Vgll4	43.4
NM_001080981	Ddx23	43.39
NM_023854	Arfgap2	43.33
NM_175036	Leprot	43.32
NM_029635	Commd9	43.3
NM_178679	Zfp365	43.3
NM_174987	Coa6	43.25
NM_010863	Myo1b	43.24
NM_013768	Prmt5	43.14
NM_138601	D10Jhu81e	43.11
NM_001024622	Pcnp	43.1
NM_013472	Anxa6	43.09
NM_025942	Ola1	43.07
NM_021884	Tsg101	42.99
NM_017367	Ccni	42.98
NM_009954	Bcar1	42.91
NM_007943	Eps15	42.91
NM_026612	Ndufb2	42.89
NM_145600	Zfp330	42.87
NM_011155	Ppp5c	42.83
NM_053068	Chrac1	42.81
NM_007761	Crcp	42.79
NM_010423	Hey1	42.77
NM_008810	Pdha1	42.77
NM_001122963	Gpbp1	42.74
NM_024222	Stt3b	42.73
NM_026871	Hint2	42.72
NM_001276250	Cp	42.71
NM_053092	Kars	42.71
NM_007682	Cenpb	42.7
NM_012037	Vat1	42.7
NM_020010	Cyp51	42.69
NM_028451	Larp1	42.69
NM_175007	Amph	42.68
NM_025783	Chmp3	42.68
NM_001109995	Eftud2	42.68
NM_011917	Xrn2	42.67
NM_023305	Ubap1	42.66
NM_001310723	Kmt5a	42.59
NM_021608	Dctn5	42.56
NM_052994	Spock2	42.53
NM_013493	Cnbp	42.52
NM_130796	Snx18	42.52
NM_019776	Snd1	42.5
NM_178603	Mrpl50	42.44
NM_026877	Aspscr1	42.38
NM_010773	Mbd2	42.36
NM_001252218	Rpl31	42.34
NM_020494	Ddx24	42.33
NM_001113413	Rnf13	42.33
NM_015745	Rbp3	42.31
NM_010424	Hfe	42.3
NM_026455	Fam32a	42.28
NM_023311	Yipf5	42.28
NM_175606	Hopx	42.26
NM_152234	Ubqln1	42.21
NM_025797	Cyb5a	42.2
NM_009457	Uba1	42.11
NM_026383	Pnrc2	42.08
NM_025616	Timm50	41.98
NM_016856	Cpsf2	41.97
NM_008184	Gstm6	41.96
NM_011394	Slc20a2	41.96
NM_027910	Klhdc3	41.85
NM_011299	Rps6ka2	41.84
NM_172300	Ube2z	41.79
NM_026163	Pkp2	41.78
NM_181070	Rab18	41.77
NM_138602	Praf2	41.74
NM_030743	Rnf114	41.74
NR_027897	0610012G03Rik	41.72
NM_007457	Ap1s1	41.68
NM_011340	Serpinf1	41.68
NM_011432	Snrpc	41.67
NM_024288	Rmnd5a	41.62
NM_145514	Wdr26	41.61
NM_009275	Srprb	41.51
NM_145445	Eif2b2	41.48
NM_145562	Parm1	41.48
NM_025318	Emc6	41.47
NM_025849	Dmac1	41.43
NM_009813	Casq1	41.42
NM_008723	Npm3	41.42
NM_030116	Mrpl9	41.32
NM_026721	Slc39a13	41.32
NM_010726	Phyh	41.31
NM_001304544	Pakap	41.23
NM_172584	Itpk1	41.22
NM_022432	Sirt2	41.16
NM_028787	Slc35f5	41.12
NM_020260	Arhgap31	41.11
NM_183315	Ctxn1	41.08
NM_001081654	Tex264	41.04
NM_013718	Trappc3	41.01
NM_001109745	Cnbp	41
NM_001048061	Hnrnpab	41
NR_015473	1700020I14Rik	40.96
NM_001159408	B3gnt5	40.95
NM_010579	Eif6	40.92
NM_025841	Kdelr2	40.88
NM_001029978	Tceal3	40.88
NM_030153	Naa35	40.85
NR_106192	Mir8112	40.82
NM_021714	Wbp11	40.82
NM_133705	Pycr2	40.73
NM_019929	Sumo3	40.72
NM_011399	Slc25a17	40.7
NM_011779	Coro1c	40.64
NM_001081016	Zc3h7b	40.63
NM_011680	Usf2	40.6
NM_001078167	Srsf1	40.58
NM_009537	Yy1	40.58
NM_026452	Coq9	40.57
NM_001304269	Rnf4	40.57
NM_001293658	Rbm3	40.54
NM_029825	Scfd1	40.51
NM_020580	Nelfcd	40.49
NM_030152	Nol3	40.45
NM_013636	Ppp1cc	40.43
NM_013771	Yme1l1	40.4
NM_027276	Cdc16	40.38
NM_021457	Fzd1	40.38
NM_026511	Apopt1	40.37
NM_016766	Mcrs1	40.3
NM_026386	Snx2	40.27
NM_023275	Rhoj	40.24
NM_001031667	Gsk3a	40.23
NM_178617	Necab1	40.23
NM_172150	Ift52	40.22
NM_020255	Scand1	40.22
NM_001195083	Phc2	40.18
NM_022992	Arl6ip5	40.16
NM_009673	Anxa5	40.15
NM_022410	Myh9	40.14
NM_001317217	Myl6	40.1
NM_001048250	Smim15	40.09
NM_025387	Tmem14c	40.07
NM_133781	Cab39	40.06
NM_008971	Twf1	40.06
NM_019553	Ddx21	40.03
NM_133656	Crk	40.01
NM_010147	Epn1	40.01
NM_001098222	Bhlhb9	40
NM_029878	Tbcd	39.96
NM_010655	Kpna2	39.95
NM_026873	Ptcd2	39.91
NM_133756	Gpn1	39.9
NM_013791	Mkln1	39.88
NM_027890	Susd2	39.84
NM_025839	Nudt16l1	39.83
NM_001252261	Npm1	39.82
NM_001305935	Bckdhb	39.79
[truncated: 14,675 more rows]
