# Supplementary material for: Identification of novel transcripts and peptides in developing murine lens
Source: Sci Rep. 2018 Jul 24;8:11162. doi: 10.1038/s41598-018-28727-w (PMC6057992; doi:10.1038/s41598-018-28727-w)
Supplement: Supplementary file 3 — Supplementary Table 2 [file 41598_2018_28727_MOESM3_ESM.xlsx]

## Sheet: E15
Trancript	Gene ID	Transcript ID	Chromosome	Exon Number	Start	End	Expression (TPM) E15	Number of Exon
Trancript	MSTRG.100	MSTRG.100.1	chr1		23307970	23308973	1.32197	1
Exon	MSTRG.100	MSTRG.100.1		1	23307970	23308973
Trancript	MSTRG.10002	MSTRG.10002.1	chr18		36718839	36719898	4.78347	1
Exon	MSTRG.10002	MSTRG.10002.1		1	36718839	36719898
Trancript	MSTRG.10003	MSTRG.10003.1	chr18		36769479	36770299	17.405	1
Exon	MSTRG.10003	MSTRG.10003.1		1	36769479	36770299
Trancript	MSTRG.10016	MSTRG.10016.1	chr18		37334617	37338511	1.5086	1
Exon	MSTRG.10016	MSTRG.10016.1		1	37334617	37338511
Trancript	MSTRG.10017	MSTRG.10017.1	chr18		37334617	37338347	1.91504	1
Exon	MSTRG.10017	MSTRG.10017.1		1	37334617	37338347
Trancript	MSTRG.10045	MSTRG.10045.1	chr18		37812029	37812634	5.5185	1
Exon	MSTRG.10045	MSTRG.10045.1		1	37812029	37812634
Trancript	MSTRG.10046	MSTRG.10046.1	chr18		37815583	37818312	1.30814	1
Exon	MSTRG.10046	MSTRG.10046.1		1	37815583	37818312
Trancript	MSTRG.10055	MSTRG.10055.1	chr18		38158955	38159204	2.42461	1
Exon	MSTRG.10055	MSTRG.10055.1		1	38158955	38159204
Trancript	MSTRG.10058	MSTRG.10058.1	chr18		38345940	38350438	6.32957	2
Exon	MSTRG.10058	MSTRG.10058.1		1	38345940	38349596
Exon	MSTRG.10058	MSTRG.10058.1		2	38349908	38350438
Trancript	MSTRG.10059	MSTRG.10059.4	chr18		38399520	38400369	2.91214	1
Exon	MSTRG.10059	MSTRG.10059.4		1	38399520	38400369
Trancript	MSTRG.10059	MSTRG.10059.5	chr18		38407995	38409062	1.1368	1
Exon	MSTRG.10059	MSTRG.10059.5		1	38407995	38409062
Trancript	MSTRG.1006	MSTRG.1006.1	chr1		163655658	163657816	9.64319	1
Exon	MSTRG.1006	MSTRG.1006.1		1	163655658	163657816
Trancript	MSTRG.1006	MSTRG.1006.2	chr1		163655658	163657816	4.21185	2
Exon	MSTRG.1006	MSTRG.1006.2		1	163655658	163656437
Exon	MSTRG.1006	MSTRG.1006.2		2	163656771	163657816
Trancript	MSTRG.10060	MSTRG.10060.1	chr18		38401765	38405929	1.50412	1
Exon	MSTRG.10060	MSTRG.10060.1		1	38401765	38405929
Trancript	MSTRG.10061	MSTRG.10061.1	chr18		38406279	38407400	2.24912	1
Exon	MSTRG.10061	MSTRG.10061.1		1	38406279	38407400
Trancript	MSTRG.10063	MSTRG.10063.1	chr18		38422789	38423838	3.18277	1
Exon	MSTRG.10063	MSTRG.10063.1		1	38422789	38423838
Trancript	MSTRG.10064	MSTRG.10064.1	chr18		38424815	38425178	1.73174	1
Exon	MSTRG.10064	MSTRG.10064.1		1	38424815	38425178
Trancript	MSTRG.10065	MSTRG.10065.1	chr18		38425474	38426415	1.468	1
Exon	MSTRG.10065	MSTRG.10065.1		1	38425474	38426415
Trancript	MSTRG.10069	MSTRG.10069.1	chr18		38519739	38520124	1.76374	1
Exon	MSTRG.10069	MSTRG.10069.1		1	38519739	38520124
Trancript	MSTRG.10071	MSTRG.10071.1	chr18		38609525	38610943	3.27523	1
Exon	MSTRG.10071	MSTRG.10071.1		1	38609525	38610943
Trancript	MSTRG.10073	MSTRG.10073.1	chr18		38761228	38836434	3.12649	3
Exon	MSTRG.10073	MSTRG.10073.1		1	38761228	38761351
Exon	MSTRG.10073	MSTRG.10073.1		3	38836372	38836434
Exon	MSTRG.10073	MSTRG.10073.1		2	38777264	38777428
Trancript	MSTRG.10074	MSTRG.10074.1	chr18		38874038	38874389	5.0744	1
Exon	MSTRG.10074	MSTRG.10074.1		1	38874038	38874389
Trancript	MSTRG.10079	MSTRG.10079.1	chr18		40363668	40364219	3.03444	1
Exon	MSTRG.10079	MSTRG.10079.1		1	40363668	40364219
Trancript	MSTRG.10082	MSTRG.10082.1	chr18		40693018	40707103	1.16536	1
Exon	MSTRG.10082	MSTRG.10082.1		1	40693018	40707103
Trancript	MSTRG.10083	MSTRG.10083.1	chr18		42024295	42028041	1.01521	1
Exon	MSTRG.10083	MSTRG.10083.1		1	42024295	42028041
Trancript	MSTRG.10095	MSTRG.10095.1	chr18		43479240	43479497	1.293	1
Exon	MSTRG.10095	MSTRG.10095.1		1	43479240	43479497
Trancript	MSTRG.10097	MSTRG.10097.2	chr18		43632343	43637433	19.3215	5
Exon	MSTRG.10097	MSTRG.10097.2		1	43632343	43632638
Exon	MSTRG.10097	MSTRG.10097.2		3	43633183	43633338
Exon	MSTRG.10097	MSTRG.10097.2		2	43632919	43633007
Exon	MSTRG.10097	MSTRG.10097.2		5	43634643	43637433
Exon	MSTRG.10097	MSTRG.10097.2		4	43634172	43634323
Trancript	MSTRG.10099	MSTRG.10099.1	chr18		43685882	43687731	1.88846	1
Exon	MSTRG.10099	MSTRG.10099.1		1	43685882	43687731
Trancript	MSTRG.101	MSTRG.101.1	chr1		23311733	23313195	1.71584	1
Exon	MSTRG.101	MSTRG.101.1		1	23311733	23313195
Trancript	MSTRG.10100	MSTRG.10100.1	chr18		43688694	43690880	1.08704	1
Exon	MSTRG.10100	MSTRG.10100.1		1	43688694	43690880
Trancript	MSTRG.10108	MSTRG.10108.1	chr18		45229319	45230986	6.83979	1
Exon	MSTRG.10108	MSTRG.10108.1		1	45229319	45230986
Trancript	MSTRG.10110	MSTRG.10110.1	chr18		45717756	45718147	1.39095	2
Exon	MSTRG.10110	MSTRG.10110.1		1	45717756	45717945
Exon	MSTRG.10110	MSTRG.10110.1		2	45718053	45718147
Trancript	MSTRG.10113	MSTRG.10113.1	chr18		46376272	46376529	2.00546	1
Exon	MSTRG.10113	MSTRG.10113.1		1	46376272	46376529
Trancript	MSTRG.10116	MSTRG.10116.1	chr18		46394297	46397191	11.1449	1
Exon	MSTRG.10116	MSTRG.10116.1		1	46394297	46397191
Trancript	MSTRG.10120	MSTRG.10120.1	chr18		46661463	46663373	10.082	1
Exon	MSTRG.10120	MSTRG.10120.1		1	46661463	46663373
Trancript	MSTRG.10125	MSTRG.10125.1	chr18		46891306	46891568	1.23563	1
Exon	MSTRG.10125	MSTRG.10125.1		1	46891306	46891568
Trancript	MSTRG.10128	MSTRG.10128.1	chr18		47101402	47101823	3.01112	1
Exon	MSTRG.10128	MSTRG.10128.1		1	47101402	47101823
Trancript	MSTRG.10130	MSTRG.10130.1	chr18		47271598	47272338	8.70584	1
Exon	MSTRG.10130	MSTRG.10130.1		1	47271598	47272338
Trancript	MSTRG.10132	MSTRG.10132.1	chr18		47431711	47432799	2.1619	1
Exon	MSTRG.10132	MSTRG.10132.1		1	47431711	47432799
Trancript	MSTRG.10133	MSTRG.10133.1	chr18		47574341	47574876	2.27394	1
Exon	MSTRG.10133	MSTRG.10133.1		1	47574341	47574876
Trancript	MSTRG.10135	MSTRG.10135.1	chr18		47782905	47783227	1.05387	1
Exon	MSTRG.10135	MSTRG.10135.1		1	47782905	47783227
Trancript	MSTRG.10137	MSTRG.10137.3	chr18		48206308	48227808	11.5273	2
Exon	MSTRG.10137	MSTRG.10137.3		1	48206308	48207883
Exon	MSTRG.10137	MSTRG.10137.3		2	48227780	48227808
Trancript	MSTRG.10141	MSTRG.10141.1	chr18		50199561	50209468	1.15144	2
Exon	MSTRG.10141	MSTRG.10141.1		1	50199561	50202535
Exon	MSTRG.10141	MSTRG.10141.1		2	50202636	50209468
Trancript	MSTRG.10142	MSTRG.10142.1	chr18		50209806	50210253	2.4669	1
Exon	MSTRG.10142	MSTRG.10142.1		1	50209806	50210253
Trancript	MSTRG.10145	MSTRG.10145.1	chr18		50294582	50295144	33.9778	1
Exon	MSTRG.10145	MSTRG.10145.1		1	50294582	50295144
Trancript	MSTRG.10146	MSTRG.10146.1	chr18		51162702	51163435	5.41651	1
Exon	MSTRG.10146	MSTRG.10146.1		1	51162702	51163435
Trancript	MSTRG.10147	MSTRG.10147.1	chr18		52024930	52025295	11.9646	1
Exon	MSTRG.10147	MSTRG.10147.1		1	52024930	52025295
Trancript	MSTRG.10149	MSTRG.10149.1	chr18		52650963	52651665	2.86374	1
Exon	MSTRG.10149	MSTRG.10149.1		1	52650963	52651665
Trancript	MSTRG.10152	MSTRG.10152.1	chr18		53381049	53381447	2.59936	1
Exon	MSTRG.10152	MSTRG.10152.1		1	53381049	53381447
Trancript	MSTRG.10158	MSTRG.10158.1	chr18		54144394	54144946	2.02344	1
Exon	MSTRG.10158	MSTRG.10158.1		1	54144394	54144946
Trancript	MSTRG.10159	MSTRG.10159.1	chr18		54858708	54859032	51.671	1
Exon	MSTRG.10159	MSTRG.10159.1		1	54858708	54859032
Trancript	MSTRG.10160	MSTRG.10160.1	chr18		54858711	54859032	52.1524	1
Exon	MSTRG.10160	MSTRG.10160.1		1	54858711	54859032
Trancript	MSTRG.10161	MSTRG.10161.1	chr18		54972839	54988629	4.56852	3
Exon	MSTRG.10161	MSTRG.10161.1		1	54972839	54974218
Exon	MSTRG.10161	MSTRG.10161.1		3	54984830	54988629
Exon	MSTRG.10161	MSTRG.10161.1		2	54982485	54982617
Trancript	MSTRG.10161	MSTRG.10161.2	chr18		54979052	54988926	4.96185	3
Exon	MSTRG.10161	MSTRG.10161.2		1	54979052	54981124
Exon	MSTRG.10161	MSTRG.10161.2		3	54984830	54988926
Exon	MSTRG.10161	MSTRG.10161.2		2	54982485	54982617
Trancript	MSTRG.10162	MSTRG.10162.1	chr18		54976949	54978788	2.53085	1
Exon	MSTRG.10162	MSTRG.10162.1		1	54976949	54978788
Trancript	MSTRG.10164	MSTRG.10164.1	chr18		55149881	55205159	1.87527	2
Exon	MSTRG.10164	MSTRG.10164.1		1	55149881	55149988
Exon	MSTRG.10164	MSTRG.10164.1		2	55204973	55205159
Trancript	MSTRG.10164	MSTRG.10164.2	chr18		55149883	55151172	2.23662	2
Exon	MSTRG.10164	MSTRG.10164.2		1	55149883	55149988
Exon	MSTRG.10164	MSTRG.10164.2		2	55150858	55151172
Trancript	MSTRG.10165	MSTRG.10165.1	chr18		55206929	55208556	1.39829	2
Exon	MSTRG.10165	MSTRG.10165.1		1	55206929	55207127
Exon	MSTRG.10165	MSTRG.10165.1		2	55208517	55208556
Trancript	MSTRG.10166	MSTRG.10166.1	chr18		55240203	55242373	3.291	1
Exon	MSTRG.10166	MSTRG.10166.1		1	55240203	55242373
Trancript	MSTRG.10167	MSTRG.10167.1	chr18		55246559	55246789	1.64127	1
Exon	MSTRG.10167	MSTRG.10167.1		1	55246559	55246789
Trancript	MSTRG.10168	MSTRG.10168.1	chr18		55468764	55469520	3.0446	1
Exon	MSTRG.10168	MSTRG.10168.1		1	55468764	55469520
Trancript	MSTRG.10169	MSTRG.10169.1	chr18		56563167	56591516	1.80947	3
Exon	MSTRG.10169	MSTRG.10169.1		1	56563167	56563262
Exon	MSTRG.10169	MSTRG.10169.1		3	56591357	56591516
Exon	MSTRG.10169	MSTRG.10169.1		2	56577834	56578031
Trancript	MSTRG.10169	MSTRG.10169.2	chr18		56587479	56591507	1.60654	2
Exon	MSTRG.10169	MSTRG.10169.2		1	56587479	56587535
Exon	MSTRG.10169	MSTRG.10169.2		2	56591357	56591507
Trancript	MSTRG.1017	MSTRG.1017.1	chr1		164700549	164700987	1.57501	1
Exon	MSTRG.1017	MSTRG.1017.1		1	164700549	164700987
Trancript	MSTRG.10171	MSTRG.10171.1	chr18		56673391	56673615	1.56724	1
Exon	MSTRG.10171	MSTRG.10171.1		1	56673391	56673615
Trancript	MSTRG.10178	MSTRG.10178.1	chr18		57085491	57085962	1.99469	1
Exon	MSTRG.10178	MSTRG.10178.1		1	57085491	57085962
Trancript	MSTRG.10186	MSTRG.10186.1	chr18		58375114	58376091	1.83311	1
Exon	MSTRG.10186	MSTRG.10186.1		1	58375114	58376091
Trancript	MSTRG.10187	MSTRG.10187.1	chr18		58381627	58382244	1.83236	1
Exon	MSTRG.10187	MSTRG.10187.1		1	58381627	58382244
Trancript	MSTRG.10202	MSTRG.10202.1	chr18		60753591	60783976	3.82026	3
Exon	MSTRG.10202	MSTRG.10202.1		1	60753591	60756142
Exon	MSTRG.10202	MSTRG.10202.1		3	60783825	60783976
Exon	MSTRG.10202	MSTRG.10202.1		2	60760049	60764144
Trancript	MSTRG.10202	MSTRG.10202.4	chr18		60753743	60789193	2.27197	3
Exon	MSTRG.10202	MSTRG.10202.4		1	60753743	60756142
Exon	MSTRG.10202	MSTRG.10202.4		3	60789106	60789193
Exon	MSTRG.10202	MSTRG.10202.4		2	60760049	60764144
Trancript	MSTRG.10207	MSTRG.10207.2	chr18		61073775	61079058	12.278	2
Exon	MSTRG.10207	MSTRG.10207.2		1	61073775	61073994
Exon	MSTRG.10207	MSTRG.10207.2		2	61076012	61079058
Trancript	MSTRG.1021	MSTRG.1021.1	chr1		165554323	165554855	23.1406	1
Exon	MSTRG.1021	MSTRG.1021.1		1	165554323	165554855
Trancript	MSTRG.10210	MSTRG.10210.1	chr18		61114364	61114700	1.19341	1
Exon	MSTRG.10210	MSTRG.10210.1		1	61114364	61114700
Trancript	MSTRG.10213	MSTRG.10213.1	chr18		61125392	61125687	1.06184	1
Exon	MSTRG.10213	MSTRG.10213.1		1	61125392	61125687
Trancript	MSTRG.10214	MSTRG.10214.1	chr18		61126833	61127065	2.39873	1
Exon	MSTRG.10214	MSTRG.10214.1		1	61126833	61127065
Trancript	MSTRG.10215	MSTRG.10215.1	chr18		61129946	61130503	1.0326	1
Exon	MSTRG.10215	MSTRG.10215.1		1	61129946	61130503
Trancript	MSTRG.10216	MSTRG.10216.1	chr18		61133793	61137206	1.17567	1
Exon	MSTRG.10216	MSTRG.10216.1		1	61133793	61137206
Trancript	MSTRG.10217	MSTRG.10217.1	chr18		61138424	61139036	1.04335	1
Exon	MSTRG.10217	MSTRG.10217.1		1	61138424	61139036
Trancript	MSTRG.10218	MSTRG.10218.1	chr18		61140046	61140452	2.26404	1
Exon	MSTRG.10218	MSTRG.10218.1		1	61140046	61140452
Trancript	MSTRG.10219	MSTRG.10219.1	chr18		61140930	61141434	2.10395	1
Exon	MSTRG.10219	MSTRG.10219.1		1	61140930	61141434
Trancript	MSTRG.10220	MSTRG.10220.1	chr18		61141893	61143929	1.24459	1
Exon	MSTRG.10220	MSTRG.10220.1		1	61141893	61143929
Trancript	MSTRG.10225	MSTRG.10225.1	chr18		61352586	61353587	2.41517	1
Exon	MSTRG.10225	MSTRG.10225.1		1	61352586	61353587
Trancript	MSTRG.10229	MSTRG.10229.1	chr18		61418683	61419626	104.401	1
Exon	MSTRG.10229	MSTRG.10229.1		1	61418683	61419626
Trancript	MSTRG.10231	MSTRG.10231.1	chr18		61451367	61454950	1.04563	1
Exon	MSTRG.10231	MSTRG.10231.1		1	61451367	61454950
Trancript	MSTRG.10232	MSTRG.10232.1	chr18		61455683	61457514	1.28456	1
Exon	MSTRG.10232	MSTRG.10232.1		1	61455683	61457514
Trancript	MSTRG.1025	MSTRG.1025.1	chr1		165925035	165927338	4.65076	2
Exon	MSTRG.1025	MSTRG.1025.1		1	165925035	165925108
Exon	MSTRG.1025	MSTRG.1025.1		2	165926045	165927338
Trancript	MSTRG.10257	MSTRG.10257.1	chr18		63703250	63703484	77.865	1
Exon	MSTRG.10257	MSTRG.10257.1		1	63703250	63703484
Trancript	MSTRG.10258	MSTRG.10258.1	chr18		63703539	63704051	69.7782	1
Exon	MSTRG.10258	MSTRG.10258.1		1	63703539	63704051
Trancript	MSTRG.10259	MSTRG.10259.1	chr18		63703541	63704344	34.0156	2
Exon	MSTRG.10259	MSTRG.10259.1		1	63703541	63703953
Exon	MSTRG.10259	MSTRG.10259.1		2	63704263	63704344
Trancript	MSTRG.10260	MSTRG.10260.1	chr18		63820808	63822037	4.22446	1
Exon	MSTRG.10260	MSTRG.10260.1		1	63820808	63822037
Trancript	MSTRG.10263	MSTRG.10263.1	chr18		64448200	64448408	14.3358	1
Exon	MSTRG.10263	MSTRG.10263.1		1	64448200	64448408
Trancript	MSTRG.10265	MSTRG.10265.1	chr18		64607780	64609794	8.84064	1
Exon	MSTRG.10265	MSTRG.10265.1		1	64607780	64609794
Trancript	MSTRG.10269	MSTRG.10269.1	chr18		64771503	64772099	19.0786	1
Exon	MSTRG.10269	MSTRG.10269.1		1	64771503	64772099
Trancript	MSTRG.10272	MSTRG.10272.1	chr18		65681528	65691499	4.40885	5
Exon	MSTRG.10272	MSTRG.10272.1		1	65681528	65683576
Exon	MSTRG.10272	MSTRG.10272.1		3	65688338	65688480
Exon	MSTRG.10272	MSTRG.10272.1		2	65686096	65686378
Exon	MSTRG.10272	MSTRG.10272.1		5	65691220	65691499
Exon	MSTRG.10272	MSTRG.10272.1		4	65690827	65691011
Trancript	MSTRG.10272	MSTRG.10272.3	chr18		65683245	65691499	1.94987	4
Exon	MSTRG.10272	MSTRG.10272.3		1	65683245	65683576
Exon	MSTRG.10272	MSTRG.10272.3		3	65690827	65691011
Exon	MSTRG.10272	MSTRG.10272.3		2	65686096	65686378
Exon	MSTRG.10272	MSTRG.10272.3		4	65691220	65691499
Trancript	MSTRG.10272	MSTRG.10272.4	chr18		65685739	65691405	2.30632	4
Exon	MSTRG.10272	MSTRG.10272.4		1	65685739	65685910
Exon	MSTRG.10272	MSTRG.10272.4		3	65690827	65691011
Exon	MSTRG.10272	MSTRG.10272.4		2	65686096	65686378
Exon	MSTRG.10272	MSTRG.10272.4		4	65691220	65691405
Trancript	MSTRG.10273	MSTRG.10273.1	chr18		65738205	65739019	1.17642	1
Exon	MSTRG.10273	MSTRG.10273.1		1	65738205	65739019
Trancript	MSTRG.10277	MSTRG.10277.4	chr18		66094295	66098743	14.6225	2
Exon	MSTRG.10277	MSTRG.10277.4		1	66094295	66095143
Exon	MSTRG.10277	MSTRG.10277.4		2	66097674	66098743
Trancript	MSTRG.10287	MSTRG.10287.1	chr18		67479899	67480824	1.12003	1
Exon	MSTRG.10287	MSTRG.10287.1		1	67479899	67480824
Trancript	MSTRG.10292	MSTRG.10292.1	chr18		67722058	67722628	21.7825	1
Exon	MSTRG.10292	MSTRG.10292.1		1	67722058	67722628
Trancript	MSTRG.10296	MSTRG.10296.1	chr18		67932968	67934531	2.50518	1
Exon	MSTRG.10296	MSTRG.10296.1		1	67932968	67934531
Trancript	MSTRG.10303	MSTRG.10303.1	chr18		68851714	68851972	1085.89	1
Exon	MSTRG.10303	MSTRG.10303.1		1	68851714	68851972
Trancript	MSTRG.10310	MSTRG.10310.1	chr18		70664486	70664786	1.37216	1
Exon	MSTRG.10310	MSTRG.10310.1		1	70664486	70664786
Trancript	MSTRG.10314	MSTRG.10314.1	chr18		70785958	70788721	3.88311	1
Exon	MSTRG.10314	MSTRG.10314.1		1	70785958	70788721
Trancript	MSTRG.10315	MSTRG.10315.1	chr18		70807459	70807735	2.08011	1
Exon	MSTRG.10315	MSTRG.10315.1		1	70807459	70807735
Trancript	MSTRG.10321	MSTRG.10321.1	chr18		73924677	73928192	8.46784	1
Exon	MSTRG.10321	MSTRG.10321.1		1	73924677	73928192
Trancript	MSTRG.10328	MSTRG.10328.1	chr18		74360555	74361618	2.9741	1
Exon	MSTRG.10328	MSTRG.10328.1		1	74360555	74361618
Trancript	MSTRG.10337	MSTRG.10337.1	chr18		74931391	74933954	1.72453	1
Exon	MSTRG.10337	MSTRG.10337.1		1	74931391	74933954
Trancript	MSTRG.10338	MSTRG.10338.1	chr18		74937744	74938428	2.50884	2
Exon	MSTRG.10338	MSTRG.10338.1		1	74937744	74937785
Exon	MSTRG.10338	MSTRG.10338.1		2	74938239	74938428
Trancript	MSTRG.10345	MSTRG.10345.1	chr18		75518221	75526863	3.10703	3
Exon	MSTRG.10345	MSTRG.10345.1		1	75518221	75520159
Exon	MSTRG.10345	MSTRG.10345.1		3	75526584	75526863
Exon	MSTRG.10345	MSTRG.10345.1		2	75524729	75525516
Trancript	MSTRG.10345	MSTRG.10345.3	chr18		75524149	75526726	4.63303	3
Exon	MSTRG.10345	MSTRG.10345.3		1	75524149	75524481
Exon	MSTRG.10345	MSTRG.10345.3		3	75526584	75526726
Exon	MSTRG.10345	MSTRG.10345.3		2	75524729	75525516
Trancript	MSTRG.10350	MSTRG.10350.1	chr18		76400336	76401350	2.16511	1
Exon	MSTRG.10350	MSTRG.10350.1		1	76400336	76401350
Trancript	MSTRG.10352	MSTRG.10352.1	chr18		76857214	76871730	2.12117	3
Exon	MSTRG.10352	MSTRG.10352.1		1	76857214	76857613
Exon	MSTRG.10352	MSTRG.10352.1		3	76871442	76871730
Exon	MSTRG.10352	MSTRG.10352.1		2	76861240	76861366
Trancript	MSTRG.10354	MSTRG.10354.1	chr18		77182842	77189993	4.89745	2
Exon	MSTRG.10354	MSTRG.10354.1		1	77182842	77183270
Exon	MSTRG.10354	MSTRG.10354.1		2	77189852	77189993
Trancript	MSTRG.10356	MSTRG.10356.1	chr18		77299894	77301391	1.85935	1
Exon	MSTRG.10356	MSTRG.10356.1		1	77299894	77301391
Trancript	MSTRG.10357	MSTRG.10357.1	chr18		77302886	77303854	2.84392	1
Exon	MSTRG.10357	MSTRG.10357.1		1	77302886	77303854
Trancript	MSTRG.10363	MSTRG.10363.1	chr18		77968552	77971595	1.11306	2
Exon	MSTRG.10363	MSTRG.10363.1		1	77968552	77969217
Exon	MSTRG.10363	MSTRG.10363.1		2	77971543	77971595
Trancript	MSTRG.10367	MSTRG.10367.1	chr18		78134739	78134953	1.38822	1
Exon	MSTRG.10367	MSTRG.10367.1		1	78134739	78134953
Trancript	MSTRG.10369	MSTRG.10369.1	chr18		78232823	78234013	1.33235	1
Exon	MSTRG.10369	MSTRG.10369.1		1	78232823	78234013
Trancript	MSTRG.10371	MSTRG.10371.1	chr18		80156319	80156610	3.3348	1
Exon	MSTRG.10371	MSTRG.10371.1		1	80156319	80156610
Trancript	MSTRG.10379	MSTRG.10379.1	chr18		80666413	80672552	2.00954	1
Exon	MSTRG.10379	MSTRG.10379.1		1	80666413	80672552
Trancript	MSTRG.10383	MSTRG.10383.1	chr18		82507745	82509372	150.825	1
Exon	MSTRG.10383	MSTRG.10383.1		1	82507745	82509372
Trancript	MSTRG.10385	MSTRG.10385.1	chr18		82692979	82693442	97.8158	1
Exon	MSTRG.10385	MSTRG.10385.1		1	82692979	82693442
Trancript	MSTRG.10387	MSTRG.10387.1	chr18		82862292	82871589	2.47355	2
Exon	MSTRG.10387	MSTRG.10387.1		1	82862292	82863701
Exon	MSTRG.10387	MSTRG.10387.1		2	82868877	82871589
Trancript	MSTRG.10388	MSTRG.10388.1	chr18		82862292	82863502	6.09021	1
Exon	MSTRG.10388	MSTRG.10388.1		1	82862292	82863502
Trancript	MSTRG.10392	MSTRG.10392.2	chr18		84181041	84256038	12.276	2
Exon	MSTRG.10392	MSTRG.10392.2		1	84181041	84185633
Exon	MSTRG.10392	MSTRG.10392.2		2	84255407	84256038
Trancript	MSTRG.10397	MSTRG.10397.1	chr18		84759880	84761527	1.37335	1
Exon	MSTRG.10397	MSTRG.10397.1		1	84759880	84761527
Trancript	MSTRG.10398	MSTRG.10398.1	chr18		84821092	84889493	2.29602	2
Exon	MSTRG.10398	MSTRG.10398.1		1	84821092	84821118
Exon	MSTRG.10398	MSTRG.10398.1		2	84888467	84889493
Trancript	MSTRG.10401	MSTRG.10401.1	chr18		84890868	84892868	1.04238	1
Exon	MSTRG.10401	MSTRG.10401.1		1	84890868	84892868
Trancript	MSTRG.10403	MSTRG.10403.1	chr18		84917052	84919156	1.13198	1
Exon	MSTRG.10403	MSTRG.10403.1		1	84917052	84919156
Trancript	MSTRG.10407	MSTRG.10407.1	chr18		85115871	85116232	4.34849	1
Exon	MSTRG.10407	MSTRG.10407.1		1	85115871	85116232
Trancript	MSTRG.10409	MSTRG.10409.1	chr18		86016704	86016922	2.09604	1
Exon	MSTRG.10409	MSTRG.10409.1		1	86016704	86016922
Trancript	MSTRG.10410	MSTRG.10410.1	chr18		86412407	86412809	5.43592	1
Exon	MSTRG.10410	MSTRG.10410.1		1	86412407	86412809
Trancript	MSTRG.10412	MSTRG.10412.1	chr18		88020878	88021415	3.21296	1
Exon	MSTRG.10412	MSTRG.10412.1		1	88020878	88021415
Trancript	MSTRG.10417	MSTRG.10417.1	chr18		90480377	90480764	5.7916	1
Exon	MSTRG.10417	MSTRG.10417.1		1	90480377	90480764
Trancript	MSTRG.10418	MSTRG.10418.1	chr18		90481122	90481531	4.77816	1
Exon	MSTRG.10418	MSTRG.10418.1		1	90481122	90481531
Trancript	MSTRG.10420	MSTRG.10420.1	chr18		90749158	90762340	3.45161	4
Exon	MSTRG.10420	MSTRG.10420.1		1	90749158	90749291
Exon	MSTRG.10420	MSTRG.10420.1		3	90758666	90758726
Exon	MSTRG.10420	MSTRG.10420.1		2	90758348	90758474
Exon	MSTRG.10420	MSTRG.10420.1		4	90760223	90762340
Trancript	MSTRG.10420	MSTRG.10420.2	chr18		90749175	90762286	4.83575	3
Exon	MSTRG.10420	MSTRG.10420.2		1	90749175	90749291
Exon	MSTRG.10420	MSTRG.10420.2		3	90760223	90762286
Exon	MSTRG.10420	MSTRG.10420.2		2	90758348	90758474
Trancript	MSTRG.10431	MSTRG.10431.1	chr19		3689927	3708216	2.4636	3
Exon	MSTRG.10431	MSTRG.10431.1		1	3689927	3690000
Exon	MSTRG.10431	MSTRG.10431.1		3	3708061	3708216
Exon	MSTRG.10431	MSTRG.10431.1		2	3706646	3706785
Trancript	MSTRG.10433	MSTRG.10433.1	chr19		3763666	3764438	1.48402	1
Exon	MSTRG.10433	MSTRG.10433.1		1	3763666	3764438
Trancript	MSTRG.10435	MSTRG.10435.1	chr19		3821519	3822371	5.8979	1
Exon	MSTRG.10435	MSTRG.10435.1		1	3821519	3822371
Trancript	MSTRG.10459	MSTRG.10459.6	chr19		4220704	4221848	1.10709	1
Exon	MSTRG.10459	MSTRG.10459.6		1	4220704	4221848
Trancript	MSTRG.1046	MSTRG.1046.1	chr1		167720751	167721121	3.05841	1
Exon	MSTRG.1046	MSTRG.1046.1		1	167720751	167721121
Trancript	MSTRG.10460	MSTRG.10460.1	chr19		4218592	4220119	1.20668	1
Exon	MSTRG.10460	MSTRG.10460.1		1	4218592	4220119
Trancript	MSTRG.10466	MSTRG.10466.1	chr19		4413350	4414600	2.24765	1
Exon	MSTRG.10466	MSTRG.10466.1		1	4413350	4414600
Trancript	MSTRG.10473	MSTRG.10473.2	chr19		4611789	4615790	4.69822	2
Exon	MSTRG.10473	MSTRG.10473.2		1	4611789	4612638
Exon	MSTRG.10473	MSTRG.10473.2		2	4613156	4615790
Trancript	MSTRG.10477	MSTRG.10477.1	chr19		4661406	4661625	3.14286	1
Exon	MSTRG.10477	MSTRG.10477.1		1	4661406	4661625
Trancript	MSTRG.10480	MSTRG.10480.6	chr19		4759433	4765940	2.43784	2
Exon	MSTRG.10480	MSTRG.10480.6		1	4759433	4762647
Exon	MSTRG.10480	MSTRG.10480.6		2	4764350	4765940
Trancript	MSTRG.10480	MSTRG.10480.7	chr19		4759552	4765940	2.5104	2
Exon	MSTRG.10480	MSTRG.10480.7		1	4759552	4762647
Exon	MSTRG.10480	MSTRG.10480.7		2	4765263	4765940
Trancript	MSTRG.1049	MSTRG.1049.1	chr1		167976694	167977067	1.18928	1
Exon	MSTRG.1049	MSTRG.1049.1		1	167976694	167977067
Trancript	MSTRG.10497	MSTRG.10497.1	chr19		5096442	5098022	3.68018	1
Exon	MSTRG.10497	MSTRG.10497.1		1	5096442	5098022
Trancript	MSTRG.1050	MSTRG.1050.1	chr1		167977551	167981096	1.77507	2
Exon	MSTRG.1050	MSTRG.1050.1		1	167977551	167979567
Exon	MSTRG.1050	MSTRG.1050.1		2	167979842	167981096
Trancript	MSTRG.1051	MSTRG.1051.1	chr1		167977551	167979736	1.5781	2
Exon	MSTRG.1051	MSTRG.1051.1		1	167977551	167979012
Exon	MSTRG.1051	MSTRG.1051.1		2	167979125	167979736
Trancript	MSTRG.1051	MSTRG.1051.2	chr1		167977866	167979241	2.17925	2
Exon	MSTRG.1051	MSTRG.1051.2		1	167977866	167979012
Exon	MSTRG.1051	MSTRG.1051.2		2	167979121	167979241
Trancript	MSTRG.10510	MSTRG.10510.1	chr19		5435942	5436764	14.0652	1
Exon	MSTRG.10510	MSTRG.10510.1		1	5435942	5436764
Trancript	MSTRG.10519	MSTRG.10519.1	chr19		5510830	5549764	1.58644	4
Exon	MSTRG.10519	MSTRG.10519.1		1	5510830	5512946
Exon	MSTRG.10519	MSTRG.10519.1		3	5531540	5531658
Exon	MSTRG.10519	MSTRG.10519.1		2	5517653	5517692
Exon	MSTRG.10519	MSTRG.10519.1		4	5549682	5549764
Trancript	MSTRG.10522	MSTRG.10522.1	chr19		5571511	5573843	1.05211	1
Exon	MSTRG.10522	MSTRG.10522.1		1	5571511	5573843
Trancript	MSTRG.1053	MSTRG.1053.1	chr1		167995335	167998993	1.20941	1
Exon	MSTRG.1053	MSTRG.1053.1		1	167995335	167998993
Trancript	MSTRG.10537	MSTRG.10537.1	chr19		5772981	5773586	1.70762	1
Exon	MSTRG.10537	MSTRG.10537.1		1	5772981	5773586
Trancript	MSTRG.10538	MSTRG.10538.1	chr19		5794787	5795144	1.26779	1
Exon	MSTRG.10538	MSTRG.10538.1		1	5794787	5795144
Trancript	MSTRG.10539	MSTRG.10539.4	chr19		5796082	5802674	61.7283	2
Exon	MSTRG.10539	MSTRG.10539.4		1	5796082	5801966
Exon	MSTRG.10539	MSTRG.10539.4		2	5802125	5802674
Trancript	MSTRG.10542	MSTRG.10542.1	chr19		5877847	5878228	3.0167	1
Exon	MSTRG.10542	MSTRG.10542.1		1	5877847	5878228
Trancript	MSTRG.10544	MSTRG.10544.1	chr19		5891081	5894363	2.02909	2
Exon	MSTRG.10544	MSTRG.10544.1		1	5891081	5893117
Exon	MSTRG.10544	MSTRG.10544.1		2	5893970	5894363
Trancript	MSTRG.10546	MSTRG.10546.1	chr19		5910555	5914838	12.8491	3
Exon	MSTRG.10546	MSTRG.10546.1		1	5910555	5910587
Exon	MSTRG.10546	MSTRG.10546.1		3	5914537	5914838
Exon	MSTRG.10546	MSTRG.10546.1		2	5912795	5913072
Trancript	MSTRG.10551	MSTRG.10551.1	chr19		6043329	6046751	3.29911	2
Exon	MSTRG.10551	MSTRG.10551.1		1	6043329	6044883
Exon	MSTRG.10551	MSTRG.10551.1		2	6046659	6046751
Trancript	MSTRG.10561	MSTRG.10561.1	chr19		6098225	6098586	1.27335	1
Exon	MSTRG.10561	MSTRG.10561.1		1	6098225	6098586
Trancript	MSTRG.10563	MSTRG.10563.2	chr19		6114188	6114920	3.24988	2
Exon	MSTRG.10563	MSTRG.10563.2		1	6114188	6114777
Exon	MSTRG.10563	MSTRG.10563.2		2	6114854	6114920
Trancript	MSTRG.10563	MSTRG.10563.3	chr19		6115044	6115786	3.87746	1
Exon	MSTRG.10563	MSTRG.10563.3		1	6115044	6115786
Trancript	MSTRG.10564	MSTRG.10564.1	chr19		6110721	6110954	2.33723	1
Exon	MSTRG.10564	MSTRG.10564.1		1	6110721	6110954
Trancript	MSTRG.10577	MSTRG.10577.1	chr19		6355617	6363679	2.35697	3
Exon	MSTRG.10577	MSTRG.10577.1		1	6355617	6355840
Exon	MSTRG.10577	MSTRG.10577.1		3	6363328	6363679
Exon	MSTRG.10577	MSTRG.10577.1		2	6360660	6360781
Trancript	MSTRG.10577	MSTRG.10577.2	chr19		6355620	6363697	2.56842	3
Exon	MSTRG.10577	MSTRG.10577.2		1	6355620	6355840
Exon	MSTRG.10577	MSTRG.10577.2		3	6363607	6363697
Exon	MSTRG.10577	MSTRG.10577.2		2	6360660	6360781
Trancript	MSTRG.10581	MSTRG.10581.1	chr19		6410819	6411683	2.11718	1
Exon	MSTRG.10581	MSTRG.10581.1		1	6410819	6411683
Trancript	MSTRG.10583	MSTRG.10583.1	chr19		6592185	6593115	3.34801	1
Exon	MSTRG.10583	MSTRG.10583.1		1	6592185	6593115
Trancript	MSTRG.1059	MSTRG.1059.1	chr1		168361639	168362029	26.5224	1
Exon	MSTRG.1059	MSTRG.1059.1		1	168361639	168362029
Trancript	MSTRG.10590	MSTRG.10590.1	chr19		6988916	6989428	2.50693	1
Exon	MSTRG.10590	MSTRG.10590.1		1	6988916	6989428
Trancript	MSTRG.10591	MSTRG.10591.1	chr19		6991745	6992756	1.82422	1
Exon	MSTRG.10591	MSTRG.10591.1		1	6991745	6992756
Trancript	MSTRG.10595	MSTRG.10595.3	chr19		7017052	7026395	8.2266	2
Exon	MSTRG.10595	MSTRG.10595.3		1	7017052	7017536
Exon	MSTRG.10595	MSTRG.10595.3		2	7025130	7026395
Trancript	MSTRG.10597	MSTRG.10597.1	chr19		7044375	7044676	2.07581	1
Exon	MSTRG.10597	MSTRG.10597.1		1	7044375	7044676
Trancript	MSTRG.10598	MSTRG.10598.1	chr19		7047853	7048073	1.56432	1
Exon	MSTRG.10598	MSTRG.10598.1		1	7047853	7048073
Trancript	MSTRG.10599	MSTRG.10599.1	chr19		7048679	7049474	4.34314	1
Exon	MSTRG.10599	MSTRG.10599.1		1	7048679	7049474
Trancript	MSTRG.1060	MSTRG.1060.1	chr1		168875707	168876519	11.6159	1
Exon	MSTRG.1060	MSTRG.1060.1		1	168875707	168876519
Trancript	MSTRG.10609	MSTRG.10609.1	chr19		7161999	7235166	1.03384	3
Exon	MSTRG.10609	MSTRG.10609.1		1	7161999	7171719
Exon	MSTRG.10609	MSTRG.10609.1		3	7235122	7235166
Exon	MSTRG.10609	MSTRG.10609.1		2	7179577	7180492
Trancript	MSTRG.10616	MSTRG.10616.1	chr19		7435647	7435983	6.81512	1
Exon	MSTRG.10616	MSTRG.10616.1		1	7435647	7435983
Trancript	MSTRG.10619	MSTRG.10619.1	chr19		7471710	7473958	18.6292	1
Exon	MSTRG.10619	MSTRG.10619.1		1	7471710	7473958
Trancript	MSTRG.10620	MSTRG.10620.2	chr19		7491655	7500394	4.04225	3
Exon	MSTRG.10620	MSTRG.10620.2		1	7491655	7492407
Exon	MSTRG.10620	MSTRG.10620.2		3	7496404	7500394
Exon	MSTRG.10620	MSTRG.10620.2		2	7494557	7496134
Trancript	MSTRG.10620	MSTRG.10620.4	chr19		7491655	7500394	1.93566	3
Exon	MSTRG.10620	MSTRG.10620.4		1	7491655	7492407
Exon	MSTRG.10620	MSTRG.10620.4		3	7497115	7500394
Exon	MSTRG.10620	MSTRG.10620.4		2	7494557	7496134
Trancript	MSTRG.10623	MSTRG.10623.1	chr19		7613629	7614111	8.37445	1
Exon	MSTRG.10623	MSTRG.10623.1		1	7613629	7614111
Trancript	MSTRG.10625	MSTRG.10625.1	chr19		7656028	7658687	2.25278	1
Exon	MSTRG.10625	MSTRG.10625.1		1	7656028	7658687
Trancript	MSTRG.10626	MSTRG.10626.1	chr19		7663817	7666931	1.16237	1
Exon	MSTRG.10626	MSTRG.10626.1		1	7663817	7666931
Trancript	MSTRG.10627	MSTRG.10627.1	chr19		7668037	7668784	1.20784	1
Exon	MSTRG.10627	MSTRG.10627.1		1	7668037	7668784
Trancript	MSTRG.10628	MSTRG.10628.1	chr19		7671137	7675495	2.04243	2
Exon	MSTRG.10628	MSTRG.10628.1		1	7671137	7673400
Exon	MSTRG.10628	MSTRG.10628.1		2	7675138	7675495
Trancript	MSTRG.10628	MSTRG.10628.3	chr19		7676531	7678719	1.64908	2
Exon	MSTRG.10628	MSTRG.10628.3		1	7676531	7677618
Exon	MSTRG.10628	MSTRG.10628.3		2	7678459	7678719
Trancript	MSTRG.10629	MSTRG.10629.1	chr19		7714594	7715494	1.25982	1
Exon	MSTRG.10629	MSTRG.10629.1		1	7714594	7715494
Trancript	MSTRG.1063	MSTRG.1063.1	chr1		169010707	169011454	1.07843	1
Exon	MSTRG.1063	MSTRG.1063.1		1	169010707	169011454
Trancript	MSTRG.10630	MSTRG.10630.1	chr19		7716459	7725075	1.04493	1
Exon	MSTRG.10630	MSTRG.10630.1		1	7716459	7725075
Trancript	MSTRG.10631	MSTRG.10631.1	chr19		7742804	7743647	5.05191	1
Exon	MSTRG.10631	MSTRG.10631.1		1	7742804	7743647
Trancript	MSTRG.10633	MSTRG.10633.1	chr19		8035156	8035372	4.24841	1
Exon	MSTRG.10633	MSTRG.10633.1		1	8035156	8035372
Trancript	MSTRG.1064	MSTRG.1064.1	chr1		169028473	169028716	2.32514	1
Exon	MSTRG.1064	MSTRG.1064.1		1	169028473	169028716
Trancript	MSTRG.10642	MSTRG.10642.1	chr19		8667374	8667646	1.20726	1
Exon	MSTRG.10642	MSTRG.10642.1		1	8667374	8667646
Trancript	MSTRG.10659	MSTRG.10659.1	chr19		8880557	8882499	1.56102	1
Exon	MSTRG.10659	MSTRG.10659.1		1	8880557	8882499
Trancript	MSTRG.10662	MSTRG.10662.1	chr19		8910034	8910504	2.89088	1
Exon	MSTRG.10662	MSTRG.10662.1		1	8910034	8910504
Trancript	MSTRG.10667	MSTRG.10667.1	chr19		8951321	8951733	1.75508	1
Exon	MSTRG.10667	MSTRG.10667.1		1	8951321	8951733
Trancript	MSTRG.1067	MSTRG.1067.1	chr1		169270220	169270668	12.633	1
Exon	MSTRG.1067	MSTRG.1067.1		1	169270220	169270668
Trancript	MSTRG.10682	MSTRG.10682.1	chr19		9184393	9185954	5.18867	1
Exon	MSTRG.10682	MSTRG.10682.1		1	9184393	9185954
Trancript	MSTRG.10685	MSTRG.10685.1	chr19		9290835	9344123	79.6086	2
Exon	MSTRG.10685	MSTRG.10685.1		1	9290835	9291407
Exon	MSTRG.10685	MSTRG.10685.1		2	9344110	9344123
Trancript	MSTRG.10686	MSTRG.10686.1	chr19		9357737	9358993	10.222	1
Exon	MSTRG.10686	MSTRG.10686.1		1	9357737	9358993
Trancript	MSTRG.10688	MSTRG.10688.1	chr19		9903433	9911650	2.58225	2
Exon	MSTRG.10688	MSTRG.10688.1		1	9903433	9905901
Exon	MSTRG.10688	MSTRG.10688.1		2	9911204	9911650
Trancript	MSTRG.10690	MSTRG.10690.1	chr19		9911073	9911653	3.0377	1
Exon	MSTRG.10690	MSTRG.10690.1		1	9911073	9911653
Trancript	MSTRG.10691	MSTRG.10691.1	chr19		9939441	9942101	1.94878	1
Exon	MSTRG.10691	MSTRG.10691.1		1	9939441	9942101
Trancript	MSTRG.10692	MSTRG.10692.1	chr19		9943565	9946402	1.74603	1
Exon	MSTRG.10692	MSTRG.10692.1		1	9943565	9946402
Trancript	MSTRG.10694	MSTRG.10694.1	chr19		9974181	9977069	3.77456	3
Exon	MSTRG.10694	MSTRG.10694.1		1	9974181	9974510
Exon	MSTRG.10694	MSTRG.10694.1		3	9977007	9977069
Exon	MSTRG.10694	MSTRG.10694.1		2	9975358	9975567
Trancript	MSTRG.10706	MSTRG.10706.4	chr19		10497480	10501076	1.05242	2
Exon	MSTRG.10706	MSTRG.10706.4		1	10497480	10497502
Exon	MSTRG.10706	MSTRG.10706.4		2	10500789	10501076
Trancript	MSTRG.1072	MSTRG.1072.1	chr1		171184569	171191596	2.00564	3
Exon	MSTRG.1072	MSTRG.1072.1		1	171184569	171184973
Exon	MSTRG.1072	MSTRG.1072.1		3	171188112	171191596
Exon	MSTRG.1072	MSTRG.1072.1		2	171187329	171187460
Trancript	MSTRG.10727	MSTRG.10727.1	chr19		11023205	11023566	3.40207	2
Exon	MSTRG.10727	MSTRG.10727.1		1	11023205	11023359
Exon	MSTRG.10727	MSTRG.10727.1		2	11023420	11023566
Trancript	MSTRG.10727	MSTRG.10727.2	chr19		11023265	11023609	3.55319	2
Exon	MSTRG.10727	MSTRG.10727.2		1	11023265	11023419
Exon	MSTRG.10727	MSTRG.10727.2		2	11023480	11023609
Trancript	MSTRG.10727	MSTRG.10727.3	chr19		11023348	11023638	1.71199	2
Exon	MSTRG.10727	MSTRG.10727.3		1	11023348	11023479
Exon	MSTRG.10727	MSTRG.10727.3		2	11023540	11023638
Trancript	MSTRG.10730	MSTRG.10730.1	chr19		11195516	11197059	4.61811	1
Exon	MSTRG.10730	MSTRG.10730.1		1	11195516	11197059
Trancript	MSTRG.10741	MSTRG.10741.1	chr19		11886704	11889976	2.4562	2
Exon	MSTRG.10741	MSTRG.10741.1		1	11886704	11886851
Exon	MSTRG.10741	MSTRG.10741.1		2	11889813	11889976
Trancript	MSTRG.10742	MSTRG.10742.1	chr19		11895899	11898206	1.94727	1
Exon	MSTRG.10742	MSTRG.10742.1		1	11895899	11898206
Trancript	MSTRG.10743	MSTRG.10743.1	chr19		11898473	11899506	1.61155	1
Exon	MSTRG.10743	MSTRG.10743.1		1	11898473	11899506
Trancript	MSTRG.10745	MSTRG.10745.1	chr19		11952667	11952899	2.42841	1
Exon	MSTRG.10745	MSTRG.10745.1		1	11952667	11952899
Trancript	MSTRG.10749	MSTRG.10749.1	chr19		12535164	12539766	6.82249	2
Exon	MSTRG.10749	MSTRG.10749.1		1	12535164	12535351
Exon	MSTRG.10749	MSTRG.10749.1		2	12535641	12539766
Trancript	MSTRG.10753	MSTRG.10753.1	chr19		12671046	12672682	2.3121	2
Exon	MSTRG.10753	MSTRG.10753.1		1	12671046	12671074
Exon	MSTRG.10753	MSTRG.10753.1		2	12672261	12672682
Trancript	MSTRG.10757	MSTRG.10757.1	chr19		12875861	12876174	1.72007	1
Exon	MSTRG.10757	MSTRG.10757.1		1	12875861	12876174
Trancript	MSTRG.10760	MSTRG.10760.1	chr19		15034822	15035056	1.22594	1
Exon	MSTRG.10760	MSTRG.10760.1		1	15034822	15035056
Trancript	MSTRG.10762	MSTRG.10762.1	chr19		16028708	16030193	3.95501	1
Exon	MSTRG.10762	MSTRG.10762.1		1	16028708	16030193
Trancript	MSTRG.10767	MSTRG.10767.1	chr19		16206037	16206726	1.2242	1
Exon	MSTRG.10767	MSTRG.10767.1		1	16206037	16206726
Trancript	MSTRG.10768	MSTRG.10768.2	chr19		16452567	16463138	2.77184	3
Exon	MSTRG.10768	MSTRG.10768.2		1	16452567	16452800
Exon	MSTRG.10768	MSTRG.10768.2		3	16461044	16463138
Exon	MSTRG.10768	MSTRG.10768.2		2	16457694	16460197
Trancript	MSTRG.10770	MSTRG.10770.1	chr19		16340941	16342129	121.845	1
Exon	MSTRG.10770	MSTRG.10770.1		1	16340941	16342129
Trancript	MSTRG.10780	MSTRG.10780.1	chr19		18001170	18002488	29.8504	1
Exon	MSTRG.10780	MSTRG.10780.1		1	18001170	18002488
Trancript	MSTRG.10781	MSTRG.10781.1	chr19		18001170	18002488	29.9194	1
Exon	MSTRG.10781	MSTRG.10781.1		1	18001170	18002488
Trancript	MSTRG.10784	MSTRG.10784.1	chr19		18713225	18713593	3.43528	1
Exon	MSTRG.10784	MSTRG.10784.1		1	18713225	18713593
Trancript	MSTRG.10786	MSTRG.10786.1	chr19		19000387	19001339	3.73663	1
Exon	MSTRG.10786	MSTRG.10786.1		1	19000387	19001339
Trancript	MSTRG.10788	MSTRG.10788.1	chr19		20053241	20053643	1.97089	1
Exon	MSTRG.10788	MSTRG.10788.1		1	20053241	20053643
Trancript	MSTRG.10789	MSTRG.10789.1	chr19		20073781	20074490	1.3017	1
Exon	MSTRG.10789	MSTRG.10789.1		1	20073781	20074490
Trancript	MSTRG.10791	MSTRG.10791.1	chr19		20078619	20084757	3.68158	2
Exon	MSTRG.10791	MSTRG.10791.1		1	20078619	20080764
Exon	MSTRG.10791	MSTRG.10791.1		2	20084311	20084757
Trancript	MSTRG.10793	MSTRG.10793.1	chr19		20191421	20192061	1.03908	1
Exon	MSTRG.10793	MSTRG.10793.1		1	20191421	20192061
Trancript	MSTRG.10796	MSTRG.10796.1	chr19		20764027	20766894	3.0698	1
Exon	MSTRG.10796	MSTRG.10796.1		1	20764027	20766894
Trancript	MSTRG.10800	MSTRG.10800.1	chr19		21345637	21346650	1.03614	1
Exon	MSTRG.10800	MSTRG.10800.1		1	21345637	21346650
Trancript	MSTRG.10806	MSTRG.10806.24	chr19		22825173	22846871	5.33999	2
Exon	MSTRG.10806	MSTRG.10806.24		1	22825173	22828055
Exon	MSTRG.10806	MSTRG.10806.24		2	22843609	22846871
Trancript	MSTRG.10806	MSTRG.10806.25	chr19		22956614	23069867	15.6965	3
Exon	MSTRG.10806	MSTRG.10806.25		1	22956614	22956626
Exon	MSTRG.10806	MSTRG.10806.25		3	23064999	23069867
Exon	MSTRG.10806	MSTRG.10806.25		2	23039876	23039934
Trancript	MSTRG.10806	MSTRG.10806.26	chr19		23016771	23069852	2.8704	3
Exon	MSTRG.10806	MSTRG.10806.26		1	23016771	23016794
Exon	MSTRG.10806	MSTRG.10806.26		3	23064993	23069852
Exon	MSTRG.10806	MSTRG.10806.26		2	23039891	23039934
Trancript	MSTRG.10806	MSTRG.10806.30	chr19		23039863	23069901	15.3997	2
Exon	MSTRG.10806	MSTRG.10806.30		1	23039863	23039934
Exon	MSTRG.10806	MSTRG.10806.30		2	23064997	23069901
Trancript	MSTRG.10807	MSTRG.10807.1	chr19		22515506	22518148	22.5102	1
Exon	MSTRG.10807	MSTRG.10807.1		1	22515506	22518148
Trancript	MSTRG.10808	MSTRG.10808.1	chr19		22765241	22766689	1.99898	2
Exon	MSTRG.10808	MSTRG.10808.1		1	22765241	22765943
Exon	MSTRG.10808	MSTRG.10808.1		2	22766432	22766689
Trancript	MSTRG.10810	MSTRG.10810.1	chr19		22828059	22835750	7.40104	1
Exon	MSTRG.10810	MSTRG.10810.1		1	22828059	22835750
Trancript	MSTRG.10820	MSTRG.10820.1	chr19		23694236	23694855	77.5742	1
Exon	MSTRG.10820	MSTRG.10820.1		1	23694236	23694855
Trancript	MSTRG.10821	MSTRG.10821.1	chr19		23750307	23751231	117.071	1
Exon	MSTRG.10821	MSTRG.10821.1		1	23750307	23751231
Trancript	MSTRG.10823	MSTRG.10823.1	chr19		23796252	23806128	9.64957	1
Exon	MSTRG.10823	MSTRG.10823.1		1	23796252	23806128
Trancript	MSTRG.10828	MSTRG.10828.1	chr19		24363481	24365183	4.74001	1
Exon	MSTRG.10828	MSTRG.10828.1		1	24363481	24365183
Trancript	MSTRG.1083	MSTRG.1083.1	chr1		172244841	172245538	58.291	1
Exon	MSTRG.1083	MSTRG.1083.1		1	172244841	172245538
Trancript	MSTRG.10831	MSTRG.10831.1	chr19		24630774	24634070	1.97922	1
Exon	MSTRG.10831	MSTRG.10831.1		1	24630774	24634070
Trancript	MSTRG.10832	MSTRG.10832.1	chr19		24634343	24636744	2.76865	1
Exon	MSTRG.10832	MSTRG.10832.1		1	24634343	24636744
Trancript	MSTRG.10835	MSTRG.10835.1	chr19		24936405	24936912	1.36743	1
Exon	MSTRG.10835	MSTRG.10835.1		1	24936405	24936912
Trancript	MSTRG.10836	MSTRG.10836.1	chr19		24950114	24951372	40.1221	1
Exon	MSTRG.10836	MSTRG.10836.1		1	24950114	24951372
Trancript	MSTRG.10840	MSTRG.10840.1	chr19		25107620	25108057	31.2651	1
Exon	MSTRG.10840	MSTRG.10840.1		1	25107620	25108057
Trancript	MSTRG.10842	MSTRG.10842.1	chr19		25421306	25421713	19.2914	1
Exon	MSTRG.10842	MSTRG.10842.1		1	25421306	25421713
Trancript	MSTRG.10845	MSTRG.10845.1	chr19		26994310	26994899	4.29702	1
Exon	MSTRG.10845	MSTRG.10845.1		1	26994310	26994899
Trancript	MSTRG.10848	MSTRG.10848.1	chr19		27279611	27279826	1.36579	1
Exon	MSTRG.10848	MSTRG.10848.1		1	27279611	27279826
Trancript	MSTRG.1085	MSTRG.1085.1	chr1		172581982	172595017	4.06913	2
Exon	MSTRG.1085	MSTRG.1085.1		1	172581982	172582661
Exon	MSTRG.1085	MSTRG.1085.1		2	172594877	172595017
Trancript	MSTRG.10851	MSTRG.10851.1	chr19		27458504	27459292	1.23125	1
Exon	MSTRG.10851	MSTRG.10851.1		1	27458504	27459292
Trancript	MSTRG.10852	MSTRG.10852.1	chr19		27462170	27462688	1.6986	1
Exon	MSTRG.10852	MSTRG.10852.1		1	27462170	27462688
Trancript	MSTRG.10859	MSTRG.10859.1	chr19		28837372	28837724	15.993	1
Exon	MSTRG.10859	MSTRG.10859.1		1	28837372	28837724
Trancript	MSTRG.10861	MSTRG.10861.1	chr19		28937099	28937389	10.3925	1
Exon	MSTRG.10861	MSTRG.10861.1		1	28937099	28937389
Trancript	MSTRG.10865	MSTRG.10865.1	chr19		29077890	29078396	37.8657	1
Exon	MSTRG.10865	MSTRG.10865.1		1	29077890	29078396
Trancript	MSTRG.10870	MSTRG.10870.1	chr19		29234480	29235730	83.5997	1
Exon	MSTRG.10870	MSTRG.10870.1		1	29234480	29235730
Trancript	MSTRG.10876	MSTRG.10876.1	chr19		29680701	29681367	2.58983	1
Exon	MSTRG.10876	MSTRG.10876.1		1	29680701	29681367
Trancript	MSTRG.1088	MSTRG.1088.1	chr1		172803014	172803800	3.43811	1
Exon	MSTRG.1088	MSTRG.1088.1		1	172803014	172803800
Trancript	MSTRG.10882	MSTRG.10882.5	chr19		30166706	30168215	3.03923	2
Exon	MSTRG.10882	MSTRG.10882.5		1	30166706	30167539
Exon	MSTRG.10882	MSTRG.10882.5		2	30168005	30168215
Trancript	MSTRG.10886	MSTRG.10886.1	chr19		30612996	30613333	4.43224	1
Exon	MSTRG.10886	MSTRG.10886.1		1	30612996	30613333
Trancript	MSTRG.10894	MSTRG.10894.1	chr19		32463706	32466805	1.26866	1
Exon	MSTRG.10894	MSTRG.10894.1		1	32463706	32466805
Trancript	MSTRG.10895	MSTRG.10895.1	chr19		32540362	32541111	202.943	1
Exon	MSTRG.10895	MSTRG.10895.1		1	32540362	32541111
Trancript	MSTRG.10898	MSTRG.10898.1	chr19		32746446	32746824	4.95311	1
Exon	MSTRG.10898	MSTRG.10898.1		1	32746446	32746824
Trancript	MSTRG.10904	MSTRG.10904.1	chr19		33746768	33748534	14.3455	1
Exon	MSTRG.10904	MSTRG.10904.1		1	33746768	33748534
Trancript	MSTRG.1091	MSTRG.1091.1	chr1		172855453	172855793	8.78986	1
Exon	MSTRG.1091	MSTRG.1091.1		1	172855453	172855793
Trancript	MSTRG.10910	MSTRG.10910.1	chr19		34657654	34663362	1.11465	2
Exon	MSTRG.10910	MSTRG.10910.1		1	34657654	34657857
Exon	MSTRG.10910	MSTRG.10910.1		2	34661551	34663362
Trancript	MSTRG.1093	MSTRG.1093.1	chr1		172877473	172877745	3.93976	1
Exon	MSTRG.1093	MSTRG.1093.1		1	172877473	172877745
Trancript	MSTRG.10940	MSTRG.10940.1	chr19		37752310	37772021	1.40695	3
Exon	MSTRG.10940	MSTRG.10940.1		1	37752310	37752886
Exon	MSTRG.10940	MSTRG.10940.1		3	37771650	37772021
Exon	MSTRG.10940	MSTRG.10940.1		2	37771218	37771353
Trancript	MSTRG.10940	MSTRG.10940.2	chr19		37767801	37772021	11.7276	3
Exon	MSTRG.10940	MSTRG.10940.2		1	37767801	37768188
Exon	MSTRG.10940	MSTRG.10940.2		3	37771650	37772021
Exon	MSTRG.10940	MSTRG.10940.2		2	37771218	37771353
Trancript	MSTRG.10952	MSTRG.10952.1	chr19		38777538	38777806	2.57037	1
Exon	MSTRG.10952	MSTRG.10952.1		1	38777538	38777806
Trancript	MSTRG.10953	MSTRG.10953.1	chr19		38778141	38778867	7.68783	1
Exon	MSTRG.10953	MSTRG.10953.1		1	38778141	38778867
Trancript	MSTRG.10956	MSTRG.10956.1	chr19		38989336	38989745	1.17342	1
Exon	MSTRG.10956	MSTRG.10956.1		1	38989336	38989745
Trancript	MSTRG.10958	MSTRG.10958.1	chr19		40287488	40287818	3.07766	1
Exon	MSTRG.10958	MSTRG.10958.1		1	40287488	40287818
Trancript	MSTRG.10963	MSTRG.10963.1	chr19		40633412	40636682	13.9347	1
Exon	MSTRG.10963	MSTRG.10963.1		1	40633412	40636682
Trancript	MSTRG.10964	MSTRG.10964.1	chr19		40663030	40665749	3.22001	3
Exon	MSTRG.10964	MSTRG.10964.1		1	40663030	40663109
Exon	MSTRG.10964	MSTRG.10964.1		3	40665329	40665749
Exon	MSTRG.10964	MSTRG.10964.1		2	40664345	40664397
Trancript	MSTRG.10965	MSTRG.10965.1	chr19		40666844	40673911	6.28629	2
Exon	MSTRG.10965	MSTRG.10965.1		1	40666844	40672032
Exon	MSTRG.10965	MSTRG.10965.1		2	40673716	40673911
Trancript	MSTRG.10967	MSTRG.10967.1	chr19		40674140	40675956	2.02092	2
Exon	MSTRG.10967	MSTRG.10967.1		1	40674140	40674200
Exon	MSTRG.10967	MSTRG.10967.1		2	40674934	40675956
Trancript	MSTRG.10968	MSTRG.10968.6	chr19		40773381	40785854	19.6493	2
Exon	MSTRG.10968	MSTRG.10968.6		1	40773381	40774889
Exon	MSTRG.10968	MSTRG.10968.6		2	40785653	40785854
Trancript	MSTRG.10969	MSTRG.10969.1	chr19		40689597	40692066	1.23252	1
Exon	MSTRG.10969	MSTRG.10969.1		1	40689597	40692066
Trancript	MSTRG.10970	MSTRG.10970.1	chr19		40696218	40699086	16.8784	1
Exon	MSTRG.10970	MSTRG.10970.1		1	40696218	40699086
Trancript	MSTRG.10971	MSTRG.10971.1	chr19		40696218	40699086	16.8892	1
Exon	MSTRG.10971	MSTRG.10971.1		1	40696218	40699086
Trancript	MSTRG.10973	MSTRG.10973.1	chr19		40765932	40774513	5.60429	3
Exon	MSTRG.10973	MSTRG.10973.1		1	40765932	40769299
Exon	MSTRG.10973	MSTRG.10973.1		3	40774256	40774513
Exon	MSTRG.10973	MSTRG.10973.1		2	40772521	40773625
Trancript	MSTRG.10973	MSTRG.10973.2	chr19		40765932	40774489	1.59134	2
Exon	MSTRG.10973	MSTRG.10973.2		1	40765932	40770551
Exon	MSTRG.10973	MSTRG.10973.2		2	40774256	40774489
Trancript	MSTRG.10973	MSTRG.10973.3	chr19		40765987	40774513	1.8065	2
Exon	MSTRG.10973	MSTRG.10973.3		1	40765987	40769299
Exon	MSTRG.10973	MSTRG.10973.3		2	40774256	40774513
Trancript	MSTRG.10973	MSTRG.10973.5	chr19		40771529	40774513	1.46469	2
Exon	MSTRG.10973	MSTRG.10973.5		1	40771529	40772605
Exon	MSTRG.10973	MSTRG.10973.5		2	40774256	40774513
Trancript	MSTRG.10975	MSTRG.10975.1	chr19		40896797	40903544	1.14097	3
Exon	MSTRG.10975	MSTRG.10975.1		1	40896797	40897261
Exon	MSTRG.10975	MSTRG.10975.1		3	40901660	40903544
Exon	MSTRG.10975	MSTRG.10975.1		2	40899422	40899596
Trancript	MSTRG.10979	MSTRG.10979.1	chr19		41338679	41339874	2.47627	1
Exon	MSTRG.10979	MSTRG.10979.1		1	41338679	41339874
Trancript	MSTRG.10982	MSTRG.10982.1	chr19		41656928	41662841	1.83107	1
Exon	MSTRG.10982	MSTRG.10982.1		1	41656928	41662841
Trancript	MSTRG.10984	MSTRG.10984.1	chr19		41663555	41670608	3.03876	1
Exon	MSTRG.10984	MSTRG.10984.1		1	41663555	41670608
Trancript	MSTRG.10987	MSTRG.10987.1	chr19		41843748	41844052	4.58361	2
Exon	MSTRG.10987	MSTRG.10987.1		1	41843748	41843902
Exon	MSTRG.10987	MSTRG.10987.1		2	41843969	41844052
Trancript	MSTRG.10987	MSTRG.10987.2	chr19		41843775	41844019	4.63868	2
Exon	MSTRG.10987	MSTRG.10987.2		1	41843775	41843869
Exon	MSTRG.10987	MSTRG.10987.2		2	41843903	41844019
Trancript	MSTRG.10987	MSTRG.10987.3	chr19		41843775	41844019	3.9911	2
Exon	MSTRG.10987	MSTRG.10987.3		1	41843775	41843902
Exon	MSTRG.10987	MSTRG.10987.3		2	41843936	41844019
Trancript	MSTRG.10990	MSTRG.10990.1	chr19		41933938	41937063	3.05164	1
Exon	MSTRG.10990	MSTRG.10990.1		1	41933938	41937063
Trancript	MSTRG.110	MSTRG.110.1	chr1		24587066	24650073	139.205	3
Exon	MSTRG.110	MSTRG.110.1		1	24587066	24587075
Exon	MSTRG.110	MSTRG.110.1		3	24649961	24650073
Exon	MSTRG.110	MSTRG.110.1		2	24618455	24619513
Trancript	MSTRG.110	MSTRG.110.2	chr1		24607673	24671017	171.873	3
Exon	MSTRG.110	MSTRG.110.2		1	24607673	24607687
Exon	MSTRG.110	MSTRG.110.2		3	24671006	24671017
Exon	MSTRG.110	MSTRG.110.2		2	24621716	24622997
Trancript	MSTRG.110	MSTRG.110.4	chr1		24609109	24622391	6.31759	2
Exon	MSTRG.110	MSTRG.110.4		1	24609109	24609118
Exon	MSTRG.110	MSTRG.110.4		2	24618455	24622391
Trancript	MSTRG.110	MSTRG.110.5	chr1		24618371	24622396	273.016	2
Exon	MSTRG.110	MSTRG.110.5		1	24618371	24619205
Exon	MSTRG.110	MSTRG.110.5		2	24621351	24622396
Trancript	MSTRG.11005	MSTRG.11005.1	chr19		42234476	42234747	4.73521	1
Exon	MSTRG.11005	MSTRG.11005.1		1	42234476	42234747
Trancript	MSTRG.11020	MSTRG.11020.1	chr19		43310550	43312398	3.03417	1
Exon	MSTRG.11020	MSTRG.11020.1		1	43310550	43312398
Trancript	MSTRG.11029	MSTRG.11029.1	chr19		43992861	43994190	1.98417	1
Exon	MSTRG.11029	MSTRG.11029.1		1	43992861	43994190
Trancript	MSTRG.11030	MSTRG.11030.1	chr19		43995125	43996152	1.2251	1
Exon	MSTRG.11030	MSTRG.11030.1		1	43995125	43996152
Trancript	MSTRG.11031	MSTRG.11031.1	chr19		43999015	44001415	2.69205	1
Exon	MSTRG.11031	MSTRG.11031.1		1	43999015	44001415
Trancript	MSTRG.11041	MSTRG.11041.1	chr19		44590810	44591387	1.79436	1
Exon	MSTRG.11041	MSTRG.11041.1		1	44590810	44591387
Trancript	MSTRG.11045	MSTRG.11045.1	chr19		44652558	44654111	1.02335	1
Exon	MSTRG.11045	MSTRG.11045.1		1	44652558	44654111
Trancript	MSTRG.11052	MSTRG.11052.2	chr19		45101400	45105795	1.31822	1
Exon	MSTRG.11052	MSTRG.11052.2		1	45101400	45105795
Trancript	MSTRG.11057	MSTRG.11057.1	chr19		45524754	45525733	39.0428	1
Exon	MSTRG.11057	MSTRG.11057.1		1	45524754	45525733
Trancript	MSTRG.1106	MSTRG.1106.1	chr1		173178279	173180186	3.0706	1
Exon	MSTRG.1106	MSTRG.1106.1		1	173178279	173180186
Trancript	MSTRG.11061	MSTRG.11061.1	chr19		45656321	45657660	1.45424	1
Exon	MSTRG.11061	MSTRG.11061.1		1	45656321	45657660
Trancript	MSTRG.11073	MSTRG.11073.1	chr19		46378087	46379076	3.6399	1
Exon	MSTRG.11073	MSTRG.11073.1		1	46378087	46379076
Trancript	MSTRG.11075	MSTRG.11075.1	chr19		46379246	46379819	1.45774	2
Exon	MSTRG.11075	MSTRG.11075.1		1	46379246	46379340
Exon	MSTRG.11075	MSTRG.11075.1		2	46379598	46379819
Trancript	MSTRG.11076	MSTRG.11076.1	chr19		46386538	46389979	1.75179	1
Exon	MSTRG.11076	MSTRG.11076.1		1	46386538	46389979
Trancript	MSTRG.11077	MSTRG.11077.1	chr19		46397987	46398258	1.65195	1
Exon	MSTRG.11077	MSTRG.11077.1		1	46397987	46398258
Trancript	MSTRG.11083	MSTRG.11083.1	chr19		46450413	46450958	1.36766	1
Exon	MSTRG.11083	MSTRG.11083.1		1	46450413	46450958
Trancript	MSTRG.11086	MSTRG.11086.1	chr19		46574534	46576115	5.75535	1
Exon	MSTRG.11086	MSTRG.11086.1		1	46574534	46576115
Trancript	MSTRG.11089	MSTRG.11089.1	chr19		46603269	46605520	1.21532	1
Exon	MSTRG.11089	MSTRG.11089.1		1	46603269	46605520
Trancript	MSTRG.11098	MSTRG.11098.1	chr19		47099049	47099718	37.3401	1
Exon	MSTRG.11098	MSTRG.11098.1		1	47099049	47099718
Trancript	MSTRG.111	MSTRG.111.1	chr1		24618370	24623029	3718.82	1
Exon	MSTRG.111	MSTRG.111.1		1	24618370	24623029
Trancript	MSTRG.11100	MSTRG.11100.1	chr19		47140838	47141455	1.33139	1
Exon	MSTRG.11100	MSTRG.11100.1		1	47140838	47141455
Trancript	MSTRG.1111	MSTRG.1111.1	chr1		173234359	173235664	2.20182	1
Exon	MSTRG.1111	MSTRG.1111.1		1	173234359	173235664
Trancript	MSTRG.11110	MSTRG.11110.1	chr19		47759698	47807612	13.6333	3
Exon	MSTRG.11110	MSTRG.11110.1		1	47759698	47759711
Exon	MSTRG.11110	MSTRG.11110.1		3	47807369	47807612
Exon	MSTRG.11110	MSTRG.11110.1		2	47807216	47807320
Trancript	MSTRG.11110	MSTRG.11110.2	chr19		47806981	47807612	11.2259	3
Exon	MSTRG.11110	MSTRG.11110.2		1	47806981	47807224
Exon	MSTRG.11110	MSTRG.11110.2		3	47807417	47807612
Exon	MSTRG.11110	MSTRG.11110.2		2	47807273	47807368
Trancript	MSTRG.11110	MSTRG.11110.3	chr19		47806981	47807612	6.69204	2
Exon	MSTRG.11110	MSTRG.11110.3		1	47806981	47807224
Exon	MSTRG.11110	MSTRG.11110.3		2	47807321	47807612
Trancript	MSTRG.11110	MSTRG.11110.4	chr19		47807118	47807612	9.51459	2
Exon	MSTRG.11110	MSTRG.11110.4		1	47807118	47807272
Exon	MSTRG.11110	MSTRG.11110.4		2	47807321	47807612
Trancript	MSTRG.11110	MSTRG.11110.5	chr19		47807125	47807612	3.6681	3
Exon	MSTRG.11110	MSTRG.11110.5		1	47807125	47807224
Exon	MSTRG.11110	MSTRG.11110.5		3	47807369	47807612
Exon	MSTRG.11110	MSTRG.11110.5		2	47807273	47807320
Trancript	MSTRG.11110	MSTRG.11110.6	chr19		47807126	47807592	8.85077	2
Exon	MSTRG.11110	MSTRG.11110.6		1	47807126	47807272
Exon	MSTRG.11110	MSTRG.11110.6		2	47807369	47807592
Trancript	MSTRG.11110	MSTRG.11110.7	chr19		47807130	47807470	11.4777	2
Exon	MSTRG.11110	MSTRG.11110.7		1	47807130	47807320
Exon	MSTRG.11110	MSTRG.11110.7		2	47807417	47807470
Trancript	MSTRG.11116	MSTRG.11116.2	chr19		47969135	47993850	11.1268	2
Exon	MSTRG.11116	MSTRG.11116.2		1	47969135	47972680
Exon	MSTRG.11116	MSTRG.11116.2		2	47993614	47993850
Trancript	MSTRG.11118	MSTRG.11118.1	chr19		53053419	53053635	1.59315	1
Exon	MSTRG.11118	MSTRG.11118.1		1	53053419	53053635
Trancript	MSTRG.11120	MSTRG.11120.1	chr19		53058912	53060540	1.48782	1
Exon	MSTRG.11120	MSTRG.11120.1		1	53058912	53060540
Trancript	MSTRG.11123	MSTRG.11123.1	chr19		53162272	53163159	1.7143	1
Exon	MSTRG.11123	MSTRG.11123.1		1	53162272	53163159
Trancript	MSTRG.11129	MSTRG.11129.1	chr19		53662434	53663617	32.3779	1
Exon	MSTRG.11129	MSTRG.11129.1		1	53662434	53663617
Trancript	MSTRG.1113	MSTRG.1113.1	chr1		173257444	173258913	1.41108	1
Exon	MSTRG.1113	MSTRG.1113.1		1	173257444	173258913
Trancript	MSTRG.11131	MSTRG.11131.1	chr19		53722058	53722893	1.30297	1
Exon	MSTRG.11131	MSTRG.11131.1		1	53722058	53722893
Trancript	MSTRG.11136	MSTRG.11136.1	chr19		54119454	54123471	1.8988	2
Exon	MSTRG.11136	MSTRG.11136.1		1	54119454	54120304
Exon	MSTRG.11136	MSTRG.11136.1		2	54120397	54123471
Trancript	MSTRG.11136	MSTRG.11136.2	chr19		54119580	54123471	1.50664	2
Exon	MSTRG.11136	MSTRG.11136.2		1	54119580	54120267
Exon	MSTRG.11136	MSTRG.11136.2		2	54120397	54123471
Trancript	MSTRG.11137	MSTRG.11137.1	chr19		55008974	55010891	1.67049	1
Exon	MSTRG.11137	MSTRG.11137.1		1	55008974	55010891
Trancript	MSTRG.11138	MSTRG.11138.1	chr19		55013704	55014316	1.11478	1
Exon	MSTRG.11138	MSTRG.11138.1		1	55013704	55014316
Trancript	MSTRG.11140	MSTRG.11140.1	chr19		55174034	55177843	3.10256	2
Exon	MSTRG.11140	MSTRG.11140.1		1	55174034	55174122
Exon	MSTRG.11140	MSTRG.11140.1		2	55177673	55177843
Trancript	MSTRG.11141	MSTRG.11141.1	chr19		55178791	55179018	3.12861	1
Exon	MSTRG.11141	MSTRG.11141.1		1	55178791	55179018
Trancript	MSTRG.11142	MSTRG.11142.1	chr19		55179862	55184637	2.47632	1
Exon	MSTRG.11142	MSTRG.11142.1		1	55179862	55184637
Trancript	MSTRG.11144	MSTRG.11144.1	chr19		55371849	55372383	1.63487	1
Exon	MSTRG.11144	MSTRG.11144.1		1	55371849	55372383
Trancript	MSTRG.11146	MSTRG.11146.4	chr19		55390795	55392698	1.07767	2
Exon	MSTRG.11146	MSTRG.11146.4		1	55390795	55391034
Exon	MSTRG.11146	MSTRG.11146.4		2	55392301	55392698
Trancript	MSTRG.11147	MSTRG.11147.1	chr19		55520782	55521060	1.31929	1
Exon	MSTRG.11147	MSTRG.11147.1		1	55520782	55521060
Trancript	MSTRG.11148	MSTRG.11148.1	chr19		55522369	55522570	3.95347	1
Exon	MSTRG.11148	MSTRG.11148.1		1	55522369	55522570
Trancript	MSTRG.11153	MSTRG.11153.1	chr19		56481623	56485397	1.09896	1
Exon	MSTRG.11153	MSTRG.11153.1		1	56481623	56485397
Trancript	MSTRG.11154	MSTRG.11154.1	chr19		56481783	56485722	1.11143	1
Exon	MSTRG.11154	MSTRG.11154.1		1	56481783	56485722
Trancript	MSTRG.11155	MSTRG.11155.1	chr19		56494757	56500393	1.34327	2
Exon	MSTRG.11155	MSTRG.11155.1		1	56494757	56499201
Exon	MSTRG.11155	MSTRG.11155.1		2	56499888	56500393
Trancript	MSTRG.11176	MSTRG.11176.1	chr19		58647083	58658538	3.07617	2
Exon	MSTRG.11176	MSTRG.11176.1		1	58647083	58647307
Exon	MSTRG.11176	MSTRG.11176.1		2	58658277	58658538
Trancript	MSTRG.11181	MSTRG.11181.1	chr19		59244848	59245154	3.00295	1
Exon	MSTRG.11181	MSTRG.11181.1		1	59244848	59245154
Trancript	MSTRG.11184	MSTRG.11184.1	chr19		59396766	59397290	760.516	1
Exon	MSTRG.11184	MSTRG.11184.1		1	59396766	59397290
Trancript	MSTRG.11185	MSTRG.11185.1	chr19		59396775	59397290	773.88	1
Exon	MSTRG.11185	MSTRG.11185.1		1	59396775	59397290
Trancript	MSTRG.11186	MSTRG.11186.1	chr19		59422514	59423743	1.46343	1
Exon	MSTRG.11186	MSTRG.11186.1		1	59422514	59423743
Trancript	MSTRG.11189	MSTRG.11189.1	chr19		60252175	60262202	1.64112	1
Exon	MSTRG.11189	MSTRG.11189.1		1	60252175	60262202
Trancript	MSTRG.11192	MSTRG.11192.1	chr19		60271233	60319232	3.12506	2
Exon	MSTRG.11192	MSTRG.11192.1		1	60271233	60275187
Exon	MSTRG.11192	MSTRG.11192.1		2	60319223	60319232
Trancript	MSTRG.11198	MSTRG.11198.1	chr19		60905516	60905780	1.12629	1
Exon	MSTRG.11198	MSTRG.11198.1		1	60905516	60905780
Trancript	MSTRG.11204	MSTRG.11204.1	chr19		61175936	61176162	1.80947	1
Exon	MSTRG.11204	MSTRG.11204.1		1	61175936	61176162
Trancript	MSTRG.11205	MSTRG.11205.1	chr19		61242856	61244665	9.07452	1
Exon	MSTRG.11205	MSTRG.11205.1		1	61242856	61244665
Trancript	MSTRG.11206	MSTRG.11206.1	chr19		61259723	61260572	1.62689	1
Exon	MSTRG.11206	MSTRG.11206.1		1	61259723	61260572
Trancript	MSTRG.11207	MSTRG.11207.1	chr19		61261070	61261319	1.67787	1
Exon	MSTRG.11207	MSTRG.11207.1		1	61261070	61261319
Trancript	MSTRG.11208	MSTRG.11208.1	chr19		61299042	61299340	1.37592	1
Exon	MSTRG.11208	MSTRG.11208.1		1	61299042	61299340
Trancript	MSTRG.11224	MSTRG.11224.1	chr2		4547792	4548589	2.26288	1
Exon	MSTRG.11224	MSTRG.11224.1		1	4547792	4548589
Trancript	MSTRG.11227	MSTRG.11227.1	chr2		4719979	4720185	2.02267	1
Exon	MSTRG.11227	MSTRG.11227.1		1	4719979	4720185
Trancript	MSTRG.11231	MSTRG.11231.1	chr2		4880517	4880816	19.9452	1
Exon	MSTRG.11231	MSTRG.11231.1		1	4880517	4880816
Trancript	MSTRG.11236	MSTRG.11236.1	chr2		5300018	5300424	201.693	1
Exon	MSTRG.11236	MSTRG.11236.1		1	5300018	5300424
Trancript	MSTRG.11247	MSTRG.11247.1	chr2		6373068	6373387	2.83668	1
Exon	MSTRG.11247	MSTRG.11247.1		1	6373068	6373387
Trancript	MSTRG.11250	MSTRG.11250.1	chr2		6997222	6997452	7.98186	1
Exon	MSTRG.11250	MSTRG.11250.1		1	6997222	6997452
Trancript	MSTRG.11251	MSTRG.11251.1	chr2		7326422	7328278	1.59691	1
Exon	MSTRG.11251	MSTRG.11251.1		1	7326422	7328278
Trancript	MSTRG.11252	MSTRG.11252.1	chr2		7328603	7330863	2.20576	1
Exon	MSTRG.11252	MSTRG.11252.1		1	7328603	7330863
Trancript	MSTRG.11253	MSTRG.11253.1	chr2		8962277	8963345	10.6183	1
Exon	MSTRG.11253	MSTRG.11253.1		1	8962277	8963345
Trancript	MSTRG.11254	MSTRG.11254.1	chr2		8963809	8964179	16.7732	1
Exon	MSTRG.11254	MSTRG.11254.1		1	8963809	8964179
Trancript	MSTRG.11256	MSTRG.11256.1	chr2		9781381	9781593	1.2173	1
Exon	MSTRG.11256	MSTRG.11256.1		1	9781381	9781593
Trancript	MSTRG.11273	MSTRG.11273.1	chr2		13429337	13429961	3.04229	1
Exon	MSTRG.11273	MSTRG.11273.1		1	13429337	13429961
Trancript	MSTRG.11279	MSTRG.11279.1	chr2		13940217	13940655	1.86901	1
Exon	MSTRG.11279	MSTRG.11279.1		1	13940217	13940655
Trancript	MSTRG.1128	MSTRG.1128.1	chr1		173641200	173641664	35.3562	1
Exon	MSTRG.1128	MSTRG.1128.1		1	173641200	173641664
Trancript	MSTRG.11284	MSTRG.11284.1	chr2		14111197	14111564	1.77293	1
Exon	MSTRG.11284	MSTRG.11284.1		1	14111197	14111564
Trancript	MSTRG.11289	MSTRG.11289.1	chr2		14548463	14548969	3.25788	1
Exon	MSTRG.11289	MSTRG.11289.1		1	14548463	14548969
Trancript	MSTRG.11291	MSTRG.11291.1	chr2		14911841	14914324	1.86543	1
Exon	MSTRG.11291	MSTRG.11291.1		1	14911841	14914324
Trancript	MSTRG.11292	MSTRG.11292.1	chr2		14915120	14916697	1.48977	1
Exon	MSTRG.11292	MSTRG.11292.1		1	14915120	14916697
Trancript	MSTRG.11294	MSTRG.11294.1	chr2		14920785	14921411	1.53651	1
Exon	MSTRG.11294	MSTRG.11294.1		1	14920785	14921411
Trancript	MSTRG.11297	MSTRG.11297.1	chr2		15942429	15949178	2.99271	1
Exon	MSTRG.11297	MSTRG.11297.1		1	15942429	15949178
Trancript	MSTRG.11299	MSTRG.11299.1	chr2		16677479	16683304	1.77941	1
Exon	MSTRG.11299	MSTRG.11299.1		1	16677479	16683304
Trancript	MSTRG.113	MSTRG.113.1	chr1		25075394	25075745	2.02976	1
Exon	MSTRG.113	MSTRG.113.1		1	25075394	25075745
Trancript	MSTRG.11301	MSTRG.11301.1	chr2		16690602	16692533	2.22006	1
Exon	MSTRG.11301	MSTRG.11301.1		1	16690602	16692533
Trancript	MSTRG.11302	MSTRG.11302.1	chr2		17265200	17268130	4.99758	1
Exon	MSTRG.11302	MSTRG.11302.1		1	17265200	17268130
Trancript	MSTRG.11304	MSTRG.11304.1	chr2		17301393	17384437	1.30669	19
Exon	MSTRG.11304	MSTRG.11304.1		1	17301393	17301469
Exon	MSTRG.11304	MSTRG.11304.1		3	17312439	17312543
Exon	MSTRG.11304	MSTRG.11304.1		2	17310319	17310411
Exon	MSTRG.11304	MSTRG.11304.1		5	17314793	17314903
Exon	MSTRG.11304	MSTRG.11304.1		4	17314545	17314655
Exon	MSTRG.11304	MSTRG.11304.1		7	17322101	17322211
Exon	MSTRG.11304	MSTRG.11304.1		6	17318684	17318794
Exon	MSTRG.11304	MSTRG.11304.1		9	17332713	17332820
Exon	MSTRG.11304	MSTRG.11304.1		8	17325791	17325901
Exon	MSTRG.11304	MSTRG.11304.1		11	17346148	17346261
Exon	MSTRG.11304	MSTRG.11304.1		10	17335310	17335414
Exon	MSTRG.11304	MSTRG.11304.1		13	17356506	17356607
Exon	MSTRG.11304	MSTRG.11304.1		12	17355543	17355644
Exon	MSTRG.11304	MSTRG.11304.1		15	17371827	17371937
Exon	MSTRG.11304	MSTRG.11304.1		14	17365342	17365452
Exon	MSTRG.11304	MSTRG.11304.1		17	17381912	17381983
Exon	MSTRG.11304	MSTRG.11304.1		16	17374117	17374221
Exon	MSTRG.11304	MSTRG.11304.1		19	17384294	17384437
Exon	MSTRG.11304	MSTRG.11304.1		18	17382085	17382172
Trancript	MSTRG.11308	MSTRG.11308.1	chr2		17959778	17960956	1.14652	1
Exon	MSTRG.11308	MSTRG.11308.1		1	17959778	17960956
Trancript	MSTRG.11310	MSTRG.11310.1	chr2		17962738	17962942	3.05531	1
Exon	MSTRG.11310	MSTRG.11310.1		1	17962738	17962942
Trancript	MSTRG.11312	MSTRG.11312.1	chr2		17971006	17972194	2.7031	1
Exon	MSTRG.11312	MSTRG.11312.1		1	17971006	17972194
Trancript	MSTRG.11315	MSTRG.11315.1	chr2		17986961	17988872	6.56954	1
Exon	MSTRG.11315	MSTRG.11315.1		1	17986961	17988872
Trancript	MSTRG.11316	MSTRG.11316.1	chr2		18111427	18112053	2.31096	1
Exon	MSTRG.11316	MSTRG.11316.1		1	18111427	18112053
Trancript	MSTRG.11325	MSTRG.11325.1	chr2		19375564	19375773	1.08064	1
Exon	MSTRG.11325	MSTRG.11325.1		1	19375564	19375773
Trancript	MSTRG.11328	MSTRG.11328.1	chr2		19914007	19916700	5.47816	1
Exon	MSTRG.11328	MSTRG.11328.1		1	19914007	19916700
Trancript	MSTRG.11329	MSTRG.11329.1	chr2		20156653	20156972	2.83668	1
Exon	MSTRG.11329	MSTRG.11329.1		1	20156653	20156972
Trancript	MSTRG.11332	MSTRG.11332.1	chr2		20821468	20822280	204.573	1
Exon	MSTRG.11332	MSTRG.11332.1		1	20821468	20822280
Trancript	MSTRG.11333	MSTRG.11333.2	chr2		20890541	20891870	5.42175	2
Exon	MSTRG.11333	MSTRG.11333.2		1	20890541	20890908
Exon	MSTRG.11333	MSTRG.11333.2		2	20891101	20891870
Trancript	MSTRG.11333	MSTRG.11333.3	chr2		20890580	20891971	2.55837	1
Exon	MSTRG.11333	MSTRG.11333.3		1	20890580	20891971
Trancript	MSTRG.11337	MSTRG.11337.1	chr2		21145410	21146759	1.26847	1
Exon	MSTRG.11337	MSTRG.11337.1		1	21145410	21146759
Trancript	MSTRG.11338	MSTRG.11338.1	chr2		21147575	21148490	2.2167	1
Exon	MSTRG.11338	MSTRG.11338.1		1	21147575	21148490
Trancript	MSTRG.11339	MSTRG.11339.1	chr2		21165726	21166032	3.37832	1
Exon	MSTRG.11339	MSTRG.11339.1		1	21165726	21166032
Trancript	MSTRG.11341	MSTRG.11341.1	chr2		22331958	22332382	7.61475	1
Exon	MSTRG.11341	MSTRG.11341.1		1	22331958	22332382
Trancript	MSTRG.11342	MSTRG.11342.1	chr2		22443048	22445463	52.8648	1
Exon	MSTRG.11342	MSTRG.11342.1		1	22443048	22445463
Trancript	MSTRG.11343	MSTRG.11343.1	chr2		22443991	22445463	32.2559	1
Exon	MSTRG.11343	MSTRG.11343.1		1	22443991	22445463
Trancript	MSTRG.11346	MSTRG.11346.1	chr2		22600346	22600614	12.8261	1
Exon	MSTRG.11346	MSTRG.11346.1		1	22600346	22600614
Trancript	MSTRG.1135	MSTRG.1135.1	chr1		174073879	174075348	20.4346	1
Exon	MSTRG.1135	MSTRG.1135.1		1	174073879	174075348
Trancript	MSTRG.11351	MSTRG.11351.1	chr2		23011668	23011946	2.89769	1
Exon	MSTRG.11351	MSTRG.11351.1		1	23011668	23011946
Trancript	MSTRG.11354	MSTRG.11354.1	chr2		23090342	23091066	1.82791	1
Exon	MSTRG.11354	MSTRG.11354.1		1	23090342	23091066
Trancript	MSTRG.11358	MSTRG.11358.1	chr2		23763975	23764372	6.69826	1
Exon	MSTRG.11358	MSTRG.11358.1		1	23763975	23764372
Trancript	MSTRG.11359	MSTRG.11359.1	chr2		24034763	24035013	2.52514	1
Exon	MSTRG.11359	MSTRG.11359.1		1	24034763	24035013
Trancript	MSTRG.11360	MSTRG.11360.1	chr2		24350539	24350762	3.79943	1
Exon	MSTRG.11360	MSTRG.11360.1		1	24350539	24350762
Trancript	MSTRG.11365	MSTRG.11365.1	chr2		24817083	24817478	4.06243	1
Exon	MSTRG.11365	MSTRG.11365.1		1	24817083	24817478
Trancript	MSTRG.11369	MSTRG.11369.1	chr2		24841336	24842201	70.0791	1
Exon	MSTRG.11369	MSTRG.11369.1		1	24841336	24842201
Trancript	MSTRG.11370	MSTRG.11370.1	chr2		24848198	24849037	20.1899	1
Exon	MSTRG.11370	MSTRG.11370.1		1	24848198	24849037
Trancript	MSTRG.11374	MSTRG.11374.1	chr2		24973599	24973849	1.00546	1
Exon	MSTRG.11374	MSTRG.11374.1		1	24973599	24973849
Trancript	MSTRG.11375	MSTRG.11375.1	chr2		24976669	24976919	1.96043	1
Exon	MSTRG.11375	MSTRG.11375.1		1	24976669	24976919
Trancript	MSTRG.11376	MSTRG.11376.1	chr2		25000748	25037141	3.40293	2
Exon	MSTRG.11376	MSTRG.11376.1		1	25000748	25000864
Exon	MSTRG.11376	MSTRG.11376.1		2	25037043	25037141
Trancript	MSTRG.11384	MSTRG.11384.1	chr2		25096558	25099781	6.12626	2
Exon	MSTRG.11384	MSTRG.11384.1		1	25096558	25098043
Exon	MSTRG.11384	MSTRG.11384.1		2	25098302	25099781
Trancript	MSTRG.11387	MSTRG.11387.1	chr2		25112240	25115581	2.99888	1
Exon	MSTRG.11387	MSTRG.11387.1		1	25112240	25115581
Trancript	MSTRG.11388	MSTRG.11388.2	chr2		25118119	25125391	3.5396	3
Exon	MSTRG.11388	MSTRG.11388.2		1	25118119	25120073
Exon	MSTRG.11388	MSTRG.11388.2		3	25124876	25125391
Exon	MSTRG.11388	MSTRG.11388.2		2	25124352	25124759
Trancript	MSTRG.11395	MSTRG.11395.1	chr2		25187169	25187406	1.84503	1
Exon	MSTRG.11395	MSTRG.11395.1		1	25187169	25187406
Trancript	MSTRG.11408	MSTRG.11408.1	chr2		25311429	25314929	2.68735	1
Exon	MSTRG.11408	MSTRG.11408.1		1	25311429	25314929
Trancript	MSTRG.11410	MSTRG.11410.3	chr2		25355421	25357424	5.0316	2
Exon	MSTRG.11410	MSTRG.11410.3		1	25355421	25355495
Exon	MSTRG.11410	MSTRG.11410.3		2	25356443	25357424
Trancript	MSTRG.11412	MSTRG.11412.1	chr2		25371647	25373156	3.28161	1
Exon	MSTRG.11412	MSTRG.11412.1		1	25371647	25373156
Trancript	MSTRG.11415	MSTRG.11415.1	chr2		25418039	25418361	1.61976	1
Exon	MSTRG.11415	MSTRG.11415.1		1	25418039	25418361
Trancript	MSTRG.11416	MSTRG.11416.2	chr2		25422226	25422531	3.71366	1
Exon	MSTRG.11416	MSTRG.11416.2		1	25422226	25422531
Trancript	MSTRG.11416	MSTRG.11416.3	chr2		25424049	25424311	3.55509	1
Exon	MSTRG.11416	MSTRG.11416.3		1	25424049	25424311
Trancript	MSTRG.11423	MSTRG.11423.1	chr2		25686817	25687946	1.83565	1
Exon	MSTRG.11423	MSTRG.11423.1		1	25686817	25687946
Trancript	MSTRG.11424	MSTRG.11424.1	chr2		25689067	25689821	1.29128	1
Exon	MSTRG.11424	MSTRG.11424.1		1	25689067	25689821
Trancript	MSTRG.11427	MSTRG.11427.1	chr2		25695543	25696160	1.08152	1
Exon	MSTRG.11427	MSTRG.11427.1		1	25695543	25696160
Trancript	MSTRG.11432	MSTRG.11432.3	chr2		25992334	25996026	8.99983	1
Exon	MSTRG.11432	MSTRG.11432.3		1	25992334	25996026
Trancript	MSTRG.11435	MSTRG.11435.1	chr2		26098985	26103977	2.14597	1
Exon	MSTRG.11435	MSTRG.11435.1		1	26098985	26103977
Trancript	MSTRG.11436	MSTRG.11436.1	chr2		26104372	26111522	1.33375	8
Exon	MSTRG.11436	MSTRG.11436.1		1	26104372	26104427
Exon	MSTRG.11436	MSTRG.11436.1		3	26105326	26105462
Exon	MSTRG.11436	MSTRG.11436.1		2	26104848	26104963
Exon	MSTRG.11436	MSTRG.11436.1		5	26107518	26107606
Exon	MSTRG.11436	MSTRG.11436.1		4	26107227	26107296
Exon	MSTRG.11436	MSTRG.11436.1		7	26110275	26110405
Exon	MSTRG.11436	MSTRG.11436.1		6	26108860	26109002
Exon	MSTRG.11436	MSTRG.11436.1		8	26111385	26111522
Trancript	MSTRG.11437	MSTRG.11437.1	chr2		26112136	26113758	1.58294	3
Exon	MSTRG.11437	MSTRG.11437.1		1	26112136	26112225
Exon	MSTRG.11437	MSTRG.11437.1		3	26113679	26113758
Exon	MSTRG.11437	MSTRG.11437.1		2	26113027	26113220
Trancript	MSTRG.11438	MSTRG.11438.1	chr2		26122160	26123511	1.30749	2
Exon	MSTRG.11438	MSTRG.11438.1		1	26122160	26122240
Exon	MSTRG.11438	MSTRG.11438.1		2	26122532	26123511
Trancript	MSTRG.11445	MSTRG.11445.1	chr2		26208167	26208366	1.15238	1
Exon	MSTRG.11445	MSTRG.11445.1		1	26208167	26208366
Trancript	MSTRG.11447	MSTRG.11447.2	chr2		26236223	26244404	1.57134	5
Exon	MSTRG.11447	MSTRG.11447.2		1	26236223	26237282
Exon	MSTRG.11447	MSTRG.11447.2		3	26242445	26242609
Exon	MSTRG.11447	MSTRG.11447.2		2	26240971	26241150
Exon	MSTRG.11447	MSTRG.11447.2		5	26244074	26244404
Exon	MSTRG.11447	MSTRG.11447.2		4	26243118	26243302
Trancript	MSTRG.11447	MSTRG.11447.3	chr2		26236223	26242807	1.29604	5
Exon	MSTRG.11447	MSTRG.11447.3		1	26236223	26236435
Exon	MSTRG.11447	MSTRG.11447.3		3	26240971	26241150
Exon	MSTRG.11447	MSTRG.11447.3		2	26237036	26237282
Exon	MSTRG.11447	MSTRG.11447.3		5	26242718	26242807
Exon	MSTRG.11447	MSTRG.11447.3		4	26242445	26242609
Trancript	MSTRG.11451	MSTRG.11451.1	chr2		26301254	26313982	2.82983	3
Exon	MSTRG.11451	MSTRG.11451.1		1	26301254	26301720
Exon	MSTRG.11451	MSTRG.11451.1		3	26313936	26313982
Exon	MSTRG.11451	MSTRG.11451.1		2	26313193	26313300
Trancript	MSTRG.11455	MSTRG.11455.9	chr2		26446734	26448202	9.84277	2
Exon	MSTRG.11455	MSTRG.11455.9		1	26446734	26447248
Exon	MSTRG.11455	MSTRG.11455.9		2	26447638	26448202
Trancript	MSTRG.11459	MSTRG.11459.1	chr2		26488519	26488826	2.30102	1
Exon	MSTRG.11459	MSTRG.11459.1		1	26488519	26488826
Trancript	MSTRG.11475	MSTRG.11475.1	chr2		27297889	27299728	5.5088	1
Exon	MSTRG.11475	MSTRG.11475.1		1	27297889	27299728
Trancript	MSTRG.11475	MSTRG.11475.2	chr2		27297944	27299714	3.47809	2
Exon	MSTRG.11475	MSTRG.11475.2		1	27297944	27298334
Exon	MSTRG.11475	MSTRG.11475.2		2	27298448	27299714
Trancript	MSTRG.11477	MSTRG.11477.1	chr2		27364570	27365085	1.88267	1
Exon	MSTRG.11477	MSTRG.11477.1		1	27364570	27365085
Trancript	MSTRG.11478	MSTRG.11478.1	chr2		27369024	27370520	1.38563	1
Exon	MSTRG.11478	MSTRG.11478.1		1	27369024	27370520
Trancript	MSTRG.1148	MSTRG.1148.1	chr1		174402854	174415020	10.4017	4
Exon	MSTRG.1148	MSTRG.1148.1		1	174402854	174404277
Exon	MSTRG.1148	MSTRG.1148.1		3	174409312	174409981
Exon	MSTRG.1148	MSTRG.1148.1		2	174404652	174404770
Exon	MSTRG.1148	MSTRG.1148.1		4	174414906	174415020
Trancript	MSTRG.11480	MSTRG.11480.1	chr2		27395868	27398952	3.68616	2
Exon	MSTRG.11480	MSTRG.11480.1		1	27395868	27396114
Exon	MSTRG.11480	MSTRG.11480.1		2	27398249	27398952
Trancript	MSTRG.11481	MSTRG.11481.1	chr2		27399309	27401604	3.37031	1
Exon	MSTRG.11481	MSTRG.11481.1		1	27399309	27401604
Trancript	MSTRG.11488	MSTRG.11488.1	chr2		28150353	28168220	1.20552	2
Exon	MSTRG.11488	MSTRG.11488.1		1	28150353	28150815
Exon	MSTRG.11488	MSTRG.11488.1		2	28155803	28168220
Trancript	MSTRG.11488	MSTRG.11488.2	chr2		28150387	28154973	1.73226	2
Exon	MSTRG.11488	MSTRG.11488.2		1	28150387	28151305
Exon	MSTRG.11488	MSTRG.11488.2		2	28154960	28154973
Trancript	MSTRG.11489	MSTRG.11489.1	chr2		28151479	28154765	1.12188	1
Exon	MSTRG.11489	MSTRG.11489.1		1	28151479	28154765
Trancript	MSTRG.1149	MSTRG.1149.2	chr1		174405555	174407086	2.07732	1
Exon	MSTRG.1149	MSTRG.1149.2		1	174405555	174407086
Trancript	MSTRG.11490	MSTRG.11490.1	chr2		28168773	28180210	2.10195	2
Exon	MSTRG.11490	MSTRG.11490.1		1	28168773	28170841
Exon	MSTRG.11490	MSTRG.11490.1		2	28173700	28180210
Trancript	MSTRG.11491	MSTRG.11491.1	chr2		28180231	28228478	4.10323	2
Exon	MSTRG.11491	MSTRG.11491.1		1	28180231	28181870
Exon	MSTRG.11491	MSTRG.11491.1		2	28228462	28228478
Trancript	MSTRG.11492	MSTRG.11492.1	chr2		28289205	28333649	25.2839	2
Exon	MSTRG.11492	MSTRG.11492.1		1	28289205	28289223
Exon	MSTRG.11492	MSTRG.11492.1		2	28332622	28333649
Trancript	MSTRG.11493	MSTRG.11493.2	chr2		28302557	28311022	3.25125	2
Exon	MSTRG.11493	MSTRG.11493.2		1	28302557	28303502
Exon	MSTRG.11493	MSTRG.11493.2		2	28305822	28311022
Trancript	MSTRG.1150	MSTRG.1150.1	chr1		174408855	174409987	21.8758	1
Exon	MSTRG.1150	MSTRG.1150.1		1	174408855	174409987
Trancript	MSTRG.11506	MSTRG.11506.1	chr2		28788784	28790162	56.6148	1
Exon	MSTRG.11506	MSTRG.11506.1		1	28788784	28790162
Trancript	MSTRG.11515	MSTRG.11515.1	chr2		29625072	29630102	3.01094	1
Exon	MSTRG.11515	MSTRG.11515.1		1	29625072	29630102
Trancript	MSTRG.11519	MSTRG.11519.1	chr2		29670433	29674188	1.55056	2
Exon	MSTRG.11519	MSTRG.11519.1		1	29670433	29670599
Exon	MSTRG.11519	MSTRG.11519.1		2	29674150	29674188
Trancript	MSTRG.11521	MSTRG.11521.1	chr2		29724648	29724933	1.29232	1
Exon	MSTRG.11521	MSTRG.11521.1		1	29724648	29724933
Trancript	MSTRG.11530	MSTRG.11530.1	chr2		29939634	29940101	2.18206	1
Exon	MSTRG.11530	MSTRG.11530.1		1	29939634	29940101
Trancript	MSTRG.11533	MSTRG.11533.1	chr2		29963799	30007534	5.14785	2
Exon	MSTRG.11533	MSTRG.11533.1		1	29963799	29963852
Exon	MSTRG.11533	MSTRG.11533.1		2	30006564	30007534
Trancript	MSTRG.11535	MSTRG.11535.1	chr2		30015012	30016388	5.85647	1
Exon	MSTRG.11535	MSTRG.11535.1		1	30015012	30016388
Trancript	MSTRG.1154	MSTRG.1154.1	chr1		174453319	174454093	1.14346	1
Exon	MSTRG.1154	MSTRG.1154.1		1	174453319	174454093
Trancript	MSTRG.11546	MSTRG.11546.1	chr2		30241225	30242212	1.18037	1
Exon	MSTRG.11546	MSTRG.11546.1		1	30241225	30242212
Trancript	MSTRG.11553	MSTRG.11553.1	chr2		30312007	30312207	1.22499	1
Exon	MSTRG.11553	MSTRG.11553.1		1	30312007	30312207
Trancript	MSTRG.11554	MSTRG.11554.1	chr2		30315518	30316060	1.06112	1
Exon	MSTRG.11554	MSTRG.11554.1		1	30315518	30316060
Trancript	MSTRG.11555	MSTRG.11555.1	chr2		30318401	30318867	3.05413	1
Exon	MSTRG.11555	MSTRG.11555.1		1	30318401	30318867
Trancript	MSTRG.11556	MSTRG.11556.1	chr2		30319391	30319830	2.37286	1
Exon	MSTRG.11556	MSTRG.11556.1		1	30319391	30319830
Trancript	MSTRG.11557	MSTRG.11557.1	chr2		30327051	30327592	3.8271	1
Exon	MSTRG.11557	MSTRG.11557.1		1	30327051	30327592
Trancript	MSTRG.11559	MSTRG.11559.1	chr2		30503091	30503949	3.96276	1
Exon	MSTRG.11559	MSTRG.11559.1		1	30503091	30503949
Trancript	MSTRG.11560	MSTRG.11560.1	chr2		30505091	30505319	2.20988	1
Exon	MSTRG.11560	MSTRG.11560.1		1	30505091	30505319
Trancript	MSTRG.11561	MSTRG.11561.1	chr2		30505988	30507124	2.89406	1
Exon	MSTRG.11561	MSTRG.11561.1		1	30505988	30507124
Trancript	MSTRG.11568	MSTRG.11568.1	chr2		30825820	30827788	1.93136	1
Exon	MSTRG.11568	MSTRG.11568.1		1	30825820	30827788
Trancript	MSTRG.1157	MSTRG.1157.1	chr1		174598685	174599442	6.32948	1
Exon	MSTRG.1157	MSTRG.1157.1		1	174598685	174599442
Trancript	MSTRG.11573	MSTRG.11573.1	chr2		31072524	31075412	3.92145	1
Exon	MSTRG.11573	MSTRG.11573.1		1	31072524	31075412
Trancript	MSTRG.11574	MSTRG.11574.1	chr2		31075943	31082322	2.27586	1
Exon	MSTRG.11574	MSTRG.11574.1		1	31075943	31082322
Trancript	MSTRG.11575	MSTRG.11575.1	chr2		31083190	31083643	2.79719	1
Exon	MSTRG.11575	MSTRG.11575.1		1	31083190	31083643
Trancript	MSTRG.11577	MSTRG.11577.1	chr2		31302294	31314004	1.07571	10
Exon	MSTRG.11577	MSTRG.11577.1		10	31313253	31314004
Exon	MSTRG.11577	MSTRG.11577.1		1	31302294	31302395
Exon	MSTRG.11577	MSTRG.11577.1		3	31308330	31308467
Exon	MSTRG.11577	MSTRG.11577.1		2	31306328	31306477
Exon	MSTRG.11577	MSTRG.11577.1		5	31308903	31309140
Exon	MSTRG.11577	MSTRG.11577.1		4	31308563	31308684
Exon	MSTRG.11577	MSTRG.11577.1		7	31310325	31310447
Exon	MSTRG.11577	MSTRG.11577.1		6	31310148	31310210
Exon	MSTRG.11577	MSTRG.11577.1		9	31312580	31312708
Exon	MSTRG.11577	MSTRG.11577.1		8	31311012	31311146
Trancript	MSTRG.11581	MSTRG.11581.1	chr2		31461798	31462822	1.68641	1
Exon	MSTRG.11581	MSTRG.11581.1		1	31461798	31462822
Trancript	MSTRG.11586	MSTRG.11586.1	chr2		31660856	31661153	1.56493	1
Exon	MSTRG.11586	MSTRG.11586.1		1	31660856	31661153
Trancript	MSTRG.11594	MSTRG.11594.1	chr2		32127339	32127669	10.4445	1
Exon	MSTRG.11594	MSTRG.11594.1		1	32127339	32127669
Trancript	MSTRG.116	MSTRG.116.1	chr1		25891520	25891968	1.99389	1
Exon	MSTRG.116	MSTRG.116.1		1	25891520	25891968
Trancript	MSTRG.11606	MSTRG.11606.1	chr2		32311618	32312415	5.65937	1
Exon	MSTRG.11606	MSTRG.11606.1		1	32311618	32312415
Trancript	MSTRG.11609	MSTRG.11609.1	chr2		32428911	32431222	1.13092	3
Exon	MSTRG.11609	MSTRG.11609.1		1	32428911	32428992
Exon	MSTRG.11609	MSTRG.11609.1		3	32431034	32431222
Exon	MSTRG.11609	MSTRG.11609.1		2	32430617	32430770
Trancript	MSTRG.11620	MSTRG.11620.1	chr2		32568890	32569255	1.13467	1
Exon	MSTRG.11620	MSTRG.11620.1		1	32568890	32569255
Trancript	MSTRG.11634	MSTRG.11634.1	chr2		32824101	32827106	1.34176	1
Exon	MSTRG.11634	MSTRG.11634.1		1	32824101	32827106
Trancript	MSTRG.11640	MSTRG.11640.3	chr2		33305844	33324083	7.595	3
Exon	MSTRG.11640	MSTRG.11640.3		1	33305844	33310643
Exon	MSTRG.11640	MSTRG.11640.3		3	33323953	33324083
Exon	MSTRG.11640	MSTRG.11640.3		2	33320434	33320557
Trancript	MSTRG.11644	MSTRG.11644.1	chr2		33924505	33935031	3.62334	3
Exon	MSTRG.11644	MSTRG.11644.1		1	33924505	33925080
Exon	MSTRG.11644	MSTRG.11644.1		3	33934839	33935031
Exon	MSTRG.11644	MSTRG.11644.1		2	33928667	33929256
Trancript	MSTRG.11646	MSTRG.11646.1	chr2		34227733	34228253	1.76949	1
Exon	MSTRG.11646	MSTRG.11646.1		1	34227733	34228253
Trancript	MSTRG.11648	MSTRG.11648.1	chr2		34504501	34505884	7.62481	1
Exon	MSTRG.11648	MSTRG.11648.1		1	34504501	34505884
Trancript	MSTRG.11649	MSTRG.11649.1	chr2		34528765	34529229	1.36551	1
Exon	MSTRG.11649	MSTRG.11649.1		1	34528765	34529229
Trancript	MSTRG.11653	MSTRG.11653.1	chr2		34632580	34633018	1.59338	1
Exon	MSTRG.11653	MSTRG.11653.1		1	34632580	34633018
Trancript	MSTRG.11655	MSTRG.11655.1	chr2		34657096	34659511	1.57355	1
Exon	MSTRG.11655	MSTRG.11655.1		1	34657096	34659511
Trancript	MSTRG.11662	MSTRG.11662.1	chr2		35195877	35197117	25.8148	1
Exon	MSTRG.11662	MSTRG.11662.1		1	35195877	35197117
Trancript	MSTRG.11668	MSTRG.11668.1	chr2		35701942	35714656	3.03258	2
Exon	MSTRG.11668	MSTRG.11668.1		1	35701942	35701991
Exon	MSTRG.11668	MSTRG.11668.1		2	35714479	35714656
Trancript	MSTRG.1167	MSTRG.1167.1	chr1		177530918	177531368	1.0374	1
Exon	MSTRG.1167	MSTRG.1167.1		1	177530918	177531368
Trancript	MSTRG.11674	MSTRG.11674.1	chr2		36045970	36047320	2.68007	1
Exon	MSTRG.11674	MSTRG.11674.1		1	36045970	36047320
Trancript	MSTRG.11675	MSTRG.11675.1	chr2		36075119	36075409	1.0415	1
Exon	MSTRG.11675	MSTRG.11675.1		1	36075119	36075409
Trancript	MSTRG.11677	MSTRG.11677.1	chr2		36244717	36245125	3.16975	1
Exon	MSTRG.11677	MSTRG.11677.1		1	36244717	36245125
Trancript	MSTRG.11679	MSTRG.11679.1	chr2		36663306	36663933	37.3288	1
Exon	MSTRG.11679	MSTRG.11679.1		1	36663306	36663933
Trancript	MSTRG.11692	MSTRG.11692.1	chr2		37661091	37668883	3.60532	1
Exon	MSTRG.11692	MSTRG.11692.1		1	37661091	37668883
Trancript	MSTRG.11696	MSTRG.11696.1	chr2		38279536	38310208	1.61981	2
Exon	MSTRG.11696	MSTRG.11696.1		1	38279536	38279817
Exon	MSTRG.11696	MSTRG.11696.1		2	38309993	38310208
Trancript	MSTRG.117	MSTRG.117.1	chr1		28637142	28637590	6.41638	1
Exon	MSTRG.117	MSTRG.117.1		1	28637142	28637590
Trancript	MSTRG.11700	MSTRG.11700.1	chr2		38678858	38693934	1.50089	2
Exon	MSTRG.11700	MSTRG.11700.1		1	38678858	38679089
Exon	MSTRG.11700	MSTRG.11700.1		2	38693789	38693934
Trancript	MSTRG.11705	MSTRG.11705.1	chr2		38713768	38714190	1.04341	1
Exon	MSTRG.11705	MSTRG.11705.1		1	38713768	38714190
Trancript	MSTRG.11706	MSTRG.11706.1	chr2		38714872	38715394	1.73188	1
Exon	MSTRG.11706	MSTRG.11706.1		1	38714872	38715394
Trancript	MSTRG.11707	MSTRG.11707.1	chr2		38715693	38716761	1.16758	1
Exon	MSTRG.11707	MSTRG.11707.1		1	38715693	38716761
Trancript	MSTRG.11708	MSTRG.11708.1	chr2		38719857	38723566	1.94973	1
Exon	MSTRG.11708	MSTRG.11708.1		1	38719857	38723566
Trancript	MSTRG.11709	MSTRG.11709.1	chr2		38729037	38735032	2.51713	1
Exon	MSTRG.11709	MSTRG.11709.1		1	38729037	38735032
Trancript	MSTRG.1171	MSTRG.1171.1	chr1		177841974	177843499	3.39749	1
Exon	MSTRG.1171	MSTRG.1171.1		1	177841974	177843499
Trancript	MSTRG.11710	MSTRG.11710.1	chr2		38745355	38745581	3.12717	1
Exon	MSTRG.11710	MSTRG.11710.1		1	38745355	38745581
Trancript	MSTRG.11711	MSTRG.11711.1	chr2		38747823	38748327	1.70233	1
Exon	MSTRG.11711	MSTRG.11711.1		1	38747823	38748327
Trancript	MSTRG.11712	MSTRG.11712.1	chr2		38749365	38749838	2.6038	1
Exon	MSTRG.11712	MSTRG.11712.1		1	38749365	38749838
Trancript	MSTRG.11714	MSTRG.11714.1	chr2		38772292	38774861	1.66723	1
Exon	MSTRG.11714	MSTRG.11714.1		1	38772292	38774861
Trancript	MSTRG.11722	MSTRG.11722.1	chr2		39049914	39052136	10.5109	1
Exon	MSTRG.11722	MSTRG.11722.1		1	39049914	39052136
Trancript	MSTRG.11724	MSTRG.11724.1	chr2		39982430	39983430	8.99993	1
Exon	MSTRG.11724	MSTRG.11724.1		1	39982430	39983430
Trancript	MSTRG.11726	MSTRG.11726.1	chr2		40411213	40412970	247.686	1
Exon	MSTRG.11726	MSTRG.11726.1		1	40411213	40412970
Trancript	MSTRG.11729	MSTRG.11729.1	chr2		41842139	41843496	39.5883	1
Exon	MSTRG.11729	MSTRG.11729.1		1	41842139	41843496
Trancript	MSTRG.1173	MSTRG.1173.1	chr1		177908605	177908848	3.30601	1
Exon	MSTRG.1173	MSTRG.1173.1		1	177908605	177908848
Trancript	MSTRG.11731	MSTRG.11731.1	chr2		43051197	43052037	2.75372	1
Exon	MSTRG.11731	MSTRG.11731.1		1	43051197	43052037
Trancript	MSTRG.11731	MSTRG.11731.2	chr2		43051197	43052040	2.12231	2
Exon	MSTRG.11731	MSTRG.11731.2		1	43051197	43051381
Exon	MSTRG.11731	MSTRG.11731.2		2	43051824	43052040
Trancript	MSTRG.11732	MSTRG.11732.1	chr2		43374026	43374961	3.11282	1
Exon	MSTRG.11732	MSTRG.11732.1		1	43374026	43374961
Trancript	MSTRG.11740	MSTRG.11740.1	chr2		48805121	48805740	3.69339	1
Exon	MSTRG.11740	MSTRG.11740.1		1	48805121	48805740
Trancript	MSTRG.11741	MSTRG.11741.1	chr2		49163497	49165535	100.408	1
Exon	MSTRG.11741	MSTRG.11741.1		1	49163497	49165535
Trancript	MSTRG.11742	MSTRG.11742.1	chr2		49163497	49165535	100.356	1
Exon	MSTRG.11742	MSTRG.11742.1		1	49163497	49165535
Trancript	MSTRG.11750	MSTRG.11750.1	chr2		50265184	50265699	1.02508	1
Exon	MSTRG.11750	MSTRG.11750.1		1	50265184	50265699
Trancript	MSTRG.11751	MSTRG.11751.1	chr2		50268156	50268392	1.63376	1
Exon	MSTRG.11751	MSTRG.11751.1		1	50268156	50268392
Trancript	MSTRG.11753	MSTRG.11753.1	chr2		51726434	51727173	227.498	1
Exon	MSTRG.11753	MSTRG.11753.1		1	51726434	51727173
Trancript	MSTRG.11758	MSTRG.11758.2	chr2		51993818	51994092	1.90248	1
Exon	MSTRG.11758	MSTRG.11758.2		1	51993818	51994092
Trancript	MSTRG.11761	MSTRG.11761.2	chr2		52280532	52286337	2.86051	2
Exon	MSTRG.11761	MSTRG.11761.2		1	52280532	52280675
Exon	MSTRG.11761	MSTRG.11761.2		2	52286244	52286337
Trancript	MSTRG.11763	MSTRG.11763.1	chr2		52475116	52476092	2.35548	1
Exon	MSTRG.11763	MSTRG.11763.1		1	52475116	52476092
Trancript	MSTRG.11768	MSTRG.11768.1	chr2		53553396	53555884	56.1861	1
Exon	MSTRG.11768	MSTRG.11768.1		1	53553396	53555884
Trancript	MSTRG.11770	MSTRG.11770.1	chr2		54285186	54285789	1.12716	1
Exon	MSTRG.11770	MSTRG.11770.1		1	54285186	54285789
Trancript	MSTRG.11775	MSTRG.11775.1	chr2		56973043	56973665	1.64099	1
Exon	MSTRG.11775	MSTRG.11775.1		1	56973043	56973665
Trancript	MSTRG.11782	MSTRG.11782.1	chr2		58476897	58477169	1.00167	1
Exon	MSTRG.11782	MSTRG.11782.1		1	58476897	58477169
Trancript	MSTRG.11786	MSTRG.11786.1	chr2		59402039	59402747	12.1902	1
Exon	MSTRG.11786	MSTRG.11786.1		1	59402039	59402747
Trancript	MSTRG.11789	MSTRG.11789.15	chr2		60044664	60047901	4.13349	2
Exon	MSTRG.11789	MSTRG.11789.15		1	60044664	60045020
Exon	MSTRG.11789	MSTRG.11789.15		2	60047770	60047901
Trancript	MSTRG.11789	MSTRG.11789.16	chr2		60044704	60047675	2.54541	2
Exon	MSTRG.11789	MSTRG.11789.16		1	60044704	60045020
Exon	MSTRG.11789	MSTRG.11789.16		2	60047079	60047675
Trancript	MSTRG.1179	MSTRG.1179.1	chr1		178937178	178940504	4.53408	2
Exon	MSTRG.1179	MSTRG.1179.1		1	178937178	178937861
Exon	MSTRG.1179	MSTRG.1179.1		2	178940242	178940504
Trancript	MSTRG.11793	MSTRG.11793.1	chr2		60588272	60589964	9.39262	1
Exon	MSTRG.11793	MSTRG.11793.1		1	60588272	60589964
Trancript	MSTRG.11795	MSTRG.11795.1	chr2		60591237	60591489	2.91056	1
Exon	MSTRG.11795	MSTRG.11795.1		1	60591237	60591489
Trancript	MSTRG.118	MSTRG.118.1	chr1		29541847	29542783	5.82012	1
Exon	MSTRG.118	MSTRG.118.1		1	29541847	29542783
Trancript	MSTRG.11801	MSTRG.11801.1	chr2		62532561	62532809	2.25567	1
Exon	MSTRG.11801	MSTRG.11801.1		1	62532561	62532809
Trancript	MSTRG.11803	MSTRG.11803.4	chr2		63809590	63936246	3.30294	2
Exon	MSTRG.11803	MSTRG.11803.4		1	63809590	63818956
Exon	MSTRG.11803	MSTRG.11803.4		2	63935899	63936246
Trancript	MSTRG.11804	MSTRG.11804.1	chr2		64312286	64313003	30.2219	1
Exon	MSTRG.11804	MSTRG.11804.1		1	64312286	64313003
Trancript	MSTRG.1182	MSTRG.1182.2	chr1		179372471	179380897	2.43311	3
Exon	MSTRG.1182	MSTRG.1182.2		1	179372471	179372726
Exon	MSTRG.1182	MSTRG.1182.2		3	179378020	179380897
Exon	MSTRG.1182	MSTRG.1182.2		2	179377220	179377907
Trancript	MSTRG.1182	MSTRG.1182.4	chr1		179372638	179380894	2.23742	3
Exon	MSTRG.1182	MSTRG.1182.4		1	179372638	179372726
Exon	MSTRG.1182	MSTRG.1182.4		3	179377220	179380894
Exon	MSTRG.1182	MSTRG.1182.4		2	179373355	179373472
Trancript	MSTRG.1182	MSTRG.1182.5	chr1		179373059	179380894	2.50911	3
Exon	MSTRG.1182	MSTRG.1182.5		1	179373059	179374953
Exon	MSTRG.1182	MSTRG.1182.5		3	179378020	179380894
Exon	MSTRG.1182	MSTRG.1182.5		2	179377220	179377907
Trancript	MSTRG.1182	MSTRG.1182.7	chr1		179373091	179380894	4.60603	2
Exon	MSTRG.1182	MSTRG.1182.7		1	179373091	179374953
Exon	MSTRG.1182	MSTRG.1182.7		2	179377396	179380894
Trancript	MSTRG.11821	MSTRG.11821.1	chr2		67911503	67960738	1.13	2
Exon	MSTRG.11821	MSTRG.11821.1		1	67911503	67911630
Exon	MSTRG.11821	MSTRG.11821.1		2	67955770	67960738
Trancript	MSTRG.11823	MSTRG.11823.1	chr2		68392557	68393820	19.1456	1
Exon	MSTRG.11823	MSTRG.11823.1		1	68392557	68393820
Trancript	MSTRG.11826	MSTRG.11826.1	chr2		69029056	69031197	1.93677	1
Exon	MSTRG.11826	MSTRG.11826.1		1	69029056	69031197
Trancript	MSTRG.11830	MSTRG.11830.1	chr2		69495766	69496034	1.75051	1
Exon	MSTRG.11830	MSTRG.11830.1		1	69495766	69496034
Trancript	MSTRG.11834	MSTRG.11834.1	chr2		69616380	69618516	3.80819	1
Exon	MSTRG.11834	MSTRG.11834.1		1	69616380	69618516
Trancript	MSTRG.11835	MSTRG.11835.1	chr2		69618858	69619303	2.17816	1
Exon	MSTRG.11835	MSTRG.11835.1		1	69618858	69619303
Trancript	MSTRG.11836	MSTRG.11836.1	chr2		69620195	69620541	1.24537	1
Exon	MSTRG.11836	MSTRG.11836.1		1	69620195	69620541
Trancript	MSTRG.11837	MSTRG.11837.1	chr2		69621327	69622420	1.1523	1
Exon	MSTRG.11837	MSTRG.11837.1		1	69621327	69622420
Trancript	MSTRG.11843	MSTRG.11843.1	chr2		70297003	70297740	49.4859	1
Exon	MSTRG.11843	MSTRG.11843.1		1	70297003	70297740
Trancript	MSTRG.11849	MSTRG.11849.1	chr2		70756854	70757529	1.92192	2
Exon	MSTRG.11849	MSTRG.11849.1		1	70756854	70757053
Exon	MSTRG.11849	MSTRG.11849.1		2	70757432	70757529
Trancript	MSTRG.1185	MSTRG.1185.1	chr1		179913621	179916851	1.47267	1
Exon	MSTRG.1185	MSTRG.1185.1		1	179913621	179916851
Trancript	MSTRG.11851	MSTRG.11851.1	chr2		70811588	70812378	2.33099	1
Exon	MSTRG.11851	MSTRG.11851.1		1	70811588	70812378
Trancript	MSTRG.11852	MSTRG.11852.1	chr2		70813073	70813757	1.15911	1
Exon	MSTRG.11852	MSTRG.11852.1		1	70813073	70813757
Trancript	MSTRG.11856	MSTRG.11856.1	chr2		71111748	71112249	2.71567	1
Exon	MSTRG.11856	MSTRG.11856.1		1	71111748	71112249
Trancript	MSTRG.1186	MSTRG.1186.1	chr1		179917367	179918749	1.90397	1
Exon	MSTRG.1186	MSTRG.1186.1		1	179917367	179918749
Trancript	MSTRG.11864	MSTRG.11864.1	chr2		71696659	71697036	1.5609	1
Exon	MSTRG.11864	MSTRG.11864.1		1	71696659	71697036
Trancript	MSTRG.11869	MSTRG.11869.1	chr2		72471907	72473185	2.8796	1
Exon	MSTRG.11869	MSTRG.11869.1		1	72471907	72473185
Trancript	MSTRG.1187	MSTRG.1187.1	chr1		179919334	179919544	1.61865	1
Exon	MSTRG.1187	MSTRG.1187.1		1	179919334	179919544
Trancript	MSTRG.11871	MSTRG.11871.5	chr2		72824912	72827213	2.32356	2
Exon	MSTRG.11871	MSTRG.11871.5		1	72824912	72825689
Exon	MSTRG.11871	MSTRG.11871.5		2	72826425	72827213
Trancript	MSTRG.11878	MSTRG.11878.1	chr2		73433965	73434487	1.21761	1
Exon	MSTRG.11878	MSTRG.11878.1		1	73433965	73434487
Trancript	MSTRG.11882	MSTRG.11882.1	chr2		73651695	73651938	3.2552	1
Exon	MSTRG.11882	MSTRG.11882.1		1	73651695	73651938
Trancript	MSTRG.11884	MSTRG.11884.1	chr2		73731663	73731931	1.26543	1
Exon	MSTRG.11884	MSTRG.11884.1		1	73731663	73731931
Trancript	MSTRG.11887	MSTRG.11887.1	chr2		74429418	74429958	8.73552	1
Exon	MSTRG.11887	MSTRG.11887.1		1	74429418	74429958
Trancript	MSTRG.11889	MSTRG.11889.1	chr2		75029079	75029911	484.478	1
Exon	MSTRG.11889	MSTRG.11889.1		1	75029079	75029911
Trancript	MSTRG.1189	MSTRG.1189.1	chr1		180184876	180185215	3.00354	1
Exon	MSTRG.1189	MSTRG.1189.1		1	180184876	180185215
Trancript	MSTRG.11890	MSTRG.11890.1	chr2		75030304	75030684	4.41595	1
Exon	MSTRG.11890	MSTRG.11890.1		1	75030304	75030684
Trancript	MSTRG.11891	MSTRG.11891.1	chr2		75150652	75151318	1.02069	1
Exon	MSTRG.11891	MSTRG.11891.1		1	75150652	75151318
Trancript	MSTRG.11892	MSTRG.11892.1	chr2		75152087	75153977	1.46882	2
Exon	MSTRG.11892	MSTRG.11892.1		1	75152087	75152104
Exon	MSTRG.11892	MSTRG.11892.1		2	75153081	75153977
Trancript	MSTRG.11897	MSTRG.11897.1	chr2		75646948	75647416	1.53323	1
Exon	MSTRG.11897	MSTRG.11897.1		1	75646948	75647416
Trancript	MSTRG.119	MSTRG.119.1	chr1		30827119	30828623	9.08516	5
Exon	MSTRG.119	MSTRG.119.1		1	30827119	30827250
Exon	MSTRG.119	MSTRG.119.1		3	30827715	30827854
Exon	MSTRG.119	MSTRG.119.1		2	30827517	30827640
Exon	MSTRG.119	MSTRG.119.1		5	30828558	30828623
Exon	MSTRG.119	MSTRG.119.1		4	30828284	30828336
Trancript	MSTRG.1190	MSTRG.1190.1	chr1		180229444	180230509	11.7838	1
Exon	MSTRG.1190	MSTRG.1190.1		1	180229444	180230509
Trancript	MSTRG.11902	MSTRG.11902.1	chr2		76224570	76227540	2.16711	1
Exon	MSTRG.11902	MSTRG.11902.1		1	76224570	76227540
Trancript	MSTRG.11908	MSTRG.11908.1	chr2		76851326	76852154	1.17601	1
Exon	MSTRG.11908	MSTRG.11908.1		1	76851326	76852154
Trancript	MSTRG.1191	MSTRG.1191.1	chr1		180244029	180248325	1.72117	2
Exon	MSTRG.1191	MSTRG.1191.1		1	180244029	180245579
Exon	MSTRG.1191	MSTRG.1191.1		2	180248242	180248325
Trancript	MSTRG.11914	MSTRG.11914.1	chr2		78762840	78769101	2.76005	1
Exon	MSTRG.11914	MSTRG.11914.1		1	78762840	78769101
Trancript	MSTRG.11915	MSTRG.11915.3	chr2		79162275	79173247	1.49491	1
Exon	MSTRG.11915	MSTRG.11915.3		1	79162275	79173247
Trancript	MSTRG.1192	MSTRG.1192.2	chr1		180248257	180258423	1.0418	3
Exon	MSTRG.1192	MSTRG.1192.2		1	180248257	180249339
Exon	MSTRG.1192	MSTRG.1192.2		3	180252612	180258423
Exon	MSTRG.1192	MSTRG.1192.2		2	180251876	180252136
Trancript	MSTRG.1192	MSTRG.1192.3	chr1		180248620	180258420	2.83962	2
Exon	MSTRG.1192	MSTRG.1192.3		1	180248620	180249339
Exon	MSTRG.1192	MSTRG.1192.3		2	180251876	180258420
Trancript	MSTRG.1192	MSTRG.1192.4	chr1		180248738	180258414	9.25921	2
Exon	MSTRG.1192	MSTRG.1192.4		1	180248738	180251990
Exon	MSTRG.1192	MSTRG.1192.4		2	180252073	180258414
Trancript	MSTRG.11926	MSTRG.11926.1	chr2		80469260	80469767	33.9048	1
Exon	MSTRG.11926	MSTRG.11926.1		1	80469260	80469767
Trancript	MSTRG.11929	MSTRG.11929.1	chr2		80677252	80678930	153.76	1
Exon	MSTRG.11929	MSTRG.11929.1		1	80677252	80678930
Trancript	MSTRG.11930	MSTRG.11930.1	chr2		83193218	83194130	17.8836	1
Exon	MSTRG.11930	MSTRG.11930.1		1	83193218	83194130
Trancript	MSTRG.11932	MSTRG.11932.1	chr2		83505496	83508612	2.34802	1
Exon	MSTRG.11932	MSTRG.11932.1		1	83505496	83508612
Trancript	MSTRG.11939	MSTRG.11939.1	chr2		84345237	84346064	2.63325	1
Exon	MSTRG.11939	MSTRG.11939.1		1	84345237	84346064
Trancript	MSTRG.1194	MSTRG.1194.1	chr1		180268656	180268998	4.3005	1
Exon	MSTRG.1194	MSTRG.1194.1		1	180268656	180268998
Trancript	MSTRG.11940	MSTRG.11940.1	chr2		84348316	84350764	2.5849	1
Exon	MSTRG.11940	MSTRG.11940.1		1	84348316	84350764
Trancript	MSTRG.11941	MSTRG.11941.1	chr2		84427259	84440856	5.24988	1
Exon	MSTRG.11941	MSTRG.11941.1		1	84427259	84440856
Trancript	MSTRG.11948	MSTRG.11948.1	chr2		84574254	84581259	2.36294	2
Exon	MSTRG.11948	MSTRG.11948.1		1	84574254	84574450
Exon	MSTRG.11948	MSTRG.11948.1		2	84576796	84581259
Trancript	MSTRG.11948	MSTRG.11948.3	chr2		84576574	84578276	3.17051	2
Exon	MSTRG.11948	MSTRG.11948.3		1	84576574	84577685
Exon	MSTRG.11948	MSTRG.11948.3		2	84577853	84578276
Trancript	MSTRG.11949	MSTRG.11949.1	chr2		84582114	84584032	5.34494	2
Exon	MSTRG.11949	MSTRG.11949.1		1	84582114	84582857
Exon	MSTRG.11949	MSTRG.11949.1		2	84583619	84584032
Trancript	MSTRG.1195	MSTRG.1195.1	chr1		180269754	180271532	1.48987	1
Exon	MSTRG.1195	MSTRG.1195.1		1	180269754	180271532
Trancript	MSTRG.11951	MSTRG.11951.1	chr2		84638580	84638934	1.06753	1
Exon	MSTRG.11951	MSTRG.11951.1		1	84638580	84638934
Trancript	MSTRG.11956	MSTRG.11956.1	chr2		84782316	84782549	1.08618	1
Exon	MSTRG.11956	MSTRG.11956.1		1	84782316	84782549
Trancript	MSTRG.11963	MSTRG.11963.1	chr2		87233695	87234404	1.86653	1
Exon	MSTRG.11963	MSTRG.11963.1		1	87233695	87234404
Trancript	MSTRG.11964	MSTRG.11964.1	chr2		87366208	87367015	16.0939	1
Exon	MSTRG.11964	MSTRG.11964.1		1	87366208	87367015
Trancript	MSTRG.11965	MSTRG.11965.1	chr2		90028497	90029517	2.05833	1
Exon	MSTRG.11965	MSTRG.11965.1		1	90028497	90029517
Trancript	MSTRG.11966	MSTRG.11966.1	chr2		90031305	90032134	1.18015	1
Exon	MSTRG.11966	MSTRG.11966.1		1	90031305	90032134
Trancript	MSTRG.11967	MSTRG.11967.1	chr2		90194901	90195699	3.30522	1
Exon	MSTRG.11967	MSTRG.11967.1		1	90194901	90195699
Trancript	MSTRG.11973	MSTRG.11973.1	chr2		90644392	90644817	11.9562	1
Exon	MSTRG.11973	MSTRG.11973.1		1	90644392	90644817
Trancript	MSTRG.11976	MSTRG.11976.1	chr2		90727712	90728227	2.3595	1
Exon	MSTRG.11976	MSTRG.11976.1		1	90727712	90728227
Trancript	MSTRG.1198	MSTRG.1198.1	chr1		180881533	180884403	1.13954	1
Exon	MSTRG.1198	MSTRG.1198.1		1	180881533	180884403
Trancript	MSTRG.11980	MSTRG.11980.1	chr2		90758338	90760626	2.3864	1
Exon	MSTRG.11980	MSTRG.11980.1		1	90758338	90760626
Trancript	MSTRG.11985	MSTRG.11985.1	chr2		90910604	90911508	2.94423	2
Exon	MSTRG.11985	MSTRG.11985.1		1	90910604	90910663
Exon	MSTRG.11985	MSTRG.11985.1		2	90911223	90911508
Trancript	MSTRG.1200	MSTRG.1200.1	chr1		181450376	181451013	11.6008	1
Exon	MSTRG.1200	MSTRG.1200.1		1	181450376	181451013
Trancript	MSTRG.12003	MSTRG.12003.1	chr2		91562556	91563854	1.29343	1
Exon	MSTRG.12003	MSTRG.12003.1		1	91562556	91563854
Trancript	MSTRG.12015	MSTRG.12015.1	chr2		92215006	92215275	4.26381	1
Exon	MSTRG.12015	MSTRG.12015.1		1	92215006	92215275
Trancript	MSTRG.12016	MSTRG.12016.1	chr2		92221742	92223413	1.71823	1
Exon	MSTRG.12016	MSTRG.12016.1		1	92221742	92223413
Trancript	MSTRG.12020	MSTRG.12020.1	chr2		92248672	92250873	1.72693	2
Exon	MSTRG.12020	MSTRG.12020.1		1	92248672	92249568
Exon	MSTRG.12020	MSTRG.12020.1		2	92250697	92250873
Trancript	MSTRG.12025	MSTRG.12025.3	chr2		92813539	92814572	2.61027	2
Exon	MSTRG.12025	MSTRG.12025.3		1	92813539	92814339
Exon	MSTRG.12025	MSTRG.12025.3		2	92814530	92814572
Trancript	MSTRG.12034	MSTRG.12034.4	chr2		93685996	93687472	2.77867	1
Exon	MSTRG.12034	MSTRG.12034.4		1	93685996	93687472
Trancript	MSTRG.12036	MSTRG.12036.2	chr2		93822243	93823725	1.87583	1
Exon	MSTRG.12036	MSTRG.12036.2		1	93822243	93823725
Trancript	MSTRG.12037	MSTRG.12037.5	chr2		93848598	93850993	8.66865	3
Exon	MSTRG.12037	MSTRG.12037.5		1	93848598	93848749
Exon	MSTRG.12037	MSTRG.12037.5		3	93850840	93850993
Exon	MSTRG.12037	MSTRG.12037.5		2	93850420	93850565
Trancript	MSTRG.12040	MSTRG.12040.1	chr2		94092045	94105056	27.8677	2
Exon	MSTRG.12040	MSTRG.12040.1		1	94092045	94092672
Exon	MSTRG.12040	MSTRG.12040.1		2	94104679	94105056
Trancript	MSTRG.12040	MSTRG.12040.2	chr2		94101302	94105056	3.9451	2
Exon	MSTRG.12040	MSTRG.12040.2		1	94101302	94101478
Exon	MSTRG.12040	MSTRG.12040.2		2	94104679	94105056
Trancript	MSTRG.12045	MSTRG.12045.1	chr2		97306650	97307066	3.26524	1
Exon	MSTRG.12045	MSTRG.12045.1		1	97306650	97307066
Trancript	MSTRG.12046	MSTRG.12046.1	chr2		97787979	97788936	2.14478	1
Exon	MSTRG.12046	MSTRG.12046.1		1	97787979	97788936
Trancript	MSTRG.12047	MSTRG.12047.1	chr2		97789313	97789855	6.26063	1
Exon	MSTRG.12047	MSTRG.12047.1		1	97789313	97789855
Trancript	MSTRG.12049	MSTRG.12049.1	chr2		98502984	98507490	1.72554	2
Exon	MSTRG.12049	MSTRG.12049.1		1	98502984	98503129
Exon	MSTRG.12049	MSTRG.12049.1		2	98507295	98507490
Trancript	MSTRG.12049	MSTRG.12049.3	chr2		98506574	98507490	1.08692	2
Exon	MSTRG.12049	MSTRG.12049.3		1	98506574	98506809
Exon	MSTRG.12049	MSTRG.12049.3		2	98507295	98507490
Trancript	MSTRG.12049	MSTRG.12049.4	chr2		98506701	98507490	1.2136	2
Exon	MSTRG.12049	MSTRG.12049.4		1	98506701	98506828
Exon	MSTRG.12049	MSTRG.12049.4		2	98507063	98507490
Trancript	MSTRG.12049	MSTRG.12049.5	chr2		98506706	98507490	1.39337	2
Exon	MSTRG.12049	MSTRG.12049.5		1	98506706	98506809
Exon	MSTRG.12049	MSTRG.12049.5		2	98507044	98507490
Trancript	MSTRG.1205	MSTRG.1205.1	chr1		181855355	181855568	1.0016	1
Exon	MSTRG.1205	MSTRG.1205.1		1	181855355	181855568
Trancript	MSTRG.12050	MSTRG.12050.1	chr2		98502985	98507490	6.32225	3
Exon	MSTRG.12050	MSTRG.12050.1		1	98502985	98503025
Exon	MSTRG.12050	MSTRG.12050.1		3	98507131	98507490
Exon	MSTRG.12050	MSTRG.12050.1		2	98506822	98506896
Trancript	MSTRG.12050	MSTRG.12050.2	chr2		98502985	98507490	2.78806	3
Exon	MSTRG.12050	MSTRG.12050.2		1	98502985	98503025
Exon	MSTRG.12050	MSTRG.12050.2		3	98507382	98507490
Exon	MSTRG.12050	MSTRG.12050.2		2	98506822	98506896
Trancript	MSTRG.12050	MSTRG.12050.3	chr2		98506574	98507490	2.05554	2
Exon	MSTRG.12050	MSTRG.12050.3		1	98506574	98507130
Exon	MSTRG.12050	MSTRG.12050.3		2	98507382	98507490
Trancript	MSTRG.12051	MSTRG.12051.1	chr2		98894601	98895367	1.30979	1
Exon	MSTRG.12051	MSTRG.12051.1		1	98894601	98895367
Trancript	MSTRG.12052	MSTRG.12052.1	chr2		101390381	101392009	1.56268	1
Exon	MSTRG.12052	MSTRG.12052.1		1	101390381	101392009
Trancript	MSTRG.12059	MSTRG.12059.1	chr2		101541941	101543321	1.08479	1
Exon	MSTRG.12059	MSTRG.12059.1		1	101541941	101543321
Trancript	MSTRG.12064	MSTRG.12064.1	chr2		102241091	102241441	8.20784	1
Exon	MSTRG.12064	MSTRG.12064.1		1	102241091	102241441
Trancript	MSTRG.12068	MSTRG.12068.1	chr2		102669391	102669630	18.4861	1
Exon	MSTRG.12068	MSTRG.12068.1		1	102669391	102669630
Trancript	MSTRG.12076	MSTRG.12076.7	chr2		103607264	103610885	6.22993	2
Exon	MSTRG.12076	MSTRG.12076.7		1	103607264	103609060
Exon	MSTRG.12076	MSTRG.12076.7		2	103609592	103610885
Trancript	MSTRG.12082	MSTRG.12082.1	chr2		103658639	103659018	3.33736	1
Exon	MSTRG.12082	MSTRG.12082.1		1	103658639	103659018
Trancript	MSTRG.12084	MSTRG.12084.1	chr2		103816915	103817167	1.01118	1
Exon	MSTRG.12084	MSTRG.12084.1		1	103816915	103817167
Trancript	MSTRG.12091	MSTRG.12091.1	chr2		104101521	104102136	2.4738	1
Exon	MSTRG.12091	MSTRG.12091.1		1	104101521	104102136
Trancript	MSTRG.12095	MSTRG.12095.1	chr2		104507381	104516863	2.28107	1
Exon	MSTRG.12095	MSTRG.12095.1		1	104507381	104516863
Trancript	MSTRG.12099	MSTRG.12099.1	chr2		104657038	104658893	7.45074	1
Exon	MSTRG.12099	MSTRG.12099.1		1	104657038	104658893
Trancript	MSTRG.12102	MSTRG.12102.1	chr2		104857258	104858420	3.10333	2
Exon	MSTRG.12102	MSTRG.12102.1		1	104857258	104857360
Exon	MSTRG.12102	MSTRG.12102.1		2	104857827	104858420
Trancript	MSTRG.12104	MSTRG.12104.2	chr2		105256912	105258433	1.12777	2
Exon	MSTRG.12104	MSTRG.12104.2		1	105256912	105257489
Exon	MSTRG.12104	MSTRG.12104.2		2	105257888	105258433
Trancript	MSTRG.12108	MSTRG.12108.1	chr2		105394317	105395045	259.843	1
Exon	MSTRG.12108	MSTRG.12108.1		1	105394317	105395045
Trancript	MSTRG.12109	MSTRG.12109.1	chr2		105451812	105459261	1.67646	5
Exon	MSTRG.12109	MSTRG.12109.1		1	105451812	105452172
Exon	MSTRG.12109	MSTRG.12109.1		3	105456940	105457108
Exon	MSTRG.12109	MSTRG.12109.1		2	105456025	105456192
Exon	MSTRG.12109	MSTRG.12109.1		5	105458680	105459261
Exon	MSTRG.12109	MSTRG.12109.1		4	105457653	105457788
Trancript	MSTRG.1211	MSTRG.1211.1	chr1		182481361	182498233	3.2889	2
Exon	MSTRG.1211	MSTRG.1211.1		1	182481361	182481442
Exon	MSTRG.1211	MSTRG.1211.1		2	182498109	182498233
Trancript	MSTRG.12115	MSTRG.12115.1	chr2		105921077	106062343	1.45034	4
Exon	MSTRG.12115	MSTRG.12115.1		1	105921077	105921397
Exon	MSTRG.12115	MSTRG.12115.1		3	106015686	106015858
Exon	MSTRG.12115	MSTRG.12115.1		2	105938379	105938520
Exon	MSTRG.12115	MSTRG.12115.1		4	106062200	106062343
Trancript	MSTRG.12117	MSTRG.12117.1	chr2		106247885	106250629	2.33506	1
Exon	MSTRG.12117	MSTRG.12117.1		1	106247885	106250629
Trancript	MSTRG.12118	MSTRG.12118.1	chr2		106251055	106261948	1.60346	3
Exon	MSTRG.12118	MSTRG.12118.1		1	106251055	106252882
Exon	MSTRG.12118	MSTRG.12118.1		3	106255549	106261948
Exon	MSTRG.12118	MSTRG.12118.1		2	106253870	106254023
Trancript	MSTRG.12125	MSTRG.12125.1	chr2		108788927	108790872	18.4446	1
Exon	MSTRG.12125	MSTRG.12125.1		1	108788927	108790872
Trancript	MSTRG.12126	MSTRG.12126.1	chr2		108897927	108898266	2.66981	1
Exon	MSTRG.12126	MSTRG.12126.1		1	108897927	108898266
Trancript	MSTRG.12127	MSTRG.12127.1	chr2		108898962	108899677	1.47749	1
Exon	MSTRG.12127	MSTRG.12127.1		1	108898962	108899677
Trancript	MSTRG.1213	MSTRG.1213.1	chr1		182569435	182569921	1.09086	1
Exon	MSTRG.1213	MSTRG.1213.1		1	182569435	182569921
Trancript	MSTRG.12132	MSTRG.12132.5	chr2		109847031	109854376	7.29537	3
Exon	MSTRG.12132	MSTRG.12132.5		1	109847031	109848357
Exon	MSTRG.12132	MSTRG.12132.5		3	109851408	109854376
Exon	MSTRG.12132	MSTRG.12132.5		2	109848739	109848864
Trancript	MSTRG.12135	MSTRG.12135.1	chr2		110014934	110015445	1.76683	1
Exon	MSTRG.12135	MSTRG.12135.1		1	110014934	110015445
Trancript	MSTRG.1214	MSTRG.1214.1	chr1		182570649	182570905	3.97355	1
Exon	MSTRG.1214	MSTRG.1214.1		1	182570649	182570905
Trancript	MSTRG.12144	MSTRG.12144.1	chr2		112307655	112312251	4.23745	1
Exon	MSTRG.12144	MSTRG.12144.1		1	112307655	112312251
Trancript	MSTRG.12148	MSTRG.12148.1	chr2		112554581	112554847	2.11635	1
Exon	MSTRG.12148	MSTRG.12148.1		1	112554581	112554847
Trancript	MSTRG.12149	MSTRG.12149.1	chr2		112649018	112649232	3.4304	1
Exon	MSTRG.12149	MSTRG.12149.1		1	112649018	112649232
Trancript	MSTRG.12150	MSTRG.12150.1	chr2		113586323	113588439	2.51911	1
Exon	MSTRG.12150	MSTRG.12150.1		1	113586323	113588439
Trancript	MSTRG.1216	MSTRG.1216.1	chr1		182614438	182614671	1.34937	1
Exon	MSTRG.1216	MSTRG.1216.1		1	182614438	182614671
Trancript	MSTRG.12164	MSTRG.12164.1	chr2		115890357	115891599	5.21872	2
Exon	MSTRG.12164	MSTRG.12164.1		1	115890357	115890512
Exon	MSTRG.12164	MSTRG.12164.1		2	115890865	115891599
Trancript	MSTRG.12167	MSTRG.12167.1	chr2		116351681	116354334	5.01507	1
Exon	MSTRG.12167	MSTRG.12167.1		1	116351681	116354334
Trancript	MSTRG.12169	MSTRG.12169.1	chr2		117012210	117012857	2.19095	1
Exon	MSTRG.12169	MSTRG.12169.1		1	117012210	117012857
Trancript	MSTRG.12177	MSTRG.12177.1	chr2		118380517	118407886	5.01721	3
Exon	MSTRG.12177	MSTRG.12177.1		1	118380517	118381207
Exon	MSTRG.12177	MSTRG.12177.1		3	118407872	118407886
Exon	MSTRG.12177	MSTRG.12177.1		2	118384920	118384966
Trancript	MSTRG.1218	MSTRG.1218.1	chr1		182684459	182686196	4.32242	1
Exon	MSTRG.1218	MSTRG.1218.1		1	182684459	182686196
Trancript	MSTRG.12183	MSTRG.12183.1	chr2		118647267	118647759	4.49499	1
Exon	MSTRG.12183	MSTRG.12183.1		1	118647267	118647759
Trancript	MSTRG.1219	MSTRG.1219.1	chr1		182693683	182694031	1.94747	1
Exon	MSTRG.1219	MSTRG.1219.1		1	182693683	182694031
Trancript	MSTRG.12191	MSTRG.12191.1	chr2		118932881	118935458	2.94979	1
Exon	MSTRG.12191	MSTRG.12191.1		1	118932881	118935458
Trancript	MSTRG.12192	MSTRG.12192.1	chr2		118938061	118938440	2.80517	1
Exon	MSTRG.12192	MSTRG.12192.1		1	118938061	118938440
Trancript	MSTRG.1220	MSTRG.1220.1	chr1		182720295	182722278	1.75529	1
Exon	MSTRG.1220	MSTRG.1220.1		1	182720295	182722278
Trancript	MSTRG.12200	MSTRG.12200.1	chr2		119146614	119151465	1.01123	2
Exon	MSTRG.12200	MSTRG.12200.1		1	119146614	119147402
Exon	MSTRG.12200	MSTRG.12200.1		2	119151235	119151465
Trancript	MSTRG.12206	MSTRG.12206.1	chr2		119434227	119435110	1.78854	1
Exon	MSTRG.12206	MSTRG.12206.1		1	119434227	119435110
Trancript	MSTRG.12208	MSTRG.12208.1	chr2		119441689	119441938	4.1163	1
Exon	MSTRG.12208	MSTRG.12208.1		1	119441689	119441938
Trancript	MSTRG.12210	MSTRG.12210.1	chr2		119476152	119477198	4.899	1
Exon	MSTRG.12210	MSTRG.12210.1		1	119476152	119477198
Trancript	MSTRG.12212	MSTRG.12212.1	chr2		119491123	119491738	61.1751	1
Exon	MSTRG.12212	MSTRG.12212.1		1	119491123	119491738
Trancript	MSTRG.12215	MSTRG.12215.1	chr2		119573127	119573356	3.05868	1
Exon	MSTRG.12215	MSTRG.12215.1		1	119573127	119573356
Trancript	MSTRG.12217	MSTRG.12217.1	chr2		119592736	119593004	2.0263	1
Exon	MSTRG.12217	MSTRG.12217.1		1	119592736	119593004
Trancript	MSTRG.12218	MSTRG.12218.1	chr2		119619448	119619677	1.77601	1
Exon	MSTRG.12218	MSTRG.12218.1		1	119619448	119619677
Trancript	MSTRG.12220	MSTRG.12220.1	chr2		119683863	119684668	3.43141	1
Exon	MSTRG.12220	MSTRG.12220.1		1	119683863	119684668
Trancript	MSTRG.12221	MSTRG.12221.1	chr2		119698272	119698486	3.21595	1
Exon	MSTRG.12221	MSTRG.12221.1		1	119698272	119698486
Trancript	MSTRG.12223	MSTRG.12223.1	chr2		119780573	119781541	19.6797	1
Exon	MSTRG.12223	MSTRG.12223.1		1	119780573	119781541
Trancript	MSTRG.1223	MSTRG.1223.1	chr1		182750004	182750531	1.43983	1
Exon	MSTRG.1223	MSTRG.1223.1		1	182750004	182750531
Trancript	MSTRG.12233	MSTRG.12233.1	chr2		120327058	120327826	150.941	2
Exon	MSTRG.12233	MSTRG.12233.1		1	120327058	120327392
Exon	MSTRG.12233	MSTRG.12233.1		2	120327516	120327826
Trancript	MSTRG.12236	MSTRG.12236.1	chr2		120427513	120428779	4.77506	1
Exon	MSTRG.12236	MSTRG.12236.1		1	120427513	120428779
Trancript	MSTRG.12239	MSTRG.12239.1	chr2		120522715	120541719	1.32215	11
Exon	MSTRG.12239	MSTRG.12239.1		11	120540301	120541719
Exon	MSTRG.12239	MSTRG.12239.1		10	120539741	120539899
Exon	MSTRG.12239	MSTRG.12239.1		1	120522715	120531316
Exon	MSTRG.12239	MSTRG.12239.1		3	120532001	120532184
Exon	MSTRG.12239	MSTRG.12239.1		2	120531405	120531602
Exon	MSTRG.12239	MSTRG.12239.1		5	120538361	120538478
Exon	MSTRG.12239	MSTRG.12239.1		4	120532554	120532691
Exon	MSTRG.12239	MSTRG.12239.1		7	120538911	120538975
Exon	MSTRG.12239	MSTRG.12239.1		6	120538586	120538707
Exon	MSTRG.12239	MSTRG.12239.1		9	120539483	120539562
Exon	MSTRG.12239	MSTRG.12239.1		8	120539101	120539303
Trancript	MSTRG.12251	MSTRG.12251.1	chr2		121047667	121048171	2.93686	1
Exon	MSTRG.12251	MSTRG.12251.1		1	121047667	121048171
Trancript	MSTRG.12260	MSTRG.12260.2	chr2		121279154	121282812	1.40443	1
Exon	MSTRG.12260	MSTRG.12260.2		1	121279154	121282812
Trancript	MSTRG.12264	MSTRG.12264.1	chr2		121357455	121358094	3.06281	1
Exon	MSTRG.12264	MSTRG.12264.1		1	121357455	121358094
Trancript	MSTRG.12274	MSTRG.12274.1	chr2		122045661	122046153	3.88802	1
Exon	MSTRG.12274	MSTRG.12274.1		1	122045661	122046153
Trancript	MSTRG.1229	MSTRG.1229.1	chr1		183078163	183080965	1.405	1
Exon	MSTRG.1229	MSTRG.1229.1		1	183078163	183080965
Trancript	MSTRG.12291	MSTRG.12291.3	chr2		125438700	125444245	1.05059	3
Exon	MSTRG.12291	MSTRG.12291.3		1	125438700	125438812
Exon	MSTRG.12291	MSTRG.12291.3		3	125444109	125444245
Exon	MSTRG.12291	MSTRG.12291.3		2	125440024	125440164
Trancript	MSTRG.12297	MSTRG.12297.1	chr2		125807161	125807417	1.68214	1
Exon	MSTRG.12297	MSTRG.12297.1		1	125807161	125807417
Trancript	MSTRG.12303	MSTRG.12303.1	chr2		126502434	126510170	1.80208	1
Exon	MSTRG.12303	MSTRG.12303.1		1	126502434	126510170
Trancript	MSTRG.12305	MSTRG.12305.1	chr2		126534914	126535304	41.2971	1
Exon	MSTRG.12305	MSTRG.12305.1		1	126534914	126535304
Trancript	MSTRG.12313	MSTRG.12313.2	chr2		127029557	127034027	4.73561	2
Exon	MSTRG.12313	MSTRG.12313.2		1	127029557	127030586
Exon	MSTRG.12313	MSTRG.12313.2		2	127033911	127034027
Trancript	MSTRG.12329	MSTRG.12329.1	chr2		128260103	128260340	2.62433	1
Exon	MSTRG.12329	MSTRG.12329.1		1	128260103	128260340
Trancript	MSTRG.1233	MSTRG.1233.1	chr1		183146962	183147250	1.26403	1
Exon	MSTRG.1233	MSTRG.1233.1		1	183146962	183147250
Trancript	MSTRG.12339	MSTRG.12339.1	chr2		128994587	128995006	1.78345	1
Exon	MSTRG.12339	MSTRG.12339.1		1	128994587	128995006
Trancript	MSTRG.12340	MSTRG.12340.1	chr2		128995940	128996218	3.71736	1
Exon	MSTRG.12340	MSTRG.12340.1		1	128995940	128996218
Trancript	MSTRG.12343	MSTRG.12343.1	chr2		129022032	129022263	3.27196	1
Exon	MSTRG.12343	MSTRG.12343.1		1	129022032	129022263
Trancript	MSTRG.12359	MSTRG.12359.1	chr2		130117437	130117646	3.77143	1
Exon	MSTRG.12359	MSTRG.12359.1		1	130117437	130117646
Trancript	MSTRG.12361	MSTRG.12361.1	chr2		130210641	130210903	4.22941	1
Exon	MSTRG.12361	MSTRG.12361.1		1	130210641	130210903
Trancript	MSTRG.12363	MSTRG.12363.1	chr2		130230119	130230343	1.96161	1
Exon	MSTRG.12363	MSTRG.12363.1		1	130230119	130230343
Trancript	MSTRG.12365	MSTRG.12365.3	chr2		130246438	130249996	3.8309	2
Exon	MSTRG.12365	MSTRG.12365.3		1	130246438	130247872
Exon	MSTRG.12365	MSTRG.12365.3		2	130247961	130249996
Trancript	MSTRG.12372	MSTRG.12372.4	chr2		130439384	130455752	3.6192	2
Exon	MSTRG.12372	MSTRG.12372.4		1	130439384	130442478
Exon	MSTRG.12372	MSTRG.12372.4		2	130455652	130455752
Trancript	MSTRG.12373	MSTRG.12373.1	chr2		130419306	130419663	1.23929	1
Exon	MSTRG.12373	MSTRG.12373.1		1	130419306	130419663
Trancript	MSTRG.12380	MSTRG.12380.1	chr2		130698107	130704133	2.23309	1
Exon	MSTRG.12380	MSTRG.12380.1		1	130698107	130704133
Trancript	MSTRG.12380	MSTRG.12380.3	chr2		130704497	130732097	2.05373	2
Exon	MSTRG.12380	MSTRG.12380.3		1	130704497	130708066
Exon	MSTRG.12380	MSTRG.12380.3		2	130731947	130732097
Trancript	MSTRG.12380	MSTRG.12380.4	chr2		130706596	130732098	1.40646	4
Exon	MSTRG.12380	MSTRG.12380.4		1	130706596	130708066
Exon	MSTRG.12380	MSTRG.12380.4		3	130709565	130709723
Exon	MSTRG.12380	MSTRG.12380.4		2	130709047	130709164
Exon	MSTRG.12380	MSTRG.12380.4		4	130731947	130732098
Trancript	MSTRG.12392	MSTRG.12392.1	chr2		131074125	131078692	3.84539	1
Exon	MSTRG.12392	MSTRG.12392.1		1	131074125	131078692
Trancript	MSTRG.12396	MSTRG.12396.1	chr2		131147672	131148109	37.8865	1
Exon	MSTRG.12396	MSTRG.12396.1		1	131147672	131148109
Trancript	MSTRG.1240	MSTRG.1240.1	chr1		183166607	183166843	1.91506	1
Exon	MSTRG.1240	MSTRG.1240.1		1	183166607	183166843
Trancript	MSTRG.12400	MSTRG.12400.1	chr2		131816553	131816784	1.81798	1
Exon	MSTRG.12400	MSTRG.12400.1		1	131816553	131816784
Trancript	MSTRG.12406	MSTRG.12406.1	chr2		132079057	132086693	3.0426	2
Exon	MSTRG.12406	MSTRG.12406.1		1	132079057	132079265
Exon	MSTRG.12406	MSTRG.12406.1		2	132086322	132086693
Trancript	MSTRG.1241	MSTRG.1241.1	chr1		183172062	183172512	84.9181	1
Exon	MSTRG.1241	MSTRG.1241.1		1	183172062	183172512
Trancript	MSTRG.12415	MSTRG.12415.1	chr2		134419410	134420157	2.46499	1
Exon	MSTRG.12415	MSTRG.12415.1		1	134419410	134420157
Trancript	MSTRG.12417	MSTRG.12417.1	chr2		134587873	134589380	3.89387	1
Exon	MSTRG.12417	MSTRG.12417.1		1	134587873	134589380
Trancript	MSTRG.12419	MSTRG.12419.1	chr2		134629647	134630292	29.2958	1
Exon	MSTRG.12419	MSTRG.12419.1		1	134629647	134630292
Trancript	MSTRG.1242	MSTRG.1242.1	chr1		183172062	183172512	84.6855	1
Exon	MSTRG.1242	MSTRG.1242.1		1	183172062	183172512
Trancript	MSTRG.12429	MSTRG.12429.1	chr2		136942575	136943186	1.31808	1
Exon	MSTRG.12429	MSTRG.12429.1		1	136942575	136943186
Trancript	MSTRG.12433	MSTRG.12433.1	chr2		139898945	139899167	4.21162	1
Exon	MSTRG.12433	MSTRG.12433.1		1	139898945	139899167
Trancript	MSTRG.12436	MSTRG.12436.1	chr2		140026322	140026561	1.57972	1
Exon	MSTRG.12436	MSTRG.12436.1		1	140026322	140026561
Trancript	MSTRG.12439	MSTRG.12439.1	chr2		142216004	142218646	1.34248	1
Exon	MSTRG.12439	MSTRG.12439.1		1	142216004	142218646
Trancript	MSTRG.12444	MSTRG.12444.1	chr2		143549395	143657253	14.2415	2
Exon	MSTRG.12444	MSTRG.12444.1		1	143549395	143549423
Exon	MSTRG.12444	MSTRG.12444.1		2	143657049	143657253
Trancript	MSTRG.12447	MSTRG.12447.1	chr2		143642483	143651532	18.9823	1
Exon	MSTRG.12447	MSTRG.12447.1		1	143642483	143651532
Trancript	MSTRG.1245	MSTRG.1245.1	chr1		183951375	183951777	1.44405	1
Exon	MSTRG.1245	MSTRG.1245.1		1	183951375	183951777
Trancript	MSTRG.12453	MSTRG.12453.1	chr2		143968193	143969008	3.67651	1
Exon	MSTRG.12453	MSTRG.12453.1		1	143968193	143969008
Trancript	MSTRG.12458	MSTRG.12458.1	chr2		144234653	144235045	1.07908	1
Exon	MSTRG.12458	MSTRG.12458.1		1	144234653	144235045
Trancript	MSTRG.1246	MSTRG.1246.1	chr1		183959470	183959764	3.26939	1
Exon	MSTRG.1246	MSTRG.1246.1		1	183959470	183959764
Trancript	MSTRG.12461	MSTRG.12461.1	chr2		144287640	144288087	1.28614	1
Exon	MSTRG.12461	MSTRG.12461.1		1	144287640	144288087
Trancript	MSTRG.12462	MSTRG.12462.1	chr2		144288996	144289413	2.52807	1
Exon	MSTRG.12462	MSTRG.12462.1		1	144288996	144289413
Trancript	MSTRG.12470	MSTRG.12470.1	chr2		144944644	144945476	1.63117	1
Exon	MSTRG.12470	MSTRG.12470.1		1	144944644	144945476
Trancript	MSTRG.12480	MSTRG.12480.1	chr2		146131288	146132847	10.5266	1
Exon	MSTRG.12480	MSTRG.12480.1		1	146131288	146132847
Trancript	MSTRG.12482	MSTRG.12482.1	chr2		146834992	146837106	1.73484	1
Exon	MSTRG.12482	MSTRG.12482.1		1	146834992	146837106
Trancript	MSTRG.12483	MSTRG.12483.1	chr2		146838364	146838682	1.08374	1
Exon	MSTRG.12483	MSTRG.12483.1		1	146838364	146838682
Trancript	MSTRG.12485	MSTRG.12485.1	chr2		148223120	148223818	1.60217	1
Exon	MSTRG.12485	MSTRG.12485.1		1	148223120	148223818
Trancript	MSTRG.12490	MSTRG.12490.1	chr2		148502132	148502713	1.22564	1
Exon	MSTRG.12490	MSTRG.12490.1		1	148502132	148502713
Trancript	MSTRG.12497	MSTRG.12497.1	chr2		150137210	150154959	3.31493	4
Exon	MSTRG.12497	MSTRG.12497.1		1	150137210	150137294
Exon	MSTRG.12497	MSTRG.12497.1		3	150149764	150149824
Exon	MSTRG.12497	MSTRG.12497.1		2	150149438	150149564
Exon	MSTRG.12497	MSTRG.12497.1		4	150150906	150154959
Trancript	MSTRG.12498	MSTRG.12498.1	chr2		150223788	150224820	1.61869	1
Exon	MSTRG.12498	MSTRG.12498.1		1	150223788	150224820
Trancript	MSTRG.12501	MSTRG.12501.1	chr2		150323702	150326347	14.8734	1
Exon	MSTRG.12501	MSTRG.12501.1		1	150323702	150326347
Trancript	MSTRG.12508	MSTRG.12508.1	chr2		150587468	150587982	2.98502	1
Exon	MSTRG.12508	MSTRG.12508.1		1	150587468	150587982
Trancript	MSTRG.12513	MSTRG.12513.1	chr2		150854437	150854694	3.12662	1
Exon	MSTRG.12513	MSTRG.12513.1		1	150854437	150854694
Trancript	MSTRG.12515	MSTRG.12515.1	chr2		151284608	151286027	112.773	1
Exon	MSTRG.12515	MSTRG.12515.1		1	151284608	151286027
Trancript	MSTRG.12516	MSTRG.12516.1	chr2		151284608	151286027	112.772	1
Exon	MSTRG.12516	MSTRG.12516.1		1	151284608	151286027
Trancript	MSTRG.12519	MSTRG.12519.1	chr2		151366504	151368168	1.61814	3
Exon	MSTRG.12519	MSTRG.12519.1		1	151366504	151366621
Exon	MSTRG.12519	MSTRG.12519.1		3	151367989	151368168
Exon	MSTRG.12519	MSTRG.12519.1		2	151367159	151367340
Trancript	MSTRG.12521	MSTRG.12521.1	chr2		151540073	151540389	3.21788	1
Exon	MSTRG.12521	MSTRG.12521.1		1	151540073	151540389
Trancript	MSTRG.12522	MSTRG.12522.1	chr2		151541137	151541470	2.09948	1
Exon	MSTRG.12522	MSTRG.12522.1		1	151541137	151541470
Trancript	MSTRG.12526	MSTRG.12526.1	chr2		151906619	151906928	4.02625	1
Exon	MSTRG.12526	MSTRG.12526.1		1	151906619	151906928
Trancript	MSTRG.12528	MSTRG.12528.2	chr2		151931323	151937036	1.47823	2
Exon	MSTRG.12528	MSTRG.12528.2		1	151931323	151931474
Exon	MSTRG.12528	MSTRG.12528.2		2	151934725	151937036
Trancript	MSTRG.1253	MSTRG.1253.1	chr1		184472499	184472700	1.02687	1
Exon	MSTRG.1253	MSTRG.1253.1		1	184472499	184472700
Trancript	MSTRG.12530	MSTRG.12530.1	chr2		152010906	152011435	22.8938	1
Exon	MSTRG.12530	MSTRG.12530.1		1	152010906	152011435
Trancript	MSTRG.12533	MSTRG.12533.1	chr2		152108817	152109170	1.85553	1
Exon	MSTRG.12533	MSTRG.12533.1		1	152108817	152109170
Trancript	MSTRG.12534	MSTRG.12534.1	chr2		152109525	152113599	1.38625	1
Exon	MSTRG.12534	MSTRG.12534.1		1	152109525	152113599
Trancript	MSTRG.12539	MSTRG.12539.1	chr2		152180111	152180382	3.60119	1
Exon	MSTRG.12539	MSTRG.12539.1		1	152180111	152180382
Trancript	MSTRG.12542	MSTRG.12542.1	chr2		152224988	152225213	3.0124	1
Exon	MSTRG.12542	MSTRG.12542.1		1	152224988	152225213
Trancript	MSTRG.12543	MSTRG.12543.1	chr2		152227733	152227983	1.64098	1
Exon	MSTRG.12543	MSTRG.12543.1		1	152227733	152227983
Trancript	MSTRG.12544	MSTRG.12544.1	chr2		152228269	152228676	1.61559	1
Exon	MSTRG.12544	MSTRG.12544.1		1	152228269	152228676
Trancript	MSTRG.12547	MSTRG.12547.1	chr2		152242981	152243386	1.28295	1
Exon	MSTRG.12547	MSTRG.12547.1		1	152242981	152243386
Trancript	MSTRG.12549	MSTRG.12549.1	chr2		152512884	152513678	4.22145	2
Exon	MSTRG.12549	MSTRG.12549.1		1	152512884	152513109
Exon	MSTRG.12549	MSTRG.12549.1		2	152513222	152513678
Trancript	MSTRG.12549	MSTRG.12549.2	chr2		152512884	152513678	1.52645	2
Exon	MSTRG.12549	MSTRG.12549.2		1	152512884	152513109
Exon	MSTRG.12549	MSTRG.12549.2		2	152513292	152513678
Trancript	MSTRG.1255	MSTRG.1255.1	chr1		185380300	185380847	4.62635	1
Exon	MSTRG.1255	MSTRG.1255.1		1	185380300	185380847
Trancript	MSTRG.12553	MSTRG.12553.5	chr2		152606406	152657033	10.4579	3
Exon	MSTRG.12553	MSTRG.12553.5		1	152606406	152608018
Exon	MSTRG.12553	MSTRG.12553.5		3	152656122	152657033
Exon	MSTRG.12553	MSTRG.12553.5		2	152655163	152655856
Trancript	MSTRG.12559	MSTRG.12559.1	chr2		152831421	152831701	1.43535	1
Exon	MSTRG.12559	MSTRG.12559.1		1	152831421	152831701
Trancript	MSTRG.1256	MSTRG.1256.1	chr1		185399642	185403649	2.75528	2
Exon	MSTRG.1256	MSTRG.1256.1		1	185399642	185399926
Exon	MSTRG.1256	MSTRG.1256.1		2	185403449	185403649
Trancript	MSTRG.12562	MSTRG.12562.1	chr2		152881883	152885931	2.52306	1
Exon	MSTRG.12562	MSTRG.12562.1		1	152881883	152885931
Trancript	MSTRG.12570	MSTRG.12570.2	chr2		153166925	153171851	5.85275	3
Exon	MSTRG.12570	MSTRG.12570.2		1	153166925	153168600
Exon	MSTRG.12570	MSTRG.12570.2		3	153171357	153171851
Exon	MSTRG.12570	MSTRG.12570.2		2	153170854	153170914
Trancript	MSTRG.12570	MSTRG.12570.3	chr2		153167251	153171863	2.10424	2
Exon	MSTRG.12570	MSTRG.12570.3		1	153167251	153168600
Exon	MSTRG.12570	MSTRG.12570.3		2	153171613	153171863
Trancript	MSTRG.12575	MSTRG.12575.11	chr2		153509265	153513421	1.84136	2
Exon	MSTRG.12575	MSTRG.12575.11		1	153509265	153510213
Exon	MSTRG.12575	MSTRG.12575.11		2	153511994	153513421
Trancript	MSTRG.12576	MSTRG.12576.1	chr2		153507949	153508896	1.50212	1
Exon	MSTRG.12576	MSTRG.12576.1		1	153507949	153508896
Trancript	MSTRG.12578	MSTRG.12578.1	chr2		153651790	153652819	39.2593	1
Exon	MSTRG.12578	MSTRG.12578.1		1	153651790	153652819
Trancript	MSTRG.12579	MSTRG.12579.1	chr2		153651790	153652819	39.1586	1
Exon	MSTRG.12579	MSTRG.12579.1		1	153651790	153652819
Trancript	MSTRG.12583	MSTRG.12583.1	chr2		154180115	154180764	6.9787	1
Exon	MSTRG.12583	MSTRG.12583.1		1	154180115	154180764
Trancript	MSTRG.12589	MSTRG.12589.1	chr2		154411501	154412752	4.51012	1
Exon	MSTRG.12589	MSTRG.12589.1		1	154411501	154412752
Trancript	MSTRG.12593	MSTRG.12593.1	chr2		154529518	154530496	19.1383	1
Exon	MSTRG.12593	MSTRG.12593.1		1	154529518	154530496
Trancript	MSTRG.12595	MSTRG.12595.1	chr2		154693740	154696830	2.02082	1
Exon	MSTRG.12595	MSTRG.12595.1		1	154693740	154696830
Trancript	MSTRG.12605	MSTRG.12605.2	chr2		155211025	155215543	4.17059	3
Exon	MSTRG.12605	MSTRG.12605.2		1	155211025	155211200
Exon	MSTRG.12605	MSTRG.12605.2		3	155212276	155215543
Exon	MSTRG.12605	MSTRG.12605.2		2	155211737	155211905
Trancript	MSTRG.12606	MSTRG.12606.1	chr2		155209430	155209629	2.30476	1
Exon	MSTRG.12606	MSTRG.12606.1		1	155209430	155209629
Trancript	MSTRG.12612	MSTRG.12612.1	chr2		155417295	155418423	2.76381	2
Exon	MSTRG.12612	MSTRG.12612.1		1	155417295	155417904
Exon	MSTRG.12612	MSTRG.12612.1		2	155418188	155418423
Trancript	MSTRG.12613	MSTRG.12613.1	chr2		155418881	155420484	3.24592	1
Exon	MSTRG.12613	MSTRG.12613.1		1	155418881	155420484
Trancript	MSTRG.12630	MSTRG.12630.1	chr2		156137582	156138296	94.8971	1
Exon	MSTRG.12630	MSTRG.12630.1		1	156137582	156138296
Trancript	MSTRG.12632	MSTRG.12632.1	chr2		156172648	156173848	8.39194	1
Exon	MSTRG.12632	MSTRG.12632.1		1	156172648	156173848
Trancript	MSTRG.12639	MSTRG.12639.1	chr2		156522749	156523062	4.80403	1
Exon	MSTRG.12639	MSTRG.12639.1		1	156522749	156523062
Trancript	MSTRG.12640	MSTRG.12640.1	chr2		156533865	156536284	1.51762	1
Exon	MSTRG.12640	MSTRG.12640.1		1	156533865	156536284
Trancript	MSTRG.12642	MSTRG.12642.1	chr2		156538696	156539940	1.00891	1
Exon	MSTRG.12642	MSTRG.12642.1		1	156538696	156539940
Trancript	MSTRG.12646	MSTRG.12646.1	chr2		156656398	156665741	1.53136	4
Exon	MSTRG.12646	MSTRG.12646.1		1	156656398	156659162
Exon	MSTRG.12646	MSTRG.12646.1		3	156664154	156664272
Exon	MSTRG.12646	MSTRG.12646.1		2	156663559	156663649
Exon	MSTRG.12646	MSTRG.12646.1		4	156665271	156665741
Trancript	MSTRG.12646	MSTRG.12646.2	chr2		156656398	156665684	2.03736	4
Exon	MSTRG.12646	MSTRG.12646.2		1	156656398	156659162
Exon	MSTRG.12646	MSTRG.12646.2		3	156664154	156664272
Exon	MSTRG.12646	MSTRG.12646.2		2	156663559	156663649
Exon	MSTRG.12646	MSTRG.12646.2		4	156665452	156665684
Trancript	MSTRG.12646	MSTRG.12646.8	chr2		156656459	156665624	2.11017	5
Exon	MSTRG.12646	MSTRG.12646.8		1	156656459	156659162
Exon	MSTRG.12646	MSTRG.12646.8		3	156663559	156663649
Exon	MSTRG.12646	MSTRG.12646.8		2	156659354	156660774
Exon	MSTRG.12646	MSTRG.12646.8		5	156665452	156665624
Exon	MSTRG.12646	MSTRG.12646.8		4	156664154	156664272
Trancript	MSTRG.12646	MSTRG.12646.9	chr2		156656530	156665617	11.3781	4
Exon	MSTRG.12646	MSTRG.12646.9		1	156656530	156659162
Exon	MSTRG.12646	MSTRG.12646.9		3	156664154	156664272
Exon	MSTRG.12646	MSTRG.12646.9		2	156663559	156663649
Exon	MSTRG.12646	MSTRG.12646.9		4	156665152	156665617
Trancript	MSTRG.12648	MSTRG.12648.1	chr2		156670567	156688707	1.00731	2
Exon	MSTRG.12648	MSTRG.12648.1		1	156670567	156670625
Exon	MSTRG.12648	MSTRG.12648.1		2	156688335	156688707
Trancript	MSTRG.12649	MSTRG.12649.1	chr2		156685230	156686613	1.37636	1
Exon	MSTRG.12649	MSTRG.12649.1		1	156685230	156686613
Trancript	MSTRG.12650	MSTRG.12650.1	chr2		156687264	156687942	1.71415	1
Exon	MSTRG.12650	MSTRG.12650.1		1	156687264	156687942
Trancript	MSTRG.12661	MSTRG.12661.1	chr2		157223135	157223463	1.50965	1
Exon	MSTRG.12661	MSTRG.12661.1		1	157223135	157223463
Trancript	MSTRG.12664	MSTRG.12664.1	chr2		157347447	157347823	5.96766	1
Exon	MSTRG.12664	MSTRG.12664.1		1	157347447	157347823
Trancript	MSTRG.12665	MSTRG.12665.1	chr2		157354046	157354710	53.3682	1
Exon	MSTRG.12665	MSTRG.12665.1		1	157354046	157354710
Trancript	MSTRG.12666	MSTRG.12666.2	chr2		157369540	157373069	1.76164	2
Exon	MSTRG.12666	MSTRG.12666.2		1	157369540	157370164
Exon	MSTRG.12666	MSTRG.12666.2		2	157370909	157373069
Trancript	MSTRG.12666	MSTRG.12666.4	chr2		157382139	157392091	4.10304	2
Exon	MSTRG.12666	MSTRG.12666.4		1	157382139	157384063
Exon	MSTRG.12666	MSTRG.12666.4		2	157391956	157392091
Trancript	MSTRG.12666	MSTRG.12666.5	chr2		157389928	157392081	2.59963	2
Exon	MSTRG.12666	MSTRG.12666.5		1	157389928	157391558
Exon	MSTRG.12666	MSTRG.12666.5		2	157391984	157392081
Trancript	MSTRG.12669	MSTRG.12669.1	chr2		157727187	157728262	16.3861	1
Exon	MSTRG.12669	MSTRG.12669.1		1	157727187	157728262
Trancript	MSTRG.12682	MSTRG.12682.1	chr2		158465465	158465959	1.16868	1
Exon	MSTRG.12682	MSTRG.12682.1		1	158465465	158465959
Trancript	MSTRG.12683	MSTRG.12683.1	chr2		158468334	158468885	1.87053	1
Exon	MSTRG.12683	MSTRG.12683.1		1	158468334	158468885
Trancript	MSTRG.12684	MSTRG.12684.1	chr2		158469547	158469780	3.93976	1
Exon	MSTRG.12684	MSTRG.12684.1		1	158469547	158469780
Trancript	MSTRG.12685	MSTRG.12685.1	chr2		158470158	158471431	1.44726	1
Exon	MSTRG.12685	MSTRG.12685.1		1	158470158	158471431
Trancript	MSTRG.12689	MSTRG.12689.3	chr2		160086357	160208078	1.19063	3
Exon	MSTRG.12689	MSTRG.12689.3		1	160086357	160086751
Exon	MSTRG.12689	MSTRG.12689.3		3	160207809	160208078
Exon	MSTRG.12689	MSTRG.12689.3		2	160115433	160115535
Trancript	MSTRG.12691	MSTRG.12691.1	chr2		160193065	160193712	1.44581	1
Exon	MSTRG.12691	MSTRG.12691.1		1	160193065	160193712
Trancript	MSTRG.12692	MSTRG.12692.1	chr2		160216560	160220137	1.87518	3
Exon	MSTRG.12692	MSTRG.12692.1		1	160216560	160216895
Exon	MSTRG.12692	MSTRG.12692.1		3	160219918	160220137
Exon	MSTRG.12692	MSTRG.12692.1		2	160217233	160217352
Trancript	MSTRG.12693	MSTRG.12693.1	chr2		160220211	160298980	1.81448	2
Exon	MSTRG.12693	MSTRG.12693.1		1	160220211	160220438
[truncated: 14,358 more rows]

## Sheet: E18
Trancript	Gene ID	Transcript ID	Chromosome	Exon Number	Start	End	Expression (TPM) E18	Number of Exon
Trancript	MSTRG.1	MSTRG.1.2	chr1		3189866	3309303	5.73769	3
Exon	MSTRG.1	MSTRG.1.2		1	3189866	3197398
Exon	MSTRG.1	MSTRG.1.2		3	3309272	3309303
Exon	MSTRG.1	MSTRG.1.2		2	3203520	3207049
Trancript	MSTRG.100	MSTRG.100.1	chr1		23307970	23308973	2.89181	1
Exon	MSTRG.100	MSTRG.100.1		1	23307970	23308973
Trancript	MSTRG.10003	MSTRG.10003.1	chr18		36769479	36770299	14.1652	1
Exon	MSTRG.10003	MSTRG.10003.1		1	36769479	36770299
Trancript	MSTRG.10015	MSTRG.10015.1	chr18		37320242	37324176	1.30677	2
Exon	MSTRG.10015	MSTRG.10015.1		1	37320242	37321449
Exon	MSTRG.10015	MSTRG.10015.1		2	37323845	37324176
Trancript	MSTRG.10016	MSTRG.10016.1	chr18		37334617	37338511	3.53424	1
Exon	MSTRG.10016	MSTRG.10016.1		1	37334617	37338511
Trancript	MSTRG.10017	MSTRG.10017.1	chr18		37334617	37338347	3.68959	1
Exon	MSTRG.10017	MSTRG.10017.1		1	37334617	37338347
Trancript	MSTRG.10034	MSTRG.10034.1	chr18		37643569	37644111	2.96639	1
Exon	MSTRG.10034	MSTRG.10034.1		1	37643569	37644111
Trancript	MSTRG.10038	MSTRG.10038.1	chr18		37661802	37663436	3.14084	1
Exon	MSTRG.10038	MSTRG.10038.1		1	37661802	37663436
Trancript	MSTRG.10042	MSTRG.10042.1	chr18		37681195	37684171	2.64801	1
Exon	MSTRG.10042	MSTRG.10042.1		1	37681195	37684171
Trancript	MSTRG.10045	MSTRG.10045.1	chr18		37812029	37812634	6.98722	1
Exon	MSTRG.10045	MSTRG.10045.1		1	37812029	37812634
Trancript	MSTRG.10046	MSTRG.10046.1	chr18		37815583	37818312	2.6182	1
Exon	MSTRG.10046	MSTRG.10046.1		1	37815583	37818312
Trancript	MSTRG.10055	MSTRG.10055.1	chr18		38158955	38159204	3.62418	1
Exon	MSTRG.10055	MSTRG.10055.1		1	38158955	38159204
Trancript	MSTRG.10058	MSTRG.10058.1	chr18		38345940	38350438	5.79323	2
Exon	MSTRG.10058	MSTRG.10058.1		1	38345940	38349596
Exon	MSTRG.10058	MSTRG.10058.1		2	38349908	38350438
Trancript	MSTRG.10059	MSTRG.10059.4	chr18		38399520	38400369	4.29927	1
Exon	MSTRG.10059	MSTRG.10059.4		1	38399520	38400369
Trancript	MSTRG.10059	MSTRG.10059.5	chr18		38407995	38409062	2.22835	1
Exon	MSTRG.10059	MSTRG.10059.5		1	38407995	38409062
Trancript	MSTRG.1006	MSTRG.1006.1	chr1		163655658	163657816	11.7956	1
Exon	MSTRG.1006	MSTRG.1006.1		1	163655658	163657816
Trancript	MSTRG.1006	MSTRG.1006.2	chr1		163655658	163657816	4.33344	2
Exon	MSTRG.1006	MSTRG.1006.2		1	163655658	163656437
Exon	MSTRG.1006	MSTRG.1006.2		2	163656771	163657816
Trancript	MSTRG.10060	MSTRG.10060.1	chr18		38401765	38405929	3.01406	1
Exon	MSTRG.10060	MSTRG.10060.1		1	38401765	38405929
Trancript	MSTRG.10061	MSTRG.10061.1	chr18		38406279	38407400	2.96004	1
Exon	MSTRG.10061	MSTRG.10061.1		1	38406279	38407400
Trancript	MSTRG.10063	MSTRG.10063.1	chr18		38422789	38423838	2.21574	1
Exon	MSTRG.10063	MSTRG.10063.1		1	38422789	38423838
Trancript	MSTRG.10064	MSTRG.10064.1	chr18		38424815	38425178	2.40893	1
Exon	MSTRG.10064	MSTRG.10064.1		1	38424815	38425178
Trancript	MSTRG.10065	MSTRG.10065.1	chr18		38425474	38426415	1.85313	1
Exon	MSTRG.10065	MSTRG.10065.1		1	38425474	38426415
Trancript	MSTRG.10069	MSTRG.10069.1	chr18		38519739	38520124	3.65131	1
Exon	MSTRG.10069	MSTRG.10069.1		1	38519739	38520124
Trancript	MSTRG.10071	MSTRG.10071.1	chr18		38609525	38610943	1.77435	1
Exon	MSTRG.10071	MSTRG.10071.1		1	38609525	38610943
Trancript	MSTRG.10073	MSTRG.10073.1	chr18		38761228	38836434	2.85999	3
Exon	MSTRG.10073	MSTRG.10073.1		1	38761228	38761351
Exon	MSTRG.10073	MSTRG.10073.1		3	38836372	38836434
Exon	MSTRG.10073	MSTRG.10073.1		2	38777264	38777428
Trancript	MSTRG.10074	MSTRG.10074.1	chr18		38874038	38874389	9.72397	1
Exon	MSTRG.10074	MSTRG.10074.1		1	38874038	38874389
Trancript	MSTRG.10079	MSTRG.10079.1	chr18		40363668	40364219	5.24731	1
Exon	MSTRG.10079	MSTRG.10079.1		1	40363668	40364219
Trancript	MSTRG.10082	MSTRG.10082.1	chr18		40693018	40707103	3.5233	1
Exon	MSTRG.10082	MSTRG.10082.1		1	40693018	40707103
Trancript	MSTRG.10083	MSTRG.10083.1	chr18		42024295	42028041	3.76035	1
Exon	MSTRG.10083	MSTRG.10083.1		1	42024295	42028041
Trancript	MSTRG.10084	MSTRG.10084.1	chr18		42029533	42029772	2.93626	1
Exon	MSTRG.10084	MSTRG.10084.1		1	42029533	42029772
Trancript	MSTRG.10090	MSTRG.10090.1	chr18		42616914	42617640	2.63104	1
Exon	MSTRG.10090	MSTRG.10090.1		1	42616914	42617640
Trancript	MSTRG.10093	MSTRG.10093.1	chr18		43330817	43331728	2.59406	1
Exon	MSTRG.10093	MSTRG.10093.1		1	43330817	43331728
Trancript	MSTRG.10095	MSTRG.10095.1	chr18		43479240	43479497	3.1216	1
Exon	MSTRG.10095	MSTRG.10095.1		1	43479240	43479497
Trancript	MSTRG.10097	MSTRG.10097.2	chr18		43632343	43637433	15.6734	5
Exon	MSTRG.10097	MSTRG.10097.2		1	43632343	43632638
Exon	MSTRG.10097	MSTRG.10097.2		3	43633183	43633338
Exon	MSTRG.10097	MSTRG.10097.2		2	43632919	43633007
Exon	MSTRG.10097	MSTRG.10097.2		5	43634643	43637433
Exon	MSTRG.10097	MSTRG.10097.2		4	43634172	43634323
Trancript	MSTRG.10099	MSTRG.10099.1	chr18		43685882	43687731	2.82969	1
Exon	MSTRG.10099	MSTRG.10099.1		1	43685882	43687731
Trancript	MSTRG.101	MSTRG.101.1	chr1		23311733	23313195	4.08398	1
Exon	MSTRG.101	MSTRG.101.1		1	23311733	23313195
Trancript	MSTRG.10100	MSTRG.10100.1	chr18		43688694	43690880	2.0139	1
Exon	MSTRG.10100	MSTRG.10100.1		1	43688694	43690880
Trancript	MSTRG.10108	MSTRG.10108.1	chr18		45229319	45230986	8.08854	1
Exon	MSTRG.10108	MSTRG.10108.1		1	45229319	45230986
Trancript	MSTRG.10113	MSTRG.10113.1	chr18		46376272	46376529	3.19184	1
Exon	MSTRG.10113	MSTRG.10113.1		1	46376272	46376529
Trancript	MSTRG.10115	MSTRG.10115.1	chr18		46381982	46382363	1.63921	1
Exon	MSTRG.10115	MSTRG.10115.1		1	46381982	46382363
Trancript	MSTRG.10116	MSTRG.10116.1	chr18		46394297	46397191	12.4833	1
Exon	MSTRG.10116	MSTRG.10116.1		1	46394297	46397191
Trancript	MSTRG.10120	MSTRG.10120.1	chr18		46661463	46663373	14.4246	1
Exon	MSTRG.10120	MSTRG.10120.1		1	46661463	46663373
Trancript	MSTRG.10128	MSTRG.10128.1	chr18		47101402	47101823	2.44761	1
Exon	MSTRG.10128	MSTRG.10128.1		1	47101402	47101823
Trancript	MSTRG.10130	MSTRG.10130.1	chr18		47271598	47272338	7.0837	1
Exon	MSTRG.10130	MSTRG.10130.1		1	47271598	47272338
Trancript	MSTRG.10132	MSTRG.10132.1	chr18		47431711	47432799	5.79625	1
Exon	MSTRG.10132	MSTRG.10132.1		1	47431711	47432799
Trancript	MSTRG.10133	MSTRG.10133.1	chr18		47574341	47574876	4.05567	1
Exon	MSTRG.10133	MSTRG.10133.1		1	47574341	47574876
Trancript	MSTRG.10135	MSTRG.10135.1	chr18		47782905	47783227	1.19372	1
Exon	MSTRG.10135	MSTRG.10135.1		1	47782905	47783227
Trancript	MSTRG.10137	MSTRG.10137.3	chr18		48206308	48227808	4.70306	2
Exon	MSTRG.10137	MSTRG.10137.3		1	48206308	48207883
Exon	MSTRG.10137	MSTRG.10137.3		2	48227780	48227808
Trancript	MSTRG.10141	MSTRG.10141.1	chr18		50199561	50209468	3.92761	2
Exon	MSTRG.10141	MSTRG.10141.1		1	50199561	50202535
Exon	MSTRG.10141	MSTRG.10141.1		2	50202636	50209468
Trancript	MSTRG.10142	MSTRG.10142.1	chr18		50209806	50210253	4.85831	1
Exon	MSTRG.10142	MSTRG.10142.1		1	50209806	50210253
Trancript	MSTRG.10143	MSTRG.10143.1	chr18		50212456	50212690	1.02814	1
Exon	MSTRG.10143	MSTRG.10143.1		1	50212456	50212690
Trancript	MSTRG.10145	MSTRG.10145.1	chr18		50294582	50295144	52.9287	1
Exon	MSTRG.10145	MSTRG.10145.1		1	50294582	50295144
Trancript	MSTRG.10146	MSTRG.10146.1	chr18		51162702	51163435	7.13206	1
Exon	MSTRG.10146	MSTRG.10146.1		1	51162702	51163435
Trancript	MSTRG.10147	MSTRG.10147.1	chr18		52024930	52025295	8.93943	1
Exon	MSTRG.10147	MSTRG.10147.1		1	52024930	52025295
Trancript	MSTRG.10149	MSTRG.10149.1	chr18		52650963	52651665	2.72659	1
Exon	MSTRG.10149	MSTRG.10149.1		1	52650963	52651665
Trancript	MSTRG.10152	MSTRG.10152.1	chr18		53381049	53381447	6.1816	1
Exon	MSTRG.10152	MSTRG.10152.1		1	53381049	53381447
Trancript	MSTRG.10158	MSTRG.10158.1	chr18		54144394	54144946	1.94426	1
Exon	MSTRG.10158	MSTRG.10158.1		1	54144394	54144946
Trancript	MSTRG.10159	MSTRG.10159.1	chr18		54858708	54859032	60.1449	1
Exon	MSTRG.10159	MSTRG.10159.1		1	54858708	54859032
Trancript	MSTRG.10160	MSTRG.10160.1	chr18		54858711	54859032	60.7053	1
Exon	MSTRG.10160	MSTRG.10160.1		1	54858711	54859032
Trancript	MSTRG.10161	MSTRG.10161.1	chr18		54972839	54988629	3.76045	3
Exon	MSTRG.10161	MSTRG.10161.1		1	54972839	54974218
Exon	MSTRG.10161	MSTRG.10161.1		3	54984830	54988629
Exon	MSTRG.10161	MSTRG.10161.1		2	54982485	54982617
Trancript	MSTRG.10161	MSTRG.10161.2	chr18		54979052	54988926	5.0994	3
Exon	MSTRG.10161	MSTRG.10161.2		1	54979052	54981124
Exon	MSTRG.10161	MSTRG.10161.2		3	54984830	54988926
Exon	MSTRG.10161	MSTRG.10161.2		2	54982485	54982617
Trancript	MSTRG.10162	MSTRG.10162.1	chr18		54976949	54978788	1.69446	1
Exon	MSTRG.10162	MSTRG.10162.1		1	54976949	54978788
Trancript	MSTRG.10164	MSTRG.10164.1	chr18		55149881	55205159	2.78582	2
Exon	MSTRG.10164	MSTRG.10164.1		1	55149881	55149988
Exon	MSTRG.10164	MSTRG.10164.1		2	55204973	55205159
Trancript	MSTRG.10164	MSTRG.10164.2	chr18		55149883	55151172	4.90127	2
Exon	MSTRG.10164	MSTRG.10164.2		1	55149883	55149988
Exon	MSTRG.10164	MSTRG.10164.2		2	55150858	55151172
Trancript	MSTRG.10166	MSTRG.10166.1	chr18		55240203	55242373	1.27938	1
Exon	MSTRG.10166	MSTRG.10166.1		1	55240203	55242373
Trancript	MSTRG.10169	MSTRG.10169.1	chr18		56563167	56591516	3.76299	3
Exon	MSTRG.10169	MSTRG.10169.1		1	56563167	56563262
Exon	MSTRG.10169	MSTRG.10169.1		3	56591357	56591516
Exon	MSTRG.10169	MSTRG.10169.1		2	56577834	56578031
Trancript	MSTRG.1017	MSTRG.1017.1	chr1		164700549	164700987	3.43981	1
Exon	MSTRG.1017	MSTRG.1017.1		1	164700549	164700987
Trancript	MSTRG.10178	MSTRG.10178.1	chr18		57085491	57085962	1.81721	1
Exon	MSTRG.10178	MSTRG.10178.1		1	57085491	57085962
Trancript	MSTRG.10183	MSTRG.10183.1	chr18		57518274	57529968	1.49757	3
Exon	MSTRG.10183	MSTRG.10183.1		1	57518274	57522568
Exon	MSTRG.10183	MSTRG.10183.1		3	57529749	57529968
Exon	MSTRG.10183	MSTRG.10183.1		2	57528828	57529211
Trancript	MSTRG.10186	MSTRG.10186.1	chr18		58375114	58376091	3.60277	1
Exon	MSTRG.10186	MSTRG.10186.1		1	58375114	58376091
Trancript	MSTRG.10187	MSTRG.10187.1	chr18		58381627	58382244	2.44349	1
Exon	MSTRG.10187	MSTRG.10187.1		1	58381627	58382244
Trancript	MSTRG.10188	MSTRG.10188.4	chr18		58568488	58589746	1.69263	4
Exon	MSTRG.10188	MSTRG.10188.4		1	58568488	58568681
Exon	MSTRG.10188	MSTRG.10188.4		3	58588628	58588715
Exon	MSTRG.10188	MSTRG.10188.4		2	58580103	58580249
Exon	MSTRG.10188	MSTRG.10188.4		4	58588911	58589746
Trancript	MSTRG.10188	MSTRG.10188.5	chr18		58568557	58589858	1.62071	3
Exon	MSTRG.10188	MSTRG.10188.5		1	58568557	58568681
Exon	MSTRG.10188	MSTRG.10188.5		3	58584162	58589858
Exon	MSTRG.10188	MSTRG.10188.5		2	58580103	58580249
Trancript	MSTRG.10188	MSTRG.10188.6	chr18		58568557	58589751	1.4076	4
Exon	MSTRG.10188	MSTRG.10188.6		1	58568557	58568681
Exon	MSTRG.10188	MSTRG.10188.6		3	58584162	58584269
Exon	MSTRG.10188	MSTRG.10188.6		2	58580103	58580249
Exon	MSTRG.10188	MSTRG.10188.6		4	58584582	58589751
Trancript	MSTRG.10188	MSTRG.10188.8	chr18		58568570	58589751	1.69059	3
Exon	MSTRG.10188	MSTRG.10188.8		1	58568570	58568681
Exon	MSTRG.10188	MSTRG.10188.8		3	58587339	58589751
Exon	MSTRG.10188	MSTRG.10188.8		2	58580103	58584718
Trancript	MSTRG.10203	MSTRG.10203.6	chr18		60857737	60857975	1.26366	1
Exon	MSTRG.10203	MSTRG.10203.6		1	60857737	60857975
Trancript	MSTRG.10207	MSTRG.10207.2	chr18		61073775	61079058	8.28938	2
Exon	MSTRG.10207	MSTRG.10207.2		1	61073775	61073994
Exon	MSTRG.10207	MSTRG.10207.2		2	61076012	61079058
Trancript	MSTRG.1021	MSTRG.1021.1	chr1		165554323	165554855	20.333	1
Exon	MSTRG.1021	MSTRG.1021.1		1	165554323	165554855
Trancript	MSTRG.10212	MSTRG.10212.1	chr18		61123759	61123992	2.18122	1
Exon	MSTRG.10212	MSTRG.10212.1		1	61123759	61123992
Trancript	MSTRG.10213	MSTRG.10213.1	chr18		61125392	61125687	1.6019	1
Exon	MSTRG.10213	MSTRG.10213.1		1	61125392	61125687
Trancript	MSTRG.10214	MSTRG.10214.1	chr18		61126833	61127065	2.47143	1
Exon	MSTRG.10214	MSTRG.10214.1		1	61126833	61127065
Trancript	MSTRG.10215	MSTRG.10215.1	chr18		61129946	61130503	1.20878	1
Exon	MSTRG.10215	MSTRG.10215.1		1	61129946	61130503
Trancript	MSTRG.10216	MSTRG.10216.1	chr18		61133793	61137206	1.2149	1
Exon	MSTRG.10216	MSTRG.10216.1		1	61133793	61137206
Trancript	MSTRG.10217	MSTRG.10217.1	chr18		61138424	61139036	1.64064	1
Exon	MSTRG.10217	MSTRG.10217.1		1	61138424	61139036
Trancript	MSTRG.10218	MSTRG.10218.1	chr18		61140046	61140452	1.6152	1
Exon	MSTRG.10218	MSTRG.10218.1		1	61140046	61140452
Trancript	MSTRG.10220	MSTRG.10220.1	chr18		61141893	61143929	1.50489	1
Exon	MSTRG.10220	MSTRG.10220.1		1	61141893	61143929
Trancript	MSTRG.10225	MSTRG.10225.1	chr18		61352586	61353587	4.01883	1
Exon	MSTRG.10225	MSTRG.10225.1		1	61352586	61353587
Trancript	MSTRG.10228	MSTRG.10228.1	chr18		61390118	61419626	1.47928	2
Exon	MSTRG.10228	MSTRG.10228.1		1	61390118	61390129
Exon	MSTRG.10228	MSTRG.10228.1		2	61419174	61419626
Trancript	MSTRG.10229	MSTRG.10229.1	chr18		61418683	61419626	38.997	1
Exon	MSTRG.10229	MSTRG.10229.1		1	61418683	61419626
Trancript	MSTRG.10231	MSTRG.10231.1	chr18		61451367	61454950	1.3157	1
Exon	MSTRG.10231	MSTRG.10231.1		1	61451367	61454950
Trancript	MSTRG.10232	MSTRG.10232.1	chr18		61455683	61457514	2.41239	1
Exon	MSTRG.10232	MSTRG.10232.1		1	61455683	61457514
Trancript	MSTRG.10237	MSTRG.10237.1	chr18		61787389	61792110	1.02274	2
Exon	MSTRG.10237	MSTRG.10237.1		1	61787389	61788305
Exon	MSTRG.10237	MSTRG.10237.1		2	61792023	61792110
Trancript	MSTRG.1025	MSTRG.1025.1	chr1		165925035	165927338	6.69061	2
Exon	MSTRG.1025	MSTRG.1025.1		1	165925035	165925108
Exon	MSTRG.1025	MSTRG.1025.1		2	165926045	165927338
Trancript	MSTRG.10257	MSTRG.10257.1	chr18		63703250	63703484	132.568	1
Exon	MSTRG.10257	MSTRG.10257.1		1	63703250	63703484
Trancript	MSTRG.10258	MSTRG.10258.1	chr18		63703539	63704051	24.3438	1
Exon	MSTRG.10258	MSTRG.10258.1		1	63703539	63704051
Trancript	MSTRG.10259	MSTRG.10259.1	chr18		63703541	63704344	40.2092	2
Exon	MSTRG.10259	MSTRG.10259.1		1	63703541	63703953
Exon	MSTRG.10259	MSTRG.10259.1		2	63704263	63704344
Trancript	MSTRG.10260	MSTRG.10260.1	chr18		63820808	63822037	7.08549	1
Exon	MSTRG.10260	MSTRG.10260.1		1	63820808	63822037
Trancript	MSTRG.10263	MSTRG.10263.1	chr18		64448200	64448408	17.9074	1
Exon	MSTRG.10263	MSTRG.10263.1		1	64448200	64448408
Trancript	MSTRG.10265	MSTRG.10265.1	chr18		64607780	64609794	7.93541	1
Exon	MSTRG.10265	MSTRG.10265.1		1	64607780	64609794
Trancript	MSTRG.10269	MSTRG.10269.1	chr18		64771503	64772099	20.629	1
Exon	MSTRG.10269	MSTRG.10269.1		1	64771503	64772099
Trancript	MSTRG.10272	MSTRG.10272.1	chr18		65681528	65691499	1.90194	5
Exon	MSTRG.10272	MSTRG.10272.1		1	65681528	65683576
Exon	MSTRG.10272	MSTRG.10272.1		3	65688338	65688480
Exon	MSTRG.10272	MSTRG.10272.1		2	65686096	65686378
Exon	MSTRG.10272	MSTRG.10272.1		5	65691220	65691499
Exon	MSTRG.10272	MSTRG.10272.1		4	65690827	65691011
Trancript	MSTRG.10272	MSTRG.10272.3	chr18		65683245	65691499	3.87319	4
Exon	MSTRG.10272	MSTRG.10272.3		1	65683245	65683576
Exon	MSTRG.10272	MSTRG.10272.3		3	65690827	65691011
Exon	MSTRG.10272	MSTRG.10272.3		2	65686096	65686378
Exon	MSTRG.10272	MSTRG.10272.3		4	65691220	65691499
Trancript	MSTRG.10272	MSTRG.10272.4	chr18		65685739	65691405	2.39753	4
Exon	MSTRG.10272	MSTRG.10272.4		1	65685739	65685910
Exon	MSTRG.10272	MSTRG.10272.4		3	65690827	65691011
Exon	MSTRG.10272	MSTRG.10272.4		2	65686096	65686378
Exon	MSTRG.10272	MSTRG.10272.4		4	65691220	65691405
Trancript	MSTRG.10273	MSTRG.10273.1	chr18		65738205	65739019	2.11225	1
Exon	MSTRG.10273	MSTRG.10273.1		1	65738205	65739019
Trancript	MSTRG.10277	MSTRG.10277.4	chr18		66094295	66098743	77.6023	2
Exon	MSTRG.10277	MSTRG.10277.4		1	66094295	66095143
Exon	MSTRG.10277	MSTRG.10277.4		2	66097674	66098743
Trancript	MSTRG.10287	MSTRG.10287.1	chr18		67479899	67480824	2.75488	1
Exon	MSTRG.10287	MSTRG.10287.1		1	67479899	67480824
Trancript	MSTRG.10292	MSTRG.10292.1	chr18		67722058	67722628	40.2364	1
Exon	MSTRG.10292	MSTRG.10292.1		1	67722058	67722628
Trancript	MSTRG.10296	MSTRG.10296.1	chr18		67932968	67934531	4.79607	1
Exon	MSTRG.10296	MSTRG.10296.1		1	67932968	67934531
Trancript	MSTRG.10303	MSTRG.10303.1	chr18		68851714	68851972	971.571	1
Exon	MSTRG.10303	MSTRG.10303.1		1	68851714	68851972
Trancript	MSTRG.10314	MSTRG.10314.1	chr18		70785958	70788721	1.55472	1
Exon	MSTRG.10314	MSTRG.10314.1		1	70785958	70788721
Trancript	MSTRG.10315	MSTRG.10315.1	chr18		70807459	70807735	2.63491	1
Exon	MSTRG.10315	MSTRG.10315.1		1	70807459	70807735
Trancript	MSTRG.10321	MSTRG.10321.1	chr18		73924677	73928192	10.1104	1
Exon	MSTRG.10321	MSTRG.10321.1		1	73924677	73928192
Trancript	MSTRG.10327	MSTRG.10327.1	chr18		74358543	74358776	2.3275	1
Exon	MSTRG.10327	MSTRG.10327.1		1	74358543	74358776
Trancript	MSTRG.10328	MSTRG.10328.1	chr18		74360555	74361618	5.10371	1
Exon	MSTRG.10328	MSTRG.10328.1		1	74360555	74361618
Trancript	MSTRG.10333	MSTRG.10333.1	chr18		74462883	74463670	6.10035	1
Exon	MSTRG.10333	MSTRG.10333.1		1	74462883	74463670
Trancript	MSTRG.10334	MSTRG.10334.1	chr18		74462883	74463625	6.46982	1
Exon	MSTRG.10334	MSTRG.10334.1		1	74462883	74463625
Trancript	MSTRG.10337	MSTRG.10337.1	chr18		74931391	74933954	1.29373	1
Exon	MSTRG.10337	MSTRG.10337.1		1	74931391	74933954
Trancript	MSTRG.10338	MSTRG.10338.1	chr18		74937744	74938428	11.8625	2
Exon	MSTRG.10338	MSTRG.10338.1		1	74937744	74937785
Exon	MSTRG.10338	MSTRG.10338.1		2	74938239	74938428
Trancript	MSTRG.10342	MSTRG.10342.1	chr18		75158147	75160036	7.30946	3
Exon	MSTRG.10342	MSTRG.10342.1		1	75158147	75158499
Exon	MSTRG.10342	MSTRG.10342.1		3	75159456	75160036
Exon	MSTRG.10342	MSTRG.10342.1		2	75158632	75158867
Trancript	MSTRG.10345	MSTRG.10345.1	chr18		75518221	75526863	6.79437	3
Exon	MSTRG.10345	MSTRG.10345.1		1	75518221	75520159
Exon	MSTRG.10345	MSTRG.10345.1		3	75526584	75526863
Exon	MSTRG.10345	MSTRG.10345.1		2	75524729	75525516
Trancript	MSTRG.10345	MSTRG.10345.3	chr18		75524149	75526726	1.91997	3
Exon	MSTRG.10345	MSTRG.10345.3		1	75524149	75524481
Exon	MSTRG.10345	MSTRG.10345.3		3	75526584	75526726
Exon	MSTRG.10345	MSTRG.10345.3		2	75524729	75525516
Trancript	MSTRG.10349	MSTRG.10349.1	chr18		76394122	76394430	2.60639	1
Exon	MSTRG.10349	MSTRG.10349.1		1	76394122	76394430
Trancript	MSTRG.10350	MSTRG.10350.1	chr18		76400336	76401350	2.95554	1
Exon	MSTRG.10350	MSTRG.10350.1		1	76400336	76401350
Trancript	MSTRG.10354	MSTRG.10354.1	chr18		77182842	77189993	4.73378	2
Exon	MSTRG.10354	MSTRG.10354.1		1	77182842	77183270
Exon	MSTRG.10354	MSTRG.10354.1		2	77189852	77189993
Trancript	MSTRG.10356	MSTRG.10356.1	chr18		77299894	77301391	1.84811	1
Exon	MSTRG.10356	MSTRG.10356.1		1	77299894	77301391
Trancript	MSTRG.10357	MSTRG.10357.1	chr18		77302886	77303854	4.1557	1
Exon	MSTRG.10357	MSTRG.10357.1		1	77302886	77303854
Trancript	MSTRG.10363	MSTRG.10363.1	chr18		77968552	77971595	1.50787	2
Exon	MSTRG.10363	MSTRG.10363.1		1	77968552	77969217
Exon	MSTRG.10363	MSTRG.10363.1		2	77971543	77971595
Trancript	MSTRG.10369	MSTRG.10369.1	chr18		78232823	78234013	3.97193	1
Exon	MSTRG.10369	MSTRG.10369.1		1	78232823	78234013
Trancript	MSTRG.10371	MSTRG.10371.1	chr18		80156319	80156610	4.82673	1
Exon	MSTRG.10371	MSTRG.10371.1		1	80156319	80156610
Trancript	MSTRG.10379	MSTRG.10379.1	chr18		80666413	80672552	1.78553	1
Exon	MSTRG.10379	MSTRG.10379.1		1	80666413	80672552
Trancript	MSTRG.10383	MSTRG.10383.1	chr18		82507745	82509372	182.581	1
Exon	MSTRG.10383	MSTRG.10383.1		1	82507745	82509372
Trancript	MSTRG.10385	MSTRG.10385.1	chr18		82692979	82693442	91.5411	1
Exon	MSTRG.10385	MSTRG.10385.1		1	82692979	82693442
Trancript	MSTRG.10387	MSTRG.10387.1	chr18		82862292	82871589	7.72569	2
Exon	MSTRG.10387	MSTRG.10387.1		1	82862292	82863701
Exon	MSTRG.10387	MSTRG.10387.1		2	82868877	82871589
Trancript	MSTRG.10393	MSTRG.10393.1	chr18		84257019	84257414	2.79644	1
Exon	MSTRG.10393	MSTRG.10393.1		1	84257019	84257414
Trancript	MSTRG.10396	MSTRG.10396.1	chr18		84398691	84400471	1.18647	1
Exon	MSTRG.10396	MSTRG.10396.1		1	84398691	84400471
Trancript	MSTRG.10397	MSTRG.10397.1	chr18		84759880	84761527	3.38973	1
Exon	MSTRG.10397	MSTRG.10397.1		1	84759880	84761527
Trancript	MSTRG.10398	MSTRG.10398.1	chr18		84821092	84889493	8.5762	2
Exon	MSTRG.10398	MSTRG.10398.1		1	84821092	84821118
Exon	MSTRG.10398	MSTRG.10398.1		2	84888467	84889493
Trancript	MSTRG.10401	MSTRG.10401.1	chr18		84890868	84892868	4.93045	1
Exon	MSTRG.10401	MSTRG.10401.1		1	84890868	84892868
Trancript	MSTRG.10402	MSTRG.10402.1	chr18		84914842	84915079	2.59293	1
Exon	MSTRG.10402	MSTRG.10402.1		1	84914842	84915079
Trancript	MSTRG.10403	MSTRG.10403.1	chr18		84917052	84919156	2.6299	1
Exon	MSTRG.10403	MSTRG.10403.1		1	84917052	84919156
Trancript	MSTRG.10404	MSTRG.10404.1	chr18		84921307	84923964	2.80275	1
Exon	MSTRG.10404	MSTRG.10404.1		1	84921307	84923964
Trancript	MSTRG.10407	MSTRG.10407.1	chr18		85115871	85116232	4.43577	1
Exon	MSTRG.10407	MSTRG.10407.1		1	85115871	85116232
Trancript	MSTRG.10409	MSTRG.10409.1	chr18		86016704	86016922	7.95108	1
Exon	MSTRG.10409	MSTRG.10409.1		1	86016704	86016922
Trancript	MSTRG.10410	MSTRG.10410.1	chr18		86412407	86412809	5.00111	1
Exon	MSTRG.10410	MSTRG.10410.1		1	86412407	86412809
Trancript	MSTRG.10412	MSTRG.10412.1	chr18		88020878	88021415	5.52011	1
Exon	MSTRG.10412	MSTRG.10412.1		1	88020878	88021415
Trancript	MSTRG.10415	MSTRG.10415.1	chr18		89463868	89467270	2.69207	1
Exon	MSTRG.10415	MSTRG.10415.1		1	89463868	89467270
Trancript	MSTRG.10417	MSTRG.10417.1	chr18		90480377	90480764	5.40548	1
Exon	MSTRG.10417	MSTRG.10417.1		1	90480377	90480764
Trancript	MSTRG.10418	MSTRG.10418.1	chr18		90481122	90481531	3.43757	1
Exon	MSTRG.10418	MSTRG.10418.1		1	90481122	90481531
Trancript	MSTRG.10420	MSTRG.10420.1	chr18		90749158	90762340	5.69167	4
Exon	MSTRG.10420	MSTRG.10420.1		1	90749158	90749291
Exon	MSTRG.10420	MSTRG.10420.1		3	90758666	90758726
Exon	MSTRG.10420	MSTRG.10420.1		2	90758348	90758474
Exon	MSTRG.10420	MSTRG.10420.1		4	90760223	90762340
Trancript	MSTRG.10424	MSTRG.10424.1	chr19		3294269	3305562	1.57887	2
Exon	MSTRG.10424	MSTRG.10424.1		1	3294269	3298245
Exon	MSTRG.10424	MSTRG.10424.1		2	3298295	3305562
Trancript	MSTRG.10424	MSTRG.10424.5	chr19		3299584	3305454	1.05794	2
Exon	MSTRG.10424	MSTRG.10424.5		1	3299584	3304431
Exon	MSTRG.10424	MSTRG.10424.5		2	3305120	3305454
Trancript	MSTRG.10426	MSTRG.10426.1	chr19		3387465	3387830	1.15525	1
Exon	MSTRG.10426	MSTRG.10426.1		1	3387465	3387830
Trancript	MSTRG.10430	MSTRG.10430.1	chr19		3649390	3651280	1.69507	2
Exon	MSTRG.10430	MSTRG.10430.1		1	3649390	3649445
Exon	MSTRG.10430	MSTRG.10430.1		2	3650986	3651280
Trancript	MSTRG.10431	MSTRG.10431.1	chr19		3689927	3708216	2.34266	3
Exon	MSTRG.10431	MSTRG.10431.1		1	3689927	3690000
Exon	MSTRG.10431	MSTRG.10431.1		3	3708061	3708216
Exon	MSTRG.10431	MSTRG.10431.1		2	3706646	3706785
Trancript	MSTRG.10433	MSTRG.10433.1	chr19		3763666	3764438	3.38481	1
Exon	MSTRG.10433	MSTRG.10433.1		1	3763666	3764438
Trancript	MSTRG.10435	MSTRG.10435.1	chr19		3821519	3822371	6.92389	1
Exon	MSTRG.10435	MSTRG.10435.1		1	3821519	3822371
Trancript	MSTRG.10459	MSTRG.10459.6	chr19		4220704	4221848	3.78772	1
Exon	MSTRG.10459	MSTRG.10459.6		1	4220704	4221848
Trancript	MSTRG.10460	MSTRG.10460.1	chr19		4218592	4220119	2.56028	1
Exon	MSTRG.10460	MSTRG.10460.1		1	4218592	4220119
Trancript	MSTRG.10466	MSTRG.10466.1	chr19		4413350	4414600	1.10329	1
Exon	MSTRG.10466	MSTRG.10466.1		1	4413350	4414600
Trancript	MSTRG.10470	MSTRG.10470.1	chr19		4444707	4445184	1.06569	1
Exon	MSTRG.10470	MSTRG.10470.1		1	4444707	4445184
Trancript	MSTRG.10473	MSTRG.10473.2	chr19		4611789	4615790	11.8622	2
Exon	MSTRG.10473	MSTRG.10473.2		1	4611789	4612638
Exon	MSTRG.10473	MSTRG.10473.2		2	4613156	4615790
Trancript	MSTRG.1048	MSTRG.1048.1	chr1		167974553	167976281	4.79544	1
Exon	MSTRG.1048	MSTRG.1048.1		1	167974553	167976281
Trancript	MSTRG.10480	MSTRG.10480.7	chr19		4759552	4765940	2.03248	2
Exon	MSTRG.10480	MSTRG.10480.7		1	4759552	4762647
Exon	MSTRG.10480	MSTRG.10480.7		2	4765263	4765940
Trancript	MSTRG.1049	MSTRG.1049.1	chr1		167976694	167977067	4.03764	1
Exon	MSTRG.1049	MSTRG.1049.1		1	167976694	167977067
Trancript	MSTRG.10497	MSTRG.10497.1	chr19		5096442	5098022	4.95081	1
Exon	MSTRG.10497	MSTRG.10497.1		1	5096442	5098022
Trancript	MSTRG.1050	MSTRG.1050.1	chr1		167977551	167981096	7.04035	2
Exon	MSTRG.1050	MSTRG.1050.1		1	167977551	167979567
Exon	MSTRG.1050	MSTRG.1050.1		2	167979842	167981096
Trancript	MSTRG.1051	MSTRG.1051.1	chr1		167977551	167979736	3.15193	2
Exon	MSTRG.1051	MSTRG.1051.1		1	167977551	167979012
Exon	MSTRG.1051	MSTRG.1051.1		2	167979125	167979736
Trancript	MSTRG.10510	MSTRG.10510.1	chr19		5435942	5436764	14.2098	1
Exon	MSTRG.10510	MSTRG.10510.1		1	5435942	5436764
Trancript	MSTRG.10519	MSTRG.10519.1	chr19		5510830	5549764	2.48788	4
Exon	MSTRG.10519	MSTRG.10519.1		1	5510830	5512946
Exon	MSTRG.10519	MSTRG.10519.1		3	5531540	5531658
Exon	MSTRG.10519	MSTRG.10519.1		2	5517653	5517692
Exon	MSTRG.10519	MSTRG.10519.1		4	5549682	5549764
Trancript	MSTRG.10519	MSTRG.10519.3	chr19		5511731	5549702	1.21113	5
Exon	MSTRG.10519	MSTRG.10519.3		1	5511731	5511961
Exon	MSTRG.10519	MSTRG.10519.3		3	5517653	5517692
Exon	MSTRG.10519	MSTRG.10519.3		2	5512004	5512946
Exon	MSTRG.10519	MSTRG.10519.3		5	5549682	5549702
Exon	MSTRG.10519	MSTRG.10519.3		4	5531540	5531658
Trancript	MSTRG.10522	MSTRG.10522.1	chr19		5571511	5573843	1.99269	1
Exon	MSTRG.10522	MSTRG.10522.1		1	5571511	5573843
Trancript	MSTRG.1053	MSTRG.1053.1	chr1		167995335	167998993	3.16405	1
Exon	MSTRG.1053	MSTRG.1053.1		1	167995335	167998993
Trancript	MSTRG.10532	MSTRG.10532.1	chr19		5734503	5734794	1.0343	1
Exon	MSTRG.10532	MSTRG.10532.1		1	5734503	5734794
Trancript	MSTRG.10533	MSTRG.10533.1	chr19		5739143	5739727	2.91518	1
Exon	MSTRG.10533	MSTRG.10533.1		1	5739143	5739727
Trancript	MSTRG.10537	MSTRG.10537.1	chr19		5772981	5773586	1.50509	1
Exon	MSTRG.10537	MSTRG.10537.1		1	5772981	5773586
Trancript	MSTRG.10542	MSTRG.10542.1	chr19		5877847	5878228	3.37593	1
Exon	MSTRG.10542	MSTRG.10542.1		1	5877847	5878228
Trancript	MSTRG.10544	MSTRG.10544.1	chr19		5891081	5894363	5.24768	2
Exon	MSTRG.10544	MSTRG.10544.1		1	5891081	5893117
Exon	MSTRG.10544	MSTRG.10544.1		2	5893970	5894363
Trancript	MSTRG.10546	MSTRG.10546.1	chr19		5910555	5914838	11.739	3
Exon	MSTRG.10546	MSTRG.10546.1		1	5910555	5910587
Exon	MSTRG.10546	MSTRG.10546.1		3	5914537	5914838
Exon	MSTRG.10546	MSTRG.10546.1		2	5912795	5913072
Trancript	MSTRG.10551	MSTRG.10551.1	chr19		6043329	6046751	4.3378	2
Exon	MSTRG.10551	MSTRG.10551.1		1	6043329	6044883
Exon	MSTRG.10551	MSTRG.10551.1		2	6046659	6046751
Trancript	MSTRG.10561	MSTRG.10561.1	chr19		6098225	6098586	1.83545	1
Exon	MSTRG.10561	MSTRG.10561.1		1	6098225	6098586
Trancript	MSTRG.10562	MSTRG.10562.1	chr19		6099177	6100368	2.87066	1
Exon	MSTRG.10562	MSTRG.10562.1		1	6099177	6100368
Trancript	MSTRG.10564	MSTRG.10564.1	chr19		6110721	6110954	1.63484	1
Exon	MSTRG.10564	MSTRG.10564.1		1	6110721	6110954
Trancript	MSTRG.10577	MSTRG.10577.1	chr19		6355617	6363679	1.76531	3
Exon	MSTRG.10577	MSTRG.10577.1		1	6355617	6355840
Exon	MSTRG.10577	MSTRG.10577.1		3	6363328	6363679
Exon	MSTRG.10577	MSTRG.10577.1		2	6360660	6360781
Trancript	MSTRG.10577	MSTRG.10577.2	chr19		6355620	6363697	1.40257	3
Exon	MSTRG.10577	MSTRG.10577.2		1	6355620	6355840
Exon	MSTRG.10577	MSTRG.10577.2		3	6363607	6363697
Exon	MSTRG.10577	MSTRG.10577.2		2	6360660	6360781
Trancript	MSTRG.10581	MSTRG.10581.1	chr19		6410819	6411683	2.7932	1
Exon	MSTRG.10581	MSTRG.10581.1		1	6410819	6411683
Trancript	MSTRG.10583	MSTRG.10583.1	chr19		6592185	6593115	6.06842	1
Exon	MSTRG.10583	MSTRG.10583.1		1	6592185	6593115
Trancript	MSTRG.1059	MSTRG.1059.1	chr1		168361639	168362029	28.5794	1
Exon	MSTRG.1059	MSTRG.1059.1		1	168361639	168362029
Trancript	MSTRG.10590	MSTRG.10590.1	chr19		6988916	6989428	5.25434	1
Exon	MSTRG.10590	MSTRG.10590.1		1	6988916	6989428
Trancript	MSTRG.10591	MSTRG.10591.1	chr19		6991745	6992756	2.74261	1
Exon	MSTRG.10591	MSTRG.10591.1		1	6991745	6992756
Trancript	MSTRG.10595	MSTRG.10595.3	chr19		7017052	7026395	6.61808	2
Exon	MSTRG.10595	MSTRG.10595.3		1	7017052	7017536
Exon	MSTRG.10595	MSTRG.10595.3		2	7025130	7026395
Trancript	MSTRG.10597	MSTRG.10597.1	chr19		7044375	7044676	3.33017	1
Exon	MSTRG.10597	MSTRG.10597.1		1	7044375	7044676
Trancript	MSTRG.10598	MSTRG.10598.1	chr19		7047853	7048073	1.26637	1
Exon	MSTRG.10598	MSTRG.10598.1		1	7047853	7048073
Trancript	MSTRG.10599	MSTRG.10599.1	chr19		7048679	7049474	8.34716	1
Exon	MSTRG.10599	MSTRG.10599.1		1	7048679	7049474
Trancript	MSTRG.1060	MSTRG.1060.1	chr1		168875707	168876519	9.8147	1
Exon	MSTRG.1060	MSTRG.1060.1		1	168875707	168876519
Trancript	MSTRG.10609	MSTRG.10609.1	chr19		7161999	7235166	6.30123	3
Exon	MSTRG.10609	MSTRG.10609.1		1	7161999	7171719
Exon	MSTRG.10609	MSTRG.10609.1		3	7235122	7235166
Exon	MSTRG.10609	MSTRG.10609.1		2	7179577	7180492
Trancript	MSTRG.10616	MSTRG.10616.1	chr19		7435647	7435983	5.85808	1
Exon	MSTRG.10616	MSTRG.10616.1		1	7435647	7435983
Trancript	MSTRG.10618	MSTRG.10618.1	chr19		7469039	7469455	1.59337	1
Exon	MSTRG.10618	MSTRG.10618.1		1	7469039	7469455
Trancript	MSTRG.10619	MSTRG.10619.1	chr19		7471710	7473958	32.6341	1
Exon	MSTRG.10619	MSTRG.10619.1		1	7471710	7473958
Trancript	MSTRG.10620	MSTRG.10620.2	chr19		7491655	7500394	5.88804	3
Exon	MSTRG.10620	MSTRG.10620.2		1	7491655	7492407
Exon	MSTRG.10620	MSTRG.10620.2		3	7496404	7500394
Exon	MSTRG.10620	MSTRG.10620.2		2	7494557	7496134
Trancript	MSTRG.10623	MSTRG.10623.1	chr19		7613629	7614111	10.9155	1
Exon	MSTRG.10623	MSTRG.10623.1		1	7613629	7614111
Trancript	MSTRG.10625	MSTRG.10625.1	chr19		7656028	7658687	1.64027	1
Exon	MSTRG.10625	MSTRG.10625.1		1	7656028	7658687
Trancript	MSTRG.10626	MSTRG.10626.1	chr19		7663817	7666931	1.17833	1
Exon	MSTRG.10626	MSTRG.10626.1		1	7663817	7666931
Trancript	MSTRG.10627	MSTRG.10627.1	chr19		7668037	7668784	2.92863	1
Exon	MSTRG.10627	MSTRG.10627.1		1	7668037	7668784
Trancript	MSTRG.10628	MSTRG.10628.1	chr19		7671137	7675495	2.04755	2
Exon	MSTRG.10628	MSTRG.10628.1		1	7671137	7673400
Exon	MSTRG.10628	MSTRG.10628.1		2	7675138	7675495
Trancript	MSTRG.10628	MSTRG.10628.3	chr19		7676531	7678719	3.4809	2
Exon	MSTRG.10628	MSTRG.10628.3		1	7676531	7677618
Exon	MSTRG.10628	MSTRG.10628.3		2	7678459	7678719
Trancript	MSTRG.10629	MSTRG.10629.1	chr19		7714594	7715494	1.78773	1
Exon	MSTRG.10629	MSTRG.10629.1		1	7714594	7715494
Trancript	MSTRG.1063	MSTRG.1063.1	chr1		169010707	169011454	1.80079	1
Exon	MSTRG.1063	MSTRG.1063.1		1	169010707	169011454
Trancript	MSTRG.10631	MSTRG.10631.1	chr19		7742804	7743647	3.57838	1
Exon	MSTRG.10631	MSTRG.10631.1		1	7742804	7743647
Trancript	MSTRG.10633	MSTRG.10633.1	chr19		8035156	8035372	4.17532	1
Exon	MSTRG.10633	MSTRG.10633.1		1	8035156	8035372
Trancript	MSTRG.10636	MSTRG.10636.1	chr19		8360141	8360741	1.27138	1
Exon	MSTRG.10636	MSTRG.10636.1		1	8360141	8360741
Trancript	MSTRG.1064	MSTRG.1064.1	chr1		169028473	169028716	2.51679	1
Exon	MSTRG.1064	MSTRG.1064.1		1	169028473	169028716
Trancript	MSTRG.10641	MSTRG.10641.1	chr19		8666172	8666471	1.61746	1
Exon	MSTRG.10641	MSTRG.10641.1		1	8666172	8666471
Trancript	MSTRG.10646	MSTRG.10646.1	chr19		8758992	8759286	1.06473	1
Exon	MSTRG.10646	MSTRG.10646.1		1	8758992	8759286
Trancript	MSTRG.10659	MSTRG.10659.1	chr19		8880557	8882499	3.58698	1
Exon	MSTRG.10659	MSTRG.10659.1		1	8880557	8882499
Trancript	MSTRG.10662	MSTRG.10662.1	chr19		8910034	8910504	1.8403	1
Exon	MSTRG.10662	MSTRG.10662.1		1	8910034	8910504
Trancript	MSTRG.1067	MSTRG.1067.1	chr1		169270220	169270668	24.5706	1
Exon	MSTRG.1067	MSTRG.1067.1		1	169270220	169270668
Trancript	MSTRG.10680	MSTRG.10680.5	chr19		9076259	9093669	2.97326	2
Exon	MSTRG.10680	MSTRG.10680.5		1	9076259	9083436
Exon	MSTRG.10680	MSTRG.10680.5		2	9089239	9093669
Trancript	MSTRG.10681	MSTRG.10681.2	chr19		9083509	9086691	2.67929	3
Exon	MSTRG.10681	MSTRG.10681.2		1	9083509	9083562
Exon	MSTRG.10681	MSTRG.10681.2		3	9086593	9086691
Exon	MSTRG.10681	MSTRG.10681.2		2	9086065	9086208
Trancript	MSTRG.10681	MSTRG.10681.4	chr19		9084232	9089223	1.77563	3
Exon	MSTRG.10681	MSTRG.10681.4		1	9084232	9084324
Exon	MSTRG.10681	MSTRG.10681.4		3	9089125	9089223
Exon	MSTRG.10681	MSTRG.10681.4		2	9086065	9086208
Trancript	MSTRG.10682	MSTRG.10682.1	chr19		9184393	9185954	6.3052	1
Exon	MSTRG.10682	MSTRG.10682.1		1	9184393	9185954
Trancript	MSTRG.10685	MSTRG.10685.1	chr19		9290835	9344123	72.7658	2
Exon	MSTRG.10685	MSTRG.10685.1		1	9290835	9291407
Exon	MSTRG.10685	MSTRG.10685.1		2	9344110	9344123
Trancript	MSTRG.10686	MSTRG.10686.1	chr19		9357737	9358993	20.0246	1
Exon	MSTRG.10686	MSTRG.10686.1		1	9357737	9358993
Trancript	MSTRG.10688	MSTRG.10688.1	chr19		9903433	9911650	1.62598	2
Exon	MSTRG.10688	MSTRG.10688.1		1	9903433	9905901
Exon	MSTRG.10688	MSTRG.10688.1		2	9911204	9911650
Trancript	MSTRG.10690	MSTRG.10690.1	chr19		9911073	9911653	1.76694	1
Exon	MSTRG.10690	MSTRG.10690.1		1	9911073	9911653
Trancript	MSTRG.10691	MSTRG.10691.1	chr19		9939441	9942101	3.17829	1
Exon	MSTRG.10691	MSTRG.10691.1		1	9939441	9942101
Trancript	MSTRG.10692	MSTRG.10692.1	chr19		9943565	9946402	4.1152	1
Exon	MSTRG.10692	MSTRG.10692.1		1	9943565	9946402
Trancript	MSTRG.10694	MSTRG.10694.1	chr19		9974181	9977069	4.98517	3
Exon	MSTRG.10694	MSTRG.10694.1		1	9974181	9974510
Exon	MSTRG.10694	MSTRG.10694.1		3	9977007	9977069
Exon	MSTRG.10694	MSTRG.10694.1		2	9975358	9975567
Trancript	MSTRG.10706	MSTRG.10706.4	chr19		10497480	10501076	3.0813	2
Exon	MSTRG.10706	MSTRG.10706.4		1	10497480	10497502
Exon	MSTRG.10706	MSTRG.10706.4		2	10500789	10501076
Trancript	MSTRG.10708	MSTRG.10708.1	chr19		10506072	10506770	1.38406	1
Exon	MSTRG.10708	MSTRG.10708.1		1	10506072	10506770
Trancript	MSTRG.1072	MSTRG.1072.1	chr1		171184569	171191596	2.67724	3
Exon	MSTRG.1072	MSTRG.1072.1		1	171184569	171184973
Exon	MSTRG.1072	MSTRG.1072.1		3	171188112	171191596
Exon	MSTRG.1072	MSTRG.1072.1		2	171187329	171187460
Trancript	MSTRG.10727	MSTRG.10727.2	chr19		11023265	11023609	2.05955	2
Exon	MSTRG.10727	MSTRG.10727.2		1	11023265	11023419
Exon	MSTRG.10727	MSTRG.10727.2		2	11023480	11023609
Trancript	MSTRG.10727	MSTRG.10727.3	chr19		11023348	11023638	5.03903	2
Exon	MSTRG.10727	MSTRG.10727.3		1	11023348	11023479
Exon	MSTRG.10727	MSTRG.10727.3		2	11023540	11023638
Trancript	MSTRG.10728	MSTRG.10728.1	chr19		11031023	11031726	1.001	1
Exon	MSTRG.10728	MSTRG.10728.1		1	11031023	11031726
Trancript	MSTRG.10730	MSTRG.10730.1	chr19		11195516	11197059	6.44651	1
Exon	MSTRG.10730	MSTRG.10730.1		1	11195516	11197059
Trancript	MSTRG.10741	MSTRG.10741.1	chr19		11886704	11889976	1.93599	2
Exon	MSTRG.10741	MSTRG.10741.1		1	11886704	11886851
Exon	MSTRG.10741	MSTRG.10741.1		2	11889813	11889976
Trancript	MSTRG.10742	MSTRG.10742.1	chr19		11895899	11898206	3.09648	1
Exon	MSTRG.10742	MSTRG.10742.1		1	11895899	11898206
Trancript	MSTRG.10743	MSTRG.10743.1	chr19		11898473	11899506	2.07964	1
Exon	MSTRG.10743	MSTRG.10743.1		1	11898473	11899506
Trancript	MSTRG.10749	MSTRG.10749.1	chr19		12535164	12539766	6.57752	2
Exon	MSTRG.10749	MSTRG.10749.1		1	12535164	12535351
Exon	MSTRG.10749	MSTRG.10749.1		2	12535641	12539766
Trancript	MSTRG.10753	MSTRG.10753.1	chr19		12671046	12672682	5.00846	2
Exon	MSTRG.10753	MSTRG.10753.1		1	12671046	12671074
Exon	MSTRG.10753	MSTRG.10753.1		2	12672261	12672682
Trancript	MSTRG.10756	MSTRG.10756.1	chr19		12873178	12873823	1.55839	1
Exon	MSTRG.10756	MSTRG.10756.1		1	12873178	12873823
Trancript	MSTRG.10757	MSTRG.10757.1	chr19		12875861	12876174	2.8855	1
Exon	MSTRG.10757	MSTRG.10757.1		1	12875861	12876174
Trancript	MSTRG.10762	MSTRG.10762.1	chr19		16028708	16030193	4.99712	1
Exon	MSTRG.10762	MSTRG.10762.1		1	16028708	16030193
Trancript	MSTRG.10767	MSTRG.10767.1	chr19		16206037	16206726	1.46776	1
Exon	MSTRG.10767	MSTRG.10767.1		1	16206037	16206726
Trancript	MSTRG.10768	MSTRG.10768.2	chr19		16452567	16463138	7.06674	3
Exon	MSTRG.10768	MSTRG.10768.2		1	16452567	16452800
Exon	MSTRG.10768	MSTRG.10768.2		3	16461044	16463138
Exon	MSTRG.10768	MSTRG.10768.2		2	16457694	16460197
Trancript	MSTRG.10770	MSTRG.10770.1	chr19		16340941	16342129	118.341	1
Exon	MSTRG.10770	MSTRG.10770.1		1	16340941	16342129
Trancript	MSTRG.10776	MSTRG.10776.1	chr19		17291571	17292223	2.92919	1
Exon	MSTRG.10776	MSTRG.10776.1		1	17291571	17292223
Trancript	MSTRG.10777	MSTRG.10777.1	chr19		17292478	17293023	2.172	1
Exon	MSTRG.10777	MSTRG.10777.1		1	17292478	17293023
Trancript	MSTRG.10780	MSTRG.10780.1	chr19		18001170	18002488	37.7111	1
Exon	MSTRG.10780	MSTRG.10780.1		1	18001170	18002488
Trancript	MSTRG.10781	MSTRG.10781.1	chr19		18001170	18002488	37.7821	1
Exon	MSTRG.10781	MSTRG.10781.1		1	18001170	18002488
Trancript	MSTRG.10786	MSTRG.10786.1	chr19		19000387	19001339	4.75259	1
Exon	MSTRG.10786	MSTRG.10786.1		1	19000387	19001339
Trancript	MSTRG.10788	MSTRG.10788.1	chr19		20053241	20053643	2.99767	1
Exon	MSTRG.10788	MSTRG.10788.1		1	20053241	20053643
Trancript	MSTRG.10789	MSTRG.10789.1	chr19		20073781	20074490	1.94254	1
Exon	MSTRG.10789	MSTRG.10789.1		1	20073781	20074490
Trancript	MSTRG.10790	MSTRG.10790.1	chr19		20075345	20077472	2.2812	1
Exon	MSTRG.10790	MSTRG.10790.1		1	20075345	20077472
Trancript	MSTRG.10791	MSTRG.10791.1	chr19		20078619	20084757	6.14668	2
Exon	MSTRG.10791	MSTRG.10791.1		1	20078619	20080764
Exon	MSTRG.10791	MSTRG.10791.1		2	20084311	20084757
Trancript	MSTRG.10792	MSTRG.10792.1	chr19		20187390	20191093	3.07125	1
Exon	MSTRG.10792	MSTRG.10792.1		1	20187390	20191093
Trancript	MSTRG.10793	MSTRG.10793.1	chr19		20191421	20192061	3.06413	1
Exon	MSTRG.10793	MSTRG.10793.1		1	20191421	20192061
Trancript	MSTRG.10796	MSTRG.10796.1	chr19		20764027	20766894	2.10786	1
Exon	MSTRG.10796	MSTRG.10796.1		1	20764027	20766894
Trancript	MSTRG.10800	MSTRG.10800.1	chr19		21345637	21346650	2.38276	1
Exon	MSTRG.10800	MSTRG.10800.1		1	21345637	21346650
Trancript	MSTRG.10806	MSTRG.10806.24	chr19		22825173	22846871	7.31159	2
Exon	MSTRG.10806	MSTRG.10806.24		1	22825173	22828055
Exon	MSTRG.10806	MSTRG.10806.24		2	22843609	22846871
Trancript	MSTRG.10806	MSTRG.10806.29	chr19		23039847	23069852	21.7473	2
Exon	MSTRG.10806	MSTRG.10806.29		1	23039847	23039934
Exon	MSTRG.10806	MSTRG.10806.29		2	23064989	23069852
Trancript	MSTRG.10807	MSTRG.10807.1	chr19		22515506	22518148	21.3589	1
Exon	MSTRG.10807	MSTRG.10807.1		1	22515506	22518148
Trancript	MSTRG.10808	MSTRG.10808.1	chr19		22765241	22766689	1.85316	2
Exon	MSTRG.10808	MSTRG.10808.1		1	22765241	22765943
Exon	MSTRG.10808	MSTRG.10808.1		2	22766432	22766689
Trancript	MSTRG.10810	MSTRG.10810.1	chr19		22828059	22835750	12.5091	1
Exon	MSTRG.10810	MSTRG.10810.1		1	22828059	22835750
Trancript	MSTRG.10820	MSTRG.10820.1	chr19		23694236	23694855	75.3431	1
Exon	MSTRG.10820	MSTRG.10820.1		1	23694236	23694855
Trancript	MSTRG.10821	MSTRG.10821.1	chr19		23750307	23751231	105.89	1
Exon	MSTRG.10821	MSTRG.10821.1		1	23750307	23751231
Trancript	MSTRG.10823	MSTRG.10823.1	chr19		23796252	23806128	19.1737	1
Exon	MSTRG.10823	MSTRG.10823.1		1	23796252	23806128
Trancript	MSTRG.10828	MSTRG.10828.1	chr19		24363481	24365183	8.10842	1
Exon	MSTRG.10828	MSTRG.10828.1		1	24363481	24365183
Trancript	MSTRG.1083	MSTRG.1083.1	chr1		172244841	172245538	80.6246	1
Exon	MSTRG.1083	MSTRG.1083.1		1	172244841	172245538
Trancript	MSTRG.10831	MSTRG.10831.1	chr19		24630774	24634070	3.72519	1
Exon	MSTRG.10831	MSTRG.10831.1		1	24630774	24634070
Trancript	MSTRG.10832	MSTRG.10832.1	chr19		24634343	24636744	5.15639	1
Exon	MSTRG.10832	MSTRG.10832.1		1	24634343	24636744
Trancript	MSTRG.10835	MSTRG.10835.1	chr19		24936405	24936912	3.96345	1
Exon	MSTRG.10835	MSTRG.10835.1		1	24936405	24936912
Trancript	MSTRG.10836	MSTRG.10836.1	chr19		24950114	24951372	37.6854	1
Exon	MSTRG.10836	MSTRG.10836.1		1	24950114	24951372
Trancript	MSTRG.10840	MSTRG.10840.1	chr19		25107620	25108057	35.3194	1
Exon	MSTRG.10840	MSTRG.10840.1		1	25107620	25108057
Trancript	MSTRG.10842	MSTRG.10842.1	chr19		25421306	25421713	14.2454	1
Exon	MSTRG.10842	MSTRG.10842.1		1	25421306	25421713
Trancript	MSTRG.10845	MSTRG.10845.1	chr19		26994310	26994899	3.20443	1
Exon	MSTRG.10845	MSTRG.10845.1		1	26994310	26994899
Trancript	MSTRG.10846	MSTRG.10846.1	chr19		26996385	26996598	2.82257	1
Exon	MSTRG.10846	MSTRG.10846.1		1	26996385	26996598
Trancript	MSTRG.1085	MSTRG.1085.1	chr1		172581982	172595017	1.35741	2
Exon	MSTRG.1085	MSTRG.1085.1		1	172581982	172582661
Exon	MSTRG.1085	MSTRG.1085.1		2	172594877	172595017
Trancript	MSTRG.10851	MSTRG.10851.1	chr19		27458504	27459292	1.89094	1
Exon	MSTRG.10851	MSTRG.10851.1		1	27458504	27459292
Trancript	MSTRG.10859	MSTRG.10859.1	chr19		28837372	28837724	38.9283	1
Exon	MSTRG.10859	MSTRG.10859.1		1	28837372	28837724
Trancript	MSTRG.10861	MSTRG.10861.1	chr19		28937099	28937389	6.693	1
Exon	MSTRG.10861	MSTRG.10861.1		1	28937099	28937389
Trancript	MSTRG.10865	MSTRG.10865.1	chr19		29077890	29078396	38.388	1
Exon	MSTRG.10865	MSTRG.10865.1		1	29077890	29078396
Trancript	MSTRG.10870	MSTRG.10870.1	chr19		29234480	29235730	106.955	1
Exon	MSTRG.10870	MSTRG.10870.1		1	29234480	29235730
Trancript	MSTRG.10876	MSTRG.10876.1	chr19		29680701	29681367	6.40707	1
Exon	MSTRG.10876	MSTRG.10876.1		1	29680701	29681367
Trancript	MSTRG.1088	MSTRG.1088.1	chr1		172803014	172803800	3.67318	1
Exon	MSTRG.1088	MSTRG.1088.1		1	172803014	172803800
Trancript	MSTRG.10882	MSTRG.10882.5	chr19		30166706	30168215	2.60168	2
Exon	MSTRG.10882	MSTRG.10882.5		1	30166706	30167539
Exon	MSTRG.10882	MSTRG.10882.5		2	30168005	30168215
Trancript	MSTRG.10883	MSTRG.10883.1	chr19		30169884	30170418	1.36424	1
Exon	MSTRG.10883	MSTRG.10883.1		1	30169884	30170418
Trancript	MSTRG.10886	MSTRG.10886.1	chr19		30612996	30613333	5.4605	1
Exon	MSTRG.10886	MSTRG.10886.1		1	30612996	30613333
Trancript	MSTRG.10894	MSTRG.10894.1	chr19		32463706	32466805	1.25674	1
Exon	MSTRG.10894	MSTRG.10894.1		1	32463706	32466805
Trancript	MSTRG.10895	MSTRG.10895.1	chr19		32540362	32541111	165.188	1
Exon	MSTRG.10895	MSTRG.10895.1		1	32540362	32541111
Trancript	MSTRG.10898	MSTRG.10898.1	chr19		32746446	32746824	4.47577	1
Exon	MSTRG.10898	MSTRG.10898.1		1	32746446	32746824
Trancript	MSTRG.10904	MSTRG.10904.1	chr19		33746768	33748534	13.3786	1
Exon	MSTRG.10904	MSTRG.10904.1		1	33746768	33748534
Trancript	MSTRG.1091	MSTRG.1091.1	chr1		172855453	172855793	25.0941	1
Exon	MSTRG.1091	MSTRG.1091.1		1	172855453	172855793
Trancript	MSTRG.10913	MSTRG.10913.1	chr19		34682039	34687841	4.49777	2
Exon	MSTRG.10913	MSTRG.10913.1		1	34682039	34682253
Exon	MSTRG.10913	MSTRG.10913.1		2	34685921	34687841
Trancript	MSTRG.10920	MSTRG.10920.1	chr19		35998023	35999044	2.00337	2
Exon	MSTRG.10920	MSTRG.10920.1		1	35998023	35998037
Exon	MSTRG.10920	MSTRG.10920.1		2	35998860	35999044
Trancript	MSTRG.10924	MSTRG.10924.1	chr19		36666350	36667094	1.34319	1
Exon	MSTRG.10924	MSTRG.10924.1		1	36666350	36667094
Trancript	MSTRG.10925	MSTRG.10925.1	chr19		36678222	36678637	1.39634	1
Exon	MSTRG.10925	MSTRG.10925.1		1	36678222	36678637
Trancript	MSTRG.10926	MSTRG.10926.1	chr19		36681490	36681858	2.72823	1
Exon	MSTRG.10926	MSTRG.10926.1		1	36681490	36681858
Trancript	MSTRG.10927	MSTRG.10927.1	chr19		36682664	36683385	2.65205	1
Exon	MSTRG.10927	MSTRG.10927.1		1	36682664	36683385
Trancript	MSTRG.10928	MSTRG.10928.1	chr19		36687975	36688412	2.98797	1
Exon	MSTRG.10928	MSTRG.10928.1		1	36687975	36688412
Trancript	MSTRG.10940	MSTRG.10940.1	chr19		37752310	37772021	4.14637	3
Exon	MSTRG.10940	MSTRG.10940.1		1	37752310	37752886
Exon	MSTRG.10940	MSTRG.10940.1		3	37771650	37772021
Exon	MSTRG.10940	MSTRG.10940.1		2	37771218	37771353
Trancript	MSTRG.10940	MSTRG.10940.2	chr19		37767801	37772021	7.00343	3
Exon	MSTRG.10940	MSTRG.10940.2		1	37767801	37768188
Exon	MSTRG.10940	MSTRG.10940.2		3	37771650	37772021
Exon	MSTRG.10940	MSTRG.10940.2		2	37771218	37771353
Trancript	MSTRG.10948	MSTRG.10948.1	chr19		38451986	38452259	2.93932	1
Exon	MSTRG.10948	MSTRG.10948.1		1	38451986	38452259
Trancript	MSTRG.10949	MSTRG.10949.1	chr19		38453019	38453519	1.73212	1
Exon	MSTRG.10949	MSTRG.10949.1		1	38453019	38453519
Trancript	MSTRG.1095	MSTRG.1095.1	chr1		172888809	172890683	1.40726	1
Exon	MSTRG.1095	MSTRG.1095.1		1	172888809	172890683
Trancript	MSTRG.10952	MSTRG.10952.1	chr19		38777538	38777806	2.30784	1
Exon	MSTRG.10952	MSTRG.10952.1		1	38777538	38777806
Trancript	MSTRG.10953	MSTRG.10953.1	chr19		38778141	38778867	8.86243	1
Exon	MSTRG.10953	MSTRG.10953.1		1	38778141	38778867
Trancript	MSTRG.10956	MSTRG.10956.1	chr19		38989336	38989745	1.18351	1
Exon	MSTRG.10956	MSTRG.10956.1		1	38989336	38989745
Trancript	MSTRG.10958	MSTRG.10958.1	chr19		40287488	40287818	2.58523	1
Exon	MSTRG.10958	MSTRG.10958.1		1	40287488	40287818
Trancript	MSTRG.10963	MSTRG.10963.1	chr19		40633412	40636682	17.9521	1
Exon	MSTRG.10963	MSTRG.10963.1		1	40633412	40636682
Trancript	MSTRG.10964	MSTRG.10964.1	chr19		40663030	40665749	2.34416	3
Exon	MSTRG.10964	MSTRG.10964.1		1	40663030	40663109
Exon	MSTRG.10964	MSTRG.10964.1		3	40665329	40665749
Exon	MSTRG.10964	MSTRG.10964.1		2	40664345	40664397
Trancript	MSTRG.10965	MSTRG.10965.1	chr19		40666844	40673911	9.99777	2
Exon	MSTRG.10965	MSTRG.10965.1		1	40666844	40672032
Exon	MSTRG.10965	MSTRG.10965.1		2	40673716	40673911
Trancript	MSTRG.10967	MSTRG.10967.1	chr19		40674140	40675956	3.48822	2
Exon	MSTRG.10967	MSTRG.10967.1		1	40674140	40674200
Exon	MSTRG.10967	MSTRG.10967.1		2	40674934	40675956
Trancript	MSTRG.10968	MSTRG.10968.1	chr19		40686730	40689072	1.60824	2
Exon	MSTRG.10968	MSTRG.10968.1		1	40686730	40687013
Exon	MSTRG.10968	MSTRG.10968.1		2	40688475	40689072
Trancript	MSTRG.10968	MSTRG.10968.6	chr19		40773381	40785854	14.7972	2
Exon	MSTRG.10968	MSTRG.10968.6		1	40773381	40774889
Exon	MSTRG.10968	MSTRG.10968.6		2	40785653	40785854
Trancript	MSTRG.10969	MSTRG.10969.1	chr19		40689597	40692066	1.48725	1
Exon	MSTRG.10969	MSTRG.10969.1		1	40689597	40692066
Trancript	MSTRG.10970	MSTRG.10970.1	chr19		40696218	40699086	19.9552	1
Exon	MSTRG.10970	MSTRG.10970.1		1	40696218	40699086
Trancript	MSTRG.10971	MSTRG.10971.1	chr19		40696218	40699086	19.9419	1
Exon	MSTRG.10971	MSTRG.10971.1		1	40696218	40699086
Trancript	MSTRG.10973	MSTRG.10973.1	chr19		40765932	40774513	7.07999	3
Exon	MSTRG.10973	MSTRG.10973.1		1	40765932	40769299
Exon	MSTRG.10973	MSTRG.10973.1		3	40774256	40774513
Exon	MSTRG.10973	MSTRG.10973.1		2	40772521	40773625
Trancript	MSTRG.10973	MSTRG.10973.2	chr19		40765932	40774489	4.11468	2
Exon	MSTRG.10973	MSTRG.10973.2		1	40765932	40770551
Exon	MSTRG.10973	MSTRG.10973.2		2	40774256	40774489
Trancript	MSTRG.10973	MSTRG.10973.3	chr19		40765987	40774513	3.9008	2
Exon	MSTRG.10973	MSTRG.10973.3		1	40765987	40769299
Exon	MSTRG.10973	MSTRG.10973.3		2	40774256	40774513
Trancript	MSTRG.10975	MSTRG.10975.1	chr19		40896797	40903544	1.4759	3
Exon	MSTRG.10975	MSTRG.10975.1		1	40896797	40897261
Exon	MSTRG.10975	MSTRG.10975.1		3	40901660	40903544
Exon	MSTRG.10975	MSTRG.10975.1		2	40899422	40899596
Trancript	MSTRG.10979	MSTRG.10979.1	chr19		41338679	41339874	2.94608	1
Exon	MSTRG.10979	MSTRG.10979.1		1	41338679	41339874
Trancript	MSTRG.10982	MSTRG.10982.1	chr19		41656928	41662841	3.13846	1
Exon	MSTRG.10982	MSTRG.10982.1		1	41656928	41662841
Trancript	MSTRG.10984	MSTRG.10984.1	chr19		41663555	41670608	5.21412	1
Exon	MSTRG.10984	MSTRG.10984.1		1	41663555	41670608
Trancript	MSTRG.10987	MSTRG.10987.2	chr19		41843775	41844019	6.6777	2
Exon	MSTRG.10987	MSTRG.10987.2		1	41843775	41843869
Exon	MSTRG.10987	MSTRG.10987.2		2	41843903	41844019
Trancript	MSTRG.10987	MSTRG.10987.3	chr19		41843775	41844019	3.82651	2
Exon	MSTRG.10987	MSTRG.10987.3		1	41843775	41843902
Exon	MSTRG.10987	MSTRG.10987.3		2	41843936	41844019
Trancript	MSTRG.10990	MSTRG.10990.1	chr19		41933938	41937063	3.03464	1
Exon	MSTRG.10990	MSTRG.10990.1		1	41933938	41937063
Trancript	MSTRG.10999	MSTRG.10999.1	chr19		42133072	42133482	2.93932	1
Exon	MSTRG.10999	MSTRG.10999.1		1	42133072	42133482
Trancript	MSTRG.110	MSTRG.110.1	chr1		24587066	24650073	141.586	3
Exon	MSTRG.110	MSTRG.110.1		1	24587066	24587075
Exon	MSTRG.110	MSTRG.110.1		3	24649961	24650073
Exon	MSTRG.110	MSTRG.110.1		2	24618455	24619513
Trancript	MSTRG.110	MSTRG.110.2	chr1		24607673	24671017	58.1889	3
Exon	MSTRG.110	MSTRG.110.2		1	24607673	24607687
Exon	MSTRG.110	MSTRG.110.2		3	24671006	24671017
Exon	MSTRG.110	MSTRG.110.2		2	24621716	24622997
Trancript	MSTRG.11001	MSTRG.11001.1	chr19		42161261	42162211	1.80701	1
Exon	MSTRG.11001	MSTRG.11001.1		1	42161261	42162211
Trancript	MSTRG.11005	MSTRG.11005.1	chr19		42234476	42234747	5.79338	1
Exon	MSTRG.11005	MSTRG.11005.1		1	42234476	42234747
Trancript	MSTRG.11020	MSTRG.11020.1	chr19		43310550	43312398	3.39474	1
Exon	MSTRG.11020	MSTRG.11020.1		1	43310550	43312398
Trancript	MSTRG.11029	MSTRG.11029.1	chr19		43992861	43994190	2.01268	1
Exon	MSTRG.11029	MSTRG.11029.1		1	43992861	43994190
Trancript	MSTRG.11030	MSTRG.11030.1	chr19		43995125	43996152	2.038	1
Exon	MSTRG.11030	MSTRG.11030.1		1	43995125	43996152
Trancript	MSTRG.11031	MSTRG.11031.1	chr19		43999015	44001415	1.68903	1
Exon	MSTRG.11031	MSTRG.11031.1		1	43999015	44001415
Trancript	MSTRG.11041	MSTRG.11041.1	chr19		44590810	44591387	2.4356	1
Exon	MSTRG.11041	MSTRG.11041.1		1	44590810	44591387
Trancript	MSTRG.11045	MSTRG.11045.1	chr19		44652558	44654111	2.18381	1
Exon	MSTRG.11045	MSTRG.11045.1		1	44652558	44654111
Trancript	MSTRG.11052	MSTRG.11052.2	chr19		45101400	45105795	4.12131	1
Exon	MSTRG.11052	MSTRG.11052.2		1	45101400	45105795
Trancript	MSTRG.11054	MSTRG.11054.1	chr19		45137650	45137959	2.59798	1
Exon	MSTRG.11054	MSTRG.11054.1		1	45137650	45137959
Trancript	MSTRG.11057	MSTRG.11057.1	chr19		45524754	45525733	31.8265	1
Exon	MSTRG.11057	MSTRG.11057.1		1	45524754	45525733
Trancript	MSTRG.1106	MSTRG.1106.1	chr1		173178279	173180186	4.62784	1
Exon	MSTRG.1106	MSTRG.1106.1		1	173178279	173180186
Trancript	MSTRG.11061	MSTRG.11061.1	chr19		45656321	45657660	2.75645	1
Exon	MSTRG.11061	MSTRG.11061.1		1	45656321	45657660
Trancript	MSTRG.11062	MSTRG.11062.1	chr19		45735990	45736215	2.6727	1
Exon	MSTRG.11062	MSTRG.11062.1		1	45735990	45736215
Trancript	MSTRG.11073	MSTRG.11073.1	chr19		46378087	46379076	4.43871	1
Exon	MSTRG.11073	MSTRG.11073.1		1	46378087	46379076
Trancript	MSTRG.11075	MSTRG.11075.1	chr19		46379246	46379819	3.27739	2
Exon	MSTRG.11075	MSTRG.11075.1		1	46379246	46379340
Exon	MSTRG.11075	MSTRG.11075.1		2	46379598	46379819
Trancript	MSTRG.11076	MSTRG.11076.1	chr19		46386538	46389979	2.30239	1
Exon	MSTRG.11076	MSTRG.11076.1		1	46386538	46389979
Trancript	MSTRG.11077	MSTRG.11077.1	chr19		46397987	46398258	1.89353	1
Exon	MSTRG.11077	MSTRG.11077.1		1	46397987	46398258
Trancript	MSTRG.11081	MSTRG.11081.1	chr19		46427259	46427752	2.64926	1
Exon	MSTRG.11081	MSTRG.11081.1		1	46427259	46427752
Trancript	MSTRG.11083	MSTRG.11083.1	chr19		46450413	46450958	2.58133	1
Exon	MSTRG.11083	MSTRG.11083.1		1	46450413	46450958
Trancript	MSTRG.11086	MSTRG.11086.1	chr19		46574534	46576115	4.45577	1
Exon	MSTRG.11086	MSTRG.11086.1		1	46574534	46576115
Trancript	MSTRG.11089	MSTRG.11089.1	chr19		46603269	46605520	2.29954	1
Exon	MSTRG.11089	MSTRG.11089.1		1	46603269	46605520
Trancript	MSTRG.11098	MSTRG.11098.1	chr19		47099049	47099718	141.796	1
Exon	MSTRG.11098	MSTRG.11098.1		1	47099049	47099718
Trancript	MSTRG.111	MSTRG.111.1	chr1		24618370	24623029	3901.31	1
Exon	MSTRG.111	MSTRG.111.1		1	24618370	24623029
Trancript	MSTRG.11100	MSTRG.11100.1	chr19		47140838	47141455	3.74668	1
Exon	MSTRG.11100	MSTRG.11100.1		1	47140838	47141455
Trancript	MSTRG.1111	MSTRG.1111.1	chr1		173234359	173235664	5.96964	1
Exon	MSTRG.1111	MSTRG.1111.1		1	173234359	173235664
Trancript	MSTRG.11110	MSTRG.11110.1	chr19		47759698	47807612	4.23902	3
Exon	MSTRG.11110	MSTRG.11110.1		1	47759698	47759711
Exon	MSTRG.11110	MSTRG.11110.1		3	47807369	47807612
Exon	MSTRG.11110	MSTRG.11110.1		2	47807216	47807320
Trancript	MSTRG.11110	MSTRG.11110.2	chr19		47806981	47807612	9.93837	3
Exon	MSTRG.11110	MSTRG.11110.2		1	47806981	47807224
Exon	MSTRG.11110	MSTRG.11110.2		3	47807417	47807612
Exon	MSTRG.11110	MSTRG.11110.2		2	47807273	47807368
Trancript	MSTRG.11110	MSTRG.11110.3	chr19		47806981	47807612	5.22016	2
Exon	MSTRG.11110	MSTRG.11110.3		1	47806981	47807224
Exon	MSTRG.11110	MSTRG.11110.3		2	47807321	47807612
Trancript	MSTRG.11110	MSTRG.11110.4	chr19		47807118	47807612	5.91196	2
Exon	MSTRG.11110	MSTRG.11110.4		1	47807118	47807272
Exon	MSTRG.11110	MSTRG.11110.4		2	47807321	47807612
Trancript	MSTRG.11110	MSTRG.11110.5	chr19		47807125	47807612	2.41452	3
Exon	MSTRG.11110	MSTRG.11110.5		1	47807125	47807224
Exon	MSTRG.11110	MSTRG.11110.5		3	47807369	47807612
Exon	MSTRG.11110	MSTRG.11110.5		2	47807273	47807320
Trancript	MSTRG.11110	MSTRG.11110.6	chr19		47807126	47807592	10.8049	2
Exon	MSTRG.11110	MSTRG.11110.6		1	47807126	47807272
Exon	MSTRG.11110	MSTRG.11110.6		2	47807369	47807592
Trancript	MSTRG.11110	MSTRG.11110.7	chr19		47807130	47807470	6.44468	2
Exon	MSTRG.11110	MSTRG.11110.7		1	47807130	47807320
Exon	MSTRG.11110	MSTRG.11110.7		2	47807417	47807470
Trancript	MSTRG.11116	MSTRG.11116.2	chr19		47969135	47993850	7.98348	2
Exon	MSTRG.11116	MSTRG.11116.2		1	47969135	47972680
Exon	MSTRG.11116	MSTRG.11116.2		2	47993614	47993850
Trancript	MSTRG.11118	MSTRG.11118.1	chr19		53053419	53053635	3.7114	1
Exon	MSTRG.11118	MSTRG.11118.1		1	53053419	53053635
Trancript	MSTRG.11119	MSTRG.11119.1	chr19		53054077	53054296	2.74559	1
Exon	MSTRG.11119	MSTRG.11119.1		1	53054077	53054296
Trancript	MSTRG.1112	MSTRG.1112.1	chr1		173250743	173256933	2.60159	1
Exon	MSTRG.1112	MSTRG.1112.1		1	173250743	173256933
Trancript	MSTRG.11120	MSTRG.11120.1	chr19		53058912	53060540	2.84196	1
Exon	MSTRG.11120	MSTRG.11120.1		1	53058912	53060540
Trancript	MSTRG.11129	MSTRG.11129.1	chr19		53662434	53663617	32.9064	1
Exon	MSTRG.11129	MSTRG.11129.1		1	53662434	53663617
Trancript	MSTRG.1113	MSTRG.1113.1	chr1		173257444	173258913	2.96254	1
Exon	MSTRG.1113	MSTRG.1113.1		1	173257444	173258913
Trancript	MSTRG.11131	MSTRG.11131.1	chr19		53722058	53722893	1.80511	1
Exon	MSTRG.11131	MSTRG.11131.1		1	53722058	53722893
Trancript	MSTRG.11136	MSTRG.11136.2	chr19		54119580	54123471	1.03505	2
Exon	MSTRG.11136	MSTRG.11136.2		1	54119580	54120267
Exon	MSTRG.11136	MSTRG.11136.2		2	54120397	54123471
Trancript	MSTRG.11137	MSTRG.11137.1	chr19		55008974	55010891	1.45129	1
Exon	MSTRG.11137	MSTRG.11137.1		1	55008974	55010891
Trancript	MSTRG.11142	MSTRG.11142.1	chr19		55179862	55184637	1.34882	1
Exon	MSTRG.11142	MSTRG.11142.1		1	55179862	55184637
Trancript	MSTRG.11144	MSTRG.11144.1	chr19		55371849	55372383	2.22607	1
Exon	MSTRG.11144	MSTRG.11144.1		1	55371849	55372383
Trancript	MSTRG.11146	MSTRG.11146.4	chr19		55390795	55392698	3.31603	2
Exon	MSTRG.11146	MSTRG.11146.4		1	55390795	55391034
Exon	MSTRG.11146	MSTRG.11146.4		2	55392301	55392698
Trancript	MSTRG.11147	MSTRG.11147.1	chr19		55520782	55521060	4.39131	1
Exon	MSTRG.11147	MSTRG.11147.1		1	55520782	55521060
Trancript	MSTRG.11153	MSTRG.11153.1	chr19		56481623	56485397	2.57607	1
Exon	MSTRG.11153	MSTRG.11153.1		1	56481623	56485397
Trancript	MSTRG.11155	MSTRG.11155.1	chr19		56494757	56500393	2.03104	2
Exon	MSTRG.11155	MSTRG.11155.1		1	56494757	56499201
Exon	MSTRG.11155	MSTRG.11155.1		2	56499888	56500393
Trancript	MSTRG.11176	MSTRG.11176.1	chr19		58647083	58658538	1.03359	2
Exon	MSTRG.11176	MSTRG.11176.1		1	58647083	58647307
Exon	MSTRG.11176	MSTRG.11176.1		2	58658277	58658538
Trancript	MSTRG.11181	MSTRG.11181.1	chr19		59244848	59245154	4.83978	1
Exon	MSTRG.11181	MSTRG.11181.1		1	59244848	59245154
Trancript	MSTRG.11184	MSTRG.11184.1	chr19		59396766	59397290	548.915	1
Exon	MSTRG.11184	MSTRG.11184.1		1	59396766	59397290
Trancript	MSTRG.11186	MSTRG.11186.1	chr19		59422514	59423743	2.0961	1
Exon	MSTRG.11186	MSTRG.11186.1		1	59422514	59423743
Trancript	MSTRG.11187	MSTRG.11187.1	chr19		59789320	59789543	1.79771	1
Exon	MSTRG.11187	MSTRG.11187.1		1	59789320	59789543
Trancript	MSTRG.11189	MSTRG.11189.1	chr19		60252175	60262202	1.99808	1
Exon	MSTRG.11189	MSTRG.11189.1		1	60252175	60262202
Trancript	MSTRG.11192	MSTRG.11192.1	chr19		60271233	60319232	2.06315	2
Exon	MSTRG.11192	MSTRG.11192.1		1	60271233	60275187
Exon	MSTRG.11192	MSTRG.11192.1		2	60319223	60319232
Trancript	MSTRG.11198	MSTRG.11198.1	chr19		60905516	60905780	1.34482	1
Exon	MSTRG.11198	MSTRG.11198.1		1	60905516	60905780
Trancript	MSTRG.11204	MSTRG.11204.1	chr19		61175936	61176162	1.87152	1
Exon	MSTRG.11204	MSTRG.11204.1		1	61175936	61176162
Trancript	MSTRG.11205	MSTRG.11205.1	chr19		61242856	61244665	10.2618	1
Exon	MSTRG.11205	MSTRG.11205.1		1	61242856	61244665
Trancript	MSTRG.11206	MSTRG.11206.1	chr19		61259723	61260572	2.08805	1
Exon	MSTRG.11206	MSTRG.11206.1		1	61259723	61260572
Trancript	MSTRG.11207	MSTRG.11207.1	chr19		61261070	61261319	1.93692	1
Exon	MSTRG.11207	MSTRG.11207.1		1	61261070	61261319
Trancript	MSTRG.1122	MSTRG.1122.1	chr1		173419121	173419482	1.47578	1
Exon	MSTRG.1122	MSTRG.1122.1		1	173419121	173419482
Trancript	MSTRG.11221	MSTRG.11221.1	chr2		4183712	4184047	2.69656	1
Exon	MSTRG.11221	MSTRG.11221.1		1	4183712	4184047
Trancript	MSTRG.11222	MSTRG.11222.1	chr2		4187878	4188188	2.58963	1
Exon	MSTRG.11222	MSTRG.11222.1		1	4187878	4188188
Trancript	MSTRG.11224	MSTRG.11224.1	chr2		4547792	4548589	2.30738	1
Exon	MSTRG.11224	MSTRG.11224.1		1	4547792	4548589
Trancript	MSTRG.11226	MSTRG.11226.1	chr2		4648059	4656418	2.04045	3
Exon	MSTRG.11226	MSTRG.11226.1		1	4648059	4650353
Exon	MSTRG.11226	MSTRG.11226.1		3	4656335	4656418
Exon	MSTRG.11226	MSTRG.11226.1		2	4651339	4651606
Trancript	MSTRG.11226	MSTRG.11226.2	chr2		4648059	4656418	1.05072	4
Exon	MSTRG.11226	MSTRG.11226.2		1	4648059	4649311
Exon	MSTRG.11226	MSTRG.11226.2		3	4651339	4651606
Exon	MSTRG.11226	MSTRG.11226.2		2	4650244	4650353
Exon	MSTRG.11226	MSTRG.11226.2		4	4656335	4656418
Trancript	MSTRG.11228	MSTRG.11228.1	chr2		4801059	4801303	2.87634	1
Exon	MSTRG.11228	MSTRG.11228.1		1	4801059	4801303
Trancript	MSTRG.11231	MSTRG.11231.1	chr2		4880517	4880816	25.5315	1
Exon	MSTRG.11231	MSTRG.11231.1		1	4880517	4880816
Trancript	MSTRG.11236	MSTRG.11236.1	chr2		5300018	5300424	192.769	1
Exon	MSTRG.11236	MSTRG.11236.1		1	5300018	5300424
Trancript	MSTRG.11250	MSTRG.11250.1	chr2		6997222	6997452	42.8545	1
Exon	MSTRG.11250	MSTRG.11250.1		1	6997222	6997452
Trancript	MSTRG.11251	MSTRG.11251.1	chr2		7326422	7328278	3.34326	1
Exon	MSTRG.11251	MSTRG.11251.1		1	7326422	7328278
Trancript	MSTRG.11252	MSTRG.11252.1	chr2		7328603	7330863	3.81656	1
Exon	MSTRG.11252	MSTRG.11252.1		1	7328603	7330863
Trancript	MSTRG.11253	MSTRG.11253.1	chr2		8962277	8963345	12.4309	1
Exon	MSTRG.11253	MSTRG.11253.1		1	8962277	8963345
Trancript	MSTRG.11254	MSTRG.11254.1	chr2		8963809	8964179	9.63301	1
Exon	MSTRG.11254	MSTRG.11254.1		1	8963809	8964179
Trancript	MSTRG.11273	MSTRG.11273.1	chr2		13429337	13429961	2.49666	1
Exon	MSTRG.11273	MSTRG.11273.1		1	13429337	13429961
Trancript	MSTRG.11277	MSTRG.11277.1	chr2		13478739	13479282	1.11035	1
Exon	MSTRG.11277	MSTRG.11277.1		1	13478739	13479282
Trancript	MSTRG.11279	MSTRG.11279.1	chr2		13940217	13940655	2.75185	1
Exon	MSTRG.11279	MSTRG.11279.1		1	13940217	13940655
Trancript	MSTRG.1128	MSTRG.1128.1	chr1		173641200	173641664	35.6118	1
Exon	MSTRG.1128	MSTRG.1128.1		1	173641200	173641664
Trancript	MSTRG.11284	MSTRG.11284.1	chr2		14111197	14111564	3.21301	1
Exon	MSTRG.11284	MSTRG.11284.1		1	14111197	14111564
Trancript	MSTRG.11289	MSTRG.11289.1	chr2		14548463	14548969	1.49022	1
Exon	MSTRG.11289	MSTRG.11289.1		1	14548463	14548969
Trancript	MSTRG.11291	MSTRG.11291.1	chr2		14911841	14914324	4.53833	1
Exon	MSTRG.11291	MSTRG.11291.1		1	14911841	14914324
Trancript	MSTRG.11292	MSTRG.11292.1	chr2		14915120	14916697	2.11742	1
Exon	MSTRG.11292	MSTRG.11292.1		1	14915120	14916697
Trancript	MSTRG.11294	MSTRG.11294.1	chr2		14920785	14921411	3.21122	1
Exon	MSTRG.11294	MSTRG.11294.1		1	14920785	14921411
Trancript	MSTRG.11297	MSTRG.11297.1	chr2		15942429	15949178	5.45013	1
Exon	MSTRG.11297	MSTRG.11297.1		1	15942429	15949178
Trancript	MSTRG.11299	MSTRG.11299.1	chr2		16677479	16683304	3.74688	1
Exon	MSTRG.11299	MSTRG.11299.1		1	16677479	16683304
Trancript	MSTRG.113	MSTRG.113.1	chr1		25075394	25075745	5.39442	1
Exon	MSTRG.113	MSTRG.113.1		1	25075394	25075745
Trancript	MSTRG.11301	MSTRG.11301.1	chr2		16690602	16692533	2.17809	1
Exon	MSTRG.11301	MSTRG.11301.1		1	16690602	16692533
Trancript	MSTRG.11302	MSTRG.11302.1	chr2		17265200	17268130	8.06507	1
Exon	MSTRG.11302	MSTRG.11302.1		1	17265200	17268130
Trancript	MSTRG.11304	MSTRG.11304.1	chr2		17301393	17384437	3.07237	19
Exon	MSTRG.11304	MSTRG.11304.1		1	17301393	17301469
Exon	MSTRG.11304	MSTRG.11304.1		3	17312439	17312543
Exon	MSTRG.11304	MSTRG.11304.1		2	17310319	17310411
Exon	MSTRG.11304	MSTRG.11304.1		5	17314793	17314903
Exon	MSTRG.11304	MSTRG.11304.1		4	17314545	17314655
Exon	MSTRG.11304	MSTRG.11304.1		7	17322101	17322211
Exon	MSTRG.11304	MSTRG.11304.1		6	17318684	17318794
Exon	MSTRG.11304	MSTRG.11304.1		9	17332713	17332820
Exon	MSTRG.11304	MSTRG.11304.1		8	17325791	17325901
Exon	MSTRG.11304	MSTRG.11304.1		11	17346148	17346261
Exon	MSTRG.11304	MSTRG.11304.1		10	17335310	17335414
Exon	MSTRG.11304	MSTRG.11304.1		13	17356506	17356607
Exon	MSTRG.11304	MSTRG.11304.1		12	17355543	17355644
Exon	MSTRG.11304	MSTRG.11304.1		15	17371827	17371937
Exon	MSTRG.11304	MSTRG.11304.1		14	17365342	17365452
Exon	MSTRG.11304	MSTRG.11304.1		17	17381912	17381983
Exon	MSTRG.11304	MSTRG.11304.1		16	17374117	17374221
Exon	MSTRG.11304	MSTRG.11304.1		19	17384294	17384437
Exon	MSTRG.11304	MSTRG.11304.1		18	17382085	17382172
Trancript	MSTRG.11306	MSTRG.11306.1	chr2		17946767	17950426	5.8867	2
Exon	MSTRG.11306	MSTRG.11306.1		1	17946767	17949865
Exon	MSTRG.11306	MSTRG.11306.1		2	17950338	17950426
Trancript	MSTRG.11309	MSTRG.11309.1	chr2		17961356	17961569	2.12634	1
Exon	MSTRG.11309	MSTRG.11309.1		1	17961356	17961569
Trancript	MSTRG.11310	MSTRG.11310.1	chr2		17962738	17962942	1.75316	1
Exon	MSTRG.11310	MSTRG.11310.1		1	17962738	17962942
Trancript	MSTRG.11312	MSTRG.11312.1	chr2		17971006	17972194	2.87791	1
Exon	MSTRG.11312	MSTRG.11312.1		1	17971006	17972194
Trancript	MSTRG.11315	MSTRG.11315.1	chr2		17986961	17988872	6.95014	1
Exon	MSTRG.11315	MSTRG.11315.1		1	17986961	17988872
Trancript	MSTRG.11316	MSTRG.11316.1	chr2		18111427	18112053	1.28449	1
Exon	MSTRG.11316	MSTRG.11316.1		1	18111427	18112053
Trancript	MSTRG.11325	MSTRG.11325.1	chr2		19375564	19375773	2.87634	1
Exon	MSTRG.11325	MSTRG.11325.1		1	19375564	19375773
Trancript	MSTRG.11328	MSTRG.11328.1	chr2		19914007	19916700	7.48296	1
Exon	MSTRG.11328	MSTRG.11328.1		1	19914007	19916700
Trancript	MSTRG.11332	MSTRG.11332.1	chr2		20821468	20822280	176.538	1
Exon	MSTRG.11332	MSTRG.11332.1		1	20821468	20822280
Trancript	MSTRG.11333	MSTRG.11333.2	chr2		20890541	20891870	1.06173	2
Exon	MSTRG.11333	MSTRG.11333.2		1	20890541	20890908
Exon	MSTRG.11333	MSTRG.11333.2		2	20891101	20891870
Trancript	MSTRG.11333	MSTRG.11333.3	chr2		20890580	20891971	3.23713	1
Exon	MSTRG.11333	MSTRG.11333.3		1	20890580	20891971
Trancript	MSTRG.11334	MSTRG.11334.1	chr2		20952385	20995317	1.00349	2
Exon	MSTRG.11334	MSTRG.11334.1		1	20952385	20952524
Exon	MSTRG.11334	MSTRG.11334.1		2	20994834	20995317
Trancript	MSTRG.11337	MSTRG.11337.1	chr2		21145410	21146759	2.98287	1
Exon	MSTRG.11337	MSTRG.11337.1		1	21145410	21146759
Trancript	MSTRG.11338	MSTRG.11338.1	chr2		21147575	21148490	2.80694	1
Exon	MSTRG.11338	MSTRG.11338.1		1	21147575	21148490
Trancript	MSTRG.1134	MSTRG.1134.1	chr1		174068101	174068480	2.18034	1
Exon	MSTRG.1134	MSTRG.1134.1		1	174068101	174068480
Trancript	MSTRG.11341	MSTRG.11341.1	chr2		22331958	22332382	4.16505	1
Exon	MSTRG.11341	MSTRG.11341.1		1	22331958	22332382
Trancript	MSTRG.11342	MSTRG.11342.1	chr2		22443048	22445463	103.956	1
Exon	MSTRG.11342	MSTRG.11342.1		1	22443048	22445463
Trancript	MSTRG.11343	MSTRG.11343.1	chr2		22443991	22445463	48.5877	1
Exon	MSTRG.11343	MSTRG.11343.1		1	22443991	22445463
Trancript	MSTRG.11346	MSTRG.11346.1	chr2		22600346	22600614	15.329	1
Exon	MSTRG.11346	MSTRG.11346.1		1	22600346	22600614
Trancript	MSTRG.1135	MSTRG.1135.1	chr1		174073879	174075348	15.7126	1
Exon	MSTRG.1135	MSTRG.1135.1		1	174073879	174075348
Trancript	MSTRG.11351	MSTRG.11351.1	chr2		23011668	23011946	5.07328	1
Exon	MSTRG.11351	MSTRG.11351.1		1	23011668	23011946
Trancript	MSTRG.11354	MSTRG.11354.1	chr2		23090342	23091066	2.70772	1
Exon	MSTRG.11354	MSTRG.11354.1		1	23090342	23091066
Trancript	MSTRG.11355	MSTRG.11355.1	chr2		23348592	23349114	3.27231	1
Exon	MSTRG.11355	MSTRG.11355.1		1	23348592	23349114
Trancript	MSTRG.11358	MSTRG.11358.1	chr2		23763975	23764372	9.73835	1
Exon	MSTRG.11358	MSTRG.11358.1		1	23763975	23764372
Trancript	MSTRG.11359	MSTRG.11359.1	chr2		24034763	24035013	9.61796	1
Exon	MSTRG.11359	MSTRG.11359.1		1	24034763	24035013
Trancript	MSTRG.11365	MSTRG.11365.1	chr2		24817083	24817478	4.80733	1
Exon	MSTRG.11365	MSTRG.11365.1		1	24817083	24817478
Trancript	MSTRG.11369	MSTRG.11369.1	chr2		24841336	24842201	51.8638	1
Exon	MSTRG.11369	MSTRG.11369.1		1	24841336	24842201
Trancript	MSTRG.11370	MSTRG.11370.1	chr2		24848198	24849037	22.8009	1
Exon	MSTRG.11370	MSTRG.11370.1		1	24848198	24849037
Trancript	MSTRG.11373	MSTRG.11373.1	chr2		24921151	24921404	2.77442	1
Exon	MSTRG.11373	MSTRG.11373.1		1	24921151	24921404
Trancript	MSTRG.11374	MSTRG.11374.1	chr2		24973599	24973849	1.39978	1
Exon	MSTRG.11374	MSTRG.11374.1		1	24973599	24973849
Trancript	MSTRG.11375	MSTRG.11375.1	chr2		24976669	24976919	1.04282	1
Exon	MSTRG.11375	MSTRG.11375.1		1	24976669	24976919
Trancript	MSTRG.11377	MSTRG.11377.1	chr2		25009352	25009614	5.93313	1
Exon	MSTRG.11377	MSTRG.11377.1		1	25009352	25009614
Trancript	MSTRG.11384	MSTRG.11384.1	chr2		25096558	25099781	7.42651	2
Exon	MSTRG.11384	MSTRG.11384.1		1	25096558	25098043
Exon	MSTRG.11384	MSTRG.11384.1		2	25098302	25099781
Trancript	MSTRG.11387	MSTRG.11387.1	chr2		25112240	25115581	5.53112	1
Exon	MSTRG.11387	MSTRG.11387.1		1	25112240	25115581
Trancript	MSTRG.1139	MSTRG.1139.1	chr1		174140689	174141641	1.25301	1
Exon	MSTRG.1139	MSTRG.1139.1		1	174140689	174141641
Trancript	MSTRG.11395	MSTRG.11395.1	chr2		25187169	25187406	1.21398	1
Exon	MSTRG.11395	MSTRG.11395.1		1	25187169	25187406
Trancript	MSTRG.11401	MSTRG.11401.1	chr2		25229925	25230203	3.76055	1
Exon	MSTRG.11401	MSTRG.11401.1		1	25229925	25230203
Trancript	MSTRG.11408	MSTRG.11408.1	chr2		25311429	25314929	3.23337	1
Exon	MSTRG.11408	MSTRG.11408.1		1	25311429	25314929
Trancript	MSTRG.11410	MSTRG.11410.3	chr2		25355421	25357424	9.46238	2
Exon	MSTRG.11410	MSTRG.11410.3		1	25355421	25355495
Exon	MSTRG.11410	MSTRG.11410.3		2	25356443	25357424
Trancript	MSTRG.11412	MSTRG.11412.1	chr2		25371647	25373156	5.13359	1
Exon	MSTRG.11412	MSTRG.11412.1		1	25371647	25373156
Trancript	MSTRG.11415	MSTRG.11415.1	chr2		25418039	25418361	2.33758	1
Exon	MSTRG.11415	MSTRG.11415.1		1	25418039	25418361
Trancript	MSTRG.11416	MSTRG.11416.2	chr2		25422226	25422531	1.75613	1
Exon	MSTRG.11416	MSTRG.11416.2		1	25422226	25422531
Trancript	MSTRG.11416	MSTRG.11416.3	chr2		25424049	25424311	2.83027	1
Exon	MSTRG.11416	MSTRG.11416.3		1	25424049	25424311
Trancript	MSTRG.11423	MSTRG.11423.1	chr2		25686817	25687946	1.42544	1
Exon	MSTRG.11423	MSTRG.11423.1		1	25686817	25687946
Trancript	MSTRG.11425	MSTRG.11425.1	chr2		25690756	25690957	1.9935	1
Exon	MSTRG.11425	MSTRG.11425.1		1	25690756	25690957
Trancript	MSTRG.1143	MSTRG.1143.1	chr1		174270641	174271253	1.31382	1
Exon	MSTRG.1143	MSTRG.1143.1		1	174270641	174271253
Trancript	MSTRG.11432	MSTRG.11432.3	chr2		25992334	25996026	11.2563	1
Exon	MSTRG.11432	MSTRG.11432.3		1	25992334	25996026
Trancript	MSTRG.11435	MSTRG.11435.1	chr2		26098985	26103977	9.13506	1
Exon	MSTRG.11435	MSTRG.11435.1		1	26098985	26103977
Trancript	MSTRG.11436	MSTRG.11436.1	chr2		26104372	26111522	8.05488	8
Exon	MSTRG.11436	MSTRG.11436.1		1	26104372	26104427
Exon	MSTRG.11436	MSTRG.11436.1		3	26105326	26105462
Exon	MSTRG.11436	MSTRG.11436.1		2	26104848	26104963
Exon	MSTRG.11436	MSTRG.11436.1		5	26107518	26107606
Exon	MSTRG.11436	MSTRG.11436.1		4	26107227	26107296
Exon	MSTRG.11436	MSTRG.11436.1		7	26110275	26110405
Exon	MSTRG.11436	MSTRG.11436.1		6	26108860	26109002
Exon	MSTRG.11436	MSTRG.11436.1		8	26111385	26111522
Trancript	MSTRG.11437	MSTRG.11437.1	chr2		26112136	26113758	5.63928	3
Exon	MSTRG.11437	MSTRG.11437.1		1	26112136	26112225
Exon	MSTRG.11437	MSTRG.11437.1		3	26113679	26113758
Exon	MSTRG.11437	MSTRG.11437.1		2	26113027	26113220
Trancript	MSTRG.11438	MSTRG.11438.1	chr2		26122160	26123511	4.24985	2
Exon	MSTRG.11438	MSTRG.11438.1		1	26122160	26122240
Exon	MSTRG.11438	MSTRG.11438.1		2	26122532	26123511
Trancript	MSTRG.11439	MSTRG.11439.1	chr2		26123561	26124306	5.74993	1
Exon	MSTRG.11439	MSTRG.11439.1		1	26123561	26124306
Trancript	MSTRG.11440	MSTRG.11440.1	chr2		26124609	26126914	3.60945	1
Exon	MSTRG.11440	MSTRG.11440.1		1	26124609	26126914
Trancript	MSTRG.11445	MSTRG.11445.1	chr2		26208167	26208366	1.25336	1
Exon	MSTRG.11445	MSTRG.11445.1		1	26208167	26208366
Trancript	MSTRG.11447	MSTRG.11447.1	chr2		26236223	26243052	2.08248	4
Exon	MSTRG.11447	MSTRG.11447.1		1	26236223	26237282
Exon	MSTRG.11447	MSTRG.11447.1		3	26242445	26242609
Exon	MSTRG.11447	MSTRG.11447.1		2	26240971	26241150
Exon	MSTRG.11447	MSTRG.11447.1		4	26242718	26243052
Trancript	MSTRG.11447	MSTRG.11447.2	chr2		26236223	26244404	4.32346	5
Exon	MSTRG.11447	MSTRG.11447.2		1	26236223	26237282
Exon	MSTRG.11447	MSTRG.11447.2		3	26242445	26242609
Exon	MSTRG.11447	MSTRG.11447.2		2	26240971	26241150
Exon	MSTRG.11447	MSTRG.11447.2		5	26244074	26244404
Exon	MSTRG.11447	MSTRG.11447.2		4	26243118	26243302
Trancript	MSTRG.1145	MSTRG.1145.1	chr1		174273421	174273718	2.7026	1
Exon	MSTRG.1145	MSTRG.1145.1		1	174273421	174273718
Trancript	MSTRG.11451	MSTRG.11451.1	chr2		26301254	26313982	3.62302	3
Exon	MSTRG.11451	MSTRG.11451.1		1	26301254	26301720
Exon	MSTRG.11451	MSTRG.11451.1		3	26313936	26313982
Exon	MSTRG.11451	MSTRG.11451.1		2	26313193	26313300
Trancript	MSTRG.11455	MSTRG.11455.9	chr2		26446734	26448202	22.5395	2
Exon	MSTRG.11455	MSTRG.11455.9		1	26446734	26447248
Exon	MSTRG.11455	MSTRG.11455.9		2	26447638	26448202
Trancript	MSTRG.11459	MSTRG.11459.1	chr2		26488519	26488826	1.52517	1
Exon	MSTRG.11459	MSTRG.11459.1		1	26488519	26488826
Trancript	MSTRG.11475	MSTRG.11475.1	chr2		27297889	27299728	7.37678	1
Exon	MSTRG.11475	MSTRG.11475.1		1	27297889	27299728
Trancript	MSTRG.11475	MSTRG.11475.2	chr2		27297944	27299714	7.23786	2
Exon	MSTRG.11475	MSTRG.11475.2		1	27297944	27298334
Exon	MSTRG.11475	MSTRG.11475.2		2	27298448	27299714
Trancript	MSTRG.11477	MSTRG.11477.1	chr2		27364570	27365085	2.9265	1
Exon	MSTRG.11477	MSTRG.11477.1		1	27364570	27365085
Trancript	MSTRG.11478	MSTRG.11478.1	chr2		27369024	27370520	2.82446	1
Exon	MSTRG.11478	MSTRG.11478.1		1	27369024	27370520
Trancript	MSTRG.1148	MSTRG.1148.1	chr1		174402854	174415020	8.34279	4
Exon	MSTRG.1148	MSTRG.1148.1		1	174402854	174404277
Exon	MSTRG.1148	MSTRG.1148.1		3	174409312	174409981
Exon	MSTRG.1148	MSTRG.1148.1		2	174404652	174404770
Exon	MSTRG.1148	MSTRG.1148.1		4	174414906	174415020
Trancript	MSTRG.11480	MSTRG.11480.1	chr2		27395868	27398952	4.35821	2
Exon	MSTRG.11480	MSTRG.11480.1		1	27395868	27396114
Exon	MSTRG.11480	MSTRG.11480.1		2	27398249	27398952
Trancript	MSTRG.11481	MSTRG.11481.1	chr2		27399309	27401604	4.73455	1
Exon	MSTRG.11481	MSTRG.11481.1		1	27399309	27401604
Trancript	MSTRG.11488	MSTRG.11488.1	chr2		28150353	28168220	1.33091	2
Exon	MSTRG.11488	MSTRG.11488.1		1	28150353	28150815
Exon	MSTRG.11488	MSTRG.11488.1		2	28155803	28168220
Trancript	MSTRG.11488	MSTRG.11488.2	chr2		28150387	28154973	1.07901	2
Exon	MSTRG.11488	MSTRG.11488.2		1	28150387	28151305
Exon	MSTRG.11488	MSTRG.11488.2		2	28154960	28154973
Trancript	MSTRG.11489	MSTRG.11489.1	chr2		28151479	28154765	1.19446	1
Exon	MSTRG.11489	MSTRG.11489.1		1	28151479	28154765
Trancript	MSTRG.1149	MSTRG.1149.2	chr1		174405555	174407086	1.17507	1
Exon	MSTRG.1149	MSTRG.1149.2		1	174405555	174407086
Trancript	MSTRG.11490	MSTRG.11490.1	chr2		28168773	28180210	2.69068	2
Exon	MSTRG.11490	MSTRG.11490.1		1	28168773	28170841
Exon	MSTRG.11490	MSTRG.11490.1		2	28173700	28180210
Trancript	MSTRG.11491	MSTRG.11491.1	chr2		28180231	28228478	2.41989	2
Exon	MSTRG.11491	MSTRG.11491.1		1	28180231	28181870
Exon	MSTRG.11491	MSTRG.11491.1		2	28228462	28228478
Trancript	MSTRG.11492	MSTRG.11492.1	chr2		28289205	28333649	23.5277	2
Exon	MSTRG.11492	MSTRG.11492.1		1	28289205	28289223
Exon	MSTRG.11492	MSTRG.11492.1		2	28332622	28333649
Trancript	MSTRG.11493	MSTRG.11493.2	chr2		28302557	28311022	5.80498	2
Exon	MSTRG.11493	MSTRG.11493.2		1	28302557	28303502
Exon	MSTRG.11493	MSTRG.11493.2		2	28305822	28311022
Trancript	MSTRG.11497	MSTRG.11497.1	chr2		28356062	28356504	1.13625	1
Exon	MSTRG.11497	MSTRG.11497.1		1	28356062	28356504
Trancript	MSTRG.1150	MSTRG.1150.1	chr1		174408855	174409987	21.0671	1
Exon	MSTRG.1150	MSTRG.1150.1		1	174408855	174409987
Trancript	MSTRG.11506	MSTRG.11506.1	chr2		28788784	28790162	57.2196	1
Exon	MSTRG.11506	MSTRG.11506.1		1	28788784	28790162
Trancript	MSTRG.11509	MSTRG.11509.1	chr2		29044688	29044887	2.77351	1
Exon	MSTRG.11509	MSTRG.11509.1		1	29044688	29044887
Trancript	MSTRG.11510	MSTRG.11510.1	chr2		29047667	29048320	2.92471	1
Exon	MSTRG.11510	MSTRG.11510.1		1	29047667	29048320
Trancript	MSTRG.11515	MSTRG.11515.1	chr2		29625072	29630102	3.86191	1
Exon	MSTRG.11515	MSTRG.11515.1		1	29625072	29630102
Trancript	MSTRG.11521	MSTRG.11521.1	chr2		29724648	29724933	2.27743	1
Exon	MSTRG.11521	MSTRG.11521.1		1	29724648	29724933
Trancript	MSTRG.11530	MSTRG.11530.1	chr2		29939634	29940101	2.79644	1
Exon	MSTRG.11530	MSTRG.11530.1		1	29939634	29940101
Trancript	MSTRG.11534	MSTRG.11534.1	chr2		30012084	30012454	1.71223	1
Exon	MSTRG.11534	MSTRG.11534.1		1	30012084	30012454
Trancript	MSTRG.11535	MSTRG.11535.1	chr2		30015012	30016388	7.16509	1
Exon	MSTRG.11535	MSTRG.11535.1		1	30015012	30016388
Trancript	MSTRG.1154	MSTRG.1154.1	chr1		174453319	174454093	3.50727	1
Exon	MSTRG.1154	MSTRG.1154.1		1	174453319	174454093
Trancript	MSTRG.11546	MSTRG.11546.1	chr2		30241225	30242212	2.8752	1
Exon	MSTRG.11546	MSTRG.11546.1		1	30241225	30242212
Trancript	MSTRG.11551	MSTRG.11551.1	chr2		30307691	30307915	2.68458	1
Exon	MSTRG.11551	MSTRG.11551.1		1	30307691	30307915
Trancript	MSTRG.11552	MSTRG.11552.1	chr2		30308300	30308503	1.48047	1
Exon	MSTRG.11552	MSTRG.11552.1		1	30308300	30308503
Trancript	MSTRG.11553	MSTRG.11553.1	chr2		30312007	30312207	3.00513	1
Exon	MSTRG.11553	MSTRG.11553.1		1	30312007	30312207
Trancript	MSTRG.11554	MSTRG.11554.1	chr2		30315518	30316060	2.59559	1
Exon	MSTRG.11554	MSTRG.11554.1		1	30315518	30316060
Trancript	MSTRG.11555	MSTRG.11555.1	chr2		30318401	30318867	3.23357	1
Exon	MSTRG.11555	MSTRG.11555.1		1	30318401	30318867
Trancript	MSTRG.11556	MSTRG.11556.1	chr2		30319391	30319830	1.16917	1
Exon	MSTRG.11556	MSTRG.11556.1		1	30319391	30319830
Trancript	MSTRG.11557	MSTRG.11557.1	chr2		30327051	30327592	4.75869	1
Exon	MSTRG.11557	MSTRG.11557.1		1	30327051	30327592
Trancript	MSTRG.11559	MSTRG.11559.1	chr2		30503091	30503949	1.18017	1
Exon	MSTRG.11559	MSTRG.11559.1		1	30503091	30503949
Trancript	MSTRG.11560	MSTRG.11560.1	chr2		30505091	30505319	3.51692	1
Exon	MSTRG.11560	MSTRG.11560.1		1	30505091	30505319
Trancript	MSTRG.11568	MSTRG.11568.1	chr2		30825820	30827788	3.11781	1
Exon	MSTRG.11568	MSTRG.11568.1		1	30825820	30827788
Trancript	MSTRG.1157	MSTRG.1157.1	chr1		174598685	174599442	6.51002	1
Exon	MSTRG.1157	MSTRG.1157.1		1	174598685	174599442
Trancript	MSTRG.11573	MSTRG.11573.1	chr2		31072524	31075412	6.39016	1
Exon	MSTRG.11573	MSTRG.11573.1		1	31072524	31075412
Trancript	MSTRG.11574	MSTRG.11574.1	chr2		31075943	31082322	2.6667	1
Exon	MSTRG.11574	MSTRG.11574.1		1	31075943	31082322
Trancript	MSTRG.11575	MSTRG.11575.1	chr2		31083190	31083643	1.96022	1
Exon	MSTRG.11575	MSTRG.11575.1		1	31083190	31083643
Trancript	MSTRG.11577	MSTRG.11577.1	chr2		31302294	31314004	1.8564	10
Exon	MSTRG.11577	MSTRG.11577.1		10	31313253	31314004
Exon	MSTRG.11577	MSTRG.11577.1		1	31302294	31302395
Exon	MSTRG.11577	MSTRG.11577.1		3	31308330	31308467
Exon	MSTRG.11577	MSTRG.11577.1		2	31306328	31306477
Exon	MSTRG.11577	MSTRG.11577.1		5	31308903	31309140
Exon	MSTRG.11577	MSTRG.11577.1		4	31308563	31308684
Exon	MSTRG.11577	MSTRG.11577.1		7	31310325	31310447
Exon	MSTRG.11577	MSTRG.11577.1		6	31310148	31310210
Exon	MSTRG.11577	MSTRG.11577.1		9	31312580	31312708
Exon	MSTRG.11577	MSTRG.11577.1		8	31311012	31311146
Trancript	MSTRG.11581	MSTRG.11581.1	chr2		31461798	31462822	2.2413	1
Exon	MSTRG.11581	MSTRG.11581.1		1	31461798	31462822
Trancript	MSTRG.11586	MSTRG.11586.1	chr2		31660856	31661153	2.7026	1
Exon	MSTRG.11586	MSTRG.11586.1		1	31660856	31661153
Trancript	MSTRG.11594	MSTRG.11594.1	chr2		32127339	32127669	7.83171	1
Exon	MSTRG.11594	MSTRG.11594.1		1	32127339	32127669
Trancript	MSTRG.116	MSTRG.116.1	chr1		25891520	25891968	4.03584	1
Exon	MSTRG.116	MSTRG.116.1		1	25891520	25891968
Trancript	MSTRG.11606	MSTRG.11606.1	chr2		32311618	32312415	3.78465	1
Exon	MSTRG.11606	MSTRG.11606.1		1	32311618	32312415
Trancript	MSTRG.11609	MSTRG.11609.1	chr2		32428911	32431222	1.15358	3
Exon	MSTRG.11609	MSTRG.11609.1		1	32428911	32428992
Exon	MSTRG.11609	MSTRG.11609.1		3	32431034	32431222
Exon	MSTRG.11609	MSTRG.11609.1		2	32430617	32430770
Trancript	MSTRG.1161	MSTRG.1161.1	chr1		175705302	175706169	2.66989	1
Exon	MSTRG.1161	MSTRG.1161.1		1	175705302	175706169
Trancript	MSTRG.11620	MSTRG.11620.1	chr2		32568890	32569255	3.98011	1
Exon	MSTRG.11620	MSTRG.11620.1		1	32568890	32569255
Trancript	MSTRG.11621	MSTRG.11621.1	chr2		32571952	32572396	1.27296	1
Exon	MSTRG.11621	MSTRG.11621.1		1	32571952	32572396
Trancript	MSTRG.11633	MSTRG.11633.1	chr2		32822494	32823264	2.6219	1
Exon	MSTRG.11633	MSTRG.11633.1		1	32822494	32823264
Trancript	MSTRG.11634	MSTRG.11634.1	chr2		32824101	32827106	2.71338	1
Exon	MSTRG.11634	MSTRG.11634.1		1	32824101	32827106
Trancript	MSTRG.11639	MSTRG.11639.1	chr2		33261407	33286563	3.53237	2
Exon	MSTRG.11639	MSTRG.11639.1		1	33261407	33268015
Exon	MSTRG.11639	MSTRG.11639.1		2	33286395	33286563
Trancript	MSTRG.11640	MSTRG.11640.3	chr2		33305844	33324083	4.58564	3
Exon	MSTRG.11640	MSTRG.11640.3		1	33305844	33310643
Exon	MSTRG.11640	MSTRG.11640.3		3	33323953	33324083
Exon	MSTRG.11640	MSTRG.11640.3		2	33320434	33320557
Trancript	MSTRG.11644	MSTRG.11644.1	chr2		33924505	33935031	1.17762	3
Exon	MSTRG.11644	MSTRG.11644.1		1	33924505	33925080
Exon	MSTRG.11644	MSTRG.11644.1		3	33934839	33935031
Exon	MSTRG.11644	MSTRG.11644.1		2	33928667	33929256
Trancript	MSTRG.11646	MSTRG.11646.1	chr2		34227733	34228253	4.25101	1
Exon	MSTRG.11646	MSTRG.11646.1		1	34227733	34228253
Trancript	MSTRG.11648	MSTRG.11648.1	chr2		34504501	34505884	10.8813	1
Exon	MSTRG.11648	MSTRG.11648.1		1	34504501	34505884
Trancript	MSTRG.11649	MSTRG.11649.1	chr2		34528765	34529229	1.80776	1
Exon	MSTRG.11649	MSTRG.11649.1		1	34528765	34529229
Trancript	MSTRG.11653	MSTRG.11653.1	chr2		34632580	34633018	2.30238	1
Exon	MSTRG.11653	MSTRG.11653.1		1	34632580	34633018
Trancript	MSTRG.11655	MSTRG.11655.1	chr2		34657096	34659511	1.83343	1
Exon	MSTRG.11655	MSTRG.11655.1		1	34657096	34659511
Trancript	MSTRG.1166	MSTRG.1166.1	chr1		177006648	177006887	2.93626	1
Exon	MSTRG.1166	MSTRG.1166.1		1	177006648	177006887
Trancript	MSTRG.11662	MSTRG.11662.1	chr2		35195877	35197117	30.7823	1
Exon	MSTRG.11662	MSTRG.11662.1		1	35195877	35197117
Trancript	MSTRG.1167	MSTRG.1167.1	chr1		177530918	177531368	2.90184	1
Exon	MSTRG.1167	MSTRG.1167.1		1	177530918	177531368
Trancript	MSTRG.11674	MSTRG.11674.1	chr2		36045970	36047320	4.20294	1
Exon	MSTRG.11674	MSTRG.11674.1		1	36045970	36047320
Trancript	MSTRG.11675	MSTRG.11675.1	chr2		36075119	36075409	2.76761	1
Exon	MSTRG.11675	MSTRG.11675.1		1	36075119	36075409
Trancript	MSTRG.11677	MSTRG.11677.1	chr2		36244717	36245125	5.31665	1
Exon	MSTRG.11677	MSTRG.11677.1		1	36244717	36245125
Trancript	MSTRG.11679	MSTRG.11679.1	chr2		36663306	36663933	26.69	1
Exon	MSTRG.11679	MSTRG.11679.1		1	36663306	36663933
Trancript	MSTRG.11681	MSTRG.11681.1	chr2		37223740	37224818	1.11961	1
Exon	MSTRG.11681	MSTRG.11681.1		1	37223740	37224818
Trancript	MSTRG.11692	MSTRG.11692.1	chr2		37661091	37668883	9.75287	1
Exon	MSTRG.11692	MSTRG.11692.1		1	37661091	37668883
Trancript	MSTRG.11696	MSTRG.11696.1	chr2		38279536	38310208	1.18057	2
Exon	MSTRG.11696	MSTRG.11696.1		1	38279536	38279817
Exon	MSTRG.11696	MSTRG.11696.1		2	38309993	38310208
Trancript	MSTRG.117	MSTRG.117.1	chr1		28637142	28637590	7.28693	1
Exon	MSTRG.117	MSTRG.117.1		1	28637142	28637590
Trancript	MSTRG.11700	MSTRG.11700.1	chr2		38678858	38693934	4.65807	2
Exon	MSTRG.11700	MSTRG.11700.1		1	38678858	38679089
Exon	MSTRG.11700	MSTRG.11700.1		2	38693789	38693934
Trancript	MSTRG.11703	MSTRG.11703.1	chr2		38710957	38711495	2.9884	1
Exon	MSTRG.11703	MSTRG.11703.1		1	38710957	38711495
Trancript	MSTRG.11704	MSTRG.11704.1	chr2		38711771	38712432	2.73882	1
Exon	MSTRG.11704	MSTRG.11704.1		1	38711771	38712432
Trancript	MSTRG.11705	MSTRG.11705.1	chr2		38713768	38714190	1.30897	1
Exon	MSTRG.11705	MSTRG.11705.1		1	38713768	38714190
Trancript	MSTRG.11706	MSTRG.11706.1	chr2		38714872	38715394	3.65729	1
Exon	MSTRG.11706	MSTRG.11706.1		1	38714872	38715394
Trancript	MSTRG.11707	MSTRG.11707.1	chr2		38715693	38716761	1.22991	1
Exon	MSTRG.11707	MSTRG.11707.1		1	38715693	38716761
Trancript	MSTRG.11709	MSTRG.11709.1	chr2		38729037	38735032	3.61558	1
Exon	MSTRG.11709	MSTRG.11709.1		1	38729037	38735032
Trancript	MSTRG.1171	MSTRG.1171.1	chr1		177841974	177843499	4.26041	1
Exon	MSTRG.1171	MSTRG.1171.1		1	177841974	177843499
Trancript	MSTRG.11711	MSTRG.11711.1	chr2		38747823	38748327	2.5756	1
Exon	MSTRG.11711	MSTRG.11711.1		1	38747823	38748327
Trancript	MSTRG.11712	MSTRG.11712.1	chr2		38749365	38749838	2.21096	1
Exon	MSTRG.11712	MSTRG.11712.1		1	38749365	38749838
Trancript	MSTRG.11713	MSTRG.11713.1	chr2		38751295	38752999	2.5968	1
Exon	MSTRG.11713	MSTRG.11713.1		1	38751295	38752999
Trancript	MSTRG.11714	MSTRG.11714.1	chr2		38772292	38774861	3.44713	1
Exon	MSTRG.11714	MSTRG.11714.1		1	38772292	38774861
Trancript	MSTRG.11722	MSTRG.11722.1	chr2		39049914	39052136	22.3901	1
Exon	MSTRG.11722	MSTRG.11722.1		1	39049914	39052136
Trancript	MSTRG.11724	MSTRG.11724.1	chr2		39982430	39983430	9.82245	1
Exon	MSTRG.11724	MSTRG.11724.1		1	39982430	39983430
Trancript	MSTRG.11726	MSTRG.11726.1	chr2		40411213	40412970	230.388	1
Exon	MSTRG.11726	MSTRG.11726.1		1	40411213	40412970
Trancript	MSTRG.11726	MSTRG.11726.2	chr2		40411318	40411968	115.25	2
Exon	MSTRG.11726	MSTRG.11726.2		1	40411318	40411504
Exon	MSTRG.11726	MSTRG.11726.2		2	40411527	40411968
Trancript	MSTRG.11729	MSTRG.11729.1	chr2		41842139	41843496	46.1968	1
Exon	MSTRG.11729	MSTRG.11729.1		1	41842139	41843496
Trancript	MSTRG.11731	MSTRG.11731.1	chr2		43051197	43052037	4.8953	1
Exon	MSTRG.11731	MSTRG.11731.1		1	43051197	43052037
Trancript	MSTRG.11732	MSTRG.11732.1	chr2		43374026	43374961	1.56851	1
Exon	MSTRG.11732	MSTRG.11732.1		1	43374026	43374961
Trancript	MSTRG.1174	MSTRG.1174.1	chr1		178659624	178660024	3.26367	1
Exon	MSTRG.1174	MSTRG.1174.1		1	178659624	178660024
Trancript	MSTRG.11741	MSTRG.11741.1	chr2		49163497	49165535	96.4912	1
Exon	MSTRG.11741	MSTRG.11741.1		1	49163497	49165535
Trancript	MSTRG.11742	MSTRG.11742.1	chr2		49163497	49165535	96.4912	1
Exon	MSTRG.11742	MSTRG.11742.1		1	49163497	49165535
Trancript	MSTRG.11750	MSTRG.11750.1	chr2		50265184	50265699	1.1706	1
Exon	MSTRG.11750	MSTRG.11750.1		1	50265184	50265699
Trancript	MSTRG.11753	MSTRG.11753.1	chr2		51726434	51727173	234.092	1
Exon	MSTRG.11753	MSTRG.11753.1		1	51726434	51727173
Trancript	MSTRG.11758	MSTRG.11758.2	chr2		51993818	51994092	2.8847	1
Exon	MSTRG.11758	MSTRG.11758.2		1	51993818	51994092
Trancript	MSTRG.11761	MSTRG.11761.1	chr2		52279791	52286337	1.63473	2
Exon	MSTRG.11761	MSTRG.11761.1		1	52279791	52280138
Exon	MSTRG.11761	MSTRG.11761.1		2	52286244	52286337
Trancript	MSTRG.11761	MSTRG.11761.2	chr2		52280532	52286337	3.54466	2
Exon	MSTRG.11761	MSTRG.11761.2		1	52280532	52280675
Exon	MSTRG.11761	MSTRG.11761.2		2	52286244	52286337
Trancript	MSTRG.11763	MSTRG.11763.1	chr2		52475116	52476092	3.34319	1
Exon	MSTRG.11763	MSTRG.11763.1		1	52475116	52476092
Trancript	MSTRG.11768	MSTRG.11768.1	chr2		53553396	53555884	48.6157	1
Exon	MSTRG.11768	MSTRG.11768.1		1	53553396	53555884
Trancript	MSTRG.11770	MSTRG.11770.1	chr2		54285186	54285789	2.83347	1
Exon	MSTRG.11770	MSTRG.11770.1		1	54285186	54285789
Trancript	MSTRG.11771	MSTRG.11771.1	chr2		54287924	54288152	3.0773	1
Exon	MSTRG.11771	MSTRG.11771.1		1	54287924	54288152
Trancript	MSTRG.11775	MSTRG.11775.1	chr2		56973043	56973665	2.58547	1
Exon	MSTRG.11775	MSTRG.11775.1		1	56973043	56973665
Trancript	MSTRG.11776	MSTRG.11776.1	chr2		57073055	57073330	2.91802	1
Exon	MSTRG.11776	MSTRG.11776.1		1	57073055	57073330
Trancript	MSTRG.11780	MSTRG.11780.1	chr2		58473906	58474268	3.60532	1
Exon	MSTRG.11780	MSTRG.11780.1		1	58473906	58474268
Trancript	MSTRG.11781	MSTRG.11781.1	chr2		58475887	58476101	2.80944	1
Exon	MSTRG.11781	MSTRG.11781.1		1	58475887	58476101
Trancript	MSTRG.11782	MSTRG.11782.1	chr2		58476897	58477169	2.58133	1
Exon	MSTRG.11782	MSTRG.11782.1		1	58476897	58477169
Trancript	MSTRG.11786	MSTRG.11786.1	chr2		59402039	59402747	11.5013	1
Exon	MSTRG.11786	MSTRG.11786.1		1	59402039	59402747
Trancript	MSTRG.11789	MSTRG.11789.15	chr2		60044664	60047901	4.2406	2
Exon	MSTRG.11789	MSTRG.11789.15		1	60044664	60045020
Exon	MSTRG.11789	MSTRG.11789.15		2	60047770	60047901
Trancript	MSTRG.11789	MSTRG.11789.16	chr2		60044704	60047675	2.88041	2
Exon	MSTRG.11789	MSTRG.11789.16		1	60044704	60045020
Exon	MSTRG.11789	MSTRG.11789.16		2	60047079	60047675
Trancript	MSTRG.1179	MSTRG.1179.1	chr1		178937178	178940504	2.6906	2
Exon	MSTRG.1179	MSTRG.1179.1		1	178937178	178937861
Exon	MSTRG.1179	MSTRG.1179.1		2	178940242	178940504
Trancript	MSTRG.11793	MSTRG.11793.1	chr2		60588272	60589964	19.1924	1
Exon	MSTRG.11793	MSTRG.11793.1		1	60588272	60589964
Trancript	MSTRG.11795	MSTRG.11795.1	chr2		60591237	60591489	1.63144	1
Exon	MSTRG.11795	MSTRG.11795.1		1	60591237	60591489
Trancript	MSTRG.11796	MSTRG.11796.1	chr2		60598508	60599865	3.40506	1
Exon	MSTRG.11796	MSTRG.11796.1		1	60598508	60599865
Trancript	MSTRG.118	MSTRG.118.1	chr1		29541847	29542783	7.593	1
Exon	MSTRG.118	MSTRG.118.1		1	29541847	29542783
Trancript	MSTRG.11802	MSTRG.11802.1	chr2		62534248	62534507	2.71039	1
Exon	MSTRG.11802	MSTRG.11802.1		1	62534248	62534507
Trancript	MSTRG.11803	MSTRG.11803.4	chr2		63809590	63936246	6.65956	2
Exon	MSTRG.11803	MSTRG.11803.4		1	63809590	63818956
Exon	MSTRG.11803	MSTRG.11803.4		2	63935899	63936246
Trancript	MSTRG.11804	MSTRG.11804.1	chr2		64312286	64313003	45.3377	1
Exon	MSTRG.11804	MSTRG.11804.1		1	64312286	64313003
Trancript	MSTRG.11807	MSTRG.11807.1	chr2		65151785	65152541	3.45768	1
Exon	MSTRG.11807	MSTRG.11807.1		1	65151785	65152541
Trancript	MSTRG.11808	MSTRG.11808.1	chr2		65153167	65154480	3.1412	1
Exon	MSTRG.11808	MSTRG.11808.1		1	65153167	65154480
Trancript	MSTRG.1181	MSTRG.1181.1	chr1		179358896	179359499	2.6668	1
Exon	MSTRG.1181	MSTRG.1181.1		1	179358896	179359499
Trancript	MSTRG.11813	MSTRG.11813.1	chr2		65997235	66003430	3.43424	2
Exon	MSTRG.11813	MSTRG.11813.1		1	65997235	65998830
Exon	MSTRG.11813	MSTRG.11813.1		2	66003138	66003430
Trancript	MSTRG.11813	MSTRG.11813.2	chr2		65997251	66003429	2.98595	3
Exon	MSTRG.11813	MSTRG.11813.2		1	65997251	65997705
Exon	MSTRG.11813	MSTRG.11813.2		3	66003138	66003429
Exon	MSTRG.11813	MSTRG.11813.2		2	65998460	65998830
Trancript	MSTRG.11813	MSTRG.11813.3	chr2		65997358	66003430	2.10134	3
Exon	MSTRG.11813	MSTRG.11813.3		1	65997358	65997757
Exon	MSTRG.11813	MSTRG.11813.3		3	66003138	66003430
Exon	MSTRG.11813	MSTRG.11813.3		2	65998460	65998830
Trancript	MSTRG.11813	MSTRG.11813.4	chr2		65997526	66003430	3.12756	3
Exon	MSTRG.11813	MSTRG.11813.4		1	65997526	65997757
Exon	MSTRG.11813	MSTRG.11813.4		3	66003138	66003430
Exon	MSTRG.11813	MSTRG.11813.4		2	65998687	65998830
Trancript	MSTRG.11818	MSTRG.11818.1	chr2		67403965	67819848	3.12969	4
Exon	MSTRG.11818	MSTRG.11818.1		1	67403965	67404091
Exon	MSTRG.11818	MSTRG.11818.1		3	67715885	67715949
Exon	MSTRG.11818	MSTRG.11818.1		2	67586217	67586361
Exon	MSTRG.11818	MSTRG.11818.1		4	67819800	67819848
Trancript	MSTRG.1182	MSTRG.1182.2	chr1		179372471	179380897	1.96217	3
Exon	MSTRG.1182	MSTRG.1182.2		1	179372471	179372726
Exon	MSTRG.1182	MSTRG.1182.2		3	179378020	179380897
Exon	MSTRG.1182	MSTRG.1182.2		2	179377220	179377907
Trancript	MSTRG.1182	MSTRG.1182.5	chr1		179373059	179380894	16.7913	3
Exon	MSTRG.1182	MSTRG.1182.5		1	179373059	179374953
Exon	MSTRG.1182	MSTRG.1182.5		3	179378020	179380894
Exon	MSTRG.1182	MSTRG.1182.5		2	179377220	179377907
Trancript	MSTRG.11821	MSTRG.11821.1	chr2		67911503	67960738	4.06874	2
Exon	MSTRG.11821	MSTRG.11821.1		1	67911503	67911630
Exon	MSTRG.11821	MSTRG.11821.1		2	67955770	67960738
Trancript	MSTRG.11823	MSTRG.11823.1	chr2		68392557	68393820	28.1945	1
Exon	MSTRG.11823	MSTRG.11823.1		1	68392557	68393820
Trancript	MSTRG.11826	MSTRG.11826.1	chr2		69029056	69031197	2.80067	1
Exon	MSTRG.11826	MSTRG.11826.1		1	69029056	69031197
Trancript	MSTRG.1183	MSTRG.1183.1	chr1		179646552	179659887	3.88694	3
Exon	MSTRG.1183	MSTRG.1183.1		1	179646552	179646588
Exon	MSTRG.1183	MSTRG.1183.1		3	179659794	179659887
Exon	MSTRG.1183	MSTRG.1183.1		2	179647591	179647718
Trancript	MSTRG.11830	MSTRG.11830.1	chr2		69495766	69496034	1.10402	1
Exon	MSTRG.11830	MSTRG.11830.1		1	69495766	69496034
Trancript	MSTRG.11834	MSTRG.11834.1	chr2		69616380	69618516	3.64291	1
Exon	MSTRG.11834	MSTRG.11834.1		1	69616380	69618516
Trancript	MSTRG.11835	MSTRG.11835.1	chr2		69618858	69619303	2.42651	1
Exon	MSTRG.11835	MSTRG.11835.1		1	69618858	69619303
Trancript	MSTRG.11836	MSTRG.11836.1	chr2		69620195	69620541	1.49557	1
Exon	MSTRG.11836	MSTRG.11836.1		1	69620195	69620541
Trancript	MSTRG.11837	MSTRG.11837.1	chr2		69621327	69622420	1.05917	1
Exon	MSTRG.11837	MSTRG.11837.1		1	69621327	69622420
Trancript	MSTRG.11843	MSTRG.11843.1	chr2		70297003	70297740	41.8874	1
Exon	MSTRG.11843	MSTRG.11843.1		1	70297003	70297740
Trancript	MSTRG.1185	MSTRG.1185.1	chr1		179913621	179916851	2.73303	1
Exon	MSTRG.1185	MSTRG.1185.1		1	179913621	179916851
Trancript	MSTRG.11851	MSTRG.11851.1	chr2		70811588	70812378	4.16324	1
Exon	MSTRG.11851	MSTRG.11851.1		1	70811588	70812378
Trancript	MSTRG.11852	MSTRG.11852.1	chr2		70813073	70813757	1.95807	1
Exon	MSTRG.11852	MSTRG.11852.1		1	70813073	70813757
Trancript	MSTRG.11856	MSTRG.11856.1	chr2		71111748	71112249	3.81028	1
Exon	MSTRG.11856	MSTRG.11856.1		1	71111748	71112249
Trancript	MSTRG.1186	MSTRG.1186.1	chr1		179917367	179918749	4.09821	1
Exon	MSTRG.1186	MSTRG.1186.1		1	179917367	179918749
Trancript	MSTRG.11864	MSTRG.11864.1	chr2		71696659	71697036	1.06531	1
Exon	MSTRG.11864	MSTRG.11864.1		1	71696659	71697036
Trancript	MSTRG.11869	MSTRG.11869.1	chr2		72471907	72473185	2.44005	1
Exon	MSTRG.11869	MSTRG.11869.1		1	72471907	72473185
Trancript	MSTRG.1187	MSTRG.1187.1	chr1		179919334	179919544	2.62892	1
Exon	MSTRG.1187	MSTRG.1187.1		1	179919334	179919544
Trancript	MSTRG.11871	MSTRG.11871.5	chr2		72824912	72827213	2.38766	2
Exon	MSTRG.11871	MSTRG.11871.5		1	72824912	72825689
Exon	MSTRG.11871	MSTRG.11871.5		2	72826425	72827213
Trancript	MSTRG.11877	MSTRG.11877.1	chr2		73422933	73427121	3.99361	2
Exon	MSTRG.11877	MSTRG.11877.1		1	73422933	73423064
Exon	MSTRG.11877	MSTRG.11877.1		2	73426921	73427121
Trancript	MSTRG.11878	MSTRG.11878.1	chr2		73433965	73434487	2.88734	1
Exon	MSTRG.11878	MSTRG.11878.1		1	73433965	73434487
Trancript	MSTRG.11881	MSTRG.11881.1	chr2		73650652	73650874	2.70866	1
Exon	MSTRG.11881	MSTRG.11881.1		1	73650652	73650874
Trancript	MSTRG.11884	MSTRG.11884.1	chr2		73731663	73731931	3.74244	1
Exon	MSTRG.11884	MSTRG.11884.1		1	73731663	73731931
Trancript	MSTRG.11887	MSTRG.11887.1	chr2		74429418	74429958	10.8859	1
Exon	MSTRG.11887	MSTRG.11887.1		1	74429418	74429958
Trancript	MSTRG.11889	MSTRG.11889.1	chr2		75029079	75029911	433.584	1
Exon	MSTRG.11889	MSTRG.11889.1		1	75029079	75029911
Trancript	MSTRG.11890	MSTRG.11890.1	chr2		75030304	75030684	4.71387	1
Exon	MSTRG.11890	MSTRG.11890.1		1	75030304	75030684
Trancript	MSTRG.11891	MSTRG.11891.1	chr2		75150652	75151318	2.42699	1
Exon	MSTRG.11891	MSTRG.11891.1		1	75150652	75151318
Trancript	MSTRG.11897	MSTRG.11897.1	chr2		75646948	75647416	2.60981	1
Exon	MSTRG.11897	MSTRG.11897.1		1	75646948	75647416
Trancript	MSTRG.119	MSTRG.119.1	chr1		30827119	30828623	9.81175	5
Exon	MSTRG.119	MSTRG.119.1		1	30827119	30827250
Exon	MSTRG.119	MSTRG.119.1		3	30827715	30827854
Exon	MSTRG.119	MSTRG.119.1		2	30827517	30827640
Exon	MSTRG.119	MSTRG.119.1		5	30828558	30828623
Exon	MSTRG.119	MSTRG.119.1		4	30828284	30828336
Trancript	MSTRG.1190	MSTRG.1190.1	chr1		180229444	180230509	20.6386	1
Exon	MSTRG.1190	MSTRG.1190.1		1	180229444	180230509
Trancript	MSTRG.11902	MSTRG.11902.1	chr2		76224570	76227540	1.8952	1
Exon	MSTRG.11902	MSTRG.11902.1		1	76224570	76227540
Trancript	MSTRG.11908	MSTRG.11908.1	chr2		76851326	76852154	2.79428	1
Exon	MSTRG.11908	MSTRG.11908.1		1	76851326	76852154
Trancript	MSTRG.1191	MSTRG.1191.1	chr1		180244029	180248325	3.63219	2
Exon	MSTRG.1191	MSTRG.1191.1		1	180244029	180245579
Exon	MSTRG.1191	MSTRG.1191.1		2	180248242	180248325
Trancript	MSTRG.11914	MSTRG.11914.1	chr2		78762840	78769101	6.55765	1
Exon	MSTRG.11914	MSTRG.11914.1		1	78762840	78769101
Trancript	MSTRG.11915	MSTRG.11915.3	chr2		79162275	79173247	1.32143	1
Exon	MSTRG.11915	MSTRG.11915.3		1	79162275	79173247
Trancript	MSTRG.11918	MSTRG.11918.1	chr2		79469054	79470326	1.15697	1
Exon	MSTRG.11918	MSTRG.11918.1		1	79469054	79470326
Trancript	MSTRG.1192	MSTRG.1192.3	chr1		180248620	180258420	4.85586	2
Exon	MSTRG.1192	MSTRG.1192.3		1	180248620	180249339
Exon	MSTRG.1192	MSTRG.1192.3		2	180251876	180258420
Trancript	MSTRG.1192	MSTRG.1192.4	chr1		180248738	180258414	15.1694	2
Exon	MSTRG.1192	MSTRG.1192.4		1	180248738	180251990
Exon	MSTRG.1192	MSTRG.1192.4		2	180252073	180258414
Trancript	MSTRG.11921	MSTRG.11921.1	chr2		79878799	79879031	1.09745	1
Exon	MSTRG.11921	MSTRG.11921.1		1	79878799	79879031
Trancript	MSTRG.11926	MSTRG.11926.1	chr2		80469260	80469767	45.7649	1
Exon	MSTRG.11926	MSTRG.11926.1		1	80469260	80469767
Trancript	MSTRG.11929	MSTRG.11929.1	chr2		80677252	80678930	197.768	1
Exon	MSTRG.11929	MSTRG.11929.1		1	80677252	80678930
Trancript	MSTRG.11930	MSTRG.11930.1	chr2		83193218	83194130	12.2578	1
Exon	MSTRG.11930	MSTRG.11930.1		1	83193218	83194130
Trancript	MSTRG.11932	MSTRG.11932.1	chr2		83505496	83508612	3.98553	1
Exon	MSTRG.11932	MSTRG.11932.1		1	83505496	83508612
Trancript	MSTRG.11939	MSTRG.11939.1	chr2		84345237	84346064	3.79914	1
Exon	MSTRG.11939	MSTRG.11939.1		1	84345237	84346064
Trancript	MSTRG.1194	MSTRG.1194.1	chr1		180268656	180268998	1.03607	1
Exon	MSTRG.1194	MSTRG.1194.1		1	180268656	180268998
Trancript	MSTRG.11941	MSTRG.11941.1	chr2		84427259	84440856	7.48738	1
Exon	MSTRG.11941	MSTRG.11941.1		1	84427259	84440856
Trancript	MSTRG.11948	MSTRG.11948.1	chr2		84574254	84581259	7.85316	2
Exon	MSTRG.11948	MSTRG.11948.1		1	84574254	84574450
Exon	MSTRG.11948	MSTRG.11948.1		2	84576796	84581259
Trancript	MSTRG.11948	MSTRG.11948.3	chr2		84576574	84578276	5.37832	2
Exon	MSTRG.11948	MSTRG.11948.3		1	84576574	84577685
Exon	MSTRG.11948	MSTRG.11948.3		2	84577853	84578276
Trancript	MSTRG.11949	MSTRG.11949.1	chr2		84582114	84584032	14.3922	2
Exon	MSTRG.11949	MSTRG.11949.1		1	84582114	84582857
Exon	MSTRG.11949	MSTRG.11949.1		2	84583619	84584032
Trancript	MSTRG.1195	MSTRG.1195.1	chr1		180269754	180271532	2.8866	1
Exon	MSTRG.1195	MSTRG.1195.1		1	180269754	180271532
Trancript	MSTRG.11951	MSTRG.11951.1	chr2		84638580	84638934	1.61358	1
Exon	MSTRG.11951	MSTRG.11951.1		1	84638580	84638934
Trancript	MSTRG.11963	MSTRG.11963.1	chr2		87233695	87234404	2.12687	1
Exon	MSTRG.11963	MSTRG.11963.1		1	87233695	87234404
Trancript	MSTRG.11964	MSTRG.11964.1	chr2		87366208	87367015	13.3328	1
Exon	MSTRG.11964	MSTRG.11964.1		1	87366208	87367015
Trancript	MSTRG.11966	MSTRG.11966.1	chr2		90031305	90032134	1.51614	1
Exon	MSTRG.11966	MSTRG.11966.1		1	90031305	90032134
Trancript	MSTRG.11967	MSTRG.11967.1	chr2		90194901	90195699	4.1894	1
Exon	MSTRG.11967	MSTRG.11967.1		1	90194901	90195699
Trancript	MSTRG.11973	MSTRG.11973.1	chr2		90644392	90644817	11.1582	1
Exon	MSTRG.11973	MSTRG.11973.1		1	90644392	90644817
Trancript	MSTRG.11976	MSTRG.11976.1	chr2		90727712	90728227	3.77714	1
Exon	MSTRG.11976	MSTRG.11976.1		1	90727712	90728227
Trancript	MSTRG.1198	MSTRG.1198.1	chr1		180881533	180884403	1.95207	1
Exon	MSTRG.1198	MSTRG.1198.1		1	180881533	180884403
Trancript	MSTRG.11980	MSTRG.11980.1	chr2		90758338	90760626	3.69482	1
Exon	MSTRG.11980	MSTRG.11980.1		1	90758338	90760626
Trancript	MSTRG.11985	MSTRG.11985.1	chr2		90910604	90911508	4.09379	2
Exon	MSTRG.11985	MSTRG.11985.1		1	90910604	90910663
Exon	MSTRG.11985	MSTRG.11985.1		2	90911223	90911508
Trancript	MSTRG.11988	MSTRG.11988.1	chr2		91042495	91042961	2.80242	1
Exon	MSTRG.11988	MSTRG.11988.1		1	91042495	91042961
Trancript	MSTRG.12	MSTRG.12.1	chr1		6200164	6204604	1.69905	1
Exon	MSTRG.12	MSTRG.12.1		1	6200164	6204604
Trancript	MSTRG.1200	MSTRG.1200.1	chr1		181450376	181451013	17.0285	1
Exon	MSTRG.1200	MSTRG.1200.1		1	181450376	181451013
Trancript	MSTRG.12003	MSTRG.12003.1	chr2		91562556	91563854	3.17438	1
Exon	MSTRG.12003	MSTRG.12003.1		1	91562556	91563854
Trancript	MSTRG.12015	MSTRG.12015.1	chr2		92215006	92215275	1.40568	1
Exon	MSTRG.12015	MSTRG.12015.1		1	92215006	92215275
Trancript	MSTRG.12016	MSTRG.12016.1	chr2		92221742	92223413	3.38141	1
Exon	MSTRG.12016	MSTRG.12016.1		1	92221742	92223413
Trancript	MSTRG.12020	MSTRG.12020.1	chr2		92248672	92250873	2.37801	2
Exon	MSTRG.12020	MSTRG.12020.1		1	92248672	92249568
Exon	MSTRG.12020	MSTRG.12020.1		2	92250697	92250873
Trancript	MSTRG.12027	MSTRG.12027.1	chr2		92946631	92954562	1.36651	2
Exon	MSTRG.12027	MSTRG.12027.1		1	92946631	92946816
Exon	MSTRG.12027	MSTRG.12027.1		2	92954167	92954562
Trancript	MSTRG.12034	MSTRG.12034.4	chr2		93685996	93687472	3.80194	1
Exon	MSTRG.12034	MSTRG.12034.4		1	93685996	93687472
Trancript	MSTRG.12036	MSTRG.12036.2	chr2		93822243	93823725	2.71535	1
Exon	MSTRG.12036	MSTRG.12036.2		1	93822243	93823725
Trancript	MSTRG.12037	MSTRG.12037.5	chr2		93848598	93850993	11.9182	3
Exon	MSTRG.12037	MSTRG.12037.5		1	93848598	93848749
Exon	MSTRG.12037	MSTRG.12037.5		3	93850840	93850993
Exon	MSTRG.12037	MSTRG.12037.5		2	93850420	93850565
Trancript	MSTRG.12040	MSTRG.12040.1	chr2		94092045	94105056	15.9452	2
Exon	MSTRG.12040	MSTRG.12040.1		1	94092045	94092672
Exon	MSTRG.12040	MSTRG.12040.1		2	94104679	94105056
Trancript	MSTRG.12040	MSTRG.12040.2	chr2		94101302	94105056	1.52071	2
Exon	MSTRG.12040	MSTRG.12040.2		1	94101302	94101478
Exon	MSTRG.12040	MSTRG.12040.2		2	94104679	94105056
Trancript	MSTRG.12045	MSTRG.12045.1	chr2		97306650	97307066	1.75029	1
Exon	MSTRG.12045	MSTRG.12045.1		1	97306650	97307066
Trancript	MSTRG.12046	MSTRG.12046.1	chr2		97787979	97788936	5.45568	1
Exon	MSTRG.12046	MSTRG.12046.1		1	97787979	97788936
Trancript	MSTRG.12047	MSTRG.12047.1	chr2		97789313	97789855	8.52836	1
Exon	MSTRG.12047	MSTRG.12047.1		1	97789313	97789855
Trancript	MSTRG.12048	MSTRG.12048.1	chr2		98502390	98504169	12.2515	2
Exon	MSTRG.12048	MSTRG.12048.1		1	98502390	98502625
Exon	MSTRG.12048	MSTRG.12048.1		2	98504135	98504169
Trancript	MSTRG.12049	MSTRG.12049.1	chr2		98502984	98507490	10.3583	2
Exon	MSTRG.12049	MSTRG.12049.1		1	98502984	98503129
Exon	MSTRG.12049	MSTRG.12049.1		2	98507295	98507490
Trancript	MSTRG.12049	MSTRG.12049.2	chr2		98502985	98507490	7.13608	3
Exon	MSTRG.12049	MSTRG.12049.2		1	98502985	98503129
Exon	MSTRG.12049	MSTRG.12049.2		3	98507295	98507490
Exon	MSTRG.12049	MSTRG.12049.2		2	98506810	98507043
Trancript	MSTRG.12049	MSTRG.12049.3	chr2		98506574	98507490	13.0687	2
Exon	MSTRG.12049	MSTRG.12049.3		1	98506574	98506809
Exon	MSTRG.12049	MSTRG.12049.3		2	98507295	98507490
Trancript	MSTRG.12049	MSTRG.12049.4	chr2		98506701	98507490	18.5121	2
Exon	MSTRG.12049	MSTRG.12049.4		1	98506701	98506828
Exon	MSTRG.12049	MSTRG.12049.4		2	98507063	98507490
Trancript	MSTRG.12049	MSTRG.12049.5	chr2		98506706	98507490	13.4051	2
Exon	MSTRG.12049	MSTRG.12049.5		1	98506706	98506809
Exon	MSTRG.12049	MSTRG.12049.5		2	98507044	98507490
Trancript	MSTRG.1205	MSTRG.1205.1	chr1		181855355	181855568	3.29771	1
Exon	MSTRG.1205	MSTRG.1205.1		1	181855355	181855568
Trancript	MSTRG.12050	MSTRG.12050.1	chr2		98502985	98507490	20.0209	3
Exon	MSTRG.12050	MSTRG.12050.1		1	98502985	98503025
Exon	MSTRG.12050	MSTRG.12050.1		3	98507131	98507490
Exon	MSTRG.12050	MSTRG.12050.1		2	98506822	98506896
Trancript	MSTRG.12050	MSTRG.12050.2	chr2		98502985	98507490	11.2208	3
Exon	MSTRG.12050	MSTRG.12050.2		1	98502985	98503025
Exon	MSTRG.12050	MSTRG.12050.2		3	98507382	98507490
Exon	MSTRG.12050	MSTRG.12050.2		2	98506822	98506896
Trancript	MSTRG.12050	MSTRG.12050.3	chr2		98506574	98507490	6.84675	2
Exon	MSTRG.12050	MSTRG.12050.3		1	98506574	98507130
Exon	MSTRG.12050	MSTRG.12050.3		2	98507382	98507490
Trancript	MSTRG.12052	MSTRG.12052.1	chr2		101390381	101392009	2.96515	1
Exon	MSTRG.12052	MSTRG.12052.1		1	101390381	101392009
Trancript	MSTRG.12064	MSTRG.12064.1	chr2		102241091	102241441	2.0077	1
Exon	MSTRG.12064	MSTRG.12064.1		1	102241091	102241441
Trancript	MSTRG.12068	MSTRG.12068.1	chr2		102669391	102669630	20.7635	1
Exon	MSTRG.12068	MSTRG.12068.1		1	102669391	102669630
Trancript	MSTRG.12072	MSTRG.12072.2	chr2		103217995	103219065	2.93902	2
Exon	MSTRG.12072	MSTRG.12072.2		1	103217995	103218170
Exon	MSTRG.12072	MSTRG.12072.2		2	103218969	103219065
Trancript	MSTRG.12075	MSTRG.12075.1	chr2		103494801	103495789	1.62866	1
Exon	MSTRG.12075	MSTRG.12075.1		1	103494801	103495789
Trancript	MSTRG.12076	MSTRG.12076.7	chr2		103607264	103610885	7.21822	2
Exon	MSTRG.12076	MSTRG.12076.7		1	103607264	103609060
Exon	MSTRG.12076	MSTRG.12076.7		2	103609592	103610885
Trancript	MSTRG.12077	MSTRG.12077.1	chr2		103638198	103640253	1.72601	1
Exon	MSTRG.12077	MSTRG.12077.1		1	103638198	103640253
Trancript	MSTRG.12078	MSTRG.12078.1	chr2		103640581	103641484	1.16931	1
Exon	MSTRG.12078	MSTRG.12078.1		1	103640581	103641484
Trancript	MSTRG.12079	MSTRG.12079.1	chr2		103641835	103642361	1.39068	1
Exon	MSTRG.12079	MSTRG.12079.1		1	103641835	103642361
Trancript	MSTRG.12084	MSTRG.12084.1	chr2		103816915	103817167	1.67919	1
Exon	MSTRG.12084	MSTRG.12084.1		1	103816915	103817167
Trancript	MSTRG.12089	MSTRG.12089.1	chr2		104096064	104098452	1.78782	2
Exon	MSTRG.12089	MSTRG.12089.1		1	104096064	104097090
Exon	MSTRG.12089	MSTRG.12089.1		2	104098354	104098452
Trancript	MSTRG.12089	MSTRG.12089.2	chr2		104096153	104098452	1.5151	2
Exon	MSTRG.12089	MSTRG.12089.2		1	104096153	104098009
Exon	MSTRG.12089	MSTRG.12089.2		2	104098354	104098452
Trancript	MSTRG.12090	MSTRG.12090.1	chr2		104098662	104100915	2.17583	1
Exon	MSTRG.12090	MSTRG.12090.1		1	104098662	104100915
Trancript	MSTRG.12090	MSTRG.12090.2	chr2		104098662	104100915	1.37061	2
Exon	MSTRG.12090	MSTRG.12090.2		1	104098662	104098833
Exon	MSTRG.12090	MSTRG.12090.2		2	104099936	104100915
Trancript	MSTRG.12090	MSTRG.12090.3	chr2		104098675	104100636	1.06662	2
Exon	MSTRG.12090	MSTRG.12090.3		1	104098675	104098833
Exon	MSTRG.12090	MSTRG.12090.3		2	104100276	104100636
Trancript	MSTRG.12095	MSTRG.12095.1	chr2		104507381	104516863	6.02948	1
Exon	MSTRG.12095	MSTRG.12095.1		1	104507381	104516863
Trancript	MSTRG.12099	MSTRG.12099.1	chr2		104657038	104658893	7.97346	1
Exon	MSTRG.12099	MSTRG.12099.1		1	104657038	104658893
Trancript	MSTRG.12102	MSTRG.12102.1	chr2		104857258	104858420	5.633	2
Exon	MSTRG.12102	MSTRG.12102.1		1	104857258	104857360
Exon	MSTRG.12102	MSTRG.12102.1		2	104857827	104858420
Trancript	MSTRG.12104	MSTRG.12104.2	chr2		105256912	105258433	1.63399	2
Exon	MSTRG.12104	MSTRG.12104.2		1	105256912	105257489
Exon	MSTRG.12104	MSTRG.12104.2		2	105257888	105258433
Trancript	MSTRG.12105	MSTRG.12105.1	chr2		105279812	105281676	1.01051	2
Exon	MSTRG.12105	MSTRG.12105.1		1	105279812	105280076
Exon	MSTRG.12105	MSTRG.12105.1		2	105281145	105281676
Trancript	MSTRG.12108	MSTRG.12108.1	chr2		105394317	105395045	222.675	1
Exon	MSTRG.12108	MSTRG.12108.1		1	105394317	105395045
Trancript	MSTRG.12109	MSTRG.12109.1	chr2		105451812	105459261	1.66364	5
Exon	MSTRG.12109	MSTRG.12109.1		1	105451812	105452172
Exon	MSTRG.12109	MSTRG.12109.1		3	105456940	105457108
Exon	MSTRG.12109	MSTRG.12109.1		2	105456025	105456192
Exon	MSTRG.12109	MSTRG.12109.1		5	105458680	105459261
Exon	MSTRG.12109	MSTRG.12109.1		4	105457653	105457788
Trancript	MSTRG.12115	MSTRG.12115.1	chr2		105921077	106062343	4.85031	4
Exon	MSTRG.12115	MSTRG.12115.1		1	105921077	105921397
Exon	MSTRG.12115	MSTRG.12115.1		3	106015686	106015858
Exon	MSTRG.12115	MSTRG.12115.1		2	105938379	105938520
Exon	MSTRG.12115	MSTRG.12115.1		4	106062200	106062343
Trancript	MSTRG.12116	MSTRG.12116.1	chr2		106244754	106246555	3.5196	1
Exon	MSTRG.12116	MSTRG.12116.1		1	106244754	106246555
Trancript	MSTRG.12117	MSTRG.12117.1	chr2		106247885	106250629	5.71498	1
Exon	MSTRG.12117	MSTRG.12117.1		1	106247885	106250629
Trancript	MSTRG.12118	MSTRG.12118.1	chr2		106251055	106261948	5.91744	3
Exon	MSTRG.12118	MSTRG.12118.1		1	106251055	106252882
Exon	MSTRG.12118	MSTRG.12118.1		3	106255549	106261948
Exon	MSTRG.12118	MSTRG.12118.1		2	106253870	106254023
Trancript	MSTRG.12125	MSTRG.12125.1	chr2		108788927	108790872	17.8381	1
Exon	MSTRG.12125	MSTRG.12125.1		1	108788927	108790872
Trancript	MSTRG.12126	MSTRG.12126.1	chr2		108897927	108898266	3.70117	1
Exon	MSTRG.12126	MSTRG.12126.1		1	108897927	108898266
Trancript	MSTRG.12127	MSTRG.12127.1	chr2		108898962	108899677	3.51507	1
Exon	MSTRG.12127	MSTRG.12127.1		1	108898962	108899677
Trancript	MSTRG.1213	MSTRG.1213.1	chr1		182569435	182569921	4.13436	1
Exon	MSTRG.1213	MSTRG.1213.1		1	182569435	182569921
Trancript	MSTRG.12132	MSTRG.12132.5	chr2		109847031	109854376	18.651	3
Exon	MSTRG.12132	MSTRG.12132.5		1	109847031	109848357
Exon	MSTRG.12132	MSTRG.12132.5		3	109851408	109854376
Exon	MSTRG.12132	MSTRG.12132.5		2	109848739	109848864
Trancript	MSTRG.12137	MSTRG.12137.1	chr2		111024396	111024688	2.74872	1
Exon	MSTRG.12137	MSTRG.12137.1		1	111024396	111024688
Trancript	MSTRG.1214	MSTRG.1214.1	chr1		182570649	182570905	1.18299	1
Exon	MSTRG.1214	MSTRG.1214.1		1	182570649	182570905
Trancript	MSTRG.12144	MSTRG.12144.1	chr2		112307655	112312251	4.9703	1
Exon	MSTRG.12144	MSTRG.12144.1		1	112307655	112312251
Trancript	MSTRG.12146	MSTRG.12146.1	chr2		112399961	112401849	3.3247	2
Exon	MSTRG.12146	MSTRG.12146.1		1	112399961	112401331
Exon	MSTRG.12146	MSTRG.12146.1		2	112401430	112401849
Trancript	MSTRG.12149	MSTRG.12149.1	chr2		112649018	112649232	4.48731	1
Exon	MSTRG.12149	MSTRG.12149.1		1	112649018	112649232
Trancript	MSTRG.12150	MSTRG.12150.1	chr2		113586323	113588439	25.9635	1
Exon	MSTRG.12150	MSTRG.12150.1		1	113586323	113588439
Trancript	MSTRG.12151	MSTRG.12151.1	chr2		113588535	113598084	7.65806	2
Exon	MSTRG.12151	MSTRG.12151.1		1	113588535	113590312
Exon	MSTRG.12151	MSTRG.12151.1		2	113598058	113598084
Trancript	MSTRG.1216	MSTRG.1216.1	chr1		182614438	182614671	1.72088	1
Exon	MSTRG.1216	MSTRG.1216.1		1	182614438	182614671
Trancript	MSTRG.12163	MSTRG.12163.17	chr2		115891799	115893786	2.87251	1
Exon	MSTRG.12163	MSTRG.12163.17		1	115891799	115893786
Trancript	MSTRG.12164	MSTRG.12164.1	chr2		115890357	115891599	1.9969	2
Exon	MSTRG.12164	MSTRG.12164.1		1	115890357	115890512
Exon	MSTRG.12164	MSTRG.12164.1		2	115890865	115891599
Trancript	MSTRG.12165	MSTRG.12165.1	chr2		115893349	115900253	2.25026	1
Exon	MSTRG.12165	MSTRG.12165.1		1	115893349	115900253
Trancript	MSTRG.12165	MSTRG.12165.2	chr2		115893375	115894424	1.62175	2
Exon	MSTRG.12165	MSTRG.12165.2		1	115893375	115893986
Exon	MSTRG.12165	MSTRG.12165.2		2	115894193	115894424
Trancript	MSTRG.12167	MSTRG.12167.1	chr2		116351681	116354334	8.13662	1
Exon	MSTRG.12167	MSTRG.12167.1		1	116351681	116354334
Trancript	MSTRG.12169	MSTRG.12169.1	chr2		117012210	117012857	1.47745	1
Exon	MSTRG.12169	MSTRG.12169.1		1	117012210	117012857
Trancript	MSTRG.12177	MSTRG.12177.1	chr2		118380517	118407886	3.84928	3
Exon	MSTRG.12177	MSTRG.12177.1		1	118380517	118381207
Exon	MSTRG.12177	MSTRG.12177.1		3	118407872	118407886
Exon	MSTRG.12177	MSTRG.12177.1		2	118384920	118384966
Trancript	MSTRG.1218	MSTRG.1218.1	chr1		182684459	182686196	5.63194	1
Exon	MSTRG.1218	MSTRG.1218.1		1	182684459	182686196
Trancript	MSTRG.12183	MSTRG.12183.1	chr2		118647267	118647759	4.05546	1
Exon	MSTRG.12183	MSTRG.12183.1		1	118647267	118647759
Trancript	MSTRG.1219	MSTRG.1219.1	chr1		182693683	182694031	2.30766	1
Exon	MSTRG.1219	MSTRG.1219.1		1	182693683	182694031
Trancript	MSTRG.12191	MSTRG.12191.1	chr2		118932881	118935458	5.84388	1
Exon	MSTRG.12191	MSTRG.12191.1		1	118932881	118935458
Trancript	MSTRG.12192	MSTRG.12192.1	chr2		118938061	118938440	2.64926	1
Exon	MSTRG.12192	MSTRG.12192.1		1	118938061	118938440
Trancript	MSTRG.12200	MSTRG.12200.1	chr2		119146614	119151465	6.27095	2
Exon	MSTRG.12200	MSTRG.12200.1		1	119146614	119147402
Exon	MSTRG.12200	MSTRG.12200.1		2	119151235	119151465
Trancript	MSTRG.12206	MSTRG.12206.1	chr2		119434227	119435110	2.61701	1
Exon	MSTRG.12206	MSTRG.12206.1		1	119434227	119435110
Trancript	MSTRG.12208	MSTRG.12208.1	chr2		119441689	119441938	4.27251	1
Exon	MSTRG.12208	MSTRG.12208.1		1	119441689	119441938
Trancript	MSTRG.12210	MSTRG.12210.1	chr2		119476152	119477198	10.0037	1
Exon	MSTRG.12210	MSTRG.12210.1		1	119476152	119477198
Trancript	MSTRG.12212	MSTRG.12212.1	chr2		119491123	119491738	100.527	1
Exon	MSTRG.12212	MSTRG.12212.1		1	119491123	119491738
Trancript	MSTRG.12217	MSTRG.12217.1	chr2		119592736	119593004	5.40783	1
Exon	MSTRG.12217	MSTRG.12217.1		1	119592736	119593004
Trancript	MSTRG.12220	MSTRG.12220.1	chr2		119683863	119684668	5.87043	1
Exon	MSTRG.12220	MSTRG.12220.1		1	119683863	119684668
Trancript	MSTRG.12221	MSTRG.12221.1	chr2		119698272	119698486	1.46091	1
Exon	MSTRG.12221	MSTRG.12221.1		1	119698272	119698486
Trancript	MSTRG.12223	MSTRG.12223.1	chr2		119780573	119781541	17.1751	1
Exon	MSTRG.12223	MSTRG.12223.1		1	119780573	119781541
Trancript	MSTRG.12233	MSTRG.12233.1	chr2		120327058	120327826	54.9901	2
Exon	MSTRG.12233	MSTRG.12233.1		1	120327058	120327392
Exon	MSTRG.12233	MSTRG.12233.1		2	120327516	120327826
Trancript	MSTRG.12236	MSTRG.12236.1	chr2		120427513	120428779	5.07093	1
Exon	MSTRG.12236	MSTRG.12236.1		1	120427513	120428779
Trancript	MSTRG.12239	MSTRG.12239.1	chr2		120522715	120541719	4.39699	11
Exon	MSTRG.12239	MSTRG.12239.1		11	120540301	120541719
Exon	MSTRG.12239	MSTRG.12239.1		10	120539741	120539899
Exon	MSTRG.12239	MSTRG.12239.1		1	120522715	120531316
Exon	MSTRG.12239	MSTRG.12239.1		3	120532001	120532184
Exon	MSTRG.12239	MSTRG.12239.1		2	120531405	120531602
Exon	MSTRG.12239	MSTRG.12239.1		5	120538361	120538478
Exon	MSTRG.12239	MSTRG.12239.1		4	120532554	120532691
Exon	MSTRG.12239	MSTRG.12239.1		7	120538911	120538975
Exon	MSTRG.12239	MSTRG.12239.1		6	120538586	120538707
Exon	MSTRG.12239	MSTRG.12239.1		9	120539483	120539562
Exon	MSTRG.12239	MSTRG.12239.1		8	120539101	120539303
Trancript	MSTRG.12251	MSTRG.12251.1	chr2		121047667	121048171	4.294	1
Exon	MSTRG.12251	MSTRG.12251.1		1	121047667	121048171
Trancript	MSTRG.12257	MSTRG.12257.1	chr2		121235359	121235645	2.80618	1
Exon	MSTRG.12257	MSTRG.12257.1		1	121235359	121235645
Trancript	MSTRG.12260	MSTRG.12260.2	chr2		121279154	121282812	2.58668	1
Exon	MSTRG.12260	MSTRG.12260.2		1	121279154	121282812
Trancript	MSTRG.12264	MSTRG.12264.1	chr2		121357455	121358094	4.15428	1
Exon	MSTRG.12264	MSTRG.12264.1		1	121357455	121358094
Trancript	MSTRG.12274	MSTRG.12274.1	chr2		122045661	122046153	3.75052	1
Exon	MSTRG.12274	MSTRG.12274.1		1	122045661	122046153
Trancript	MSTRG.1229	MSTRG.1229.1	chr1		183078163	183080965	2.33452	1
Exon	MSTRG.1229	MSTRG.1229.1		1	183078163	183080965
Trancript	MSTRG.12291	MSTRG.12291.3	chr2		125438700	125444245	1.51248	3
Exon	MSTRG.12291	MSTRG.12291.3		1	125438700	125438812
Exon	MSTRG.12291	MSTRG.12291.3		3	125444109	125444245
Exon	MSTRG.12291	MSTRG.12291.3		2	125440024	125440164
Trancript	MSTRG.123	MSTRG.123.1	chr1		31206883	31222258	1.32244	2
Exon	MSTRG.123	MSTRG.123.1		1	31206883	31207285
Exon	MSTRG.123	MSTRG.123.1		2	31221208	31222258
Trancript	MSTRG.12303	MSTRG.12303.1	chr2		126502434	126510170	4.81382	1
Exon	MSTRG.12303	MSTRG.12303.1		1	126502434	126510170
Trancript	MSTRG.12305	MSTRG.12305.1	chr2		126534914	126535304	47.5037	1
Exon	MSTRG.12305	MSTRG.12305.1		1	126534914	126535304
Trancript	MSTRG.12313	MSTRG.12313.2	chr2		127029557	127034027	4.76819	2
Exon	MSTRG.12313	MSTRG.12313.2		1	127029557	127030586
Exon	MSTRG.12313	MSTRG.12313.2		2	127033911	127034027
Trancript	MSTRG.1233	MSTRG.1233.1	chr1		183146962	183147250	4.18014	1
Exon	MSTRG.1233	MSTRG.1233.1		1	183146962	183147250
Trancript	MSTRG.12339	MSTRG.12339.1	chr2		128994587	128995006	1.43817	1
Exon	MSTRG.12339	MSTRG.12339.1		1	128994587	128995006
Trancript	MSTRG.12340	MSTRG.12340.1	chr2		128995940	128996218	5.77329	1
Exon	MSTRG.12340	MSTRG.12340.1		1	128995940	128996218
Trancript	MSTRG.12347	MSTRG.12347.1	chr2		129123212	129123484	2.95009	1
Exon	MSTRG.12347	MSTRG.12347.1		1	129123212	129123484
Trancript	MSTRG.1235	MSTRG.1235.1	chr1		183150135	183150726	1.36043	1
Exon	MSTRG.1235	MSTRG.1235.1		1	183150135	183150726
Trancript	MSTRG.12359	MSTRG.12359.1	chr2		130117437	130117646	1.02589	1
Exon	MSTRG.12359	MSTRG.12359.1		1	130117437	130117646
Trancript	MSTRG.1236	MSTRG.1236.1	chr1		183155296	183155941	1.72825	1
Exon	MSTRG.1236	MSTRG.1236.1		1	183155296	183155941
Trancript	MSTRG.12361	MSTRG.12361.1	chr2		130210641	130210903	1.94358	1
Exon	MSTRG.12361	MSTRG.12361.1		1	130210641	130210903
Trancript	MSTRG.12363	MSTRG.12363.1	chr2		130230119	130230343	1.54811	1
Exon	MSTRG.12363	MSTRG.12363.1		1	130230119	130230343
Trancript	MSTRG.12365	MSTRG.12365.3	chr2		130246438	130249996	7.55886	2
Exon	MSTRG.12365	MSTRG.12365.3		1	130246438	130247872
Exon	MSTRG.12365	MSTRG.12365.3		2	130247961	130249996
Trancript	MSTRG.1237	MSTRG.1237.1	chr1		183156641	183156992	2.85999	1
Exon	MSTRG.1237	MSTRG.1237.1		1	183156641	183156992
Trancript	MSTRG.12372	MSTRG.12372.4	chr2		130439384	130455752	2.71417	2
Exon	MSTRG.12372	MSTRG.12372.4		1	130439384	130442478
Exon	MSTRG.12372	MSTRG.12372.4		2	130455652	130455752
Trancript	MSTRG.1238	MSTRG.1238.1	chr1		183158157	183158502	1.01836	1
Exon	MSTRG.1238	MSTRG.1238.1		1	183158157	183158502
Trancript	MSTRG.12380	MSTRG.12380.1	chr2		130698107	130704133	3.2236	1
Exon	MSTRG.12380	MSTRG.12380.1		1	130698107	130704133
Trancript	MSTRG.12380	MSTRG.12380.3	chr2		130704497	130732097	2.31023	2
Exon	MSTRG.12380	MSTRG.12380.3		1	130704497	130708066
Exon	MSTRG.12380	MSTRG.12380.3		2	130731947	130732097
Trancript	MSTRG.12383	MSTRG.12383.1	chr2		130893918	130894822	2.66975	1
Exon	MSTRG.12383	MSTRG.12383.1		1	130893918	130894822
Trancript	MSTRG.12392	MSTRG.12392.1	chr2		131074125	131078692	3.66522	1
Exon	MSTRG.12392	MSTRG.12392.1		1	131074125	131078692
Trancript	MSTRG.12396	MSTRG.12396.1	chr2		131147672	131148109	37.237	1
Exon	MSTRG.12396	MSTRG.12396.1		1	131147672	131148109
Trancript	MSTRG.124	MSTRG.124.1	chr1		31222265	31223438	1.80077	1
Exon	MSTRG.124	MSTRG.124.1		1	31222265	31223438
Trancript	MSTRG.1240	MSTRG.1240.1	chr1		183166607	183166843	3.81873	1
Exon	MSTRG.1240	MSTRG.1240.1		1	183166607	183166843
Trancript	MSTRG.12400	MSTRG.12400.1	chr2		131816553	131816784	3.03751	1
Exon	MSTRG.12400	MSTRG.12400.1		1	131816553	131816784
Trancript	MSTRG.12406	MSTRG.12406.1	chr2		132079057	132086693	5.19127	2
Exon	MSTRG.12406	MSTRG.12406.1		1	132079057	132079265
Exon	MSTRG.12406	MSTRG.12406.1		2	132086322	132086693
Trancript	MSTRG.1241	MSTRG.1241.1	chr1		183172062	183172512	84.7129	1
Exon	MSTRG.1241	MSTRG.1241.1		1	183172062	183172512
Trancript	MSTRG.12415	MSTRG.12415.1	chr2		134419410	134420157	1.08478	1
Exon	MSTRG.12415	MSTRG.12415.1		1	134419410	134420157
Trancript	MSTRG.12417	MSTRG.12417.1	chr2		134587873	134589380	4.99921	1
Exon	MSTRG.12417	MSTRG.12417.1		1	134587873	134589380
Trancript	MSTRG.12419	MSTRG.12419.1	chr2		134629647	134630292	36.9761	1
Exon	MSTRG.12419	MSTRG.12419.1		1	134629647	134630292
Trancript	MSTRG.12433	MSTRG.12433.1	chr2		139898945	139899167	5.1013	1
Exon	MSTRG.12433	MSTRG.12433.1		1	139898945	139899167
Trancript	MSTRG.12436	MSTRG.12436.1	chr2		140026322	140026561	1.6443	1
Exon	MSTRG.12436	MSTRG.12436.1		1	140026322	140026561
Trancript	MSTRG.12439	MSTRG.12439.1	chr2		142216004	142218646	5.14328	1
Exon	MSTRG.12439	MSTRG.12439.1		1	142216004	142218646
Trancript	MSTRG.12444	MSTRG.12444.1	chr2		143549395	143657253	14.9819	2
Exon	MSTRG.12444	MSTRG.12444.1		1	143549395	143549423
Exon	MSTRG.12444	MSTRG.12444.1		2	143657049	143657253
Trancript	MSTRG.12447	MSTRG.12447.1	chr2		143642483	143651532	24.8685	1
Exon	MSTRG.12447	MSTRG.12447.1		1	143642483	143651532
Trancript	MSTRG.1245	MSTRG.1245.1	chr1		183951375	183951777	1.24154	1
Exon	MSTRG.1245	MSTRG.1245.1		1	183951375	183951777
Trancript	MSTRG.12453	MSTRG.12453.1	chr2		143968193	143969008	3.10446	1
Exon	MSTRG.12453	MSTRG.12453.1		1	143968193	143969008
Trancript	MSTRG.12458	MSTRG.12458.1	chr2		144234653	144235045	1.11687	1
Exon	MSTRG.12458	MSTRG.12458.1		1	144234653	144235045
Trancript	MSTRG.12459	MSTRG.12459.1	chr2		144251920	144253442	1.58642	1
Exon	MSTRG.12459	MSTRG.12459.1		1	144251920	144253442
Trancript	MSTRG.1246	MSTRG.1246.1	chr1		183959470	183959764	1.29338	1
Exon	MSTRG.1246	MSTRG.1246.1		1	183959470	183959764
Trancript	MSTRG.12461	MSTRG.12461.1	chr2		144287640	144288087	3.96844	1
Exon	MSTRG.12461	MSTRG.12461.1		1	144287640	144288087
Trancript	MSTRG.12462	MSTRG.12462.1	chr2		144288996	144289413	1.4017	1
Exon	MSTRG.12462	MSTRG.12462.1		1	144288996	144289413
Trancript	MSTRG.12470	MSTRG.12470.1	chr2		144944644	144945476	2.80382	1
Exon	MSTRG.12470	MSTRG.12470.1		1	144944644	144945476
Trancript	MSTRG.12476	MSTRG.12476.1	chr2		146045947	146046288	2.64631	1
Exon	MSTRG.12476	MSTRG.12476.1		1	146045947	146046288
Trancript	MSTRG.1248	MSTRG.1248.1	chr1		184191936	184192897	2.30226	1
Exon	MSTRG.1248	MSTRG.1248.1		1	184191936	184192897
Trancript	MSTRG.12480	MSTRG.12480.1	chr2		146131288	146132847	9.13144	1
Exon	MSTRG.12480	MSTRG.12480.1		1	146131288	146132847
Trancript	MSTRG.12482	MSTRG.12482.1	chr2		146834992	146837106	3.95024	1
Exon	MSTRG.12482	MSTRG.12482.1		1	146834992	146837106
Trancript	MSTRG.12483	MSTRG.12483.1	chr2		146838364	146838682	1.85564	1
Exon	MSTRG.12483	MSTRG.12483.1		1	146838364	146838682
Trancript	MSTRG.12486	MSTRG.12486.1	chr2		148226204	148226504	3.01012	1
Exon	MSTRG.12486	MSTRG.12486.1		1	148226204	148226504
Trancript	MSTRG.12490	MSTRG.12490.1	chr2		148502132	148502713	2.07571	1
Exon	MSTRG.12490	MSTRG.12490.1		1	148502132	148502713
Trancript	MSTRG.12497	MSTRG.12497.1	chr2		150137210	150154959	4.95797	4
Exon	MSTRG.12497	MSTRG.12497.1		1	150137210	150137294
Exon	MSTRG.12497	MSTRG.12497.1		3	150149764	150149824
Exon	MSTRG.12497	MSTRG.12497.1		2	150149438	150149564
Exon	MSTRG.12497	MSTRG.12497.1		4	150150906	150154959
Trancript	MSTRG.12498	MSTRG.12498.1	chr2		150223788	150224820	2.33894	1
Exon	MSTRG.12498	MSTRG.12498.1		1	150223788	150224820
Trancript	MSTRG.12499	MSTRG.12499.1	chr2		150227946	150228537	1.49477	1
Exon	MSTRG.12499	MSTRG.12499.1		1	150227946	150228537
Trancript	MSTRG.12501	MSTRG.12501.1	chr2		150323702	150326347	12.4407	1
Exon	MSTRG.12501	MSTRG.12501.1		1	150323702	150326347
Trancript	MSTRG.12508	MSTRG.12508.1	chr2		150587468	150587982	1.63116	1
Exon	MSTRG.12508	MSTRG.12508.1		1	150587468	150587982
Trancript	MSTRG.12513	MSTRG.12513.1	chr2		150854437	150854694	1.71797	1
Exon	MSTRG.12513	MSTRG.12513.1		1	150854437	150854694
Trancript	MSTRG.12516	MSTRG.12516.1	chr2		151284608	151286027	147.517	1
Exon	MSTRG.12516	MSTRG.12516.1		1	151284608	151286027
Trancript	MSTRG.12519	MSTRG.12519.1	chr2		151366504	151368168	3.22779	3
Exon	MSTRG.12519	MSTRG.12519.1		1	151366504	151366621
Exon	MSTRG.12519	MSTRG.12519.1		3	151367989	151368168
Exon	MSTRG.12519	MSTRG.12519.1		2	151367159	151367340
Trancript	MSTRG.12521	MSTRG.12521.1	chr2		151540073	151540389	1.57518	1
Exon	MSTRG.12521	MSTRG.12521.1		1	151540073	151540389
Trancript	MSTRG.12522	MSTRG.12522.1	chr2		151541137	151541470	2.71271	1
Exon	MSTRG.12522	MSTRG.12522.1		1	151541137	151541470
Trancript	MSTRG.12525	MSTRG.12525.1	chr2		151901204	151901458	3.94791	1
Exon	MSTRG.12525	MSTRG.12525.1		1	151901204	151901458
Trancript	MSTRG.12526	MSTRG.12526.1	chr2		151906619	151906928	4.07558	1
Exon	MSTRG.12526	MSTRG.12526.1		1	151906619	151906928
Trancript	MSTRG.12528	MSTRG.12528.2	chr2		151931323	151937036	5.17105	2
[truncated: 15,290 more rows]

## Sheet: P0
Trancript	Gene ID	Transcript ID	Chromosome	Exon Number	Start	End	Expression (TPM) P0	Number of Exon
Trancript	MSTRG.100	MSTRG.100.1	chr1		23307970	23308973	2.18646	1
Exon	MSTRG.100	MSTRG.100.1		1	23307970	23308973
Trancript	MSTRG.10002	MSTRG.10002.1	chr18		36718839	36719898	7.30681	1
Exon	MSTRG.10002	MSTRG.10002.1		1	36718839	36719898
Trancript	MSTRG.10003	MSTRG.10003.1	chr18		36769479	36770299	12.7557	1
Exon	MSTRG.10003	MSTRG.10003.1		1	36769479	36770299
Trancript	MSTRG.10015	MSTRG.10015.1	chr18		37320242	37324176	1.82828	2
Exon	MSTRG.10015	MSTRG.10015.1		1	37320242	37321449
Exon	MSTRG.10015	MSTRG.10015.1		2	37323845	37324176
Trancript	MSTRG.10016	MSTRG.10016.1	chr18		37334617	37338511	4.77129	1
Exon	MSTRG.10016	MSTRG.10016.1		1	37334617	37338511
Trancript	MSTRG.10017	MSTRG.10017.1	chr18		37334617	37338347	4.90646	1
Exon	MSTRG.10017	MSTRG.10017.1		1	37334617	37338347
Trancript	MSTRG.10034	MSTRG.10034.1	chr18		37643569	37644111	1.77241	1
Exon	MSTRG.10034	MSTRG.10034.1		1	37643569	37644111
Trancript	MSTRG.10038	MSTRG.10038.1	chr18		37661802	37663436	1.8268	1
Exon	MSTRG.10038	MSTRG.10038.1		1	37661802	37663436
Trancript	MSTRG.10042	MSTRG.10042.1	chr18		37681195	37684171	1.93074	1
Exon	MSTRG.10042	MSTRG.10042.1		1	37681195	37684171
Trancript	MSTRG.10045	MSTRG.10045.1	chr18		37812029	37812634	2.8856	1
Exon	MSTRG.10045	MSTRG.10045.1		1	37812029	37812634
Trancript	MSTRG.10046	MSTRG.10046.1	chr18		37815583	37818312	1.39856	1
Exon	MSTRG.10046	MSTRG.10046.1		1	37815583	37818312
Trancript	MSTRG.10055	MSTRG.10055.1	chr18		38158955	38159204	1.05182	1
Exon	MSTRG.10055	MSTRG.10055.1		1	38158955	38159204
Trancript	MSTRG.10056	MSTRG.10056.1	chr18		38326337	38326706	3.24315	1
Exon	MSTRG.10056	MSTRG.10056.1		1	38326337	38326706
Trancript	MSTRG.10057	MSTRG.10057.1	chr18		38327920	38328211	2.9887	1
Exon	MSTRG.10057	MSTRG.10057.1		1	38327920	38328211
Trancript	MSTRG.10058	MSTRG.10058.1	chr18		38345940	38350438	6.14022	2
Exon	MSTRG.10058	MSTRG.10058.1		1	38345940	38349596
Exon	MSTRG.10058	MSTRG.10058.1		2	38349908	38350438
Trancript	MSTRG.10059	MSTRG.10059.4	chr18		38399520	38400369	3.76031	1
Exon	MSTRG.10059	MSTRG.10059.4		1	38399520	38400369
Trancript	MSTRG.10059	MSTRG.10059.5	chr18		38407995	38409062	1.24307	1
Exon	MSTRG.10059	MSTRG.10059.5		1	38407995	38409062
Trancript	MSTRG.1006	MSTRG.1006.1	chr1		163655658	163657816	11.2625	1
Exon	MSTRG.1006	MSTRG.1006.1		1	163655658	163657816
Trancript	MSTRG.1006	MSTRG.1006.2	chr1		163655658	163657816	5.82994	2
Exon	MSTRG.1006	MSTRG.1006.2		1	163655658	163656437
Exon	MSTRG.1006	MSTRG.1006.2		2	163656771	163657816
Trancript	MSTRG.10060	MSTRG.10060.1	chr18		38401765	38405929	2.05532	1
Exon	MSTRG.10060	MSTRG.10060.1		1	38401765	38405929
Trancript	MSTRG.10061	MSTRG.10061.1	chr18		38406279	38407400	1.31061	1
Exon	MSTRG.10061	MSTRG.10061.1		1	38406279	38407400
Trancript	MSTRG.10063	MSTRG.10063.1	chr18		38422789	38423838	1.16672	1
Exon	MSTRG.10063	MSTRG.10063.1		1	38422789	38423838
Trancript	MSTRG.10064	MSTRG.10064.1	chr18		38424815	38425178	1.99745	1
Exon	MSTRG.10064	MSTRG.10064.1		1	38424815	38425178
Trancript	MSTRG.10065	MSTRG.10065.1	chr18		38425474	38426415	1.38965	1
Exon	MSTRG.10065	MSTRG.10065.1		1	38425474	38426415
Trancript	MSTRG.10071	MSTRG.10071.1	chr18		38609525	38610943	8.23884	1
Exon	MSTRG.10071	MSTRG.10071.1		1	38609525	38610943
Trancript	MSTRG.10073	MSTRG.10073.1	chr18		38761228	38836434	1.51855	3
Exon	MSTRG.10073	MSTRG.10073.1		1	38761228	38761351
Exon	MSTRG.10073	MSTRG.10073.1		3	38836372	38836434
Exon	MSTRG.10073	MSTRG.10073.1		2	38777264	38777428
Trancript	MSTRG.10074	MSTRG.10074.1	chr18		38874038	38874389	6.19816	1
Exon	MSTRG.10074	MSTRG.10074.1		1	38874038	38874389
Trancript	MSTRG.10079	MSTRG.10079.1	chr18		40363668	40364219	2.6555	1
Exon	MSTRG.10079	MSTRG.10079.1		1	40363668	40364219
Trancript	MSTRG.10084	MSTRG.10084.1	chr18		42029533	42029772	1.36359	1
Exon	MSTRG.10084	MSTRG.10084.1		1	42029533	42029772
Trancript	MSTRG.10093	MSTRG.10093.1	chr18		43330817	43331728	1.31455	1
Exon	MSTRG.10093	MSTRG.10093.1		1	43330817	43331728
Trancript	MSTRG.10097	MSTRG.10097.1	chr18		43632322	43640922	21.2834	5
Exon	MSTRG.10097	MSTRG.10097.1		1	43632322	43633007
Exon	MSTRG.10097	MSTRG.10097.1		3	43634172	43634323
Exon	MSTRG.10097	MSTRG.10097.1		2	43633183	43633338
Exon	MSTRG.10097	MSTRG.10097.1		5	43640765	43640922
Exon	MSTRG.10097	MSTRG.10097.1		4	43634643	43637459
Trancript	MSTRG.10097	MSTRG.10097.2	chr18		43632343	43637433	19.8914	5
Exon	MSTRG.10097	MSTRG.10097.2		1	43632343	43632638
Exon	MSTRG.10097	MSTRG.10097.2		3	43633183	43633338
Exon	MSTRG.10097	MSTRG.10097.2		2	43632919	43633007
Exon	MSTRG.10097	MSTRG.10097.2		5	43634643	43637433
Exon	MSTRG.10097	MSTRG.10097.2		4	43634172	43634323
Trancript	MSTRG.101	MSTRG.101.1	chr1		23311733	23313195	1.95607	1
Exon	MSTRG.101	MSTRG.101.1		1	23311733	23313195
Trancript	MSTRG.10105	MSTRG.10105.1	chr18		44830499	44830823	2.03487	1
Exon	MSTRG.10105	MSTRG.10105.1		1	44830499	44830823
Trancript	MSTRG.10106	MSTRG.10106.1	chr18		44833972	44834187	1.26259	1
Exon	MSTRG.10106	MSTRG.10106.1		1	44833972	44834187
Trancript	MSTRG.10108	MSTRG.10108.1	chr18		45229319	45230986	6.17487	1
Exon	MSTRG.10108	MSTRG.10108.1		1	45229319	45230986
Trancript	MSTRG.10113	MSTRG.10113.1	chr18		46376272	46376529	2.95974	1
Exon	MSTRG.10113	MSTRG.10113.1		1	46376272	46376529
Trancript	MSTRG.10114	MSTRG.10114.1	chr18		46379353	46380998	2.98235	1
Exon	MSTRG.10114	MSTRG.10114.1		1	46379353	46380998
Trancript	MSTRG.10115	MSTRG.10115.1	chr18		46381982	46382363	3.42684	1
Exon	MSTRG.10115	MSTRG.10115.1		1	46381982	46382363
Trancript	MSTRG.10116	MSTRG.10116.1	chr18		46394297	46397191	9.68412	1
Exon	MSTRG.10116	MSTRG.10116.1		1	46394297	46397191
Trancript	MSTRG.10119	MSTRG.10119.1	chr18		46469989	46470204	7.0705	1
Exon	MSTRG.10119	MSTRG.10119.1		1	46469989	46470204
Trancript	MSTRG.10120	MSTRG.10120.1	chr18		46661463	46663373	6.05034	1
Exon	MSTRG.10120	MSTRG.10120.1		1	46661463	46663373
Trancript	MSTRG.10125	MSTRG.10125.1	chr18		46891306	46891568	1.05482	1
Exon	MSTRG.10125	MSTRG.10125.1		1	46891306	46891568
Trancript	MSTRG.10128	MSTRG.10128.1	chr18		47101402	47101823	3.51131	1
Exon	MSTRG.10128	MSTRG.10128.1		1	47101402	47101823
Trancript	MSTRG.10130	MSTRG.10130.1	chr18		47271598	47272338	9.93713	1
Exon	MSTRG.10130	MSTRG.10130.1		1	47271598	47272338
Trancript	MSTRG.10132	MSTRG.10132.1	chr18		47431711	47432799	2.82085	1
Exon	MSTRG.10132	MSTRG.10132.1		1	47431711	47432799
Trancript	MSTRG.10133	MSTRG.10133.1	chr18		47574341	47574876	2.78146	1
Exon	MSTRG.10133	MSTRG.10133.1		1	47574341	47574876
Trancript	MSTRG.10137	MSTRG.10137.3	chr18		48206308	48227808	29.141	2
Exon	MSTRG.10137	MSTRG.10137.3		1	48206308	48207883
Exon	MSTRG.10137	MSTRG.10137.3		2	48227780	48227808
Trancript	MSTRG.10137	MSTRG.10137.4	chr18		48206308	48229072	139.072	2
Exon	MSTRG.10137	MSTRG.10137.4		1	48206308	48207127
Exon	MSTRG.10137	MSTRG.10137.4		2	48229057	48229072
Trancript	MSTRG.10141	MSTRG.10141.1	chr18		50199561	50209468	3.35683	2
Exon	MSTRG.10141	MSTRG.10141.1		1	50199561	50202535
Exon	MSTRG.10141	MSTRG.10141.1		2	50202636	50209468
Trancript	MSTRG.10142	MSTRG.10142.1	chr18		50209806	50210253	2.37899	1
Exon	MSTRG.10142	MSTRG.10142.1		1	50209806	50210253
Trancript	MSTRG.10143	MSTRG.10143.1	chr18		50212456	50212690	1.22526	1
Exon	MSTRG.10143	MSTRG.10143.1		1	50212456	50212690
Trancript	MSTRG.10145	MSTRG.10145.1	chr18		50294582	50295144	44.9546	1
Exon	MSTRG.10145	MSTRG.10145.1		1	50294582	50295144
Trancript	MSTRG.10146	MSTRG.10146.1	chr18		51162702	51163435	4.83017	1
Exon	MSTRG.10146	MSTRG.10146.1		1	51162702	51163435
Trancript	MSTRG.10147	MSTRG.10147.1	chr18		52024930	52025295	3.42762	1
Exon	MSTRG.10147	MSTRG.10147.1		1	52024930	52025295
Trancript	MSTRG.10149	MSTRG.10149.1	chr18		52650963	52651665	2.73417	1
Exon	MSTRG.10149	MSTRG.10149.1		1	52650963	52651665
Trancript	MSTRG.10152	MSTRG.10152.1	chr18		53381049	53381447	2.87073	1
Exon	MSTRG.10152	MSTRG.10152.1		1	53381049	53381447
Trancript	MSTRG.10158	MSTRG.10158.1	chr18		54144394	54144946	2.95898	1
Exon	MSTRG.10158	MSTRG.10158.1		1	54144394	54144946
Trancript	MSTRG.10159	MSTRG.10159.1	chr18		54858708	54859032	35.1016	1
Exon	MSTRG.10159	MSTRG.10159.1		1	54858708	54859032
Trancript	MSTRG.10160	MSTRG.10160.1	chr18		54858711	54859032	35.4286	1
Exon	MSTRG.10160	MSTRG.10160.1		1	54858711	54859032
Trancript	MSTRG.10161	MSTRG.10161.1	chr18		54972839	54988629	5.19155	3
Exon	MSTRG.10161	MSTRG.10161.1		1	54972839	54974218
Exon	MSTRG.10161	MSTRG.10161.1		3	54984830	54988629
Exon	MSTRG.10161	MSTRG.10161.1		2	54982485	54982617
Trancript	MSTRG.10161	MSTRG.10161.2	chr18		54979052	54988926	5.66397	3
Exon	MSTRG.10161	MSTRG.10161.2		1	54979052	54981124
Exon	MSTRG.10161	MSTRG.10161.2		3	54984830	54988926
Exon	MSTRG.10161	MSTRG.10161.2		2	54982485	54982617
Trancript	MSTRG.10162	MSTRG.10162.1	chr18		54976949	54978788	1.26976	1
Exon	MSTRG.10162	MSTRG.10162.1		1	54976949	54978788
Trancript	MSTRG.10164	MSTRG.10164.1	chr18		55149881	55205159	2.52508	2
Exon	MSTRG.10164	MSTRG.10164.1		1	55149881	55149988
Exon	MSTRG.10164	MSTRG.10164.1		2	55204973	55205159
Trancript	MSTRG.10164	MSTRG.10164.2	chr18		55149883	55151172	2.64338	2
Exon	MSTRG.10164	MSTRG.10164.2		1	55149883	55149988
Exon	MSTRG.10164	MSTRG.10164.2		2	55150858	55151172
Trancript	MSTRG.10164	MSTRG.10164.3	chr18		55149926	55168988	1.30661	2
Exon	MSTRG.10164	MSTRG.10164.3		1	55149926	55149988
Exon	MSTRG.10164	MSTRG.10164.3		2	55168784	55168988
Trancript	MSTRG.10165	MSTRG.10165.1	chr18		55206929	55208556	1.09304	2
Exon	MSTRG.10165	MSTRG.10165.1		1	55206929	55207127
Exon	MSTRG.10165	MSTRG.10165.1		2	55208517	55208556
Trancript	MSTRG.10167	MSTRG.10167.1	chr18		55246559	55246789	2.83345	1
Exon	MSTRG.10167	MSTRG.10167.1		1	55246559	55246789
Trancript	MSTRG.10168	MSTRG.10168.1	chr18		55468764	55469520	1.70621	1
Exon	MSTRG.10168	MSTRG.10168.1		1	55468764	55469520
Trancript	MSTRG.10169	MSTRG.10169.1	chr18		56563167	56591516	1.97992	3
Exon	MSTRG.10169	MSTRG.10169.1		1	56563167	56563262
Exon	MSTRG.10169	MSTRG.10169.1		3	56591357	56591516
Exon	MSTRG.10169	MSTRG.10169.1		2	56577834	56578031
Trancript	MSTRG.10169	MSTRG.10169.2	chr18		56587479	56591507	1.40031	2
Exon	MSTRG.10169	MSTRG.10169.2		1	56587479	56587535
Exon	MSTRG.10169	MSTRG.10169.2		2	56591357	56591507
Trancript	MSTRG.1017	MSTRG.1017.1	chr1		164700549	164700987	1.61519	1
Exon	MSTRG.1017	MSTRG.1017.1		1	164700549	164700987
Trancript	MSTRG.10171	MSTRG.10171.1	chr18		56673391	56673615	2.92355	1
Exon	MSTRG.10171	MSTRG.10171.1		1	56673391	56673615
Trancript	MSTRG.10177	MSTRG.10177.1	chr18		56955326	56961342	1.51371	4
Exon	MSTRG.10177	MSTRG.10177.1		1	56955326	56955486
Exon	MSTRG.10177	MSTRG.10177.1		3	56959811	56959995
Exon	MSTRG.10177	MSTRG.10177.1		2	56956570	56956601
Exon	MSTRG.10177	MSTRG.10177.1		4	56961023	56961342
Trancript	MSTRG.10178	MSTRG.10178.1	chr18		57085491	57085962	1.14634	1
Exon	MSTRG.10178	MSTRG.10178.1		1	57085491	57085962
Trancript	MSTRG.10182	MSTRG.10182.1	chr18		57516058	57517427	3.97022	1
Exon	MSTRG.10182	MSTRG.10182.1		1	57516058	57517427
Trancript	MSTRG.10183	MSTRG.10183.1	chr18		57518274	57529968	2.31083	3
Exon	MSTRG.10183	MSTRG.10183.1		1	57518274	57522568
Exon	MSTRG.10183	MSTRG.10183.1		3	57529749	57529968
Exon	MSTRG.10183	MSTRG.10183.1		2	57528828	57529211
Trancript	MSTRG.10183	MSTRG.10183.2	chr18		57522942	57529365	3.21409	2
Exon	MSTRG.10183	MSTRG.10183.2		1	57522942	57523039
Exon	MSTRG.10183	MSTRG.10183.2		2	57528828	57529365
Trancript	MSTRG.10188	MSTRG.10188.1	chr18		58568488	58589858	1.45518	7
Exon	MSTRG.10188	MSTRG.10188.1		1	58568488	58568681
Exon	MSTRG.10188	MSTRG.10188.1		3	58584162	58584269
Exon	MSTRG.10188	MSTRG.10188.1		2	58580103	58580249
Exon	MSTRG.10188	MSTRG.10188.1		5	58588628	58588715
Exon	MSTRG.10188	MSTRG.10188.1		4	58587339	58587489
Exon	MSTRG.10188	MSTRG.10188.1		7	58589409	58589858
Exon	MSTRG.10188	MSTRG.10188.1		6	58588911	58589084
Trancript	MSTRG.10188	MSTRG.10188.4	chr18		58568488	58589746	1.17811	4
Exon	MSTRG.10188	MSTRG.10188.4		1	58568488	58568681
Exon	MSTRG.10188	MSTRG.10188.4		3	58588628	58588715
Exon	MSTRG.10188	MSTRG.10188.4		2	58580103	58580249
Exon	MSTRG.10188	MSTRG.10188.4		4	58588911	58589746
Trancript	MSTRG.10188	MSTRG.10188.5	chr18		58568557	58589858	2.3624	3
Exon	MSTRG.10188	MSTRG.10188.5		1	58568557	58568681
Exon	MSTRG.10188	MSTRG.10188.5		3	58584162	58589858
Exon	MSTRG.10188	MSTRG.10188.5		2	58580103	58580249
Trancript	MSTRG.10188	MSTRG.10188.6	chr18		58568557	58589751	1.17654	4
Exon	MSTRG.10188	MSTRG.10188.6		1	58568557	58568681
Exon	MSTRG.10188	MSTRG.10188.6		3	58584162	58584269
Exon	MSTRG.10188	MSTRG.10188.6		2	58580103	58580249
Exon	MSTRG.10188	MSTRG.10188.6		4	58584582	58589751
Trancript	MSTRG.10188	MSTRG.10188.8	chr18		58568570	58589751	3.0459	3
Exon	MSTRG.10188	MSTRG.10188.8		1	58568570	58568681
Exon	MSTRG.10188	MSTRG.10188.8		3	58587339	58589751
Exon	MSTRG.10188	MSTRG.10188.8		2	58580103	58584718
Trancript	MSTRG.10193	MSTRG.10193.1	chr18		58619715	58620666	1.77611	1
Exon	MSTRG.10193	MSTRG.10193.1		1	58619715	58620666
Trancript	MSTRG.10202	MSTRG.10202.1	chr18		60753591	60783976	3.53402	3
Exon	MSTRG.10202	MSTRG.10202.1		1	60753591	60756142
Exon	MSTRG.10202	MSTRG.10202.1		3	60783825	60783976
Exon	MSTRG.10202	MSTRG.10202.1		2	60760049	60764144
Trancript	MSTRG.10202	MSTRG.10202.3	chr18		60753712	60783976	3.89178	3
Exon	MSTRG.10202	MSTRG.10202.3		1	60753712	60756142
Exon	MSTRG.10202	MSTRG.10202.3		3	60783825	60783976
Exon	MSTRG.10202	MSTRG.10202.3		2	60761887	60764144
Trancript	MSTRG.10202	MSTRG.10202.4	chr18		60753743	60789193	3.37715	3
Exon	MSTRG.10202	MSTRG.10202.4		1	60753743	60756142
Exon	MSTRG.10202	MSTRG.10202.4		3	60789106	60789193
Exon	MSTRG.10202	MSTRG.10202.4		2	60760049	60764144
Trancript	MSTRG.10203	MSTRG.10203.6	chr18		60857737	60857975	2.16806	1
Exon	MSTRG.10203	MSTRG.10203.6		1	60857737	60857975
Trancript	MSTRG.10207	MSTRG.10207.2	chr18		61073775	61079058	12.4424	2
Exon	MSTRG.10207	MSTRG.10207.2		1	61073775	61073994
Exon	MSTRG.10207	MSTRG.10207.2		2	61076012	61079058
Trancript	MSTRG.1021	MSTRG.1021.1	chr1		165554323	165554855	25.5605	1
Exon	MSTRG.1021	MSTRG.1021.1		1	165554323	165554855
Trancript	MSTRG.10210	MSTRG.10210.1	chr18		61114364	61114700	5.07184	1
Exon	MSTRG.10210	MSTRG.10210.1		1	61114364	61114700
Trancript	MSTRG.10213	MSTRG.10213.1	chr18		61125392	61125687	2.1449	1
Exon	MSTRG.10213	MSTRG.10213.1		1	61125392	61125687
Trancript	MSTRG.10214	MSTRG.10214.1	chr18		61126833	61127065	2.33625	1
Exon	MSTRG.10214	MSTRG.10214.1		1	61126833	61127065
Trancript	MSTRG.10215	MSTRG.10215.1	chr18		61129946	61130503	2.54147	1
Exon	MSTRG.10215	MSTRG.10215.1		1	61129946	61130503
Trancript	MSTRG.10216	MSTRG.10216.1	chr18		61133793	61137206	2.74796	1
Exon	MSTRG.10216	MSTRG.10216.1		1	61133793	61137206
Trancript	MSTRG.10217	MSTRG.10217.1	chr18		61138424	61139036	3.55914	1
Exon	MSTRG.10217	MSTRG.10217.1		1	61138424	61139036
Trancript	MSTRG.10218	MSTRG.10218.1	chr18		61140046	61140452	3.21634	1
Exon	MSTRG.10218	MSTRG.10218.1		1	61140046	61140452
Trancript	MSTRG.10219	MSTRG.10219.1	chr18		61140930	61141434	2.85572	1
Exon	MSTRG.10219	MSTRG.10219.1		1	61140930	61141434
Trancript	MSTRG.10220	MSTRG.10220.1	chr18		61141893	61143929	2.89187	1
Exon	MSTRG.10220	MSTRG.10220.1		1	61141893	61143929
Trancript	MSTRG.10225	MSTRG.10225.1	chr18		61352586	61353587	2.07071	1
Exon	MSTRG.10225	MSTRG.10225.1		1	61352586	61353587
Trancript	MSTRG.10229	MSTRG.10229.1	chr18		61418683	61419626	37.4276	1
Exon	MSTRG.10229	MSTRG.10229.1		1	61418683	61419626
Trancript	MSTRG.10231	MSTRG.10231.1	chr18		61451367	61454950	2.01648	1
Exon	MSTRG.10231	MSTRG.10231.1		1	61451367	61454950
Trancript	MSTRG.10232	MSTRG.10232.1	chr18		61455683	61457514	1.60416	1
Exon	MSTRG.10232	MSTRG.10232.1		1	61455683	61457514
Trancript	MSTRG.10237	MSTRG.10237.1	chr18		61787389	61792110	2.95351	2
Exon	MSTRG.10237	MSTRG.10237.1		1	61787389	61788305
Exon	MSTRG.10237	MSTRG.10237.1		2	61792023	61792110
Trancript	MSTRG.10243	MSTRG.10243.1	chr18		61870187	61870788	2.89934	1
Exon	MSTRG.10243	MSTRG.10243.1		1	61870187	61870788
Trancript	MSTRG.1025	MSTRG.1025.1	chr1		165925035	165927338	1.51511	2
Exon	MSTRG.1025	MSTRG.1025.1		1	165925035	165925108
Exon	MSTRG.1025	MSTRG.1025.1		2	165926045	165927338
Trancript	MSTRG.10257	MSTRG.10257.1	chr18		63703250	63703484	108.162	1
Exon	MSTRG.10257	MSTRG.10257.1		1	63703250	63703484
Trancript	MSTRG.10258	MSTRG.10258.1	chr18		63703539	63704051	25.1021	1
Exon	MSTRG.10258	MSTRG.10258.1		1	63703539	63704051
Trancript	MSTRG.10259	MSTRG.10259.1	chr18		63703541	63704344	24.5928	2
Exon	MSTRG.10259	MSTRG.10259.1		1	63703541	63703953
Exon	MSTRG.10259	MSTRG.10259.1		2	63704263	63704344
Trancript	MSTRG.10260	MSTRG.10260.1	chr18		63820808	63822037	4.54266	1
Exon	MSTRG.10260	MSTRG.10260.1		1	63820808	63822037
Trancript	MSTRG.10263	MSTRG.10263.1	chr18		64448200	64448408	15.1366	1
Exon	MSTRG.10263	MSTRG.10263.1		1	64448200	64448408
Trancript	MSTRG.10265	MSTRG.10265.1	chr18		64607780	64609794	4.75068	1
Exon	MSTRG.10265	MSTRG.10265.1		1	64607780	64609794
Trancript	MSTRG.10269	MSTRG.10269.1	chr18		64771503	64772099	16.0656	1
Exon	MSTRG.10269	MSTRG.10269.1		1	64771503	64772099
Trancript	MSTRG.10272	MSTRG.10272.1	chr18		65681528	65691499	2.81147	5
Exon	MSTRG.10272	MSTRG.10272.1		1	65681528	65683576
Exon	MSTRG.10272	MSTRG.10272.1		3	65688338	65688480
Exon	MSTRG.10272	MSTRG.10272.1		2	65686096	65686378
Exon	MSTRG.10272	MSTRG.10272.1		5	65691220	65691499
Exon	MSTRG.10272	MSTRG.10272.1		4	65690827	65691011
Trancript	MSTRG.10272	MSTRG.10272.2	chr18		65682998	65691419	3.06621	6
Exon	MSTRG.10272	MSTRG.10272.2		1	65682998	65683576
Exon	MSTRG.10272	MSTRG.10272.2		3	65686096	65686378
Exon	MSTRG.10272	MSTRG.10272.2		2	65685836	65685910
Exon	MSTRG.10272	MSTRG.10272.2		5	65690827	65691011
Exon	MSTRG.10272	MSTRG.10272.2		4	65688338	65688480
Exon	MSTRG.10272	MSTRG.10272.2		6	65691220	65691419
Trancript	MSTRG.10272	MSTRG.10272.3	chr18		65683245	65691499	6.34696	4
Exon	MSTRG.10272	MSTRG.10272.3		1	65683245	65683576
Exon	MSTRG.10272	MSTRG.10272.3		3	65690827	65691011
Exon	MSTRG.10272	MSTRG.10272.3		2	65686096	65686378
Exon	MSTRG.10272	MSTRG.10272.3		4	65691220	65691499
Trancript	MSTRG.10272	MSTRG.10272.4	chr18		65685739	65691405	5.03322	4
Exon	MSTRG.10272	MSTRG.10272.4		1	65685739	65685910
Exon	MSTRG.10272	MSTRG.10272.4		3	65690827	65691011
Exon	MSTRG.10272	MSTRG.10272.4		2	65686096	65686378
Exon	MSTRG.10272	MSTRG.10272.4		4	65691220	65691405
Trancript	MSTRG.10273	MSTRG.10273.1	chr18		65738205	65739019	2.19648	1
Exon	MSTRG.10273	MSTRG.10273.1		1	65738205	65739019
Trancript	MSTRG.10277	MSTRG.10277.4	chr18		66094295	66098743	10.2309	2
Exon	MSTRG.10277	MSTRG.10277.4		1	66094295	66095143
Exon	MSTRG.10277	MSTRG.10277.4		2	66097674	66098743
Trancript	MSTRG.1029	MSTRG.1029.1	chr1		166154521	166154910	3.36785	1
Exon	MSTRG.1029	MSTRG.1029.1		1	166154521	166154910
Trancript	MSTRG.10292	MSTRG.10292.1	chr18		67722058	67722628	28.7244	1
Exon	MSTRG.10292	MSTRG.10292.1		1	67722058	67722628
Trancript	MSTRG.10296	MSTRG.10296.1	chr18		67932968	67934531	2.37147	1
Exon	MSTRG.10296	MSTRG.10296.1		1	67932968	67934531
Trancript	MSTRG.10303	MSTRG.10303.1	chr18		68851714	68851972	649.861	1
Exon	MSTRG.10303	MSTRG.10303.1		1	68851714	68851972
Trancript	MSTRG.10305	MSTRG.10305.1	chr18		69546770	69547196	1.84746	1
Exon	MSTRG.10305	MSTRG.10305.1		1	69546770	69547196
Trancript	MSTRG.10310	MSTRG.10310.1	chr18		70664486	70664786	3.26176	1
Exon	MSTRG.10310	MSTRG.10310.1		1	70664486	70664786
Trancript	MSTRG.10314	MSTRG.10314.1	chr18		70785958	70788721	2.42427	1
Exon	MSTRG.10314	MSTRG.10314.1		1	70785958	70788721
Trancript	MSTRG.10315	MSTRG.10315.1	chr18		70807459	70807735	2.05967	1
Exon	MSTRG.10315	MSTRG.10315.1		1	70807459	70807735
Trancript	MSTRG.10319	MSTRG.10319.1	chr18		73863767	73864615	1.88109	1
Exon	MSTRG.10319	MSTRG.10319.1		1	73863767	73864615
Trancript	MSTRG.10321	MSTRG.10321.1	chr18		73924677	73928192	6.95263	1
Exon	MSTRG.10321	MSTRG.10321.1		1	73924677	73928192
Trancript	MSTRG.10323	MSTRG.10323.1	chr18		73975221	73975482	1.05885	1
Exon	MSTRG.10323	MSTRG.10323.1		1	73975221	73975482
Trancript	MSTRG.10328	MSTRG.10328.1	chr18		74360555	74361618	1.92339	1
Exon	MSTRG.10328	MSTRG.10328.1		1	74360555	74361618
Trancript	MSTRG.10332	MSTRG.10332.1	chr18		74448800	74449196	1.04691	1
Exon	MSTRG.10332	MSTRG.10332.1		1	74448800	74449196
Trancript	MSTRG.10333	MSTRG.10333.1	chr18		74462883	74463670	16.5438	1
Exon	MSTRG.10333	MSTRG.10333.1		1	74462883	74463670
Trancript	MSTRG.10334	MSTRG.10334.1	chr18		74462883	74463625	18.86	1
Exon	MSTRG.10334	MSTRG.10334.1		1	74462883	74463625
Trancript	MSTRG.10337	MSTRG.10337.1	chr18		74931391	74933954	1.21426	1
Exon	MSTRG.10337	MSTRG.10337.1		1	74931391	74933954
Trancript	MSTRG.10338	MSTRG.10338.1	chr18		74937744	74938428	10.435	2
Exon	MSTRG.10338	MSTRG.10338.1		1	74937744	74937785
Exon	MSTRG.10338	MSTRG.10338.1		2	74938239	74938428
Trancript	MSTRG.10342	MSTRG.10342.1	chr18		75158147	75160036	8.21514	3
Exon	MSTRG.10342	MSTRG.10342.1		1	75158147	75158499
Exon	MSTRG.10342	MSTRG.10342.1		3	75159456	75160036
Exon	MSTRG.10342	MSTRG.10342.1		2	75158632	75158867
Trancript	MSTRG.10345	MSTRG.10345.1	chr18		75518221	75526863	7.47669	3
Exon	MSTRG.10345	MSTRG.10345.1		1	75518221	75520159
Exon	MSTRG.10345	MSTRG.10345.1		3	75526584	75526863
Exon	MSTRG.10345	MSTRG.10345.1		2	75524729	75525516
Trancript	MSTRG.10345	MSTRG.10345.2	chr18		75518335	75526712	6.10855	4
Exon	MSTRG.10345	MSTRG.10345.2		1	75518335	75520159
Exon	MSTRG.10345	MSTRG.10345.2		3	75525449	75525516
Exon	MSTRG.10345	MSTRG.10345.2		2	75524729	75524913
Exon	MSTRG.10345	MSTRG.10345.2		4	75526584	75526712
Trancript	MSTRG.10345	MSTRG.10345.3	chr18		75524149	75526726	3.77363	3
Exon	MSTRG.10345	MSTRG.10345.3		1	75524149	75524481
Exon	MSTRG.10345	MSTRG.10345.3		3	75526584	75526726
Exon	MSTRG.10345	MSTRG.10345.3		2	75524729	75525516
Trancript	MSTRG.10350	MSTRG.10350.1	chr18		76400336	76401350	1.18223	1
Exon	MSTRG.10350	MSTRG.10350.1		1	76400336	76401350
Trancript	MSTRG.10352	MSTRG.10352.1	chr18		76857214	76871730	3.57877	3
Exon	MSTRG.10352	MSTRG.10352.1		1	76857214	76857613
Exon	MSTRG.10352	MSTRG.10352.1		3	76871442	76871730
Exon	MSTRG.10352	MSTRG.10352.1		2	76861240	76861366
Trancript	MSTRG.10354	MSTRG.10354.1	chr18		77182842	77189993	3.10265	2
Exon	MSTRG.10354	MSTRG.10354.1		1	77182842	77183270
Exon	MSTRG.10354	MSTRG.10354.1		2	77189852	77189993
Trancript	MSTRG.10356	MSTRG.10356.1	chr18		77299894	77301391	1.26492	1
Exon	MSTRG.10356	MSTRG.10356.1		1	77299894	77301391
Trancript	MSTRG.10357	MSTRG.10357.1	chr18		77302886	77303854	2.92701	1
Exon	MSTRG.10357	MSTRG.10357.1		1	77302886	77303854
Trancript	MSTRG.10359	MSTRG.10359.1	chr18		77399919	77400124	3.17731	1
Exon	MSTRG.10359	MSTRG.10359.1		1	77399919	77400124
Trancript	MSTRG.1036	MSTRG.1036.1	chr1		166390060	166390289	3.42986	1
Exon	MSTRG.1036	MSTRG.1036.1		1	166390060	166390289
Trancript	MSTRG.10363	MSTRG.10363.1	chr18		77968552	77971595	1.51721	2
Exon	MSTRG.10363	MSTRG.10363.1		1	77968552	77969217
Exon	MSTRG.10363	MSTRG.10363.1		2	77971543	77971595
Trancript	MSTRG.10367	MSTRG.10367.1	chr18		78134739	78134953	4.28067	1
Exon	MSTRG.10367	MSTRG.10367.1		1	78134739	78134953
Trancript	MSTRG.10369	MSTRG.10369.1	chr18		78232823	78234013	2.49866	1
Exon	MSTRG.10369	MSTRG.10369.1		1	78232823	78234013
Trancript	MSTRG.10371	MSTRG.10371.1	chr18		80156319	80156610	3.99303	1
Exon	MSTRG.10371	MSTRG.10371.1		1	80156319	80156610
Trancript	MSTRG.10379	MSTRG.10379.1	chr18		80666413	80672552	3.23479	1
Exon	MSTRG.10379	MSTRG.10379.1		1	80666413	80672552
Trancript	MSTRG.10383	MSTRG.10383.1	chr18		82507745	82509372	128.782	1
Exon	MSTRG.10383	MSTRG.10383.1		1	82507745	82509372
Trancript	MSTRG.10385	MSTRG.10385.1	chr18		82692979	82693442	78.4028	1
Exon	MSTRG.10385	MSTRG.10385.1		1	82692979	82693442
Trancript	MSTRG.10387	MSTRG.10387.1	chr18		82862292	82871589	9.26976	2
Exon	MSTRG.10387	MSTRG.10387.1		1	82862292	82863701
Exon	MSTRG.10387	MSTRG.10387.1		2	82868877	82871589
Trancript	MSTRG.10388	MSTRG.10388.1	chr18		82862292	82863502	10.9112	1
Exon	MSTRG.10388	MSTRG.10388.1		1	82862292	82863502
Trancript	MSTRG.10392	MSTRG.10392.3	chr18		84181143	84198809	8.55795	2
Exon	MSTRG.10392	MSTRG.10392.3		1	84181143	84185633
Exon	MSTRG.10392	MSTRG.10392.3		2	84198739	84198809
Trancript	MSTRG.10393	MSTRG.10393.1	chr18		84257019	84257414	2.75474	1
Exon	MSTRG.10393	MSTRG.10393.1		1	84257019	84257414
Trancript	MSTRG.10395	MSTRG.10395.2	chr18		84377143	84398471	1.04933	3
Exon	MSTRG.10395	MSTRG.10395.2		1	84377143	84379473
Exon	MSTRG.10395	MSTRG.10395.2		3	84398453	84398471
Exon	MSTRG.10395	MSTRG.10395.2		2	84397941	84398003
Trancript	MSTRG.10396	MSTRG.10396.1	chr18		84398691	84400471	4.83881	1
Exon	MSTRG.10396	MSTRG.10396.1		1	84398691	84400471
Trancript	MSTRG.10397	MSTRG.10397.1	chr18		84759880	84761527	2.62018	1
Exon	MSTRG.10397	MSTRG.10397.1		1	84759880	84761527
Trancript	MSTRG.10398	MSTRG.10398.1	chr18		84821092	84889493	1.24742	2
Exon	MSTRG.10398	MSTRG.10398.1		1	84821092	84821118
Exon	MSTRG.10398	MSTRG.10398.1		2	84888467	84889493
Trancript	MSTRG.10407	MSTRG.10407.1	chr18		85115871	85116232	4.32132	1
Exon	MSTRG.10407	MSTRG.10407.1		1	85115871	85116232
Trancript	MSTRG.10409	MSTRG.10409.1	chr18		86016704	86016922	4.98117	1
Exon	MSTRG.10409	MSTRG.10409.1		1	86016704	86016922
Trancript	MSTRG.10410	MSTRG.10410.1	chr18		86412407	86412809	2.4362	1
Exon	MSTRG.10410	MSTRG.10410.1		1	86412407	86412809
Trancript	MSTRG.10412	MSTRG.10412.1	chr18		88020878	88021415	6.64664	1
Exon	MSTRG.10412	MSTRG.10412.1		1	88020878	88021415
Trancript	MSTRG.10417	MSTRG.10417.1	chr18		90480377	90480764	2.95211	1
Exon	MSTRG.10417	MSTRG.10417.1		1	90480377	90480764
Trancript	MSTRG.10418	MSTRG.10418.1	chr18		90481122	90481531	1.85981	1
Exon	MSTRG.10418	MSTRG.10418.1		1	90481122	90481531
Trancript	MSTRG.10420	MSTRG.10420.1	chr18		90749158	90762340	2.45894	4
Exon	MSTRG.10420	MSTRG.10420.1		1	90749158	90749291
Exon	MSTRG.10420	MSTRG.10420.1		3	90758666	90758726
Exon	MSTRG.10420	MSTRG.10420.1		2	90758348	90758474
Exon	MSTRG.10420	MSTRG.10420.1		4	90760223	90762340
Trancript	MSTRG.10424	MSTRG.10424.1	chr19		3294269	3305562	3.68851	2
Exon	MSTRG.10424	MSTRG.10424.1		1	3294269	3298245
Exon	MSTRG.10424	MSTRG.10424.1		2	3298295	3305562
Trancript	MSTRG.10424	MSTRG.10424.2	chr19		3294302	3305361	2.80348	2
Exon	MSTRG.10424	MSTRG.10424.2		1	3294302	3298195
Exon	MSTRG.10424	MSTRG.10424.2		2	3298344	3305361
Trancript	MSTRG.10424	MSTRG.10424.5	chr19		3299584	3305454	1.64014	2
Exon	MSTRG.10424	MSTRG.10424.5		1	3299584	3304431
Exon	MSTRG.10424	MSTRG.10424.5		2	3305120	3305454
Trancript	MSTRG.10426	MSTRG.10426.1	chr19		3387465	3387830	2.94775	1
Exon	MSTRG.10426	MSTRG.10426.1		1	3387465	3387830
Trancript	MSTRG.10430	MSTRG.10430.1	chr19		3649390	3651280	4.04028	2
Exon	MSTRG.10430	MSTRG.10430.1		1	3649390	3649445
Exon	MSTRG.10430	MSTRG.10430.1		2	3650986	3651280
Trancript	MSTRG.10431	MSTRG.10431.1	chr19		3689927	3708216	3.18123	3
Exon	MSTRG.10431	MSTRG.10431.1		1	3689927	3690000
Exon	MSTRG.10431	MSTRG.10431.1		3	3708061	3708216
Exon	MSTRG.10431	MSTRG.10431.1		2	3706646	3706785
Trancript	MSTRG.10433	MSTRG.10433.1	chr19		3763666	3764438	2.61923	1
Exon	MSTRG.10433	MSTRG.10433.1		1	3763666	3764438
Trancript	MSTRG.10435	MSTRG.10435.1	chr19		3821519	3822371	3.90477	1
Exon	MSTRG.10435	MSTRG.10435.1		1	3821519	3822371
Trancript	MSTRG.10451	MSTRG.10451.1	chr19		4135203	4136316	2.79084	1
Exon	MSTRG.10451	MSTRG.10451.1		1	4135203	4136316
Trancript	MSTRG.10459	MSTRG.10459.6	chr19		4220704	4221848	3.23928	1
Exon	MSTRG.10459	MSTRG.10459.6		1	4220704	4221848
Trancript	MSTRG.1046	MSTRG.1046.1	chr1		167720751	167721121	1.34313	1
Exon	MSTRG.1046	MSTRG.1046.1		1	167720751	167721121
Trancript	MSTRG.10460	MSTRG.10460.1	chr19		4218592	4220119	2.07609	1
Exon	MSTRG.10460	MSTRG.10460.1		1	4218592	4220119
Trancript	MSTRG.10466	MSTRG.10466.1	chr19		4413350	4414600	1.46845	1
Exon	MSTRG.10466	MSTRG.10466.1		1	4413350	4414600
Trancript	MSTRG.10470	MSTRG.10470.1	chr19		4444707	4445184	1.06805	1
Exon	MSTRG.10470	MSTRG.10470.1		1	4444707	4445184
Trancript	MSTRG.10473	MSTRG.10473.2	chr19		4611789	4615790	3.53034	2
Exon	MSTRG.10473	MSTRG.10473.2		1	4611789	4612638
Exon	MSTRG.10473	MSTRG.10473.2		2	4613156	4615790
Trancript	MSTRG.10477	MSTRG.10477.1	chr19		4661406	4661625	1.55698	1
Exon	MSTRG.10477	MSTRG.10477.1		1	4661406	4661625
Trancript	MSTRG.10479	MSTRG.10479.1	chr19		4754283	4754642	2.05145	1
Exon	MSTRG.10479	MSTRG.10479.1		1	4754283	4754642
Trancript	MSTRG.1048	MSTRG.1048.1	chr1		167974553	167976281	3.03035	1
Exon	MSTRG.1048	MSTRG.1048.1		1	167974553	167976281
Trancript	MSTRG.10480	MSTRG.10480.6	chr19		4759433	4765940	1.1667	2
Exon	MSTRG.10480	MSTRG.10480.6		1	4759433	4762647
Exon	MSTRG.10480	MSTRG.10480.6		2	4764350	4765940
Trancript	MSTRG.1049	MSTRG.1049.1	chr1		167976694	167977067	2.04175	1
Exon	MSTRG.1049	MSTRG.1049.1		1	167976694	167977067
Trancript	MSTRG.10497	MSTRG.10497.1	chr19		5096442	5098022	5.39228	1
Exon	MSTRG.10497	MSTRG.10497.1		1	5096442	5098022
Trancript	MSTRG.1050	MSTRG.1050.1	chr1		167977551	167981096	2.31045	2
Exon	MSTRG.1050	MSTRG.1050.1		1	167977551	167979567
Exon	MSTRG.1050	MSTRG.1050.1		2	167979842	167981096
Trancript	MSTRG.1051	MSTRG.1051.1	chr1		167977551	167979736	2.55286	2
Exon	MSTRG.1051	MSTRG.1051.1		1	167977551	167979012
Exon	MSTRG.1051	MSTRG.1051.1		2	167979125	167979736
Trancript	MSTRG.10510	MSTRG.10510.1	chr19		5435942	5436764	6.84835	1
Exon	MSTRG.10510	MSTRG.10510.1		1	5435942	5436764
Trancript	MSTRG.10519	MSTRG.10519.1	chr19		5510830	5549764	3.55934	4
Exon	MSTRG.10519	MSTRG.10519.1		1	5510830	5512946
Exon	MSTRG.10519	MSTRG.10519.1		3	5531540	5531658
Exon	MSTRG.10519	MSTRG.10519.1		2	5517653	5517692
Exon	MSTRG.10519	MSTRG.10519.1		4	5549682	5549764
Trancript	MSTRG.10522	MSTRG.10522.1	chr19		5571511	5573843	1.28212	1
Exon	MSTRG.10522	MSTRG.10522.1		1	5571511	5573843
Trancript	MSTRG.1053	MSTRG.1053.1	chr1		167995335	167998993	1.42545	1
Exon	MSTRG.1053	MSTRG.1053.1		1	167995335	167998993
Trancript	MSTRG.10533	MSTRG.10533.1	chr19		5739143	5739727	2.98359	1
Exon	MSTRG.10533	MSTRG.10533.1		1	5739143	5739727
Trancript	MSTRG.10536	MSTRG.10536.1	chr19		5771482	5771687	4.76596	1
Exon	MSTRG.10536	MSTRG.10536.1		1	5771482	5771687
Trancript	MSTRG.10537	MSTRG.10537.1	chr19		5772981	5773586	2.33116	1
Exon	MSTRG.10537	MSTRG.10537.1		1	5772981	5773586
Trancript	MSTRG.10542	MSTRG.10542.1	chr19		5877847	5878228	1.71342	1
Exon	MSTRG.10542	MSTRG.10542.1		1	5877847	5878228
Trancript	MSTRG.10544	MSTRG.10544.1	chr19		5891081	5894363	2.49984	2
Exon	MSTRG.10544	MSTRG.10544.1		1	5891081	5893117
Exon	MSTRG.10544	MSTRG.10544.1		2	5893970	5894363
Trancript	MSTRG.10546	MSTRG.10546.1	chr19		5910555	5914838	9.25376	3
Exon	MSTRG.10546	MSTRG.10546.1		1	5910555	5910587
Exon	MSTRG.10546	MSTRG.10546.1		3	5914537	5914838
Exon	MSTRG.10546	MSTRG.10546.1		2	5912795	5913072
Trancript	MSTRG.10551	MSTRG.10551.1	chr19		6043329	6046751	1.3583	2
Exon	MSTRG.10551	MSTRG.10551.1		1	6043329	6044883
Exon	MSTRG.10551	MSTRG.10551.1		2	6046659	6046751
Trancript	MSTRG.10561	MSTRG.10561.1	chr19		6098225	6098586	1.18403	1
Exon	MSTRG.10561	MSTRG.10561.1		1	6098225	6098586
Trancript	MSTRG.10562	MSTRG.10562.1	chr19		6099177	6100368	1.37183	1
Exon	MSTRG.10562	MSTRG.10562.1		1	6099177	6100368
Trancript	MSTRG.10563	MSTRG.10563.2	chr19		6114188	6114920	1.25746	2
Exon	MSTRG.10563	MSTRG.10563.2		1	6114188	6114777
Exon	MSTRG.10563	MSTRG.10563.2		2	6114854	6114920
Trancript	MSTRG.10563	MSTRG.10563.3	chr19		6115044	6115786	1.23869	1
Exon	MSTRG.10563	MSTRG.10563.3		1	6115044	6115786
Trancript	MSTRG.10564	MSTRG.10564.1	chr19		6110721	6110954	2.79712	1
Exon	MSTRG.10564	MSTRG.10564.1		1	6110721	6110954
Trancript	MSTRG.10571	MSTRG.10571.1	chr19		6275298	6275596	3.5178	1
Exon	MSTRG.10571	MSTRG.10571.1		1	6275298	6275596
Trancript	MSTRG.10577	MSTRG.10577.1	chr19		6355617	6363679	3.18991	3
Exon	MSTRG.10577	MSTRG.10577.1		1	6355617	6355840
Exon	MSTRG.10577	MSTRG.10577.1		3	6363328	6363679
Exon	MSTRG.10577	MSTRG.10577.1		2	6360660	6360781
Trancript	MSTRG.10577	MSTRG.10577.2	chr19		6355620	6363697	2.96508	3
Exon	MSTRG.10577	MSTRG.10577.2		1	6355620	6355840
Exon	MSTRG.10577	MSTRG.10577.2		3	6363607	6363697
Exon	MSTRG.10577	MSTRG.10577.2		2	6360660	6360781
Trancript	MSTRG.10583	MSTRG.10583.1	chr19		6592185	6593115	3.84951	1
Exon	MSTRG.10583	MSTRG.10583.1		1	6592185	6593115
Trancript	MSTRG.1059	MSTRG.1059.1	chr1		168361639	168362029	26.2229	1
Exon	MSTRG.1059	MSTRG.1059.1		1	168361639	168362029
Trancript	MSTRG.10590	MSTRG.10590.1	chr19		6988916	6989428	4.0977	1
Exon	MSTRG.10590	MSTRG.10590.1		1	6988916	6989428
Trancript	MSTRG.10591	MSTRG.10591.1	chr19		6991745	6992756	3.44941	1
Exon	MSTRG.10591	MSTRG.10591.1		1	6991745	6992756
Trancript	MSTRG.10595	MSTRG.10595.3	chr19		7017052	7026395	4.07677	2
Exon	MSTRG.10595	MSTRG.10595.3		1	7017052	7017536
Exon	MSTRG.10595	MSTRG.10595.3		2	7025130	7026395
Trancript	MSTRG.10597	MSTRG.10597.1	chr19		7044375	7044676	2.88613	1
Exon	MSTRG.10597	MSTRG.10597.1		1	7044375	7044676
Trancript	MSTRG.10598	MSTRG.10598.1	chr19		7047853	7048073	1.23149	1
Exon	MSTRG.10598	MSTRG.10598.1		1	7047853	7048073
Trancript	MSTRG.10599	MSTRG.10599.1	chr19		7048679	7049474	6.97832	1
Exon	MSTRG.10599	MSTRG.10599.1		1	7048679	7049474
Trancript	MSTRG.1060	MSTRG.1060.1	chr1		168875707	168876519	8.71941	1
Exon	MSTRG.1060	MSTRG.1060.1		1	168875707	168876519
Trancript	MSTRG.10609	MSTRG.10609.1	chr19		7161999	7235166	1.8274	3
Exon	MSTRG.10609	MSTRG.10609.1		1	7161999	7171719
Exon	MSTRG.10609	MSTRG.10609.1		3	7235122	7235166
Exon	MSTRG.10609	MSTRG.10609.1		2	7179577	7180492
Trancript	MSTRG.10616	MSTRG.10616.1	chr19		7435647	7435983	4.34732	1
Exon	MSTRG.10616	MSTRG.10616.1		1	7435647	7435983
Trancript	MSTRG.10618	MSTRG.10618.1	chr19		7469039	7469455	2.87761	1
Exon	MSTRG.10618	MSTRG.10618.1		1	7469039	7469455
Trancript	MSTRG.10619	MSTRG.10619.1	chr19		7471710	7473958	23.2913	1
Exon	MSTRG.10619	MSTRG.10619.1		1	7471710	7473958
Trancript	MSTRG.10620	MSTRG.10620.2	chr19		7491655	7500394	6.07858	3
Exon	MSTRG.10620	MSTRG.10620.2		1	7491655	7492407
Exon	MSTRG.10620	MSTRG.10620.2		3	7496404	7500394
Exon	MSTRG.10620	MSTRG.10620.2		2	7494557	7496134
Trancript	MSTRG.10623	MSTRG.10623.1	chr19		7613629	7614111	6.35554	1
Exon	MSTRG.10623	MSTRG.10623.1		1	7613629	7614111
Trancript	MSTRG.10625	MSTRG.10625.1	chr19		7656028	7658687	1.78681	1
Exon	MSTRG.10625	MSTRG.10625.1		1	7656028	7658687
Trancript	MSTRG.10626	MSTRG.10626.1	chr19		7663817	7666931	3.40605	1
Exon	MSTRG.10626	MSTRG.10626.1		1	7663817	7666931
Trancript	MSTRG.10627	MSTRG.10627.1	chr19		7668037	7668784	2.76948	1
Exon	MSTRG.10627	MSTRG.10627.1		1	7668037	7668784
Trancript	MSTRG.10628	MSTRG.10628.1	chr19		7671137	7675495	3.6832	2
Exon	MSTRG.10628	MSTRG.10628.1		1	7671137	7673400
Exon	MSTRG.10628	MSTRG.10628.1		2	7675138	7675495
Trancript	MSTRG.10629	MSTRG.10629.1	chr19		7714594	7715494	6.15661	1
Exon	MSTRG.10629	MSTRG.10629.1		1	7714594	7715494
Trancript	MSTRG.10630	MSTRG.10630.1	chr19		7716459	7725075	3.48138	1
Exon	MSTRG.10630	MSTRG.10630.1		1	7716459	7725075
Trancript	MSTRG.10631	MSTRG.10631.1	chr19		7742804	7743647	5.30057	1
Exon	MSTRG.10631	MSTRG.10631.1		1	7742804	7743647
Trancript	MSTRG.10633	MSTRG.10633.1	chr19		8035156	8035372	1.25677	1
Exon	MSTRG.10633	MSTRG.10633.1		1	8035156	8035372
Trancript	MSTRG.10635	MSTRG.10635.1	chr19		8357528	8359403	1.14844	1
Exon	MSTRG.10635	MSTRG.10635.1		1	8357528	8359403
Trancript	MSTRG.10636	MSTRG.10636.1	chr19		8360141	8360741	1.66445	1
Exon	MSTRG.10636	MSTRG.10636.1		1	8360141	8360741
Trancript	MSTRG.1064	MSTRG.1064.1	chr1		169028473	169028716	2.90602	1
Exon	MSTRG.1064	MSTRG.1064.1		1	169028473	169028716
Trancript	MSTRG.10641	MSTRG.10641.1	chr19		8666172	8666471	1.07997	1
Exon	MSTRG.10641	MSTRG.10641.1		1	8666172	8666471
Trancript	MSTRG.10642	MSTRG.10642.1	chr19		8667374	8667646	3.5963	1
Exon	MSTRG.10642	MSTRG.10642.1		1	8667374	8667646
Trancript	MSTRG.10662	MSTRG.10662.1	chr19		8910034	8910504	1.64442	1
Exon	MSTRG.10662	MSTRG.10662.1		1	8910034	8910504
Trancript	MSTRG.10667	MSTRG.10667.1	chr19		8951321	8951733	1.44848	1
Exon	MSTRG.10667	MSTRG.10667.1		1	8951321	8951733
Trancript	MSTRG.1067	MSTRG.1067.1	chr1		169270220	169270668	17.5739	1
Exon	MSTRG.1067	MSTRG.1067.1		1	169270220	169270668
Trancript	MSTRG.10676	MSTRG.10676.1	chr19		9011714	9015790	1.40903	3
Exon	MSTRG.10676	MSTRG.10676.1		1	9011714	9011789
Exon	MSTRG.10676	MSTRG.10676.1		3	9015692	9015790
Exon	MSTRG.10676	MSTRG.10676.1		2	9012936	9013039
Trancript	MSTRG.10681	MSTRG.10681.2	chr19		9083509	9086691	3.21706	3
Exon	MSTRG.10681	MSTRG.10681.2		1	9083509	9083562
Exon	MSTRG.10681	MSTRG.10681.2		3	9086593	9086691
Exon	MSTRG.10681	MSTRG.10681.2		2	9086065	9086208
Trancript	MSTRG.10681	MSTRG.10681.3	chr19		9083509	9086691	1.4079	2
Exon	MSTRG.10681	MSTRG.10681.3		1	9083509	9083706
Exon	MSTRG.10681	MSTRG.10681.3		2	9086593	9086691
Trancript	MSTRG.10681	MSTRG.10681.4	chr19		9084232	9089223	1.67777	3
Exon	MSTRG.10681	MSTRG.10681.4		1	9084232	9084324
Exon	MSTRG.10681	MSTRG.10681.4		3	9089125	9089223
Exon	MSTRG.10681	MSTRG.10681.4		2	9086065	9086208
Trancript	MSTRG.10682	MSTRG.10682.1	chr19		9184393	9185954	9.27943	1
Exon	MSTRG.10682	MSTRG.10682.1		1	9184393	9185954
Trancript	MSTRG.10685	MSTRG.10685.1	chr19		9290835	9344123	57.4493	2
Exon	MSTRG.10685	MSTRG.10685.1		1	9290835	9291407
Exon	MSTRG.10685	MSTRG.10685.1		2	9344110	9344123
Trancript	MSTRG.10686	MSTRG.10686.1	chr19		9357737	9358993	4.20903	1
Exon	MSTRG.10686	MSTRG.10686.1		1	9357737	9358993
Trancript	MSTRG.10688	MSTRG.10688.1	chr19		9903433	9911650	3.04328	2
Exon	MSTRG.10688	MSTRG.10688.1		1	9903433	9905901
Exon	MSTRG.10688	MSTRG.10688.1		2	9911204	9911650
Trancript	MSTRG.10689	MSTRG.10689.1	chr19		9903433	9905659	2.36346	1
Exon	MSTRG.10689	MSTRG.10689.1		1	9903433	9905659
Trancript	MSTRG.10690	MSTRG.10690.1	chr19		9911073	9911653	3.9828	1
Exon	MSTRG.10690	MSTRG.10690.1		1	9911073	9911653
Trancript	MSTRG.10691	MSTRG.10691.1	chr19		9939441	9942101	1.4545	1
Exon	MSTRG.10691	MSTRG.10691.1		1	9939441	9942101
Trancript	MSTRG.10692	MSTRG.10692.1	chr19		9943565	9946402	1.69051	1
Exon	MSTRG.10692	MSTRG.10692.1		1	9943565	9946402
Trancript	MSTRG.10694	MSTRG.10694.1	chr19		9974181	9977069	1.80908	3
Exon	MSTRG.10694	MSTRG.10694.1		1	9974181	9974510
Exon	MSTRG.10694	MSTRG.10694.1		3	9977007	9977069
Exon	MSTRG.10694	MSTRG.10694.1		2	9975358	9975567
Trancript	MSTRG.10705	MSTRG.10705.2	chr19		10400015	10436211	1.46046	5
Exon	MSTRG.10705	MSTRG.10705.2		1	10400015	10400215
Exon	MSTRG.10705	MSTRG.10705.2		3	10426762	10427486
Exon	MSTRG.10705	MSTRG.10705.2		2	10400326	10400431
Exon	MSTRG.10705	MSTRG.10705.2		5	10433346	10436211
Exon	MSTRG.10705	MSTRG.10705.2		4	10430885	10430953
Trancript	MSTRG.10710	MSTRG.10710.1	chr19		10573277	10573514	2.75011	1
Exon	MSTRG.10710	MSTRG.10710.1		1	10573277	10573514
Trancript	MSTRG.10716	MSTRG.10716.1	chr19		10665961	10666373	2.90548	1
Exon	MSTRG.10716	MSTRG.10716.1		1	10665961	10666373
Trancript	MSTRG.1072	MSTRG.1072.1	chr1		171184569	171191596	6.5458	3
Exon	MSTRG.1072	MSTRG.1072.1		1	171184569	171184973
Exon	MSTRG.1072	MSTRG.1072.1		3	171188112	171191596
Exon	MSTRG.1072	MSTRG.1072.1		2	171187329	171187460
Trancript	MSTRG.10727	MSTRG.10727.1	chr19		11023205	11023566	1.40905	2
Exon	MSTRG.10727	MSTRG.10727.1		1	11023205	11023359
Exon	MSTRG.10727	MSTRG.10727.1		2	11023420	11023566
Trancript	MSTRG.10730	MSTRG.10730.1	chr19		11195516	11197059	2.9289	1
Exon	MSTRG.10730	MSTRG.10730.1		1	11195516	11197059
Trancript	MSTRG.10741	MSTRG.10741.1	chr19		11886704	11889976	3.07333	2
Exon	MSTRG.10741	MSTRG.10741.1		1	11886704	11886851
Exon	MSTRG.10741	MSTRG.10741.1		2	11889813	11889976
Trancript	MSTRG.10742	MSTRG.10742.1	chr19		11895899	11898206	3.26176	1
Exon	MSTRG.10742	MSTRG.10742.1		1	11895899	11898206
Trancript	MSTRG.10743	MSTRG.10743.1	chr19		11898473	11899506	1.58251	1
Exon	MSTRG.10743	MSTRG.10743.1		1	11898473	11899506
Trancript	MSTRG.10744	MSTRG.10744.1	chr19		11922763	11923250	3.57664	1
Exon	MSTRG.10744	MSTRG.10744.1		1	11922763	11923250
Trancript	MSTRG.10745	MSTRG.10745.1	chr19		11952667	11952899	1.11164	1
Exon	MSTRG.10745	MSTRG.10745.1		1	11952667	11952899
Trancript	MSTRG.10749	MSTRG.10749.1	chr19		12535164	12539766	2.85742	2
Exon	MSTRG.10749	MSTRG.10749.1		1	12535164	12535351
Exon	MSTRG.10749	MSTRG.10749.1		2	12535641	12539766
Trancript	MSTRG.10753	MSTRG.10753.1	chr19		12671046	12672682	1.45128	2
Exon	MSTRG.10753	MSTRG.10753.1		1	12671046	12671074
Exon	MSTRG.10753	MSTRG.10753.1		2	12672261	12672682
Trancript	MSTRG.10756	MSTRG.10756.1	chr19		12873178	12873823	1.09763	1
Exon	MSTRG.10756	MSTRG.10756.1		1	12873178	12873823
Trancript	MSTRG.10757	MSTRG.10757.1	chr19		12875861	12876174	2.67855	1
Exon	MSTRG.10757	MSTRG.10757.1		1	12875861	12876174
Trancript	MSTRG.10760	MSTRG.10760.1	chr19		15034822	15035056	2.78521	1
Exon	MSTRG.10760	MSTRG.10760.1		1	15034822	15035056
Trancript	MSTRG.10762	MSTRG.10762.1	chr19		16028708	16030193	3.0936	1
Exon	MSTRG.10762	MSTRG.10762.1		1	16028708	16030193
Trancript	MSTRG.10766	MSTRG.10766.1	chr19		16086607	16086862	4.10868	1
Exon	MSTRG.10766	MSTRG.10766.1		1	16086607	16086862
Trancript	MSTRG.10767	MSTRG.10767.1	chr19		16206037	16206726	1.89401	1
Exon	MSTRG.10767	MSTRG.10767.1		1	16206037	16206726
Trancript	MSTRG.10768	MSTRG.10768.2	chr19		16452567	16463138	3.06206	3
Exon	MSTRG.10768	MSTRG.10768.2		1	16452567	16452800
Exon	MSTRG.10768	MSTRG.10768.2		3	16461044	16463138
Exon	MSTRG.10768	MSTRG.10768.2		2	16457694	16460197
Trancript	MSTRG.10770	MSTRG.10770.1	chr19		16340941	16342129	172.022	1
Exon	MSTRG.10770	MSTRG.10770.1		1	16340941	16342129
Trancript	MSTRG.10775	MSTRG.10775.1	chr19		17287428	17287796	4.43446	1
Exon	MSTRG.10775	MSTRG.10775.1		1	17287428	17287796
Trancript	MSTRG.10777	MSTRG.10777.1	chr19		17292478	17293023	2.99691	1
Exon	MSTRG.10777	MSTRG.10777.1		1	17292478	17293023
Trancript	MSTRG.10780	MSTRG.10780.1	chr19		18001170	18002488	29.6855	1
Exon	MSTRG.10780	MSTRG.10780.1		1	18001170	18002488
Trancript	MSTRG.10781	MSTRG.10781.1	chr19		18001170	18002488	29.6855	1
Exon	MSTRG.10781	MSTRG.10781.1		1	18001170	18002488
Trancript	MSTRG.10784	MSTRG.10784.1	chr19		18713225	18713593	2.1315	1
Exon	MSTRG.10784	MSTRG.10784.1		1	18713225	18713593
Trancript	MSTRG.10786	MSTRG.10786.1	chr19		19000387	19001339	1.40048	1
Exon	MSTRG.10786	MSTRG.10786.1		1	19000387	19001339
Trancript	MSTRG.10790	MSTRG.10790.1	chr19		20075345	20077472	1.01327	1
Exon	MSTRG.10790	MSTRG.10790.1		1	20075345	20077472
Trancript	MSTRG.10791	MSTRG.10791.1	chr19		20078619	20084757	3.15231	2
Exon	MSTRG.10791	MSTRG.10791.1		1	20078619	20080764
Exon	MSTRG.10791	MSTRG.10791.1		2	20084311	20084757
Trancript	MSTRG.10796	MSTRG.10796.1	chr19		20764027	20766894	3.87854	1
Exon	MSTRG.10796	MSTRG.10796.1		1	20764027	20766894
Trancript	MSTRG.10800	MSTRG.10800.1	chr19		21345637	21346650	4.64752	1
Exon	MSTRG.10800	MSTRG.10800.1		1	21345637	21346650
Trancript	MSTRG.10802	MSTRG.10802.1	chr19		21630085	21630698	3.05587	1
Exon	MSTRG.10802	MSTRG.10802.1		1	21630085	21630698
Trancript	MSTRG.10806	MSTRG.10806.24	chr19		22825173	22846871	8.15072	2
Exon	MSTRG.10806	MSTRG.10806.24		1	22825173	22828055
Exon	MSTRG.10806	MSTRG.10806.24		2	22843609	22846871
Trancript	MSTRG.10806	MSTRG.10806.25	chr19		22956614	23069867	20.4075	3
Exon	MSTRG.10806	MSTRG.10806.25		1	22956614	22956626
Exon	MSTRG.10806	MSTRG.10806.25		3	23064999	23069867
Exon	MSTRG.10806	MSTRG.10806.25		2	23039876	23039934
Trancript	MSTRG.10806	MSTRG.10806.26	chr19		23016771	23069852	27.0799	3
Exon	MSTRG.10806	MSTRG.10806.26		1	23016771	23016794
Exon	MSTRG.10806	MSTRG.10806.26		3	23064993	23069852
Exon	MSTRG.10806	MSTRG.10806.26		2	23039891	23039934
Trancript	MSTRG.10807	MSTRG.10807.1	chr19		22515506	22518148	16.0676	1
Exon	MSTRG.10807	MSTRG.10807.1		1	22515506	22518148
Trancript	MSTRG.10808	MSTRG.10808.1	chr19		22765241	22766689	2.32138	2
Exon	MSTRG.10808	MSTRG.10808.1		1	22765241	22765943
Exon	MSTRG.10808	MSTRG.10808.1		2	22766432	22766689
Trancript	MSTRG.10810	MSTRG.10810.1	chr19		22828059	22835750	6.08491	1
Exon	MSTRG.10810	MSTRG.10810.1		1	22828059	22835750
Trancript	MSTRG.10812	MSTRG.10812.1	chr19		23073882	23075138	3.47136	1
Exon	MSTRG.10812	MSTRG.10812.1		1	23073882	23075138
Trancript	MSTRG.10820	MSTRG.10820.1	chr19		23694236	23694855	59.8601	1
Exon	MSTRG.10820	MSTRG.10820.1		1	23694236	23694855
Trancript	MSTRG.10821	MSTRG.10821.1	chr19		23750307	23751231	48.4473	1
Exon	MSTRG.10821	MSTRG.10821.1		1	23750307	23751231
Trancript	MSTRG.10823	MSTRG.10823.1	chr19		23796252	23806128	12.2314	1
Exon	MSTRG.10823	MSTRG.10823.1		1	23796252	23806128
Trancript	MSTRG.10828	MSTRG.10828.1	chr19		24363481	24365183	5.07111	1
Exon	MSTRG.10828	MSTRG.10828.1		1	24363481	24365183
Trancript	MSTRG.1083	MSTRG.1083.1	chr1		172244841	172245538	71.815	1
Exon	MSTRG.1083	MSTRG.1083.1		1	172244841	172245538
Trancript	MSTRG.10831	MSTRG.10831.1	chr19		24630774	24634070	2.31675	1
Exon	MSTRG.10831	MSTRG.10831.1		1	24630774	24634070
Trancript	MSTRG.10832	MSTRG.10832.1	chr19		24634343	24636744	2.21264	1
Exon	MSTRG.10832	MSTRG.10832.1		1	24634343	24636744
Trancript	MSTRG.10835	MSTRG.10835.1	chr19		24936405	24936912	2.6488	1
Exon	MSTRG.10835	MSTRG.10835.1		1	24936405	24936912
Trancript	MSTRG.10836	MSTRG.10836.1	chr19		24950114	24951372	20.1019	1
Exon	MSTRG.10836	MSTRG.10836.1		1	24950114	24951372
Trancript	MSTRG.10840	MSTRG.10840.1	chr19		25107620	25108057	31.7134	1
Exon	MSTRG.10840	MSTRG.10840.1		1	25107620	25108057
Trancript	MSTRG.10842	MSTRG.10842.1	chr19		25421306	25421713	15.0619	1
Exon	MSTRG.10842	MSTRG.10842.1		1	25421306	25421713
Trancript	MSTRG.10845	MSTRG.10845.1	chr19		26994310	26994899	1.10937	1
Exon	MSTRG.10845	MSTRG.10845.1		1	26994310	26994899
Trancript	MSTRG.10847	MSTRG.10847.1	chr19		27208151	27208651	2.83062	1
Exon	MSTRG.10847	MSTRG.10847.1		1	27208151	27208651
Trancript	MSTRG.10848	MSTRG.10848.1	chr19		27279611	27279826	1.01007	1
Exon	MSTRG.10848	MSTRG.10848.1		1	27279611	27279826
Trancript	MSTRG.1085	MSTRG.1085.1	chr1		172581982	172595017	2.2372	2
Exon	MSTRG.1085	MSTRG.1085.1		1	172581982	172582661
Exon	MSTRG.1085	MSTRG.1085.1		2	172594877	172595017
Trancript	MSTRG.10857	MSTRG.10857.1	chr19		28360430	28360645	3.53525	1
Exon	MSTRG.10857	MSTRG.10857.1		1	28360430	28360645
Trancript	MSTRG.10859	MSTRG.10859.1	chr19		28837372	28837724	20.8595	1
Exon	MSTRG.10859	MSTRG.10859.1		1	28837372	28837724
Trancript	MSTRG.10861	MSTRG.10861.1	chr19		28937099	28937389	3.53004	1
Exon	MSTRG.10861	MSTRG.10861.1		1	28937099	28937389
Trancript	MSTRG.10865	MSTRG.10865.1	chr19		29077890	29078396	36.1133	1
Exon	MSTRG.10865	MSTRG.10865.1		1	29077890	29078396
Trancript	MSTRG.10870	MSTRG.10870.1	chr19		29234480	29235730	49.3552	1
Exon	MSTRG.10870	MSTRG.10870.1		1	29234480	29235730
Trancript	MSTRG.10876	MSTRG.10876.1	chr19		29680701	29681367	5.39714	1
Exon	MSTRG.10876	MSTRG.10876.1		1	29680701	29681367
Trancript	MSTRG.1088	MSTRG.1088.1	chr1		172803014	172803800	3.32669	1
Exon	MSTRG.1088	MSTRG.1088.1		1	172803014	172803800
Trancript	MSTRG.10882	MSTRG.10882.5	chr19		30166706	30168215	3.58921	2
Exon	MSTRG.10882	MSTRG.10882.5		1	30166706	30167539
Exon	MSTRG.10882	MSTRG.10882.5		2	30168005	30168215
Trancript	MSTRG.10883	MSTRG.10883.1	chr19		30169884	30170418	3.05853	1
Exon	MSTRG.10883	MSTRG.10883.1		1	30169884	30170418
Trancript	MSTRG.10885	MSTRG.10885.1	chr19		30612198	30612677	4.43168	1
Exon	MSTRG.10885	MSTRG.10885.1		1	30612198	30612677
Trancript	MSTRG.10886	MSTRG.10886.1	chr19		30612996	30613333	3.9746	1
Exon	MSTRG.10886	MSTRG.10886.1		1	30612996	30613333
Trancript	MSTRG.10891	MSTRG.10891.2	chr19		31157497	31161041	5.50873	2
Exon	MSTRG.10891	MSTRG.10891.2		1	31157497	31159098
Exon	MSTRG.10891	MSTRG.10891.2		2	31159159	31161041
Trancript	MSTRG.10891	MSTRG.10891.3	chr19		31157515	31161043	7.57741	2
Exon	MSTRG.10891	MSTRG.10891.3		1	31157515	31159128
Exon	MSTRG.10891	MSTRG.10891.3		2	31159159	31161043
Trancript	MSTRG.10894	MSTRG.10894.1	chr19		32463706	32466805	1.56485	1
Exon	MSTRG.10894	MSTRG.10894.1		1	32463706	32466805
Trancript	MSTRG.10895	MSTRG.10895.1	chr19		32540362	32541111	143.361	1
Exon	MSTRG.10895	MSTRG.10895.1		1	32540362	32541111
Trancript	MSTRG.10898	MSTRG.10898.1	chr19		32746446	32746824	3.74179	1
Exon	MSTRG.10898	MSTRG.10898.1		1	32746446	32746824
Trancript	MSTRG.10904	MSTRG.10904.1	chr19		33746768	33748534	8.15148	1
Exon	MSTRG.10904	MSTRG.10904.1		1	33746768	33748534
Trancript	MSTRG.1091	MSTRG.1091.1	chr1		172855453	172855793	16.795	1
Exon	MSTRG.1091	MSTRG.1091.1		1	172855453	172855793
Trancript	MSTRG.10912	MSTRG.10912.1	chr19		34670121	34670339	2.9887	1
Exon	MSTRG.10912	MSTRG.10912.1		1	34670121	34670339
Trancript	MSTRG.10913	MSTRG.10913.1	chr19		34682039	34687841	3.82861	2
Exon	MSTRG.10913	MSTRG.10913.1		1	34682039	34682253
Exon	MSTRG.10913	MSTRG.10913.1		2	34685921	34687841
Trancript	MSTRG.10914	MSTRG.10914.1	chr19		34727064	34737826	3.90184	1
Exon	MSTRG.10914	MSTRG.10914.1		1	34727064	34737826
Trancript	MSTRG.10920	MSTRG.10920.1	chr19		35998023	35999044	3.38172	2
Exon	MSTRG.10920	MSTRG.10920.1		1	35998023	35998037
Exon	MSTRG.10920	MSTRG.10920.1		2	35998860	35999044
Trancript	MSTRG.10924	MSTRG.10924.1	chr19		36666350	36667094	2.7821	1
Exon	MSTRG.10924	MSTRG.10924.1		1	36666350	36667094
Trancript	MSTRG.10926	MSTRG.10926.1	chr19		36681490	36681858	3.71903	1
Exon	MSTRG.10926	MSTRG.10926.1		1	36681490	36681858
Trancript	MSTRG.10927	MSTRG.10927.1	chr19		36682664	36683385	1.22535	1
Exon	MSTRG.10927	MSTRG.10927.1		1	36682664	36683385
Trancript	MSTRG.1093	MSTRG.1093.1	chr1		172877473	172877745	3.5963	1
Exon	MSTRG.1093	MSTRG.1093.1		1	172877473	172877745
Trancript	MSTRG.10940	MSTRG.10940.1	chr19		37752310	37772021	1.62274	3
Exon	MSTRG.10940	MSTRG.10940.1		1	37752310	37752886
Exon	MSTRG.10940	MSTRG.10940.1		3	37771650	37772021
Exon	MSTRG.10940	MSTRG.10940.1		2	37771218	37771353
Trancript	MSTRG.10948	MSTRG.10948.1	chr19		38451986	38452259	1.43954	1
Exon	MSTRG.10948	MSTRG.10948.1		1	38451986	38452259
Trancript	MSTRG.10949	MSTRG.10949.1	chr19		38453019	38453519	1.40878	1
Exon	MSTRG.10949	MSTRG.10949.1		1	38453019	38453519
Trancript	MSTRG.10952	MSTRG.10952.1	chr19		38777538	38777806	2.16283	1
Exon	MSTRG.10952	MSTRG.10952.1		1	38777538	38777806
Trancript	MSTRG.10953	MSTRG.10953.1	chr19		38778141	38778867	7.57761	1
Exon	MSTRG.10953	MSTRG.10953.1		1	38778141	38778867
Trancript	MSTRG.10956	MSTRG.10956.1	chr19		38989336	38989745	1.23461	1
Exon	MSTRG.10956	MSTRG.10956.1		1	38989336	38989745
Trancript	MSTRG.10958	MSTRG.10958.1	chr19		40287488	40287818	1.92798	1
Exon	MSTRG.10958	MSTRG.10958.1		1	40287488	40287818
Trancript	MSTRG.10963	MSTRG.10963.1	chr19		40633412	40636682	18.8029	1
Exon	MSTRG.10963	MSTRG.10963.1		1	40633412	40636682
Trancript	MSTRG.10964	MSTRG.10964.1	chr19		40663030	40665749	3.8988	3
Exon	MSTRG.10964	MSTRG.10964.1		1	40663030	40663109
Exon	MSTRG.10964	MSTRG.10964.1		3	40665329	40665749
Exon	MSTRG.10964	MSTRG.10964.1		2	40664345	40664397
Trancript	MSTRG.10965	MSTRG.10965.1	chr19		40666844	40673911	10.1747	2
Exon	MSTRG.10965	MSTRG.10965.1		1	40666844	40672032
Exon	MSTRG.10965	MSTRG.10965.1		2	40673716	40673911
Trancript	MSTRG.10967	MSTRG.10967.1	chr19		40674140	40675956	5.68182	2
Exon	MSTRG.10967	MSTRG.10967.1		1	40674140	40674200
Exon	MSTRG.10967	MSTRG.10967.1		2	40674934	40675956
Trancript	MSTRG.10968	MSTRG.10968.1	chr19		40686730	40689072	3.26273	2
Exon	MSTRG.10968	MSTRG.10968.1		1	40686730	40687013
Exon	MSTRG.10968	MSTRG.10968.1		2	40688475	40689072
Trancript	MSTRG.10968	MSTRG.10968.6	chr19		40773381	40785854	25.7333	2
Exon	MSTRG.10968	MSTRG.10968.6		1	40773381	40774889
Exon	MSTRG.10968	MSTRG.10968.6		2	40785653	40785854
Trancript	MSTRG.10969	MSTRG.10969.1	chr19		40689597	40692066	2.68832	1
Exon	MSTRG.10969	MSTRG.10969.1		1	40689597	40692066
Trancript	MSTRG.1097	MSTRG.1097.1	chr1		172909701	172916564	1.4656	2
Exon	MSTRG.1097	MSTRG.1097.1		1	172909701	172912192
Exon	MSTRG.1097	MSTRG.1097.1		2	172915782	172916564
Trancript	MSTRG.10970	MSTRG.10970.1	chr19		40696218	40699086	20.5373	1
Exon	MSTRG.10970	MSTRG.10970.1		1	40696218	40699086
Trancript	MSTRG.10971	MSTRG.10971.1	chr19		40696218	40699086	20.5373	1
Exon	MSTRG.10971	MSTRG.10971.1		1	40696218	40699086
Trancript	MSTRG.10972	MSTRG.10972.1	chr19		40761395	40762369	2.88998	1
Exon	MSTRG.10972	MSTRG.10972.1		1	40761395	40762369
Trancript	MSTRG.10973	MSTRG.10973.1	chr19		40765932	40774513	9.22451	3
Exon	MSTRG.10973	MSTRG.10973.1		1	40765932	40769299
Exon	MSTRG.10973	MSTRG.10973.1		3	40774256	40774513
Exon	MSTRG.10973	MSTRG.10973.1		2	40772521	40773625
Trancript	MSTRG.10973	MSTRG.10973.2	chr19		40765932	40774489	8.71768	2
Exon	MSTRG.10973	MSTRG.10973.2		1	40765932	40770551
Exon	MSTRG.10973	MSTRG.10973.2		2	40774256	40774489
Trancript	MSTRG.10973	MSTRG.10973.3	chr19		40765987	40774513	4.6771	2
Exon	MSTRG.10973	MSTRG.10973.3		1	40765987	40769299
Exon	MSTRG.10973	MSTRG.10973.3		2	40774256	40774513
Trancript	MSTRG.10973	MSTRG.10973.5	chr19		40771529	40774513	2.67622	2
Exon	MSTRG.10973	MSTRG.10973.5		1	40771529	40772605
Exon	MSTRG.10973	MSTRG.10973.5		2	40774256	40774513
Trancript	MSTRG.10974	MSTRG.10974.1	chr19		40888582	40888838	2.90759	1
Exon	MSTRG.10974	MSTRG.10974.1		1	40888582	40888838
Trancript	MSTRG.10975	MSTRG.10975.1	chr19		40896797	40903544	4.5549	3
Exon	MSTRG.10975	MSTRG.10975.1		1	40896797	40897261
Exon	MSTRG.10975	MSTRG.10975.1		3	40901660	40903544
Exon	MSTRG.10975	MSTRG.10975.1		2	40899422	40899596
Trancript	MSTRG.10979	MSTRG.10979.1	chr19		41338679	41339874	2.63233	1
Exon	MSTRG.10979	MSTRG.10979.1		1	41338679	41339874
Trancript	MSTRG.10982	MSTRG.10982.1	chr19		41656928	41662841	3.27816	1
Exon	MSTRG.10982	MSTRG.10982.1		1	41656928	41662841
Trancript	MSTRG.10984	MSTRG.10984.1	chr19		41663555	41670608	4.85621	1
Exon	MSTRG.10984	MSTRG.10984.1		1	41663555	41670608
Trancript	MSTRG.10987	MSTRG.10987.3	chr19		41843775	41844019	3.15024	2
Exon	MSTRG.10987	MSTRG.10987.3		1	41843775	41843902
Exon	MSTRG.10987	MSTRG.10987.3		2	41843936	41844019
Trancript	MSTRG.10990	MSTRG.10990.1	chr19		41933938	41937063	2.3168	1
Exon	MSTRG.10990	MSTRG.10990.1		1	41933938	41937063
Trancript	MSTRG.110	MSTRG.110.1	chr1		24587066	24650073	132.349	3
Exon	MSTRG.110	MSTRG.110.1		1	24587066	24587075
Exon	MSTRG.110	MSTRG.110.1		3	24649961	24650073
Exon	MSTRG.110	MSTRG.110.1		2	24618455	24619513
Trancript	MSTRG.110	MSTRG.110.2	chr1		24607673	24671017	53.3137	3
Exon	MSTRG.110	MSTRG.110.2		1	24607673	24607687
Exon	MSTRG.110	MSTRG.110.2		3	24671006	24671017
Exon	MSTRG.110	MSTRG.110.2		2	24621716	24622997
Trancript	MSTRG.110	MSTRG.110.5	chr1		24618371	24622396	10.3151	2
Exon	MSTRG.110	MSTRG.110.5		1	24618371	24619205
Exon	MSTRG.110	MSTRG.110.5		2	24621351	24622396
Trancript	MSTRG.11001	MSTRG.11001.1	chr19		42161261	42162211	2.38135	1
Exon	MSTRG.11001	MSTRG.11001.1		1	42161261	42162211
Trancript	MSTRG.11005	MSTRG.11005.1	chr19		42234476	42234747	4.69094	1
Exon	MSTRG.11005	MSTRG.11005.1		1	42234476	42234747
Trancript	MSTRG.11011	MSTRG.11011.1	chr19		42735827	42741440	1.0773	1
Exon	MSTRG.11011	MSTRG.11011.1		1	42735827	42741440
Trancript	MSTRG.11016	MSTRG.11016.1	chr19		42798030	42798287	2.95974	1
Exon	MSTRG.11016	MSTRG.11016.1		1	42798030	42798287
Trancript	MSTRG.11020	MSTRG.11020.1	chr19		43310550	43312398	3.09929	1
Exon	MSTRG.11020	MSTRG.11020.1		1	43310550	43312398
Trancript	MSTRG.11029	MSTRG.11029.1	chr19		43992861	43994190	3.15698	1
Exon	MSTRG.11029	MSTRG.11029.1		1	43992861	43994190
Trancript	MSTRG.11030	MSTRG.11030.1	chr19		43995125	43996152	2.02895	1
Exon	MSTRG.11030	MSTRG.11030.1		1	43995125	43996152
Trancript	MSTRG.11031	MSTRG.11031.1	chr19		43999015	44001415	3.63383	1
Exon	MSTRG.11031	MSTRG.11031.1		1	43999015	44001415
Trancript	MSTRG.11041	MSTRG.11041.1	chr19		44590810	44591387	1.71586	1
Exon	MSTRG.11041	MSTRG.11041.1		1	44590810	44591387
Trancript	MSTRG.11045	MSTRG.11045.1	chr19		44652558	44654111	1.12317	1
Exon	MSTRG.11045	MSTRG.11045.1		1	44652558	44654111
Trancript	MSTRG.11052	MSTRG.11052.2	chr19		45101400	45105795	1.0626	1
Exon	MSTRG.11052	MSTRG.11052.2		1	45101400	45105795
Trancript	MSTRG.11057	MSTRG.11057.1	chr19		45524754	45525733	35.2572	1
Exon	MSTRG.11057	MSTRG.11057.1		1	45524754	45525733
Trancript	MSTRG.1106	MSTRG.1106.1	chr1		173178279	173180186	4.17026	1
Exon	MSTRG.1106	MSTRG.1106.1		1	173178279	173180186
Trancript	MSTRG.11061	MSTRG.11061.1	chr19		45656321	45657660	2.86406	1
Exon	MSTRG.11061	MSTRG.11061.1		1	45656321	45657660
Trancript	MSTRG.11062	MSTRG.11062.1	chr19		45735990	45736215	2.41344	1
Exon	MSTRG.11062	MSTRG.11062.1		1	45735990	45736215
Trancript	MSTRG.11073	MSTRG.11073.1	chr19		46378087	46379076	4.40758	1
Exon	MSTRG.11073	MSTRG.11073.1		1	46378087	46379076
Trancript	MSTRG.11075	MSTRG.11075.1	chr19		46379246	46379819	1.52447	2
Exon	MSTRG.11075	MSTRG.11075.1		1	46379246	46379340
Exon	MSTRG.11075	MSTRG.11075.1		2	46379598	46379819
Trancript	MSTRG.11076	MSTRG.11076.1	chr19		46386538	46389979	3.92189	1
Exon	MSTRG.11076	MSTRG.11076.1		1	46386538	46389979
Trancript	MSTRG.11081	MSTRG.11081.1	chr19		46427259	46427752	1.0646	1
Exon	MSTRG.11081	MSTRG.11081.1		1	46427259	46427752
Trancript	MSTRG.11083	MSTRG.11083.1	chr19		46450413	46450958	1.24672	1
Exon	MSTRG.11083	MSTRG.11083.1		1	46450413	46450958
Trancript	MSTRG.11086	MSTRG.11086.1	chr19		46574534	46576115	6.82591	1
Exon	MSTRG.11086	MSTRG.11086.1		1	46574534	46576115
Trancript	MSTRG.11089	MSTRG.11089.1	chr19		46603269	46605520	1.87464	1
Exon	MSTRG.11089	MSTRG.11089.1		1	46603269	46605520
Trancript	MSTRG.11098	MSTRG.11098.1	chr19		47099049	47099718	7.49847	1
Exon	MSTRG.11098	MSTRG.11098.1		1	47099049	47099718
Trancript	MSTRG.111	MSTRG.111.1	chr1		24618370	24623029	3078.22	1
Exon	MSTRG.111	MSTRG.111.1		1	24618370	24623029
Trancript	MSTRG.1111	MSTRG.1111.1	chr1		173234359	173235664	6.48094	1
Exon	MSTRG.1111	MSTRG.1111.1		1	173234359	173235664
Trancript	MSTRG.11110	MSTRG.11110.1	chr19		47759698	47807612	6.14109	3
Exon	MSTRG.11110	MSTRG.11110.1		1	47759698	47759711
Exon	MSTRG.11110	MSTRG.11110.1		3	47807369	47807612
Exon	MSTRG.11110	MSTRG.11110.1		2	47807216	47807320
Trancript	MSTRG.11110	MSTRG.11110.2	chr19		47806981	47807612	5.62833	3
Exon	MSTRG.11110	MSTRG.11110.2		1	47806981	47807224
Exon	MSTRG.11110	MSTRG.11110.2		3	47807417	47807612
Exon	MSTRG.11110	MSTRG.11110.2		2	47807273	47807368
Trancript	MSTRG.11110	MSTRG.11110.3	chr19		47806981	47807612	6.10808	2
Exon	MSTRG.11110	MSTRG.11110.3		1	47806981	47807224
Exon	MSTRG.11110	MSTRG.11110.3		2	47807321	47807612
Trancript	MSTRG.11110	MSTRG.11110.4	chr19		47807118	47807612	6.14195	2
Exon	MSTRG.11110	MSTRG.11110.4		1	47807118	47807272
Exon	MSTRG.11110	MSTRG.11110.4		2	47807321	47807612
Trancript	MSTRG.11110	MSTRG.11110.5	chr19		47807125	47807612	2.49234	3
Exon	MSTRG.11110	MSTRG.11110.5		1	47807125	47807224
Exon	MSTRG.11110	MSTRG.11110.5		3	47807369	47807612
Exon	MSTRG.11110	MSTRG.11110.5		2	47807273	47807320
Trancript	MSTRG.11110	MSTRG.11110.6	chr19		47807126	47807592	3.45688	2
Exon	MSTRG.11110	MSTRG.11110.6		1	47807126	47807272
Exon	MSTRG.11110	MSTRG.11110.6		2	47807369	47807592
Trancript	MSTRG.11110	MSTRG.11110.7	chr19		47807130	47807470	6.68084	2
Exon	MSTRG.11110	MSTRG.11110.7		1	47807130	47807320
Exon	MSTRG.11110	MSTRG.11110.7		2	47807417	47807470
Trancript	MSTRG.11116	MSTRG.11116.2	chr19		47969135	47993850	2.65294	2
Exon	MSTRG.11116	MSTRG.11116.2		1	47969135	47972680
Exon	MSTRG.11116	MSTRG.11116.2		2	47993614	47993850
Trancript	MSTRG.1112	MSTRG.1112.1	chr1		173250743	173256933	1.42287	1
Exon	MSTRG.1112	MSTRG.1112.1		1	173250743	173256933
Trancript	MSTRG.11120	MSTRG.11120.1	chr19		53058912	53060540	1.73528	1
Exon	MSTRG.11120	MSTRG.11120.1		1	53058912	53060540
Trancript	MSTRG.11123	MSTRG.11123.1	chr19		53162272	53163159	4.54532	1
Exon	MSTRG.11123	MSTRG.11123.1		1	53162272	53163159
Trancript	MSTRG.11124	MSTRG.11124.1	chr19		53163472	53168306	3.29474	1
Exon	MSTRG.11124	MSTRG.11124.1		1	53163472	53168306
Trancript	MSTRG.11129	MSTRG.11129.1	chr19		53662434	53663617	26.7638	1
Exon	MSTRG.11129	MSTRG.11129.1		1	53662434	53663617
Trancript	MSTRG.1113	MSTRG.1113.1	chr1		173257444	173258913	1.50171	1
Exon	MSTRG.1113	MSTRG.1113.1		1	173257444	173258913
Trancript	MSTRG.11131	MSTRG.11131.1	chr19		53722058	53722893	1.43536	1
Exon	MSTRG.11131	MSTRG.11131.1		1	53722058	53722893
Trancript	MSTRG.11136	MSTRG.11136.1	chr19		54119454	54123471	2.12104	2
Exon	MSTRG.11136	MSTRG.11136.1		1	54119454	54120304
Exon	MSTRG.11136	MSTRG.11136.1		2	54120397	54123471
Trancript	MSTRG.11136	MSTRG.11136.2	chr19		54119580	54123471	1.70763	2
Exon	MSTRG.11136	MSTRG.11136.2		1	54119580	54120267
Exon	MSTRG.11136	MSTRG.11136.2		2	54120397	54123471
Trancript	MSTRG.11137	MSTRG.11137.1	chr19		55008974	55010891	2.78862	1
Exon	MSTRG.11137	MSTRG.11137.1		1	55008974	55010891
Trancript	MSTRG.11138	MSTRG.11138.1	chr19		55013704	55014316	2.0643	1
Exon	MSTRG.11138	MSTRG.11138.1		1	55013704	55014316
Trancript	MSTRG.11140	MSTRG.11140.1	chr19		55174034	55177843	4.19568	2
Exon	MSTRG.11140	MSTRG.11140.1		1	55174034	55174122
Exon	MSTRG.11140	MSTRG.11140.1		2	55177673	55177843
Trancript	MSTRG.11141	MSTRG.11141.1	chr19		55178791	55179018	2.87073	1
Exon	MSTRG.11141	MSTRG.11141.1		1	55178791	55179018
Trancript	MSTRG.11142	MSTRG.11142.1	chr19		55179862	55184637	2.8551	1
Exon	MSTRG.11142	MSTRG.11142.1		1	55179862	55184637
Trancript	MSTRG.11144	MSTRG.11144.1	chr19		55371849	55372383	1.63122	1
Exon	MSTRG.11144	MSTRG.11144.1		1	55371849	55372383
Trancript	MSTRG.11146	MSTRG.11146.4	chr19		55390795	55392698	3.23587	2
Exon	MSTRG.11146	MSTRG.11146.4		1	55390795	55391034
Exon	MSTRG.11146	MSTRG.11146.4		2	55392301	55392698
Trancript	MSTRG.11148	MSTRG.11148.1	chr19		55522369	55522570	1.4635	1
Exon	MSTRG.11148	MSTRG.11148.1		1	55522369	55522570
Trancript	MSTRG.11153	MSTRG.11153.1	chr19		56481623	56485397	4.83671	1
Exon	MSTRG.11153	MSTRG.11153.1		1	56481623	56485397
Trancript	MSTRG.11154	MSTRG.11154.1	chr19		56481783	56485722	4.81028	1
Exon	MSTRG.11154	MSTRG.11154.1		1	56481783	56485722
Trancript	MSTRG.11155	MSTRG.11155.1	chr19		56494757	56500393	4.55129	2
Exon	MSTRG.11155	MSTRG.11155.1		1	56494757	56499201
Exon	MSTRG.11155	MSTRG.11155.1		2	56499888	56500393
Trancript	MSTRG.11162	MSTRG.11162.1	chr19		57264174	57271494	2.14915	2
Exon	MSTRG.11162	MSTRG.11162.1		1	57264174	57264254
Exon	MSTRG.11162	MSTRG.11162.1		2	57264985	57271494
Trancript	MSTRG.11163	MSTRG.11163.1	chr19		57272833	57273919	1.43811	1
Exon	MSTRG.11163	MSTRG.11163.1		1	57272833	57273919
Trancript	MSTRG.11164	MSTRG.11164.1	chr19		57274357	57276346	1.70593	1
Exon	MSTRG.11164	MSTRG.11164.1		1	57274357	57276346
Trancript	MSTRG.11165	MSTRG.11165.1	chr19		57278385	57278743	1.39474	1
Exon	MSTRG.11165	MSTRG.11165.1		1	57278385	57278743
Trancript	MSTRG.11166	MSTRG.11166.1	chr19		57279205	57281262	2.1738	1
Exon	MSTRG.11166	MSTRG.11166.1		1	57279205	57281262
Trancript	MSTRG.11167	MSTRG.11167.1	chr19		57283753	57284794	2.82665	1
Exon	MSTRG.11167	MSTRG.11167.1		1	57283753	57284794
Trancript	MSTRG.11176	MSTRG.11176.1	chr19		58647083	58658538	4.25598	2
Exon	MSTRG.11176	MSTRG.11176.1		1	58647083	58647307
Exon	MSTRG.11176	MSTRG.11176.1		2	58658277	58658538
Trancript	MSTRG.11184	MSTRG.11184.1	chr19		59396766	59397290	506.342	1
Exon	MSTRG.11184	MSTRG.11184.1		1	59396766	59397290
Trancript	MSTRG.11185	MSTRG.11185.1	chr19		59396775	59397290	515.174	1
Exon	MSTRG.11185	MSTRG.11185.1		1	59396775	59397290
Trancript	MSTRG.11186	MSTRG.11186.1	chr19		59422514	59423743	1.58133	1
Exon	MSTRG.11186	MSTRG.11186.1		1	59422514	59423743
Trancript	MSTRG.11187	MSTRG.11187.1	chr19		59789320	59789543	4.69564	1
Exon	MSTRG.11187	MSTRG.11187.1		1	59789320	59789543
Trancript	MSTRG.11189	MSTRG.11189.1	chr19		60252175	60262202	4.15508	1
Exon	MSTRG.11189	MSTRG.11189.1		1	60252175	60262202
Trancript	MSTRG.11190	MSTRG.11190.1	chr19		60263871	60266026	2.73225	1
Exon	MSTRG.11190	MSTRG.11190.1		1	60263871	60266026
Trancript	MSTRG.11191	MSTRG.11191.1	chr19		60267685	60270583	2.65174	1
Exon	MSTRG.11191	MSTRG.11191.1		1	60267685	60270583
Trancript	MSTRG.11192	MSTRG.11192.1	chr19		60271233	60319232	5.67334	2
Exon	MSTRG.11192	MSTRG.11192.1		1	60271233	60275187
Exon	MSTRG.11192	MSTRG.11192.1		2	60319223	60319232
Trancript	MSTRG.11198	MSTRG.11198.1	chr19		60905516	60905780	3.29321	1
Exon	MSTRG.11198	MSTRG.11198.1		1	60905516	60905780
Trancript	MSTRG.11204	MSTRG.11204.1	chr19		61175936	61176162	1.38882	1
Exon	MSTRG.11204	MSTRG.11204.1		1	61175936	61176162
Trancript	MSTRG.11205	MSTRG.11205.1	chr19		61242856	61244665	7.56381	1
Exon	MSTRG.11205	MSTRG.11205.1		1	61242856	61244665
Trancript	MSTRG.11208	MSTRG.11208.1	chr19		61299042	61299340	1.82421	1
Exon	MSTRG.11208	MSTRG.11208.1		1	61299042	61299340
Trancript	MSTRG.11219	MSTRG.11219.1	chr2		3942125	3942486	1.44647	1
Exon	MSTRG.11219	MSTRG.11219.1		1	3942125	3942486
Trancript	MSTRG.11222	MSTRG.11222.1	chr2		4187878	4188188	2.24485	1
Exon	MSTRG.11222	MSTRG.11222.1		1	4187878	4188188
Trancript	MSTRG.11224	MSTRG.11224.1	chr2		4547792	4548589	6.27049	1
Exon	MSTRG.11224	MSTRG.11224.1		1	4547792	4548589
Trancript	MSTRG.11226	MSTRG.11226.1	chr2		4648059	4656418	6.13317	3
Exon	MSTRG.11226	MSTRG.11226.1		1	4648059	4650353
Exon	MSTRG.11226	MSTRG.11226.1		3	4656335	4656418
Exon	MSTRG.11226	MSTRG.11226.1		2	4651339	4651606
Trancript	MSTRG.11226	MSTRG.11226.2	chr2		4648059	4656418	1.711	4
Exon	MSTRG.11226	MSTRG.11226.2		1	4648059	4649311
Exon	MSTRG.11226	MSTRG.11226.2		3	4651339	4651606
Exon	MSTRG.11226	MSTRG.11226.2		2	4650244	4650353
Exon	MSTRG.11226	MSTRG.11226.2		4	4656335	4656418
Trancript	MSTRG.1123	MSTRG.1123.1	chr1		173423351	173423865	2.75367	1
Exon	MSTRG.1123	MSTRG.1123.1		1	173423351	173423865
Trancript	MSTRG.11231	MSTRG.11231.1	chr2		4880517	4880816	20.1509	1
Exon	MSTRG.11231	MSTRG.11231.1		1	4880517	4880816
Trancript	MSTRG.11236	MSTRG.11236.1	chr2		5300018	5300424	127.634	1
Exon	MSTRG.11236	MSTRG.11236.1		1	5300018	5300424
Trancript	MSTRG.1124	MSTRG.1124.1	chr1		173427468	173428045	2.24403	1
Exon	MSTRG.1124	MSTRG.1124.1		1	173427468	173428045
Trancript	MSTRG.11245	MSTRG.11245.1	chr2		6117185	6117408	1.44978	1
Exon	MSTRG.11245	MSTRG.11245.1		1	6117185	6117408
Trancript	MSTRG.11247	MSTRG.11247.1	chr2		6373068	6373387	1.33973	1
Exon	MSTRG.11247	MSTRG.11247.1		1	6373068	6373387
Trancript	MSTRG.1125	MSTRG.1125.1	chr1		173429711	173433279	3.38908	1
Exon	MSTRG.1125	MSTRG.1125.1		1	173429711	173433279
Trancript	MSTRG.11250	MSTRG.11250.1	chr2		6997222	6997452	6.26085	1
Exon	MSTRG.11250	MSTRG.11250.1		1	6997222	6997452
Trancript	MSTRG.11251	MSTRG.11251.1	chr2		7326422	7328278	1.81323	1
Exon	MSTRG.11251	MSTRG.11251.1		1	7326422	7328278
Trancript	MSTRG.11252	MSTRG.11252.1	chr2		7328603	7330863	2.55109	1
Exon	MSTRG.11252	MSTRG.11252.1		1	7328603	7330863
Trancript	MSTRG.11253	MSTRG.11253.1	chr2		8962277	8963345	15.8626	1
Exon	MSTRG.11253	MSTRG.11253.1		1	8962277	8963345
Trancript	MSTRG.11254	MSTRG.11254.1	chr2		8963809	8964179	19.7005	1
Exon	MSTRG.11254	MSTRG.11254.1		1	8963809	8964179
Trancript	MSTRG.11273	MSTRG.11273.1	chr2		13429337	13429961	4.76844	1
Exon	MSTRG.11273	MSTRG.11273.1		1	13429337	13429961
Trancript	MSTRG.11275	MSTRG.11275.1	chr2		13477869	13478189	2.0798	1
Exon	MSTRG.11275	MSTRG.11275.1		1	13477869	13478189
Trancript	MSTRG.11276	MSTRG.11276.1	chr2		13478723	13496139	2.32124	2
Exon	MSTRG.11276	MSTRG.11276.1		1	13478723	13479287
Exon	MSTRG.11276	MSTRG.11276.1		2	13496049	13496139
Trancript	MSTRG.1128	MSTRG.1128.1	chr1		173641200	173641664	23.6529	1
Exon	MSTRG.1128	MSTRG.1128.1		1	173641200	173641664
Trancript	MSTRG.11284	MSTRG.11284.1	chr2		14111197	14111564	1.06111	1
Exon	MSTRG.11284	MSTRG.11284.1		1	14111197	14111564
Trancript	MSTRG.11289	MSTRG.11289.1	chr2		14548463	14548969	2.43887	1
Exon	MSTRG.11289	MSTRG.11289.1		1	14548463	14548969
Trancript	MSTRG.11291	MSTRG.11291.1	chr2		14911841	14914324	1.18574	1
Exon	MSTRG.11291	MSTRG.11291.1		1	14911841	14914324
Trancript	MSTRG.11292	MSTRG.11292.1	chr2		14915120	14916697	1.49975	1
Exon	MSTRG.11292	MSTRG.11292.1		1	14915120	14916697
Trancript	MSTRG.11294	MSTRG.11294.1	chr2		14920785	14921411	1.17009	1
Exon	MSTRG.11294	MSTRG.11294.1		1	14920785	14921411
Trancript	MSTRG.11297	MSTRG.11297.1	chr2		15942429	15949178	3.11112	1
Exon	MSTRG.11297	MSTRG.11297.1		1	15942429	15949178
Trancript	MSTRG.11299	MSTRG.11299.1	chr2		16677479	16683304	3.82668	1
Exon	MSTRG.11299	MSTRG.11299.1		1	16677479	16683304
Trancript	MSTRG.113	MSTRG.113.1	chr1		25075394	25075745	2.04384	1
Exon	MSTRG.113	MSTRG.113.1		1	25075394	25075745
Trancript	MSTRG.11300	MSTRG.11300.1	chr2		16684164	16684386	2.93509	1
Exon	MSTRG.11300	MSTRG.11300.1		1	16684164	16684386
Trancript	MSTRG.11301	MSTRG.11301.1	chr2		16690602	16692533	3.62496	1
Exon	MSTRG.11301	MSTRG.11301.1		1	16690602	16692533
Trancript	MSTRG.11302	MSTRG.11302.1	chr2		17265200	17268130	9.75275	1
Exon	MSTRG.11302	MSTRG.11302.1		1	17265200	17268130
Trancript	MSTRG.11304	MSTRG.11304.1	chr2		17301393	17384437	2.16925	19
Exon	MSTRG.11304	MSTRG.11304.1		1	17301393	17301469
Exon	MSTRG.11304	MSTRG.11304.1		3	17312439	17312543
Exon	MSTRG.11304	MSTRG.11304.1		2	17310319	17310411
Exon	MSTRG.11304	MSTRG.11304.1		5	17314793	17314903
Exon	MSTRG.11304	MSTRG.11304.1		4	17314545	17314655
Exon	MSTRG.11304	MSTRG.11304.1		7	17322101	17322211
Exon	MSTRG.11304	MSTRG.11304.1		6	17318684	17318794
Exon	MSTRG.11304	MSTRG.11304.1		9	17332713	17332820
Exon	MSTRG.11304	MSTRG.11304.1		8	17325791	17325901
Exon	MSTRG.11304	MSTRG.11304.1		11	17346148	17346261
Exon	MSTRG.11304	MSTRG.11304.1		10	17335310	17335414
Exon	MSTRG.11304	MSTRG.11304.1		13	17356506	17356607
Exon	MSTRG.11304	MSTRG.11304.1		12	17355543	17355644
Exon	MSTRG.11304	MSTRG.11304.1		15	17371827	17371937
Exon	MSTRG.11304	MSTRG.11304.1		14	17365342	17365452
Exon	MSTRG.11304	MSTRG.11304.1		17	17381912	17381983
Exon	MSTRG.11304	MSTRG.11304.1		16	17374117	17374221
Exon	MSTRG.11304	MSTRG.11304.1		19	17384294	17384437
Exon	MSTRG.11304	MSTRG.11304.1		18	17382085	17382172
Trancript	MSTRG.11306	MSTRG.11306.2	chr2		17946813	17950072	5.157	2
Exon	MSTRG.11306	MSTRG.11306.2		1	17946813	17949865
Exon	MSTRG.11306	MSTRG.11306.2		2	17950047	17950072
Trancript	MSTRG.11308	MSTRG.11308.1	chr2		17959778	17960956	3.05334	1
Exon	MSTRG.11308	MSTRG.11308.1		1	17959778	17960956
Trancript	MSTRG.11309	MSTRG.11309.1	chr2		17961356	17961569	3.05853	1
Exon	MSTRG.11309	MSTRG.11309.1		1	17961356	17961569
Trancript	MSTRG.11310	MSTRG.11310.1	chr2		17962738	17962942	2.01679	1
Exon	MSTRG.11310	MSTRG.11310.1		1	17962738	17962942
Trancript	MSTRG.11312	MSTRG.11312.1	chr2		17971006	17972194	2.87445	1
Exon	MSTRG.11312	MSTRG.11312.1		1	17971006	17972194
Trancript	MSTRG.11315	MSTRG.11315.1	chr2		17986961	17988872	9.1281	1
Exon	MSTRG.11315	MSTRG.11315.1		1	17986961	17988872
Trancript	MSTRG.11316	MSTRG.11316.1	chr2		18111427	18112053	4.69755	1
Exon	MSTRG.11316	MSTRG.11316.1		1	18111427	18112053
Trancript	MSTRG.11328	MSTRG.11328.1	chr2		19914007	19916700	7.43105	1
Exon	MSTRG.11328	MSTRG.11328.1		1	19914007	19916700
Trancript	MSTRG.11329	MSTRG.11329.1	chr2		20156653	20156972	1.79313	1
Exon	MSTRG.11329	MSTRG.11329.1		1	20156653	20156972
Trancript	MSTRG.11332	MSTRG.11332.1	chr2		20821468	20822280	120.123	1
Exon	MSTRG.11332	MSTRG.11332.1		1	20821468	20822280
Trancript	MSTRG.11333	MSTRG.11333.2	chr2		20890541	20891870	1.64069	2
Exon	MSTRG.11333	MSTRG.11333.2		1	20890541	20890908
Exon	MSTRG.11333	MSTRG.11333.2		2	20891101	20891870
Trancript	MSTRG.11333	MSTRG.11333.3	chr2		20890580	20891971	3.59683	1
Exon	MSTRG.11333	MSTRG.11333.3		1	20890580	20891971
Trancript	MSTRG.11334	MSTRG.11334.2	chr2		20952406	21042062	2.61374	2
Exon	MSTRG.11334	MSTRG.11334.2		1	20952406	20952524
Exon	MSTRG.11334	MSTRG.11334.2		2	21041982	21042062
Trancript	MSTRG.11338	MSTRG.11338.1	chr2		21147575	21148490	1.07182	1
Exon	MSTRG.11338	MSTRG.11338.1		1	21147575	21148490
Trancript	MSTRG.11339	MSTRG.11339.1	chr2		21165726	21166032	4.26401	1
Exon	MSTRG.11339	MSTRG.11339.1		1	21165726	21166032
Trancript	MSTRG.1134	MSTRG.1134.1	chr1		174068101	174068480	1.14829	1
Exon	MSTRG.1134	MSTRG.1134.1		1	174068101	174068480
Trancript	MSTRG.11341	MSTRG.11341.1	chr2		22331958	22332382	4.42767	1
Exon	MSTRG.11341	MSTRG.11341.1		1	22331958	22332382
Trancript	MSTRG.11342	MSTRG.11342.1	chr2		22443048	22445463	53.0681	1
Exon	MSTRG.11342	MSTRG.11342.1		1	22443048	22445463
Trancript	MSTRG.11343	MSTRG.11343.1	chr2		22443991	22445463	29.25	1
Exon	MSTRG.11343	MSTRG.11343.1		1	22443991	22445463
Trancript	MSTRG.11346	MSTRG.11346.1	chr2		22600346	22600614	12.6647	1
Exon	MSTRG.11346	MSTRG.11346.1		1	22600346	22600614
Trancript	MSTRG.1135	MSTRG.1135.1	chr1		174073879	174075348	13.5075	1
Exon	MSTRG.1135	MSTRG.1135.1		1	174073879	174075348
Trancript	MSTRG.11351	MSTRG.11351.1	chr2		23011668	23011946	2.04881	1
Exon	MSTRG.11351	MSTRG.11351.1		1	23011668	23011946
Trancript	MSTRG.11354	MSTRG.11354.1	chr2		23090342	23091066	2.70838	1
Exon	MSTRG.11354	MSTRG.11354.1		1	23090342	23091066
Trancript	MSTRG.11358	MSTRG.11358.1	chr2		23763975	23764372	10.1413	1
Exon	MSTRG.11358	MSTRG.11358.1		1	23763975	23764372
Trancript	MSTRG.11359	MSTRG.11359.1	chr2		24034763	24035013	5.211	1
Exon	MSTRG.11359	MSTRG.11359.1		1	24034763	24035013
Trancript	MSTRG.11362	MSTRG.11362.7	chr2		24768761	24775127	2.37595	2
Exon	MSTRG.11362	MSTRG.11362.7		1	24768761	24768918
Exon	MSTRG.11362	MSTRG.11362.7		2	24775074	24775127
Trancript	MSTRG.11365	MSTRG.11365.1	chr2		24817083	24817478	2.66608	1
Exon	MSTRG.11365	MSTRG.11365.1		1	24817083	24817478
Trancript	MSTRG.11369	MSTRG.11369.1	chr2		24841336	24842201	46.3119	1
Exon	MSTRG.11369	MSTRG.11369.1		1	24841336	24842201
Trancript	MSTRG.11370	MSTRG.11370.1	chr2		24848198	24849037	11.2971	1
Exon	MSTRG.11370	MSTRG.11370.1		1	24848198	24849037
Trancript	MSTRG.11374	MSTRG.11374.1	chr2		24973599	24973849	1.23864	1
Exon	MSTRG.11374	MSTRG.11374.1		1	24973599	24973849
Trancript	MSTRG.11376	MSTRG.11376.1	chr2		25000748	25037141	1.29652	2
Exon	MSTRG.11376	MSTRG.11376.1		1	25000748	25000864
Exon	MSTRG.11376	MSTRG.11376.1		2	25037043	25037141
Trancript	MSTRG.11377	MSTRG.11377.1	chr2		25009352	25009614	2.2813	1
Exon	MSTRG.11377	MSTRG.11377.1		1	25009352	25009614
Trancript	MSTRG.11384	MSTRG.11384.1	chr2		25096558	25099781	6.08291	2
Exon	MSTRG.11384	MSTRG.11384.1		1	25096558	25098043
Exon	MSTRG.11384	MSTRG.11384.1		2	25098302	25099781
Trancript	MSTRG.11387	MSTRG.11387.1	chr2		25112240	25115581	3.17579	1
Exon	MSTRG.11387	MSTRG.11387.1		1	25112240	25115581
Trancript	MSTRG.1139	MSTRG.1139.1	chr1		174140689	174141641	3.43403	1
Exon	MSTRG.1139	MSTRG.1139.1		1	174140689	174141641
Trancript	MSTRG.11395	MSTRG.11395.1	chr2		25187169	25187406	1.03304	1
Exon	MSTRG.11395	MSTRG.11395.1		1	25187169	25187406
Trancript	MSTRG.11398	MSTRG.11398.1	chr2		25216462	25216736	2.78074	1
Exon	MSTRG.11398	MSTRG.11398.1		1	25216462	25216736
Trancript	MSTRG.11401	MSTRG.11401.1	chr2		25229925	25230203	1.82595	1
Exon	MSTRG.11401	MSTRG.11401.1		1	25229925	25230203
Trancript	MSTRG.11408	MSTRG.11408.1	chr2		25311429	25314929	3.79244	1
Exon	MSTRG.11408	MSTRG.11408.1		1	25311429	25314929
Trancript	MSTRG.11410	MSTRG.11410.3	chr2		25355421	25357424	11.3222	2
Exon	MSTRG.11410	MSTRG.11410.3		1	25355421	25355495
Exon	MSTRG.11410	MSTRG.11410.3		2	25356443	25357424
Trancript	MSTRG.11412	MSTRG.11412.1	chr2		25371647	25373156	4.2508	1
Exon	MSTRG.11412	MSTRG.11412.1		1	25371647	25373156
Trancript	MSTRG.11415	MSTRG.11415.1	chr2		25418039	25418361	3.42461	1
Exon	MSTRG.11415	MSTRG.11415.1		1	25418039	25418361
Trancript	MSTRG.11416	MSTRG.11416.2	chr2		25422226	25422531	2.41036	1
Exon	MSTRG.11416	MSTRG.11416.2		1	25422226	25422531
Trancript	MSTRG.11423	MSTRG.11423.1	chr2		25686817	25687946	2.79959	1
Exon	MSTRG.11423	MSTRG.11423.1		1	25686817	25687946
Trancript	MSTRG.11424	MSTRG.11424.1	chr2		25689067	25689821	2.21787	1
Exon	MSTRG.11424	MSTRG.11424.1		1	25689067	25689821
Trancript	MSTRG.11425	MSTRG.11425.1	chr2		25690756	25690957	1.3879	1
Exon	MSTRG.11425	MSTRG.11425.1		1	25690756	25690957
Trancript	MSTRG.11426	MSTRG.11426.1	chr2		25694243	25694804	3.1057	1
Exon	MSTRG.11426	MSTRG.11426.1		1	25694243	25694804
Trancript	MSTRG.11427	MSTRG.11427.1	chr2		25695543	25696160	1.22503	1
Exon	MSTRG.11427	MSTRG.11427.1		1	25695543	25696160
Trancript	MSTRG.1143	MSTRG.1143.1	chr1		174270641	174271253	3.20323	1
Exon	MSTRG.1143	MSTRG.1143.1		1	174270641	174271253
Trancript	MSTRG.11432	MSTRG.11432.3	chr2		25992334	25996026	13.4341	1
Exon	MSTRG.11432	MSTRG.11432.3		1	25992334	25996026
Trancript	MSTRG.11435	MSTRG.11435.1	chr2		26098985	26103977	4.91604	1
Exon	MSTRG.11435	MSTRG.11435.1		1	26098985	26103977
Trancript	MSTRG.11436	MSTRG.11436.1	chr2		26104372	26111522	5.21265	8
Exon	MSTRG.11436	MSTRG.11436.1		1	26104372	26104427
Exon	MSTRG.11436	MSTRG.11436.1		3	26105326	26105462
Exon	MSTRG.11436	MSTRG.11436.1		2	26104848	26104963
Exon	MSTRG.11436	MSTRG.11436.1		5	26107518	26107606
Exon	MSTRG.11436	MSTRG.11436.1		4	26107227	26107296
Exon	MSTRG.11436	MSTRG.11436.1		7	26110275	26110405
Exon	MSTRG.11436	MSTRG.11436.1		6	26108860	26109002
Exon	MSTRG.11436	MSTRG.11436.1		8	26111385	26111522
Trancript	MSTRG.11437	MSTRG.11437.1	chr2		26112136	26113758	3.29361	3
Exon	MSTRG.11437	MSTRG.11437.1		1	26112136	26112225
Exon	MSTRG.11437	MSTRG.11437.1		3	26113679	26113758
Exon	MSTRG.11437	MSTRG.11437.1		2	26113027	26113220
Trancript	MSTRG.11438	MSTRG.11438.1	chr2		26122160	26123511	1.9535	2
Exon	MSTRG.11438	MSTRG.11438.1		1	26122160	26122240
Exon	MSTRG.11438	MSTRG.11438.1		2	26122532	26123511
Trancript	MSTRG.11439	MSTRG.11439.1	chr2		26123561	26124306	2.04722	1
Exon	MSTRG.11439	MSTRG.11439.1		1	26123561	26124306
Trancript	MSTRG.11440	MSTRG.11440.1	chr2		26124609	26126914	2.50722	1
Exon	MSTRG.11440	MSTRG.11440.1		1	26124609	26126914
Trancript	MSTRG.11445	MSTRG.11445.1	chr2		26208167	26208366	3.28694	1
Exon	MSTRG.11445	MSTRG.11445.1		1	26208167	26208366
Trancript	MSTRG.11447	MSTRG.11447.1	chr2		26236223	26243052	1.22034	4
Exon	MSTRG.11447	MSTRG.11447.1		1	26236223	26237282
Exon	MSTRG.11447	MSTRG.11447.1		3	26242445	26242609
Exon	MSTRG.11447	MSTRG.11447.1		2	26240971	26241150
Exon	MSTRG.11447	MSTRG.11447.1		4	26242718	26243052
Trancript	MSTRG.11447	MSTRG.11447.2	chr2		26236223	26244404	2.33188	5
Exon	MSTRG.11447	MSTRG.11447.2		1	26236223	26237282
Exon	MSTRG.11447	MSTRG.11447.2		3	26242445	26242609
Exon	MSTRG.11447	MSTRG.11447.2		2	26240971	26241150
Exon	MSTRG.11447	MSTRG.11447.2		5	26244074	26244404
Exon	MSTRG.11447	MSTRG.11447.2		4	26243118	26243302
Trancript	MSTRG.1145	MSTRG.1145.1	chr1		174273421	174273718	1.52649	1
Exon	MSTRG.1145	MSTRG.1145.1		1	174273421	174273718
Trancript	MSTRG.11451	MSTRG.11451.1	chr2		26301254	26313982	7.50635	3
Exon	MSTRG.11451	MSTRG.11451.1		1	26301254	26301720
Exon	MSTRG.11451	MSTRG.11451.1		3	26313936	26313982
Exon	MSTRG.11451	MSTRG.11451.1		2	26313193	26313300
Trancript	MSTRG.11455	MSTRG.11455.9	chr2		26446734	26448202	8.36364	2
Exon	MSTRG.11455	MSTRG.11455.9		1	26446734	26447248
Exon	MSTRG.11455	MSTRG.11455.9		2	26447638	26448202
Trancript	MSTRG.11463	MSTRG.11463.1	chr2		26499384	26501182	3.00635	2
Exon	MSTRG.11463	MSTRG.11463.1		1	26499384	26499476
Exon	MSTRG.11463	MSTRG.11463.1		2	26501022	26501182
Trancript	MSTRG.11475	MSTRG.11475.1	chr2		27297889	27299728	7.2058	1
Exon	MSTRG.11475	MSTRG.11475.1		1	27297889	27299728
Trancript	MSTRG.11475	MSTRG.11475.2	chr2		27297944	27299714	2.06981	2
Exon	MSTRG.11475	MSTRG.11475.2		1	27297944	27298334
Exon	MSTRG.11475	MSTRG.11475.2		2	27298448	27299714
Trancript	MSTRG.11478	MSTRG.11478.1	chr2		27369024	27370520	1.66345	1
Exon	MSTRG.11478	MSTRG.11478.1		1	27369024	27370520
Trancript	MSTRG.1148	MSTRG.1148.1	chr1		174402854	174415020	15.5551	4
Exon	MSTRG.1148	MSTRG.1148.1		1	174402854	174404277
Exon	MSTRG.1148	MSTRG.1148.1		3	174409312	174409981
Exon	MSTRG.1148	MSTRG.1148.1		2	174404652	174404770
Exon	MSTRG.1148	MSTRG.1148.1		4	174414906	174415020
Trancript	MSTRG.11480	MSTRG.11480.1	chr2		27395868	27398952	1.48088	2
Exon	MSTRG.11480	MSTRG.11480.1		1	27395868	27396114
Exon	MSTRG.11480	MSTRG.11480.1		2	27398249	27398952
Trancript	MSTRG.11481	MSTRG.11481.1	chr2		27399309	27401604	1.34617	1
Exon	MSTRG.11481	MSTRG.11481.1		1	27399309	27401604
Trancript	MSTRG.11485	MSTRG.11485.1	chr2		27942013	27944875	2.62908	1
Exon	MSTRG.11485	MSTRG.11485.1		1	27942013	27944875
Trancript	MSTRG.11486	MSTRG.11486.1	chr2		27942098	27944803	2.78161	1
Exon	MSTRG.11486	MSTRG.11486.1		1	27942098	27944803
Trancript	MSTRG.11488	MSTRG.11488.1	chr2		28150353	28168220	2.81997	2
Exon	MSTRG.11488	MSTRG.11488.1		1	28150353	28150815
Exon	MSTRG.11488	MSTRG.11488.1		2	28155803	28168220
Trancript	MSTRG.11488	MSTRG.11488.2	chr2		28150387	28154973	3.66391	2
Exon	MSTRG.11488	MSTRG.11488.2		1	28150387	28151305
Exon	MSTRG.11488	MSTRG.11488.2		2	28154960	28154973
Trancript	MSTRG.11489	MSTRG.11489.1	chr2		28151479	28154765	2.57834	1
Exon	MSTRG.11489	MSTRG.11489.1		1	28151479	28154765
Trancript	MSTRG.1149	MSTRG.1149.2	chr1		174405555	174407086	1.68187	1
Exon	MSTRG.1149	MSTRG.1149.2		1	174405555	174407086
Trancript	MSTRG.11490	MSTRG.11490.1	chr2		28168773	28180210	7.28349	2
Exon	MSTRG.11490	MSTRG.11490.1		1	28168773	28170841
Exon	MSTRG.11490	MSTRG.11490.1		2	28173700	28180210
Trancript	MSTRG.11491	MSTRG.11491.1	chr2		28180231	28228478	8.2293	2
Exon	MSTRG.11491	MSTRG.11491.1		1	28180231	28181870
Exon	MSTRG.11491	MSTRG.11491.1		2	28228462	28228478
Trancript	MSTRG.11492	MSTRG.11492.1	chr2		28289205	28333649	20.9509	2
Exon	MSTRG.11492	MSTRG.11492.1		1	28289205	28289223
Exon	MSTRG.11492	MSTRG.11492.1		2	28332622	28333649
Trancript	MSTRG.11496	MSTRG.11496.1	chr2		28334914	28336781	4.23128	3
Exon	MSTRG.11496	MSTRG.11496.1		1	28334914	28335123
Exon	MSTRG.11496	MSTRG.11496.1		3	28336683	28336781
Exon	MSTRG.11496	MSTRG.11496.1		2	28335945	28336194
Trancript	MSTRG.11497	MSTRG.11497.1	chr2		28356062	28356504	2.63549	1
Exon	MSTRG.11497	MSTRG.11497.1		1	28356062	28356504
Trancript	MSTRG.1150	MSTRG.1150.1	chr1		174408855	174409987	36.9796	1
Exon	MSTRG.1150	MSTRG.1150.1		1	174408855	174409987
Trancript	MSTRG.11506	MSTRG.11506.1	chr2		28788784	28790162	54.3844	1
Exon	MSTRG.11506	MSTRG.11506.1		1	28788784	28790162
Trancript	MSTRG.11509	MSTRG.11509.1	chr2		29044688	29044887	1.09784	1
Exon	MSTRG.11509	MSTRG.11509.1		1	29044688	29044887
Trancript	MSTRG.11510	MSTRG.11510.1	chr2		29047667	29048320	1.7047	1
Exon	MSTRG.11510	MSTRG.11510.1		1	29047667	29048320
Trancript	MSTRG.11515	MSTRG.11515.1	chr2		29625072	29630102	3.72788	1
Exon	MSTRG.11515	MSTRG.11515.1		1	29625072	29630102
Trancript	MSTRG.11521	MSTRG.11521.1	chr2		29724648	29724933	1.19005	1
Exon	MSTRG.11521	MSTRG.11521.1		1	29724648	29724933
Trancript	MSTRG.11530	MSTRG.11530.1	chr2		29939634	29940101	1.13983	1
Exon	MSTRG.11530	MSTRG.11530.1		1	29939634	29940101
Trancript	MSTRG.11534	MSTRG.11534.1	chr2		30012084	30012454	3.2344	1
Exon	MSTRG.11534	MSTRG.11534.1		1	30012084	30012454
Trancript	MSTRG.11535	MSTRG.11535.1	chr2		30015012	30016388	7.80091	1
Exon	MSTRG.11535	MSTRG.11535.1		1	30015012	30016388
Trancript	MSTRG.1154	MSTRG.1154.1	chr1		174453319	174454093	1.82986	1
Exon	MSTRG.1154	MSTRG.1154.1		1	174453319	174454093
Trancript	MSTRG.11546	MSTRG.11546.1	chr2		30241225	30242212	1.98853	1
Exon	MSTRG.11546	MSTRG.11546.1		1	30241225	30242212
Trancript	MSTRG.11551	MSTRG.11551.1	chr2		30307691	30307915	1.08118	1
Exon	MSTRG.11551	MSTRG.11551.1		1	30307691	30307915
Trancript	MSTRG.11552	MSTRG.11552.1	chr2		30308300	30308503	3.20846	1
Exon	MSTRG.11552	MSTRG.11552.1		1	30308300	30308503
Trancript	MSTRG.11553	MSTRG.11553.1	chr2		30312007	30312207	2.60508	1
Exon	MSTRG.11553	MSTRG.11553.1		1	30312007	30312207
Trancript	MSTRG.11554	MSTRG.11554.1	chr2		30315518	30316060	1.29177	1
Exon	MSTRG.11554	MSTRG.11554.1		1	30315518	30316060
Trancript	MSTRG.11555	MSTRG.11555.1	chr2		30318401	30318867	1.16796	1
Exon	MSTRG.11555	MSTRG.11555.1		1	30318401	30318867
Trancript	MSTRG.11556	MSTRG.11556.1	chr2		30319391	30319830	1.23963	1
Exon	MSTRG.11556	MSTRG.11556.1		1	30319391	30319830
Trancript	MSTRG.11559	MSTRG.11559.1	chr2		30503091	30503949	1.01595	1
Exon	MSTRG.11559	MSTRG.11559.1		1	30503091	30503949
Trancript	MSTRG.11560	MSTRG.11560.1	chr2		30505091	30505319	1.27666	1
Exon	MSTRG.11560	MSTRG.11560.1		1	30505091	30505319
Trancript	MSTRG.11568	MSTRG.11568.1	chr2		30825820	30827788	2.50752	1
Exon	MSTRG.11568	MSTRG.11568.1		1	30825820	30827788
Trancript	MSTRG.1157	MSTRG.1157.1	chr1		174598685	174599442	4.11254	1
Exon	MSTRG.1157	MSTRG.1157.1		1	174598685	174599442
Trancript	MSTRG.11573	MSTRG.11573.1	chr2		31072524	31075412	4.89349	1
Exon	MSTRG.11573	MSTRG.11573.1		1	31072524	31075412
Trancript	MSTRG.11574	MSTRG.11574.1	chr2		31075943	31082322	2.34897	1
Exon	MSTRG.11574	MSTRG.11574.1		1	31075943	31082322
Trancript	MSTRG.11577	MSTRG.11577.1	chr2		31302294	31314004	5.32529	10
Exon	MSTRG.11577	MSTRG.11577.1		10	31313253	31314004
Exon	MSTRG.11577	MSTRG.11577.1		1	31302294	31302395
Exon	MSTRG.11577	MSTRG.11577.1		3	31308330	31308467
Exon	MSTRG.11577	MSTRG.11577.1		2	31306328	31306477
Exon	MSTRG.11577	MSTRG.11577.1		5	31308903	31309140
Exon	MSTRG.11577	MSTRG.11577.1		4	31308563	31308684
Exon	MSTRG.11577	MSTRG.11577.1		7	31310325	31310447
Exon	MSTRG.11577	MSTRG.11577.1		6	31310148	31310210
Exon	MSTRG.11577	MSTRG.11577.1		9	31312580	31312708
Exon	MSTRG.11577	MSTRG.11577.1		8	31311012	31311146
Trancript	MSTRG.11581	MSTRG.11581.1	chr2		31461798	31462822	2.69154	1
Exon	MSTRG.11581	MSTRG.11581.1		1	31461798	31462822
Trancript	MSTRG.11586	MSTRG.11586.1	chr2		31660856	31661153	1.24096	1
Exon	MSTRG.11586	MSTRG.11586.1		1	31660856	31661153
Trancript	MSTRG.11594	MSTRG.11594.1	chr2		32127339	32127669	10.9307	1
Exon	MSTRG.11594	MSTRG.11594.1		1	32127339	32127669
Trancript	MSTRG.11606	MSTRG.11606.1	chr2		32311618	32312415	2.52624	1
Exon	MSTRG.11606	MSTRG.11606.1		1	32311618	32312415
Trancript	MSTRG.11609	MSTRG.11609.1	chr2		32428911	32431222	2.48206	3
Exon	MSTRG.11609	MSTRG.11609.1		1	32428911	32428992
Exon	MSTRG.11609	MSTRG.11609.1		3	32431034	32431222
Exon	MSTRG.11609	MSTRG.11609.1		2	32430617	32430770
Trancript	MSTRG.1161	MSTRG.1161.1	chr1		175705302	175706169	1.7909	1
Exon	MSTRG.1161	MSTRG.1161.1		1	175705302	175706169
Trancript	MSTRG.11620	MSTRG.11620.1	chr2		32568890	32569255	4.76886	1
Exon	MSTRG.11620	MSTRG.11620.1		1	32568890	32569255
Trancript	MSTRG.11621	MSTRG.11621.1	chr2		32571952	32572396	2.33374	1
Exon	MSTRG.11621	MSTRG.11621.1		1	32571952	32572396
Trancript	MSTRG.11633	MSTRG.11633.1	chr2		32822494	32823264	3.53721	1
Exon	MSTRG.11633	MSTRG.11633.1		1	32822494	32823264
Trancript	MSTRG.11634	MSTRG.11634.1	chr2		32824101	32827106	1.42837	1
Exon	MSTRG.11634	MSTRG.11634.1		1	32824101	32827106
Trancript	MSTRG.11640	MSTRG.11640.3	chr2		33305844	33324083	5.3018	3
Exon	MSTRG.11640	MSTRG.11640.3		1	33305844	33310643
Exon	MSTRG.11640	MSTRG.11640.3		3	33323953	33324083
Exon	MSTRG.11640	MSTRG.11640.3		2	33320434	33320557
Trancript	MSTRG.11644	MSTRG.11644.1	chr2		33924505	33935031	3.8578	3
Exon	MSTRG.11644	MSTRG.11644.1		1	33924505	33925080
Exon	MSTRG.11644	MSTRG.11644.1		3	33934839	33935031
Exon	MSTRG.11644	MSTRG.11644.1		2	33928667	33929256
Trancript	MSTRG.11646	MSTRG.11646.1	chr2		34227733	34228253	3.14072	1
Exon	MSTRG.11646	MSTRG.11646.1		1	34227733	34228253
Trancript	MSTRG.11648	MSTRG.11648.1	chr2		34504501	34505884	8.49613	1
Exon	MSTRG.11648	MSTRG.11648.1		1	34504501	34505884
Trancript	MSTRG.11649	MSTRG.11649.1	chr2		34528765	34529229	2.81516	1
Exon	MSTRG.11649	MSTRG.11649.1		1	34528765	34529229
Trancript	MSTRG.11653	MSTRG.11653.1	chr2		34632580	34633018	2.98189	1
Exon	MSTRG.11653	MSTRG.11653.1		1	34632580	34633018
Trancript	MSTRG.11655	MSTRG.11655.1	chr2		34657096	34659511	2.21246	1
Exon	MSTRG.11655	MSTRG.11655.1		1	34657096	34659511
Trancript	MSTRG.11662	MSTRG.11662.1	chr2		35195877	35197117	37.3096	1
Exon	MSTRG.11662	MSTRG.11662.1		1	35195877	35197117
Trancript	MSTRG.11674	MSTRG.11674.1	chr2		36045970	36047320	4.68245	1
Exon	MSTRG.11674	MSTRG.11674.1		1	36045970	36047320
Trancript	MSTRG.11675	MSTRG.11675.1	chr2		36075119	36075409	1.4545	1
Exon	MSTRG.11675	MSTRG.11675.1		1	36075119	36075409
Trancript	MSTRG.11677	MSTRG.11677.1	chr2		36244717	36245125	2.59605	1
Exon	MSTRG.11677	MSTRG.11677.1		1	36244717	36245125
Trancript	MSTRG.11679	MSTRG.11679.1	chr2		36663306	36663933	22.5239	1
Exon	MSTRG.11679	MSTRG.11679.1		1	36663306	36663933
Trancript	MSTRG.11681	MSTRG.11681.1	chr2		37223740	37224818	2.83082	1
Exon	MSTRG.11681	MSTRG.11681.1		1	37223740	37224818
Trancript	MSTRG.11692	MSTRG.11692.1	chr2		37661091	37668883	5.21403	1
Exon	MSTRG.11692	MSTRG.11692.1		1	37661091	37668883
Trancript	MSTRG.11694	MSTRG.11694.1	chr2		38248566	38268309	1.10375	2
Exon	MSTRG.11694	MSTRG.11694.1		1	38248566	38249721
Exon	MSTRG.11694	MSTRG.11694.1		2	38268280	38268309
Trancript	MSTRG.11696	MSTRG.11696.1	chr2		38279536	38310208	2.84767	2
Exon	MSTRG.11696	MSTRG.11696.1		1	38279536	38279817
Exon	MSTRG.11696	MSTRG.11696.1		2	38309993	38310208
Trancript	MSTRG.117	MSTRG.117.1	chr1		28637142	28637590	2.55105	1
Exon	MSTRG.117	MSTRG.117.1		1	28637142	28637590
Trancript	MSTRG.11700	MSTRG.11700.1	chr2		38678858	38693934	3.37075	2
Exon	MSTRG.11700	MSTRG.11700.1		1	38678858	38679089
Exon	MSTRG.11700	MSTRG.11700.1		2	38693789	38693934
Trancript	MSTRG.11703	MSTRG.11703.1	chr2		38710957	38711495	1.20017	1
Exon	MSTRG.11703	MSTRG.11703.1		1	38710957	38711495
Trancript	MSTRG.11704	MSTRG.11704.1	chr2		38711771	38712432	1.50544	1
Exon	MSTRG.11704	MSTRG.11704.1		1	38711771	38712432
Trancript	MSTRG.11706	MSTRG.11706.1	chr2		38714872	38715394	1.63944	1
Exon	MSTRG.11706	MSTRG.11706.1		1	38714872	38715394
Trancript	MSTRG.11707	MSTRG.11707.1	chr2		38715693	38716761	1.43375	1
Exon	MSTRG.11707	MSTRG.11707.1		1	38715693	38716761
Trancript	MSTRG.11709	MSTRG.11709.1	chr2		38729037	38735032	1.98308	1
Exon	MSTRG.11709	MSTRG.11709.1		1	38729037	38735032
Trancript	MSTRG.1171	MSTRG.1171.1	chr1		177841974	177843499	1.00805	1
Exon	MSTRG.1171	MSTRG.1171.1		1	177841974	177843499
Trancript	MSTRG.11711	MSTRG.11711.1	chr2		38747823	38748327	1.50778	1
Exon	MSTRG.11711	MSTRG.11711.1		1	38747823	38748327
Trancript	MSTRG.11713	MSTRG.11713.1	chr2		38751295	38752999	1.23843	1
Exon	MSTRG.11713	MSTRG.11713.1		1	38751295	38752999
Trancript	MSTRG.11714	MSTRG.11714.1	chr2		38772292	38774861	1.99686	1
Exon	MSTRG.11714	MSTRG.11714.1		1	38772292	38774861
Trancript	MSTRG.11722	MSTRG.11722.1	chr2		39049914	39052136	9.84924	1
Exon	MSTRG.11722	MSTRG.11722.1		1	39049914	39052136
Trancript	MSTRG.11724	MSTRG.11724.1	chr2		39982430	39983430	8.60822	1
Exon	MSTRG.11724	MSTRG.11724.1		1	39982430	39983430
Trancript	MSTRG.11725	MSTRG.11725.1	chr2		40362050	40412970	1.37182	2
Exon	MSTRG.11725	MSTRG.11725.1		1	40362050	40362063
Exon	MSTRG.11725	MSTRG.11725.1		2	40411510	40412970
Trancript	MSTRG.11726	MSTRG.11726.1	chr2		40411213	40412970	243.476	1
Exon	MSTRG.11726	MSTRG.11726.1		1	40411213	40412970
Trancript	MSTRG.11729	MSTRG.11729.1	chr2		41842139	41843496	29.6968	1
Exon	MSTRG.11729	MSTRG.11729.1		1	41842139	41843496
Trancript	MSTRG.1173	MSTRG.1173.1	chr1		177908605	177908848	2.14152	1
Exon	MSTRG.1173	MSTRG.1173.1		1	177908605	177908848
Trancript	MSTRG.11731	MSTRG.11731.1	chr2		43051197	43052037	6.45813	1
Exon	MSTRG.11731	MSTRG.11731.1		1	43051197	43052037
Trancript	MSTRG.11731	MSTRG.11731.2	chr2		43051197	43052040	10.2878	2
Exon	MSTRG.11731	MSTRG.11731.2		1	43051197	43051381
Exon	MSTRG.11731	MSTRG.11731.2		2	43051824	43052040
Trancript	MSTRG.11732	MSTRG.11732.1	chr2		43374026	43374961	1.70935	1
Exon	MSTRG.11732	MSTRG.11732.1		1	43374026	43374961
Trancript	MSTRG.1174	MSTRG.1174.1	chr1		178659624	178660024	1.73446	1
Exon	MSTRG.1174	MSTRG.1174.1		1	178659624	178660024
Trancript	MSTRG.11740	MSTRG.11740.1	chr2		48805121	48805740	2.24541	1
Exon	MSTRG.11740	MSTRG.11740.1		1	48805121	48805740
Trancript	MSTRG.11741	MSTRG.11741.1	chr2		49163497	49165535	78.4764	1
Exon	MSTRG.11741	MSTRG.11741.1		1	49163497	49165535
Trancript	MSTRG.11742	MSTRG.11742.1	chr2		49163497	49165535	78.4828	1
Exon	MSTRG.11742	MSTRG.11742.1		1	49163497	49165535
Trancript	MSTRG.11749	MSTRG.11749.1	chr2		50167319	50167548	1.60786	1
Exon	MSTRG.11749	MSTRG.11749.1		1	50167319	50167548
Trancript	MSTRG.11750	MSTRG.11750.1	chr2		50265184	50265699	2.07154	1
Exon	MSTRG.11750	MSTRG.11750.1		1	50265184	50265699
Trancript	MSTRG.11751	MSTRG.11751.1	chr2		50268156	50268392	1.1323	1
Exon	MSTRG.11751	MSTRG.11751.1		1	50268156	50268392
Trancript	MSTRG.11753	MSTRG.11753.1	chr2		51726434	51727173	201.822	1
Exon	MSTRG.11753	MSTRG.11753.1		1	51726434	51727173
Trancript	MSTRG.11758	MSTRG.11758.2	chr2		51993818	51994092	1.19798	1
Exon	MSTRG.11758	MSTRG.11758.2		1	51993818	51994092
Trancript	MSTRG.11761	MSTRG.11761.2	chr2		52280532	52286337	4.99145	2
Exon	MSTRG.11761	MSTRG.11761.2		1	52280532	52280675
Exon	MSTRG.11761	MSTRG.11761.2		2	52286244	52286337
Trancript	MSTRG.11763	MSTRG.11763.1	chr2		52475116	52476092	2.62168	1
Exon	MSTRG.11763	MSTRG.11763.1		1	52475116	52476092
Trancript	MSTRG.11768	MSTRG.11768.1	chr2		53553396	53555884	23.8869	1
Exon	MSTRG.11768	MSTRG.11768.1		1	53553396	53555884
Trancript	MSTRG.11771	MSTRG.11771.1	chr2		54287924	54288152	1.14828	1
Exon	MSTRG.11771	MSTRG.11771.1		1	54287924	54288152
Trancript	MSTRG.11781	MSTRG.11781.1	chr2		58475887	58476101	1.52215	1
Exon	MSTRG.11781	MSTRG.11781.1		1	58475887	58476101
Trancript	MSTRG.11786	MSTRG.11786.1	chr2		59402039	59402747	7.23221	1
Exon	MSTRG.11786	MSTRG.11786.1		1	59402039	59402747
Trancript	MSTRG.11789	MSTRG.11789.15	chr2		60044664	60047901	5.565	2
Exon	MSTRG.11789	MSTRG.11789.15		1	60044664	60045020
Exon	MSTRG.11789	MSTRG.11789.15		2	60047770	60047901
Trancript	MSTRG.11789	MSTRG.11789.16	chr2		60044704	60047675	3.54027	2
Exon	MSTRG.11789	MSTRG.11789.16		1	60044704	60045020
Exon	MSTRG.11789	MSTRG.11789.16		2	60047079	60047675
Trancript	MSTRG.1179	MSTRG.1179.1	chr1		178937178	178940504	5.0466	2
Exon	MSTRG.1179	MSTRG.1179.1		1	178937178	178937861
Exon	MSTRG.1179	MSTRG.1179.1		2	178940242	178940504
Trancript	MSTRG.11793	MSTRG.11793.1	chr2		60588272	60589964	13.2097	1
Exon	MSTRG.11793	MSTRG.11793.1		1	60588272	60589964
Trancript	MSTRG.11795	MSTRG.11795.1	chr2		60591237	60591489	4.33443	1
Exon	MSTRG.11795	MSTRG.11795.1		1	60591237	60591489
Trancript	MSTRG.11796	MSTRG.11796.1	chr2		60598508	60599865	2.97862	1
Exon	MSTRG.11796	MSTRG.11796.1		1	60598508	60599865
Trancript	MSTRG.118	MSTRG.118.1	chr1		29541847	29542783	6.53905	1
Exon	MSTRG.118	MSTRG.118.1		1	29541847	29542783
Trancript	MSTRG.11804	MSTRG.11804.1	chr2		64312286	64313003	15.9694	1
Exon	MSTRG.11804	MSTRG.11804.1		1	64312286	64313003
Trancript	MSTRG.11807	MSTRG.11807.1	chr2		65151785	65152541	1.47996	1
Exon	MSTRG.11807	MSTRG.11807.1		1	65151785	65152541
Trancript	MSTRG.11808	MSTRG.11808.1	chr2		65153167	65154480	3.8189	1
Exon	MSTRG.11808	MSTRG.11808.1		1	65153167	65154480
Trancript	MSTRG.11813	MSTRG.11813.1	chr2		65997235	66003430	2.34267	2
Exon	MSTRG.11813	MSTRG.11813.1		1	65997235	65998830
Exon	MSTRG.11813	MSTRG.11813.1		2	66003138	66003430
Trancript	MSTRG.11813	MSTRG.11813.2	chr2		65997251	66003429	3.4283	3
Exon	MSTRG.11813	MSTRG.11813.2		1	65997251	65997705
Exon	MSTRG.11813	MSTRG.11813.2		3	66003138	66003429
Exon	MSTRG.11813	MSTRG.11813.2		2	65998460	65998830
Trancript	MSTRG.11813	MSTRG.11813.3	chr2		65997358	66003430	6.00334	3
Exon	MSTRG.11813	MSTRG.11813.3		1	65997358	65997757
Exon	MSTRG.11813	MSTRG.11813.3		3	66003138	66003430
Exon	MSTRG.11813	MSTRG.11813.3		2	65998460	65998830
Trancript	MSTRG.1182	MSTRG.1182.2	chr1		179372471	179380897	5.02201	3
Exon	MSTRG.1182	MSTRG.1182.2		1	179372471	179372726
Exon	MSTRG.1182	MSTRG.1182.2		3	179378020	179380897
Exon	MSTRG.1182	MSTRG.1182.2		2	179377220	179377907
Trancript	MSTRG.1182	MSTRG.1182.5	chr1		179373059	179380894	5.10336	3
Exon	MSTRG.1182	MSTRG.1182.5		1	179373059	179374953
Exon	MSTRG.1182	MSTRG.1182.5		3	179378020	179380894
Exon	MSTRG.1182	MSTRG.1182.5		2	179377220	179377907
Trancript	MSTRG.11823	MSTRG.11823.1	chr2		68392557	68393820	16.484	1
Exon	MSTRG.11823	MSTRG.11823.1		1	68392557	68393820
Trancript	MSTRG.11826	MSTRG.11826.1	chr2		69029056	69031197	1.02976	1
Exon	MSTRG.11826	MSTRG.11826.1		1	69029056	69031197
Trancript	MSTRG.11830	MSTRG.11830.1	chr2		69495766	69496034	4.46083	1
Exon	MSTRG.11830	MSTRG.11830.1		1	69495766	69496034
Trancript	MSTRG.11834	MSTRG.11834.1	chr2		69616380	69618516	2.11281	1
Exon	MSTRG.11834	MSTRG.11834.1		1	69616380	69618516
Trancript	MSTRG.11835	MSTRG.11835.1	chr2		69618858	69619303	1.18138	1
Exon	MSTRG.11835	MSTRG.11835.1		1	69618858	69619303
Trancript	MSTRG.11836	MSTRG.11836.1	chr2		69620195	69620541	1.6225	1
Exon	MSTRG.11836	MSTRG.11836.1		1	69620195	69620541
Trancript	MSTRG.11837	MSTRG.11837.1	chr2		69621327	69622420	2.51779	1
Exon	MSTRG.11837	MSTRG.11837.1		1	69621327	69622420
Trancript	MSTRG.11843	MSTRG.11843.1	chr2		70297003	70297740	38.4014	1
Exon	MSTRG.11843	MSTRG.11843.1		1	70297003	70297740
Trancript	MSTRG.11849	MSTRG.11849.1	chr2		70756854	70757529	4.85321	2
Exon	MSTRG.11849	MSTRG.11849.1		1	70756854	70757053
Exon	MSTRG.11849	MSTRG.11849.1		2	70757432	70757529
Trancript	MSTRG.1185	MSTRG.1185.1	chr1		179913621	179916851	3.22401	1
Exon	MSTRG.1185	MSTRG.1185.1		1	179913621	179916851
Trancript	MSTRG.11852	MSTRG.11852.1	chr2		70813073	70813757	1.25968	1
Exon	MSTRG.11852	MSTRG.11852.1		1	70813073	70813757
Trancript	MSTRG.11856	MSTRG.11856.1	chr2		71111748	71112249	1.30384	1
Exon	MSTRG.11856	MSTRG.11856.1		1	71111748	71112249
Trancript	MSTRG.1186	MSTRG.1186.1	chr1		179917367	179918749	1.87019	1
Exon	MSTRG.1186	MSTRG.1186.1		1	179917367	179918749
Trancript	MSTRG.11864	MSTRG.11864.1	chr2		71696659	71697036	2.26833	1
Exon	MSTRG.11864	MSTRG.11864.1		1	71696659	71697036
Trancript	MSTRG.11869	MSTRG.11869.1	chr2		72471907	72473185	1.9617	1
Exon	MSTRG.11869	MSTRG.11869.1		1	72471907	72473185
Trancript	MSTRG.11871	MSTRG.11871.5	chr2		72824912	72827213	2.64539	2
Exon	MSTRG.11871	MSTRG.11871.5		1	72824912	72825689
Exon	MSTRG.11871	MSTRG.11871.5		2	72826425	72827213
Trancript	MSTRG.11877	MSTRG.11877.1	chr2		73422933	73427121	1.55054	2
Exon	MSTRG.11877	MSTRG.11877.1		1	73422933	73423064
Exon	MSTRG.11877	MSTRG.11877.1		2	73426921	73427121
Trancript	MSTRG.11878	MSTRG.11878.1	chr2		73433965	73434487	1.50595	1
Exon	MSTRG.11878	MSTRG.11878.1		1	73433965	73434487
Trancript	MSTRG.11887	MSTRG.11887.1	chr2		74429418	74429958	9.07383	1
Exon	MSTRG.11887	MSTRG.11887.1		1	74429418	74429958
Trancript	MSTRG.11889	MSTRG.11889.1	chr2		75029079	75029911	369.487	1
Exon	MSTRG.11889	MSTRG.11889.1		1	75029079	75029911
Trancript	MSTRG.1189	MSTRG.1189.1	chr1		180184876	180185215	1.05182	1
Exon	MSTRG.1189	MSTRG.1189.1		1	180184876	180185215
Trancript	MSTRG.11890	MSTRG.11890.1	chr2		75030304	75030684	3.43583	1
Exon	MSTRG.11890	MSTRG.11890.1		1	75030304	75030684
Trancript	MSTRG.11891	MSTRG.11891.1	chr2		75150652	75151318	1.14485	1
Exon	MSTRG.11891	MSTRG.11891.1		1	75150652	75151318
Trancript	MSTRG.11892	MSTRG.11892.1	chr2		75152087	75153977	4.29913	2
Exon	MSTRG.11892	MSTRG.11892.1		1	75152087	75152104
Exon	MSTRG.11892	MSTRG.11892.1		2	75153081	75153977
Trancript	MSTRG.11893	MSTRG.11893.1	chr2		75156397	75156754	1.22495	1
Exon	MSTRG.11893	MSTRG.11893.1		1	75156397	75156754
Trancript	MSTRG.11894	MSTRG.11894.1	chr2		75486371	75486773	3.58872	1
Exon	MSTRG.11894	MSTRG.11894.1		1	75486371	75486773
Trancript	MSTRG.11897	MSTRG.11897.1	chr2		75646948	75647416	1.57222	1
Exon	MSTRG.11897	MSTRG.11897.1		1	75646948	75647416
Trancript	MSTRG.119	MSTRG.119.1	chr1		30827119	30828623	7.10658	5
Exon	MSTRG.119	MSTRG.119.1		1	30827119	30827250
Exon	MSTRG.119	MSTRG.119.1		3	30827715	30827854
Exon	MSTRG.119	MSTRG.119.1		2	30827517	30827640
Exon	MSTRG.119	MSTRG.119.1		5	30828558	30828623
Exon	MSTRG.119	MSTRG.119.1		4	30828284	30828336
Trancript	MSTRG.1190	MSTRG.1190.1	chr1		180229444	180230509	16.9884	1
Exon	MSTRG.1190	MSTRG.1190.1		1	180229444	180230509
Trancript	MSTRG.11902	MSTRG.11902.1	chr2		76224570	76227540	1.58987	1
Exon	MSTRG.11902	MSTRG.11902.1		1	76224570	76227540
Trancript	MSTRG.11908	MSTRG.11908.1	chr2		76851326	76852154	1.1093	1
Exon	MSTRG.11908	MSTRG.11908.1		1	76851326	76852154
Trancript	MSTRG.11914	MSTRG.11914.1	chr2		78762840	78769101	1.77672	1
Exon	MSTRG.11914	MSTRG.11914.1		1	78762840	78769101
Trancript	MSTRG.11918	MSTRG.11918.1	chr2		79469054	79470326	1.02832	1
Exon	MSTRG.11918	MSTRG.11918.1		1	79469054	79470326
Trancript	MSTRG.1192	MSTRG.1192.3	chr1		180248620	180258420	2.51838	2
Exon	MSTRG.1192	MSTRG.1192.3		1	180248620	180249339
Exon	MSTRG.1192	MSTRG.1192.3		2	180251876	180258420
Trancript	MSTRG.1192	MSTRG.1192.4	chr1		180248738	180258414	6.36949	2
Exon	MSTRG.1192	MSTRG.1192.4		1	180248738	180251990
Exon	MSTRG.1192	MSTRG.1192.4		2	180252073	180258414
Trancript	MSTRG.11921	MSTRG.11921.1	chr2		79878799	79879031	1.69849	1
Exon	MSTRG.11921	MSTRG.11921.1		1	79878799	79879031
Trancript	MSTRG.11926	MSTRG.11926.1	chr2		80469260	80469767	21.6185	1
Exon	MSTRG.11926	MSTRG.11926.1		1	80469260	80469767
Trancript	MSTRG.11928	MSTRG.11928.1	chr2		80613770	80678931	1.12034	2
Exon	MSTRG.11928	MSTRG.11928.1		1	80613770	80613783
Exon	MSTRG.11928	MSTRG.11928.1		2	80677565	80678931
Trancript	MSTRG.11929	MSTRG.11929.1	chr2		80677252	80678930	159.646	1
Exon	MSTRG.11929	MSTRG.11929.1		1	80677252	80678930
Trancript	MSTRG.11930	MSTRG.11930.1	chr2		83193218	83194130	9.79757	1
Exon	MSTRG.11930	MSTRG.11930.1		1	83193218	83194130
Trancript	MSTRG.11932	MSTRG.11932.1	chr2		83505496	83508612	1.74708	1
Exon	MSTRG.11932	MSTRG.11932.1		1	83505496	83508612
Trancript	MSTRG.11934	MSTRG.11934.1	chr2		83597244	83598027	1.17297	1
Exon	MSTRG.11934	MSTRG.11934.1		1	83597244	83598027
Trancript	MSTRG.11939	MSTRG.11939.1	chr2		84345237	84346064	4.18059	1
Exon	MSTRG.11939	MSTRG.11939.1		1	84345237	84346064
Trancript	MSTRG.1194	MSTRG.1194.1	chr1		180268656	180268998	1.48843	1
Exon	MSTRG.1194	MSTRG.1194.1		1	180268656	180268998
Trancript	MSTRG.11940	MSTRG.11940.1	chr2		84348316	84350764	2.8675	1
Exon	MSTRG.11940	MSTRG.11940.1		1	84348316	84350764
Trancript	MSTRG.11941	MSTRG.11941.1	chr2		84427259	84440856	5.24341	1
Exon	MSTRG.11941	MSTRG.11941.1		1	84427259	84440856
Trancript	MSTRG.11948	MSTRG.11948.1	chr2		84574254	84581259	1.92221	2
Exon	MSTRG.11948	MSTRG.11948.1		1	84574254	84574450
Exon	MSTRG.11948	MSTRG.11948.1		2	84576796	84581259
Trancript	MSTRG.11948	MSTRG.11948.3	chr2		84576574	84578276	2.10814	2
Exon	MSTRG.11948	MSTRG.11948.3		1	84576574	84577685
Exon	MSTRG.11948	MSTRG.11948.3		2	84577853	84578276
Trancript	MSTRG.11949	MSTRG.11949.1	chr2		84582114	84584032	5.26032	2
Exon	MSTRG.11949	MSTRG.11949.1		1	84582114	84582857
Exon	MSTRG.11949	MSTRG.11949.1		2	84583619	84584032
Trancript	MSTRG.1195	MSTRG.1195.1	chr1		180269754	180271532	1.84388	1
Exon	MSTRG.1195	MSTRG.1195.1		1	180269754	180271532
Trancript	MSTRG.11951	MSTRG.11951.1	chr2		84638580	84638934	1.11395	1
Exon	MSTRG.11951	MSTRG.11951.1		1	84638580	84638934
Trancript	MSTRG.11963	MSTRG.11963.1	chr2		87233695	87234404	1.3828	1
Exon	MSTRG.11963	MSTRG.11963.1		1	87233695	87234404
Trancript	MSTRG.11964	MSTRG.11964.1	chr2		87366208	87367015	10.3957	1
Exon	MSTRG.11964	MSTRG.11964.1		1	87366208	87367015
Trancript	MSTRG.11965	MSTRG.11965.1	chr2		90028497	90029517	2.74829	1
Exon	MSTRG.11965	MSTRG.11965.1		1	90028497	90029517
Trancript	MSTRG.11966	MSTRG.11966.1	chr2		90031305	90032134	3.19815	1
Exon	MSTRG.11966	MSTRG.11966.1		1	90031305	90032134
Trancript	MSTRG.11973	MSTRG.11973.1	chr2		90644392	90644817	9.13758	1
Exon	MSTRG.11973	MSTRG.11973.1		1	90644392	90644817
Trancript	MSTRG.1198	MSTRG.1198.1	chr1		180881533	180884403	3.74834	1
Exon	MSTRG.1198	MSTRG.1198.1		1	180881533	180884403
Trancript	MSTRG.11980	MSTRG.11980.1	chr2		90758338	90760626	2.94999	1
Exon	MSTRG.11980	MSTRG.11980.1		1	90758338	90760626
Trancript	MSTRG.11985	MSTRG.11985.1	chr2		90910604	90911508	2.23535	2
Exon	MSTRG.11985	MSTRG.11985.1		1	90910604	90910663
Exon	MSTRG.11985	MSTRG.11985.1		2	90911223	90911508
Trancript	MSTRG.12	MSTRG.12.1	chr1		6200164	6204604	1.23973	1
Exon	MSTRG.12	MSTRG.12.1		1	6200164	6204604
Trancript	MSTRG.1200	MSTRG.1200.1	chr1		181450376	181451013	14.5988	1
Exon	MSTRG.1200	MSTRG.1200.1		1	181450376	181451013
Trancript	MSTRG.12003	MSTRG.12003.1	chr2		91562556	91563854	1.05141	1
Exon	MSTRG.12003	MSTRG.12003.1		1	91562556	91563854
Trancript	MSTRG.12015	MSTRG.12015.1	chr2		92215006	92215275	2.43225	1
Exon	MSTRG.12015	MSTRG.12015.1		1	92215006	92215275
Trancript	MSTRG.12016	MSTRG.12016.1	chr2		92221742	92223413	2.35334	1
Exon	MSTRG.12016	MSTRG.12016.1		1	92221742	92223413
Trancript	MSTRG.12020	MSTRG.12020.1	chr2		92248672	92250873	2.62879	2
Exon	MSTRG.12020	MSTRG.12020.1		1	92248672	92249568
Exon	MSTRG.12020	MSTRG.12020.1		2	92250697	92250873
Trancript	MSTRG.12027	MSTRG.12027.1	chr2		92946631	92954562	1.076	2
Exon	MSTRG.12027	MSTRG.12027.1		1	92946631	92946816
Exon	MSTRG.12027	MSTRG.12027.1		2	92954167	92954562
Trancript	MSTRG.12034	MSTRG.12034.4	chr2		93685996	93687472	2.80511	1
Exon	MSTRG.12034	MSTRG.12034.4		1	93685996	93687472
Trancript	MSTRG.12036	MSTRG.12036.2	chr2		93822243	93823725	2.16851	1
Exon	MSTRG.12036	MSTRG.12036.2		1	93822243	93823725
Trancript	MSTRG.12037	MSTRG.12037.5	chr2		93848598	93850993	11.1658	3
Exon	MSTRG.12037	MSTRG.12037.5		1	93848598	93848749
Exon	MSTRG.12037	MSTRG.12037.5		3	93850840	93850993
Exon	MSTRG.12037	MSTRG.12037.5		2	93850420	93850565
Trancript	MSTRG.12040	MSTRG.12040.1	chr2		94092045	94105056	7.80453	2
Exon	MSTRG.12040	MSTRG.12040.1		1	94092045	94092672
Exon	MSTRG.12040	MSTRG.12040.1		2	94104679	94105056
Trancript	MSTRG.12045	MSTRG.12045.1	chr2		97306650	97307066	1.47805	1
Exon	MSTRG.12045	MSTRG.12045.1		1	97306650	97307066
Trancript	MSTRG.12046	MSTRG.12046.1	chr2		97787979	97788936	3.06501	1
Exon	MSTRG.12046	MSTRG.12046.1		1	97787979	97788936
Trancript	MSTRG.12047	MSTRG.12047.1	chr2		97789313	97789855	4.7211	1
Exon	MSTRG.12047	MSTRG.12047.1		1	97789313	97789855
Trancript	MSTRG.12049	MSTRG.12049.3	chr2		98506574	98507490	1.88043	2
Exon	MSTRG.12049	MSTRG.12049.3		1	98506574	98506809
Exon	MSTRG.12049	MSTRG.12049.3		2	98507295	98507490
Trancript	MSTRG.12049	MSTRG.12049.4	chr2		98506701	98507490	3.56231	2
Exon	MSTRG.12049	MSTRG.12049.4		1	98506701	98506828
Exon	MSTRG.12049	MSTRG.12049.4		2	98507063	98507490
Trancript	MSTRG.12049	MSTRG.12049.5	chr2		98506706	98507490	5.65517	2
Exon	MSTRG.12049	MSTRG.12049.5		1	98506706	98506809
Exon	MSTRG.12049	MSTRG.12049.5		2	98507044	98507490
Trancript	MSTRG.1205	MSTRG.1205.1	chr1		181855355	181855568	2.15648	1
Exon	MSTRG.1205	MSTRG.1205.1		1	181855355	181855568
Trancript	MSTRG.12050	MSTRG.12050.1	chr2		98502985	98507490	4.34352	3
Exon	MSTRG.12050	MSTRG.12050.1		1	98502985	98503025
Exon	MSTRG.12050	MSTRG.12050.1		3	98507131	98507490
Exon	MSTRG.12050	MSTRG.12050.1		2	98506822	98506896
Trancript	MSTRG.12050	MSTRG.12050.2	chr2		98502985	98507490	2.5581	3
Exon	MSTRG.12050	MSTRG.12050.2		1	98502985	98503025
Exon	MSTRG.12050	MSTRG.12050.2		3	98507382	98507490
Exon	MSTRG.12050	MSTRG.12050.2		2	98506822	98506896
Trancript	MSTRG.12051	MSTRG.12051.1	chr2		98894601	98895367	4.16249	1
Exon	MSTRG.12051	MSTRG.12051.1		1	98894601	98895367
Trancript	MSTRG.12052	MSTRG.12052.1	chr2		101390381	101392009	2.78445	1
Exon	MSTRG.12052	MSTRG.12052.1		1	101390381	101392009
Trancript	MSTRG.12055	MSTRG.12055.1	chr2		101494151	101513154	2.89332	4
Exon	MSTRG.12055	MSTRG.12055.1		1	101494151	101498050
Exon	MSTRG.12055	MSTRG.12055.1		3	101504748	101504949
Exon	MSTRG.12055	MSTRG.12055.1		2	101503787	101503869
Exon	MSTRG.12055	MSTRG.12055.1		4	101512970	101513154
Trancript	MSTRG.12055	MSTRG.12055.2	chr2		101494272	101519392	2.58697	2
Exon	MSTRG.12055	MSTRG.12055.2		1	101494272	101498050
Exon	MSTRG.12055	MSTRG.12055.2		2	101519198	101519392
Trancript	MSTRG.12055	MSTRG.12055.3	chr2		101495128	101513104	1.37196	2
Exon	MSTRG.12055	MSTRG.12055.3		1	101495128	101498050
Exon	MSTRG.12055	MSTRG.12055.3		2	101512970	101513104
Trancript	MSTRG.12055	MSTRG.12055.4	chr2		101496574	101505582	1.19621	4
Exon	MSTRG.12055	MSTRG.12055.4		1	101496574	101497910
Exon	MSTRG.12055	MSTRG.12055.4		3	101500741	101500836
Exon	MSTRG.12055	MSTRG.12055.4		2	101497986	101498050
Exon	MSTRG.12055	MSTRG.12055.4		4	101505570	101505582
Trancript	MSTRG.12056	MSTRG.12056.1	chr2		101516752	101517971	1.07769	1
Exon	MSTRG.12056	MSTRG.12056.1		1	101516752	101517971
Trancript	MSTRG.12057	MSTRG.12057.1	chr2		101518306	101518510	2.49571	1
Exon	MSTRG.12057	MSTRG.12057.1		1	101518306	101518510
Trancript	MSTRG.12059	MSTRG.12059.1	chr2		101541941	101543321	4.02858	1
Exon	MSTRG.12059	MSTRG.12059.1		1	101541941	101543321
Trancript	MSTRG.12064	MSTRG.12064.1	chr2		102241091	102241441	5.68879	1
Exon	MSTRG.12064	MSTRG.12064.1		1	102241091	102241441
Trancript	MSTRG.12068	MSTRG.12068.1	chr2		102669391	102669630	23.9402	1
Exon	MSTRG.12068	MSTRG.12068.1		1	102669391	102669630
Trancript	MSTRG.12071	MSTRG.12071.1	chr2		102940148	102940412	1.23495	1
Exon	MSTRG.12071	MSTRG.12071.1		1	102940148	102940412
Trancript	MSTRG.12072	MSTRG.12072.2	chr2		103217995	103219065	2.19108	2
Exon	MSTRG.12072	MSTRG.12072.2		1	103217995	103218170
Exon	MSTRG.12072	MSTRG.12072.2		2	103218969	103219065
Trancript	MSTRG.12075	MSTRG.12075.1	chr2		103494801	103495789	1.17553	1
Exon	MSTRG.12075	MSTRG.12075.1		1	103494801	103495789
Trancript	MSTRG.12076	MSTRG.12076.7	chr2		103607264	103610885	1.6582	2
Exon	MSTRG.12076	MSTRG.12076.7		1	103607264	103609060
Exon	MSTRG.12076	MSTRG.12076.7		2	103609592	103610885
Trancript	MSTRG.12077	MSTRG.12077.1	chr2		103638198	103640253	1.11369	1
Exon	MSTRG.12077	MSTRG.12077.1		1	103638198	103640253
Trancript	MSTRG.12078	MSTRG.12078.1	chr2		103640581	103641484	1.37732	1
Exon	MSTRG.12078	MSTRG.12078.1		1	103640581	103641484
Trancript	MSTRG.12079	MSTRG.12079.1	chr2		103641835	103642361	2.05755	1
Exon	MSTRG.12079	MSTRG.12079.1		1	103641835	103642361
Trancript	MSTRG.12080	MSTRG.12080.1	chr2		103643711	103644355	1.98895	1
Exon	MSTRG.12080	MSTRG.12080.1		1	103643711	103644355
Trancript	MSTRG.12084	MSTRG.12084.1	chr2		103816915	103817167	3.39767	1
Exon	MSTRG.12084	MSTRG.12084.1		1	103816915	103817167
Trancript	MSTRG.12089	MSTRG.12089.1	chr2		104096064	104098452	2.11449	2
Exon	MSTRG.12089	MSTRG.12089.1		1	104096064	104097090
Exon	MSTRG.12089	MSTRG.12089.1		2	104098354	104098452
Trancript	MSTRG.12089	MSTRG.12089.2	chr2		104096153	104098452	1.46098	2
Exon	MSTRG.12089	MSTRG.12089.2		1	104096153	104098009
Exon	MSTRG.12089	MSTRG.12089.2		2	104098354	104098452
Trancript	MSTRG.12090	MSTRG.12090.1	chr2		104098662	104100915	2.1445	1
Exon	MSTRG.12090	MSTRG.12090.1		1	104098662	104100915
Trancript	MSTRG.12090	MSTRG.12090.2	chr2		104098662	104100915	2.11051	2
Exon	MSTRG.12090	MSTRG.12090.2		1	104098662	104098833
Exon	MSTRG.12090	MSTRG.12090.2		2	104099936	104100915
Trancript	MSTRG.12091	MSTRG.12091.1	chr2		104101521	104102136	1.46454	1
Exon	MSTRG.12091	MSTRG.12091.1		1	104101521	104102136
Trancript	MSTRG.12095	MSTRG.12095.1	chr2		104507381	104516863	1.96618	1
Exon	MSTRG.12095	MSTRG.12095.1		1	104507381	104516863
Trancript	MSTRG.12099	MSTRG.12099.1	chr2		104657038	104658893	6.81798	1
Exon	MSTRG.12099	MSTRG.12099.1		1	104657038	104658893
Trancript	MSTRG.12102	MSTRG.12102.1	chr2		104857258	104858420	7.04296	2
Exon	MSTRG.12102	MSTRG.12102.1		1	104857258	104857360
Exon	MSTRG.12102	MSTRG.12102.1		2	104857827	104858420
Trancript	MSTRG.12104	MSTRG.12104.1	chr2		105248901	105258396	1.21842	2
Exon	MSTRG.12104	MSTRG.12104.1		1	105248901	105249096
Exon	MSTRG.12104	MSTRG.12104.1		2	105257888	105258396
Trancript	MSTRG.12104	MSTRG.12104.2	chr2		105256912	105258433	2.07512	2
Exon	MSTRG.12104	MSTRG.12104.2		1	105256912	105257489
Exon	MSTRG.12104	MSTRG.12104.2		2	105257888	105258433
Trancript	MSTRG.12105	MSTRG.12105.1	chr2		105279812	105281676	2.04692	2
Exon	MSTRG.12105	MSTRG.12105.1		1	105279812	105280076
Exon	MSTRG.12105	MSTRG.12105.1		2	105281145	105281676
Trancript	MSTRG.12106	MSTRG.12106.1	chr2		105281965	105282666	2.95251	1
Exon	MSTRG.12106	MSTRG.12106.1		1	105281965	105282666
Trancript	MSTRG.12108	MSTRG.12108.1	chr2		105394317	105395045	209.801	1
Exon	MSTRG.12108	MSTRG.12108.1		1	105394317	105395045
Trancript	MSTRG.12109	MSTRG.12109.1	chr2		105451812	105459261	2.78497	5
Exon	MSTRG.12109	MSTRG.12109.1		1	105451812	105452172
Exon	MSTRG.12109	MSTRG.12109.1		3	105456940	105457108
Exon	MSTRG.12109	MSTRG.12109.1		2	105456025	105456192
Exon	MSTRG.12109	MSTRG.12109.1		5	105458680	105459261
Exon	MSTRG.12109	MSTRG.12109.1		4	105457653	105457788
Trancript	MSTRG.1211	MSTRG.1211.1	chr1		182481361	182498233	1.58098	2
Exon	MSTRG.1211	MSTRG.1211.1		1	182481361	182481442
Exon	MSTRG.1211	MSTRG.1211.1		2	182498109	182498233
Trancript	MSTRG.12116	MSTRG.12116.1	chr2		106244754	106246555	2.23745	1
Exon	MSTRG.12116	MSTRG.12116.1		1	106244754	106246555
Trancript	MSTRG.12117	MSTRG.12117.1	chr2		106247885	106250629	3.17209	1
Exon	MSTRG.12117	MSTRG.12117.1		1	106247885	106250629
Trancript	MSTRG.12118	MSTRG.12118.1	chr2		106251055	106261948	2.10252	3
Exon	MSTRG.12118	MSTRG.12118.1		1	106251055	106252882
Exon	MSTRG.12118	MSTRG.12118.1		3	106255549	106261948
Exon	MSTRG.12118	MSTRG.12118.1		2	106253870	106254023
Trancript	MSTRG.12121	MSTRG.12121.1	chr2		106719396	106720036	3.40367	1
Exon	MSTRG.12121	MSTRG.12121.1		1	106719396	106720036
Trancript	MSTRG.12122	MSTRG.12122.1	chr2		106722226	106722464	4.56434	1
Exon	MSTRG.12122	MSTRG.12122.1		1	106722226	106722464
Trancript	MSTRG.12124	MSTRG.12124.1	chr2		108715036	108715471	72.0043	1
Exon	MSTRG.12124	MSTRG.12124.1		1	108715036	108715471
Trancript	MSTRG.12125	MSTRG.12125.1	chr2		108788927	108790872	10.6322	1
Exon	MSTRG.12125	MSTRG.12125.1		1	108788927	108790872
Trancript	MSTRG.12126	MSTRG.12126.1	chr2		108897927	108898266	3.04643	1
Exon	MSTRG.12126	MSTRG.12126.1		1	108897927	108898266
Trancript	MSTRG.1213	MSTRG.1213.1	chr1		182569435	182569921	1.77855	1
Exon	MSTRG.1213	MSTRG.1213.1		1	182569435	182569921
Trancript	MSTRG.12132	MSTRG.12132.5	chr2		109847031	109854376	18.6502	3
Exon	MSTRG.12132	MSTRG.12132.5		1	109847031	109848357
Exon	MSTRG.12132	MSTRG.12132.5		3	109851408	109854376
Exon	MSTRG.12132	MSTRG.12132.5		2	109848739	109848864
Trancript	MSTRG.12135	MSTRG.12135.1	chr2		110014934	110015445	1.68745	1
Exon	MSTRG.12135	MSTRG.12135.1		1	110014934	110015445
Trancript	MSTRG.12137	MSTRG.12137.1	chr2		111024396	111024688	1.48925	1
Exon	MSTRG.12137	MSTRG.12137.1		1	111024396	111024688
Trancript	MSTRG.1214	MSTRG.1214.1	chr1		182570649	182570905	2.44538	1
Exon	MSTRG.1214	MSTRG.1214.1		1	182570649	182570905
Trancript	MSTRG.12144	MSTRG.12144.1	chr2		112307655	112312251	1.09684	1
Exon	MSTRG.12144	MSTRG.12144.1		1	112307655	112312251
Trancript	MSTRG.12146	MSTRG.12146.1	chr2		112399961	112401849	4.81238	2
Exon	MSTRG.12146	MSTRG.12146.1		1	112399961	112401331
Exon	MSTRG.12146	MSTRG.12146.1		2	112401430	112401849
Trancript	MSTRG.12148	MSTRG.12148.1	chr2		112554581	112554847	2.04284	1
Exon	MSTRG.12148	MSTRG.12148.1		1	112554581	112554847
Trancript	MSTRG.12149	MSTRG.12149.1	chr2		112649018	112649232	3.87299	1
Exon	MSTRG.12149	MSTRG.12149.1		1	112649018	112649232
Trancript	MSTRG.12150	MSTRG.12150.1	chr2		113586323	113588439	25.3535	1
Exon	MSTRG.12150	MSTRG.12150.1		1	113586323	113588439
Trancript	MSTRG.12151	MSTRG.12151.1	chr2		113588535	113598084	7.40149	2
Exon	MSTRG.12151	MSTRG.12151.1		1	113588535	113590312
Exon	MSTRG.12151	MSTRG.12151.1		2	113598058	113598084
Trancript	MSTRG.12163	MSTRG.12163.17	chr2		115891799	115893786	1.74679	1
Exon	MSTRG.12163	MSTRG.12163.17		1	115891799	115893786
Trancript	MSTRG.12164	MSTRG.12164.1	chr2		115890357	115891599	1.24325	2
Exon	MSTRG.12164	MSTRG.12164.1		1	115890357	115890512
Exon	MSTRG.12164	MSTRG.12164.1		2	115890865	115891599
Trancript	MSTRG.12165	MSTRG.12165.1	chr2		115893349	115900253	1.45206	1
Exon	MSTRG.12165	MSTRG.12165.1		1	115893349	115900253
Trancript	MSTRG.12165	MSTRG.12165.2	chr2		115893375	115894424	1.27478	2
Exon	MSTRG.12165	MSTRG.12165.2		1	115893375	115893986
Exon	MSTRG.12165	MSTRG.12165.2		2	115894193	115894424
Trancript	MSTRG.12167	MSTRG.12167.1	chr2		116351681	116354334	6.43264	1
Exon	MSTRG.12167	MSTRG.12167.1		1	116351681	116354334
Trancript	MSTRG.12169	MSTRG.12169.1	chr2		117012210	117012857	1.86869	1
Exon	MSTRG.12169	MSTRG.12169.1		1	117012210	117012857
Trancript	MSTRG.12177	MSTRG.12177.1	chr2		118380517	118407886	5.17044	3
Exon	MSTRG.12177	MSTRG.12177.1		1	118380517	118381207
Exon	MSTRG.12177	MSTRG.12177.1		3	118407872	118407886
Exon	MSTRG.12177	MSTRG.12177.1		2	118384920	118384966
Trancript	MSTRG.1218	MSTRG.1218.1	chr1		182684459	182686196	4.1614	1
Exon	MSTRG.1218	MSTRG.1218.1		1	182684459	182686196
Trancript	MSTRG.12183	MSTRG.12183.1	chr2		118647267	118647759	3.1856	1
Exon	MSTRG.12183	MSTRG.12183.1		1	118647267	118647759
Trancript	MSTRG.12189	MSTRG.12189.1	chr2		118870210	118870438	2.85819	1
Exon	MSTRG.12189	MSTRG.12189.1		1	118870210	118870438
Trancript	MSTRG.1219	MSTRG.1219.1	chr1		182693683	182694031	1.13018	1
Exon	MSTRG.1219	MSTRG.1219.1		1	182693683	182694031
Trancript	MSTRG.12191	MSTRG.12191.1	chr2		118932881	118935458	2.01799	1
Exon	MSTRG.12191	MSTRG.12191.1		1	118932881	118935458
Trancript	MSTRG.12192	MSTRG.12192.1	chr2		118938061	118938440	1.39804	1
Exon	MSTRG.12192	MSTRG.12192.1		1	118938061	118938440
Trancript	MSTRG.1220	MSTRG.1220.1	chr1		182720295	182722278	1.91453	1
Exon	MSTRG.1220	MSTRG.1220.1		1	182720295	182722278
Trancript	MSTRG.12200	MSTRG.12200.1	chr2		119146614	119151465	1.06884	2
Exon	MSTRG.12200	MSTRG.12200.1		1	119146614	119147402
Exon	MSTRG.12200	MSTRG.12200.1		2	119151235	119151465
Trancript	MSTRG.12206	MSTRG.12206.1	chr2		119434227	119435110	1.18984	1
Exon	MSTRG.12206	MSTRG.12206.1		1	119434227	119435110
Trancript	MSTRG.12208	MSTRG.12208.1	chr2		119441689	119441938	1.7454	1
Exon	MSTRG.12208	MSTRG.12208.1		1	119441689	119441938
Trancript	MSTRG.12210	MSTRG.12210.1	chr2		119476152	119477198	1.97962	1
Exon	MSTRG.12210	MSTRG.12210.1		1	119476152	119477198
Trancript	MSTRG.12212	MSTRG.12212.1	chr2		119491123	119491738	83.0404	1
Exon	MSTRG.12212	MSTRG.12212.1		1	119491123	119491738
Trancript	MSTRG.12217	MSTRG.12217.1	chr2		119592736	119593004	1.01788	1
Exon	MSTRG.12217	MSTRG.12217.1		1	119592736	119593004
Trancript	MSTRG.12218	MSTRG.12218.1	chr2		119619448	119619677	2.74389	1
Exon	MSTRG.12218	MSTRG.12218.1		1	119619448	119619677
Trancript	MSTRG.12220	MSTRG.12220.1	chr2		119683863	119684668	5.00774	1
Exon	MSTRG.12220	MSTRG.12220.1		1	119683863	119684668
Trancript	MSTRG.12223	MSTRG.12223.1	chr2		119780573	119781541	11.1975	1
Exon	MSTRG.12223	MSTRG.12223.1		1	119780573	119781541
Trancript	MSTRG.1223	MSTRG.1223.1	chr1		182750004	182750531	1.02344	1
Exon	MSTRG.1223	MSTRG.1223.1		1	182750004	182750531
Trancript	MSTRG.12233	MSTRG.12233.1	chr2		120327058	120327826	46.5883	2
Exon	MSTRG.12233	MSTRG.12233.1		1	120327058	120327392
Exon	MSTRG.12233	MSTRG.12233.1		2	120327516	120327826
Trancript	MSTRG.12236	MSTRG.12236.1	chr2		120427513	120428779	3.4741	1
Exon	MSTRG.12236	MSTRG.12236.1		1	120427513	120428779
Trancript	MSTRG.12239	MSTRG.12239.1	chr2		120522715	120541719	2.15982	11
Exon	MSTRG.12239	MSTRG.12239.1		11	120540301	120541719
Exon	MSTRG.12239	MSTRG.12239.1		10	120539741	120539899
Exon	MSTRG.12239	MSTRG.12239.1		1	120522715	120531316
Exon	MSTRG.12239	MSTRG.12239.1		3	120532001	120532184
Exon	MSTRG.12239	MSTRG.12239.1		2	120531405	120531602
Exon	MSTRG.12239	MSTRG.12239.1		5	120538361	120538478
Exon	MSTRG.12239	MSTRG.12239.1		4	120532554	120532691
Exon	MSTRG.12239	MSTRG.12239.1		7	120538911	120538975
Exon	MSTRG.12239	MSTRG.12239.1		6	120538586	120538707
Exon	MSTRG.12239	MSTRG.12239.1		9	120539483	120539562
Exon	MSTRG.12239	MSTRG.12239.1		8	120539101	120539303
Trancript	MSTRG.12251	MSTRG.12251.1	chr2		121047667	121048171	2.42801	1
Exon	MSTRG.12251	MSTRG.12251.1		1	121047667	121048171
Trancript	MSTRG.12260	MSTRG.12260.2	chr2		121279154	121282812	5.38302	1
Exon	MSTRG.12260	MSTRG.12260.2		1	121279154	121282812
[truncated: 16,723 more rows]

## Sheet: P3
Trancript	Gene ID	Transcript ID	Chromosome	Exon Number	Start	End	Expression (TPM) P3	Number of Exon
Trancript	MSTRG.100	MSTRG.100.1	chr1		23307970	23308973	1.30376	1
Exon	MSTRG.100	MSTRG.100.1		1	23307970	23308973
Trancript	MSTRG.10003	MSTRG.10003.1	chr18		36769479	36770299	14.2286	1
Exon	MSTRG.10003	MSTRG.10003.1		1	36769479	36770299
Trancript	MSTRG.10015	MSTRG.10015.1	chr18		37320242	37324176	2.33822	2
Exon	MSTRG.10015	MSTRG.10015.1		1	37320242	37321449
Exon	MSTRG.10015	MSTRG.10015.1		2	37323845	37324176
Trancript	MSTRG.10016	MSTRG.10016.1	chr18		37334617	37338511	6.43929	1
Exon	MSTRG.10016	MSTRG.10016.1		1	37334617	37338511
Trancript	MSTRG.10034	MSTRG.10034.1	chr18		37643569	37644111	3.19059	1
Exon	MSTRG.10034	MSTRG.10034.1		1	37643569	37644111
Trancript	MSTRG.10038	MSTRG.10038.1	chr18		37661802	37663436	1.9115	1
Exon	MSTRG.10038	MSTRG.10038.1		1	37661802	37663436
Trancript	MSTRG.10042	MSTRG.10042.1	chr18		37681195	37684171	2.2413	1
Exon	MSTRG.10042	MSTRG.10042.1		1	37681195	37684171
Trancript	MSTRG.10045	MSTRG.10045.1	chr18		37812029	37812634	10.0186	1
Exon	MSTRG.10045	MSTRG.10045.1		1	37812029	37812634
Trancript	MSTRG.10046	MSTRG.10046.1	chr18		37815583	37818312	2.21374	1
Exon	MSTRG.10046	MSTRG.10046.1		1	37815583	37818312
Trancript	MSTRG.10057	MSTRG.10057.1	chr18		38327920	38328211	1.52045	1
Exon	MSTRG.10057	MSTRG.10057.1		1	38327920	38328211
Trancript	MSTRG.10058	MSTRG.10058.1	chr18		38345940	38350438	4.52186	2
Exon	MSTRG.10058	MSTRG.10058.1		1	38345940	38349596
Exon	MSTRG.10058	MSTRG.10058.1		2	38349908	38350438
Trancript	MSTRG.10059	MSTRG.10059.4	chr18		38399520	38400369	3.07367	1
Exon	MSTRG.10059	MSTRG.10059.4		1	38399520	38400369
Trancript	MSTRG.10059	MSTRG.10059.5	chr18		38407995	38409062	3.31057	1
Exon	MSTRG.10059	MSTRG.10059.5		1	38407995	38409062
Trancript	MSTRG.1006	MSTRG.1006.1	chr1		163655658	163657816	9.56008	1
Exon	MSTRG.1006	MSTRG.1006.1		1	163655658	163657816
Trancript	MSTRG.1006	MSTRG.1006.2	chr1		163655658	163657816	6.7509	2
Exon	MSTRG.1006	MSTRG.1006.2		1	163655658	163656437
Exon	MSTRG.1006	MSTRG.1006.2		2	163656771	163657816
Trancript	MSTRG.10060	MSTRG.10060.1	chr18		38401765	38405929	2.05888	1
Exon	MSTRG.10060	MSTRG.10060.1		1	38401765	38405929
Trancript	MSTRG.10061	MSTRG.10061.1	chr18		38406279	38407400	1.93464	1
Exon	MSTRG.10061	MSTRG.10061.1		1	38406279	38407400
Trancript	MSTRG.10063	MSTRG.10063.1	chr18		38422789	38423838	1.65841	1
Exon	MSTRG.10063	MSTRG.10063.1		1	38422789	38423838
Trancript	MSTRG.10064	MSTRG.10064.1	chr18		38424815	38425178	2.50468	1
Exon	MSTRG.10064	MSTRG.10064.1		1	38424815	38425178
Trancript	MSTRG.10065	MSTRG.10065.1	chr18		38425474	38426415	1.18926	1
Exon	MSTRG.10065	MSTRG.10065.1		1	38425474	38426415
Trancript	MSTRG.10069	MSTRG.10069.1	chr18		38519739	38520124	1.96282	1
Exon	MSTRG.10069	MSTRG.10069.1		1	38519739	38520124
Trancript	MSTRG.10071	MSTRG.10071.1	chr18		38609525	38610943	3.78468	1
Exon	MSTRG.10071	MSTRG.10071.1		1	38609525	38610943
Trancript	MSTRG.10073	MSTRG.10073.1	chr18		38761228	38836434	3.49049	3
Exon	MSTRG.10073	MSTRG.10073.1		1	38761228	38761351
Exon	MSTRG.10073	MSTRG.10073.1		3	38836372	38836434
Exon	MSTRG.10073	MSTRG.10073.1		2	38777264	38777428
Trancript	MSTRG.10074	MSTRG.10074.1	chr18		38874038	38874389	3.76672	1
Exon	MSTRG.10074	MSTRG.10074.1		1	38874038	38874389
Trancript	MSTRG.10079	MSTRG.10079.1	chr18		40363668	40364219	4.70099	1
Exon	MSTRG.10079	MSTRG.10079.1		1	40363668	40364219
Trancript	MSTRG.10082	MSTRG.10082.1	chr18		40693018	40707103	1.33572	1
Exon	MSTRG.10082	MSTRG.10082.1		1	40693018	40707103
Trancript	MSTRG.10083	MSTRG.10083.1	chr18		42024295	42028041	1.69478	1
Exon	MSTRG.10083	MSTRG.10083.1		1	42024295	42028041
Trancript	MSTRG.10084	MSTRG.10084.1	chr18		42029533	42029772	2.10458	1
Exon	MSTRG.10084	MSTRG.10084.1		1	42029533	42029772
Trancript	MSTRG.10093	MSTRG.10093.1	chr18		43330817	43331728	1.05475	1
Exon	MSTRG.10093	MSTRG.10093.1		1	43330817	43331728
Trancript	MSTRG.10097	MSTRG.10097.1	chr18		43632322	43640922	17.4828	5
Exon	MSTRG.10097	MSTRG.10097.1		1	43632322	43633007
Exon	MSTRG.10097	MSTRG.10097.1		3	43634172	43634323
Exon	MSTRG.10097	MSTRG.10097.1		2	43633183	43633338
Exon	MSTRG.10097	MSTRG.10097.1		5	43640765	43640922
Exon	MSTRG.10097	MSTRG.10097.1		4	43634643	43637459
Trancript	MSTRG.10097	MSTRG.10097.2	chr18		43632343	43637433	16.3259	5
Exon	MSTRG.10097	MSTRG.10097.2		1	43632343	43632638
Exon	MSTRG.10097	MSTRG.10097.2		3	43633183	43633338
Exon	MSTRG.10097	MSTRG.10097.2		2	43632919	43633007
Exon	MSTRG.10097	MSTRG.10097.2		5	43634643	43637433
Exon	MSTRG.10097	MSTRG.10097.2		4	43634172	43634323
Trancript	MSTRG.101	MSTRG.101.1	chr1		23311733	23313195	1.83413	1
Exon	MSTRG.101	MSTRG.101.1		1	23311733	23313195
Trancript	MSTRG.10105	MSTRG.10105.1	chr18		44830499	44830823	3.49684	1
Exon	MSTRG.10105	MSTRG.10105.1		1	44830499	44830823
Trancript	MSTRG.10106	MSTRG.10106.1	chr18		44833972	44834187	1.79474	1
Exon	MSTRG.10106	MSTRG.10106.1		1	44833972	44834187
Trancript	MSTRG.10108	MSTRG.10108.1	chr18		45229319	45230986	5.43052	1
Exon	MSTRG.10108	MSTRG.10108.1		1	45229319	45230986
Trancript	MSTRG.10113	MSTRG.10113.1	chr18		46376272	46376529	1.12427	1
Exon	MSTRG.10113	MSTRG.10113.1		1	46376272	46376529
Trancript	MSTRG.10116	MSTRG.10116.1	chr18		46394297	46397191	10.115	1
Exon	MSTRG.10116	MSTRG.10116.1		1	46394297	46397191
Trancript	MSTRG.1012	MSTRG.1012.1	chr1		164080066	164093520	3.80874	2
Exon	MSTRG.1012	MSTRG.1012.1		1	164080066	164080292
Exon	MSTRG.1012	MSTRG.1012.1		2	164093440	164093520
Trancript	MSTRG.10120	MSTRG.10120.1	chr18		46661463	46663373	9.09825	1
Exon	MSTRG.10120	MSTRG.10120.1		1	46661463	46663373
Trancript	MSTRG.10125	MSTRG.10125.1	chr18		46891306	46891568	1.1254	1
Exon	MSTRG.10125	MSTRG.10125.1		1	46891306	46891568
Trancript	MSTRG.10128	MSTRG.10128.1	chr18		47101402	47101823	2.68049	1
Exon	MSTRG.10128	MSTRG.10128.1		1	47101402	47101823
Trancript	MSTRG.10130	MSTRG.10130.1	chr18		47271598	47272338	12.866	1
Exon	MSTRG.10130	MSTRG.10130.1		1	47271598	47272338
Trancript	MSTRG.10132	MSTRG.10132.1	chr18		47431711	47432799	5.44987	1
Exon	MSTRG.10132	MSTRG.10132.1		1	47431711	47432799
Trancript	MSTRG.10133	MSTRG.10133.1	chr18		47574341	47574876	3.57935	1
Exon	MSTRG.10133	MSTRG.10133.1		1	47574341	47574876
Trancript	MSTRG.10137	MSTRG.10137.3	chr18		48206308	48227808	24.6152	2
Exon	MSTRG.10137	MSTRG.10137.3		1	48206308	48207883
Exon	MSTRG.10137	MSTRG.10137.3		2	48227780	48227808
Trancript	MSTRG.10141	MSTRG.10141.1	chr18		50199561	50209468	2.29517	2
Exon	MSTRG.10141	MSTRG.10141.1		1	50199561	50202535
Exon	MSTRG.10141	MSTRG.10141.1		2	50202636	50209468
Trancript	MSTRG.10142	MSTRG.10142.1	chr18		50209806	50210253	2.02941	1
Exon	MSTRG.10142	MSTRG.10142.1		1	50209806	50210253
Trancript	MSTRG.10143	MSTRG.10143.1	chr18		50212456	50212690	2.67057	1
Exon	MSTRG.10143	MSTRG.10143.1		1	50212456	50212690
Trancript	MSTRG.10145	MSTRG.10145.1	chr18		50294582	50295144	52.035	1
Exon	MSTRG.10145	MSTRG.10145.1		1	50294582	50295144
Trancript	MSTRG.10146	MSTRG.10146.1	chr18		51162702	51163435	6.19331	1
Exon	MSTRG.10146	MSTRG.10146.1		1	51162702	51163435
Trancript	MSTRG.10147	MSTRG.10147.1	chr18		52024930	52025295	11.5579	1
Exon	MSTRG.10147	MSTRG.10147.1		1	52024930	52025295
Trancript	MSTRG.10149	MSTRG.10149.1	chr18		52650963	52651665	4.19239	1
Exon	MSTRG.10149	MSTRG.10149.1		1	52650963	52651665
Trancript	MSTRG.10152	MSTRG.10152.1	chr18		53381049	53381447	1.26591	1
Exon	MSTRG.10152	MSTRG.10152.1		1	53381049	53381447
Trancript	MSTRG.10158	MSTRG.10158.1	chr18		54144394	54144946	2.32455	1
Exon	MSTRG.10158	MSTRG.10158.1		1	54144394	54144946
Trancript	MSTRG.10159	MSTRG.10159.1	chr18		54858708	54859032	37.8112	1
Exon	MSTRG.10159	MSTRG.10159.1		1	54858708	54859032
Trancript	MSTRG.10160	MSTRG.10160.1	chr18		54858711	54859032	38.1634	1
Exon	MSTRG.10160	MSTRG.10160.1		1	54858711	54859032
Trancript	MSTRG.10161	MSTRG.10161.1	chr18		54972839	54988629	2.20161	3
Exon	MSTRG.10161	MSTRG.10161.1		1	54972839	54974218
Exon	MSTRG.10161	MSTRG.10161.1		3	54984830	54988629
Exon	MSTRG.10161	MSTRG.10161.1		2	54982485	54982617
Trancript	MSTRG.10161	MSTRG.10161.2	chr18		54979052	54988926	6.83603	3
Exon	MSTRG.10161	MSTRG.10161.2		1	54979052	54981124
Exon	MSTRG.10161	MSTRG.10161.2		3	54984830	54988926
Exon	MSTRG.10161	MSTRG.10161.2		2	54982485	54982617
Trancript	MSTRG.10164	MSTRG.10164.1	chr18		55149881	55205159	3.55883	2
Exon	MSTRG.10164	MSTRG.10164.1		1	55149881	55149988
Exon	MSTRG.10164	MSTRG.10164.1		2	55204973	55205159
Trancript	MSTRG.10164	MSTRG.10164.2	chr18		55149883	55151172	1.59833	2
Exon	MSTRG.10164	MSTRG.10164.2		1	55149883	55149988
Exon	MSTRG.10164	MSTRG.10164.2		2	55150858	55151172
Trancript	MSTRG.10164	MSTRG.10164.3	chr18		55149926	55168988	3.3341	2
Exon	MSTRG.10164	MSTRG.10164.3		1	55149926	55149988
Exon	MSTRG.10164	MSTRG.10164.3		2	55168784	55168988
Trancript	MSTRG.10165	MSTRG.10165.1	chr18		55206929	55208556	1.12695	2
Exon	MSTRG.10165	MSTRG.10165.1		1	55206929	55207127
Exon	MSTRG.10165	MSTRG.10165.1		2	55208517	55208556
Trancript	MSTRG.10166	MSTRG.10166.1	chr18		55240203	55242373	1.08658	1
Exon	MSTRG.10166	MSTRG.10166.1		1	55240203	55242373
Trancript	MSTRG.10167	MSTRG.10167.1	chr18		55246559	55246789	2.48572	1
Exon	MSTRG.10167	MSTRG.10167.1		1	55246559	55246789
Trancript	MSTRG.10169	MSTRG.10169.1	chr18		56563167	56591516	2.68125	3
Exon	MSTRG.10169	MSTRG.10169.1		1	56563167	56563262
Exon	MSTRG.10169	MSTRG.10169.1		3	56591357	56591516
Exon	MSTRG.10169	MSTRG.10169.1		2	56577834	56578031
Trancript	MSTRG.1017	MSTRG.1017.1	chr1		164700549	164700987	3.16406	1
Exon	MSTRG.1017	MSTRG.1017.1		1	164700549	164700987
Trancript	MSTRG.10171	MSTRG.10171.1	chr18		56673391	56673615	1.12244	1
Exon	MSTRG.10171	MSTRG.10171.1		1	56673391	56673615
Trancript	MSTRG.10177	MSTRG.10177.1	chr18		56955326	56961342	1.2313	4
Exon	MSTRG.10177	MSTRG.10177.1		1	56955326	56955486
Exon	MSTRG.10177	MSTRG.10177.1		3	56959811	56959995
Exon	MSTRG.10177	MSTRG.10177.1		2	56956570	56956601
Exon	MSTRG.10177	MSTRG.10177.1		4	56961023	56961342
Trancript	MSTRG.10178	MSTRG.10178.1	chr18		57085491	57085962	3.21037	1
Exon	MSTRG.10178	MSTRG.10178.1		1	57085491	57085962
Trancript	MSTRG.10183	MSTRG.10183.1	chr18		57518274	57529968	13.4528	3
Exon	MSTRG.10183	MSTRG.10183.1		1	57518274	57522568
Exon	MSTRG.10183	MSTRG.10183.1		3	57529749	57529968
Exon	MSTRG.10183	MSTRG.10183.1		2	57528828	57529211
Trancript	MSTRG.10183	MSTRG.10183.2	chr18		57522942	57529365	9.52499	2
Exon	MSTRG.10183	MSTRG.10183.2		1	57522942	57523039
Exon	MSTRG.10183	MSTRG.10183.2		2	57528828	57529365
Trancript	MSTRG.10183	MSTRG.10183.3	chr18		57526204	57529389	8.9541	2
Exon	MSTRG.10183	MSTRG.10183.3		1	57526204	57526292
Exon	MSTRG.10183	MSTRG.10183.3		2	57528828	57529389
Trancript	MSTRG.10186	MSTRG.10186.1	chr18		58375114	58376091	1.21055	1
Exon	MSTRG.10186	MSTRG.10186.1		1	58375114	58376091
Trancript	MSTRG.10187	MSTRG.10187.1	chr18		58381627	58382244	1.02164	1
Exon	MSTRG.10187	MSTRG.10187.1		1	58381627	58382244
Trancript	MSTRG.10188	MSTRG.10188.1	chr18		58568488	58589858	1.61119	7
Exon	MSTRG.10188	MSTRG.10188.1		1	58568488	58568681
Exon	MSTRG.10188	MSTRG.10188.1		3	58584162	58584269
Exon	MSTRG.10188	MSTRG.10188.1		2	58580103	58580249
Exon	MSTRG.10188	MSTRG.10188.1		5	58588628	58588715
Exon	MSTRG.10188	MSTRG.10188.1		4	58587339	58587489
Exon	MSTRG.10188	MSTRG.10188.1		7	58589409	58589858
Exon	MSTRG.10188	MSTRG.10188.1		6	58588911	58589084
Trancript	MSTRG.10188	MSTRG.10188.2	chr18		58568488	58589786	1.26788	6
Exon	MSTRG.10188	MSTRG.10188.2		1	58568488	58568681
Exon	MSTRG.10188	MSTRG.10188.2		3	58584162	58584269
Exon	MSTRG.10188	MSTRG.10188.2		2	58580103	58580249
Exon	MSTRG.10188	MSTRG.10188.2		5	58588911	58589084
Exon	MSTRG.10188	MSTRG.10188.2		4	58588628	58588715
Exon	MSTRG.10188	MSTRG.10188.2		6	58589406	58589786
Trancript	MSTRG.10188	MSTRG.10188.4	chr18		58568488	58589746	2.52581	4
Exon	MSTRG.10188	MSTRG.10188.4		1	58568488	58568681
Exon	MSTRG.10188	MSTRG.10188.4		3	58588628	58588715
Exon	MSTRG.10188	MSTRG.10188.4		2	58580103	58580249
Exon	MSTRG.10188	MSTRG.10188.4		4	58588911	58589746
Trancript	MSTRG.10188	MSTRG.10188.5	chr18		58568557	58589858	10.5597	3
Exon	MSTRG.10188	MSTRG.10188.5		1	58568557	58568681
Exon	MSTRG.10188	MSTRG.10188.5		3	58584162	58589858
Exon	MSTRG.10188	MSTRG.10188.5		2	58580103	58580249
Trancript	MSTRG.10188	MSTRG.10188.6	chr18		58568557	58589751	1.6804	4
Exon	MSTRG.10188	MSTRG.10188.6		1	58568557	58568681
Exon	MSTRG.10188	MSTRG.10188.6		3	58584162	58584269
Exon	MSTRG.10188	MSTRG.10188.6		2	58580103	58580249
Exon	MSTRG.10188	MSTRG.10188.6		4	58584582	58589751
Trancript	MSTRG.10188	MSTRG.10188.7	chr18		58568570	58589751	1.63301	6
Exon	MSTRG.10188	MSTRG.10188.7		1	58568570	58568681
Exon	MSTRG.10188	MSTRG.10188.7		3	58584162	58584269
Exon	MSTRG.10188	MSTRG.10188.7		2	58580103	58580249
Exon	MSTRG.10188	MSTRG.10188.7		5	58588911	58589084
Exon	MSTRG.10188	MSTRG.10188.7		4	58587339	58588715
Exon	MSTRG.10188	MSTRG.10188.7		6	58589406	58589751
Trancript	MSTRG.10188	MSTRG.10188.8	chr18		58568570	58589751	7.17418	3
Exon	MSTRG.10188	MSTRG.10188.8		1	58568570	58568681
Exon	MSTRG.10188	MSTRG.10188.8		3	58587339	58589751
Exon	MSTRG.10188	MSTRG.10188.8		2	58580103	58584718
Trancript	MSTRG.10189	MSTRG.10189.1	chr18		58591386	58592129	1.13036	1
Exon	MSTRG.10189	MSTRG.10189.1		1	58591386	58592129
Trancript	MSTRG.10190	MSTRG.10190.1	chr18		58592685	58593278	1.92813	1
Exon	MSTRG.10190	MSTRG.10190.1		1	58592685	58593278
Trancript	MSTRG.10191	MSTRG.10191.1	chr18		58593855	58596437	2.27568	1
Exon	MSTRG.10191	MSTRG.10191.1		1	58593855	58596437
Trancript	MSTRG.10192	MSTRG.10192.1	chr18		58597464	58601526	2.44251	1
Exon	MSTRG.10192	MSTRG.10192.1		1	58597464	58601526
Trancript	MSTRG.10193	MSTRG.10193.1	chr18		58619715	58620666	1.06113	1
Exon	MSTRG.10193	MSTRG.10193.1		1	58619715	58620666
Trancript	MSTRG.10202	MSTRG.10202.4	chr18		60753743	60789193	2.37403	3
Exon	MSTRG.10202	MSTRG.10202.4		1	60753743	60756142
Exon	MSTRG.10202	MSTRG.10202.4		3	60789106	60789193
Exon	MSTRG.10202	MSTRG.10202.4		2	60760049	60764144
Trancript	MSTRG.10203	MSTRG.10203.6	chr18		60857737	60857975	3.69842	1
Exon	MSTRG.10203	MSTRG.10203.6		1	60857737	60857975
Trancript	MSTRG.10206	MSTRG.10206.1	chr18		61070155	61070354	1.39111	1
Exon	MSTRG.10206	MSTRG.10206.1		1	61070155	61070354
Trancript	MSTRG.10207	MSTRG.10207.2	chr18		61073775	61079058	21.0256	2
Exon	MSTRG.10207	MSTRG.10207.2		1	61073775	61073994
Exon	MSTRG.10207	MSTRG.10207.2		2	61076012	61079058
Trancript	MSTRG.1021	MSTRG.1021.1	chr1		165554323	165554855	18.2932	1
Exon	MSTRG.1021	MSTRG.1021.1		1	165554323	165554855
Trancript	MSTRG.10210	MSTRG.10210.1	chr18		61114364	61114700	1.09413	1
Exon	MSTRG.10210	MSTRG.10210.1		1	61114364	61114700
Trancript	MSTRG.10212	MSTRG.10212.1	chr18		61123759	61123992	3.77745	1
Exon	MSTRG.10212	MSTRG.10212.1		1	61123759	61123992
Trancript	MSTRG.10213	MSTRG.10213.1	chr18		61125392	61125687	3.45977	1
Exon	MSTRG.10213	MSTRG.10213.1		1	61125392	61125687
Trancript	MSTRG.10214	MSTRG.10214.1	chr18		61126833	61127065	4.12967	1
Exon	MSTRG.10214	MSTRG.10214.1		1	61126833	61127065
Trancript	MSTRG.10215	MSTRG.10215.1	chr18		61129946	61130503	1.32607	1
Exon	MSTRG.10215	MSTRG.10215.1		1	61129946	61130503
Trancript	MSTRG.10216	MSTRG.10216.1	chr18		61133793	61137206	1.70918	1
Exon	MSTRG.10216	MSTRG.10216.1		1	61133793	61137206
Trancript	MSTRG.10217	MSTRG.10217.1	chr18		61138424	61139036	1.83335	1
Exon	MSTRG.10217	MSTRG.10217.1		1	61138424	61139036
Trancript	MSTRG.10218	MSTRG.10218.1	chr18		61140046	61140452	1.36308	1
Exon	MSTRG.10218	MSTRG.10218.1		1	61140046	61140452
Trancript	MSTRG.10219	MSTRG.10219.1	chr18		61140930	61141434	4.50088	1
Exon	MSTRG.10219	MSTRG.10219.1		1	61140930	61141434
Trancript	MSTRG.10220	MSTRG.10220.1	chr18		61141893	61143929	1.36317	1
Exon	MSTRG.10220	MSTRG.10220.1		1	61141893	61143929
Trancript	MSTRG.10225	MSTRG.10225.1	chr18		61352586	61353587	2.64647	1
Exon	MSTRG.10225	MSTRG.10225.1		1	61352586	61353587
Trancript	MSTRG.10229	MSTRG.10229.1	chr18		61418683	61419626	33.169	1
Exon	MSTRG.10229	MSTRG.10229.1		1	61418683	61419626
Trancript	MSTRG.10231	MSTRG.10231.1	chr18		61451367	61454950	2.07874	1
Exon	MSTRG.10231	MSTRG.10231.1		1	61451367	61454950
Trancript	MSTRG.10232	MSTRG.10232.1	chr18		61455683	61457514	2.07333	1
Exon	MSTRG.10232	MSTRG.10232.1		1	61455683	61457514
Trancript	MSTRG.10237	MSTRG.10237.1	chr18		61787389	61792110	1.63969	2
Exon	MSTRG.10237	MSTRG.10237.1		1	61787389	61788305
Exon	MSTRG.10237	MSTRG.10237.1		2	61792023	61792110
Trancript	MSTRG.1025	MSTRG.1025.1	chr1		165925035	165927338	4.52606	2
Exon	MSTRG.1025	MSTRG.1025.1		1	165925035	165925108
Exon	MSTRG.1025	MSTRG.1025.1		2	165926045	165927338
Trancript	MSTRG.10257	MSTRG.10257.1	chr18		63703250	63703484	132.547	1
Exon	MSTRG.10257	MSTRG.10257.1		1	63703250	63703484
Trancript	MSTRG.10258	MSTRG.10258.1	chr18		63703539	63704051	28.8405	1
Exon	MSTRG.10258	MSTRG.10258.1		1	63703539	63704051
Trancript	MSTRG.10260	MSTRG.10260.1	chr18		63820808	63822037	4.34159	1
Exon	MSTRG.10260	MSTRG.10260.1		1	63820808	63822037
Trancript	MSTRG.10263	MSTRG.10263.1	chr18		64448200	64448408	18.623	1
Exon	MSTRG.10263	MSTRG.10263.1		1	64448200	64448408
Trancript	MSTRG.10265	MSTRG.10265.1	chr18		64607780	64609794	7.53543	1
Exon	MSTRG.10265	MSTRG.10265.1		1	64607780	64609794
Trancript	MSTRG.10269	MSTRG.10269.1	chr18		64771503	64772099	12.4452	1
Exon	MSTRG.10269	MSTRG.10269.1		1	64771503	64772099
Trancript	MSTRG.10272	MSTRG.10272.1	chr18		65681528	65691499	7.3072	5
Exon	MSTRG.10272	MSTRG.10272.1		1	65681528	65683576
Exon	MSTRG.10272	MSTRG.10272.1		3	65688338	65688480
Exon	MSTRG.10272	MSTRG.10272.1		2	65686096	65686378
Exon	MSTRG.10272	MSTRG.10272.1		5	65691220	65691499
Exon	MSTRG.10272	MSTRG.10272.1		4	65690827	65691011
Trancript	MSTRG.10272	MSTRG.10272.3	chr18		65683245	65691499	3.7643	4
Exon	MSTRG.10272	MSTRG.10272.3		1	65683245	65683576
Exon	MSTRG.10272	MSTRG.10272.3		3	65690827	65691011
Exon	MSTRG.10272	MSTRG.10272.3		2	65686096	65686378
Exon	MSTRG.10272	MSTRG.10272.3		4	65691220	65691499
Trancript	MSTRG.10272	MSTRG.10272.4	chr18		65685739	65691405	2.5591	4
Exon	MSTRG.10272	MSTRG.10272.4		1	65685739	65685910
Exon	MSTRG.10272	MSTRG.10272.4		3	65690827	65691011
Exon	MSTRG.10272	MSTRG.10272.4		2	65686096	65686378
Exon	MSTRG.10272	MSTRG.10272.4		4	65691220	65691405
Trancript	MSTRG.10273	MSTRG.10273.1	chr18		65738205	65739019	1.07837	1
Exon	MSTRG.10273	MSTRG.10273.1		1	65738205	65739019
Trancript	MSTRG.10277	MSTRG.10277.4	chr18		66094295	66098743	13.8977	2
Exon	MSTRG.10277	MSTRG.10277.4		1	66094295	66095143
Exon	MSTRG.10277	MSTRG.10277.4		2	66097674	66098743
Trancript	MSTRG.10287	MSTRG.10287.1	chr18		67479899	67480824	1.26002	1
Exon	MSTRG.10287	MSTRG.10287.1		1	67479899	67480824
Trancript	MSTRG.1029	MSTRG.1029.1	chr1		166154521	166154910	1.82958	1
Exon	MSTRG.1029	MSTRG.1029.1		1	166154521	166154910
Trancript	MSTRG.10292	MSTRG.10292.1	chr18		67722058	67722628	25.7831	1
Exon	MSTRG.10292	MSTRG.10292.1		1	67722058	67722628
Trancript	MSTRG.10296	MSTRG.10296.1	chr18		67932968	67934531	3.33783	1
Exon	MSTRG.10296	MSTRG.10296.1		1	67932968	67934531
Trancript	MSTRG.10303	MSTRG.10303.1	chr18		68851714	68851972	1091.6	1
Exon	MSTRG.10303	MSTRG.10303.1		1	68851714	68851972
Trancript	MSTRG.10305	MSTRG.10305.1	chr18		69546770	69547196	4.15897	1
Exon	MSTRG.10305	MSTRG.10305.1		1	69546770	69547196
Trancript	MSTRG.10314	MSTRG.10314.1	chr18		70785958	70788721	5.82224	1
Exon	MSTRG.10314	MSTRG.10314.1		1	70785958	70788721
Trancript	MSTRG.10315	MSTRG.10315.1	chr18		70807459	70807735	1.82346	1
Exon	MSTRG.10315	MSTRG.10315.1		1	70807459	70807735
Trancript	MSTRG.10319	MSTRG.10319.1	chr18		73863767	73864615	1.04113	1
Exon	MSTRG.10319	MSTRG.10319.1		1	73863767	73864615
Trancript	MSTRG.10321	MSTRG.10321.1	chr18		73924677	73928192	8.24951	1
Exon	MSTRG.10321	MSTRG.10321.1		1	73924677	73928192
Trancript	MSTRG.10327	MSTRG.10327.1	chr18		74358543	74358776	3.23781	1
Exon	MSTRG.10327	MSTRG.10327.1		1	74358543	74358776
Trancript	MSTRG.10328	MSTRG.10328.1	chr18		74360555	74361618	3.4417	1
Exon	MSTRG.10328	MSTRG.10328.1		1	74360555	74361618
Trancript	MSTRG.10332	MSTRG.10332.1	chr18		74448800	74449196	1.11831	1
Exon	MSTRG.10332	MSTRG.10332.1		1	74448800	74449196
Trancript	MSTRG.10333	MSTRG.10333.1	chr18		74462883	74463670	54.609	1
Exon	MSTRG.10333	MSTRG.10333.1		1	74462883	74463670
Trancript	MSTRG.10334	MSTRG.10334.1	chr18		74462883	74463625	57.9164	1
Exon	MSTRG.10334	MSTRG.10334.1		1	74462883	74463625
Trancript	MSTRG.10337	MSTRG.10337.1	chr18		74931391	74933954	3.20119	1
Exon	MSTRG.10337	MSTRG.10337.1		1	74931391	74933954
Trancript	MSTRG.10338	MSTRG.10338.1	chr18		74937744	74938428	5.16431	2
Exon	MSTRG.10338	MSTRG.10338.1		1	74937744	74937785
Exon	MSTRG.10338	MSTRG.10338.1		2	74938239	74938428
Trancript	MSTRG.10342	MSTRG.10342.1	chr18		75158147	75160036	12.09	3
Exon	MSTRG.10342	MSTRG.10342.1		1	75158147	75158499
Exon	MSTRG.10342	MSTRG.10342.1		3	75159456	75160036
Exon	MSTRG.10342	MSTRG.10342.1		2	75158632	75158867
Trancript	MSTRG.10345	MSTRG.10345.1	chr18		75518221	75526863	3.49314	3
Exon	MSTRG.10345	MSTRG.10345.1		1	75518221	75520159
Exon	MSTRG.10345	MSTRG.10345.1		3	75526584	75526863
Exon	MSTRG.10345	MSTRG.10345.1		2	75524729	75525516
Trancript	MSTRG.10345	MSTRG.10345.2	chr18		75518335	75526712	6.6103	4
Exon	MSTRG.10345	MSTRG.10345.2		1	75518335	75520159
Exon	MSTRG.10345	MSTRG.10345.2		3	75525449	75525516
Exon	MSTRG.10345	MSTRG.10345.2		2	75524729	75524913
Exon	MSTRG.10345	MSTRG.10345.2		4	75526584	75526712
Trancript	MSTRG.10345	MSTRG.10345.3	chr18		75524149	75526726	3.22601	3
Exon	MSTRG.10345	MSTRG.10345.3		1	75524149	75524481
Exon	MSTRG.10345	MSTRG.10345.3		3	75526584	75526726
Exon	MSTRG.10345	MSTRG.10345.3		2	75524729	75525516
Trancript	MSTRG.1035	MSTRG.1035.1	chr1		166389093	166389316	1.62353	1
Exon	MSTRG.1035	MSTRG.1035.1		1	166389093	166389316
Trancript	MSTRG.10350	MSTRG.10350.1	chr18		76400336	76401350	1.81761	1
Exon	MSTRG.10350	MSTRG.10350.1		1	76400336	76401350
Trancript	MSTRG.10352	MSTRG.10352.1	chr18		76857214	76871730	1.84481	3
Exon	MSTRG.10352	MSTRG.10352.1		1	76857214	76857613
Exon	MSTRG.10352	MSTRG.10352.1		3	76871442	76871730
Exon	MSTRG.10352	MSTRG.10352.1		2	76861240	76861366
Trancript	MSTRG.10354	MSTRG.10354.1	chr18		77182842	77189993	3.67293	2
Exon	MSTRG.10354	MSTRG.10354.1		1	77182842	77183270
Exon	MSTRG.10354	MSTRG.10354.1		2	77189852	77189993
Trancript	MSTRG.10356	MSTRG.10356.1	chr18		77299894	77301391	1.83511	1
Exon	MSTRG.10356	MSTRG.10356.1		1	77299894	77301391
Trancript	MSTRG.10357	MSTRG.10357.1	chr18		77302886	77303854	3.25786	1
Exon	MSTRG.10357	MSTRG.10357.1		1	77302886	77303854
Trancript	MSTRG.10367	MSTRG.10367.1	chr18		78134739	78134953	1.70911	1
Exon	MSTRG.10367	MSTRG.10367.1		1	78134739	78134953
Trancript	MSTRG.10369	MSTRG.10369.1	chr18		78232823	78234013	3.12453	1
Exon	MSTRG.10369	MSTRG.10369.1		1	78232823	78234013
Trancript	MSTRG.10371	MSTRG.10371.1	chr18		80156319	80156610	4.89242	1
Exon	MSTRG.10371	MSTRG.10371.1		1	80156319	80156610
Trancript	MSTRG.10379	MSTRG.10379.1	chr18		80666413	80672552	3.62166	1
Exon	MSTRG.10379	MSTRG.10379.1		1	80666413	80672552
Trancript	MSTRG.10383	MSTRG.10383.1	chr18		82507745	82509372	129.894	1
Exon	MSTRG.10383	MSTRG.10383.1		1	82507745	82509372
Trancript	MSTRG.10385	MSTRG.10385.1	chr18		82692979	82693442	64.8144	1
Exon	MSTRG.10385	MSTRG.10385.1		1	82692979	82693442
Trancript	MSTRG.10387	MSTRG.10387.1	chr18		82862292	82871589	3.34647	2
Exon	MSTRG.10387	MSTRG.10387.1		1	82862292	82863701
Exon	MSTRG.10387	MSTRG.10387.1		2	82868877	82871589
Trancript	MSTRG.10388	MSTRG.10388.1	chr18		82862292	82863502	4.72904	1
Exon	MSTRG.10388	MSTRG.10388.1		1	82862292	82863502
Trancript	MSTRG.10391	MSTRG.10391.1	chr18		83806800	83807112	1.2103	1
Exon	MSTRG.10391	MSTRG.10391.1		1	83806800	83807112
Trancript	MSTRG.10393	MSTRG.10393.1	chr18		84257019	84257414	2.43302	1
Exon	MSTRG.10393	MSTRG.10393.1		1	84257019	84257414
Trancript	MSTRG.10396	MSTRG.10396.1	chr18		84398691	84400471	13.4712	1
Exon	MSTRG.10396	MSTRG.10396.1		1	84398691	84400471
Trancript	MSTRG.10397	MSTRG.10397.1	chr18		84759880	84761527	2.66495	1
Exon	MSTRG.10397	MSTRG.10397.1		1	84759880	84761527
Trancript	MSTRG.10398	MSTRG.10398.1	chr18		84821092	84889493	1.52045	2
Exon	MSTRG.10398	MSTRG.10398.1		1	84821092	84821118
Exon	MSTRG.10398	MSTRG.10398.1		2	84888467	84889493
Trancript	MSTRG.10402	MSTRG.10402.1	chr18		84914842	84915079	3.18339	1
Exon	MSTRG.10402	MSTRG.10402.1		1	84914842	84915079
Trancript	MSTRG.10407	MSTRG.10407.1	chr18		85115871	85116232	1.74412	1
Exon	MSTRG.10407	MSTRG.10407.1		1	85115871	85116232
Trancript	MSTRG.10409	MSTRG.10409.1	chr18		86016704	86016922	2.68502	1
Exon	MSTRG.10409	MSTRG.10409.1		1	86016704	86016922
Trancript	MSTRG.10410	MSTRG.10410.1	chr18		86412407	86412809	3.1365	1
Exon	MSTRG.10410	MSTRG.10410.1		1	86412407	86412809
Trancript	MSTRG.10412	MSTRG.10412.1	chr18		88020878	88021415	5.39836	1
Exon	MSTRG.10412	MSTRG.10412.1		1	88020878	88021415
Trancript	MSTRG.10417	MSTRG.10417.1	chr18		90480377	90480764	1.13908	1
Exon	MSTRG.10417	MSTRG.10417.1		1	90480377	90480764
Trancript	MSTRG.10418	MSTRG.10418.1	chr18		90481122	90481531	1.80476	1
Exon	MSTRG.10418	MSTRG.10418.1		1	90481122	90481531
Trancript	MSTRG.10420	MSTRG.10420.1	chr18		90749158	90762340	3.93315	4
Exon	MSTRG.10420	MSTRG.10420.1		1	90749158	90749291
Exon	MSTRG.10420	MSTRG.10420.1		3	90758666	90758726
Exon	MSTRG.10420	MSTRG.10420.1		2	90758348	90758474
Exon	MSTRG.10420	MSTRG.10420.1		4	90760223	90762340
Trancript	MSTRG.10424	MSTRG.10424.1	chr19		3294269	3305562	10.1914	2
Exon	MSTRG.10424	MSTRG.10424.1		1	3294269	3298245
Exon	MSTRG.10424	MSTRG.10424.1		2	3298295	3305562
Trancript	MSTRG.10424	MSTRG.10424.2	chr19		3294302	3305361	6.00229	2
Exon	MSTRG.10424	MSTRG.10424.2		1	3294302	3298195
Exon	MSTRG.10424	MSTRG.10424.2		2	3298344	3305361
Trancript	MSTRG.10424	MSTRG.10424.3	chr19		3294475	3305540	2.94053	2
Exon	MSTRG.10424	MSTRG.10424.3		1	3294475	3298195
Exon	MSTRG.10424	MSTRG.10424.3		2	3298246	3305540
Trancript	MSTRG.10424	MSTRG.10424.4	chr19		3294475	3305540	2.59576	2
Exon	MSTRG.10424	MSTRG.10424.4		1	3294475	3295750
Exon	MSTRG.10424	MSTRG.10424.4		2	3304031	3305540
Trancript	MSTRG.10424	MSTRG.10424.5	chr19		3299584	3305454	2.17204	2
Exon	MSTRG.10424	MSTRG.10424.5		1	3299584	3304431
Exon	MSTRG.10424	MSTRG.10424.5		2	3305120	3305454
Trancript	MSTRG.10426	MSTRG.10426.1	chr19		3387465	3387830	1.77337	1
Exon	MSTRG.10426	MSTRG.10426.1		1	3387465	3387830
Trancript	MSTRG.10430	MSTRG.10430.1	chr19		3649390	3651280	3.95732	2
Exon	MSTRG.10430	MSTRG.10430.1		1	3649390	3649445
Exon	MSTRG.10430	MSTRG.10430.1		2	3650986	3651280
Trancript	MSTRG.10431	MSTRG.10431.1	chr19		3689927	3708216	2.62105	3
Exon	MSTRG.10431	MSTRG.10431.1		1	3689927	3690000
Exon	MSTRG.10431	MSTRG.10431.1		3	3708061	3708216
Exon	MSTRG.10431	MSTRG.10431.1		2	3706646	3706785
Trancript	MSTRG.10433	MSTRG.10433.1	chr19		3763666	3764438	3.59384	1
Exon	MSTRG.10433	MSTRG.10433.1		1	3763666	3764438
Trancript	MSTRG.10435	MSTRG.10435.1	chr19		3821519	3822371	3.82426	1
Exon	MSTRG.10435	MSTRG.10435.1		1	3821519	3822371
Trancript	MSTRG.10451	MSTRG.10451.1	chr19		4135203	4136316	1.51892	1
Exon	MSTRG.10451	MSTRG.10451.1		1	4135203	4136316
Trancript	MSTRG.10459	MSTRG.10459.6	chr19		4220704	4221848	2.17369	1
Exon	MSTRG.10459	MSTRG.10459.6		1	4220704	4221848
Trancript	MSTRG.10460	MSTRG.10460.1	chr19		4218592	4220119	3.4709	1
Exon	MSTRG.10460	MSTRG.10460.1		1	4218592	4220119
Trancript	MSTRG.10465	MSTRG.10465.1	chr19		4406024	4406431	4.35265	1
Exon	MSTRG.10465	MSTRG.10465.1		1	4406024	4406431
Trancript	MSTRG.10466	MSTRG.10466.1	chr19		4413350	4414600	1.94244	1
Exon	MSTRG.10466	MSTRG.10466.1		1	4413350	4414600
Trancript	MSTRG.10467	MSTRG.10467.1	chr19		4420036	4420275	1.23325	1
Exon	MSTRG.10467	MSTRG.10467.1		1	4420036	4420275
Trancript	MSTRG.10470	MSTRG.10470.1	chr19		4444707	4445184	1.96545	1
Exon	MSTRG.10470	MSTRG.10470.1		1	4444707	4445184
Trancript	MSTRG.10473	MSTRG.10473.2	chr19		4611789	4615790	4.55186	2
Exon	MSTRG.10473	MSTRG.10473.2		1	4611789	4612638
Exon	MSTRG.10473	MSTRG.10473.2		2	4613156	4615790
Trancript	MSTRG.1048	MSTRG.1048.1	chr1		167974553	167976281	3.00167	1
Exon	MSTRG.1048	MSTRG.1048.1		1	167974553	167976281
Trancript	MSTRG.10480	MSTRG.10480.6	chr19		4759433	4765940	6.08936	2
Exon	MSTRG.10480	MSTRG.10480.6		1	4759433	4762647
Exon	MSTRG.10480	MSTRG.10480.6		2	4764350	4765940
Trancript	MSTRG.1049	MSTRG.1049.1	chr1		167976694	167977067	1.68816	1
Exon	MSTRG.1049	MSTRG.1049.1		1	167976694	167977067
Trancript	MSTRG.10497	MSTRG.10497.1	chr19		5096442	5098022	4.68598	1
Exon	MSTRG.10497	MSTRG.10497.1		1	5096442	5098022
Trancript	MSTRG.1050	MSTRG.1050.1	chr1		167977551	167981096	3.52668	2
Exon	MSTRG.1050	MSTRG.1050.1		1	167977551	167979567
Exon	MSTRG.1050	MSTRG.1050.1		2	167979842	167981096
Trancript	MSTRG.10510	MSTRG.10510.1	chr19		5435942	5436764	7.28803	1
Exon	MSTRG.10510	MSTRG.10510.1		1	5435942	5436764
Trancript	MSTRG.10519	MSTRG.10519.1	chr19		5510830	5549764	2.06399	4
Exon	MSTRG.10519	MSTRG.10519.1		1	5510830	5512946
Exon	MSTRG.10519	MSTRG.10519.1		3	5531540	5531658
Exon	MSTRG.10519	MSTRG.10519.1		2	5517653	5517692
Exon	MSTRG.10519	MSTRG.10519.1		4	5549682	5549764
Trancript	MSTRG.10519	MSTRG.10519.2	chr19		5511714	5549765	2.31639	4
Exon	MSTRG.10519	MSTRG.10519.2		1	5511714	5512946
Exon	MSTRG.10519	MSTRG.10519.2		3	5531540	5531658
Exon	MSTRG.10519	MSTRG.10519.2		2	5517653	5517692
Exon	MSTRG.10519	MSTRG.10519.2		4	5549679	5549765
Trancript	MSTRG.1052	MSTRG.1052.1	chr1		167992936	167993191	1.10984	1
Exon	MSTRG.1052	MSTRG.1052.1		1	167992936	167993191
Trancript	MSTRG.10522	MSTRG.10522.1	chr19		5571511	5573843	2.65215	1
Exon	MSTRG.10522	MSTRG.10522.1		1	5571511	5573843
Trancript	MSTRG.1053	MSTRG.1053.1	chr1		167995335	167998993	2.125	1
Exon	MSTRG.1053	MSTRG.1053.1		1	167995335	167998993
Trancript	MSTRG.10533	MSTRG.10533.1	chr19		5739143	5739727	1.94269	1
Exon	MSTRG.10533	MSTRG.10533.1		1	5739143	5739727
Trancript	MSTRG.10536	MSTRG.10536.1	chr19		5771482	5771687	1.22597	1
Exon	MSTRG.10536	MSTRG.10536.1		1	5771482	5771687
Trancript	MSTRG.10537	MSTRG.10537.1	chr19		5772981	5773586	1.0127	1
Exon	MSTRG.10537	MSTRG.10537.1		1	5772981	5773586
Trancript	MSTRG.10538	MSTRG.10538.1	chr19		5794787	5795144	4.54718	1
Exon	MSTRG.10538	MSTRG.10538.1		1	5794787	5795144
Trancript	MSTRG.10539	MSTRG.10539.4	chr19		5796082	5802674	284.49	2
Exon	MSTRG.10539	MSTRG.10539.4		1	5796082	5801966
Exon	MSTRG.10539	MSTRG.10539.4		2	5802125	5802674
Trancript	MSTRG.10542	MSTRG.10542.1	chr19		5877847	5878228	2.35157	1
Exon	MSTRG.10542	MSTRG.10542.1		1	5877847	5878228
Trancript	MSTRG.10544	MSTRG.10544.1	chr19		5891081	5894363	1.99775	2
Exon	MSTRG.10544	MSTRG.10544.1		1	5891081	5893117
Exon	MSTRG.10544	MSTRG.10544.1		2	5893970	5894363
Trancript	MSTRG.10546	MSTRG.10546.1	chr19		5910555	5914838	10.1967	3
Exon	MSTRG.10546	MSTRG.10546.1		1	5910555	5910587
Exon	MSTRG.10546	MSTRG.10546.1		3	5914537	5914838
Exon	MSTRG.10546	MSTRG.10546.1		2	5912795	5913072
Trancript	MSTRG.10551	MSTRG.10551.1	chr19		6043329	6046751	2.42052	2
Exon	MSTRG.10551	MSTRG.10551.1		1	6043329	6044883
Exon	MSTRG.10551	MSTRG.10551.1		2	6046659	6046751
Trancript	MSTRG.10561	MSTRG.10561.1	chr19		6098225	6098586	3.48825	1
Exon	MSTRG.10561	MSTRG.10561.1		1	6098225	6098586
Trancript	MSTRG.10563	MSTRG.10563.2	chr19		6114188	6114920	1.27839	2
Exon	MSTRG.10563	MSTRG.10563.2		1	6114188	6114777
Exon	MSTRG.10563	MSTRG.10563.2		2	6114854	6114920
Trancript	MSTRG.10563	MSTRG.10563.3	chr19		6115044	6115786	2.14304	1
Exon	MSTRG.10563	MSTRG.10563.3		1	6115044	6115786
Trancript	MSTRG.10577	MSTRG.10577.1	chr19		6355617	6363679	1.82818	3
Exon	MSTRG.10577	MSTRG.10577.1		1	6355617	6355840
Exon	MSTRG.10577	MSTRG.10577.1		3	6363328	6363679
Exon	MSTRG.10577	MSTRG.10577.1		2	6360660	6360781
Trancript	MSTRG.10577	MSTRG.10577.2	chr19		6355620	6363697	1.92691	3
Exon	MSTRG.10577	MSTRG.10577.2		1	6355620	6355840
Exon	MSTRG.10577	MSTRG.10577.2		3	6363607	6363697
Exon	MSTRG.10577	MSTRG.10577.2		2	6360660	6360781
Trancript	MSTRG.10583	MSTRG.10583.1	chr19		6592185	6593115	2.42558	1
Exon	MSTRG.10583	MSTRG.10583.1		1	6592185	6593115
Trancript	MSTRG.1059	MSTRG.1059.1	chr1		168361639	168362029	32.6183	1
Exon	MSTRG.1059	MSTRG.1059.1		1	168361639	168362029
Trancript	MSTRG.10590	MSTRG.10590.1	chr19		6988916	6989428	1.92735	1
Exon	MSTRG.10590	MSTRG.10590.1		1	6988916	6989428
Trancript	MSTRG.10591	MSTRG.10591.1	chr19		6991745	6992756	1.69198	1
Exon	MSTRG.10591	MSTRG.10591.1		1	6991745	6992756
Trancript	MSTRG.10595	MSTRG.10595.3	chr19		7017052	7026395	5.62268	2
Exon	MSTRG.10595	MSTRG.10595.3		1	7017052	7017536
Exon	MSTRG.10595	MSTRG.10595.3		2	7025130	7026395
Trancript	MSTRG.10597	MSTRG.10597.1	chr19		7044375	7044676	1.96013	1
Exon	MSTRG.10597	MSTRG.10597.1		1	7044375	7044676
Trancript	MSTRG.10598	MSTRG.10598.1	chr19		7047853	7048073	2.83975	1
Exon	MSTRG.10598	MSTRG.10598.1		1	7047853	7048073
Trancript	MSTRG.10599	MSTRG.10599.1	chr19		7048679	7049474	8.00519	1
Exon	MSTRG.10599	MSTRG.10599.1		1	7048679	7049474
Trancript	MSTRG.1060	MSTRG.1060.1	chr1		168875707	168876519	5.18974	1
Exon	MSTRG.1060	MSTRG.1060.1		1	168875707	168876519
Trancript	MSTRG.10609	MSTRG.10609.1	chr19		7161999	7235166	2.17263	3
Exon	MSTRG.10609	MSTRG.10609.1		1	7161999	7171719
Exon	MSTRG.10609	MSTRG.10609.1		3	7235122	7235166
Exon	MSTRG.10609	MSTRG.10609.1		2	7179577	7180492
Trancript	MSTRG.10616	MSTRG.10616.1	chr19		7435647	7435983	4.10674	1
Exon	MSTRG.10616	MSTRG.10616.1		1	7435647	7435983
Trancript	MSTRG.10618	MSTRG.10618.1	chr19		7469039	7469455	1.21127	1
Exon	MSTRG.10618	MSTRG.10618.1		1	7469039	7469455
Trancript	MSTRG.10619	MSTRG.10619.1	chr19		7471710	7473958	25.1393	1
Exon	MSTRG.10619	MSTRG.10619.1		1	7471710	7473958
Trancript	MSTRG.10620	MSTRG.10620.2	chr19		7491655	7500394	3.26298	3
Exon	MSTRG.10620	MSTRG.10620.2		1	7491655	7492407
Exon	MSTRG.10620	MSTRG.10620.2		3	7496404	7500394
Exon	MSTRG.10620	MSTRG.10620.2		2	7494557	7496134
Trancript	MSTRG.10623	MSTRG.10623.1	chr19		7613629	7614111	7.41962	1
Exon	MSTRG.10623	MSTRG.10623.1		1	7613629	7614111
Trancript	MSTRG.10625	MSTRG.10625.1	chr19		7656028	7658687	4.065	1
Exon	MSTRG.10625	MSTRG.10625.1		1	7656028	7658687
Trancript	MSTRG.10626	MSTRG.10626.1	chr19		7663817	7666931	1.65353	1
Exon	MSTRG.10626	MSTRG.10626.1		1	7663817	7666931
Trancript	MSTRG.10628	MSTRG.10628.1	chr19		7671137	7675495	1.3425	2
Exon	MSTRG.10628	MSTRG.10628.1		1	7671137	7673400
Exon	MSTRG.10628	MSTRG.10628.1		2	7675138	7675495
Trancript	MSTRG.10628	MSTRG.10628.3	chr19		7676531	7678719	3.39313	2
Exon	MSTRG.10628	MSTRG.10628.3		1	7676531	7677618
Exon	MSTRG.10628	MSTRG.10628.3		2	7678459	7678719
Trancript	MSTRG.10629	MSTRG.10629.1	chr19		7714594	7715494	1.16782	1
Exon	MSTRG.10629	MSTRG.10629.1		1	7714594	7715494
Trancript	MSTRG.10631	MSTRG.10631.1	chr19		7742804	7743647	4.78766	1
Exon	MSTRG.10631	MSTRG.10631.1		1	7742804	7743647
Trancript	MSTRG.10633	MSTRG.10633.1	chr19		8035156	8035372	1.16382	1
Exon	MSTRG.10633	MSTRG.10633.1		1	8035156	8035372
Trancript	MSTRG.10635	MSTRG.10635.1	chr19		8357528	8359403	1.71104	1
Exon	MSTRG.10635	MSTRG.10635.1		1	8357528	8359403
Trancript	MSTRG.10636	MSTRG.10636.1	chr19		8360141	8360741	3.25667	1
Exon	MSTRG.10636	MSTRG.10636.1		1	8360141	8360741
Trancript	MSTRG.10637	MSTRG.10637.1	chr19		8566318	8566544	3.18746	1
Exon	MSTRG.10637	MSTRG.10637.1		1	8566318	8566544
Trancript	MSTRG.10638	MSTRG.10638.1	chr19		8578432	8578930	3.28972	1
Exon	MSTRG.10638	MSTRG.10638.1		1	8578432	8578930
Trancript	MSTRG.10639	MSTRG.10639.1	chr19		8585955	8586209	1.32217	1
Exon	MSTRG.10639	MSTRG.10639.1		1	8585955	8586209
Trancript	MSTRG.1064	MSTRG.1064.1	chr1		169028473	169028716	2.32884	1
Exon	MSTRG.1064	MSTRG.1064.1		1	169028473	169028716
Trancript	MSTRG.10641	MSTRG.10641.1	chr19		8666172	8666471	4.56272	1
Exon	MSTRG.10641	MSTRG.10641.1		1	8666172	8666471
Trancript	MSTRG.10642	MSTRG.10642.1	chr19		8667374	8667646	3.95476	1
Exon	MSTRG.10642	MSTRG.10642.1		1	8667374	8667646
Trancript	MSTRG.10643	MSTRG.10643.1	chr19		8680773	8681243	2.58485	1
Exon	MSTRG.10643	MSTRG.10643.1		1	8680773	8681243
Trancript	MSTRG.10646	MSTRG.10646.1	chr19		8758992	8759286	2.06183	1
Exon	MSTRG.10646	MSTRG.10646.1		1	8758992	8759286
Trancript	MSTRG.10659	MSTRG.10659.1	chr19		8880557	8882499	2.34417	1
Exon	MSTRG.10659	MSTRG.10659.1		1	8880557	8882499
Trancript	MSTRG.10667	MSTRG.10667.1	chr19		8951321	8951733	1.16491	1
Exon	MSTRG.10667	MSTRG.10667.1		1	8951321	8951733
Trancript	MSTRG.1067	MSTRG.1067.1	chr1		169270220	169270668	27.9126	1
Exon	MSTRG.1067	MSTRG.1067.1		1	169270220	169270668
Trancript	MSTRG.10676	MSTRG.10676.1	chr19		9011714	9015790	3.62078	3
Exon	MSTRG.10676	MSTRG.10676.1		1	9011714	9011789
Exon	MSTRG.10676	MSTRG.10676.1		3	9015692	9015790
Exon	MSTRG.10676	MSTRG.10676.1		2	9012936	9013039
Trancript	MSTRG.10680	MSTRG.10680.5	chr19		9076259	9093669	3.77556	2
Exon	MSTRG.10680	MSTRG.10680.5		1	9076259	9083436
Exon	MSTRG.10680	MSTRG.10680.5		2	9089239	9093669
Trancript	MSTRG.10681	MSTRG.10681.1	chr19		9079785	9089223	1.22392	4
Exon	MSTRG.10681	MSTRG.10681.1		1	9079785	9079965
Exon	MSTRG.10681	MSTRG.10681.1		3	9086065	9086208
Exon	MSTRG.10681	MSTRG.10681.1		2	9083323	9083562
Exon	MSTRG.10681	MSTRG.10681.1		4	9089125	9089223
Trancript	MSTRG.10681	MSTRG.10681.2	chr19		9083509	9086691	1.03502	3
Exon	MSTRG.10681	MSTRG.10681.2		1	9083509	9083562
Exon	MSTRG.10681	MSTRG.10681.2		3	9086593	9086691
Exon	MSTRG.10681	MSTRG.10681.2		2	9086065	9086208
Trancript	MSTRG.10681	MSTRG.10681.3	chr19		9083509	9086691	1.05036	2
Exon	MSTRG.10681	MSTRG.10681.3		1	9083509	9083706
Exon	MSTRG.10681	MSTRG.10681.3		2	9086593	9086691
Trancript	MSTRG.10681	MSTRG.10681.4	chr19		9084232	9089223	2.38753	3
Exon	MSTRG.10681	MSTRG.10681.4		1	9084232	9084324
Exon	MSTRG.10681	MSTRG.10681.4		3	9089125	9089223
Exon	MSTRG.10681	MSTRG.10681.4		2	9086065	9086208
Trancript	MSTRG.10682	MSTRG.10682.1	chr19		9184393	9185954	8.75757	1
Exon	MSTRG.10682	MSTRG.10682.1		1	9184393	9185954
Trancript	MSTRG.10685	MSTRG.10685.1	chr19		9290835	9344123	35.0112	2
Exon	MSTRG.10685	MSTRG.10685.1		1	9290835	9291407
Exon	MSTRG.10685	MSTRG.10685.1		2	9344110	9344123
Trancript	MSTRG.10686	MSTRG.10686.1	chr19		9357737	9358993	8.38918	1
Exon	MSTRG.10686	MSTRG.10686.1		1	9357737	9358993
Trancript	MSTRG.10688	MSTRG.10688.1	chr19		9903433	9911650	4.30134	2
Exon	MSTRG.10688	MSTRG.10688.1		1	9903433	9905901
Exon	MSTRG.10688	MSTRG.10688.1		2	9911204	9911650
Trancript	MSTRG.10690	MSTRG.10690.1	chr19		9911073	9911653	4.855	1
Exon	MSTRG.10690	MSTRG.10690.1		1	9911073	9911653
Trancript	MSTRG.10691	MSTRG.10691.1	chr19		9939441	9942101	1.28647	1
Exon	MSTRG.10691	MSTRG.10691.1		1	9939441	9942101
[truncated: 18,024 more rows]

## Sheet: P6
Trancript	Gene ID	Transcript ID	Chromosome	Exon Number	Start	End	Expression (TPM) P6	Number of Exon
[truncated: 18,150 more rows]

[truncated: 1 more sheets: P9]
