# Supplementary material for: Identification of novel transcripts and peptides in developing murine lens
Source: Sci Rep. 2018 Jul 24;8:11162. doi: 10.1038/s41598-018-28727-w (PMC6057992; doi:10.1038/s41598-018-28727-w)
Supplement: Supplementary file 4 — Supplementary Table 3 [file 41598_2018_28727_MOESM4_ESM.xlsx]

## Sheet: E15
Gene ID	RefSeq ID	Gene Symbol	Exon	Transcript ID	Chromosome	Start	End	Exon Number	Expression (TPM) E15
MSTRG.1	NM_001011874	Xkr4	2	MSTRG.1.1	chr1	3411783	3411982	4	1.5235
MSTRG.10001	NM_175375	Ankhd1	24	MSTRG.10001.1	chr18	36801231	36801347	36	3.18436
MSTRG.10001	NM_175375	Ankhd1	25	MSTRG.10001.2	chr18	36802580	36802748	35	3.18436
MSTRG.10001	NM_175375	Ankhd1	24	MSTRG.10001.3	chr18	36801231	36801347	36	3.18436
MSTRG.10001	NM_175375	Ankhd1	24	MSTRG.10001.4	chr18	36801231	36801347	36	3.18436
MSTRG.10001	NM_175375	Ankhd1	24	MSTRG.10001.5	chr18	36801231	36801347	36	3.18436
MSTRG.10001	NM_175375	Ankhd1	25	MSTRG.10001.6	chr18	36802580	36802748	35	3.18436
MSTRG.10001	NM_175375	Ankhd1	24	MSTRG.10001.7	chr18	36801231	36801347	36	3.18436
MSTRG.10001	NM_175375	Ankhd1	25	MSTRG.10001.9	chr18	36802580	36802748	35	3.18436
MSTRG.10004	NM_146085	Apbb3	9	MSTRG.10004.1	chr18	36837099	36837159	16	1.51517
MSTRG.10004	NM_146085	Apbb3	8	MSTRG.10004.2	chr18	36836764	36836910	15	1.51517
MSTRG.10004	NM_146085	Apbb3	11	MSTRG.10004.6	chr18	36838204	36838367	14	1.51517
MSTRG.10004	NM_146085	Apbb3	11	MSTRG.10004.7	chr18	36838204	36838367	12	1.51517
MSTRG.10005	NM_026404	Slc35a4	1	MSTRG.10005.1	chr18	36838869	36839277	3	12.5451
MSTRG.10006	NM_028036	Tmco6	11	MSTRG.10006.2	chr18	36901316	36901483	11	1.51851
MSTRG.10009	NM_026464	Wdr55	1	MSTRG.10009.1	chr18	36919893	36920134	7	4.76232
MSTRG.10012	NM_001305627	Hars2	11	MSTRG.10012.3	chr18	36950123	36950269	12	2.05486
MSTRG.10047	NM_007858	Diaph1	15	MSTRG.10047.4	chr18	38053004	38053068	13	1.50089
MSTRG.10049	NM_010411	Hdac3	12	MSTRG.10049.2	chr18	38105348	38105429	14	2.05247
MSTRG.10052	NM_139206	Arap3	24	MSTRG.10052.3	chr18	38149530	38149729	33	1.85351
MSTRG.10052	NM_139206	Arap3	20	MSTRG.10052.4	chr18	38147969	38148082	24	1.85351
MSTRG.10058	NM_029357	Pcdh1	2	MSTRG.10058.2	chr18	38362398	38363260	5	3.41331
MSTRG.10062	NM_024179	0610009O20Rik	12	MSTRG.10062.2	chr18	38420718	38420939	12	7.79405
MSTRG.10062	NM_024179	0610009O20Rik	12	MSTRG.10062.3	chr18	38420718	38420939	12	7.79405
MSTRG.10062	NM_024179	0610009O20Rik	3	MSTRG.10062.4	chr18	38410937	38411054	6	8.20838
MSTRG.10067	NM_001164622	Rnf14	8	MSTRG.10067.1	chr18	38476179	38477503	10	1.76374
MSTRG.10067	NM_001164622	Rnf14	8	MSTRG.10067.2	chr18	38476179	38477503	11	1.76374
MSTRG.1007	NM_172645	Suco	21	MSTRG.1007.2	chr1	163789481	163789635	23	4.00889
MSTRG.1007	NM_172645	Suco	2	MSTRG.1007.5	chr1	163750526	163750581	3	4.00889
MSTRG.1007	NM_172645	Suco	21	MSTRG.1007.6	chr1	163789481	163789635	23	9.64319
MSTRG.10077	NM_175164	Arhgap26	20	MSTRG.10077.1	chr18	39466356	39466506	23	5.65937
MSTRG.10078	NM_008173	Nr3c1	1	MSTRG.10078.1	chr18	39570199	39574288	9	3.40443
MSTRG.10078	NM_008173	Nr3c1	7	MSTRG.10078.3	chr18	39588271	39588434	3	1.55009
MSTRG.10086	NM_134137	Lars	11	MSTRG.10086.2	chr18	42385408	42385471	18	4.61811
MSTRG.10086	NM_134137	Lars	11	MSTRG.10086.3	chr18	42385408	42385471	18	4.61811
MSTRG.10088	NM_172626	Rbm27	19	MSTRG.10088.1	chr18	42496617	42496727	21	4.61811
MSTRG.10091	NM_001289526	Tcerg1	22	MSTRG.10091.1	chr18	42734172	42735439	20	16.1097
MSTRG.10091	NM_001289526	Tcerg1	21	MSTRG.10091.2	chr18	42732914	42733014	21	16.1097
MSTRG.10091	NM_001289526	Tcerg1	21	MSTRG.10091.3	chr18	42732914	42733014	21	16.1097
MSTRG.1010	NM_001038619	Dnm3	20	MSTRG.1010.4	chr1	164337466	164337539	21	10.5962
MSTRG.10103	NM_001085374	Mcc	11	MSTRG.10103.1	chr18	44635886	44636032	17	1.08704
MSTRG.10117	NM_172627	Pggt1b	3	MSTRG.10117.1	chr18	46408525	46408709	9	13.6033
MSTRG.10117	NM_172627	Pggt1b	8	MSTRG.10117.3	chr18	46434244	46434362	3	4.04087
MSTRG.10123	NM_010120	Eif1a	2	MSTRG.10123.2	chr18	46758295	46758354	3	1.32259
MSTRG.10127	NM_009681	Ap3s1	2	MSTRG.10127.3	chr18	46914025	46914116	8	2.68647
MSTRG.10127	NM_009681	Ap3s1	3	MSTRG.10127.4	chr18	46917657	46917768	7	9.87305
MSTRG.10129	NM_178377	Commd10	3	MSTRG.10129.2	chr18	47123314	47123424	7	2.36015
MSTRG.10131	NM_018744	Sema6a	19	MSTRG.10131.3	chr18	47527892	47528522	20	3.16975
MSTRG.10139	NM_001081371	Dmxl1	41	MSTRG.10139.2	chr18	50118051	50118103	42	1.70714
MSTRG.10140	NM_001177759	Tnfaip8	2	MSTRG.10140.4	chr18	50249854	50252883	2	8.84942
MSTRG.1015	NM_016796	Vamp4	3	MSTRG.1015.1	chr1	164508003	164508049	9	10.5962
MSTRG.1015	NM_016796	Vamp4	3	MSTRG.1015.2	chr1	164508003	164508049	9	1.67123
MSTRG.10151	NM_026386	Snx2	11	MSTRG.10151.1	chr18	53372407	53372612	15	2.59936
MSTRG.10151	NM_026386	Snx2	11	MSTRG.10151.2	chr18	53372407	53372612	16	2.59936
MSTRG.10151	NM_026386	Snx2	10	MSTRG.10151.3	chr18	53370353	53370446	16	2.59936
MSTRG.10156	NM_178686	Cep120	20	MSTRG.10156.2	chr18	53903936	53904001	21	1.53083
MSTRG.10157	NM_152809	Csnk1g3	8	MSTRG.10157.10	chr18	54089932	54090016	7	14.1584
MSTRG.10157	NM_152809	Csnk1g3	11	MSTRG.10157.3	chr18	54107702	54107808	12	14.1584
MSTRG.10157	NM_152809	Csnk1g3	3	MSTRG.10157.6	chr18	54062507	54062547	9	17.9344
MSTRG.10157	NM_152809	Csnk1g3	8	MSTRG.10157.7	chr18	54089932	54090016	8	3.24796
MSTRG.10157	NM_152809	Csnk1g3	8	MSTRG.10157.8	chr18	54089932	54090016	7	6.86451
MSTRG.10157	NM_152809	Csnk1g3	8	MSTRG.10157.9	chr18	54089932	54090016	9	1.53083
MSTRG.1016	NM_001081290	Prrc2c	25	MSTRG.1016.1	chr1	164643435	164643488	34	1.57501
MSTRG.1016	NM_001081290	Prrc2c	24	MSTRG.1016.10	chr1	164640414	164640960	35	1.57501
MSTRG.1016	NM_001081290	Prrc2c	25	MSTRG.1016.12	chr1	164643435	164643488	34	1.57501
MSTRG.1016	NM_001081290	Prrc2c	24	MSTRG.1016.13	chr1	164640414	164640960	35	1.57501
MSTRG.1016	NM_001081290	Prrc2c	24	MSTRG.1016.14	chr1	164640414	164640960	35	1.57501
MSTRG.1016	NM_001081290	Prrc2c	25	MSTRG.1016.15	chr1	164643435	164643488	34	1.57501
MSTRG.1016	NM_001081290	Prrc2c	25	MSTRG.1016.17	chr1	164643435	164643488	34	1.57501
MSTRG.1016	NM_001081290	Prrc2c	24	MSTRG.1016.18	chr1	164640414	164640960	35	1.57501
MSTRG.1016	NM_001081290	Prrc2c	25	MSTRG.1016.19	chr1	164643435	164643488	34	1.57501
MSTRG.1016	NM_001081290	Prrc2c	25	MSTRG.1016.2	chr1	164643435	164643488	34	1.57501
MSTRG.1016	NM_001081290	Prrc2c	23	MSTRG.1016.20	chr1	164639660	164639817	36	1.57501
MSTRG.1016	NM_001081290	Prrc2c	25	MSTRG.1016.22	chr1	164643435	164643488	34	1.57501
MSTRG.1016	NM_001081290	Prrc2c	26	MSTRG.1016.23	chr1	164644374	164644518	33	1.57501
MSTRG.1016	NM_001081290	Prrc2c	24	MSTRG.1016.3	chr1	164640414	164640960	35	1.57501
MSTRG.1016	NM_001081290	Prrc2c	25	MSTRG.1016.4	chr1	164643435	164643488	34	1.57501
MSTRG.1016	NM_001081290	Prrc2c	23	MSTRG.1016.5	chr1	164639660	164639817	36	1.57501
MSTRG.1016	NM_001081290	Prrc2c	25	MSTRG.1016.6	chr1	164643435	164643488	34	1.57501
MSTRG.1016	NM_001081290	Prrc2c	25	MSTRG.1016.8	chr1	164643435	164643488	34	1.57501
MSTRG.10163	NM_175751	Zfp608	3	MSTRG.10163.2	chr18	55051404	55051557	10	10.1862
MSTRG.10163	NM_175751	Zfp608	3	MSTRG.10163.3	chr18	55051404	55051557	9	5.32519
MSTRG.10176	NM_177115	2017-03-03	3	MSTRG.10176.2	chr18	56967318	56967522	5	16.4126
MSTRG.10179	NM_029909	C330018D20Rik	3	MSTRG.10179.2	chr18	57122055	57122172	5	6.58442
MSTRG.10181	NM_028447	Prrc1	4	MSTRG.10181.3	chr18	57524843	57525003	7	1.95339
MSTRG.1019	NM_001178038	Fmo6	1	MSTRG.1019.1	chr1	164846682	164847196	10	4.65368
MSTRG.10195	NM_025478	Isoc1	1	MSTRG.10195.1	chr18	58819136	58819451	4	4.69871
MSTRG.10197	NM_001167925	A730017C20Rik	2	MSTRG.10197.1	chr18	59225489	59225539	6	3.76956
MSTRG.10197	NM_001167925	A730017C20Rik	2	MSTRG.10197.6	chr18	59225489	59225539	5	5.12488
MSTRG.102	NM_001081079	Ogfrl1	1	MSTRG.102.1	chr1	23373263	23377287	7	6.44768
MSTRG.10200	NM_026302	Dctn4	10	MSTRG.10200.1	chr18	60711542	60711596	14	2.90478
MSTRG.10200	NM_026302	Dctn4	1	MSTRG.10200.2	chr18	60685875	60686019	2	2.90478
MSTRG.10201	NM_025776	Rbm22	7	MSTRG.10201.2	chr18	60727025	60727225	5	2.90478
MSTRG.10203	NM_001348102	Ndst1	12	MSTRG.10203.8	chr18	60864730	60864817	6	3.16834
MSTRG.10205	NM_001198984	Tcof1	11	MSTRG.10205.3	chr18	60988019	60988213	11	12.278
MSTRG.10205	NM_001198984	Tcof1	24	MSTRG.10205.4	chr18	61002880	61003025	13	12.278
MSTRG.1023	NM_001286003	Scyl3	10	MSTRG.1023.4	chr1	165876295	165876479	7	3.58213
MSTRG.10235	NM_177828	Arhgef37	11	MSTRG.10235.1	chr18	61682230	61682353	13	1.65634
MSTRG.10236	NM_146087	Csnk1a1	3	MSTRG.10236.1	chr18	61727918	61728044	11	2.52878
MSTRG.10236	NM_146087	Csnk1a1	3	MSTRG.10236.2	chr18	61727918	61728044	10	18.3572
MSTRG.10236	NM_146087	Csnk1a1	3	MSTRG.10236.3	chr18	61727918	61728044	11	37.6616
MSTRG.10236	NM_146087	Csnk1a1	3	MSTRG.10236.4	chr18	61727918	61728044	11	52.2533
MSTRG.1024	NM_201364	BC055324	20	MSTRG.1024.1	chr1	165917018	165917158	24	1.5235
MSTRG.1024	NM_201364	BC055324	23	MSTRG.1024.2	chr1	165920851	165920890	25	1.5235
MSTRG.10242	NM_172832	Pcyox1l	3	MSTRG.10242.2	chr18	61858947	61859158	7	26.2172
MSTRG.10244	NM_021296	Grpel2	2	MSTRG.10244.2	chr18	61878408	61878489	4	3.00654
MSTRG.10246	NM_178928	Afap1l1	1	MSTRG.10246.2	chr18	61889916	61890964	5	2.31288
MSTRG.10249	NM_134136	Fbxo38	20	MSTRG.10249.2	chr18	62695770	62695903	22	9.81795
MSTRG.10249	NM_134136	Fbxo38	20	MSTRG.10249.4	chr18	62695770	62695903	22	9.81795
MSTRG.10255	NM_028017	Napg	8	MSTRG.10255.2	chr18	63146608	63146678	7	5.23947
MSTRG.10256	NM_001039485	Piezo2	32	MSTRG.10256.2	chr18	63244333	63244533	26	1.98858
MSTRG.10256	NM_001039485	Piezo2	35	MSTRG.10256.3	chr18	63250534	63250694	3	2.15195
MSTRG.10262	NM_001014981	Wdr7	25	MSTRG.10262.1	chr18	64086920	64087002	27	14.3358
MSTRG.10270	NM_031881	Nedd4l	24	MSTRG.10270.2	chr18	65363530	65363603	30	1.17642
MSTRG.10270	NM_031881	Nedd4l	26	MSTRG.10270.4	chr18	65367703	65367762	28	1.17642
MSTRG.10271	NM_172833	Malt1	11	MSTRG.10271.1	chr18	65623695	65623769	16	1.17642
MSTRG.10271	NM_172833	Malt1	12	MSTRG.10271.4	chr18	65624368	65624495	15	1.17642
MSTRG.10274	NM_207255	Zfp532	5	MSTRG.10274.1	chr18	65845179	65845344	11	1.12448
MSTRG.10274	NM_207255	Zfp532	3	MSTRG.10274.11	chr18	65782638	65784988	10	2.14422
MSTRG.10274	NM_207255	Zfp532	3	MSTRG.10274.12	chr18	65782638	65784988	7	1.13437
MSTRG.10274	NM_207255	Zfp532	3	MSTRG.10274.3	chr18	65782638	65784988	10	1.12448
MSTRG.10274	NM_207255	Zfp532	5	MSTRG.10274.4	chr18	65845179	65845344	11	1.12448
MSTRG.10274	NM_207255	Zfp532	3	MSTRG.10274.5	chr18	65782638	65784988	10	1.52629
MSTRG.10274	NM_207255	Zfp532	3	MSTRG.10274.6	chr18	65782638	65784988	8	2.53787
MSTRG.10274	NM_207255	Zfp532	2	MSTRG.10274.8	chr18	65742551	65742660	7	1.94734
MSTRG.10274	NM_207255	Zfp532	3	MSTRG.10274.9	chr18	65782638	65784988	9	7.18364
MSTRG.10275	NM_025468	Sec11c	1	MSTRG.10275.1	chr18	65960232	65960365	6	24.4562
MSTRG.10277	NM_013833	Rax	1	MSTRG.10277.1	chr18	66094293	66095143	3	2.07737
MSTRG.10277	NM_013833	Rax	1	MSTRG.10277.2	chr18	66094293	66095143	2	2.07737
MSTRG.10279	NM_001172062	Lman1	11	MSTRG.10279.2	chr18	66158029	66158136	13	3.81404
MSTRG.10279	NM_001172062	Lman1	12	MSTRG.10279.3	chr18	66158220	66158374	12	3.81404
MSTRG.10289	NM_027130	Afg3l2	11	MSTRG.10289.1	chr18	67591308	67591432	17	2.25971
MSTRG.10289	NM_027130	Afg3l2	11	MSTRG.10289.2	chr18	67591308	67591432	18	2.25971
MSTRG.10290	NM_144867	Prelid3a	1	MSTRG.10290.1	chr18	67624503	67624610	7	2.99241
MSTRG.10291	NM_194355	Spire1	12	MSTRG.10291.1	chr18	67688518	67688682	14	2.99241
MSTRG.10294	NM_134138	Psmg2	1	MSTRG.10294.1	chr18	67801253	67801389	6	19.8764
MSTRG.10294	NM_134138	Psmg2	3	MSTRG.10294.3	chr18	67805647	67805705	7	2.28779
MSTRG.10295	NM_001127177	Ptpn2	2	MSTRG.10295.4	chr18	67835374	67835540	9	28.5
MSTRG.10297	NM_028112	Seh1l	3	MSTRG.10297.3	chr18	67943569	67943715	8	9.17837
MSTRG.10299	NM_027556	Cep192	42	MSTRG.10299.3	chr18	68037610	68037729	46	1.55219
MSTRG.10300	NM_172631	Ldlrad4	2	MSTRG.10300.1	chr18	68223871	68224340	7	1.58745
MSTRG.10304	NM_001083967	Tcf4	20	MSTRG.10304.3	chr18	69842731	69847621	20	3.56073
MSTRG.10304	NM_001083967	Tcf4	20	MSTRG.10304.5	chr18	69842731	69847621	20	3.56073
MSTRG.10304	NM_001083967	Tcf4	20	MSTRG.10304.6	chr18	69842731	69847621	20	3.56073
MSTRG.10304	NM_001083967	Tcf4	20	MSTRG.10304.7	chr18	69842731	69847621	20	3.56073
MSTRG.10304	NM_001083967	Tcf4	18	MSTRG.10304.8	chr18	69841223	69841452	13	3.56073
MSTRG.10304	NM_001083967	Tcf4	18	MSTRG.10304.9	chr18	69841223	69841452	13	3.56073
MSTRG.10308	NM_172967	4930503L19Rik	3	MSTRG.10308.1	chr18	70617971	70618102	8	4.71658
MSTRG.10308	NM_172967	4930503L19Rik	3	MSTRG.10308.2	chr18	70617971	70618102	8	3.94038
MSTRG.10308	NM_172967	4930503L19Rik	3	MSTRG.10308.3	chr18	70617971	70618102	8	3.19583
MSTRG.10308	NM_172967	4930503L19Rik	3	MSTRG.10308.4	chr18	70617971	70618102	9	7.67656
MSTRG.1031	NM_029115	Ccdc181	3	MSTRG.1031.2	chr1	166209998	166210945	6	11.3143
MSTRG.10311	NM_001289515	Poli	3	MSTRG.10311.5	chr18	70677031	70677158	9	7.00819
MSTRG.10316	NM_007831	Dcc	24	MSTRG.10316.2	chr18	71841816	71841970	29	3.88311
MSTRG.10318	NM_008540	Smad4	11	MSTRG.10318.1	chr18	73837317	73837693	12	9.13208
MSTRG.1032	NM_001160209	Blzf1	3	MSTRG.1032.4	chr1	166228370	166228498	8	17.0905
MSTRG.10329	NM_028868	Cxxc1	12	MSTRG.10329.1	chr18	74380011	74380060	14	2.9741
MSTRG.10329	NM_028868	Cxxc1	14	MSTRG.10329.2	chr18	74380482	74380634	12	2.9741
MSTRG.10329	NM_028868	Cxxc1	13	MSTRG.10329.3	chr18	74380163	74380259	13	2.9741
MSTRG.10329	NM_028868	Cxxc1	12	MSTRG.10329.4	chr18	74380011	74380060	14	2.9741
MSTRG.10330	NM_013594	Mbd1	10	MSTRG.10330.1	chr18	74434997	74435071	16	8.37445
MSTRG.10330	NM_013594	Mbd1	11	MSTRG.10330.2	chr18	74436061	74436369	14	8.37445
MSTRG.10330	NM_013594	Mbd1	10	MSTRG.10330.3	chr18	74434997	74435071	13	8.37445
MSTRG.10343	NM_001001181	BC031181	3	MSTRG.10343.4	chr18	75168932	75169587	3	25.1259
MSTRG.10343	NM_001001181	BC031181	3	MSTRG.10343.5	chr18	75168932	75169587	3	6.85781
MSTRG.10347	NM_201354	Ctif	10	MSTRG.10347.4	chr18	75783883	75783954	12	2.52514
MSTRG.10354	NM_001039202	Hdhd2	3	MSTRG.10354.2	chr18	77193717	77193925	7	15.0796
MSTRG.10354	NM_001039202	Hdhd2	3	MSTRG.10354.3	chr18	77193717	77193925	6	8.58113
MSTRG.10355	NM_027721	Katnal2	9	MSTRG.10355.1	chr18	77249686	77249784	16	9.34543
MSTRG.10355	NM_027721	Katnal2	9	MSTRG.10355.2	chr18	77249686	77249784	16	9.34543
MSTRG.10355	NM_027721	Katnal2	9	MSTRG.10355.3	chr18	77249686	77249784	16	9.34543
MSTRG.10358	NM_001164169	Pias2	11	MSTRG.10358.1	chr18	77374519	77374690	13	4.84913
MSTRG.10358	NM_001164169	Pias2	11	MSTRG.10358.2	chr18	77374519	77374690	14	4.84913
MSTRG.10360	NM_001164504	Rnf165	8	MSTRG.10360.2	chr18	77803781	77803875	2	1.0518
MSTRG.10361	NM_178670	8030462N17Rik	4	MSTRG.10361.1	chr18	77912639	77913423	4	3.18518
MSTRG.10361	NM_178670	8030462N17Rik	4	MSTRG.10361.2	chr18	77912639	77913423	4	9.54576
MSTRG.10361	NM_178670	8030462N17Rik	4	MSTRG.10361.4	chr18	77912639	77913423	3	2.13012
MSTRG.10364	NM_146089	Haus1	1	MSTRG.10364.1	chr18	77996306	77996492	11	3.15891
MSTRG.10364	NM_146089	Haus1	3	MSTRG.10364.3	chr18	77998176	77998247	9	2.45981
MSTRG.10366	NM_013831	Pstpip2	12	MSTRG.10366.2	chr18	78114577	78114658	14	47.3867
MSTRG.10373	NM_175028	Adnp2	3	MSTRG.10373.1	chr18	80339388	80339508	4	1.79932
MSTRG.10376	NM_178604	Txnl4a	2	MSTRG.10376.4	chr18	80403893	80404082	5	44.3976
MSTRG.10376	NM_178604	Txnl4a	3	MSTRG.10376.5	chr18	80406801	80406869	5	9.13038
MSTRG.10376	NM_178604	Txnl4a	2	MSTRG.10376.6	chr18	80403893	80404082	6	8.7239
MSTRG.10377	NM_001164421	Pqlc1	4	MSTRG.10377.7	chr18	80480015	80480231	4	2.89925
MSTRG.10380	NM_015805	Atp9b	25	MSTRG.10380.1	chr18	81088554	81088662	28	97.8158
MSTRG.10386	NM_177832	Zfp236	24	MSTRG.10386.2	chr18	82827395	82827598	31	1.49584
MSTRG.10386	NM_177832	Zfp236	10	MSTRG.10386.4	chr18	82790483	82790848	11	1.49584
MSTRG.10386	NM_177832	Zfp236	24	MSTRG.10386.5	chr18	82827395	82827598	33	1.49584
MSTRG.10386	NM_177832	Zfp236	17	MSTRG.10386.8	chr18	82803079	82803180	9	1.49584
MSTRG.10389	NM_183033	Zfp516	3	MSTRG.10389.2	chr18	83156136	83157590	6	7.4599
MSTRG.1039	NM_001310430	Gpr161	3	MSTRG.1039.1	chr1	167240400	167241124	6	4.62382
MSTRG.10395	NM_001033341	Zfp407	3	MSTRG.10395.3	chr18	84512338	84512458	6	9.9167
MSTRG.10399	NM_023149	Cndp2	11	MSTRG.10399.1	chr18	84851230	84851319	12	3.17922
MSTRG.1040	NM_028759	Dcaf6	19	MSTRG.1040.1	chr1	167390262	167390594	20	3.05841
MSTRG.10400	NM_173770	Fam69c	4	MSTRG.10400.1	chr18	84906204	84906368	4	2.90902
MSTRG.10400	NM_173770	Fam69c	4	MSTRG.10400.2	chr18	84906204	84906368	4	1.85016
MSTRG.10408	NM_025969	Timm21	1	MSTRG.10408.1	chr18	85116686	85117137	5	7.73234
MSTRG.10408	NM_025969	Timm21	1	MSTRG.10408.2	chr18	85116686	85117137	4	6.99087
MSTRG.10413	NM_018821	Socs6	2	MSTRG.10413.1	chr18	89056601	89056725	4	8.59397
MSTRG.10413	NM_018821	Socs6	1	MSTRG.10413.2	chr18	89037272	89040310	4	6.54323
MSTRG.10419	NM_198295	Tmx3	11	MSTRG.10419.2	chr18	90702375	90702432	15	4.77816
MSTRG.10419	NM_198295	Tmx3	11	MSTRG.10419.3	chr18	90702375	90702432	15	4.77816
MSTRG.1042	NM_001083897	Mpzl1	2	MSTRG.1042.4	chr1	167531881	167531986	6	11.1873
MSTRG.10428	NM_001164159	Ppp6r3	19	MSTRG.10428.1	chr19	3518245	3518382	23	5.95466
MSTRG.10428	NM_001164159	Ppp6r3	19	MSTRG.10428.2	chr19	3518245	3518382	23	5.95466
MSTRG.10428	NM_001164159	Ppp6r3	19	MSTRG.10428.3	chr19	3518245	3518382	24	5.95466
MSTRG.10428	NM_001164159	Ppp6r3	10	MSTRG.10428.4	chr19	3484831	3484916	17	5.95466
MSTRG.10432	NM_028077	1810055G02Rik	1	MSTRG.10432.1	chr19	3708333	3708436	4	4.85805
MSTRG.10434	NM_001167886	Kmt5b	10	MSTRG.10434.1	chr19	3807225	3807421	11	5.06517
MSTRG.10434	NM_001167886	Kmt5b	10	MSTRG.10434.2	chr19	3807225	3807421	12	5.06517
MSTRG.10434	NM_001167886	Kmt5b	9	MSTRG.10434.3	chr19	3804917	3805053	13	5.06517
MSTRG.10436	NM_013490	Chka	10	MSTRG.10436.1	chr19	3892710	3892791	12	5.8979
MSTRG.10437	NM_016921	Tcirg1	14	MSTRG.10437.4	chr19	3902882	3902964	8	5.69129
MSTRG.10442	NM_025529	Nudt8	4	MSTRG.10442.1	chr19	4001796	4002102	3	3.0058
MSTRG.10445	NM_013541	Gstp1	1	MSTRG.10445.1	chr19	4035411	4035661	7	161.125
MSTRG.10445	NM_013541	Gstp1	1	MSTRG.10445.2	chr19	4035411	4035661	7	79.7856
MSTRG.10445	NM_013541	Gstp1	1	MSTRG.10445.3	chr19	4035411	4035661	8	111.93
MSTRG.10446	NM_026373	Cdk2ap2	3	MSTRG.10446.1	chr19	4098005	4098137	4	7.61802
MSTRG.10447	NM_008851	Pitpnm1	20	MSTRG.10447.2	chr19	4112101	4112250	23	5.28277
MSTRG.10447	NM_008851	Pitpnm1	21	MSTRG.10447.4	chr19	4112327	4112510	22	5.28277
MSTRG.10447	NM_008851	Pitpnm1	15	MSTRG.10447.5	chr19	4110495	4110659	18	5.28277
MSTRG.10448	NM_001276284	Aip	1	MSTRG.10448.1	chr19	4113756	4114796	7	7.59998
MSTRG.10449	NM_031868	Ppp1ca	3	MSTRG.10449.3	chr19	4193022	4193252	7	2.13076
MSTRG.10450	NM_025889	Tmem134	1	MSTRG.10450.1	chr19	4125960	4126200	6	8.09229
MSTRG.10453	NM_011778	Coro1b	11	MSTRG.10453.1	chr19	4153597	4154035	11	1.10709
MSTRG.10453	NM_011778	Coro1b	11	MSTRG.10453.2	chr19	4153597	4154035	11	1.10709
MSTRG.10455	NM_021485	Rps6kb2	12	MSTRG.10455.1	chr19	4162260	4162328	14	1.7376
MSTRG.10455	NM_021485	Rps6kb2	11	MSTRG.10455.2	chr19	4161068	4161215	15	1.7376
MSTRG.10461	NM_026720	Ankrd13d	11	MSTRG.10461.1	chr19	4280937	4281080	28	8.60694
MSTRG.10463	NM_001290818	Grk2	1	MSTRG.10463.1	chr19	4285999	4287264	20	8.60694
MSTRG.10464	NM_001001984	Kdm2a	3	MSTRG.10464.2	chr19	4320898	4321056	10	5.87041
MSTRG.10464	NM_001001984	Kdm2a	3	MSTRG.10464.4	chr19	4320898	4321056	20	5.87041
MSTRG.10474	NM_023131	Rce1	3	MSTRG.10474.2	chr19	4623826	4623897	8	5.48447
MSTRG.10474	NM_023131	Rce1	3	MSTRG.10474.3	chr19	4623826	4623897	8	5.16914
MSTRG.10478	NM_021287	Sptbn2	24	MSTRG.10478.2	chr19	4745458	4745588	37	3.14286
MSTRG.10478	NM_021287	Sptbn2	24	MSTRG.10478.3	chr19	4745458	4745588	36	3.14286
MSTRG.10480	NM_025717	Rbm4b	1	MSTRG.10480.1	chr19	4756525	4756661	3	5.38193
MSTRG.10480	NM_025717	Rbm4b	1	MSTRG.10480.2	chr19	4756525	4756661	3	3.65214
MSTRG.10480	NM_025717	Rbm4b	1	MSTRG.10480.3	chr19	4756525	4756661	4	2.87888
MSTRG.10481	NM_001290124	Rbm4	2	MSTRG.10481.1	chr19	4792398	4792820	6	10.6966
MSTRG.10486	NM_001168516	Zdhhc24	3	MSTRG.10486.3	chr19	4883476	4885397	2	7.70661
MSTRG.10490	NM_025553	Mrpl11	1	MSTRG.10490.1	chr19	4962306	4962515	5	6.16469
MSTRG.10493	NM_134155	Brms1	10	MSTRG.10493.1	chr19	5049407	5049917	10	3.68018
MSTRG.10493	NM_134155	Brms1	4	MSTRG.10493.3	chr19	5046394	5046521	9	1.69603
MSTRG.10499	NM_008451	Klc2	11	MSTRG.10499.3	chr19	5111826	5111913	16	1.30337
MSTRG.105	NM_028534	Smap1	9	MSTRG.105.2	chr1	23898699	23898832	11	1.99066
MSTRG.10505	NM_016882	Sart1	1	MSTRG.10505.1	chr19	5377523	5380135	19	1.6986
MSTRG.10505	NM_016882	Sart1	16	MSTRG.10505.3	chr19	5384618	5384723	15	1.6986
MSTRG.10509	NM_134149	AI837181	2	MSTRG.10509.1	chr19	5425951	5427316	3	1.70726
MSTRG.10513	NM_021438	Fibp	3	MSTRG.10513.3	chr19	5461390	5461516	9	2.38248
MSTRG.10513	NM_021438	Fibp	3	MSTRG.10513.4	chr19	5461390	5461516	9	16.6394
MSTRG.10515	NM_001164352	Efemp2	10	MSTRG.10515.1	chr19	5481561	5481854	11	1.17891
MSTRG.10518	NM_001024560	Snx32	13	MSTRG.10518.1	chr19	5510333	5510489	10	2.05532
MSTRG.10518	NM_001024560	Snx32	13	MSTRG.10518.2	chr19	5510333	5510489	11	2.05532
MSTRG.10518	NM_001024560	Snx32	6	MSTRG.10518.3	chr19	5497290	5497365	8	2.05532
MSTRG.10524	NM_001199249	Kat5	8	MSTRG.10524.1	chr19	5609463	5609531	13	1.05211
MSTRG.10526	NM_001164568	Sipa1	11	MSTRG.10526.6	chr19	5655688	5655791	17	1.05211
MSTRG.10527	NM_144868	Pcnx3	24	MSTRG.10527.1	chr19	5680243	5680396	35	1.05211
MSTRG.10527	NM_144868	Pcnx3	24	MSTRG.10527.2	chr19	5680243	5680396	35	1.05211
MSTRG.10529	NM_022012	Map3k11	11	MSTRG.10529.1	chr19	5700590	5700970	12	1.05211
MSTRG.10529	NM_022012	Map3k11	11	MSTRG.10529.2	chr19	5700590	5700970	12	1.05211
MSTRG.10530	NM_001114595	Ehbp1l1	10	MSTRG.10530.5	chr19	5717039	5717196	13	1.59338
MSTRG.10531	NM_181452	Fam89b	1	MSTRG.10531.1	chr19	5728087	5728868	4	5.77909
MSTRG.10531	NM_020491	Sssca1	2	MSTRG.10531.4	chr19	5731241	5731325	5	8.15953
MSTRG.10531	NM_020491	Sssca1	3	MSTRG.10531.5	chr19	5731444	5731595	4	11.7906
MSTRG.10534	NM_008520	Ltbp3	26	MSTRG.10534.3	chr19	5757547	5757627	26	4.80696
MSTRG.10534	NM_008520	Ltbp3	25	MSTRG.10534.7	chr19	5757311	5757472	27	4.80696
MSTRG.10534	NM_008520	Ltbp3	26	MSTRG.10534.8	chr19	5757547	5757627	26	4.80696
MSTRG.10535	NM_023912	Scyl1	11	MSTRG.10535.2	chr19	5765310	5765417	16	4.80696
MSTRG.10535	NM_023912	Scyl1	12	MSTRG.10535.3	chr19	5766158	5766316	16	4.80696
MSTRG.10535	NM_023912	Scyl1	12	MSTRG.10535.4	chr19	5766158	5766316	16	4.80696
MSTRG.10545	NM_011262	Dpf2	3	MSTRG.10545.3	chr19	5902104	5902216	10	1.82704
MSTRG.10545	NM_011262	Dpf2	3	MSTRG.10545.4	chr19	5902104	5902216	9	14.1351
MSTRG.10548	NM_001164057	Pola2	11	MSTRG.10548.2	chr19	5951631	5951786	18	4.0791
MSTRG.1055	NM_001164528	Ildr2	1	MSTRG.1055.1	chr1	168184270	168184597	7	2.5214
MSTRG.1055	NM_001164528	Ildr2	3	MSTRG.1055.3	chr1	168200630	168200749	9	3.81572
MSTRG.10552	NM_001164709	Syvn1	11	MSTRG.10552.2	chr19	6050522	6050685	14	4.43224
MSTRG.10552	NM_001164709	Syvn1	14	MSTRG.10552.4	chr19	6051393	6051579	13	4.43224
MSTRG.10552	NM_001164709	Syvn1	12	MSTRG.10552.5	chr19	6050941	6051069	14	4.43224
MSTRG.10557	NM_028454	Tm7sf2	1	MSTRG.10557.1	chr19	6062821	6063073	19	2.74388
MSTRG.10557	NM_028454	Tm7sf2	1	MSTRG.10557.2	chr19	6062821	6063073	19	2.74388
MSTRG.10559	NM_024231	Zfpl1	1	MSTRG.10559.1	chr19	6080763	6081214	8	18.0751
MSTRG.10559	NM_024231	Zfpl1	3	MSTRG.10559.3	chr19	6082181	6082327	8	3.60061
MSTRG.1056	NM_030245	Tada1	4	MSTRG.1056.2	chr1	168316797	168316894	4	1.12178
MSTRG.1056	NM_030245	Tada1	5	MSTRG.1056.3	chr1	168318693	168318902	4	4.31644
MSTRG.10569	NM_198168	Ppp2r5b	12	MSTRG.10569.2	chr19	6233777	6233973	13	8.70584
MSTRG.10569	NM_198168	Ppp2r5b	12	MSTRG.10569.3	chr19	6233777	6233973	13	8.70584
MSTRG.10570	NM_194348	Atg2a	24	MSTRG.10570.2	chr19	6254359	6254429	39	4.91554
MSTRG.10578	NR_122118	Sf1	11	MSTRG.10578.1	chr19	6374719	6374898	11	1.09459
MSTRG.10578	NR_122118	Sf1	11	MSTRG.10578.10	chr19	6374719	6374898	12	1.09459
MSTRG.10578	NR_122118	Sf1	11	MSTRG.10578.11	chr19	6374719	6374898	12	1.09459
MSTRG.10578	NR_122118	Sf1	11	MSTRG.10578.14	chr19	6374719	6374898	12	1.09459
MSTRG.10578	NR_122118	Sf1	11	MSTRG.10578.2	chr19	6374719	6374898	12	1.09459
MSTRG.10578	NR_122118	Sf1	11	MSTRG.10578.3	chr19	6374719	6374898	12	1.09459
MSTRG.10578	NR_122118	Sf1	11	MSTRG.10578.4	chr19	6374719	6374898	11	1.09459
MSTRG.10578	NR_122118	Sf1	11	MSTRG.10578.5	chr19	6374719	6374898	11	1.09459
MSTRG.10578	NR_122118	Sf1	11	MSTRG.10578.9	chr19	6374719	6374898	12	1.09459
MSTRG.10582	NM_001205235	Nrxn2	18	MSTRG.10582.4	chr19	6509778	6509949	7	3.74953
MSTRG.10586	NM_012021	Prdx5	4	MSTRG.10586.1	chr19	6982032	6982163	5	16.5801
MSTRG.10587	NM_001166370	Trmt112	3	MSTRG.10587.1	chr19	6985074	6985163	3	50.8396
MSTRG.10594	NM_001177362	Gpr137	1	MSTRG.10594.1	chr19	7012560	7013019	7	9.81044
MSTRG.10601	NM_008020	Fkbp2	1	MSTRG.10601.1	chr19	7052229	7052424	6	4.91601
MSTRG.10601	NM_008020	Fkbp2	1	MSTRG.10601.2	chr19	7052229	7052424	6	5.29961
MSTRG.10601	NM_008020	Fkbp2	1	MSTRG.10601.3	chr19	7052229	7052424	6	1.06665
MSTRG.10603	NM_020566	Dnajc4	1	MSTRG.10603.1	chr19	7062401	7062598	7	13.1087
MSTRG.10612	NM_027643	Naa40	1	MSTRG.10612.1	chr19	7300158	7302581	7	5.8611
MSTRG.10612	NM_027643	Naa40	3	MSTRG.10612.3	chr19	7304212	7304295	7	1.36444
MSTRG.10612	NM_027643	Naa40	2	MSTRG.10612.4	chr19	7302842	7302919	7	18.1743
MSTRG.10614	NM_001080388	Mark2	13	MSTRG.10614.5	chr19	7361491	7361556	15	5.50919
MSTRG.10620	NM_175381	2700081O15Rik	5	MSTRG.10620.1	chr19	7497133	7500394	3	1.32238
MSTRG.10620	NM_175381	2700081O15Rik	3	MSTRG.10620.3	chr19	7495745	7496134	4	4.64954
MSTRG.10620	NM_175381	2700081O15Rik	5	MSTRG.10620.7	chr19	7497133	7500394	3	8.9915
MSTRG.10622	NM_001163505	Atl3	10	MSTRG.10622.2	chr19	7604098	7604154	12	27.8491
MSTRG.10624	NM_139269	Pla2g16	3	MSTRG.10624.1	chr19	7649427	7649529	5	19.1328
MSTRG.10624	NM_139269	Pla2g16	4	MSTRG.10624.2	chr19	7653444	7653712	5	15.8331
MSTRG.10624	NM_139269	Pla2g16	3	MSTRG.10624.3	chr19	7649427	7649529	6	13.9027
MSTRG.10647	NM_008577	Slc3a2	3	MSTRG.10647.5	chr19	8783495	8783635	10	76.7614
MSTRG.10648	NR_002896	Snhg1	4	MSTRG.10648.1	chr19	8799162	8799211	9	85.8564
MSTRG.10649	NM_134139	Wdr74	1	MSTRG.10649.1	chr19	8810329	8810395	10	16.845
MSTRG.10649	NM_134139	Wdr74	4	MSTRG.10649.2	chr19	8812144	8812219	9	10.117
MSTRG.10651	NM_019829	Stx5a	10	MSTRG.10651.1	chr19	8829399	8830132	10	2.29447
MSTRG.10651	NM_019829	Stx5a	2	MSTRG.10651.3	chr19	8817344	8817414	8	3.59488
MSTRG.10654	NM_001276704	Nxf1	19	MSTRG.10654.1	chr19	8844750	8844810	22	1.27475
MSTRG.10655	NM_146092	Taf6l	8	MSTRG.10655.1	chr19	8857034	8857184	15	12.633
MSTRG.10655	NR_028419	Tmem179b	5	MSTRG.10655.2	chr19	8848825	8848957	2	1.45659
MSTRG.10660	NM_027412	Ttc9c	1	MSTRG.10660.1	chr19	8883565	8886328	3	11.0771
MSTRG.10664	NM_001290823	Bscl2	10	MSTRG.10664.2	chr19	8922571	8922651	12	2.03577
MSTRG.10666	NM_146093	Ubxn1	4	MSTRG.10666.1	chr19	8946498	8946604	9	145.632
MSTRG.10666	NM_146093	Ubxn1	1	MSTRG.10666.2	chr19	8946049	8946075	9	16.2542
MSTRG.10669	NM_025463	1810009A15Rik	2	MSTRG.10669.2	chr19	8963614	8963738	5	6.83532
MSTRG.10672	NM_001293621	Ganab	21	MSTRG.10672.3	chr19	8989415	8989528	23	106.352
MSTRG.10673	NM_024256	B3gat3	2	MSTRG.10673.2	chr19	8996296	8996470	5	5.4135
MSTRG.10675	NM_144872	Eml3	20	MSTRG.10675.1	chr19	9015069	9015167	22	2.56682
MSTRG.10675	NM_144872	Eml3	14	MSTRG.10675.3	chr19	9011852	9011977	8	2.56682
MSTRG.10677	NM_011842	Mta2	12	MSTRG.10677.1	chr19	9022515	9022612	17	26.4325
MSTRG.10677	NM_011842	Mta2	12	MSTRG.10677.3	chr19	9022515	9022612	17	26.4325
MSTRG.1068	NM_019993	Aldh9a1	1	MSTRG.1068.1	chr1	169280122	169280547	10	9.40829
MSTRG.1068	NM_019993	Aldh9a1	10	MSTRG.1068.2	chr1	169295906	169296018	11	2.28799
MSTRG.10693	NM_016692	Incenp	3	MSTRG.10693.1	chr19	9949306	9949413	19	1.74603
MSTRG.10696	NM_001347430	Rab3il1	1	MSTRG.10696.2	chr19	10092684	10092849	10	2.71315
MSTRG.10696	NM_001347430	Rab3il1	3	MSTRG.10696.5	chr19	10101874	10101969	9	20.0196
MSTRG.107	NM_026604	Fam135a	19	MSTRG.107.2	chr1	24092250	24092365	22	1.99066
MSTRG.107	NM_026604	Fam135a	19	MSTRG.107.3	chr1	24092250	24092365	22	1.99066
MSTRG.10702	NM_001163431	Tmem258	2	MSTRG.10702.3	chr19	10280914	10281023	3	11.8323
MSTRG.10703	NM_001033481	Myrf	24	MSTRG.10703.2	chr19	10303143	10303406	26	11.8323
MSTRG.10703	NM_001033481	Myrf	20	MSTRG.10703.3	chr19	10297607	10297730	23	11.8323
MSTRG.1071	NM_001291508	Pbx1	3	MSTRG.1071.6	chr1	170121409	170121568	9	20.7094
MSTRG.10712	NM_172302	Cpsf7	5	MSTRG.10712.1	chr19	10607783	10607955	8	9.47313
MSTRG.10712	NM_001164272	Cpsf7	10	MSTRG.10712.2	chr19	10620182	10622225	10	6.15444
MSTRG.10712	NM_001164272	Cpsf7	3	MSTRG.10712.3	chr19	10606271	10606489	10	6.15444
MSTRG.10712	NM_001164272	Cpsf7	4	MSTRG.10712.4	chr19	10607310	10607413	9	4.21083
MSTRG.10714	NR_126092	Tmem138	1	MSTRG.10714.1	chr19	10644968	10645758	5	9.03983
MSTRG.10714	NM_001302218	Tmem138	3	MSTRG.10714.2	chr19	10649730	10650001	4	4.18792
MSTRG.10714	NR_126092	Tmem138	1	MSTRG.10714.3	chr19	10644968	10645758	5	3.06799
MSTRG.10715	NM_201351	Cyb561a3	4	MSTRG.10715.5	chr19	10656788	10656986	7	9.04349
MSTRG.10717	NM_145496	Tkfc	11	MSTRG.10717.2	chr19	10670848	10670882	17	4.32916
MSTRG.10719	NM_181403	Vps37c	3	MSTRG.10719.1	chr19	10784760	10784931	5	2.07891
MSTRG.10721	NM_133804	Tmem132a	11	MSTRG.10721.2	chr19	10944029	10944269	10	16.1097
MSTRG.10721	NM_133804	Tmem132a	11	MSTRG.10721.3	chr19	10944029	10944269	11	16.1097
MSTRG.10721	NM_133804	Tmem132a	11	MSTRG.10721.4	chr19	10944029	10944269	10	16.1097
MSTRG.10724	NM_023731	Ccdc86	2	MSTRG.10724.1	chr19	11017968	11018042	5	5.03559
MSTRG.1073	NM_023284	Nuf2	11	MSTRG.1073.1	chr1	171452986	171453062	15	1.88264
MSTRG.10740	NM_001025307	Stx3	10	MSTRG.10740.1	chr19	11877984	11878067	11	59.2528
MSTRG.10740	NM_001025307	Stx3	10	MSTRG.10740.6	chr19	11877984	11878067	11	59.2528
MSTRG.10740	NM_001025307	Stx3	11	MSTRG.10740.7	chr19	11893182	11893893	10	59.2528
MSTRG.10746	NM_172635	Patl1	3	MSTRG.10746.2	chr19	11994668	11994885	20	3.73784
MSTRG.10746	NM_172635	Patl1	3	MSTRG.10746.3	chr19	11994668	11994885	20	3.73784
MSTRG.10746	NM_172635	Patl1	3	MSTRG.10746.4	chr19	11994668	11994885	19	3.73784
MSTRG.10748	NM_001033174	Osbp	3	MSTRG.10748.2	chr19	12048148	12048398	11	1.37677
MSTRG.10748	NM_001033174	Osbp	11	MSTRG.10748.3	chr19	12063695	12063790	12	1.37677
MSTRG.10750	NM_172442	Dtx4	1	MSTRG.10750.2	chr19	12540826	12544199	9	6.063
MSTRG.1078	NM_022563	Ddr2	11	MSTRG.1078.1	chr1	171931960	171932143	18	2.26974
MSTRG.10785	NM_026120	Carnmt1	1	MSTRG.10785.2	chr19	18745270	18745692	4	6.86502
MSTRG.10785	NM_026120	Carnmt1	3	MSTRG.10785.3	chr19	18753594	18753757	5	9.54247
MSTRG.10785	NM_026120	Carnmt1	3	MSTRG.10785.4	chr19	18753594	18753757	4	1.65026
MSTRG.10785	NM_026120	Carnmt1	3	MSTRG.10785.5	chr19	18753594	18753757	5	2.15149
MSTRG.10785	NM_026120	Carnmt1	2	MSTRG.10785.6	chr19	18752178	18752373	3	4.09281
MSTRG.10785	NM_026120	Carnmt1	6	MSTRG.10785.7	chr19	18768139	18768252	4	5.98891
MSTRG.10785	NM_177640	D030056L22Rik	1	MSTRG.10785.9	chr19	18787726	18788149	2	1.65026
MSTRG.10801	NM_009551	Zfand5	4	MSTRG.10801.1	chr19	21352145	21352248	5	5.30849
MSTRG.10801	NM_009551	Zfand5	1	MSTRG.10801.3	chr19	21346768	21347232	5	5.16594
MSTRG.10803	NM_025423	1110059E24Rik	1	MSTRG.10803.1	chr19	21671803	21672824	3	7.60399
MSTRG.10805	NM_001033759	Tmem2	23	MSTRG.10805.3	chr19	21930149	21930252	21	1.99898
MSTRG.10806	NM_001035243	Trpm3	23	MSTRG.10806.10	chr19	23057073	23057205	26	5.40432
MSTRG.10806	NM_001035243	Trpm3	22	MSTRG.10806.11	chr19	23053046	23053245	26	5.40432
MSTRG.10806	NM_001035243	Trpm3	22	MSTRG.10806.12	chr19	23053046	23053245	27	5.40432
MSTRG.10806	NM_001035246	Trpm3	1	MSTRG.10806.13	chr19	22767109	22767341	8	5.40432
MSTRG.10806	NM_001035246	Trpm3	3	MSTRG.10806.17	chr19	22773219	22773423	9	3.27773
MSTRG.10806	NM_001035243	Trpm3	22	MSTRG.10806.18	chr19	23053046	23053245	27	12.2699
MSTRG.10806	NM_001035244	Trpm3	19	MSTRG.10806.20	chr19	22988921	22989049	25	5.55336
MSTRG.10806	NM_001035246	Trpm3	3	MSTRG.10806.21	chr19	22773219	22773423	9	1.56926
MSTRG.10806	NM_001035243	Trpm3	22	MSTRG.10806.22	chr19	23053046	23053245	27	15.6965
MSTRG.10806	NM_001035246	Trpm3	3	MSTRG.10806.23	chr19	22773219	22773423	9	5.55336
MSTRG.10806	NM_001035243	Trpm3	22	MSTRG.10806.7	chr19	23053046	23053245	26	7.64242
MSTRG.10806	NM_001035243	Trpm3	21	MSTRG.10806.8	chr19	23052782	23052932	27	12.2699
MSTRG.10806	NM_001035246	Trpm3	1	MSTRG.10806.9	chr19	22767109	22767341	9	12.2699
MSTRG.1081	NM_027528	Nos1ap	7	MSTRG.1081.2	chr1	172444746	172444817	12	3.70005
MSTRG.1081	NM_027528	Nos1ap	7	MSTRG.1081.3	chr1	172444746	172444817	12	3.70005
MSTRG.10817	NM_001252685	Smc5	11	MSTRG.10817.1	chr19	23306309	23306482	13	1.01248
MSTRG.10817	NM_001252685	Smc5	10	MSTRG.10817.2	chr19	23306048	23306217	14	1.01248
MSTRG.10817	NM_153808	Smc5	24	MSTRG.10817.4	chr19	23348124	23348387	24	1.01248
MSTRG.10817	NM_001252685	Smc5	10	MSTRG.10817.7	chr19	23306048	23306217	14	1.01248
MSTRG.10824	NM_177034	Apba1	11	MSTRG.10824.1	chr19	24018501	24018620	13	6.14933
MSTRG.10827	NM_008044	Fxn	2	MSTRG.10827.1	chr19	24341792	24341889	6	6.42695
MSTRG.10843	NM_011416	Smarca2	24	MSTRG.10843.2	chr19	26780558	26780721	33	7.79692
MSTRG.10843	NM_011416	Smarca2	24	MSTRG.10843.3	chr19	26780558	26780721	34	7.79692
MSTRG.10843	NM_001347439	Smarca2	4	MSTRG.10843.5	chr19	26845428	26845533	7	4.26095
MSTRG.10843	NM_001347439	Smarca2	3	MSTRG.10843.7	chr19	26826314	26826531	8	1.24361
MSTRG.10843	NM_001347439	Smarca2	3	MSTRG.10843.8	chr19	26826314	26826531	9	1.47149
MSTRG.10843	NM_001347439	Smarca2	3	MSTRG.10843.9	chr19	26826314	26826531	8	7.79692
MSTRG.10855	NM_011265	Rfx3	11	MSTRG.10855.3	chr19	27900523	27900642	18	15.993
MSTRG.1086	NM_001081304	Atf6	11	MSTRG.1086.2	chr1	172770812	172771015	16	1.58392
MSTRG.10864	NM_001302382	Cdc37l1	3	MSTRG.10864.7	chr19	29073751	29073841	7	7.89339
MSTRG.10864	NM_001302382	Cdc37l1	3	MSTRG.10864.8	chr19	29073751	29073841	6	3.58043
MSTRG.10873	NM_026362	Plgrkt	1	MSTRG.10873.1	chr19	29423167	29423495	5	3.50711
MSTRG.10877	NM_001081213	Ermp1	11	MSTRG.10877.2	chr19	29706881	29707027	15	7.29537
MSTRG.10879	NM_172836	9930021J03Rik	3	MSTRG.10879.2	chr19	29797880	29797995	7	10.9324
MSTRG.10882	NM_144873	Uhrf2	12	MSTRG.10882.2	chr19	30161666	30161806	14	24.2235
MSTRG.10882	NM_144873	Uhrf2	12	MSTRG.10882.3	chr19	30161666	30161806	14	24.2235
MSTRG.1089	NM_023173	Dusp12	1	MSTRG.1089.1	chr1	172804319	172804701	3	3.86659
MSTRG.1089	NM_023173	Dusp12	1	MSTRG.1089.2	chr1	172804319	172804701	6	4.49865
MSTRG.1089	NM_023173	Dusp12	1	MSTRG.1089.3	chr1	172804319	172804701	5	1.99809
MSTRG.10899	NM_026487	Atad1	3	MSTRG.10899.2	chr19	32758492	32758542	10	21.8992
MSTRG.10905	NM_029682	Stambpl1	11	MSTRG.10905.1	chr19	34314507	34314818	11	14.3455
MSTRG.10915	NM_172838	Slc16a12	3	MSTRG.10915.1	chr19	34749297	34749876	8	14.2159
MSTRG.10918	NM_183046	Kif20b	24	MSTRG.10918.1	chr19	35031907	35032034	31	10.8933
MSTRG.10918	NM_183046	Kif20b	24	MSTRG.10918.4	chr19	35031907	35032034	18	10.8933
MSTRG.10922	NM_029508	Pcgf5	3	MSTRG.10922.2	chr19	36509060	36509156	9	3.41517
MSTRG.10931	NM_001163635	Tnks2	25	MSTRG.10931.2	chr19	36963199	36963385	26	9.81795
MSTRG.10933	NM_001080706	Btaf1	25	MSTRG.10933.2	chr19	37066926	37067074	37	26.2172
MSTRG.10933	NM_001080706	Btaf1	3	MSTRG.10933.3	chr19	37023558	37023672	19	26.2172
MSTRG.10933	NM_001080706	Btaf1	28	MSTRG.10933.4	chr19	37069289	37069456	34	26.2172
MSTRG.10933	NM_001080706	Btaf1	21	MSTRG.10933.6	chr19	37062471	37062661	20	26.2172
MSTRG.10934	NM_001290828	Cpeb3	3	MSTRG.10934.1	chr19	37128750	37128864	10	2.64083
MSTRG.10936	NM_001164337	2017-03-05	1	MSTRG.10936.1	chr19	37282035	37282394	5	18.0466
MSTRG.10937	NM_031156	Ide	20	MSTRG.10937.1	chr19	37389895	37390007	25	1.95151
MSTRG.10937	NM_031156	Ide	11	MSTRG.10937.2	chr19	37365160	37365304	15	71.4767
MSTRG.10937	NM_031156	Ide	1	MSTRG.10937.3	chr19	37343231	37345327	4	1.95151
MSTRG.10937	NM_031156	Ide	14	MSTRG.10937.5	chr19	37378384	37378486	4	71.4767
MSTRG.10938	NM_010615	Kif11	4	MSTRG.10938.2	chr19	37459222	37459300	20	2.3429
MSTRG.10942	NM_007811	Cyp26a1	4	MSTRG.10942.1	chr19	37773641	37773799	6	8.56311
MSTRG.10944	NM_028293	Cep55	2	MSTRG.10944.2	chr19	38132279	38132473	10	9.79181
MSTRG.10946	NM_001081075	Fra10ac1	11	MSTRG.10946.2	chr19	38293948	38293993	13	9.79181
MSTRG.10951	NM_019588	Plce1	3	MSTRG.10951.2	chr19	38726285	38726601	10	3.2379
MSTRG.10954	NM_021315	Noc3l	20	MSTRG.10954.2	chr19	38892428	38892635	21	2.4562
MSTRG.10960	NM_001034964	Sorbs1	20	MSTRG.10960.16	chr19	40467878	40468006	29	13.9347
MSTRG.10960	NM_001034962	Sorbs1	20	MSTRG.10960.34	chr19	40470169	40470258	28	1.38961
MSTRG.10960	NM_001034964	Sorbs1	18	MSTRG.10960.35	chr19	40447966	40448107	30	1.38961
MSTRG.10960	NM_001034964	Sorbs1	19	MSTRG.10960.36	chr19	40457011	40457123	30	13.9347
MSTRG.10960	NM_001034962	Sorbs1	23	MSTRG.10960.37	chr19	40525804	40525888	3	1.38961
MSTRG.10968	NM_009848	Entpd1	4	MSTRG.10968.5	chr19	40797577	40797727	8	16.9806
MSTRG.10968	NM_009848	Entpd1	5	MSTRG.10968.8	chr19	40799415	40799574	4	1.17268
MSTRG.10976	NM_172839	Ccnj	2	MSTRG.10976.1	chr19	40906469	40906578	7	5.37091
MSTRG.10977	NM_028319	Zfp518a	4	MSTRG.10977.3	chr19	40985523	40985599	4	4.73804
MSTRG.10980	NM_172154	Lcor	2	MSTRG.10980.1	chr19	41630098	41630191	8	19.9254
MSTRG.10985	NM_015748	Slit1	25	MSTRG.10985.1	chr19	41720506	41720649	36	1.78459
MSTRG.10994	NM_023740	Zdhhc16	10	MSTRG.10994.1	chr19	42016426	42016496	12	2.2847
MSTRG.10994	NM_023740	Zdhhc16	10	MSTRG.10994.3	chr19	42016426	42016496	12	2.2847
MSTRG.10995	NM_028152	Mms19	25	MSTRG.10995.1	chr19	42037440	42037568	30	2.74247
MSTRG.10995	NM_028152	Mms19	24	MSTRG.10995.2	chr19	42037290	42037351	31	2.74247
MSTRG.10995	NM_028152	Mms19	23	MSTRG.10995.3	chr19	42032348	42032434	32	2.74247
MSTRG.11	NM_001310442	Atp6v1h	10	MSTRG.11.3	chr1	5125893	5126018	14	4.76232
MSTRG.11	NM_001310442	Atp6v1h	12	MSTRG.11.4	chr1	5140029	5140142	11	4.76232
MSTRG.11002	NM_145501	Pi4k2a	1	MSTRG.11002.1	chr19	42164925	42165426	8	2.02201
MSTRG.11002	NM_145501	Pi4k2a	1	MSTRG.11002.2	chr19	42164925	42165426	8	5.78591
MSTRG.11006	NM_001164531	Zfyve27	11	MSTRG.11006.1	chr19	42264012	42264093	12	5.78591
MSTRG.11006	NM_001164531	Zfyve27	11	MSTRG.11006.2	chr19	42264012	42264093	12	5.78591
MSTRG.1101	NM_001243062	Nr1i3	7	MSTRG.1101.4	chr1	173147445	173147561	5	4.9762
MSTRG.1101	NM_001243062	Nr1i3	5	MSTRG.1101.5	chr1	173146877	173147016	5	5.80606
MSTRG.11017	NM_029011	Pyroxd2	12	MSTRG.11017.1	chr19	42816998	42817153	15	1.15975
MSTRG.11017	NM_029011	Pyroxd2	11	MSTRG.11017.3	chr19	42814825	42814978	16	1.15975
MSTRG.1102	NM_001037170	Tomm40l	10	MSTRG.1102.1	chr1	173152506	173152645	10	4.3364
MSTRG.11022	NM_145156	Slc25a28	4	MSTRG.11022.2	chr19	43748966	43749371	3	11.3521
MSTRG.11028	NM_001306088	Dnmbp	11	MSTRG.11028.1	chr19	43944652	43944799	17	6.8619
MSTRG.11028	NM_001306088	Dnmbp	12	MSTRG.11028.10	chr19	43948648	43948747	12	6.8619
MSTRG.11028	NM_001306088	Dnmbp	11	MSTRG.11028.11	chr19	43944652	43944799	17	6.8619
MSTRG.11028	NM_001306088	Dnmbp	11	MSTRG.11028.2	chr19	43944652	43944799	17	6.8619
MSTRG.11028	NM_001306088	Dnmbp	11	MSTRG.11028.3	chr19	43944652	43944799	18	6.8619
MSTRG.11028	NM_001306088	Dnmbp	11	MSTRG.11028.4	chr19	43944652	43944799	14	6.8619
MSTRG.11028	NM_001306088	Dnmbp	11	MSTRG.11028.6	chr19	43944652	43944799	15	6.8619
MSTRG.1103	NM_001305585	Apoa2	1	MSTRG.1103.1	chr1	173151695	173152109	4	4.3364
MSTRG.11034	NM_001162410	Chuk	21	MSTRG.11034.3	chr19	44181778	44181967	20	27.5843
MSTRG.11036	NM_028607	Bloc1s2	4	MSTRG.11036.2	chr19	44220431	44220547	4	27.5843
MSTRG.11044	NM_176958	Hif1an	3	MSTRG.11044.2	chr19	44640368	44640516	7	1.02539
MSTRG.11046	NM_001081225	Fam178a	15	MSTRG.11046.2	chr19	45046088	45046175	16	1.07198
MSTRG.11048	NM_011976	Sema4g	11	MSTRG.11048.1	chr19	45072722	45072944	16	18.7173
MSTRG.1105	NM_153064	Ndufs2	10	MSTRG.1105.2	chr1	173169405	173169525	6	13.0519
MSTRG.11051	NM_145503	Lzts2	3	MSTRG.11051.3	chr19	45098032	45098694	5	7.51611
MSTRG.11051	NM_145503	Lzts2	3	MSTRG.11051.4	chr19	45098032	45098694	5	2.82451
MSTRG.11051	NM_145503	Lzts2	3	MSTRG.11051.6	chr19	45098032	45098694	5	6.77477
MSTRG.11055	NM_178929	Kazald1	2	MSTRG.11055.1	chr19	45151154	45151703	6	1.2577
MSTRG.11056	NM_009771	Btrc	9	MSTRG.11056.1	chr19	45590348	45590597	16	3.82591
MSTRG.11056	NM_009771	Btrc	11	MSTRG.11056.6	chr19	45593299	45593409	12	3.82591
MSTRG.11058	NM_001330507	Poll	6	MSTRG.11058.5	chr19	45632746	45632905	6	1.55319
MSTRG.11059	NM_172639	Dpcd	1	MSTRG.11059.1	chr19	45635105	45635197	6	18.4302
MSTRG.11060	NM_013907	Fbxw4	3	MSTRG.11060.2	chr19	45654143	45654283	9	1.87054
MSTRG.11063	NM_008723	Npm3	3	MSTRG.11063.2	chr19	45823036	45823129	5	13.9446
MSTRG.11064	NM_023799	Mgea5	11	MSTRG.11064.1	chr19	45848152	45848250	16	112.773
MSTRG.11067	NM_010697	Ldb1	11	MSTRG.11067.1	chr19	46113545	46114111	10	2.18336
MSTRG.11067	NM_001113408	Ldb1	11	MSTRG.11067.2	chr19	46119320	46119701	10	2.18336
MSTRG.11067	NM_001113408	Ldb1	11	MSTRG.11067.3	chr19	46119320	46119701	11	2.18336
MSTRG.11067	NM_010697	Ldb1	11	MSTRG.11067.4	chr19	46113545	46114111	11	2.18336
MSTRG.11067	NM_001113408	Ldb1	10	MSTRG.11067.5	chr19	46110753	46110855	11	2.18336
MSTRG.11068	NM_001081214	Pprc1	13	MSTRG.11068.1	chr19	46146673	46146824	12	85.7903
MSTRG.11069	NM_001039353	Nolc1	3	MSTRG.11069.1	chr19	46153366	46153511	12	15.1584
MSTRG.11069	NM_001039353	Nolc1	3	MSTRG.11069.2	chr19	46153366	46153511	12	30.4587
MSTRG.11071	NM_008852	Pitx3	1	MSTRG.11071.1	chr19	46210176	46211095	3	33.9102
MSTRG.11072	NM_178930	Gbf1	24	MSTRG.11072.1	chr19	46345164	46345340	40	3.6399
MSTRG.11072	NM_178930	Gbf1	28	MSTRG.11072.2	chr19	46346665	46346759	36	3.6399
MSTRG.11079	NM_001164295	Cuedc2	3	MSTRG.11079.10	chr19	46405542	46405603	10	1.87254
MSTRG.11079	NM_001164295	Cuedc2	3	MSTRG.11079.11	chr19	46405542	46405603	10	6.6753
MSTRG.11079	NM_001164295	Cuedc2	3	MSTRG.11079.12	chr19	46405542	46405603	8	3.15596
MSTRG.11079	NM_001164295	Cuedc2	9	MSTRG.11079.13	chr19	46413059	46413150	10	3.15596
MSTRG.11079	NM_001164295	Cuedc2	9	MSTRG.11079.14	chr19	46413059	46413150	10	3.15596
MSTRG.11079	NM_001164295	Cuedc2	3	MSTRG.11079.15	chr19	46405542	46405603	9	27.9973
MSTRG.11079	NM_001164295	Cuedc2	9	MSTRG.11079.8	chr19	46413059	46413150	10	1.51851
MSTRG.11079	NM_001164295	Cuedc2	3	MSTRG.11079.9	chr19	46405542	46405603	10	2.87553
MSTRG.1108	NM_020579	B4galt3	5	MSTRG.1108.1	chr1	173204084	173204274	6	2.82419
MSTRG.1108	NM_020579	B4galt3	5	MSTRG.1108.3	chr1	173204084	173204274	6	2.6426
MSTRG.1108	NM_020579	B4galt3	4	MSTRG.1108.4	chr1	173202652	173202887	7	5.93471
MSTRG.11087	NM_053100	Trim8	3	MSTRG.11087.2	chr19	46587598	46587831	6	1.98644
MSTRG.11087	NM_053100	Trim8	3	MSTRG.11087.4	chr19	46587598	46587831	6	4.25835
MSTRG.11087	NM_053100	Trim8	3	MSTRG.11087.5	chr19	46587598	46587831	6	3.53687
MSTRG.11087	NM_053100	Trim8	3	MSTRG.11087.6	chr19	46587598	46587831	6	5.96566
MSTRG.1109	NM_008911	Ppox	13	MSTRG.1109.1	chr1	173211004	173211317	10	1.09112
MSTRG.1109	NM_008911	Ppox	13	MSTRG.1109.2	chr1	173211004	173211317	10	1.09112
MSTRG.1109	NM_008911	Ppox	12	MSTRG.1109.3	chr1	173210805	173210899	12	1.09112
MSTRG.1109	NM_008911	Ppox	1	MSTRG.1109.4	chr1	173207123	173207330	9	1.31655
MSTRG.1109	NM_008911	Ppox	1	MSTRG.1109.5	chr1	173207123	173207330	10	1.09112
MSTRG.1109	NM_008911	Ppox	12	MSTRG.1109.7	chr1	173210805	173210899	11	1.09112
MSTRG.11091	NM_053196	Sfxn2	11	MSTRG.11091.2	chr19	46666790	46666837	11	1.53559
MSTRG.11091	NM_053196	Sfxn2	3	MSTRG.11091.3	chr19	46657297	46657467	9	2.28536
MSTRG.11091	NM_053196	Sfxn2	12	MSTRG.11091.4	chr19	46669162	46671390	11	1.53559
MSTRG.11094	NM_020577	As3mt	4	MSTRG.11094.3	chr19	46783458	46783608	11	1.0613
MSTRG.11094	NM_020577	As3mt	4	MSTRG.11094.4	chr19	46783458	46783608	10	3.21709
MSTRG.11095	NM_033569	Cnnm2	2	MSTRG.11095.3	chr19	46928391	46928534	3	6.94656
MSTRG.11099	NR_133574	Pcgf6	2	MSTRG.11099.3	chr19	47111728	47111814	9	8.73072
MSTRG.11099	NR_133574	Pcgf6	2	MSTRG.11099.4	chr19	47111728	47111814	8	2.53385
MSTRG.1110	NM_013919	Usp21	2	MSTRG.1110.1	chr1	173212628	173212742	19	31.7821
MSTRG.1110	NM_025388	Ufc1	1	MSTRG.1110.3	chr1	173218695	173219102	6	31.7821
MSTRG.11101	NM_177342	Taf5	8	MSTRG.11101.2	chr19	47155031	47155195	4	2.14818
MSTRG.11102	NM_023211	Usmg5	1	MSTRG.11102.1	chr19	47157961	47158059	3	103.623
MSTRG.11103	NM_011053	Pdcd11	26	MSTRG.11103.1	chr19	47198921	47198977	35	6.063
MSTRG.11105	NM_001164717	Sh3pxd2a	12	MSTRG.11105.1	chr19	47472306	47472381	14	1.33139
MSTRG.11105	NM_001164717	Sh3pxd2a	11	MSTRG.11105.4	chr19	47447874	47447950	14	1.33139
MSTRG.11108	NM_009289	Slk	12	MSTRG.11108.3	chr19	47699795	47699974	17	6.063
MSTRG.11117	NM_001290356	Sorcs1	22	MSTRG.11117.2	chr19	50407949	50408107	27	11.1268
MSTRG.11121	NM_133216	Xpnpep1	1	MSTRG.11121.1	chr19	53065670	53066209	20	11.0771
MSTRG.11126	NM_172429	Smndc1	3	MSTRG.11126.3	chr19	53458047	53458208	7	33.1131
MSTRG.11135	NM_019658	Shoc2	3	MSTRG.11135.2	chr19	54077499	54077636	9	13.666
MSTRG.11135	NM_019658	Shoc2	3	MSTRG.11135.4	chr19	54077499	54077636	9	10.5467
MSTRG.11139	NM_008149	Gpam	20	MSTRG.11139.1	chr19	55171987	55172117	21	1.18802
MSTRG.1114	NM_011615	Dedd	2	MSTRG.1114.3	chr1	173268383	173268771	6	3.80423
MSTRG.1114	NM_011615	Dedd	3	MSTRG.1114.4	chr1	173268954	173269061	5	6.53741
MSTRG.1114	NM_011615	Dedd	2	MSTRG.1114.5	chr1	173268383	173268771	6	2.45862
MSTRG.11149	NM_001142924	Tcf7l2	10	MSTRG.11149.25	chr19	56000467	56000539	11	1.81035
MSTRG.1115	NM_001242580	Nit1	1	MSTRG.1115.1	chr1	173272368	173272928	6	6.39623
MSTRG.1115	NM_001242580	Nit1	1	MSTRG.1115.2	chr1	173272368	173272928	7	2.94899
MSTRG.11152	NM_007611	Casp7	4	MSTRG.11152.2	chr19	56508292	56508420	6	68.5992
MSTRG.11156	NM_172641	Plekhs1	9	MSTRG.11156.3	chr19	56552913	56553028	6	2.48131
MSTRG.11156	NM_172641	Plekhs1	9	MSTRG.11156.4	chr19	56552913	56553028	6	18.16
MSTRG.11156	NM_172641	Plekhs1	9	MSTRG.11156.5	chr19	56552913	56553028	6	5.11648
MSTRG.11156	NM_172641	Plekhs1	10	MSTRG.11156.6	chr19	56554292	56554498	6	5.89724
MSTRG.11157	NM_018831	Dclre1a	3	MSTRG.11157.2	chr19	56611618	56611772	10	1.69142
MSTRG.11157	NM_018831	Dclre1a	3	MSTRG.11157.3	chr19	56611618	56611772	10	5.03288
MSTRG.11158	NM_025811	Nhlrc2	10	MSTRG.11158.1	chr19	56669290	56669509	11	70.0634
MSTRG.11158	NM_025811	Nhlrc2	4	MSTRG.11158.3	chr19	56649248	56649369	10	2.06386
MSTRG.11159	NM_170757	Ccdc186	13	MSTRG.11159.1	chr19	56883683	56883811	13	7.70282
MSTRG.11159	NM_170757	Ccdc186	12	MSTRG.11159.2	chr19	56882468	56882680	14	7.70282
MSTRG.11159	NM_170757	Ccdc186	11	MSTRG.11159.3	chr19	56881456	56881575	16	7.70282
MSTRG.11161	NM_001290816	Ablim1	20	MSTRG.11161.13	chr19	57247815	57247949	21	23.1955
MSTRG.11161	NM_001290816	Ablim1	20	MSTRG.11161.14	chr19	57247815	57247949	21	23.1955
MSTRG.11161	NM_001347459	Ablim1	12	MSTRG.11161.16	chr19	57142581	57142736	15	23.1955
MSTRG.11170	NM_145505	Fam160b1	11	MSTRG.11170.2	chr19	57456214	57456383	17	1.52853
MSTRG.11171	NM_028115	Trub1	1	MSTRG.11171.1	chr19	57527396	57527686	6	4.60133
MSTRG.11177	NM_175199	Hspa12a	3	MSTRG.11177.3	chr19	58878956	58879214	9	9.67338
MSTRG.11182	NM_172523	Slc18a2	3	MSTRG.11182.2	chr19	59337430	59337781	10	4.61474
MSTRG.11188	NM_001164367	Rab11fip2	3	MSTRG.11188.1	chr19	60011509	60011977	5	6.34069
MSTRG.11192	NM_029648	Fam204a	1	MSTRG.11192.2	chr19	60274489	60275390	8	13.6933
MSTRG.11192	NM_029648	Fam204a	1	MSTRG.11192.3	chr19	60274489	60275390	8	3.71899
MSTRG.11192	NM_029648	Fam204a	1	MSTRG.11192.4	chr19	60274489	60275390	7	2.14794
MSTRG.11192	NM_029648	Fam204a	1	MSTRG.11192.5	chr19	60274489	60275390	7	1.83616
MSTRG.11192	NM_029648	Fam204a	1	MSTRG.11192.6	chr19	60274489	60275390	8	22.5944
MSTRG.11192	NM_029648	Fam204a	1	MSTRG.11192.7	chr19	60274489	60275390	8	1.85011
MSTRG.11195	NM_010123	Eif3a	20	MSTRG.11195.1	chr19	60857788	60857924	22	1.83616
MSTRG.11197	NM_026437	Fam45a	3	MSTRG.11197.4	chr19	60893434	60893513	9	3.11592
MSTRG.11197	NM_001347464	Fam45a	3	MSTRG.11197.5	chr19	60897110	60897258	8	4.87083
MSTRG.11201	NM_018869	Grk5	14	MSTRG.11201.2	chr19	61165814	61165951	13	5.05647
MSTRG.11203	NM_001001737	Zfp950	2	MSTRG.11203.2	chr19	61203341	61203467	4	2.88955
MSTRG.11203	NM_001309195	Zfp950	1	MSTRG.11203.3	chr19	61190885	61193191	4	2.24427
MSTRG.11203	NM_001309216	Zfp950	2	MSTRG.11203.8	chr19	61202910	61202970	5	3.84545
MSTRG.11209	NM_009970	Csf2ra	3	MSTRG.11209.1	chr19	61301227	61301323	9	1.08434
MSTRG.11209	NM_009970	Csf2ra	2	MSTRG.11209.2	chr19	61301036	61301117	8	2.48872
MSTRG.11209	NM_009970	Csf2ra	3	MSTRG.11209.3	chr19	61301227	61301323	7	2.30644
MSTRG.11209	NM_009970	Csf2ra	3	MSTRG.11209.4	chr19	61301227	61301323	10	2.23765
MSTRG.11209	NM_009970	Csf2ra	1	MSTRG.11209.5	chr19	61300305	61300936	9	2.59783
MSTRG.11210	NM_001347067	Fam171a1	3	MSTRG.11210.3	chr2	3103695	3103787	7	5.31479
MSTRG.11211	NM_001290370	Nmt2	1	MSTRG.11211.1	chr2	3201484	3201678	7	2.21881
MSTRG.11212	NM_001013376	Rpp38	1	MSTRG.11212.1	chr2	3246221	3247145	2	7.61807
MSTRG.11213	NM_175683	Dclre1c	12	MSTRG.11213.6	chr2	3364346	3364434	13	7.61807
MSTRG.11215	NR_103465	Hspa14	3	MSTRG.11215.2	chr2	3428287	3428369	13	2.13115
MSTRG.11215	NR_103465	Hspa14	3	MSTRG.11215.3	chr2	3428287	3428369	13	2.13115
MSTRG.11216	NM_177647	Cdnf	3	MSTRG.11216.1	chr2	3438288	3438429	4	2.39877
MSTRG.11216	NM_177647	Cdnf	2	MSTRG.11216.2	chr2	3436573	3436700	3	2.13115
MSTRG.11217	NM_025626	Fam107b	3	MSTRG.11217.2	chr2	3695690	3695840	4	4.31499
MSTRG.11217	NM_025626	Fam107b	3	MSTRG.11217.3	chr2	3695690	3695840	4	1.65575
MSTRG.11217	NM_025626	Fam107b	3	MSTRG.11217.4	chr2	3695690	3695840	4	1.59685
MSTRG.11218	NM_001177844	Frmd4a	9	MSTRG.11218.3	chr2	4523161	4523325	23	49.5335
MSTRG.11218	NM_001177844	Frmd4a	12	MSTRG.11218.4	chr2	4532013	4535089	24	49.5335
MSTRG.11218	NM_001177844	Frmd4a	9	MSTRG.11218.5	chr2	4523161	4523325	23	49.5335
MSTRG.11229	NM_175400	Sephs1	3	MSTRG.11229.1	chr2	4810229	4810332	9	6.1742
MSTRG.11233	NM_181848	Optn	11	MSTRG.11233.1	chr2	4963493	4963566	13	19.9452
MSTRG.11233	NM_181848	Optn	12	MSTRG.11233.2	chr2	4967033	4967245	14	19.9452
MSTRG.11237	NM_133837	Cdc123	12	MSTRG.11237.2	chr2	5762999	5763070	12	22.3453
MSTRG.11238	NM_016918	Nudt5	3	MSTRG.11238.1	chr2	5777026	5777093	11	33.4102
MSTRG.11239	NM_021305	Sec61a2	11	MSTRG.11239.1	chr2	5814200	5814267	12	8.8157
MSTRG.11239	NM_021305	Sec61a2	12	MSTRG.11239.2	chr2	5816303	5816399	10	8.8157
MSTRG.11239	NM_021305	Sec61a2	4	MSTRG.11239.4	chr2	5797410	5797607	7	5.05944
MSTRG.11239	NM_021305	Sec61a2	3	MSTRG.11239.5	chr2	5795273	5795464	9	8.8157
MSTRG.11241	NM_001081132	Upf2	20	MSTRG.11241.2	chr2	5971384	5971525	22	2.83668
MSTRG.11241	NM_001081132	Upf2	20	MSTRG.11241.4	chr2	5971384	5971525	22	2.83668
MSTRG.11242	NM_001159657	Proser2	1	MSTRG.11242.1	chr2	6019546	6022406	4	1.61038
MSTRG.11246	NM_001080548	Usp6nl	12	MSTRG.11246.3	chr2	6348598	6348663	14	6.9338
MSTRG.11248	NM_001310447	Celf2	11	MSTRG.11248.12	chr2	6585161	6585243	13	6.9338
MSTRG.11248	NM_001310447	Celf2	10	MSTRG.11248.13	chr2	6545717	6545765	14	6.9338
MSTRG.11258	NM_001112738	Atp5c1	1	MSTRG.11258.1	chr2	9977659	9977788	9	84.1911
MSTRG.11264	NM_001348234	Fbxo18	1	MSTRG.11264.1	chr2	11664200	11664660	19	1.11957
MSTRG.11265	NM_177268	Ankrd16	1	MSTRG.11265.1	chr2	11699380	11700529	6	1.06299
MSTRG.11265	NM_177268	Ankrd16	6	MSTRG.11265.11	chr2	11707851	11707929	6	1.16256
MSTRG.11265	NM_177268	Ankrd16	5	MSTRG.11265.12	chr2	11705918	11706079	7	3.41111
MSTRG.11265	NM_177268	Ankrd16	1	MSTRG.11265.2	chr2	11699380	11700529	6	6.52097
MSTRG.11265	NM_177268	Ankrd16	1	MSTRG.11265.3	chr2	11699380	11700529	7	1.01234
MSTRG.11265	NM_177268	Ankrd16	1	MSTRG.11265.4	chr2	11699380	11700529	6	1.09143
MSTRG.11265	NM_177268	Ankrd16	5	MSTRG.11265.6	chr2	11705918	11706079	8	3.61272
MSTRG.11265	NM_177268	Ankrd16	2	MSTRG.11265.8	chr2	11701304	11701524	7	5.2944
MSTRG.11265	NM_177268	Ankrd16	5	MSTRG.11265.9	chr2	11705918	11706079	5	1.33658
MSTRG.11268	NM_024185	Fam188a	3	MSTRG.11268.2	chr2	12276904	12276991	8	2.00511
MSTRG.11268	NM_024185	Fam188a	14	MSTRG.11268.3	chr2	12331628	12331707	12	2.00511
MSTRG.11282	NM_011484	Stam	12	MSTRG.11282.2	chr2	14060583	14060736	13	3.25788
MSTRG.11282	NM_011484	Stam	11	MSTRG.11282.3	chr2	14059763	14059817	14	3.25788
MSTRG.11288	NM_023116	Cacnb2	12	MSTRG.11288.2	chr2	14904415	14904510	13	1.77589
MSTRG.11288	NM_023116	Cacnb2	12	MSTRG.11288.5	chr2	14904415	14904510	3	4.10397
MSTRG.1129	NM_033509	Vangl2	3	MSTRG.1129.2	chr1	173938042	173938177	8	2.30123
MSTRG.11295	NM_029466	Arl5b	1	MSTRG.11295.1	chr2	14976989	14977201	7	12.9423
MSTRG.11298	NM_026162	Plxdc2	10	MSTRG.11298.1	chr2	16624944	16625010	15	1.77941
MSTRG.11298	NM_026162	Plxdc2	11	MSTRG.11298.2	chr2	16633709	16633856	14	1.77941
MSTRG.1131	NM_021607	Ncstn	12	MSTRG.1131.2	chr1	174002908	174003058	16	1.5086
MSTRG.11313	NR_045538	Mllt10	21	MSTRG.11313.1	chr2	18129410	18129506	22	3.11697
MSTRG.11313	NR_045538	Mllt10	21	MSTRG.11313.9	chr2	18129410	18129506	22	3.11697
MSTRG.11317	NM_001190817	Dnajc1	1	MSTRG.11317.1	chr2	18127960	18131047	6	11.5547
MSTRG.11318	NM_147778	Commd3	4	MSTRG.11318.1	chr2	18595908	18595942	7	11.171
MSTRG.11319	NM_007552	Bmi1	2	MSTRG.11319.2	chr2	18603420	18603550	9	1.00452
MSTRG.1132	NM_009938	Copa	26	MSTRG.1132.2	chr1	174048146	174048223	31	1.5086
MSTRG.1132	NM_009938	Copa	25	MSTRG.1132.3	chr1	174047318	174047427	32	1.5086
MSTRG.11330	NM_001177630	Etl4	2	MSTRG.11330.13	chr2	20451586	20451869	19	1.26847
MSTRG.11330	NM_001177630	Etl4	12	MSTRG.11330.15	chr2	20703425	20703572	18	1.26847
MSTRG.11330	NM_001177630	Etl4	2	MSTRG.11330.16	chr2	20451586	20451869	19	1.26847
MSTRG.11330	NM_001177630	Etl4	2	MSTRG.11330.17	chr2	20451586	20451869	19	1.26847
MSTRG.11330	NM_001177630	Etl4	12	MSTRG.11330.19	chr2	20703425	20703572	18	1.26847
MSTRG.11330	NM_001177630	Etl4	12	MSTRG.11330.2	chr2	20703425	20703572	18	1.26847
MSTRG.11330	NM_001177630	Etl4	12	MSTRG.11330.21	chr2	20703425	20703572	18	1.26847
MSTRG.11330	NM_001177630	Etl4	3	MSTRG.11330.22	chr2	20583525	20583723	19	1.26847
MSTRG.11330	NM_001177630	Etl4	12	MSTRG.11330.23	chr2	20703425	20703572	17	1.26847
MSTRG.11330	NM_001177630	Etl4	13	MSTRG.11330.25	chr2	20706671	20707127	17	1.26847
MSTRG.11330	NM_001177630	Etl4	13	MSTRG.11330.27	chr2	20706671	20707127	17	1.26847
MSTRG.11330	NM_001177630	Etl4	13	MSTRG.11330.29	chr2	20706671	20707127	16	1.26847
MSTRG.11330	NM_001177630	Etl4	12	MSTRG.11330.3	chr2	20703425	20703572	17	1.26847
MSTRG.11330	NM_001177630	Etl4	13	MSTRG.11330.30	chr2	20706671	20707127	17	1.26847
MSTRG.11330	NM_001177630	Etl4	13	MSTRG.11330.31	chr2	20706671	20707127	16	1.26847
MSTRG.11330	NM_001177630	Etl4	12	MSTRG.11330.5	chr2	20703425	20703572	17	1.26847
MSTRG.11330	NM_001177630	Etl4	12	MSTRG.11330.7	chr2	20703425	20703572	18	1.26847
MSTRG.11330	NM_001177630	Etl4	12	MSTRG.11330.8	chr2	20703425	20703572	18	1.26847
MSTRG.11348	NM_001077193	Abi1	3	MSTRG.11348.9	chr2	22812538	22812638	9	3.11319
MSTRG.11349	NM_028793	Acbd5	12	MSTRG.11349.3	chr2	22966174	22966283	12	38.656
MSTRG.11356	NM_029773	Spopl	10	MSTRG.11356.1	chr2	23400964	23401099	12	2.89769
MSTRG.1136	NM_153555	Dcaf8	11	MSTRG.1136.1	chr1	174119070	174119200	14	48.0598
MSTRG.1136	NM_153555	Dcaf8	12	MSTRG.1136.3	chr1	174122649	174122768	13	48.0598
MSTRG.11362	NM_001109686	Ehmt1	23	MSTRG.11362.1	chr2	24732975	24733146	27	5.04802
MSTRG.11362	NM_001109686	Ehmt1	23	MSTRG.11362.2	chr2	24732975	24733146	27	5.04802
MSTRG.11363	NM_001162485	Arrdc1	4	MSTRG.11363.4	chr2	24782065	24782247	7	5.04802
MSTRG.11366	NM_026044	Dph7	3	MSTRG.11366.1	chr2	24818976	24819063	8	7.17597
MSTRG.11366	NM_026044	Dph7	1	MSTRG.11366.2	chr2	24817942	24818145	9	9.78246
MSTRG.11368	NM_146251	Pnpla7	34	MSTRG.11368.2	chr2	24908915	24909018	11	70.0791
MSTRG.1137	NM_001329871	Pea15a	1	MSTRG.1137.1	chr1	174126859	174128821	5	41.2228
MSTRG.11371	NM_020276	Nsmf	11	MSTRG.11371.1	chr2	24916579	24916658	14	20.1899
MSTRG.11371	NM_020276	Nsmf	12	MSTRG.11371.2	chr2	24916782	24916884	13	20.1899
MSTRG.11379	NM_146116	Tubb4b	2	MSTRG.11379.1	chr2	25079454	25079564	5	181.32
MSTRG.11381	NM_021393	Nelfb	12	MSTRG.11381.3	chr2	25066229	25066392	11	57.023
MSTRG.11385	NM_001252542	Ndor1	13	MSTRG.11385.4	chr2	25110384	25110461	12	57.023
MSTRG.11385	NM_001252542	Ndor1	13	MSTRG.11385.5	chr2	25110384	25110461	12	57.023
MSTRG.11389	NM_023464	Ssna1	1	MSTRG.11389.1	chr2	25126559	25127101	2	2.99888
MSTRG.11389	NM_023464	Ssna1	1	MSTRG.11389.2	chr2	25126559	25127101	3	9.63229
MSTRG.11390	NM_175300	Anapc2	13	MSTRG.11390.2	chr2	25140771	25141436	11	1.95618
MSTRG.11396	NM_001029983	Man1b1	12	MSTRG.11396.2	chr2	25204971	25205102	12	1.95618
MSTRG.11397	NM_031843	Dpp7	13	MSTRG.11397.2	chr2	25211751	25211852	11	1.95618
MSTRG.11403	NM_008721	Npdc1	1	MSTRG.11403.1	chr2	25258570	25258885	8	7.14516
MSTRG.11405	NM_007379	Abca2	43	MSTRG.11405.1	chr2	25301958	25302061	47	5.8515
MSTRG.11405	NM_007379	Abca2	43	MSTRG.11405.4	chr2	25301958	25302061	47	5.8515
MSTRG.11407	NM_153557	BC029214	4	MSTRG.11407.1	chr2	25315687	25315877	5	1.58717
MSTRG.11407	NM_153557	BC029214	2	MSTRG.11407.2	chr2	25315295	25315379	4	2.70594
MSTRG.11407	NM_153557	BC029214	3	MSTRG.11407.3	chr2	25315529	25315594	6	2.50082
MSTRG.11409	NM_008963	Ptgds	3	MSTRG.11409.1	chr2	25323338	25323439	8	1.04762
MSTRG.1141	NM_178405	Atp1a2	21	MSTRG.1141.2	chr1	174223458	174223517	22	1.50089
MSTRG.11411	NM_013908	Fbxw5	4	MSTRG.11411.2	chr2	25358391	25358565	7	2.80459
MSTRG.11411	NM_013908	Fbxw5	6	MSTRG.11411.3	chr2	25358957	25359386	6	1.36101
MSTRG.11411	NM_013908	Fbxw5	4	MSTRG.11411.4	chr2	25358391	25358565	7	7.69718
MSTRG.11417	NM_029293	Phpt1	3	MSTRG.11417.2	chr2	25430203	25430391	3	56.9475
MSTRG.11419	NM_001024616	Rabl6	13	MSTRG.11419.2	chr2	25456871	25456918	13	2.18888
MSTRG.11419	NM_001024616	Rabl6	12	MSTRG.11419.3	chr2	25453665	25453717	13	2.18888
MSTRG.11419	NM_001024616	Rabl6	3	MSTRG.11419.4	chr2	25440296	25440464	8	3.3414
MSTRG.11419	NM_001024616	Rabl6	12	MSTRG.11419.5	chr2	25453665	25453717	14	3.3414
MSTRG.1142	NM_080419	Igsf8	1	MSTRG.1142.1	chr1	174242498	174242724	6	3.61424
MSTRG.11421	NM_007995	Fcna	4	MSTRG.11421.2	chr2	25481532	25481659	8	5.9014
MSTRG.11428	NM_001276361	Camsap1	17	MSTRG.11428.1	chr2	25822206	25822468	25	1.64324
MSTRG.11428	NM_001276361	Camsap1	12	MSTRG.11428.13	chr2	25800654	25800793	15	1.64324
MSTRG.11428	NM_001276361	Camsap1	2	MSTRG.11428.4	chr2	25789111	25789229	19	1.64324
MSTRG.11428	NM_001276361	Camsap1	12	MSTRG.11428.9	chr2	25800654	25800793	16	1.64324
MSTRG.11431	NM_001037098	Nacc2	1	MSTRG.11431.1	chr2	25911056	25915993	7	1.57993
MSTRG.11431	NM_001037098	Nacc2	3	MSTRG.11431.4	chr2	25917712	25917817	5	2.18723
MSTRG.11434	NM_001302956	Qsox2	2	MSTRG.11434.3	chr2	26069501	26069689	6	4.31016
MSTRG.11442	NM_001199146	Gpsm1	10	MSTRG.11442.2	chr2	26195156	26195226	12	2.26169
MSTRG.11442	NM_001199146	Gpsm1	12	MSTRG.11442.6	chr2	26200671	26200879	12	2.26169
MSTRG.11446	NM_001085408	Sdccag3	1	MSTRG.11446.10	chr2	26238320	26239214	7	1.05397
MSTRG.11446	NM_001085408	Sdccag3	1	MSTRG.11446.11	chr2	26238320	26239214	3	1.72011
MSTRG.11446	NM_001085408	Sdccag3	1	MSTRG.11446.12	chr2	26238320	26239214	4	6.16056
MSTRG.11446	NM_001085408	Sdccag3	1	MSTRG.11446.13	chr2	26238320	26239214	7	3.72037
MSTRG.11446	NM_001085408	Sdccag3	1	MSTRG.11446.14	chr2	26238320	26239214	6	4.77865
MSTRG.11446	NM_001085408	Sdccag3	1	MSTRG.11446.15	chr2	26238320	26239214	4	3.44923
MSTRG.11446	NM_001085408	Sdccag3	1	MSTRG.11446.16	chr2	26238320	26239214	7	3.92732
MSTRG.11446	NM_001085408	Sdccag3	7	MSTRG.11446.6	chr2	26243076	26243191	27	4.53042
MSTRG.11446	NM_001085408	Sdccag3	1	MSTRG.11446.7	chr2	26238320	26239214	8	3.49828
MSTRG.11446	NM_001085408	Sdccag3	1	MSTRG.11446.8	chr2	26238320	26239214	7	4.95365
MSTRG.11446	NM_001085408	Sdccag3	1	MSTRG.11446.9	chr2	26238320	26239214	8	4.53042
MSTRG.11449	NR_110957	Inpp5e	2	MSTRG.11449.1	chr2	26254076	26254212	9	2.26169
MSTRG.11450	NM_153125	Sec16a	23	MSTRG.11450.1	chr2	26284894	26285036	31	2.82983
MSTRG.11455	NM_198724	Egfl7	1	MSTRG.11455.2	chr2	26439384	26439568	9	9.31045
MSTRG.11455	NM_198724	Egfl7	1	MSTRG.11455.3	chr2	26439384	26439568	9	4.55054
MSTRG.11455	NM_001164564	Egfl7	3	MSTRG.11455.6	chr2	26444850	26444966	9	10.9809
MSTRG.11455	NM_001164564	Egfl7	4	MSTRG.11455.8	chr2	26445900	26446015	7	9.22601
MSTRG.11457	NM_026212	Agpat2	3	MSTRG.11457.1	chr2	26451600	26451695	6	6.0762
MSTRG.11464	NM_009298	Surf6	4	MSTRG.11464.1	chr2	26755249	26755452	4	2.2455
MSTRG.11465	NM_013721	Rpl7a	2	MSTRG.11465.1	chr2	26766526	26766646	9	127.418
MSTRG.11467	NR_073420	Surf1	4	MSTRG.11467.4	chr2	26769695	26769767	8	6.19638
MSTRG.11467	NR_073420	Surf1	4	MSTRG.11467.5	chr2	26769695	26769767	8	7.31152
MSTRG.11468	NM_013678	Surf2	1	MSTRG.11468.1	chr2	26771941	26772023	5	10.2137
MSTRG.11468	NM_013678	Surf2	1	MSTRG.11468.2	chr2	26771941	26772023	6	4.09035
MSTRG.11468	NM_013678	Surf2	3	MSTRG.11468.3	chr2	26772948	26773051	5	3.54416
MSTRG.11468	NM_013678	Surf2	1	MSTRG.11468.4	chr2	26771941	26772023	6	6.12873
MSTRG.11470	NM_207234	Rexo4	1	MSTRG.11470.1	chr2	26809083	26810116	3	4.98642
MSTRG.11470	NM_207234	Rexo4	7	MSTRG.11470.3	chr2	26817903	26818243	3	4.56387
MSTRG.11471	NM_001243240	Cacfd1	1	MSTRG.11471.1	chr2	26865446	26865625	5	24.8511
MSTRG.11474	NM_009500	Vav2	24	MSTRG.11474.4	chr2	27157528	27157630	28	5.5088
MSTRG.11476	NM_001113573	Brd3	11	MSTRG.11476.4	chr2	27319409	27319713	11	1.88267
MSTRG.11482	NM_011305	Rxra	3	MSTRG.11482.3	chr2	27596573	27596723	10	9.3341
MSTRG.11493	NM_001005420	Ppp1r26	2	MSTRG.11493.1	chr2	28304212	28304428	4	4.55896
MSTRG.11498	NM_001145834	Ralgds	13	MSTRG.11498.5	chr2	28403904	28404025	8	1.36146
MSTRG.11498	NM_001145834	Ralgds	15	MSTRG.11498.6	chr2	28404475	28404676	5	1.88926
MSTRG.11499	NM_148928	Gtf3c5	2	MSTRG.11499.3	chr2	28423128	28423304	3	2.18137
MSTRG.11500	NM_022887	Tsc1	20	MSTRG.11500.4	chr2	28537432	28537554	23	3.78309
MSTRG.11504	NM_172977	Gtf3c4	3	MSTRG.11504.3	chr2	28686022	28686152	6	17.9958
MSTRG.11508	NM_198033	Setx	25	MSTRG.11508.2	chr2	29033035	29033122	4	3.75665
MSTRG.1151	NM_001145800	Igsf9	1	MSTRG.1151.1	chr1	174412344	174412391	19	1.78735
MSTRG.1151	NM_033608	Igsf9	3	MSTRG.1151.3	chr1	174414913	174415101	19	1.78735
MSTRG.1151	NM_033608	Igsf9	15	MSTRG.1151.5	chr1	174425665	174425915	16	1.78735
MSTRG.1151	NM_033608	Igsf9	17	MSTRG.1151.6	chr1	174426282	174426458	14	1.78735
MSTRG.1151	NM_033608	Igsf9	3	MSTRG.1151.7	chr1	174414913	174415101	19	1.78735
MSTRG.11511	NM_133500	Ntng2	3	MSTRG.11511.1	chr2	29052502	29052669	11	2.2822
MSTRG.11511	NM_133500	Ntng2	2	MSTRG.11511.3	chr2	29051167	29051301	8	1.07069
MSTRG.11511	NR_029460	6530402F18Rik	2	MSTRG.11511.5	chr2	29107985	29108513	12	1.07069
MSTRG.11514	NM_054050	Rapgef1	21	MSTRG.11514.4	chr2	29591504	29591605	23	1.15729
MSTRG.11514	NM_054050	Rapgef1	24	MSTRG.11514.5	chr2	29593440	29595883	24	1.15729
MSTRG.11514	NM_054050	Rapgef1	21	MSTRG.11514.6	chr2	29591504	29591605	23	1.15729
MSTRG.11520	NM_026615	Urm1	1	MSTRG.11520.1	chr2	29682909	29682955	5	2.26407
MSTRG.11523	NM_001177661	Odf2	1	MSTRG.11523.2	chr2	29745240	29745441	19	2.26407
MSTRG.11523	NM_001113214	Odf2	3	MSTRG.11523.7	chr2	29748521	29748674	20	2.26407
MSTRG.11524	NM_028923	Gle1	11	MSTRG.11524.2	chr2	29804676	29804866	16	1.1523
MSTRG.11525	NM_001177668	Sptan1	19	MSTRG.11525.4	chr2	29852257	29852474	22	1.75051
MSTRG.11525	NM_001177668	Sptan1	47	MSTRG.11525.5	chr2	29881531	29881740	33	1.75051
MSTRG.11529	NM_153805	Pkn3	21	MSTRG.11529.1	chr2	29945851	29945931	21	3.80819
MSTRG.11529	NM_153805	Pkn3	21	MSTRG.11529.3	chr2	29945851	29945931	11	3.80819
MSTRG.11531	NM_025428	Zdhhc12	4	MSTRG.11531.3	chr2	29947925	29948061	4	8.77566
MSTRG.11532	NM_001290503	Zer1	13	MSTRG.11532.6	chr2	29966182	29966618	14	1.13
MSTRG.11533	NM_146252	Tbc1d13	10	MSTRG.11533.2	chr2	30004143	30004303	13	5.14785
MSTRG.11533	NM_146252	Tbc1d13	11	MSTRG.11533.5	chr2	30004451	30004508	11	5.14785
MSTRG.11537	NM_172660	Spout1	12	MSTRG.11537.1	chr2	30033910	30033979	11	5.55061
MSTRG.11538	NM_172404	Kyat1	11	MSTRG.11538.1	chr2	30047445	30047592	15	3.27063
MSTRG.11538	NM_172404	Kyat1	11	MSTRG.11538.3	chr2	30047445	30047592	13	3.27063
MSTRG.11538	NM_172404	Kyat1	12	MSTRG.11538.4	chr2	30049574	30049632	13	3.27063
MSTRG.11540	NM_177725	Lrrc8a	3	MSTRG.11540.3	chr2	30110688	30112852	4	4.45235
MSTRG.11541	NM_001252570	Phyhd1	6	MSTRG.11541.6	chr2	30132668	30132730	7	4.41929
MSTRG.11544	NM_001289710	Sh3glb2	9	MSTRG.11544.10	chr2	30210781	30210922	11	1.27706
MSTRG.11544	NM_001346806	Sh3glb2	1	MSTRG.11544.12	chr2	30200329	30200947	11	1.27706
MSTRG.11544	NM_001346806	Sh3glb2	1	MSTRG.11544.13	chr2	30200329	30200947	10	1.97476
MSTRG.11544	NM_001289710	Sh3glb2	9	MSTRG.11544.14	chr2	30210781	30210922	11	1.93766
MSTRG.11544	NM_001346806	Sh3glb2	1	MSTRG.11544.15	chr2	30200329	30200947	10	1.93766
MSTRG.11544	NM_001346806	Sh3glb2	1	MSTRG.11544.16	chr2	30200329	30200947	11	2.15789
MSTRG.11544	NM_001346806	Sh3glb2	1	MSTRG.11544.17	chr2	30200329	30200947	9	1.2058
MSTRG.11544	NM_001289710	Sh3glb2	3	MSTRG.11544.19	chr2	30201873	30201973	10	2.21282
MSTRG.11544	NM_001289710	Sh3glb2	4	MSTRG.11544.20	chr2	30202131	30202220	9	2.25387
MSTRG.11544	NM_001289709	Sh3glb2	3	MSTRG.11544.21	chr2	30201579	30201593	11	2.82685
MSTRG.11544	NM_001346806	Sh3glb2	1	MSTRG.11544.4	chr2	30200329	30200947	10	1.53303
MSTRG.11544	NM_001289710	Sh3glb2	9	MSTRG.11544.5	chr2	30210781	30210922	11	1.6162
MSTRG.11544	NM_001346806	Sh3glb2	1	MSTRG.11544.7	chr2	30200329	30200947	9	1.6162
MSTRG.11544	NM_001346806	Sh3glb2	1	MSTRG.11544.8	chr2	30200329	30200947	9	1.07591
MSTRG.11544	NM_001289710	Sh3glb2	9	MSTRG.11544.9	chr2	30210781	30210922	12	1.53303
MSTRG.11548	NR_110963	Dolpp1	1	MSTRG.11548.1	chr2	30247774	30248032	4	5.24124
MSTRG.11550	NM_138748	Ptpa	1	MSTRG.11550.1	chr2	30271570	30271852	11	5.60256
MSTRG.11550	NM_138748	Ptpa	3	MSTRG.11550.3	chr2	30283836	30283922	10	3.84817
MSTRG.11563	NM_170592	Ntmt1	1	MSTRG.11563.2	chr2	30663497	30663603	4	26.4325
MSTRG.11564	NM_133346	Asb6	1	MSTRG.11564.1	chr2	30678618	30680024	5	5.16922
MSTRG.11564	NM_133346	Asb6	3	MSTRG.11564.3	chr2	30680972	30681080	5	13.8763
MSTRG.11567	NM_144884	Tor1a	2	MSTRG.11567.1	chr2	30818995	30819122	6	27.8648
MSTRG.11569	NM_144885	BC005624	1	MSTRG.11569.1	chr2	30828353	30828821	8	2.96985
MSTRG.11571	NM_019406	Fnbp1	4	MSTRG.11571.5	chr2	30938494	30938598	16	3.92145
MSTRG.11571	NM_019406	Fnbp1	4	MSTRG.11571.6	chr2	30938494	30938598	17	3.92145
MSTRG.11571	NR_040334	D330023K18Rik	1	MSTRG.11571.8	chr2	31006569	31006770	2	3.92145
MSTRG.11579	NM_007494	Ass1	11	MSTRG.11579.1	chr2	31356353	31356437	15	6.80805
MSTRG.1158	NM_053199	Cadm3	3	MSTRG.1158.2	chr1	175271185	175271354	10	12.7689
MSTRG.11580	NM_001033389	Fubp3	3	MSTRG.11580.4	chr2	31447983	31448016	20	1.68641
MSTRG.11580	NM_001033389	Fubp3	3	MSTRG.11580.5	chr2	31447983	31448016	19	1.68641
MSTRG.11580	NM_001033389	Fubp3	3	MSTRG.11580.6	chr2	31447983	31448016	20	1.68641
MSTRG.11580	NM_001033389	Fubp3	3	MSTRG.11580.7	chr2	31447983	31448016	19	1.68641
MSTRG.11585	NM_001112703	Abl1	1	MSTRG.11585.1	chr2	31544057	31545462	10	6.15127
MSTRG.11588	NM_172268	Nup214	24	MSTRG.11588.1	chr2	31875778	31875877	36	216.807
MSTRG.11591	NM_172661	Prrc2b	23	MSTRG.11591.4	chr2	32076600	32076704	31	10.4445
MSTRG.11591	NM_172661	Prrc2b	24	MSTRG.11591.8	chr2	32076865	32077057	27	10.4445
MSTRG.11592	NM_145145	Pomt1	1	MSTRG.11592.1	chr2	32092203	32092261	19	2.50414
MSTRG.11592	NM_145145	Pomt1	4	MSTRG.11592.3	chr2	32096185	32096235	7	2.50414
MSTRG.11592	NM_145145	Pomt1	13	MSTRG.11592.4	chr2	32104135	32104231	18	10.4445
MSTRG.11593	NM_011675	Uck1	7	MSTRG.11593.2	chr2	32115429	32115625	5	4.54613
MSTRG.11593	NM_011675	Uck1	4	MSTRG.11593.3	chr2	32113797	32113939	6	16.9587
MSTRG.11596	NM_001080968	Golga2	25	MSTRG.11596.1	chr2	32161680	32161836	25	10.4445
MSTRG.11596	NM_001080968	Golga2	25	MSTRG.11596.4	chr2	32161680	32161836	25	10.4445
MSTRG.11596	NM_001080968	Golga2	25	MSTRG.11596.5	chr2	32161680	32161836	25	10.4445
MSTRG.11597	NM_010065	Dnm1	19	MSTRG.11597.5	chr2	32195936	32196085	22	10.4445
MSTRG.11597	NM_010065	Dnm1	9	MSTRG.11597.6	chr2	32178942	32178993	13	10.4445
MSTRG.11600	NM_001252538	Ciz1	11	MSTRG.11600.6	chr2	32227818	32228015	16	5.65937
MSTRG.11600	NM_001252538	Ciz1	12	MSTRG.11600.7	chr2	32229862	32229986	18	5.65937
MSTRG.11604	NM_001290558	Slc25a25	1	MSTRG.11604.1	chr2	32270007	32271842	10	5.85876
MSTRG.11608	NM_010073	Dpm2	4	MSTRG.11608.1	chr2	32428479	32429091	3	6.92757
MSTRG.11608	NM_010073	Dpm2	1	MSTRG.11608.2	chr2	32426378	32426432	3	14.2875
MSTRG.11610	NM_198191	Pip5kl1	3	MSTRG.11610.1	chr2	32433392	32433445	10	6.12203
MSTRG.11610	NM_198191	Pip5kl1	1	MSTRG.11610.2	chr2	32431238	32431414	9	4.22735
MSTRG.11610	NM_198191	Pip5kl1	6	MSTRG.11610.3	chr2	32434456	32434490	6	3.1897
MSTRG.11610	NM_198191	Pip5kl1	9	MSTRG.11610.5	chr2	32435799	32435949	4	5.68327
MSTRG.11612	NM_001025311	St6galnac6	3	MSTRG.11612.8	chr2	32470301	32470707	5	7.35235
MSTRG.11617	NM_130860	Cdk9	3	MSTRG.11617.2	chr2	32565293	32565464	7	49.7084
MSTRG.11622	NM_001252547	Sh2d3c	4	MSTRG.11622.4	chr2	32601355	32601809	10	5.99511
MSTRG.11628	NM_009295	Stxbp1	2	MSTRG.11628.3	chr2	32651536	32651690	19	1.28188
MSTRG.11630	NM_199302	Lrsam1	24	MSTRG.11630.1	chr2	32815037	32815133	26	2.13481
MSTRG.11635	NM_019488	Slc2a8	1	MSTRG.11635.1	chr2	32828509	32829252	8	2.90174
MSTRG.11635	NM_019488	Slc2a8	1	MSTRG.11635.2	chr2	32828509	32829252	9	3.93038
MSTRG.11636	NM_178888	Garnl3	24	MSTRG.11636.2	chr2	32902104	32902168	30	1.34176
MSTRG.11637	NM_001290572	Ralgps1	11	MSTRG.11637.5	chr2	33115998	33116124	18	1.34176
MSTRG.11645	NM_001290576	Pbx3	1	MSTRG.11645.1	chr2	34026977	34028493	9	5.85611
MSTRG.11645	NM_016768	Pbx3	3	MSTRG.11645.4	chr2	34032269	34032381	8	3.33927
MSTRG.11647	NM_001290626	Mapkap1	10	MSTRG.11647.5	chr2	34475365	34475462	12	6.83979
MSTRG.11650	NM_025709	Gapvd1	22	MSTRG.11650.1	chr2	34580899	34581033	24	2.17281
MSTRG.11650	NM_025709	Gapvd1	25	MSTRG.11650.2	chr2	34585983	34586200	25	2.17281
MSTRG.11650	NM_025709	Gapvd1	22	MSTRG.11650.3	chr2	34580899	34581033	24	2.17281
MSTRG.11650	NM_025709	Gapvd1	25	MSTRG.11650.4	chr2	34585983	34586200	26	2.17281
MSTRG.11650	NM_025709	Gapvd1	7	MSTRG.11650.8	chr2	34546626	34546735	19	2.17281
MSTRG.11650	NM_025709	Gapvd1	7	MSTRG.11650.9	chr2	34546626	34546735	20	2.17281
MSTRG.11654	NM_145522	Rabepk	1	MSTRG.11654.1	chr2	34634186	34635049	8	1.09622
MSTRG.11656	NM_001164768	Fbxw2	1	MSTRG.11656.1	chr2	34659884	34661519	7	4.05466
MSTRG.11657	NM_080554	Psmd5	10	MSTRG.11657.1	chr2	34726270	34726482	10	4.99758
MSTRG.11658	NM_012018	Cntrl	42	MSTRG.11658.3	chr2	35031648	35031842	44	11.3228
MSTRG.11658	NM_012018	Cntrl	34	MSTRG.11658.4	chr2	35023251	35023408	34	11.3228
MSTRG.11659	NM_026697	Rab14	3	MSTRG.11659.1	chr2	35039264	35039351	8	5.32636
MSTRG.11663	NM_001308300	Ggta1	3	MSTRG.11663.5	chr2	35268846	35268947	9	4.41398
MSTRG.11665	NM_001001602	Dab2ip	9	MSTRG.11665.3	chr2	35574280	35574458	16	3.60888
MSTRG.11665	NM_001001602	Dab2ip	9	MSTRG.11665.4	chr2	35574280	35574458	17	3.60888
MSTRG.11665	NM_001001602	Dab2ip	9	MSTRG.11665.7	chr2	35574280	35574458	17	3.60888
MSTRG.11665	NM_001001602	Dab2ip	11	MSTRG.11665.8	chr2	35576781	35576933	14	3.60888
MSTRG.11666	NM_029774	Ttll11	3	MSTRG.11666.3	chr2	35650877	35651122	4	3.60888
MSTRG.11672	NM_001159635	Rbm18	3	MSTRG.11672.5	chr2	35978372	35978458	5	8.4026
MSTRG.11682	NM_001290642	Rc3h2	3	MSTRG.11682.3	chr2	37232409	37232516	8	5.29088
MSTRG.11686	NM_146121	Rabgap1	24	MSTRG.11686.2	chr2	37417412	37417483	26	150.825
MSTRG.11686	NM_146121	Rabgap1	24	MSTRG.11686.3	chr2	37417412	37417483	26	150.825
MSTRG.11688	NM_009261	Strbp	11	MSTRG.11688.1	chr2	37480698	37480809	18	150.825
MSTRG.1169	NM_010098	Opn3	4	MSTRG.1169.2	chr1	177622301	177622763	2	2.70156
MSTRG.11691	NM_146122	Dennd1a	19	MSTRG.11691.1	chr2	37992446	37992495	22	3.60532
MSTRG.11691	NM_146122	Dennd1a	19	MSTRG.11691.3	chr2	37992446	37992495	23	3.60532
MSTRG.11691	NM_146122	Dennd1a	20	MSTRG.11691.4	chr2	38015327	38015370	22	3.60532
MSTRG.11691	NM_146122	Dennd1a	13	MSTRG.11691.5	chr2	37858894	37858994	18	3.60532
MSTRG.11693	NM_010710	Lhx2	1	MSTRG.11693.2	chr2	38206828	38207413	4	4.75074
MSTRG.11693	NM_010710	Lhx2	1	MSTRG.11693.3	chr2	38206828	38207413	5	4.45944
MSTRG.11699	NM_010264	Nr6a1	9	MSTRG.11699.4	chr2	38728115	38728159	3	1.77139
MSTRG.1170	NM_012012	Exo1	11	MSTRG.1170.2	chr1	177829520	177829763	15	6.1389
MSTRG.11718	NM_028809	Arpc5l	3	MSTRG.11718.1	chr2	38869243	38869419	4	3.73321
MSTRG.11718	NM_028809	Arpc5l	3	MSTRG.11718.2	chr2	38869243	38869419	4	25.1271
MSTRG.11718	NM_028809	Arpc5l	4	MSTRG.11718.3	chr2	38870578	38871392	3	4.43751
MSTRG.11719	NM_029793	Golga1	19	MSTRG.11719.1	chr2	38908476	38908550	24	3.73321
MSTRG.11719	NM_029793	Golga1	20	MSTRG.11719.5	chr2	38911580	38911670	23	3.73321
MSTRG.11719	NM_029793	Golga1	4	MSTRG.11719.6	chr2	38875591	38875650	19	3.73321
MSTRG.11719	NM_029793	Golga1	22	MSTRG.11719.7	chr2	38920195	38920243	21	3.73321
MSTRG.11720	NM_178778	Scai	11	MSTRG.11720.2	chr2	38962728	38962826	18	10.5109
MSTRG.11720	NM_178778	Scai	12	MSTRG.11720.3	chr2	38963827	38963923	17	10.5109
MSTRG.11734	NM_172662	Gtdc1	10	MSTRG.11734.2	chr2	44715811	44715846	11	3.04788
MSTRG.11735	NM_001289521	Zeb2	1	MSTRG.11735.1	chr2	44839032	44844673	11	2.10145
MSTRG.11735	NM_001289521	Zeb2	1	MSTRG.11735.2	chr2	44839032	44844673	10	3.9271
MSTRG.11737	NM_007396	Acvr2a	1	MSTRG.11737.1	chr2	48669629	48670346	10	2.22532
MSTRG.11739	NM_029924	Mbd5	3	MSTRG.11739.2	chr2	48942110	48942172	5	4.36541
MSTRG.11739	NM_029924	Mbd5	8	MSTRG.11739.3	chr2	49101062	49101726	9	5.33032
MSTRG.11743	NM_172663	Epc2	12	MSTRG.11743.3	chr2	49402966	49403125	13	1.10806
MSTRG.11747	NM_001348199	Mmadhc	1	MSTRG.11747.1	chr2	50135401	50135922	7	30.7899
MSTRG.1175	NM_001099637	Cep170	13	MSTRG.1175.2	chr1	178704565	178705041	18	3.30601
MSTRG.1175	NM_001099637	Cep170	3	MSTRG.1175.9	chr1	178667659	178667752	20	3.30601
MSTRG.11757	NM_175238	Rif1	25	MSTRG.11757.4	chr2	51962421	51962520	34	2.27768
MSTRG.11757	NM_175238	Rif1	25	MSTRG.11757.5	chr2	51962421	51962520	35	2.27768
MSTRG.11760	NM_182994	Arl5a	3	MSTRG.11760.2	chr2	52267582	52267665	6	12.8693
MSTRG.11765	NM_172409	Fmnl2	24	MSTRG.11765.1	chr2	52985047	52985145	26	3.82192
MSTRG.11765	NM_172409	Fmnl2	24	MSTRG.11765.2	chr2	52985047	52985145	26	3.82192
MSTRG.11765	NM_172409	Fmnl2	24	MSTRG.11765.3	chr2	52985047	52985145	27	3.82192
MSTRG.11765	NM_172409	Fmnl2	23	MSTRG.11765.4	chr2	52982506	52982607	26	3.82192
MSTRG.11766	NM_018785	Prpf40a	24	MSTRG.11766.2	chr2	53036387	53036467	26	3.82192
MSTRG.11767	NM_022989	Arl6ip6	3	MSTRG.11767.1	chr2	53061953	53062085	4	3.82192
MSTRG.1177	NM_029756	Sdccag8	17	MSTRG.1177.4	chr1	178942020	178942146	3	6.08809
MSTRG.11772	NM_173030	Galnt13	12	MSTRG.11772.1	chr2	54950974	54951108	12	6.00083
MSTRG.11773	NM_008426	Kcnj3	3	MSTRG.11773.1	chr2	55299237	55299453	3	3.33643
MSTRG.11784	NM_026361	Pkp4	20	MSTRG.11784.1	chr2	59188551	59188679	22	247.234
MSTRG.11784	NM_175464	Pkp4	20	MSTRG.11784.10	chr2	59190319	59190392	21	247.234
MSTRG.11784	NM_175464	Pkp4	20	MSTRG.11784.6	chr2	59190319	59190392	21	247.234
MSTRG.11784	NM_175464	Pkp4	4	MSTRG.11784.7	chr2	59127275	59127309	19	247.234
MSTRG.11784	NM_175464	Pkp4	20	MSTRG.11784.8	chr2	59190319	59190392	21	247.234
MSTRG.11784	NM_026361	Pkp4	20	MSTRG.11784.9	chr2	59188551	59188679	22	247.234
MSTRG.11787	NM_001290659	Tanc1	23	MSTRG.11787.1	chr2	59677032	59677123	27	247.234
MSTRG.11788	NM_028118	Wdsub1	2	MSTRG.11788.2	chr2	59696667	59696807	11	3.27359
MSTRG.11788	NM_028118	Wdsub1	2	MSTRG.11788.3	chr2	59696667	59696807	11	5.51844
MSTRG.11788	NM_028118	Wdsub1	10	MSTRG.11788.4	chr2	59716187	59716607	11	2.81121
MSTRG.11788	NM_028118	Wdsub1	2	MSTRG.11788.5	chr2	59696667	59696807	11	2.81121
MSTRG.11788	NM_028118	Wdsub1	10	MSTRG.11788.6	chr2	59716187	59716607	11	2.71333
MSTRG.11788	NM_028118	Wdsub1	3	MSTRG.11788.7	chr2	59699618	59699794	11	2.71333
MSTRG.11788	NM_028118	Wdsub1	3	MSTRG.11788.8	chr2	59699618	59699794	11	7.03829
MSTRG.11789	NM_001001182	Baz2b	24	MSTRG.11789.13	chr2	59786144	59786354	36	4.13349
MSTRG.11789	NM_001001182	Baz2b	23	MSTRG.11789.14	chr2	59780995	59781087	38	2.54541
MSTRG.11789	NM_001001182	Baz2b	24	MSTRG.11789.2	chr2	59786144	59786354	37	4.13349
MSTRG.11789	NM_001001182	Baz2b	23	MSTRG.11789.3	chr2	59780995	59781087	38	4.13349
MSTRG.11789	NM_001001182	Baz2b	23	MSTRG.11789.5	chr2	59780995	59781087	38	4.13349
MSTRG.11789	NM_001001182	Baz2b	26	MSTRG.11789.6	chr2	59796489	59796549	33	4.13349
MSTRG.11789	NM_001001182	Baz2b	24	MSTRG.11789.7	chr2	59786144	59786354	35	4.13349
MSTRG.11789	NM_001001182	Baz2b	23	MSTRG.11789.8	chr2	59780995	59781087	37	4.13349
MSTRG.11789	NM_001001182	Baz2b	26	MSTRG.11789.9	chr2	59796489	59796549	34	4.13349
MSTRG.11790	NM_020575	2017-03-07	1	MSTRG.11790.1	chr2	60047993	60048141	9	18.6693
MSTRG.11790	NM_020575	2017-03-07	9	MSTRG.11790.2	chr2	60083269	60083317	11	9.39262
MSTRG.11792	NM_013825	Ly75	24	MSTRG.11792.1	chr2	60187915	60188114	31	3.93429
MSTRG.11797	NM_001164071	Tank	4	MSTRG.11797.4	chr2	61464960	61465071	8	10.3524
MSTRG.1180	NM_011785	Akt3	11	MSTRG.1180.1	chr1	179039758	179039869	14	1.06358
MSTRG.1180	NM_011785	Akt3	11	MSTRG.1180.2	chr1	179039758	179039869	14	1.06358
MSTRG.11806	NM_177025	Cobll1	11	MSTRG.11806.3	chr2	64971636	64971864	14	2.25567
MSTRG.11812	NM_001290665	Csrnp3	3	MSTRG.11812.4	chr2	65840360	65840619	5	2.55267
MSTRG.1182	NM_001012330	Zbtb18	2	MSTRG.1182.1	chr1	179377220	179380897	2	7.26358
MSTRG.1182	NM_001012330	Zbtb18	2	MSTRG.1182.6	chr1	179377220	179380897	2	4.34128
MSTRG.11822	NM_016866	Stk39	11	MSTRG.11822.1	chr2	68204131	68204264	18	5.55061
MSTRG.11824	NM_172856	Cers6	3	MSTRG.11824.3	chr2	68785284	68785414	11	1.57716
MSTRG.11832	NM_001081086	Ppig	11	MSTRG.11832.1	chr2	69581670	69581837	14	3.32668
MSTRG.11832	NM_001081086	Ppig	10	MSTRG.11832.2	chr2	69579543	69579750	15	3.32668
MSTRG.11832	NM_001081086	Ppig	10	MSTRG.11832.3	chr2	69579543	69579750	14	3.32668
MSTRG.11832	NM_001081086	Ppig	12	MSTRG.11832.4	chr2	69584085	69584172	13	3.32668
MSTRG.11833	NM_001077684	Ccdc173	4	MSTRG.11833.1	chr2	69614187	69614326	4	1.79073
MSTRG.11838	NM_028521	Phospho2	1	MSTRG.11838.1	chr2	69627794	69628013	4	2.51321
MSTRG.11839	NM_177784	Klhl23	3	MSTRG.11839.1	chr2	69666903	69667055	4	2.81543
MSTRG.11839	NM_177784	Klhl23	3	MSTRG.11839.3	chr2	69666903	69667055	4	2.75905
MSTRG.1184	NM_007422	Adss	13	MSTRG.1184.2	chr1	179726343	179726640	11	5.68512
MSTRG.11841	NR_110977	Mettl5	2	MSTRG.11841.3	chr2	69709789	69709838	6	4.02825
MSTRG.11842	NM_177783	Ubr3	24	MSTRG.11842.1	chr2	69815776	69815864	38	1.30735
MSTRG.11842	NM_177783	Ubr3	38	MSTRG.11842.4	chr2	69859169	69859308	21	1.22594
MSTRG.11842	NM_177783	Ubr3	31	MSTRG.11842.5	chr2	69841411	69841516	9	1.30735
MSTRG.11848	NM_172664	Tlk1	19	MSTRG.11848.1	chr2	70624934	70625052	21	2.85577
MSTRG.11848	NM_172664	Tlk1	1	MSTRG.11848.2	chr2	70550465	70552222	9	2.85577
MSTRG.11859	NM_025633	Metap1d	1	MSTRG.11859.1	chr2	71291395	71291455	9	11.641
MSTRG.11859	NM_025633	Metap1d	10	MSTRG.11859.2	chr2	71362940	71363248	10	11.641
MSTRG.11859	NM_025633	Metap1d	1	MSTRG.11859.3	chr2	71291395	71291455	9	3.6976
MSTRG.11859	NM_025633	Metap1d	2	MSTRG.11859.5	chr2	71344842	71344999	10	6.2398
MSTRG.11865	NM_172665	Pdk1	3	MSTRG.11865.2	chr2	71718096	71718167	9	2.48611
MSTRG.11871	NR_045269	Sp3os	2	MSTRG.11871.1	chr2	72825585	72825689	3	8.61045
MSTRG.11871	NR_045269	Sp3os	2	MSTRG.11871.3	chr2	72825585	72825689	3	1.90706
MSTRG.11871	NR_045269	Sp3os	2	MSTRG.11871.4	chr2	72825585	72825689	3	3.86416
MSTRG.11874	NM_029022	Scrn3	3	MSTRG.11874.2	chr2	73156303	73156484	4	4.65814
MSTRG.11880	NM_175752	Chn1	2	MSTRG.11880.6	chr2	73452719	73452824	10	2.98798
MSTRG.11883	NM_001284371	Atf2	9	MSTRG.11883.1	chr2	73701226	73701295	14	7.13182
MSTRG.11883	NM_001284371	Atf2	9	MSTRG.11883.2	chr2	73701226	73701295	14	7.13182
MSTRG.11886	NM_027133	Lnpk	11	MSTRG.11886.1	chr2	74408992	74409033	13	1.5786
MSTRG.11886	NM_027133	Lnpk	12	MSTRG.11886.4	chr2	74411595	74411683	12	1.5786
MSTRG.11895	NR_033513	Gm6793	3	MSTRG.11895.1	chr2	75499728	75499874	9	7.28085
MSTRG.11895	NM_198090	Hnrnpa3	1	MSTRG.11895.10	chr2	75497316	75497446	9	4.99867
MSTRG.11895	NM_198090	Hnrnpa3	1	MSTRG.11895.11	chr2	75497316	75497446	9	2.35349
MSTRG.11895	NR_033513	Gm6793	2	MSTRG.11895.15	chr2	75499523	75499645	8	5.34094
MSTRG.11895	NR_033513	Gm6793	3	MSTRG.11895.16	chr2	75499728	75499874	9	7.91507
MSTRG.11895	NR_033513	Gm6793	3	MSTRG.11895.3	chr2	75499728	75499874	8	4.07031
MSTRG.11895	NR_033513	Gm6793	3	MSTRG.11895.4	chr2	75499728	75499874	7	4.25282
MSTRG.11895	NR_033513	Gm6793	3	MSTRG.11895.5	chr2	75499728	75499874	11	5.60366
MSTRG.11895	NM_198090	Hnrnpa3	1	MSTRG.11895.6	chr2	75497316	75497446	8	4.72251
MSTRG.11895	NM_198090	Hnrnpa3	11	MSTRG.11895.7	chr2	75506058	75507464	10	4.72251
MSTRG.11895	NM_198090	Hnrnpa3	1	MSTRG.11895.8	chr2	75497316	75497446	9	4.75724
MSTRG.11895	NM_198090	Hnrnpa3	1	MSTRG.11895.9	chr2	75497316	75497446	9	2.68037
MSTRG.11901	NM_153405	Rbm45	1	MSTRG.11901.1	chr2	76208041	76208485	9	5.267
MSTRG.11903	NM_001290734	Osbpl6	12	MSTRG.11903.4	chr2	76402841	76403006	17	2.37915
MSTRG.11909	NM_175465	Sestd1	12	MSTRG.11909.1	chr2	77054980	77055077	17	1.86901
MSTRG.11912	NM_001290740	Cwc22	3	MSTRG.11912.4	chr2	77742181	77742282	20	1.0052
MSTRG.11913	NM_009454	Ube2e3	3	MSTRG.11913.2	chr2	78712579	78712629	6	4.79864
MSTRG.11923	NM_016965	Nckap1	24	MSTRG.11923.1	chr2	80388058	80388106	31	33.9048
MSTRG.11924	NM_024438	Dusp19	3	MSTRG.11924.1	chr2	80464365	80464517	4	2.22289
MSTRG.11927	NM_027091	Nup35	1	MSTRG.11927.1	chr2	80478969	80479089	8	5.60708
MSTRG.11927	NM_001190179	Nup35	3	MSTRG.11927.3	chr2	80484309	80484436	9	11.2233
MSTRG.1193	NM_016805	Hnrnpu	12	MSTRG.1193.1	chr1	180266013	180266086	13	2.83962
MSTRG.1193	NM_016805	Hnrnpu	2	MSTRG.1193.2	chr1	180259999	180260070	5	24.625
MSTRG.1193	NM_016805	Hnrnpu	10	MSTRG.1193.3	chr1	180263678	180263777	15	2.83962
MSTRG.1193	NM_016805	Hnrnpu	2	MSTRG.1193.4	chr1	180259999	180260070	5	2.37152
MSTRG.11931	NM_026934	Zc3h15	3	MSTRG.11931.2	chr2	83497173	83497284	8	3.90861
MSTRG.11933	NM_008402	Itgav	24	MSTRG.11933.1	chr2	83635596	83635701	30	2.34802
MSTRG.11935	NM_175514	Fam171b	3	MSTRG.11935.2	chr2	83695594	83695686	8	6.263
MSTRG.11937	NM_001177319	Tfpi	2	MSTRG.11937.1	chr2	84284167	84284295	9	4.25638
MSTRG.11937	NM_001177319	Tfpi	2	MSTRG.11937.2	chr2	84284167	84284295	9	10.9655
MSTRG.11937	NM_001177319	Tfpi	3	MSTRG.11937.6	chr2	84284897	84285073	8	2.18255
MSTRG.11942	NM_001085453	Ctnnd1	10	MSTRG.11942.1	chr2	84454045	84454162	18	1.2754
MSTRG.11942	NM_001085453	Ctnnd1	11	MSTRG.11942.10	chr2	84455245	84455428	18	1.2754
MSTRG.11942	NM_001085453	Ctnnd1	10	MSTRG.11942.2	chr2	84454045	84454162	17	1.2754
MSTRG.11942	NM_001085453	Ctnnd1	10	MSTRG.11942.3	chr2	84454045	84454162	17	1.2754
MSTRG.11942	NM_001085453	Ctnnd1	11	MSTRG.11942.9	chr2	84455245	84455428	18	1.2754
MSTRG.1196	NM_026626	Efcab2	1	MSTRG.1196.1	chr1	180336012	180336264	7	4.97581
MSTRG.1196	NM_026626	Efcab2	4	MSTRG.1196.4	chr1	180405013	180405092	6	4.72595
MSTRG.11960	NM_001081260	Tnks1bp1	11	MSTRG.11960.1	chr2	84912253	84912325	12	1.16668
MSTRG.11960	NM_001081260	Tnks1bp1	11	MSTRG.11960.2	chr2	84912253	84912325	12	1.16668
MSTRG.11960	NM_001081260	Tnks1bp1	11	MSTRG.11960.3	chr2	84912253	84912325	12	1.16668
MSTRG.11968	NM_008982	Ptprj	3	MSTRG.11968.4	chr2	90280782	90280942	8	10.3949
MSTRG.11968	NM_008982	Ptprj	19	MSTRG.11968.6	chr2	90304621	90304884	15	10.3949
MSTRG.11971	NM_018828	Fnbp4	10	MSTRG.11971.1	chr2	90605987	90606091	16	1.43197
MSTRG.11971	NM_018828	Fnbp4	10	MSTRG.11971.4	chr2	90605987	90606091	17	1.43197
MSTRG.11971	NM_018828	Fnbp4	11	MSTRG.11971.6	chr2	90607565	90607698	18	1.43197
MSTRG.11971	NM_018828	Fnbp4	11	MSTRG.11971.7	chr2	90607565	90607698	17	1.43197
MSTRG.11971	NM_018828	Fnbp4	3	MSTRG.11971.8	chr2	90591225	90591361	19	1.43197
MSTRG.11979	NM_025576	Ptpmt1	1	MSTRG.11979.1	chr2	90750870	90751476	3	5.39847
MSTRG.11979	NM_025576	Ptpmt1	2	MSTRG.11979.3	chr2	90754141	90754332	5	7.87682
MSTRG.11981	NM_198683	Celf1	10	MSTRG.11981.6	chr2	90849362	90849472	15	2.20908
MSTRG.11981	NM_198683	Celf1	11	MSTRG.11981.7	chr2	90850550	90850735	14	2.20908
MSTRG.11981	NM_198683	Celf1	11	MSTRG.11981.8	chr2	90850550	90850735	13	2.20908
MSTRG.11981	NM_198683	Celf1	11	MSTRG.11981.9	chr2	90850550	90850735	14	2.20908
MSTRG.11984	NM_001290765	Slc39a13	3	MSTRG.11984.4	chr2	90903477	90903609	9	9.87073
MSTRG.11984	NM_001290765	Slc39a13	10	MSTRG.11984.5	chr2	90910312	90910472	2	1.46422
MSTRG.11987	NM_145527	Madd	26	MSTRG.11987.6	chr2	91010174	91010409	32	2.3864
MSTRG.11987	NM_145527	Madd	26	MSTRG.11987.7	chr2	91010174	91010409	32	2.3864
MSTRG.11987	NM_145527	Madd	24	MSTRG.11987.8	chr2	91007968	91008071	33	2.3864
MSTRG.11989	NM_007387	Acp2	11	MSTRG.11989.1	chr2	91050764	91054255	10	2.20908
MSTRG.1199	NM_027188	Smyd3	3	MSTRG.1199.1	chr1	180973868	180974042	8	5.58993
MSTRG.11990	NM_028119	Ddb2	3	MSTRG.11990.1	chr2	91052607	91052771	9	1.17297
MSTRG.11990	NM_028119	Ddb2	1	MSTRG.11990.2	chr2	91051739	91052169	8	5.31445
MSTRG.11990	NM_028119	Ddb2	1	MSTRG.11990.3	chr2	91051739	91052169	7	1.91522
MSTRG.11991	NR_015464	A330069E16Rik	1	MSTRG.11991.1	chr2	91077303	91077558	3	2.36755
MSTRG.11992	NM_028733	Pacsin3	11	MSTRG.11992.2	chr2	91104348	91104837	10	2.36755
MSTRG.11992	NM_028733	Pacsin3	3	MSTRG.11992.3	chr2	91100328	91100418	8	2.70192
MSTRG.11996	NM_029437	Ckap5	41	MSTRG.11996.1	chr2	91456458	91456617	44	2.70192
MSTRG.11998	NM_146124	Arhgap1	8	MSTRG.11998.1	chr2	91509343	91509450	16	10.0304
MSTRG.11998	NM_146124	Arhgap1	10	MSTRG.11998.2	chr2	91509809	91509886	14	10.0304
MSTRG.11998	NM_146124	Arhgap1	9	MSTRG.11998.7	chr2	91509542	91509618	15	10.0304
MSTRG.120	NM_001081080	Phf3	11	MSTRG.120.1	chr1	30877976	30878159	16	5.63421
MSTRG.120	NM_001081080	Phf3	11	MSTRG.120.4	chr1	30877976	30878159	15	5.63421
MSTRG.12001	NM_145528	Atg13	10	MSTRG.12001.2	chr2	91526658	91526698	11	1.29343
MSTRG.12004	NM_172669	Ambra1	11	MSTRG.12004.3	chr2	91665409	91665509	17	37.1386
MSTRG.12007	NM_138306	Dgkz	24	MSTRG.12007.2	chr2	91780915	91781031	31	24.4562
MSTRG.12007	NM_138306	Dgkz	24	MSTRG.12007.4	chr2	91780915	91781031	31	24.4562
MSTRG.12007	NM_138306	Dgkz	25	MSTRG.12007.5	chr2	91781122	91781193	30	24.4562
MSTRG.12007	NM_138306	Dgkz	24	MSTRG.12007.7	chr2	91780915	91781031	25	24.4562
MSTRG.12007	NM_138306	Dgkz	24	MSTRG.12007.9	chr2	91780915	91781031	31	24.4562
MSTRG.12011	NM_138755	Phf21a	3	MSTRG.12011.1	chr2	92055621	92055732	19	9.96183
MSTRG.12011	NM_138755	Phf21a	3	MSTRG.12011.11	chr2	92055621	92055732	19	9.96183
MSTRG.12011	NM_138755	Phf21a	3	MSTRG.12011.2	chr2	92055621	92055732	19	9.96183
MSTRG.12011	NM_001109690	Phf21a	9	MSTRG.12011.3	chr2	92188153	92188204	18	9.96183
MSTRG.12011	NM_138755	Phf21a	2	MSTRG.12011.4	chr2	92054206	92054246	19	9.96183
MSTRG.12011	NM_138755	Phf21a	3	MSTRG.12011.5	chr2	92055621	92055732	19	9.96183
MSTRG.12011	NM_001109690	Phf21a	15	MSTRG.12011.8	chr2	92199263	92199366	21	9.96183
MSTRG.12011	NM_138755	Phf21a	2	MSTRG.12011.9	chr2	92054206	92054246	20	9.96183
MSTRG.12017	NM_001202445	Mapk8ip1	12	MSTRG.12017.1	chr2	92232314	92232840	11	1.74108
MSTRG.12025	NM_001177536	Prdm11	3	MSTRG.12025.1	chr2	92833521	92833588	7	4.38065
MSTRG.12025	NM_001177536	Prdm11	2	MSTRG.12025.5	chr2	92820668	92820855	4	1.01605
MSTRG.12028	NM_001025246	Trp53i11	1	MSTRG.12028.1	chr2	93027741	93027904	8	4.01446
MSTRG.12028	NM_001025246	Trp53i11	1	MSTRG.12028.2	chr2	93027741	93027904	8	4.30626
MSTRG.12028	NM_001025246	Trp53i11	1	MSTRG.12028.3	chr2	93027741	93027904	9	4.81166
MSTRG.12028	NM_001025246	Trp53i11	2	MSTRG.12028.5	chr2	93037054	93037135	8	3.52216
MSTRG.12028	NM_001025246	Trp53i11	2	MSTRG.12028.6	chr2	93037054	93037135	8	3.99037
MSTRG.12029	NM_183180	Tspan18	10	MSTRG.12029.2	chr2	93174429	93174644	11	9.25952
MSTRG.12029	NM_183180	Tspan18	9	MSTRG.12029.3	chr2	93152104	93152184	3	1.37587
MSTRG.12033	NM_010163	Ext2	11	MSTRG.12033.2	chr2	93646182	93646298	15	9.09736
MSTRG.12033	NM_010163	Ext2	3	MSTRG.12033.3	chr2	93544640	93544768	5	9.09736
MSTRG.12034	NM_001290782	Accs	12	MSTRG.12034.1	chr2	93684360	93684430	14	2.77867
MSTRG.12037	NM_026944	Alkbh3	3	MSTRG.12037.1	chr2	93836340	93836549	6	4.76285
MSTRG.12037	NM_026944	Alkbh3	3	MSTRG.12037.2	chr2	93836340	93836549	7	3.34962
MSTRG.12037	NM_026944	Alkbh3	3	MSTRG.12037.4	chr2	93836340	93836549	8	16.5613
MSTRG.12038	NM_019657	Hsd17b12	1	MSTRG.12038.1	chr2	93872854	93873818	8	3.53171
MSTRG.1204	NM_026375	Ahctf1	3	MSTRG.1204.2	chr1	181678688	181678821	8	1.45013
MSTRG.12041	NM_183106	Ttc17	21	MSTRG.12041.2	chr2	94217758	94217889	24	1.10955
MSTRG.12041	NM_183106	Ttc17	12	MSTRG.12041.3	chr2	94202857	94202934	12	1.10955
MSTRG.12041	NM_183106	Ttc17	21	MSTRG.12041.5	chr2	94217758	94217889	24	1.10955
MSTRG.12041	NM_183106	Ttc17	8	MSTRG.12041.6	chr2	94172950	94173209	9	1.10955
MSTRG.12041	NM_183106	Ttc17	8	MSTRG.12041.7	chr2	94172950	94173209	19	1.10955
MSTRG.12044	NM_178725	Lrrc4c	2	MSTRG.12044.3	chr2	97443646	97443697	4	1.97786
MSTRG.1206	NM_001346805	Cdc42bpa	23	MSTRG.1206.2	chr1	182067861	182067997	37	11.6008
MSTRG.1206	NM_001346805	Cdc42bpa	22	MSTRG.1206.3	chr1	182066783	182066888	38	11.6008
MSTRG.1206	NM_001346805	Cdc42bpa	22	MSTRG.1206.4	chr1	182066783	182066888	38	11.6008
MSTRG.1206	NM_001346805	Cdc42bpa	22	MSTRG.1206.5	chr1	182066783	182066888	37	11.6008
MSTRG.12062	NM_001290784	Ldlrad3	2	MSTRG.12062.4	chr2	101794986	101795331	3	2.00606
MSTRG.12062	NM_178886	Ldlrad3	3	MSTRG.12062.5	chr2	101898064	101898198	6	8.66716
MSTRG.12070	NM_019735	Apip	1	MSTRG.12070.1	chr2	102913832	102913998	8	7.69951
MSTRG.12076	NM_153126	Nat10	26	MSTRG.12076.1	chr2	103594216	103594387	27	5.81414
MSTRG.12076	NM_001111292	Caprin1	1	MSTRG.12076.8	chr2	103607264	103608626	19	5.81414
MSTRG.12083	NM_008505	Lmo2	2	MSTRG.12083.1	chr2	103816162	103816377	4	1.59782
MSTRG.12085	NM_212433	Fbxo3	10	MSTRG.12085.1	chr2	103894993	103895183	11	5.48753
MSTRG.12086	NM_181858	Cd59b	2	MSTRG.12086.1	chr2	103919015	103919093	3	5.48753
MSTRG.12094	NM_001037326	Cstf3	1	MSTRG.12094.1	chr2	104430641	104430859	4	3.72015
MSTRG.12094	NM_145529	Cstf3	19	MSTRG.12094.5	chr2	104504226	104504320	5	3.07679
MSTRG.12096	NM_177190	Tcp11l1	10	MSTRG.12096.1	chr2	104552133	104552319	10	5.62724
MSTRG.12096	NM_177190	Tcp11l1	10	MSTRG.12096.3	chr2	104552133	104552319	3	5.62724
MSTRG.121	NM_011200	Ptp4a1	1	MSTRG.121.1	chr1	30997148	31000168	6	5.63421
MSTRG.1210	NM_001081175	Itpkb	7	MSTRG.1210.2	chr1	182351406	182351477	3	2.99032
MSTRG.12110	NM_001310146	Pax6	9	MSTRG.12110.10	chr2	105535463	105535613	12	10.3228
MSTRG.12110	NM_001310146	Pax6	8	MSTRG.12110.12	chr2	105532894	105533009	13	10.3228
MSTRG.12110	NM_001310146	Pax6	7	MSTRG.12110.13	chr2	105532627	105532777	14	10.3228
MSTRG.12110	NM_001310146	Pax6	6	MSTRG.12110.15	chr2	105532351	105532433	15	10.3228
MSTRG.12110	NM_001310146	Pax6	7	MSTRG.12110.19	chr2	105532627	105532777	14	2.00578
MSTRG.12110	NM_001310146	Pax6	7	MSTRG.12110.2	chr2	105532627	105532777	14	10.3228
MSTRG.12110	NM_001310146	Pax6	8	MSTRG.12110.20	chr2	105532894	105533009	13	10.3228
MSTRG.12110	NM_001310145	Pax6	3	MSTRG.12110.25	chr2	105524908	105524949	9	10.3228
MSTRG.12110	NM_001310146	Pax6	7	MSTRG.12110.3	chr2	105532627	105532777	14	10.3228
MSTRG.12110	NM_001310146	Pax6	7	MSTRG.12110.4	chr2	105532627	105532777	14	10.3228
MSTRG.12110	NM_001310146	Pax6	8	MSTRG.12110.5	chr2	105532894	105533009	13	10.3228
MSTRG.12110	NM_001310146	Pax6	6	MSTRG.12110.6	chr2	105532351	105532433	15	10.3228
MSTRG.12112	NM_023876	Elp4	1	MSTRG.12112.1	chr2	105537477	105543018	3	8.02233
MSTRG.12113	NM_028260	Immp1l	1	MSTRG.12113.1	chr2	105744795	105744887	6	7.0393
MSTRG.12119	NR_137201	BB218582	2	MSTRG.12119.2	chr2	106483858	106484032	3	5.34859
MSTRG.1212	NM_007415	Parp1	20	MSTRG.1212.2	chr1	182529084	182529211	23	2.54264
MSTRG.12120	NM_001143683	Mpped2	4	MSTRG.12120.2	chr2	106623790	106624015	6	8.67398
MSTRG.12123	NM_173750	Arl14ep	4	MSTRG.12123.3	chr2	106809229	106809715	4	7.95068
MSTRG.12123	NM_173750	Arl14ep	4	MSTRG.12123.4	chr2	106809229	106809715	4	2.04007
MSTRG.12128	NM_029790	Mettl15	3	MSTRG.12128.2	chr2	108977498	108977689	6	1.04039
MSTRG.12128	NM_029790	Mettl15	3	MSTRG.12128.3	chr2	108977498	108977689	6	4.73462
MSTRG.12131	NM_011699	Lin7c	1	MSTRG.12131.1	chr2	109731035	109731078	4	13.0564
MSTRG.12132	NM_172671	Lgr4	11	MSTRG.12132.2	chr2	109842623	109842694	18	7.29537
MSTRG.12132	NM_172671	Lgr4	11	MSTRG.12132.3	chr2	109842623	109842694	17	7.29537
MSTRG.12132	NM_172671	Lgr4	11	MSTRG.12132.4	chr2	109842623	109842694	18	7.29537
MSTRG.12133	NM_026613	Ccdc34	1	MSTRG.12133.1	chr2	109857974	109858371	7	1.16875
MSTRG.12140	NM_133648	Slc12a6	21	MSTRG.12140.1	chr2	112196617	112196748	24	33.8377
MSTRG.12140	NM_133648	Slc12a6	23	MSTRG.12140.2	chr2	112197925	112198109	23	33.8377
MSTRG.12142	NM_024254	Katnbl1	1	MSTRG.12142.1	chr2	112219368	112219514	9	4.90764
MSTRG.1215	NM_001103182	Lin9	10	MSTRG.1215.3	chr1	182599263	182599364	16	6.52946
MSTRG.12152	NM_009162	Scg5	3	MSTRG.12152.2	chr2	113628893	113629005	5	4.8621
MSTRG.12163	NM_001346038	Meis2	10	MSTRG.12163.1	chr2	115887187	115887328	13	7.58046
MSTRG.12170	NM_026620	Fam98b	1	MSTRG.12170.1	chr2	117075475	117075574	7	5.49607
MSTRG.12180	NM_001001982	A430105I19Rik	11	MSTRG.12180.2	chr2	118588242	118588397	10	4.49499
MSTRG.12184	NM_019826	Ivd	1	MSTRG.12184.1	chr2	118687736	118687903	10	2.07632
MSTRG.12184	NM_019826	Ivd	11	MSTRG.12184.3	chr2	118703611	118703683	11	5.13756
MSTRG.12185	NM_001045523	Bahd1	1	MSTRG.12185.1	chr2	118727351	118727493	7	6.03594
MSTRG.12187	NM_199310	Ccdc32	3	MSTRG.12187.2	chr2	118852874	118853123	4	5.13756
MSTRG.12190	NM_029617	Knl1	20	MSTRG.12190.1	chr2	118925498	118925566	24	2.94979
MSTRG.12193	NM_011234	Rad51	10	MSTRG.12193.2	chr2	118960785	118961806	2	1.23235
MSTRG.12196	NM_139139	Dnajc17	11	MSTRG.12196.2	chr2	119034424	119034531	11	5.41566
MSTRG.12198	NM_028054	Zfyve19	10	MSTRG.12198.1	chr2	119042168	119042277	11	1.9472
MSTRG.12198	NM_028054	Zfyve19	10	MSTRG.12198.4	chr2	119042168	119042277	11	1.9472
MSTRG.12198	NM_028054	Zfyve19	4	MSTRG.12198.6	chr2	119036917	119037035	10	1.85124
MSTRG.12200	NR_030683	Gm14207	3	MSTRG.12200.2	chr2	119150904	119151065	3	1.2573
MSTRG.12203	NM_026574	Ino80	25	MSTRG.12203.2	chr2	119268119	119268328	35	1.2573
MSTRG.12211	NM_027175	Ndufaf1	1	MSTRG.12211.1	chr2	119481187	119481528	5	5.44889
MSTRG.12211	NM_027175	Ndufaf1	1	MSTRG.12211.2	chr2	119481187	119481528	5	4.37461
MSTRG.12216	NM_001163701	Rpap1	21	MSTRG.12216.1	chr2	119605792	119605912	24	2.04207
MSTRG.12222	NM_001164274	Mga	19	MSTRG.12222.1	chr2	119783893	119784099	24	19.6797
MSTRG.12222	NM_001164274	Mga	19	MSTRG.12222.4	chr2	119783893	119784099	24	19.6797
MSTRG.12224	NM_011941	Mapkbp1	24	MSTRG.12224.1	chr2	119847826	119847971	30	1.98949
MSTRG.12226	NR_104353	Gm28042	25	MSTRG.12226.1	chr2	119866214	119866380	26	1.98949
MSTRG.12226	NR_104353	Gm28042	26	MSTRG.12226.5	chr2	119866857	119867043	25	1.98949
MSTRG.12229	NM_173734	Tmem87a	3	MSTRG.12229.5	chr2	120185775	120185830	20	1.98949
MSTRG.12229	NM_173734	Tmem87a	3	MSTRG.12229.7	chr2	120185775	120185830	20	1.98949
MSTRG.12229	NM_173734	Tmem87a	3	MSTRG.12229.8	chr2	120185775	120185830	20	1.98949
MSTRG.12232	NM_001109761	Capn3	21	MSTRG.12232.3	chr2	120330209	120330655	20	4.98684
MSTRG.12234	NM_011743	Zfp106	1	MSTRG.12234.1	chr2	120332556	120335878	20	1.01543
MSTRG.12240	NM_026891	Cdan1	24	MSTRG.12240.3	chr2	120555425	120555538	28	9.38805
MSTRG.12243	NM_009461	Ubr1	43	MSTRG.12243.2	chr2	120775776	120775906	46	9.38805
MSTRG.12247	NM_001290812	Adal	9	MSTRG.12247.1	chr2	120981071	120982416	11	1.83045
MSTRG.12248	NM_001290819	Zscan29	1	MSTRG.12248.1	chr2	120984009	120987285	4	2.56468
MSTRG.12248	NM_001290819	Zscan29	2	MSTRG.12248.3	chr2	120989483	120989938	4	2.57666
MSTRG.12249	NM_153387	Tubgcp4	11	MSTRG.12249.1	chr2	121014261	121014366	11	1.18769
MSTRG.12249	NM_153387	Tubgcp4	12	MSTRG.12249.2	chr2	121015098	121015205	18	1.18769
MSTRG.12249	NM_153387	Tubgcp4	11	MSTRG.12249.3	chr2	121014261	121014366	16	1.18769
MSTRG.12250	NM_001290830	Trp53bp1	24	MSTRG.12250.1	chr2	121095640	121095724	27	10.6278
MSTRG.12250	NM_001290830	Trp53bp1	23	MSTRG.12250.2	chr2	121084880	121085004	28	10.6278
MSTRG.12252	NM_001173506	Map1a	2	MSTRG.12252.2	chr2	121124333	121124415	7	10.6278
MSTRG.12253	NM_178795	Ppip5k1	25	MSTRG.12253.3	chr2	121174430	121174584	30	10.6278
MSTRG.12253	NM_178795	Ppip5k1	24	MSTRG.12253.4	chr2	121174203	121174304	31	10.6278
MSTRG.12262	NM_001081975	Mfap1b	3	MSTRG.12262.1	chr2	121290515	121290674	9	6.6937
MSTRG.12262	NM_001081975	Mfap1b	3	MSTRG.12262.3	chr2	121290515	121290674	6	13.5047
MSTRG.12262	NM_026220	Mfap1a	3	MSTRG.12262.5	chr2	121323065	121323224	7	4.62893
MSTRG.12262	NM_026220	Mfap1a	3	MSTRG.12262.6	chr2	121323065	121323224	6	6.74121
MSTRG.12265	NM_172673	Frmd5	12	MSTRG.12265.2	chr2	121411642	121411720	14	1.40443
MSTRG.12265	NM_172673	Frmd5	11	MSTRG.12265.3	chr2	121402058	121402155	15	1.40443
MSTRG.12276	NM_001013829	Shf	1	MSTRG.12276.1	chr2	122174628	122175275	5	3.53383
MSTRG.1228	NM_026171	Nvl	21	MSTRG.1228.2	chr1	183069385	183069437	22	1.43983
MSTRG.1228	NM_026171	Nvl	20	MSTRG.1228.3	chr1	183069202	183069298	23	1.43983
MSTRG.12283	NR_027888	Sqor	10	MSTRG.12283.2	chr2	122635017	122635287	10	2.80586
MSTRG.12284	NM_199240	Sema6d	10	MSTRG.12284.5	chr2	124483707	124483838	18	4.79994
MSTRG.12284	NM_199240	Sema6d	11	MSTRG.12284.9	chr2	124484146	124484301	9	4.79994
MSTRG.12288	NM_001162418	Myef2	9	MSTRG.12288.1	chr2	124935406	124935559	17	1.95321
MSTRG.12288	NM_001162418	Myef2	8	MSTRG.12288.2	chr2	124934890	124934939	17	1.95321
MSTRG.12288	NM_001162418	Myef2	11	MSTRG.12288.4	chr2	124939585	124939678	12	1.95321
MSTRG.12291	NM_001081091	Cep152	24	MSTRG.12291.2	chr2	125445402	125445626	28	1.05059
MSTRG.12292	NM_199022	Shc4	3	MSTRG.12292.1	chr2	125474882	125475055	9	4.65076
MSTRG.12292	NM_199022	Shc4	3	MSTRG.12292.3	chr2	125474882	125475055	9	4.36916
MSTRG.12300	NM_026981	Dtwd1	3	MSTRG.12300.2	chr2	125984146	125984289	5	2.13729
MSTRG.12304	NM_001252580	Usp8	18	MSTRG.12304.3	chr2	126583856	126583988	4	3.21501
MSTRG.12306	NM_001164325	Trpm7	3	MSTRG.12306.3	chr2	126621179	126621230	9	1.16167
MSTRG.12307	NM_023220	Sppl2a	10	MSTRG.12307.2	chr2	126749192	126749343	16	1.16167
MSTRG.1231	NM_145514	Wdr26	11	MSTRG.1231.1	chr1	183133155	183133291	14	1.26403
MSTRG.1231	NM_145514	Wdr26	11	MSTRG.1231.3	chr1	183133155	183133291	14	1.26403
MSTRG.12310	NM_026678	Blvra	3	MSTRG.12310.1	chr2	126908668	126908786	8	8.74491
MSTRG.12310	NM_026678	Blvra	3	MSTRG.12310.4	chr2	126908668	126908786	8	6.55461
MSTRG.12316	NM_175145	Tmem127	4	MSTRG.12316.1	chr2	127082693	127086500	3	6.07585
MSTRG.12318	NM_029629	Fahd2a	3	MSTRG.12318.2	chr2	127262473	127262581	7	2.91141
MSTRG.12321	NM_029963	Mrps5	11	MSTRG.12321.2	chr2	127428121	127428257	12	2.19501
MSTRG.12327	NM_001284410	Bcl2l11	1	MSTRG.12327.5	chr2	127953311	127953548	4	8.38014
MSTRG.12327	NM_001284410	Bcl2l11	3	MSTRG.12327.7	chr2	127954661	127954750	5	4.15967
MSTRG.12328	NR_028591	Gm14005	1	MSTRG.12328.3	chr2	128197844	128198163	3	8.51107
MSTRG.12330	NM_008569	Anapc1	44	MSTRG.12330.1	chr2	128505845	128505945	46	2.85724
MSTRG.12330	NM_008569	Anapc1	45	MSTRG.12330.2	chr2	128506130	128506181	45	2.85724
MSTRG.12330	NM_008569	Anapc1	43	MSTRG.12330.4	chr2	128505256	128505338	47	2.85724
MSTRG.12332	NM_028248	Tmem87b	3	MSTRG.12332.1	chr2	128650152	128650246	19	2.85724
MSTRG.12334	NM_020594	Zc3h8	2	MSTRG.12334.2	chr2	128754623	128754664	8	1.39251
MSTRG.12334	NM_020594	Zc3h8	2	MSTRG.12334.3	chr2	128754623	128754664	8	6.87321
MSTRG.12335	NM_178404	Zc3h6	11	MSTRG.12335.1	chr2	128841136	128841369	14	7.31832
MSTRG.12337	NM_009086	Polr1b	14	MSTRG.12337.2	chr2	128949447	128949700	4	2.85724
MSTRG.12344	NM_015747	Slc20a1	11	MSTRG.12344.1	chr2	129036420	129037348	11	1.77597
MSTRG.12344	NM_001159593	Slc20a1	3	MSTRG.12344.2	chr2	129025919	129026059	10	10.8512
MSTRG.12345	NM_181589	Ckap2l	3	MSTRG.12345.2	chr2	129098233	129098293	9	13.3874
MSTRG.12349	NM_001291021	Sirpa	2	MSTRG.12349.2	chr2	129434640	129434996	9	7.27751
MSTRG.12349	NM_001291021	Sirpa	2	MSTRG.12349.3	chr2	129434640	129434996	9	12.4476
MSTRG.12355	NM_024193	Nop56	1	MSTRG.12355.1	chr2	130100148	130100212	9	9.39294
MSTRG.12355	NM_024193	Nop56	3	MSTRG.12355.10	chr2	130100768	130100882	10	21.4546
MSTRG.12355	NM_024193	Nop56	3	MSTRG.12355.11	chr2	130100768	130100882	10	1.82925
MSTRG.12355	NM_024193	Nop56	10	MSTRG.12355.12	chr2	130103585	130103706	11	1.82925
MSTRG.12355	NM_024193	Nop56	1	MSTRG.12355.2	chr2	130100148	130100212	10	8.6916
MSTRG.12355	NM_024193	Nop56	11	MSTRG.12355.3	chr2	130103892	130104026	11	8.6916
MSTRG.12355	NM_024193	Nop56	1	MSTRG.12355.4	chr2	130100148	130100212	10	1.97162
MSTRG.12355	NM_024193	Nop56	11	MSTRG.12355.5	chr2	130103892	130104026	11	1.97162
MSTRG.12355	NM_024193	Nop56	1	MSTRG.12355.6	chr2	130100148	130100212	8	1.9546
MSTRG.12355	NM_024193	Nop56	1	MSTRG.12355.7	chr2	130100148	130100212	10	7.20978
MSTRG.12355	NM_024193	Nop56	11	MSTRG.12355.8	chr2	130103892	130104026	11	1.97162
MSTRG.12360	NM_001110513	Ebf4	10	MSTRG.12360.1	chr2	130185740	130185866	18	1.96161
MSTRG.12362	NM_019696	Cpxm1	11	MSTRG.12362.1	chr2	130221565	130221704	14	3.8309
MSTRG.12362	NM_019696	Cpxm1	12	MSTRG.12362.3	chr2	130221844	130221953	13	3.8309
MSTRG.12366	NM_030559	Vps16	20	MSTRG.12366.1	chr2	130267909	130267986	24	2.16996
MSTRG.12367	NM_001163688	Ptpra	19	MSTRG.12367.1	chr2	130375427	130375578	22	2.16996
MSTRG.12368	NR_040348	4930473A02Rik	3	MSTRG.12368.2	chr2	130370672	130370801	11	1.0784
MSTRG.12369	NM_207207	Mrps26	3	MSTRG.12369.1	chr2	130390044	130390167	7	2.16996
MSTRG.12369	NM_207207	Mrps26	1	MSTRG.12369.2	chr2	130389493	130389726	6	4.80194
MSTRG.12375	NM_029832	Ddrgk1	3	MSTRG.12375.1	chr2	130480922	130480978	9	36.268
MSTRG.12377	NM_029432	4930402H24Rik	1	MSTRG.12377.1	chr2	130531936	130535054	5	7.87791
MSTRG.12377	NM_029432	4930402H24Rik	25	MSTRG.12377.2	chr2	130604153	130604240	36	9.72809
MSTRG.12381	NM_009730	Atrn	24	MSTRG.12381.2	chr2	130830184	130830341	29	1.40646
MSTRG.12393	NM_153501	Pank2	6	MSTRG.12393.4	chr2	131119135	131119260	4	3.30569
MSTRG.12399	NM_011170	Prnp	2	MSTRG.12399.5	chr2	131737931	131738028	3	1.75338
MSTRG.12401	NM_175445	Rassf2	10	MSTRG.12401.1	chr2	131838298	131838388	11	4.70679
MSTRG.12404	NM_027478	Tmem230	3	MSTRG.12404.3	chr2	132071692	132071810	4	4.70679
MSTRG.12407	NM_138651	Cds2	12	MSTRG.12407.1	chr2	132130589	132130692	12	2.52857
MSTRG.12409	NM_028637	1110034G24Rik	2	MSTRG.12409.1	chr2	132517686	132517867	3	8.27639
MSTRG.12411	NM_175113	Trmt6	10	MSTRG.12411.1	chr2	132637784	132637911	11	4.88886
MSTRG.12411	NM_175113	Trmt6	10	MSTRG.12411.2	chr2	132637784	132637911	11	4.88886
MSTRG.12421	NM_013829	Plcb4	23	MSTRG.12421.1	chr2	135796130	135796181	39	5.90182
MSTRG.12424	NM_001291056	Snap25	3	MSTRG.12424.3	chr2	136584047	136584088	6	2.64866
MSTRG.12424	NM_001291056	Snap25	3	MSTRG.12424.4	chr2	136584047	136584088	7	2.37915
MSTRG.12428	NM_013822	Jag1	24	MSTRG.12428.2	chr2	136932603	136932654	25	1.31808
MSTRG.12428	NM_013822	Jag1	21	MSTRG.12428.3	chr2	136921929	136922059	24	1.31808
MSTRG.12428	NM_013822	Jag1	24	MSTRG.12428.4	chr2	136932603	136932654	27	1.31808
MSTRG.12432	NM_001289611	Tasp1	2	MSTRG.12432.9	chr2	139821809	139821893	8	4.36257
MSTRG.12437	NM_001013802	Macrod2	3	MSTRG.12437.3	chr2	140278315	140278422	19	9.39625
MSTRG.1244	NM_001083120	Enah	11	MSTRG.1244.5	chr1	183860809	183860893	14	2.66243
MSTRG.1244	NM_001083120	Enah	12	MSTRG.1244.6	chr1	183886525	183886702	5	2.66243
MSTRG.12441	NM_021335	Snrpb2	3	MSTRG.12441.2	chr2	142890912	142891084	7	3.09685
MSTRG.12443	NM_008792	Pcsk2	11	MSTRG.12443.2	chr2	143626740	143626967	11	1.48408
MSTRG.12456	NM_028984	Mgme1	3	MSTRG.12456.1	chr2	144102051	144102267	5	3.06019
MSTRG.12464	NM_172859	Dzank1	12	MSTRG.12464.2	chr2	144327163	144327255	16	1.75884
MSTRG.12469	NM_025314	Dtd1	3	MSTRG.12469.2	chr2	144442928	144443163	7	34.3077
MSTRG.12471	NM_053195	Slc24a3	11	MSTRG.12471.1	chr2	145430158	145430318	17	11.5543
MSTRG.12473	NM_028724	Rin2	12	MSTRG.12473.2	chr2	145709058	145709221	12	1.19349
MSTRG.1249	NM_007853	Degs1	2	MSTRG.1249.2	chr1	184209107	184209849	3	5.47859
MSTRG.12491	NM_028986	Gzf1	2	MSTRG.12491.2	chr2	148509330	148510704	5	6.43797
MSTRG.12492	NM_019632	Napb	3	MSTRG.12492.1	chr2	148524667	148524735	5	4.92739
MSTRG.12496	NM_027017	3300002I08Rik	1	MSTRG.12496.1	chr2	150136673	150136954	3	2.36405
MSTRG.12496	NM_027017	3300002I08Rik	3	MSTRG.12496.3	chr2	150170316	150170442	4	2.96308
MSTRG.12510	NM_024465	Abhd12	12	MSTRG.12510.1	chr2	150684096	150684220	12	4.00889
MSTRG.1252	NM_009794	Capn2	21	MSTRG.1252.1	chr1	184447249	184447614	20	1.02687
MSTRG.12532	NM_007788	Csnk2a1	11	MSTRG.12532.1	chr2	152101134	152101282	13	1.85553
MSTRG.12532	NM_007788	Csnk2a1	11	MSTRG.12532.11	chr2	152101134	152101282	13	1.85553
MSTRG.12532	NM_007788	Csnk2a1	11	MSTRG.12532.3	chr2	152101134	152101282	13	1.85553
MSTRG.12532	NM_007788	Csnk2a1	11	MSTRG.12532.4	chr2	152101134	152101282	13	1.85553
MSTRG.12532	NM_007788	Csnk2a1	11	MSTRG.12532.6	chr2	152101134	152101282	13	1.85553
MSTRG.12532	NM_007788	Csnk2a1	11	MSTRG.12532.7	chr2	152101134	152101282	13	1.85553
MSTRG.12532	NM_007788	Csnk2a1	11	MSTRG.12532.8	chr2	152101134	152101282	13	1.85553
MSTRG.12535	NM_024196	Tbc1d20	1	MSTRG.12535.1	chr2	152119608	152119776	8	18.9405
MSTRG.12536	NM_001083921	Rbck1	12	MSTRG.12536.1	chr2	152157770	152158161	11	2.11911
MSTRG.12536	NM_001083921	Rbck1	12	MSTRG.12536.2	chr2	152157770	152158161	10	2.11911
MSTRG.12536	NM_001083921	Rbck1	12	MSTRG.12536.3	chr2	152157770	152158161	11	2.11911
MSTRG.12536	NM_001083921	Rbck1	12	MSTRG.12536.4	chr2	152157770	152158161	10	2.11911
MSTRG.1254	NM_144796	Susd4	2	MSTRG.1254.1	chr1	184763194	184763406	9	7.29879
MSTRG.12552	NM_053091	Cox4i2	4	MSTRG.12552.1	chr2	152586374	152586505	4	1.50507
MSTRG.12553	NM_009743	Bcl2l1	3	MSTRG.12553.6	chr2	152657339	152657464	3	18.0892
MSTRG.12557	NM_145744	Dusp15	2	MSTRG.12557.2	chr2	152771163	152771237	6	2.61943
MSTRG.12563	NM_145536	Ccm2l	3	MSTRG.12563.3	chr2	152896377	152896460	9	2.70366
MSTRG.12565	NM_133847	Tm9sf4	11	MSTRG.12565.3	chr2	153021047	153021128	18	1.38106
MSTRG.12571	NM_001039939	Asxl1	11	MSTRG.12571.1	chr2	153223112	153223736	12	6.01219
MSTRG.12572	NM_001001986	Nol4l	3	MSTRG.12572.3	chr2	153243099	153243221	10	6.01219
MSTRG.12575	NM_001271747	Dnmt3b	3	MSTRG.12575.10	chr2	153487879	153487940	20	598.506
MSTRG.12582	NM_025876	Cdk5rap1	11	MSTRG.12582.1	chr2	154193950	154193984	15	9.10171
MSTRG.12582	NM_025876	Cdk5rap1	11	MSTRG.12582.3	chr2	154193950	154193984	14	9.10171
MSTRG.12585	NM_009823	Cbfa2t2	4	MSTRG.12585.1	chr2	154336244	154336333	10	9.10171
MSTRG.12585	NM_009823	Cbfa2t2	4	MSTRG.12585.5	chr2	154336244	154336333	10	10.8342
MSTRG.12585	NM_172860	Cbfa2t2	10	MSTRG.12585.8	chr2	154356958	154357148	11	9.10171
MSTRG.12586	NM_021546	Necab3	11	MSTRG.12586.1	chr2	154381320	154381428	18	3.65248
MSTRG.12586	NM_021546	Necab3	12	MSTRG.12586.3	chr2	154382793	154382817	17	3.65248
MSTRG.12587	NM_029305	1700003F12Rik	1	MSTRG.12587.1	chr2	154374640	154374803	2	3.65248
MSTRG.12587	NM_029305	1700003F12Rik	1	MSTRG.12587.2	chr2	154374640	154374803	2	3.65248
MSTRG.12594	NM_001139511	Raly	8	MSTRG.12594.5	chr2	154692630	154692997	11	2.02082
MSTRG.12608	NM_144786	Ggt7	3	MSTRG.12608.2	chr2	155320582	155320719	9	1.68636
MSTRG.12608	NM_144786	Ggt7	12	MSTRG.12608.3	chr2	155330440	155330557	14	4.24176
MSTRG.12614	NM_001085378	Myh7b	41	MSTRG.12614.1	chr2	155459599	155459736	41	3.24592
MSTRG.12614	NM_001085378	Myh7b	27	MSTRG.12614.2	chr2	155454490	155454635	39	3.24592
MSTRG.12614	NM_001085378	Myh7b	27	MSTRG.12614.4	chr2	155454490	155454635	37	3.24592
MSTRG.12614	NM_001085378	Myh7b	31	MSTRG.12614.5	chr2	155456211	155456329	34	3.24592
MSTRG.12616	NM_019828	Trpc4ap	12	MSTRG.12616.3	chr2	155479229	155479414	18	3.24592
MSTRG.12622	NM_001129999	Cep250	24	MSTRG.12622.1	chr2	155811555	155811897	32	2.30476
MSTRG.12622	NM_001129999	Cep250	24	MSTRG.12622.2	chr2	155811555	155811897	33	2.30476
MSTRG.12623	NM_025516	Ergic3	12	MSTRG.12623.1	chr2	155843533	155843588	12	2.30476
MSTRG.12625	NM_170590	Cpne1	11	MSTRG.12625.3	chr2	155904310	155904390	18	1.79486
MSTRG.12625	NM_170598	Rbm12	2	MSTRG.12625.4	chr2	155929085	155929133	3	1.79486
MSTRG.12626	NM_010911	Nfs1	11	MSTRG.12626.2	chr2	155967862	155967978	13	4.8621
MSTRG.12628	NM_133242	Rbm39	11	MSTRG.12628.1	chr2	155990542	155990659	18	23.4045
MSTRG.12628	NM_133242	Rbm39	11	MSTRG.12628.10	chr2	155990542	155990659	18	23.4045
MSTRG.12628	NM_133242	Rbm39	11	MSTRG.12628.11	chr2	155990542	155990659	14	23.4045
MSTRG.12628	NM_133242	Rbm39	3	MSTRG.12628.12	chr2	155974972	155975077	19	23.4045
MSTRG.12628	NM_133242	Rbm39	11	MSTRG.12628.2	chr2	155990542	155990659	18	23.4045
MSTRG.12628	NM_133242	Rbm39	11	MSTRG.12628.3	chr2	155990542	155990659	16	23.4045
MSTRG.12628	NM_133242	Rbm39	1	MSTRG.12628.4	chr2	155972976	155973927	19	23.4045
MSTRG.12628	NM_133242	Rbm39	11	MSTRG.12628.8	chr2	155990542	155990659	18	23.4045
MSTRG.12628	NM_133242	Rbm39	11	MSTRG.12628.9	chr2	155990542	155990659	15	23.4045
MSTRG.1263	NM_001163754	Rab3gap2	24	MSTRG.1263.2	chr1	187087510	187087738	35	5.29641
MSTRG.12636	NM_001291122	Epb41l1	20	MSTRG.12636.11	chr2	156363103	156363219	21	1.29938
MSTRG.12636	NM_001291122	Epb41l1	4	MSTRG.12636.12	chr2	156320693	156320857	20	1.29938
MSTRG.12638	NM_001042488	Dlgap4	4	MSTRG.12638.5	chr2	156574680	156575092	6	3.36923
MSTRG.12638	NM_001042488	Dlgap4	6	MSTRG.12638.7	chr2	156587509	156587664	6	3.11095
MSTRG.12638	NM_001042488	Dlgap4	4	MSTRG.12638.8	chr2	156574680	156575092	6	2.83489
MSTRG.12638	NM_001042488	Dlgap4	4	MSTRG.12638.9	chr2	156574680	156575092	6	2.9541
MSTRG.12645	NM_172118	Myl9	3	MSTRG.12645.1	chr2	156606218	156606379	4	4.38405
MSTRG.12647	NM_173396	Tgif2	3	MSTRG.12647.3	chr2	156678865	156681305	3	6.07519
MSTRG.1265	NM_198653	Iars2	21	MSTRG.1265.2	chr1	187149382	187149541	22	5.29641
MSTRG.12653	NM_013865	Ndrg3	14	MSTRG.12653.1	chr2	156784203	156784238	13	1.74369
MSTRG.12654	NM_025853	Dsn1	3	MSTRG.12654.1	chr2	156823343	156823490	10	2.94711
MSTRG.12660	NM_026968	Manbal	3	MSTRG.12660.2	chr2	157221646	157222499	3	10.697
MSTRG.12660	NM_026968	Manbal	3	MSTRG.12660.3	chr2	157221646	157222499	3	3.48728
MSTRG.12662	NM_001025395	Src	11	MSTRG.12662.1	chr2	157294219	157294295	14	5.96766
MSTRG.12662	NM_001025395	Src	10	MSTRG.12662.2	chr2	157293167	157293346	15	5.96766
MSTRG.12666	NM_016916	Blcap	2	MSTRG.12666.1	chr2	157391984	157392097	3	4.0269
MSTRG.12667	NM_180960	Nnat	2	MSTRG.12667.1	chr2	157387278	157388261	2	28.7361
MSTRG.12668	NM_025680	Ctnnbl1	3	MSTRG.12668.1	chr2	157605548	157605654	4	7.17928
MSTRG.12671	NM_029282	Tti1	1	MSTRG.12671.1	chr2	157807539	157808196	8	19.3993
MSTRG.12671	NM_029282	Tti1	3	MSTRG.12671.3	chr2	157819090	157819294	8	3.94541
MSTRG.12676	NR_015463	Snhg17	3	MSTRG.12676.1	chr2	158184918	158185168	6	7.12272
MSTRG.12676	NR_015463	Snhg17	1	MSTRG.12676.2	chr2	158179436	158181777	5	4.83165
MSTRG.12676	NR_015463	Snhg17	3	MSTRG.12676.6	chr2	158184918	158185168	6	2.9538
MSTRG.12677	NM_175692	Snhg11	3	MSTRG.12677.2	chr2	158202730	158202808	6	1.83686
MSTRG.12677	NM_175692	Snhg11	3	MSTRG.12677.4	chr2	158202730	158202808	6	1.97783
MSTRG.12678	NM_001291138	Ralgapb	24	MSTRG.12678.3	chr2	158301841	158302006	30	4.20777
MSTRG.12681	NM_175419	Actr5	3	MSTRG.12681.1	chr2	158453793	158453962	9	9.73039
MSTRG.12681	NM_175419	Actr5	3	MSTRG.12681.2	chr2	158453793	158453962	8	1.39946
MSTRG.12688	NM_001291144	Dhx35	20	MSTRG.12688.3	chr2	158675218	158675289	22	1.39858
MSTRG.12689	NM_001033411	Gm826	3	MSTRG.12689.1	chr2	160152832	160153230	3	1.00603
MSTRG.12689	NM_001033411	Gm826	2	MSTRG.12689.2	chr2	160143721	160143751	4	8.30032
MSTRG.12695	NM_021280	Plcg1	24	MSTRG.12695.1	chr2	160582950	160583019	33	2.86059
MSTRG.12699	NM_173368	Chd6	25	MSTRG.12699.1	chr2	160843762	160843938	36	4.41673
MSTRG.12699	NM_173368	Chd6	1	MSTRG.12699.2	chr2	160772714	160775923	9	4.41673
MSTRG.12706	NM_026499	Srsf6	1	MSTRG.12706.1	chr2	162757244	162757513	5	81.6055
MSTRG.12706	NM_026499	Srsf6	1	MSTRG.12706.2	chr2	162757244	162757513	6	37.2349
MSTRG.12706	NM_026499	Srsf6	1	MSTRG.12706.3	chr2	162757244	162757513	6	6.78133
MSTRG.12706	NM_026499	Srsf6	1	MSTRG.12706.4	chr2	162757244	162757513	7	8.9812
MSTRG.12706	NM_026499	Srsf6	1	MSTRG.12706.5	chr2	162757244	162757513	7	10.4742
MSTRG.12708	NM_172150	Ift52	11	MSTRG.12708.2	chr2	162866363	162866450	13	2.51323
MSTRG.12713	NM_001098799	Tox2	3	MSTRG.12713.1	chr2	163101705	163101950	9	1.54667
MSTRG.12713	NM_001098799	Tox2	3	MSTRG.12713.2	chr2	163101705	163101950	9	3.73138
MSTRG.12713	NM_001098799	Tox2	3	MSTRG.12713.3	chr2	163101705	163101950	9	1.93908
MSTRG.12713	NM_001098799	Tox2	3	MSTRG.12713.4	chr2	163101705	163101950	9	25.9767
MSTRG.12713	NM_001098799	Tox2	3	MSTRG.12713.5	chr2	163101705	163101950	9	3.09944
MSTRG.12713	NM_001098799	Tox2	3	MSTRG.12713.6	chr2	163101705	163101950	9	5.75692
MSTRG.12713	NM_001098799	Tox2	3	MSTRG.12713.7	chr2	163101705	163101950	9	4.53477
MSTRG.12713	NM_001098799	Tox2	3	MSTRG.12713.9	chr2	163101705	163101950	7	1.57904
MSTRG.12717	NM_144891	Gdap1l1	1	MSTRG.12717.1	chr2	163264203	163264461	7	2.13013
MSTRG.1272	NM_001033286	Slc30a10	4	MSTRG.1272.1	chr1	187287956	187292640	3	1.48906
MSTRG.12720	NM_001099331	R3hdml	2	MSTRG.12720.1	chr2	163321425	163321543	6	62.233
MSTRG.12720	NM_001099331	R3hdml	2	MSTRG.12720.2	chr2	163321425	163321543	6	12.4839
MSTRG.12724	NM_029512	Ttpal	1	MSTRG.12724.1	chr2	163428050	163428150	5	3.28873
MSTRG.12732	NM_018753	Ywhab	3	MSTRG.12732.2	chr2	163839742	163839865	6	1.33675
MSTRG.1274	NM_009367	Tgfb2	1	MSTRG.1274.1	chr1	188446671	188449485	7	4.56238
MSTRG.12744	NM_133763	Dnttip1	10	MSTRG.12744.2	chr2	164588721	164588781	12	3.05868
MSTRG.12750	NM_133240	Acot8	1	MSTRG.12750.1	chr2	164618268	164618510	4	4.98998
MSTRG.12757	NM_146129	Pcif1	12	MSTRG.12757.1	chr2	164714594	164714766	16	4.98998
MSTRG.12757	NM_146129	Pcif1	12	MSTRG.12757.2	chr2	164714594	164714766	16	4.98998
MSTRG.12757	NM_146129	Pcif1	12	MSTRG.12757.3	chr2	164714594	164714766	16	4.98998
MSTRG.12757	NM_146129	Pcif1	14	MSTRG.12757.4	chr2	164715054	164715238	13	4.98998
MSTRG.12759	NM_199027	Zfp335	21	MSTRG.12759.1	chr2	164727996	164728236	22	2.72473
MSTRG.12759	NM_199027	Zfp335	24	MSTRG.12759.2	chr2	164733153	164733458	27	2.72473
MSTRG.12759	NM_199027	Zfp335	20	MSTRG.12759.3	chr2	164727708	164727885	23	2.72473
MSTRG.12759	NM_199027	Zfp335	24	MSTRG.12759.4	chr2	164733153	164733458	27	2.72473
MSTRG.12759	NM_199027	Zfp335	20	MSTRG.12759.5	chr2	164727708	164727885	14	2.72473
MSTRG.12763	NM_020333	Slc12a5	25	MSTRG.12763.2	chr2	164822610	164822743	3	2.15894
MSTRG.12764	NM_144892	Ncoa5	1	MSTRG.12764.1	chr2	164825857	164827671	7	4.66951
MSTRG.12764	NM_144892	Ncoa5	3	MSTRG.12764.3	chr2	164829597	164829796	6	5.17448
MSTRG.12767	NM_001252575	Slc35c2	10	MSTRG.12767.1	chr2	165113284	165113338	10	1.35217
MSTRG.12767	NM_001252575	Slc35c2	10	MSTRG.12767.2	chr2	165113284	165113338	10	1.35217
MSTRG.12776	NM_001252585	Zmynd8	20	MSTRG.12776.1	chr2	165671521	165671739	23	3.98246
MSTRG.12776	NM_001252587	Zmynd8	11	MSTRG.12776.13	chr2	165701205	165701275	11	3.98246
MSTRG.12776	NM_001252585	Zmynd8	20	MSTRG.12776.2	chr2	165671521	165671739	24	3.98246
MSTRG.12776	NM_001252585	Zmynd8	20	MSTRG.12776.8	chr2	165671521	165671739	24	3.98246
MSTRG.12776	NM_001252585	Zmynd8	20	MSTRG.12776.9	chr2	165671521	165671739	23	3.98246
MSTRG.12779	NM_008679	Ncoa3	21	MSTRG.12779.1	chr2	165894705	165894879	23	1.19047
MSTRG.12780	NM_001252578	Sulf2	20	MSTRG.12780.1	chr2	165958088	165958354	21	2.32154
MSTRG.12780	NM_001252578	Sulf2	20	MSTRG.12780.5	chr2	165958088	165958354	21	2.32154
MSTRG.12780	NM_001252578	Sulf2	20	MSTRG.12780.6	chr2	165958088	165958354	21	2.32154
MSTRG.12780	NM_001252578	Sulf2	4	MSTRG.12780.7	chr2	165903018	165903141	19	2.32154
MSTRG.12783	NM_001085495	Arfgef2	26	MSTRG.12783.2	chr2	166694392	166694543	37	2.32154
MSTRG.12784	NM_023565	Cse1l	20	MSTRG.12784.2	chr2	166766718	166766815	24	2.32154
MSTRG.12785	NM_001291160	Stau1	11	MSTRG.12785.1	chr2	166790079	166790217	11	2.32154
MSTRG.12785	NM_001291160	Stau1	12	MSTRG.12785.2	chr2	166821534	166821799	11	2.32154
MSTRG.12786	NM_153065	Ddx27	10	MSTRG.12786.1	chr2	166853169	166853268	18	2.32154
MSTRG.12788	NR_138563	Zfas1	2	MSTRG.12788.2	chr2	166889136	166889227	3	9.911
MSTRG.12788	NR_138563	Zfas1	2	MSTRG.12788.3	chr2	166889136	166889227	4	36.1155
MSTRG.12793	NR_130767	Slc9a8	3	MSTRG.12793.5	chr2	167260282	167260362	8	9.38805
MSTRG.12794	NM_170756	Spata2	2	MSTRG.12794.2	chr2	167310658	167311093	3	3.21019
MSTRG.12795	NM_030743	Rnf114	3	MSTRG.12795.2	chr2	167328937	167329101	8	69.0013
MSTRG.12802	NM_011201	Ptpn1	2	MSTRG.12802.2	chr2	167789128	167789218	10	5.96694
MSTRG.12808	NM_009628	Adnp	1	MSTRG.12808.1	chr2	168006465	168010672	7	3.67706
MSTRG.12808	NM_010072	Dpm1	3	MSTRG.12808.10	chr2	168038460	168038528	9	29.3479
MSTRG.12808	NM_001310084	Dpm1	5	MSTRG.12808.11	chr2	168045537	168045613	6	3.41406
MSTRG.12808	NM_009628	Adnp	3	MSTRG.12808.7	chr2	168014782	168014894	3	13.1201
MSTRG.12814	NM_001289446	Atp9a	24	MSTRG.12814.1	chr2	168516466	168516524	28	1.43327
MSTRG.12820	NM_001033299	Zfp217	3	MSTRG.12820.3	chr2	169939561	169941072	6	6.72196
MSTRG.12827	NM_025912	Fam210b	1	MSTRG.12827.1	chr2	172171077	172171347	4	1.87662
MSTRG.12828	NM_011497	Aurka	4	MSTRG.12828.1	chr2	172188275	172188413	4	1.2231
MSTRG.12828	NM_011497	Aurka	3	MSTRG.12828.4	chr2	172185255	172185403	9	4.70503
MSTRG.12829	NM_024199	Cstf1	3	MSTRG.12829.1	chr2	172201138	172201415	6	9.48877
MSTRG.12829	NM_024199	Cstf1	3	MSTRG.12829.4	chr2	172201138	172201415	5	1.88968
MSTRG.12829	NM_024199	Cstf1	4	MSTRG.12829.6	chr2	172201552	172201749	4	2.15973
MSTRG.12835	NM_175112	Rae1	11	MSTRG.12835.2	chr2	172838128	172838322	11	1.92205
MSTRG.12836	NM_019547	Rbm38	3	MSTRG.12836.1	chr2	172848828	172848882	3	39.4431
MSTRG.12837	NM_022995	Pmepa1	3	MSTRG.12837.3	chr2	173059808	173059962	4	10.069
MSTRG.12840	NR_027957	Ppp4r1l-ps	12	MSTRG.12840.2	chr2	173434234	173434380	13	5.66892
MSTRG.12846	NM_001102425	Stx16	3	MSTRG.12846.2	chr2	173916983	173917123	7	13.9383
MSTRG.12846	NM_001102425	Stx16	6	MSTRG.12846.7	chr2	173919430	173919573	5	5.43526
MSTRG.12847	NM_213733	Npepl1	12	MSTRG.12847.1	chr2	173947592	173948203	11	4.82819
MSTRG.12851	NM_001077507	Gnas	11	MSTRG.12851.10	chr2	174171743	174172243	11	5.90217
MSTRG.12859	NM_001164689	Gm6710	3	MSTRG.12859.10	chr2	175023308	175023434	6	5.63329
MSTRG.12859	NM_001256480_dup1	-	4	MSTRG.12859.16	chr2	175257681	175257735	3	4.74822
MSTRG.12859	NM_001085546	Gm14393	3	MSTRG.12859.2	chr2	174889369	174889495	3	1.75017
MSTRG.12859	NM_001164689	Gm6710	5	MSTRG.12859.4	chr2	175032282	175032418	5	5.39739
MSTRG.12859	NM_001164689	Gm6710	3	MSTRG.12859.7	chr2	175023308	175023434	7	2.47225
MSTRG.12859	NM_001164689	Gm6710	2	MSTRG.12859.8	chr2	175023046	175023106	8	3.19501
MSTRG.12859	NM_001164689	Gm6710	4	MSTRG.12859.9	chr2	175028560	175028614	3	2.68362
MSTRG.1286	NM_172650	Kctd3	1	MSTRG.1286.1	chr1	190794977	190796562	2	4.73492
MSTRG.12866	NM_001242944	Zfp965	1	MSTRG.12866.2	chr2	175295526	175295623	3	3.40762
MSTRG.12868	NM_001100415_dup3	-	1	MSTRG.12868.3	chr2	175639523	175639602	5	12.1954
MSTRG.12870	NM_001177406_dup2	-	3	MSTRG.12870.2	chr2	175922121	175922247	3	5.31839
MSTRG.12872	NM_001177407_dup1	-	3	MSTRG.12872.1	chr2	175694719	175694845	3	4.63125
MSTRG.12873	NM_001099349_dup3	-	1	MSTRG.12873.1	chr2	175737074	175737153	4	8.02199
MSTRG.12879	NM_001100416	Gm14432	4	MSTRG.12879.2	chr2	176093582	176093636	4	5.71091
MSTRG.12880	NM_001242944_dup1	-	1	MSTRG.12880.2	chr2	176131422	176131519	3	2.76918
MSTRG.12882	NM_001256480_dup4	-	1	MSTRG.12882.1	chr2	176266769	176266848	4	5.72574
MSTRG.12882	NM_001256480_dup4	-	1	MSTRG.12882.2	chr2	176266769	176266848	5	5.1338
MSTRG.12882	NM_001205057	Gm14295	1	MSTRG.12882.5	chr2	176583305	176583423	5	6.22784
MSTRG.12883	NM_001101804_dup5	-	4	MSTRG.12883.2	chr2	176417431	176417485	4	5.42176
MSTRG.12884	NM_001100416_dup1	-	3	MSTRG.12884.2	chr2	176503666	176503792	4	1.68807
MSTRG.12884	NM_001242943_dup2	-	2	MSTRG.12884.3	chr2	176463245	176463371	3	3.31283
MSTRG.12884	NM_001100416_dup1	-	3	MSTRG.12884.4	chr2	176503666	176503792	4	8.74614
MSTRG.12900	NM_001177568	Zfp970	1	MSTRG.12900.1	chr2	177249447	177249553	3	4.8684
MSTRG.12901	NR_036450	Gm14403	3	MSTRG.12901.1	chr2	177291614	177291740	5	8.17935
MSTRG.12901	NR_036450	Gm14403	2	MSTRG.12901.3	chr2	177286448	177286502	6	2.07428
MSTRG.12901	NR_036450	Gm14403	3	MSTRG.12901.4	chr2	177291614	177291740	3	6.47368
MSTRG.12904	NM_001243903	Gm14322	1	MSTRG.12904.2	chr2	177493993	177494080	8	6.26848
MSTRG.12904	NM_001243903	Gm14322	1	MSTRG.12904.3	chr2	177493993	177494080	3	4.05323
MSTRG.12904	NM_001243903	Gm14322	1	MSTRG.12904.4	chr2	177493993	177494080	6	1.38021
MSTRG.12904	NM_001243903	Gm14322	1	MSTRG.12904.5	chr2	177493993	177494080	8	7.64492
MSTRG.12904	NM_001243903	Gm14322	1	MSTRG.12904.6	chr2	177493993	177494080	6	2.75057
MSTRG.12908	NM_001024849	Gm14325	4	MSTRG.12908.1	chr2	177574942	177575041	3	32.4004
MSTRG.12908	NM_001162922	Zfp931	3	MSTRG.12908.4	chr2	177804528	177804654	4	6.41068
MSTRG.12908	NM_001162922	Zfp931	3	MSTRG.12908.5	chr2	177804528	177804654	3	7.48634
MSTRG.1291	NM_026796	Smyd2	11	MSTRG.1291.2	chr1	191733730	191733793	12	2.01289
MSTRG.12912	NM_001282028	Gm14326	3	MSTRG.12912.2	chr2	177683142	177683268	5	12.1082
MSTRG.12912	NM_001282028	Gm14326	3	MSTRG.12912.3	chr2	177683142	177683268	5	1.79471
MSTRG.12912	NM_001282028	Gm14326	3	MSTRG.12912.4	chr2	177683142	177683268	5	3.29458
MSTRG.1292	NM_008937	Prox1	2	MSTRG.1292.1	chr1	191970831	191971025	3	2.00827
MSTRG.1292	NM_008937	Prox1	2	MSTRG.1292.11	chr1	191970831	191971025	5	13.6148
MSTRG.1292	NM_008937	Prox1	2	MSTRG.1292.12	chr1	191970831	191971025	4	8.3595
MSTRG.1292	NM_008937	Prox1	2	MSTRG.1292.13	chr1	191970831	191971025	4	2.51719
MSTRG.1292	NM_008937	Prox1	2	MSTRG.1292.14	chr1	191970831	191971025	5	1.54545
MSTRG.1292	NM_008937	Prox1	2	MSTRG.1292.2	chr1	191970831	191971025	5	3.1265
MSTRG.1292	NM_008937	Prox1	2	MSTRG.1292.27	chr1	191970831	191971025	4	16.6781
MSTRG.1292	NM_008937	Prox1	2	MSTRG.1292.3	chr1	191970831	191971025	5	7.94991
MSTRG.1292	NM_008937	Prox1	2	MSTRG.1292.4	chr1	191970831	191971025	5	2.30953
MSTRG.1292	NM_008937	Prox1	2	MSTRG.1292.5	chr1	191970831	191971025	3	2.72286
MSTRG.1292	NM_008937	Prox1	2	MSTRG.1292.6	chr1	191970831	191971025	4	1.71597
MSTRG.1292	NM_008937	Prox1	2	MSTRG.1292.8	chr1	191970831	191971025	3	1.31831
MSTRG.12923	NM_009867	Cdh4	11	MSTRG.12923.3	chr2	179621425	179621567	16	10.6616
MSTRG.12925	NM_001081092	Taf4	11	MSTRG.12925.2	chr2	179669734	179669856	16	1.15934
MSTRG.12927	NM_177727	Lsm14b	9	MSTRG.12927.1	chr2	179769003	179770166	10	1.15934
MSTRG.12930	NM_181424	Mtg2	3	MSTRG.12930.1	chr2	179807845	179807938	9	4.46675
MSTRG.12930	NM_181424	Mtg2	5	MSTRG.12930.2	chr2	179813324	179813528	7	2.08282
MSTRG.12930	NM_181424	Mtg2	3	MSTRG.12930.3	chr2	179807845	179807938	8	2.9821
MSTRG.12930	NM_181424	Mtg2	3	MSTRG.12930.8	chr2	179807845	179807938	10	4.20889
MSTRG.12930	NM_181424	Mtg2	8	MSTRG.12930.9	chr2	179818769	179818987	4	2.26694
MSTRG.12933	NM_001081171	Lama5	56	MSTRG.12933.2	chr2	179930260	179930402	79	15.301
MSTRG.12933	NM_001081171	Lama5	58	MSTRG.12933.4	chr2	179930873	179931029	77	15.301
MSTRG.12939	NM_145851	Cables2	3	MSTRG.12939.1	chr2	179995349	179995455	9	13.9211
MSTRG.12939	NM_145851	Cables2	3	MSTRG.12939.2	chr2	179995349	179995455	9	2.44555
MSTRG.12939	NM_145851	Cables2	3	MSTRG.12939.4	chr2	179995349	179995455	7	15.301
MSTRG.12940	NR_040745	B230312C02Rik	4	MSTRG.12940.1	chr2	180116812	180116971	6	11.1754
MSTRG.12940	NR_040745	B230312C02Rik	4	MSTRG.12940.3	chr2	180116812	180116971	6	4.62784
MSTRG.12940	NR_040745	B230312C02Rik	4	MSTRG.12940.4	chr2	180116812	180116971	5	9.37974
MSTRG.12940	NR_040745	B230312C02Rik	6	MSTRG.12940.5	chr2	180117983	180118084	4	5.82864
MSTRG.12940	NR_040745	B230312C02Rik	2	MSTRG.12940.6	chr2	180106377	180106497	6	3.38265
MSTRG.12940	NR_040745	B230312C02Rik	2	MSTRG.12940.7	chr2	180106377	180106497	6	2.10562
MSTRG.12945	NM_148933	Slco4a1	3	MSTRG.12945.1	chr2	180200302	180200392	4	5.81323
MSTRG.12946	NM_028479	Mrgbp	1	MSTRG.12946.1	chr2	180316009	180316242	5	14.2391
MSTRG.12947	NM_031373	Ogfr	1	MSTRG.12947.1	chr2	180324112	180324326	8	3.93388
MSTRG.12947	NM_031373	Ogfr	1	MSTRG.12947.11	chr2	180324112	180324326	9	2.93864
MSTRG.12947	NM_031373	Ogfr	1	MSTRG.12947.12	chr2	180324112	180324326	9	2.96718
MSTRG.12947	NM_031373	Ogfr	1	MSTRG.12947.13	chr2	180324112	180324326	9	14.15
MSTRG.12947	NM_031373	Ogfr	3	MSTRG.12947.16	chr2	180326322	180326400	8	7.81556
MSTRG.12947	NM_031373	Ogfr	3	MSTRG.12947.17	chr2	180326322	180326400	9	7.64389
MSTRG.12947	NM_031373	Ogfr	1	MSTRG.12947.2	chr2	180324112	180324326	9	3.79034
MSTRG.12947	NM_031373	Ogfr	1	MSTRG.12947.3	chr2	180324112	180324326	8	5.7836
MSTRG.12947	NM_031373	Ogfr	1	MSTRG.12947.4	chr2	180324112	180324326	9	4.26772
MSTRG.12947	NM_031373	Ogfr	1	MSTRG.12947.5	chr2	180324112	180324326	9	4.9115
MSTRG.12947	NM_031373	Ogfr	1	MSTRG.12947.7	chr2	180324112	180324326	9	4.44902
MSTRG.12947	NM_031373	Ogfr	1	MSTRG.12947.9	chr2	180324112	180324326	8	10.7105
MSTRG.12951	NM_029607	Gid8	2	MSTRG.12951.1	chr2	180449395	180449591	5	4.73479
MSTRG.12952	NM_173761	Ythdf1	3	MSTRG.12952.2	chr2	180653840	180653919	4	29.0306
MSTRG.12953	NM_001163247	Birc7	1	MSTRG.12953.1	chr2	180663728	180664218	7	23.7916
MSTRG.12953	NM_001163247	Birc7	1	MSTRG.12953.2	chr2	180663728	180664218	6	16.1895
MSTRG.12954	NM_001141933	Nkain4	1	MSTRG.12954.1	chr2	180669477	180669734	5	2.04044
MSTRG.12955	NM_001177706	Arfgap1	10	MSTRG.12955.1	chr2	180713876	180713932	14	29.0306
MSTRG.12955	NM_001177708	Arfgap1	11	MSTRG.12955.8	chr2	180715103	180715179	12	29.0306
MSTRG.12959	NM_010611	Kcnq2	14	MSTRG.12959.1	chr2	180847768	180847943	14	5.90182
MSTRG.12962	NM_025598	Ppdpf	1	MSTRG.12962.1	chr2	180922048	180922159	5	10.328
MSTRG.12962	NM_025598	Ppdpf	1	MSTRG.12962.2	chr2	180922048	180922159	4	43.8717
MSTRG.12974	NR_030710	Rtel1	26	MSTRG.12974.6	chr2	181086746	181086885	29	1.04762
MSTRG.12976	NR_028585	Arfrp1	1	MSTRG.12976.1	chr2	181092395	181094266	6	3.97565
MSTRG.12976	NM_029702	Arfrp1	3	MSTRG.12976.10	chr2	181095706	181095776	7	7.10394
MSTRG.12976	NM_029702	Arfrp1	3	MSTRG.12976.11	chr2	181095706	181095776	7	23.926
MSTRG.12976	NR_028585	Arfrp1	1	MSTRG.12976.2	chr2	181092395	181094266	6	3.59364
MSTRG.12976	NR_028585	Arfrp1	1	MSTRG.12976.3	chr2	181092395	181094266	7	3.05736
MSTRG.12977	NM_001048148	Zgpat	3	MSTRG.12977.1	chr2	181113456	181113611	10	1.65114
MSTRG.12977	NM_023684	Lime1	4	MSTRG.12977.2	chr2	181117504	181117865	12	1.65114
MSTRG.12977	NM_001048148	Zgpat	1	MSTRG.12977.4	chr2	181100128	181100957	11	13.2996
MSTRG.12978	NM_027656	Zbtb46	3	MSTRG.12978.1	chr2	181146401	181146685	5	1.412
MSTRG.12979	NM_001291203	Tpd52l2	3	MSTRG.12979.9	chr2	181236610	181236758	6	6.9646
MSTRG.12980	NM_016775	Dnajc5	1	MSTRG.12980.1	chr2	181255190	181255402	5	3.73812
MSTRG.12981	NM_026765	Uckl1	13	MSTRG.12981.2	chr2	181309356	181309462	13	3.23768
MSTRG.12981	NM_026765	Uckl1	13	MSTRG.12981.3	chr2	181309356	181309462	13	3.23768
MSTRG.12981	NM_026765	Uckl1	14	MSTRG.12981.4	chr2	181309552	181309742	12	3.23768
MSTRG.12981	NM_026765	Uckl1	11	MSTRG.12981.5	chr2	181308917	181308988	7	3.23768
MSTRG.12983	NM_001164597	Zfp512b	11	MSTRG.12983.1	chr2	181323611	181323682	17	260.943
MSTRG.12983	NM_001164597	Zfp512b	11	MSTRG.12983.10	chr2	181323611	181323682	16	260.943
MSTRG.12983	NM_001164597	Zfp512b	11	MSTRG.12983.11	chr2	181323611	181323682	17	260.943
MSTRG.12983	NM_001164597	Zfp512b	11	MSTRG.12983.2	chr2	181323611	181323682	16	260.943
MSTRG.12983	NM_001164597	Zfp512b	12	MSTRG.12983.3	chr2	181323784	181323992	14	260.943
MSTRG.12983	NM_001164597	Zfp512b	12	MSTRG.12983.4	chr2	181323784	181323992	14	260.943
MSTRG.12983	NM_001164597	Zfp512b	12	MSTRG.12983.5	chr2	181323784	181323992	15	260.943
MSTRG.12983	NM_001164597	Zfp512b	11	MSTRG.12983.6	chr2	181323611	181323682	17	260.943
MSTRG.12983	NM_001164597	Zfp512b	12	MSTRG.12983.8	chr2	181323784	181323992	13	260.943
MSTRG.12983	NM_001164597	Zfp512b	11	MSTRG.12983.9	chr2	181323611	181323682	15	260.943
MSTRG.12985	NM_172676	Samd10	3	MSTRG.12985.2	chr2	181331877	181332048	5	2.04255
MSTRG.12985	NM_172676	Samd10	3	MSTRG.12985.3	chr2	181331877	181332048	5	1.38143
MSTRG.12985	NM_172676	Samd10	3	MSTRG.12985.4	chr2	181331877	181332048	5	2.77839
MSTRG.12986	NM_133701	Prpf6	3	MSTRG.12986.2	chr2	181350682	181350800	20	2.17215
MSTRG.12988	NM_009326	Tcea2	1	MSTRG.12988.1	chr2	181415015	181415180	9	1.91591
MSTRG.12988	NM_009326	Tcea2	3	MSTRG.12988.3	chr2	181418253	181418358	9	6.52539
MSTRG.12992	NM_001291211	Pcmtd2	3	MSTRG.12992.1	chr2	181577080	181577410	5	2.4405
MSTRG.12992	NM_001291211	Pcmtd2	1	MSTRG.12992.2	chr2	181572559	181572689	6	12.3797
MSTRG.13	NM_009826	Rb1cc1	21	MSTRG.13.1	chr1	6258779	6258837	23	4.76232
MSTRG.13002	NM_030708	Zfhx4	4	MSTRG.13002.3	chr3	5329435	5329666	10	8.97177
MSTRG.13004	NM_001163305	Pex2	4	MSTRG.13004.8	chr3	5570487	5570629	4	8.52371
MSTRG.13017	NM_001025262	Tpd52	1	MSTRG.13017.1	chr3	8929436	8931174	8	16.7276
MSTRG.13040	NM_028915	Lrrcc1	3	MSTRG.13040.4	chr3	14536474	14536539	19	1.44016
MSTRG.13041	NM_007892	E2f5	1	MSTRG.13041.1	chr3	14578671	14579023	7	2.80481
MSTRG.13041	NM_007892	E2f5	1	MSTRG.13041.2	chr3	14578671	14579023	7	3.61209
MSTRG.13041	NM_007892	E2f5	1	MSTRG.13041.3	chr3	14578671	14579023	7	10.7082
MSTRG.13041	NM_007892	E2f5	2	MSTRG.13041.5	chr3	14587310	14587419	6	2.40894
MSTRG.13041	NM_007892	E2f5	3	MSTRG.13041.6	chr3	14588140	14588301	7	1.91247
MSTRG.13042	NM_001099674	1810022K09Rik	4	MSTRG.13042.1	chr3	14611210	14611256	3	25.3069
MSTRG.13043	NM_009801	Car2	2	MSTRG.13043.1	chr3	14887834	14888031	8	3.96814
MSTRG.13044	NM_001145919	Ythdf3	3	MSTRG.13044.4	chr3	16089478	16089563	5	10.8359
MSTRG.13065	NM_028840	Armc1	3	MSTRG.13065.2	chr3	19035007	19035123	7	6.00265
MSTRG.13066	NM_026182	Mtfr1	3	MSTRG.13066.5	chr3	19106452	19106550	8	3.01281
MSTRG.13067	NM_001122759	Pde7a	12	MSTRG.13067.1	chr3	19160232	19160292	12	3.01281
MSTRG.13067	NM_001122759	Pde7a	5	MSTRG.13067.2	chr3	19133100	19133191	4	3.35152
MSTRG.13072	NM_007752	Cp	1	MSTRG.13072.1	chr3	19857054	19857429	19	1.79864
MSTRG.13073	NM_001146323	Hps3	1	MSTRG.13073.1	chr3	19895945	19897029	5	1.79864
MSTRG.13075	NM_013755	Gyg	3	MSTRG.13075.1	chr3	20037903	20038029	7	29.7224
MSTRG.13075	NM_013755	Gyg	3	MSTRG.13075.2	chr3	20037903	20038029	7	13.1707
MSTRG.1308	NR_037579	Angel2	2	MSTRG.1308.5	chr1	192761323	192761579	8	8.72241
MSTRG.1308	NR_037579	Angel2	2	MSTRG.1308.6	chr1	192761323	192761579	8	2.62421
MSTRG.1308	NR_037579	Angel2	2	MSTRG.1308.7	chr1	192761323	192761579	8	1.5012
MSTRG.1308	NR_037579	Angel2	2	MSTRG.1308.8	chr1	192761323	192761579	8	1.21827
MSTRG.1308	NR_037579	Angel2	2	MSTRG.1308.9	chr1	192761323	192761579	8	1.04826
MSTRG.13083	NM_030732	Tbl1xr1	11	MSTRG.13083.2	chr3	22099242	22099363	16	1.60499
MSTRG.13090	NM_138666	Nlgn1	3	MSTRG.13090.3	chr3	25338787	25338999	7	1.19141
MSTRG.13090	NM_138666	Nlgn1	3	MSTRG.13090.5	chr3	25338787	25338999	6	14.9412
MSTRG.13093	NM_173182	Fndc3b	24	MSTRG.13093.2	chr3	27519527	27519602	26	2.37875
MSTRG.13093	NM_173182	Fndc3b	24	MSTRG.13093.3	chr3	27519527	27519602	26	2.37875
MSTRG.13095	NM_008875	Pld1	23	MSTRG.13095.2	chr3	28019616	28019750	27	16.5999
MSTRG.13095	NM_008875	Pld1	25	MSTRG.13095.4	chr3	28029235	28029352	12	16.5999
MSTRG.13107	NM_029412	Egfem1	11	MSTRG.13107.1	chr3	29567163	29567360	15	17.0143
MSTRG.13107	NM_029412	Egfem1	11	MSTRG.13107.2	chr3	29567163	29567360	15	20.7886
MSTRG.13107	NM_029412	Egfem1	3	MSTRG.13107.3	chr3	29050762	29050871	5	17.0143
MSTRG.13110	NM_007963	Mecom	11	MSTRG.13110.1	chr3	29885952	29886099	15	3.00711
MSTRG.13110	NM_007963	Mecom	12	MSTRG.13110.2	chr3	29892408	29892624	17	3.00711
MSTRG.13110	NM_007963	Mecom	10	MSTRG.13110.3	chr3	29884263	29884416	16	3.00711
MSTRG.13110	NM_007963	Mecom	11	MSTRG.13110.5	chr3	29885952	29886099	15	3.00711
MSTRG.13110	NM_007963	Mecom	12	MSTRG.13110.6	chr3	29892408	29892624	15	3.00711
MSTRG.13119	NM_001134385	Gpr160	1	MSTRG.13119.1	chr3	30754872	30755167	5	12.4507
MSTRG.13119	NM_001134385	Gpr160	1	MSTRG.13119.2	chr3	30754872	30755167	5	11.3457
MSTRG.13119	NM_001286996	Gpr160	1	MSTRG.13119.3	chr3	30754872	30754979	5	7.57168
MSTRG.1312	NM_001081259	Mfsd7b	10	MSTRG.1312.3	chr1	192849256	192850069	11	1.04691
MSTRG.13120	NM_001165955	Phc3	3	MSTRG.13120.5	chr3	30813340	30813472	8	1.91024
MSTRG.13120	NM_001165955	Phc3	8	MSTRG.13120.7	chr3	30835207	30836078	11	4.67045
MSTRG.13121	NM_008857	Prkci	11	MSTRG.13121.2	chr3	30937951	30938037	13	4.67045
MSTRG.13123	NM_001039090	Skil	4	MSTRG.13123.1	chr3	31012330	31012424	8	1.49976
MSTRG.13123	NM_001039090	Skil	5	MSTRG.13123.2	chr3	31015738	31015961	7	23.0251
MSTRG.13123	NM_001039090	Skil	5	MSTRG.13123.3	chr3	31015738	31015961	7	4.67045
MSTRG.13128	NM_144519	Zfp639	1	MSTRG.13128.2	chr3	32409514	32409654	6	7.38847
MSTRG.13131	NM_019673	Actl6a	1	MSTRG.13131.1	chr3	32607468	32607802	7	1.02689
MSTRG.13136	NM_001289505	Pex5l	12	MSTRG.13136.1	chr3	32913887	32913998	14	1.09895
MSTRG.13139	NM_001290500	Ttc14	10	MSTRG.13139.1	chr3	33706761	33706870	12	8.94757
MSTRG.13140	NM_026222	Ccdc39	12	MSTRG.13140.2	chr3	33728947	33729079	18	76.6333
MSTRG.13142	NM_008053	Fxr1	11	MSTRG.13142.1	chr3	33955252	33955338	15	1.33742
MSTRG.13142	NM_008053	Fxr1	11	MSTRG.13142.2	chr3	33955252	33955338	16	1.33742
MSTRG.13142	NM_008053	Fxr1	11	MSTRG.13142.6	chr3	33955252	33955338	16	1.33742
MSTRG.13153	NR_015580	Sox2ot	1	MSTRG.13153.1	chr3	34459303	34459491	3	10.0828
MSTRG.13153	NR_015580	Sox2ot	5	MSTRG.13153.10	chr3	34574591	34576915	3	18.8578
MSTRG.13153	NR_015580	Sox2ot	3	MSTRG.13153.11	chr3	34537280	34537561	4	7.71927
MSTRG.13153	NR_015580	Sox2ot	3	MSTRG.13153.12	chr3	34537280	34537561	4	3.98556
MSTRG.13153	NR_015580	Sox2ot	3	MSTRG.13153.13	chr3	34537280	34537561	4	2.02305
MSTRG.13153	NR_015580	Sox2ot	1	MSTRG.13153.2	chr3	34459303	34459491	5	3.41794
MSTRG.13153	NR_015580	Sox2ot	1	MSTRG.13153.3	chr3	34459303	34459491	4	4.29283
MSTRG.13153	NR_015580	Sox2ot	5	MSTRG.13153.4	chr3	34574591	34576915	3	1.87485
MSTRG.13153	NR_015580	Sox2ot	1	MSTRG.13153.5	chr3	34459303	34459491	6	3.56306
MSTRG.13153	NR_015580	Sox2ot	1	MSTRG.13153.7	chr3	34459303	34459491	5	4.36887
MSTRG.13153	NR_015580	Sox2ot	5	MSTRG.13153.9	chr3	34574591	34576915	5	6.0367
MSTRG.13162	NM_001205361	Dcun1d1	3	MSTRG.13162.1	chr3	35796715	35796797	6	2.05183
MSTRG.13162	NM_001205361	Dcun1d1	3	MSTRG.13162.5	chr3	35796715	35796797	6	13.4586
MSTRG.13162	NM_001205361	Dcun1d1	3	MSTRG.13162.6	chr3	35796715	35796797	8	2.37222
MSTRG.13165	NM_023644	Mccc1	2	MSTRG.13165.1	chr3	35859855	35859926	20	4.27782
MSTRG.13180	NM_172679	4932438A13Rik	24	MSTRG.13180.2	chr3	36837368	36837496	86	1.14006
MSTRG.13180	NM_172679	4932438A13Rik	24	MSTRG.13180.3	chr3	36837368	36837496	87	1.14006
MSTRG.1319	NM_001163421	Tatdn3	5	MSTRG.1319.1	chr1	192879141	192879250	8	2.34426
MSTRG.1319	NM_001163421	Tatdn3	3	MSTRG.1319.2	chr1	192876739	192876851	10	1.69829
MSTRG.1319	NM_001163421	Tatdn3	4	MSTRG.1319.6	chr1	192878735	192878790	9	4.28544
MSTRG.13191	NM_001167883	Ankrd50	2	MSTRG.13191.1	chr3	38361822	38362051	5	8.45861
MSTRG.13191	NM_001167883	Ankrd50	2	MSTRG.13191.3	chr3	38361822	38362051	5	4.27473
MSTRG.13194	NM_183221	Fat4	10	MSTRG.13194.1	chr3	38890556	38890660	18	3.21355
MSTRG.13200	NM_011020	Hspa4l	3	MSTRG.13200.2	chr3	40557072	40557212	19	1.6967
MSTRG.13211	NM_001040399	Larp1b	3	MSTRG.13211.1	chr3	40766091	40766150	9	1.91475
MSTRG.13211	NM_001040399	Larp1b	10	MSTRG.13211.2	chr3	40781130	40781715	10	1.91475
MSTRG.13217	NM_001291048	D3Ertd751e	3	MSTRG.13217.5	chr3	41552595	41552655	6	2.83362
MSTRG.13221	NR_045172	2610316D01Rik	4	MSTRG.13221.2	chr3	45130988	45131084	8	1.31125
MSTRG.13228	NM_130448	Pcdh18	2	MSTRG.13228.2	chr3	49557206	49557369	4	5.29157
MSTRG.13229	NM_011990	Slc7a11	10	MSTRG.13229.1	chr3	50239271	50239386	13	5.29157
MSTRG.13232	NM_009834	Noct	2	MSTRG.13232.3	chr3	51051727	51051996	3	8.47286
MSTRG.13236	NR_028121	Mgarp	1	MSTRG.13236.1	chr3	51192335	51193245	5	9.51024
MSTRG.13252	NM_172501	Nhlrc3	3	MSTRG.13252.1	chr3	53260348	53260439	7	12.817
MSTRG.13253	NM_173382	Proser1	10	MSTRG.13253.1	chr3	53279579	53279623	12	37.5158
MSTRG.1326	NM_025864	Tmem206	1	MSTRG.1326.1	chr1	193149844	193149955	8	1.17471
MSTRG.13264	NM_019995	Supt20	3	MSTRG.13264.1	chr3	54500406	54500441	26	3.3233
MSTRG.13264	NM_019995	Supt20	1	MSTRG.13264.10	chr3	54497027	54497130	26	3.3233
MSTRG.13264	NM_019995	Supt20	1	MSTRG.13264.11	chr3	54497027	54497130	26	3.3233
MSTRG.13264	NM_019995	Supt20	19	MSTRG.13264.13	chr3	54519456	54519611	17	3.3233
MSTRG.13264	NM_019995	Supt20	3	MSTRG.13264.2	chr3	54500406	54500441	26	3.3233
MSTRG.13264	NM_019995	Supt20	3	MSTRG.13264.3	chr3	54500406	54500441	26	3.3233
MSTRG.13264	NM_019995	Supt20	3	MSTRG.13264.4	chr3	54500406	54500441	26	3.3233
MSTRG.13264	NM_019995	Supt20	3	MSTRG.13264.5	chr3	54500406	54500441	26	3.3233
MSTRG.13264	NM_019995	Supt20	3	MSTRG.13264.6	chr3	54500406	54500441	26	3.3233
MSTRG.13264	NM_019995	Supt20	1	MSTRG.13264.7	chr3	54497027	54497130	26	3.3233
MSTRG.13264	NM_019995	Supt20	1	MSTRG.13264.8	chr3	54497027	54497130	26	3.3233
MSTRG.13264	NM_019995	Supt20	1	MSTRG.13264.9	chr3	54497027	54497130	26	3.3233
MSTRG.13266	NM_025442	Alg5	10	MSTRG.13266.1	chr3	54553151	54553717	10	2.69907
MSTRG.1327	NM_144880	Ppp2r5a	1	MSTRG.1327.1	chr1	193175860	193176988	8	1.76352
MSTRG.1327	NM_144880	Ppp2r5a	11	MSTRG.1327.3	chr1	193192520	193192621	12	3.84339
MSTRG.13275	NM_030595	Nbea	56	MSTRG.13275.3	chr3	55891319	55891419	58	3.19551
MSTRG.13275	NM_030595	Nbea	57	MSTRG.13275.6	chr3	55894811	55895042	57	3.19551
MSTRG.13275	NM_030595	Nbea	12	MSTRG.13275.7	chr3	55494743	55494862	18	3.19551
MSTRG.1329	NM_001306203	Ints7	2	MSTRG.1329.4	chr1	193407058	193407204	19	1.17471
MSTRG.13303	NM_177855	Med12l	23	MSTRG.13303.1	chr3	59051284	59051404	36	5.07496
MSTRG.13303	NM_177855	Med12l	24	MSTRG.13303.3	chr3	59051771	59051872	35	5.07496
MSTRG.13303	NM_177855	Med12l	25	MSTRG.13303.5	chr3	59052535	59052648	34	5.07496
MSTRG.13303	NM_177855	Med12l	24	MSTRG.13303.6	chr3	59051771	59051872	35	5.07496
MSTRG.13303	NM_177855	Med12l	38	MSTRG.13303.8	chr3	59079718	59079956	7	5.07496
MSTRG.13308	NM_027571	P2ry12	2	MSTRG.13308.3	chr3	59023856	59024018	5	3.59444
MSTRG.1331	NM_010892	Nek2	1	MSTRG.1331.1	chr1	193645352	193645620	8	6.44069
MSTRG.13312	NM_001310514	Mbnl1	8	MSTRG.13312.8	chr3	60429046	60429120	11	2.82949
MSTRG.13326	NM_028136	Dhx36	23	MSTRG.13326.1	chr3	62304756	62304990	26	3.12662
MSTRG.13327	NM_008604	Mme	20	MSTRG.13327.1	chr3	63168919	63168984	23	1.14449
MSTRG.13329	NM_001177732	Plch1	5	MSTRG.13329.2	chr3	63508056	63508135	19	7.6874
MSTRG.13329	NM_001177732	Plch1	13	MSTRG.13329.6	chr3	63525095	63525166	14	4.05549
MSTRG.13329	NM_001177732	Plch1	23	MSTRG.13329.7	chr3	63587913	63588059	5	7.6874
MSTRG.13329	NM_001177732	Plch1	23	MSTRG.13329.8	chr3	63587913	63588059	4	3.90749
MSTRG.13329	NM_001177732	Plch1	23	MSTRG.13329.9	chr3	63587913	63588059	5	4.05549
MSTRG.13355	NM_019937	Ccnl1	10	MSTRG.13355.1	chr3	65761423	65761497	12	15.947
MSTRG.13355	NM_019937	Ccnl1	10	MSTRG.13355.2	chr3	65761423	65761497	11	15.947
MSTRG.13355	NM_019937	Ccnl1	10	MSTRG.13355.3	chr3	65761423	65761497	12	15.947
MSTRG.13355	NM_019937	Ccnl1	1	MSTRG.13355.4	chr3	65750073	65750870	10	15.947
MSTRG.13359	NM_025822	Rsrc1	1	MSTRG.13359.1	chr3	66789594	66789728	9	1.77514
MSTRG.13359	NM_025822	Rsrc1	1	MSTRG.13359.2	chr3	66789594	66789728	9	14.4224
MSTRG.13359	NM_025822	Rsrc1	3	MSTRG.13359.4	chr3	66800387	66800512	9	2.18335
MSTRG.13361	NM_138591	Gfm1	3	MSTRG.13361.1	chr3	67237277	67237409	9	22.4647
MSTRG.13368	NM_133786	Smc4	23	MSTRG.13368.1	chr3	68837860	68838043	25	1.31037
MSTRG.13368	NM_133786	Smc4	20	MSTRG.13368.2	chr3	68835659	68835832	24	1.31037
MSTRG.13371	NM_025863	Trim59	2	MSTRG.13371.2	chr3	68847690	68847764	3	6.48202
MSTRG.13371	NM_025863	Trim59	2	MSTRG.13371.3	chr3	68847690	68847764	3	6.77072
MSTRG.13390	NM_001099624	Rapgef2	20	MSTRG.13390.1	chr3	78902142	78902300	27	7.88052
MSTRG.13390	NM_001099624	Rapgef2	20	MSTRG.13390.2	chr3	78902142	78902300	27	7.88052
MSTRG.13390	NM_001099624	Rapgef2	20	MSTRG.13390.6	chr3	78902142	78902300	27	7.88052
MSTRG.13393	NM_001162999	Fnip2	11	MSTRG.13393.2	chr3	79310129	79310200	18	7.88052
MSTRG.13394	NM_026352	Ppid	1	MSTRG.13394.1	chr3	79395311	79395479	9	18.8158
MSTRG.13394	NM_026352	Ppid	10	MSTRG.13394.2	chr3	79406953	79407572	10	18.8158
MSTRG.13394	NM_026352	Ppid	10	MSTRG.13394.3	chr3	79406953	79407572	10	18.8158
MSTRG.13397	NM_133187	Fam198b	2	MSTRG.13397.1	chr3	79712511	79712725	5	38.1039
MSTRG.13397	NM_133187	Fam198b	3	MSTRG.13397.2	chr3	79740517	79740743	4	23.8326
MSTRG.13412	NM_172681	D930015E06Rik	24	MSTRG.13412.1	chr3	83742574	83742667	32	1.72925
MSTRG.13412	NM_172681	D930015E06Rik	25	MSTRG.13412.2	chr3	83744419	83744527	34	1.72925
MSTRG.13415	NM_001271726	Trim2	11	MSTRG.13415.6	chr3	84014095	84014276	12	1.72925
MSTRG.13415	NM_001271726	Trim2	11	MSTRG.13415.7	chr3	84014095	84014276	12	1.72925
MSTRG.13419	NM_080428	Fbxw7	9	MSTRG.13419.1	chr3	84778325	84778550	13	11.972
MSTRG.13428	NM_030695	Lrba	56	MSTRG.13428.1	chr3	86584034	86584185	55	1.50387
MSTRG.13428	NM_030695	Lrba	56	MSTRG.13428.2	chr3	86584034	86584185	57	1.50387
MSTRG.13428	NM_001077687	Lrba	50	MSTRG.13428.6	chr3	86545327	86545504	18	1.50387
MSTRG.13428	NM_001077687	Lrba	50	MSTRG.13428.7	chr3	86545327	86545504	18	1.50387
MSTRG.13428	NM_001077687	Lrba	49	MSTRG.13428.8	chr3	86541004	86541093	18	1.50387
MSTRG.13432	NM_001195500	Dclk2	9	MSTRG.13432.1	chr3	86635655	86635756	14	3.04318
MSTRG.13432	NM_001195500	Dclk2	10	MSTRG.13432.2	chr3	86640227	86640329	13	3.04318
MSTRG.13432	NM_001195500	Dclk2	8	MSTRG.13432.3	chr3	86628558	86628652	15	3.04318
MSTRG.13432	NM_001195500	Dclk2	8	MSTRG.13432.4	chr3	86628558	86628652	15	3.04318
MSTRG.13432	NM_001195500	Dclk2	7	MSTRG.13432.5	chr3	86620280	86620352	16	3.04318
MSTRG.13433	NM_007639	Cd1d1	1	MSTRG.13433.1	chr3	86799758	86800523	4	1.52215
MSTRG.13433	NM_007639	Cd1d1	1	MSTRG.13433.2	chr3	86799758	86800523	5	13.1409
MSTRG.13433	NM_007639	Cd1d1	3	MSTRG.13433.4	chr3	86801260	86801538	5	2.85559
MSTRG.13435	NM_130867	Kirrel	11	MSTRG.13435.3	chr3	86894380	86894530	17	3.04318
MSTRG.13435	NM_130867	Kirrel	11	MSTRG.13435.4	chr3	86894380	86894530	12	3.04318
MSTRG.13440	NM_001003912	Arhgef11	25	MSTRG.13440.1	chr3	87530294	87530440	39	28.6378
MSTRG.13440	NM_001003912	Arhgef11	24	MSTRG.13440.2	chr3	87529886	87530073	40	28.6378
MSTRG.13440	NM_001003912	Arhgef11	25	MSTRG.13440.3	chr3	87530294	87530440	39	28.6378
MSTRG.13440	NM_001003912	Arhgef11	24	MSTRG.13440.5	chr3	87529886	87530073	31	28.6378
MSTRG.13440	NM_001003912	Arhgef11	24	MSTRG.13440.6	chr3	87529886	87530073	40	28.6378
MSTRG.13451	NM_026591	Mrpl24	3	MSTRG.13451.1	chr3	87726053	87726148	4	67.3076
MSTRG.13451	NM_026591	Mrpl24	3	MSTRG.13451.2	chr3	87726053	87726148	4	20.1212
MSTRG.13451	NM_026591	Mrpl24	5	MSTRG.13451.4	chr3	87726857	87726987	3	29.9833
MSTRG.13452	NM_153562	Rrnad1	4	MSTRG.13452.1	chr3	87730653	87730796	7	7.23257
MSTRG.13453	NM_177663	Isg20l2	3	MSTRG.13453.1	chr3	87742496	87742696	4	10.8139
MSTRG.13457	NM_144897	Apoa1bp	1	MSTRG.13457.1	chr3	87860445	87860698	5	20.7886
MSTRG.13459	NM_001310593	Mef2d	3	MSTRG.13459.4	chr3	87960244	87960447	10	4.79245
MSTRG.13459	NM_001310593	Mef2d	9	MSTRG.13459.5	chr3	87971437	87971656	11	4.79245
MSTRG.13459	NM_001310593	Mef2d	3	MSTRG.13459.6	chr3	87960244	87960447	10	2.21367
MSTRG.13460	NR_045997	1700113A16Rik	2	MSTRG.13460.1	chr3	87979773	87979857	4	5.60208
MSTRG.13466	NM_029801	Tsacc	3	MSTRG.13466.1	chr3	88099313	88099372	4	7.09894
MSTRG.13466	NM_029801	Tsacc	2	MSTRG.13466.2	chr3	88091020	88091139	5	5.53291
MSTRG.13471	NM_178246	Smg5	21	MSTRG.13471.1	chr3	88164676	88164814	21	4.53442
MSTRG.13471	NM_178246	Smg5	11	MSTRG.13471.3	chr3	88154619	88154756	12	4.53442
MSTRG.13473	NM_025928	Pmf1	3	MSTRG.13473.2	chr3	88203057	88203157	5	18.0169
MSTRG.13473	NM_025928	Pmf1	4	MSTRG.13473.5	chr3	88203633	88203738	4	3.34269
MSTRG.13479	NM_001111102	Lmna	9	MSTRG.13479.2	chr3	88292197	88292353	14	2.32154
MSTRG.13484	NM_033526	Ubqln4	11	MSTRG.13484.1	chr3	88372003	88373647	10	11.9146
MSTRG.13484	NM_033526	Ubqln4	1	MSTRG.13484.2	chr3	88357638	88357834	10	1.78684
MSTRG.13484	NM_033526	Ubqln4	3	MSTRG.13484.4	chr3	88359712	88359914	9	15.9694
MSTRG.13486	NM_025448	Ssr2	2	MSTRG.13486.1	chr3	88384896	88384994	6	237.545
MSTRG.13487	NM_001198912	Arhgef2	21	MSTRG.13487.3	chr3	88450099	88450282	21	237.545
MSTRG.13487	NM_001198912	Arhgef2	22	MSTRG.13487.4	chr3	88450712	88451974	20	237.545
MSTRG.13487	NM_001198912	Arhgef2	22	MSTRG.13487.7	chr3	88450712	88451974	20	237.545
MSTRG.13487	NM_001198912	Arhgef2	21	MSTRG.13487.8	chr3	88450099	88450282	12	237.545
MSTRG.13489	NM_028814	2810403A07Rik	11	MSTRG.13489.1	chr3	88512702	88512863	13	3.26531
MSTRG.13489	NM_028814	2810403A07Rik	11	MSTRG.13489.2	chr3	88512702	88512863	13	3.26531
MSTRG.13489	NM_028814	2810403A07Rik	11	MSTRG.13489.6	chr3	88512702	88512863	13	3.26531
MSTRG.13489	NM_028814	2810403A07Rik	11	MSTRG.13489.7	chr3	88512702	88512863	14	3.26531
MSTRG.13489	NM_028814	2810403A07Rik	11	MSTRG.13489.8	chr3	88512702	88512863	14	3.26531
MSTRG.13492	NM_018804	Syt11	3	MSTRG.13492.1	chr3	88565648	88566471	5	152.998
MSTRG.13493	NR_028359	5830417I10Rik	2	MSTRG.13493.1	chr3	88588230	88588421	7	9.08148
MSTRG.13493	NM_001242372	Gon4l	25	MSTRG.13493.10	chr3	88703852	88704049	32	2.63474
MSTRG.13493	NM_001242372	Gon4l	2	MSTRG.13493.13	chr3	88640912	88641442	2	2.63474
MSTRG.13493	NM_001242372	Gon4l	13	MSTRG.13493.14	chr3	88673725	88673765	13	1.68687
MSTRG.13493	NM_001242372	Gon4l	29	MSTRG.13493.15	chr3	88709374	88709484	15	7.66611
MSTRG.13493	NR_028359	5830417I10Rik	2	MSTRG.13493.2	chr3	88588230	88588421	6	1.68687
MSTRG.13493	NM_001242372	Gon4l	24	MSTRG.13493.3	chr3	88702812	88702996	51	2.63474
MSTRG.13493	NR_028359	5830417I10Rik	2	MSTRG.13493.4	chr3	88588230	88588421	6	3.07358
MSTRG.13493	NR_028359	5830417I10Rik	2	MSTRG.13493.5	chr3	88588230	88588421	6	2.81431
MSTRG.13493	NR_028359	5830417I10Rik	2	MSTRG.13493.6	chr3	88588230	88588421	9	7.66611
MSTRG.13493	NR_028359	5830417I10Rik	10	MSTRG.13493.8	chr3	88615936	88616080	20	2.63474
MSTRG.13493	NM_001242372	Gon4l	24	MSTRG.13493.9	chr3	88702812	88702996	33	2.63474
MSTRG.13494	NM_144898	Msto1	10	MSTRG.13494.1	chr3	88716159	88716222	15	1.50967
MSTRG.13495	NM_001164533	Dap3	10	MSTRG.13495.3	chr3	88740071	88740175	14	1.50967
MSTRG.13496	NM_138679	Ash1l	23	MSTRG.13496.1	chr3	88874396	88874568	28	42.6538
MSTRG.13496	NM_138679	Ash1l	23	MSTRG.13496.2	chr3	88874396	88874568	28	42.6538
MSTRG.13496	NM_138679	Ash1l	23	MSTRG.13496.3	chr3	88874396	88874568	28	42.6538
MSTRG.13501	NM_001163432	Clk2	11	MSTRG.13501.10	chr3	88979314	88979393	12	1.77291
MSTRG.13501	NM_001163432	Clk2	11	MSTRG.13501.11	chr3	88979314	88979393	11	1.77291
MSTRG.13501	NM_001163432	Clk2	12	MSTRG.13501.12	chr3	88979567	88979657	12	51.848
MSTRG.13501	NM_001309910	Scamp3	1	MSTRG.13501.13	chr3	88981313	88981579	8	1.77291
MSTRG.13501	NM_001309910	Scamp3	3	MSTRG.13501.17	chr3	88983017	88983145	8	51.848
MSTRG.13501	NM_001163432	Clk2	12	MSTRG.13501.5	chr3	88979567	88979657	12	1.77291
MSTRG.13501	NM_001163432	Clk2	12	MSTRG.13501.6	chr3	88979567	88979657	12	51.848
MSTRG.13501	NM_001163432	Clk2	12	MSTRG.13501.7	chr3	88979567	88979657	12	51.848
MSTRG.13501	NM_001163432	Clk2	11	MSTRG.13501.8	chr3	88979314	88979393	13	1.77291
MSTRG.13501	NM_001163432	Clk2	11	MSTRG.13501.9	chr3	88979314	88979393	12	1.77291
MSTRG.13502	NM_001014995	Fam189b	11	MSTRG.13502.2	chr3	88992145	88992398	12	3.36876
MSTRG.13502	NM_001014995	Fam189b	11	MSTRG.13502.3	chr3	88992145	88992398	12	3.36876
MSTRG.13503	NM_001077411	Gba	11	MSTRG.13503.1	chr3	89012439	89012888	10	3.36876
MSTRG.13503	NM_001077411	Gba	11	MSTRG.13503.2	chr3	89012439	89012888	10	3.36876
MSTRG.13504	NM_001161824	Mtx1	1	MSTRG.13504.1	chr3	89013003	89013343	7	15.6276
MSTRG.13505	NM_013691	Thbs3	21	MSTRG.13505.1	chr3	89029174	89029346	22	1.5294
MSTRG.13505	NM_013691	Thbs3	23	MSTRG.13505.3	chr3	89030448	89030759	20	1.5294
MSTRG.13505	NM_013691	Thbs3	5	MSTRG.13505.4	chr3	89022779	89022805	19	1.5294
MSTRG.13505	NM_013691	Thbs3	21	MSTRG.13505.5	chr3	89029174	89029346	22	1.5294
MSTRG.13508	NM_001310625	Krtcap2	3	MSTRG.13508.1	chr3	89050987	89051050	5	2.70482
MSTRG.13508	NM_001310625	Krtcap2	3	MSTRG.13508.3	chr3	89050987	89051050	5	5.4406
MSTRG.13510	NM_009057	Slc50a1	3	MSTRG.13510.2	chr3	89072972	89073133	5	2.45044
MSTRG.13510	NM_009057	Slc50a1	3	MSTRG.13510.3	chr3	89072972	89073133	5	2.63102
MSTRG.13510	NM_009057	Slc50a1	3	MSTRG.13510.4	chr3	89072972	89073133	4	3.16829
MSTRG.13510	NM_009057	Slc50a1	3	MSTRG.13510.5	chr3	89072972	89073133	4	10.2526
MSTRG.13513	NM_007910	Efna4	2	MSTRG.13513.2	chr3	89138704	89138772	3	3.68404
MSTRG.13514	NM_009614	Adam15	21	MSTRG.13514.2	chr3	89153731	89153950	24	1.19585
MSTRG.13515	NM_020517	Lenep	2	MSTRG.13515.1	chr3	89206322	89206572	3	98.1179
MSTRG.13515	NM_020517	Lenep	2	MSTRG.13515.10	chr3	89206322	89206572	3	4.46238
MSTRG.13515	NM_020517	Lenep	2	MSTRG.13515.11	chr3	89206322	89206572	3	1.64376
MSTRG.13515	NM_009565	Zbtb7b	1	MSTRG.13515.2	chr3	89181568	89183916	7	12.7422
MSTRG.13515	NM_009565	Zbtb7b	1	MSTRG.13515.3	chr3	89181568	89183916	5	16.0988
MSTRG.13515	NM_020517	Lenep	2	MSTRG.13515.5	chr3	89206322	89206572	3	1.78376
MSTRG.13515	NM_020517	Lenep	2	MSTRG.13515.6	chr3	89206322	89206572	4	3.22286
MSTRG.13520	NM_177041	Flad1	1	MSTRG.13520.1	chr3	89206595	89207223	8	3.03541
MSTRG.13520	NM_177041	Flad1	1	MSTRG.13520.2	chr3	89206595	89207223	8	3.69868
MSTRG.13520	NM_177041	Flad1	1	MSTRG.13520.3	chr3	89206595	89207223	8	2.64606
MSTRG.13521	NM_016904	Cks1b	1	MSTRG.13521.1	chr3	89219394	89219885	3	7.93022
MSTRG.13524	NM_146131	Pbxip1	3	MSTRG.13524.2	chr3	89247044	89247170	10	2.96647
MSTRG.13525	NM_001310640	Pmvk	3	MSTRG.13525.3	chr3	89271469	89271598	4	13.5467
MSTRG.13528	NM_009602	Chrnb2	3	MSTRG.13528.2	chr3	89566321	89566430	6	5.23388
MSTRG.13530	NM_027315	Ube2q1	11	MSTRG.13530.1	chr3	89585290	89585385	13	3.62384
MSTRG.13533	NM_001310681	Hax1	3	MSTRG.13533.4	chr3	89799933	89800039	6	60.936
MSTRG.13533	NM_001310681	Hax1	3	MSTRG.13533.5	chr3	89799933	89800039	7	7.72656
MSTRG.13535	NM_001165988	Ubap2l	22	MSTRG.13535.1	chr3	89847622	89847732	27	60.936
MSTRG.13535	NM_001165988	Ubap2l	22	MSTRG.13535.11	chr3	89847622	89847732	27	1.47416
MSTRG.13535	NM_001165988	Ubap2l	22	MSTRG.13535.12	chr3	89847622	89847732	27	1.47416
MSTRG.13535	NM_001165988	Ubap2l	22	MSTRG.13535.13	chr3	89847622	89847732	27	1.47416
MSTRG.13535	NM_001165986	Ubap2l	22	MSTRG.13535.14	chr3	89842737	89842938	28	1.47416
MSTRG.13535	NM_001165986	Ubap2l	22	MSTRG.13535.15	chr3	89842737	89842938	28	1.47416
MSTRG.13535	NM_001165988	Ubap2l	20	MSTRG.13535.16	chr3	89842292	89842387	29	1.47416
MSTRG.13535	NM_001165988	Ubap2l	20	MSTRG.13535.17	chr3	89842292	89842387	29	1.47416
MSTRG.13535	NM_001165986	Ubap2l	22	MSTRG.13535.19	chr3	89842737	89842938	24	60.936
MSTRG.13535	NM_001165986	Ubap2l	22	MSTRG.13535.2	chr3	89842737	89842938	28	60.936
MSTRG.13535	NM_001165988	Ubap2l	18	MSTRG.13535.23	chr3	89837987	89838099	10	1.47416
MSTRG.13535	NM_001165986	Ubap2l	22	MSTRG.13535.4	chr3	89842737	89842938	28	60.936
MSTRG.13535	NM_001165988	Ubap2l	20	MSTRG.13535.8	chr3	89842292	89842387	29	60.936
MSTRG.13535	NM_001165986	Ubap2l	22	MSTRG.13535.9	chr3	89842737	89842938	28	60.936
MSTRG.13537	NM_028567	1700094D03Rik	3	MSTRG.13537.1	chr3	89868347	89868476	11	19.0592
MSTRG.13537	NM_027500	4933434E20Rik	1	MSTRG.13537.3	chr3	89856724	89857041	8	19.0592
MSTRG.13537	NM_027500	4933434E20Rik	1	MSTRG.13537.4	chr3	89856724	89857041	7	9.26295
MSTRG.13538	NM_001293749	Tpm3	3	MSTRG.13538.7	chr3	89891377	89891494	8	15.1742
MSTRG.13538	NM_001293749	Tpm3	3	MSTRG.13538.8	chr3	89891377	89891494	9	59.0756
MSTRG.13539	NM_029937	Nup210l	36	MSTRG.13539.2	chr3	90007630	90007877	15	1.79917
MSTRG.13539	NM_029937	Nup210l	34	MSTRG.13539.3	chr3	90003721	90003844	5	1.79917
MSTRG.13543	NM_206924	Jtb	1	MSTRG.13543.1	chr3	90035519	90035962	4	25.2226
MSTRG.13546	NM_028881	Crtc2	12	MSTRG.13546.1	chr3	90066373	90066636	13	1.02911
MSTRG.13546	NM_028881	Crtc2	12	MSTRG.13546.2	chr3	90066373	90066636	14	1.02911
MSTRG.13546	NM_028881	Crtc2	1	MSTRG.13546.3	chr3	90058203	90058480	9	1.02911
MSTRG.13547	NM_201407	Dennd4b	24	MSTRG.13547.1	chr3	90082233	90082469	28	2.66981
MSTRG.13549	NM_139304	Gatad2b	9	MSTRG.13549.2	chr3	90160053	90160170	11	1.02911
MSTRG.13550	NM_011988	Slc27a3	1	MSTRG.13550.1	chr3	90189155	90189455	9	2.88156
MSTRG.13553	NM_008727	Npr1	3	MSTRG.13553.1	chr3	90258740	90258838	10	2.7177
MSTRG.13555	NM_026374	Ilf2	12	MSTRG.13555.1	chr3	90290905	90291019	13	3.60119
MSTRG.13555	NM_026374	Ilf2	12	MSTRG.13555.2	chr3	90290905	90291019	13	3.60119
MSTRG.13555	NM_026374	Ilf2	11	MSTRG.13555.3	chr3	90290773	90290834	14	3.60119
MSTRG.13555	NM_026374	Ilf2	11	MSTRG.13555.5	chr3	90290773	90290834	13	3.60119
MSTRG.13555	NM_026374	Ilf2	10	MSTRG.13555.6	chr3	90290107	90290194	13	3.60119
MSTRG.13556	NM_133854	Snapin	1	MSTRG.13556.1	chr3	90291948	90293515	3	9.38149
MSTRG.13556	NM_133854	Snapin	1	MSTRG.13556.3	chr3	90291948	90293515	3	8.7781
MSTRG.13556	NM_133854	Snapin	3	MSTRG.13556.5	chr3	90294470	90294516	4	8.51558
MSTRG.13557	NM_001293780	Chtop	1	MSTRG.13557.1	chr3	90302461	90304029	5	4.59357
MSTRG.13557	NM_001293780	Chtop	4	MSTRG.13557.10	chr3	90313113	90313420	5	1.66122
MSTRG.13557	NM_001293778	Chtop	3	MSTRG.13557.15	chr3	90310030	90310183	5	4.48834
MSTRG.13557	NM_001293780	Chtop	3	MSTRG.13557.16	chr3	90310030	90311548	4	4.43342
MSTRG.13559	NM_009113	S100a13	3	MSTRG.13559.1	chr3	90319772	90319964	3	4.0604
MSTRG.13560	NM_026416	S100a16	2	MSTRG.13560.1	chr3	90345916	90346094	3	2.37254
MSTRG.13560	NM_026416	S100a16	2	MSTRG.13560.2	chr3	90345916	90346094	3	1.93159
MSTRG.13560	NM_026416	S100a16	2	MSTRG.13560.3	chr3	90345916	90346094	3	3.02629
MSTRG.13562	NM_011313	S100a6	1	MSTRG.13562.1	chr3	90416816	90417148	4	3.97335
MSTRG.13576	NM_177250	Lingo4	1	MSTRG.13576.1	chr3	94203141	94203403	6	40.2777
MSTRG.13576	NM_028307	Tdrkh	8	MSTRG.13576.4	chr3	94232068	94232240	9	29.5682
MSTRG.13576	NM_028307	Tdrkh	8	MSTRG.13576.5	chr3	94232068	94232240	8	2.88793
MSTRG.13588	NR_110353	Celf3	2	MSTRG.13588.5	chr3	94288739	94288787	9	1.09484
MSTRG.13590	NM_029721	Snx27	11	MSTRG.13590.3	chr3	94365691	94365922	11	2.3429
MSTRG.13594	NR_033629	BC021767	3	MSTRG.13594.1	chr3	94467029	94467137	10	3.62549
MSTRG.13597	NM_001037711	Cgn	12	MSTRG.13597.1	chr3	94577050	94577182	12	1.43222
MSTRG.13598	NM_172683	Pogz	1	MSTRG.13598.1	chr3	94641489	94641662	6	1.98765
MSTRG.13598	NM_172683	Pogz	11	MSTRG.13598.2	chr3	94678516	94678616	15	5.29157
MSTRG.13600	NM_009150	Selenbp1	11	MSTRG.13600.1	chr3	94747997	94748115	11	7.60516
MSTRG.13601	NM_017395	Rfx5	9	MSTRG.13601.1	chr3	94762172	94765483	10	12.278
MSTRG.13602	NM_001293716	Pi4kb	2	MSTRG.13602.4	chr3	94796888	94797115	8	15.5134
MSTRG.13602	NM_001293716	Pi4kb	2	MSTRG.13602.5	chr3	94796888	94797115	8	1.60019
MSTRG.13602	NM_001293716	Pi4kb	4	MSTRG.13602.6	chr3	94799757	94799866	7	2.42782
MSTRG.13602	NM_001293716	Pi4kb	8	MSTRG.13602.7	chr3	94808162	94808294	4	3.96069
MSTRG.13604	NM_030074	Zfp687	1	MSTRG.13604.1	chr3	94810624	94811888	9	7.08844
MSTRG.13604	NM_030074	Zfp687	1	MSTRG.13604.2	chr3	94810624	94811888	10	7.10571
MSTRG.13604	NM_030074	Zfp687	9	MSTRG.13604.3	chr3	94819033	94819160	10	7.10571
MSTRG.13609	NM_001293707	Pip5k1a	12	MSTRG.13609.3	chr3	94877915	94878045	14	2070.94
MSTRG.13610	NM_009336	Vps72	3	MSTRG.13610.5	chr3	94922571	94922685	6	26.7438
MSTRG.13610	NM_009336	Vps72	3	MSTRG.13610.8	chr3	94922571	94922685	6	11.5502
MSTRG.13612	NM_001163573	Scnm1	3	MSTRG.13612.4	chr3	94936939	94937033	4	8.90826
MSTRG.13619	NM_029885	Gabpb2	3	MSTRG.13619.3	chr3	94994475	94994660	8	6.2334
MSTRG.13627	NM_029789	Cers2	3	MSTRG.13627.1	chr3	95124564	95124681	9	2.18239
MSTRG.13627	NM_029789	Cers2	1	MSTRG.13627.2	chr3	95119112	95119267	9	28.6938
MSTRG.13627	NM_029789	Cers2	1	MSTRG.13627.3	chr3	95119112	95119267	10	3.34707
MSTRG.13627	NM_029789	Cers2	1	MSTRG.13627.4	chr3	95119112	95119267	10	40.7156
MSTRG.13628	NM_001163641	Setdb1	21	MSTRG.13628.4	chr3	95159856	95160124	21	2.29247
MSTRG.13629	NR_033637	Gm4349	2	MSTRG.13629.2	chr3	95232476	95232744	3	3.70258
MSTRG.13630	NM_009709	Arnt	20	MSTRG.13630.3	chr3	95298369	95298535	11	148.832
MSTRG.13633	NM_146133	Golph3l	1	MSTRG.13633.1	chr3	95392856	95393056	4	2.45177
MSTRG.13643	NM_001301705	Adamtsl4	10	MSTRG.13643.3	chr3	95485183	95485355	17	95.5808
MSTRG.13644	NM_001252653	Ecm1	2	MSTRG.13644.3	chr3	95538746	95538833	4	3.61772
MSTRG.13646	NM_001081293	Rprd2	7	MSTRG.13646.1	chr3	95588977	95589029	28	10.9617
MSTRG.13646	NM_001163619	Tars2	5	MSTRG.13646.2	chr3	95554262	95554340	17	10.9617
MSTRG.13646	NM_001163619	Tars2	4	MSTRG.13646.3	chr3	95552410	95552556	17	10.9617
MSTRG.13648	NM_027541	Prpf3	11	MSTRG.13648.3	chr3	95651298	95651518	17	1.25881
MSTRG.13649	NM_078479	Mrps21	1	MSTRG.13649.1	chr3	95666575	95666855	3	178.521
MSTRG.13655	NM_011797	Car14	11	MSTRG.13655.2	chr3	95708243	95708562	11	1.29118
MSTRG.13655	NM_011797	Car14	11	MSTRG.13655.3	chr3	95708243	95708562	11	1.29118
MSTRG.13658	NM_023320	Plekho1	1	MSTRG.13658.1	chr3	95792763	95793556	6	3.04737
MSTRG.13658	NM_023320	Plekho1	3	MSTRG.13658.3	chr3	95795367	95795471	5	11.6733
MSTRG.13660	NM_001025614	Otud7b	11	MSTRG.13660.1	chr3	95957331	95957415	12	2.70179
MSTRG.13660	NM_001025614	Otud7b	11	MSTRG.13660.10	chr3	95957331	95957415	12	5.8563
MSTRG.13660	NM_001025614	Otud7b	11	MSTRG.13660.2	chr3	95957331	95957415	12	2.70179
MSTRG.13660	NM_001025614	Otud7b	1	MSTRG.13660.3	chr3	95908450	95908742	2	2.70179
MSTRG.13660	NM_001025614	Otud7b	10	MSTRG.13660.9	chr3	95956436	95956550	13	2.70179
MSTRG.13663	NM_022030	Sv2a	11	MSTRG.13663.1	chr3	95996337	95996543	12	9.83856
MSTRG.13664	NM_026975	Bola1	1	MSTRG.13664.1	chr3	96000511	96001202	3	13.5671
MSTRG.1367	NM_013499	Cr1l	3	MSTRG.1367.10	chr1	196937274	196937349	10	14.4722
MSTRG.1367	NM_013499	Cr1l	4	MSTRG.1367.6	chr1	196938568	196938591	9	10.3739
MSTRG.1367	NM_013499	Cr1l	4	MSTRG.1367.7	chr1	196938568	196938591	9	9.96075
MSTRG.13692	NM_001163170	Lix1l	1	MSTRG.13692.1	chr3	96405056	96405396	5	9.45533
MSTRG.13698	NM_001165949	Pias3	11	MSTRG.13698.1	chr3	96507662	96507830	13	2.09581
MSTRG.13698	NM_001165949	Pias3	11	MSTRG.13698.5	chr3	96507662	96507830	13	2.09581
MSTRG.13698	NM_001165949	Pias3	12	MSTRG.13698.6	chr3	96507982	96508115	12	2.09581
MSTRG.13709	NM_019800	Acp6	2	MSTRG.13709.2	chr3	96969766	96969894	3	5.13834
MSTRG.13710	NM_029933	Bcl9	1	MSTRG.13710.1	chr3	97007585	97009900	10	7.04269
MSTRG.13711	NM_026539	Chd1l	20	MSTRG.13711.2	chr3	97406932	97407046	23	2.22436
MSTRG.13712	NM_182997	Prkab2	3	MSTRG.13712.2	chr3	97466196	97466362	8	16.9821
MSTRG.13712	NM_182997	Prkab2	2	MSTRG.13712.3	chr3	97462512	97462689	5	4.9355
MSTRG.13712	NM_182997	Prkab2	4	MSTRG.13712.4	chr3	97467505	97467598	7	1.08533
MSTRG.13714	NM_011342	Sec22b	1	MSTRG.13714.1	chr3	97705150	97705343	6	6.23548
MSTRG.13714	NM_011342	Sec22b	1	MSTRG.13714.2	chr3	97705150	97705343	5	1.04132
MSTRG.13719	NM_172863	Zfp697	1	MSTRG.13719.2	chr3	98186404	98186501	2	1.76683
MSTRG.1372	NM_175374	Mtrf1l	2	MSTRG.1372.2	chr10	4526437	4526516	7	1.62156
MSTRG.13735	NM_175552	Wdr3	25	MSTRG.13735.1	chr3	99963689	99963898	26	4.23474
MSTRG.13754	NM_001013026	Ttf2	20	MSTRG.13754.2	chr3	100767979	100768048	23	14.886
MSTRG.13757	NM_207205	Igsf3	10	MSTRG.13757.1	chr3	101261546	101262031	12	3.84127
MSTRG.13763	NM_009814	Casq2	7	MSTRG.13763.2	chr3	101931864	101931909	7	2.34585
MSTRG.13763	NM_009814	Casq2	7	MSTRG.13763.3	chr3	101931864	101931909	7	3.65248
MSTRG.13769	NM_025679	Sike1	4	MSTRG.13769.1	chr3	102802413	102802526	4	11.197
MSTRG.13770	NM_001310693	Csde1	8	MSTRG.13770.4	chr3	102848552	102848764	13	1.326
MSTRG.1378	NM_001347732	Syne1	144	MSTRG.1378.7	chr10	5314683	5314775	12	1.5786
MSTRG.13781	NM_001301306	Hipk1	9	MSTRG.13781.1	chr3	103564418	103564580	17	1.37979
MSTRG.13781	NM_001301306	Hipk1	6	MSTRG.13781.7	chr3	103554699	103554841	8	1.37979
MSTRG.13785	NM_172684	Rsbn1	4	MSTRG.13785.2	chr3	103758028	103758170	7	3.91295
MSTRG.13789	NM_001159354	Magi3	20	MSTRG.13789.3	chr3	103909654	103909770	21	1.09958
MSTRG.1380	NM_025343	Rmnd1	9	MSTRG.1380.2	chr10	5934810	5934874	15	2.91113
MSTRG.1380	NM_025343	Rmnd1	11	MSTRG.1380.6	chr10	5938616	5938736	13	2.91113
MSTRG.13808	NM_019931	Kcnd3	1	MSTRG.13808.2	chr3	105261734	105262839	5	7.14407
MSTRG.13809	NM_017397	Ddx20	1	MSTRG.13809.1	chr3	105481380	105482630	9	7.96974
MSTRG.13814	NM_027432	Wdr77	1	MSTRG.13814.1	chr3	105762416	105762616	9	13.2051
MSTRG.13814	NM_027432	Wdr77	10	MSTRG.13814.2	chr3	105770081	105772678	10	2.50771
MSTRG.13834	NM_001045807	Rbm15	2	MSTRG.13834.2	chr3	107133133	107136207	3	2.42737
MSTRG.13842	NM_145542	Ahcyl1	13	MSTRG.13842.2	chr3	107476354	107476456	15	3.38936
MSTRG.13846	NR_015459	4933431E20Rik	3	MSTRG.13846.2	chr3	107698561	107699131	3	2.35999
MSTRG.13846	NR_015459	4933431E20Rik	3	MSTRG.13846.3	chr3	107698561	107699131	3	1.16942
MSTRG.13846	NR_015459	4933431E20Rik	2	MSTRG.13846.4	chr3	107696969	107697146	4	5.02919
MSTRG.1385	NM_001033466	Zbtb2	2	MSTRG.1385.2	chr10	5971787	5971971	3	6.82131
MSTRG.13850	NM_008184	Gstm6	1	MSTRG.13850.1	chr3	107741766	107742234	10	3.58821
MSTRG.13855	NM_001289720	Ampd2	11	MSTRG.13855.5	chr3	107881905	107881994	14	1.02554
MSTRG.13855	NM_001289720	Ampd2	11	MSTRG.13855.7	chr3	107881905	107881994	17	1.02554
MSTRG.1386	NM_031185	Akap12	2	MSTRG.1386.2	chr10	5988602	5993399	3	5.95054
MSTRG.13861	NM_001289545	Atxn7l2	3	MSTRG.13861.3	chr3	108007419	108007540	8	3.5139
MSTRG.13863	NM_019972	Sort1	20	MSTRG.13863.1	chr3	108160147	108164437	20	3.62805
MSTRG.13863	NM_019972	Sort1	19	MSTRG.13863.4	chr3	108159495	108159606	21	3.62805
MSTRG.13864	NM_019976	Psrc1	1	MSTRG.13864.2	chr3	108186756	108186844	7	2.85773
MSTRG.13864	NM_001190161	Psrc1	4	MSTRG.13864.3	chr3	108187888	108188326	7	3.63957
MSTRG.13865	NM_001004177	Celsr2	26	MSTRG.13865.1	chr3	108204855	108205021	32	350.971
MSTRG.13865	NM_001004177	Celsr2	26	MSTRG.13865.2	chr3	108204855	108205021	32	350.971
MSTRG.13865	NM_001004177	Celsr2	26	MSTRG.13865.5	chr3	108204855	108205021	32	350.971
MSTRG.13866	NM_001204979	Sars	3	MSTRG.13866.3	chr3	108231092	108231249	8	13.603
MSTRG.13866	NM_011319	Sars	3	MSTRG.13866.4	chr3	108230779	108230850	9	8.57972
MSTRG.13866	NM_001204979	Sars	11	MSTRG.13866.5	chr3	108247915	108248177	11	8.57972
MSTRG.13866	NM_001204979	Sars	10	MSTRG.13866.6	chr3	108240427	108240497	13	8.57972
MSTRG.13866	NM_001204979	Sars	4	MSTRG.13866.7	chr3	108231524	108231653	11	95.5808
[truncated: 9,026 more rows]

## Sheet: E18
Gene ID	RefSeq ID	Gene Symbol	Exon	Transcript ID	Chromosome	Start	End	Exon Number	Expression (TPM) E18
MSTRG.1	NM_001011874	Xkr4	2	MSTRG.1.1	chr1	3411783	3411982	4	1.76543
MSTRG.10001	NM_175375	Ankhd1	24	MSTRG.10001.1	chr18	36801231	36801347	36	4.8951
MSTRG.10001	NM_175375	Ankhd1	25	MSTRG.10001.2	chr18	36802580	36802748	35	4.8951
MSTRG.10001	NM_175375	Ankhd1	24	MSTRG.10001.3	chr18	36801231	36801347	36	4.8951
MSTRG.10001	NM_175375	Ankhd1	24	MSTRG.10001.4	chr18	36801231	36801347	36	4.8951
MSTRG.10001	NM_175375	Ankhd1	25	MSTRG.10001.6	chr18	36802580	36802748	35	4.8951
MSTRG.10001	NM_175375	Ankhd1	24	MSTRG.10001.7	chr18	36801231	36801347	36	4.8951
MSTRG.10001	NM_175375	Ankhd1	25	MSTRG.10001.9	chr18	36802580	36802748	35	4.8951
MSTRG.10004	NM_146085	Apbb3	9	MSTRG.10004.1	chr18	36837099	36837159	16	4.8951
MSTRG.10004	NM_146085	Apbb3	11	MSTRG.10004.6	chr18	36838204	36838367	14	4.8951
MSTRG.10005	NM_026404	Slc35a4	1	MSTRG.10005.1	chr18	36838869	36839277	3	5.44223
MSTRG.10006	NM_028036	Tmco6	11	MSTRG.10006.2	chr18	36901316	36901483	11	4.8951
MSTRG.10009	NM_026464	Wdr55	1	MSTRG.10009.1	chr18	36919893	36920134	7	7.05526
MSTRG.10012	NM_001305627	Hars2	11	MSTRG.10012.3	chr18	36950123	36950269	12	1.18612
MSTRG.10047	NM_001305981	Diaph1	15	MSTRG.10047.4	chr18	38053004	38053068	13	189.857
MSTRG.10049	NM_010411	Hdac3	12	MSTRG.10049.2	chr18	38105348	38105429	14	2.40613
MSTRG.10052	NM_139206	Arap3	24	MSTRG.10052.3	chr18	38149530	38149729	33	3.987
MSTRG.10052	NM_139206	Arap3	20	MSTRG.10052.4	chr18	38147969	38148082	24	3.987
MSTRG.10058	NM_029357	Pcdh1	2	MSTRG.10058.2	chr18	38362398	38363260	5	4.77743
MSTRG.10062	NM_024179	0610009O20Rik	12	MSTRG.10062.2	chr18	38420718	38420939	12	18.26
MSTRG.10062	NM_024179	0610009O20Rik	12	MSTRG.10062.3	chr18	38420718	38420939	12	18.26
MSTRG.10062	NM_024179	0610009O20Rik	3	MSTRG.10062.4	chr18	38410937	38411054	6	11.0166
MSTRG.10067	NM_001164622	Rnf14	8	MSTRG.10067.1	chr18	38476179	38477503	10	3.65131
MSTRG.10067	NM_001164622	Rnf14	8	MSTRG.10067.2	chr18	38476179	38477503	11	3.65131
MSTRG.1007	NM_172645	Suco	21	MSTRG.1007.2	chr1	163789481	163789635	23	3.2599
MSTRG.1007	NM_172645	Suco	2	MSTRG.1007.5	chr1	163750526	163750581	3	3.2599
MSTRG.1007	NM_172645	Suco	21	MSTRG.1007.6	chr1	163789481	163789635	23	11.7956
MSTRG.10077	NM_175164	Arhgap26	20	MSTRG.10077.1	chr18	39466356	39466506	23	3.78465
MSTRG.10078	NM_008173	Nr3c1	1	MSTRG.10078.1	chr18	39570199	39574288	9	6.42906
MSTRG.10086	NM_134137	Lars	11	MSTRG.10086.2	chr18	42385408	42385471	18	2.93626
MSTRG.10086	NM_134137	Lars	11	MSTRG.10086.3	chr18	42385408	42385471	18	2.93626
MSTRG.10088	NM_172626	Rbm27	19	MSTRG.10088.1	chr18	42496617	42496727	21	6.44651
MSTRG.10091	NM_001289526	Tcerg1	22	MSTRG.10091.1	chr18	42734172	42735439	20	2.63104
MSTRG.10091	NM_001289526	Tcerg1	21	MSTRG.10091.2	chr18	42732914	42733014	21	2.63104
MSTRG.10091	NM_001289526	Tcerg1	21	MSTRG.10091.3	chr18	42732914	42733014	21	2.63104
MSTRG.1010	NM_001038619	Dnm3	20	MSTRG.1010.4	chr1	164337466	164337539	21	18.6659
MSTRG.1010	NM_001038619	Dnm3	3	MSTRG.1010.5	chr1	163941832	163942058	20	18.6659
MSTRG.10117	NM_172627	Pggt1b	3	MSTRG.10117.1	chr18	46408525	46408709	9	14.7993
MSTRG.10117	NM_172627	Pggt1b	8	MSTRG.10117.3	chr18	46434244	46434362	3	2.47305
MSTRG.10123	NM_010120	Eif1a	2	MSTRG.10123.2	chr18	46758295	46758354	3	6.17997
MSTRG.10127	NM_001303015	Ap3s1	2	MSTRG.10127.3	chr18	46914025	46914116	8	5.79477
MSTRG.10127	NM_001303015	Ap3s1	3	MSTRG.10127.4	chr18	46917657	46917768	7	15.3777
MSTRG.10131	NM_018744	Sema6a	19	MSTRG.10131.3	chr18	47527892	47528522	20	5.31665
MSTRG.10137	NM_001025388	Eno1b	1	MSTRG.10137.1	chr18	48204989	48205099	3	160.39
MSTRG.10139	NM_001081371	Dmxl1	42	MSTRG.10139.1	chr18	50120712	50120929	43	1.59831
MSTRG.10139	NM_001081371	Dmxl1	41	MSTRG.10139.2	chr18	50118051	50118103	42	1.59831
MSTRG.10140	NM_001177759	Tnfaip8	2	MSTRG.10140.4	chr18	50249854	50252883	2	5.48026
MSTRG.1015	NM_001347125	Vamp4	3	MSTRG.1015.2	chr1	164508003	164508049	9	2.35423
MSTRG.1015	NM_001347125	Vamp4	3	MSTRG.1015.3	chr1	164508003	164508049	9	18.6659
MSTRG.10151	NM_026386	Snx2	11	MSTRG.10151.2	chr18	53372407	53372612	16	6.1816
MSTRG.10151	NM_026386	Snx2	10	MSTRG.10151.3	chr18	53370353	53370446	16	6.1816
MSTRG.10156	NM_178686	Cep120	20	MSTRG.10156.2	chr18	53903936	53904001	21	5.64672
MSTRG.10157	NM_152809	Csnk1g3	8	MSTRG.10157.10	chr18	54089932	54090016	7	5.64672
MSTRG.10157	NM_152809	Csnk1g3	11	MSTRG.10157.3	chr18	54107702	54107808	12	5.64672
MSTRG.10157	NM_152809	Csnk1g3	8	MSTRG.10157.9	chr18	54089932	54090016	9	2.64402
MSTRG.1016	NM_001081290	Prrc2c	24	MSTRG.1016.18	chr1	164640414	164640960	35	3.43981
MSTRG.1016	NM_001081290	Prrc2c	25	MSTRG.1016.19	chr1	164643435	164643488	34	3.43981
MSTRG.1016	NM_001081290	Prrc2c	23	MSTRG.1016.20	chr1	164639660	164639817	36	3.43981
MSTRG.1016	NM_001081290	Prrc2c	24	MSTRG.1016.21	chr1	164640414	164640960	35	3.43981
MSTRG.1016	NM_001081290	Prrc2c	25	MSTRG.1016.22	chr1	164643435	164643488	34	3.43981
MSTRG.1016	NM_001081290	Prrc2c	26	MSTRG.1016.23	chr1	164644374	164644518	33	3.43981
MSTRG.10163	NM_175751	Zfp608	3	MSTRG.10163.2	chr18	55051404	55051557	10	5.15272
MSTRG.10163	NM_175751	Zfp608	3	MSTRG.10163.3	chr18	55051404	55051557	9	14.1108
MSTRG.10176	NM_177115	2017-03-03	3	MSTRG.10176.2	chr18	56967318	56967522	5	10.5398
MSTRG.10181	NM_028447	Prrc1	5	MSTRG.10181.2	chr18	57531021	57531123	7	2.55843
MSTRG.10181	NM_028447	Prrc1	4	MSTRG.10181.3	chr18	57524843	57525003	7	3.71658
MSTRG.1019	NM_001178038	Fmo6	1	MSTRG.1019.1	chr1	164846682	164847196	10	3.03748
MSTRG.10195	NM_025478	Isoc1	1	MSTRG.10195.1	chr18	58819136	58819451	4	11.6904
MSTRG.10197	NM_001167925	A730017C20Rik	2	MSTRG.10197.1	chr18	59225489	59225539	6	14.6399
MSTRG.10197	NM_001167925	A730017C20Rik	2	MSTRG.10197.6	chr18	59225489	59225539	5	36.8224
MSTRG.102	NM_001081079	Ogfrl1	1	MSTRG.102.1	chr1	23373263	23377287	7	7.33276
MSTRG.10200	NM_026302	Dctn4	10	MSTRG.10200.1	chr18	60711542	60711596	14	6.89695
MSTRG.10200	NM_026302	Dctn4	1	MSTRG.10200.2	chr18	60685875	60686019	2	6.89695
MSTRG.10201	NM_025776	Rbm22	7	MSTRG.10201.2	chr18	60727025	60727225	5	6.89695
MSTRG.10203	NM_001348146	Ndst1	4	MSTRG.10203.8	chr18	60864730	60864817	6	4.84049
MSTRG.10203	NM_001348146	Ndst1	4	MSTRG.10203.9	chr18	60864730	60864817	6	4.71462
MSTRG.1023	NM_001286003	Scyl3	10	MSTRG.1023.4	chr1	165876295	165876479	7	6.92164
MSTRG.10235	NM_177828	Arhgef37	11	MSTRG.10235.1	chr18	61682230	61682353	13	1.76778
MSTRG.10236	NM_146087	Csnk1a1	3	MSTRG.10236.1	chr18	61727918	61728044	11	4.53324
MSTRG.10236	NM_146087	Csnk1a1	3	MSTRG.10236.2	chr18	61727918	61728044	10	25.917
MSTRG.10236	NM_146087	Csnk1a1	3	MSTRG.10236.3	chr18	61727918	61728044	11	44.3259
MSTRG.10242	NM_172832	Pcyox1l	3	MSTRG.10242.2	chr18	61858947	61859158	7	20.4598
MSTRG.10244	NM_021296	Grpel2	2	MSTRG.10244.2	chr18	61878408	61878489	4	4.86858
MSTRG.10246	NM_178928	Afap1l1	1	MSTRG.10246.2	chr18	61889916	61890964	5	4.54054
MSTRG.10249	NM_134136	Fbxo38	20	MSTRG.10249.2	chr18	62695770	62695903	22	12.819
MSTRG.10249	NM_134136	Fbxo38	20	MSTRG.10249.4	chr18	62695770	62695903	22	12.819
MSTRG.10255	NM_028017	Napg	8	MSTRG.10255.2	chr18	63146608	63146678	7	5.91366
MSTRG.10256	NM_001039485	Piezo2	35	MSTRG.10256.3	chr18	63250534	63250694	3	3.05645
MSTRG.10262	NM_001014981	Wdr7	25	MSTRG.10262.1	chr18	64086920	64087002	27	17.9074
MSTRG.10270	NM_031881	Nedd4l	24	MSTRG.10270.2	chr18	65363530	65363603	30	2.11225
MSTRG.10270	NM_031881	Nedd4l	26	MSTRG.10270.4	chr18	65367703	65367762	28	2.11225
MSTRG.10271	NM_172833	Malt1	11	MSTRG.10271.1	chr18	65623695	65623769	16	2.11225
MSTRG.10274	NM_207255	Zfp532	5	MSTRG.10274.1	chr18	65845179	65845344	11	1.958
MSTRG.10274	NM_207255	Zfp532	3	MSTRG.10274.12	chr18	65782638	65784988	7	1.79527
MSTRG.10274	NM_207255	Zfp532	3	MSTRG.10274.3	chr18	65782638	65784988	10	1.958
MSTRG.10274	NM_207255	Zfp532	3	MSTRG.10274.5	chr18	65782638	65784988	10	1.8637
MSTRG.10274	NM_207255	Zfp532	3	MSTRG.10274.6	chr18	65782638	65784988	8	6.5889
MSTRG.10274	NM_207255	Zfp532	2	MSTRG.10274.8	chr18	65742551	65742660	7	3.70061
MSTRG.10274	NM_207255	Zfp532	3	MSTRG.10274.9	chr18	65782638	65784988	9	16.2309
MSTRG.10275	NM_025468	Sec11c	1	MSTRG.10275.1	chr18	65960232	65960365	6	25.6505
MSTRG.10277	NM_013833	Rax	1	MSTRG.10277.1	chr18	66094293	66095143	3	42.2836
MSTRG.10277	NM_013833	Rax	1	MSTRG.10277.2	chr18	66094293	66095143	2	42.2836
MSTRG.10279	NM_001172062	Lman1	11	MSTRG.10279.2	chr18	66158029	66158136	13	4.02897
MSTRG.10279	NM_001172062	Lman1	12	MSTRG.10279.3	chr18	66158220	66158374	12	4.02897
MSTRG.10285	NM_172630	Mppe1	5	MSTRG.10285.2	chr18	67387667	67387775	9	4.13064
MSTRG.10289	NM_027130	Afg3l2	11	MSTRG.10289.1	chr18	67591308	67591432	17	1.95129
MSTRG.10290	NM_144867	Prelid3a	1	MSTRG.10290.1	chr18	67624503	67624610	7	4.40145
MSTRG.10291	NM_194355	Spire1	12	MSTRG.10291.1	chr18	67688518	67688682	14	4.40145
MSTRG.10294	NM_134138	Psmg2	1	MSTRG.10294.1	chr18	67801253	67801389	6	14.0453
MSTRG.10295	NM_001127177	Ptpn2	2	MSTRG.10295.4	chr18	67835374	67835540	9	1.7173
MSTRG.10295	NM_001127177	Ptpn2	2	MSTRG.10295.5	chr18	67835374	67835540	8	20.7588
MSTRG.10297	NM_028112	Seh1l	3	MSTRG.10297.3	chr18	67943569	67943715	8	6.6225
MSTRG.10299	NM_027556	Cep192	42	MSTRG.10299.3	chr18	68037610	68037729	46	22.2609
MSTRG.10300	NM_172631	Ldlrad4	2	MSTRG.10300.1	chr18	68223871	68224340	7	5.33885
MSTRG.10300	NM_172631	Ldlrad4	2	MSTRG.10300.4	chr18	68223871	68224340	4	1.76535
MSTRG.10304	NM_013685	Tcf4	3	MSTRG.10304.4	chr18	69508726	69508798	21	8.14329
MSTRG.10304	NM_013685	Tcf4	20	MSTRG.10304.7	chr18	69842731	69847621	20	8.14329
MSTRG.10304	NM_013685	Tcf4	18	MSTRG.10304.8	chr18	69841223	69841452	13	8.14329
MSTRG.10304	NM_013685	Tcf4	18	MSTRG.10304.9	chr18	69841223	69841452	13	8.14329
MSTRG.10308	NM_172967	4930503L19Rik	3	MSTRG.10308.3	chr18	70617971	70618102	8	2.10269
MSTRG.10308	NM_172967	4930503L19Rik	3	MSTRG.10308.4	chr18	70617971	70618102	9	19.034
MSTRG.10311	NM_001289515	Poli	3	MSTRG.10311.5	chr18	70677031	70677158	9	3.44774
MSTRG.10316	NM_007831	Dcc	24	MSTRG.10316.2	chr18	71841816	71841970	29	1.61746
MSTRG.10318	NM_008540	Smad4	11	MSTRG.10318.1	chr18	73837317	73837693	12	12.2585
MSTRG.1032	NM_001160209	Blzf1	3	MSTRG.1032.4	chr1	166228370	166228498	8	15.2446
MSTRG.10322	NM_145494	Me2	11	MSTRG.10322.1	chr18	73954435	73954596	16	7.5934
MSTRG.10329	NM_028868	Cxxc1	12	MSTRG.10329.1	chr18	74380011	74380060	14	15.5584
MSTRG.10329	NM_028868	Cxxc1	14	MSTRG.10329.2	chr18	74380482	74380634	12	15.5584
MSTRG.10329	NM_028868	Cxxc1	13	MSTRG.10329.3	chr18	74380163	74380259	13	15.5584
MSTRG.10329	NM_028868	Cxxc1	12	MSTRG.10329.4	chr18	74380011	74380060	14	15.5584
MSTRG.10330	NM_013594	Mbd1	10	MSTRG.10330.1	chr18	74434997	74435071	16	10.9155
MSTRG.10330	NM_013594	Mbd1	11	MSTRG.10330.2	chr18	74436061	74436369	14	10.9155
MSTRG.10330	NM_013594	Mbd1	10	MSTRG.10330.3	chr18	74434997	74435071	13	10.9155
MSTRG.10343	NM_001002239	Rpl17	1	MSTRG.10343.1	chr18	75160131	75160197	9	167.704
MSTRG.10343	NM_001001181	BC031181	3	MSTRG.10343.4	chr18	75168932	75169587	3	24.644
MSTRG.10343	NM_001001181	BC031181	3	MSTRG.10343.5	chr18	75168932	75169587	3	6.69202
MSTRG.10347	NM_201354	Ctif	10	MSTRG.10347.4	chr18	75783883	75783954	12	9.61796
MSTRG.10354	NM_001039202	Hdhd2	3	MSTRG.10354.2	chr18	77193717	77193925	7	1.21249
MSTRG.10354	NM_001039202	Hdhd2	3	MSTRG.10354.3	chr18	77193717	77193925	6	2.31099
MSTRG.10354	NM_001039202	Hdhd2	4	MSTRG.10354.7	chr18	77195578	77195662	6	18.5291
MSTRG.10355	NM_027721	Katnal2	9	MSTRG.10355.1	chr18	77249686	77249784	16	8.18599
MSTRG.10355	NM_027721	Katnal2	9	MSTRG.10355.2	chr18	77249686	77249784	16	8.18599
MSTRG.10355	NM_027721	Katnal2	9	MSTRG.10355.3	chr18	77249686	77249784	16	8.18599
MSTRG.10358	NM_001164169	Pias2	11	MSTRG.10358.1	chr18	77374519	77374690	13	1.11968
MSTRG.10358	NM_001164169	Pias2	11	MSTRG.10358.2	chr18	77374519	77374690	14	1.11968
MSTRG.10360	NM_001164504	Rnf165	8	MSTRG.10360.2	chr18	77803781	77803875	2	4.24892
MSTRG.10361	NM_178670	8030462N17Rik	4	MSTRG.10361.1	chr18	77912639	77913423	4	13.1874
MSTRG.10361	NM_178670	8030462N17Rik	4	MSTRG.10361.2	chr18	77912639	77913423	4	1.16649
MSTRG.10364	NM_146089	Haus1	3	MSTRG.10364.3	chr18	77998176	77998247	9	1.48081
MSTRG.10366	NM_013831	Pstpip2	12	MSTRG.10366.2	chr18	78114577	78114658	14	1.62048
MSTRG.10373	NM_175028	Adnp2	3	MSTRG.10373.1	chr18	80339388	80339508	4	3.0261
MSTRG.10376	NM_178604	Txnl4a	2	MSTRG.10376.4	chr18	80403893	80404082	5	26.1313
MSTRG.10376	NM_178604	Txnl4a	3	MSTRG.10376.5	chr18	80406801	80406869	5	2.4206
MSTRG.10376	NM_178604	Txnl4a	2	MSTRG.10376.6	chr18	80403893	80404082	6	9.4835
MSTRG.10377	NM_001164421	Pqlc1	4	MSTRG.10377.7	chr18	80480015	80480231	4	5.04038
MSTRG.10380	NM_015805	Atp9b	25	MSTRG.10380.1	chr18	81088554	81088662	28	91.5411
MSTRG.10386	NM_177832	Zfp236	24	MSTRG.10386.2	chr18	82827395	82827598	31	3.68068
MSTRG.10386	NM_177832	Zfp236	24	MSTRG.10386.3	chr18	82827395	82827598	33	3.68068
MSTRG.10386	NM_177832	Zfp236	10	MSTRG.10386.4	chr18	82790483	82790848	11	3.68068
MSTRG.10386	NM_177832	Zfp236	25	MSTRG.10386.7	chr18	82837964	82838136	30	3.68068
MSTRG.10389	NM_001177464	Zfp516	3	MSTRG.10389.2	chr18	83156136	83157590	6	2.08806
MSTRG.1039	NM_001310430	Gpr161	3	MSTRG.1039.1	chr1	167240400	167241124	6	12.9782
MSTRG.1040	NM_028759	Dcaf6	19	MSTRG.1040.1	chr1	167390262	167390594	20	11.262
MSTRG.10400	NM_173770	Fam69c	4	MSTRG.10400.1	chr18	84906204	84906368	4	3.61364
MSTRG.10400	NM_173770	Fam69c	4	MSTRG.10400.2	chr18	84906204	84906368	4	3.22212
MSTRG.10400	NM_173770	Fam69c	3	MSTRG.10400.4	chr18	84899422	84900081	5	7.02376
MSTRG.10408	NM_025969	Timm21	1	MSTRG.10408.1	chr18	85116686	85117137	5	9.56191
MSTRG.10408	NM_025969	Timm21	1	MSTRG.10408.2	chr18	85116686	85117137	4	11.0012
MSTRG.10413	NM_018821	Socs6	2	MSTRG.10413.1	chr18	89056601	89056725	4	11.8491
MSTRG.10419	NM_198295	Tmx3	11	MSTRG.10419.2	chr18	90702375	90702432	15	3.43757
MSTRG.10419	NM_198295	Tmx3	11	MSTRG.10419.3	chr18	90702375	90702432	15	3.43757
MSTRG.1042	NM_001083897	Mpzl1	2	MSTRG.1042.4	chr1	167531881	167531986	6	11.9014
MSTRG.10428	NM_001164159	Ppp6r3	19	MSTRG.10428.1	chr19	3518245	3518382	23	7.98939
MSTRG.10428	NM_001164159	Ppp6r3	19	MSTRG.10428.2	chr19	3518245	3518382	23	7.98939
MSTRG.10428	NM_001164159	Ppp6r3	19	MSTRG.10428.3	chr19	3518245	3518382	24	7.98939
MSTRG.10428	NM_001164159	Ppp6r3	10	MSTRG.10428.4	chr19	3484831	3484916	17	7.98939
MSTRG.10432	NM_028077	1810055G02Rik	1	MSTRG.10432.1	chr19	3708333	3708436	4	8.20356
MSTRG.10434	NM_001167889	Kmt5b	10	MSTRG.10434.3	chr19	3804917	3805053	13	2.69842
MSTRG.10436	NM_013490	Chka	10	MSTRG.10436.1	chr19	3892710	3892791	12	6.92389
MSTRG.10437	NM_016921	Tcirg1	14	MSTRG.10437.4	chr19	3902882	3902964	8	5.1383
MSTRG.10442	NM_025529	Nudt8	4	MSTRG.10442.1	chr19	4001796	4002102	3	5.67639
MSTRG.10445	NM_013541	Gstp1	1	MSTRG.10445.1	chr19	4035411	4035661	7	119.616
MSTRG.10445	NM_013541	Gstp1	1	MSTRG.10445.2	chr19	4035411	4035661	7	41.8803
MSTRG.10445	NM_013541	Gstp1	1	MSTRG.10445.3	chr19	4035411	4035661	8	58.3853
MSTRG.10446	NM_026373	Cdk2ap2	3	MSTRG.10446.1	chr19	4098005	4098137	4	6.79748
MSTRG.10447	NM_008851	Pitpnm1	21	MSTRG.10447.4	chr19	4112327	4112510	22	1.36405
MSTRG.10447	NM_008851	Pitpnm1	15	MSTRG.10447.5	chr19	4110495	4110659	18	1.36405
MSTRG.10447	NM_008851	Pitpnm1	22	MSTRG.10447.6	chr19	4112748	4112876	22	1.36405
MSTRG.10448	NM_001276284	Aip	1	MSTRG.10448.1	chr19	4113756	4114796	7	12.7148
MSTRG.10449	NM_031868	Ppp1ca	2	MSTRG.10449.1	chr19	4192745	4192876	8	87.7163
MSTRG.10449	NM_031868	Ppp1ca	3	MSTRG.10449.3	chr19	4193022	4193252	7	22.0799
MSTRG.10450	NM_025889	Tmem134	1	MSTRG.10450.1	chr19	4125960	4126200	6	12.1414
MSTRG.10453	NM_011778	Coro1b	11	MSTRG.10453.1	chr19	4153597	4154035	11	3.78772
MSTRG.10453	NM_011778	Coro1b	11	MSTRG.10453.2	chr19	4153597	4154035	11	3.78772
MSTRG.10455	NM_021485	Rps6kb2	12	MSTRG.10455.1	chr19	4162260	4162328	14	3.62918
MSTRG.10455	NM_021485	Rps6kb2	11	MSTRG.10455.2	chr19	4161068	4161215	15	3.62918
MSTRG.10461	NM_026720	Ankrd13d	11	MSTRG.10461.1	chr19	4280937	4281080	28	5.33055
MSTRG.10461	NM_198113	Ssh3	12	MSTRG.10461.3	chr19	4267747	4267978	13	5.33055
MSTRG.10461	NM_198113	Ssh3	12	MSTRG.10461.4	chr19	4267747	4267978	13	5.33055
MSTRG.10463	NM_001290818	Grk2	1	MSTRG.10463.1	chr19	4285999	4287264	20	11.6817
MSTRG.10463	NM_001290818	Grk2	3	MSTRG.10463.4	chr19	4287558	4287694	19	11.6817
MSTRG.10464	NM_001001984	Kdm2a	3	MSTRG.10464.2	chr19	4320898	4321056	10	5.67818
MSTRG.10464	NM_001001984	Kdm2a	3	MSTRG.10464.4	chr19	4320898	4321056	20	5.67818
MSTRG.10474	NM_023131	Rce1	3	MSTRG.10474.2	chr19	4623826	4623897	8	6.22983
MSTRG.10474	NM_023131	Rce1	3	MSTRG.10474.3	chr19	4623826	4623897	8	4.75297
MSTRG.10478	NM_021287	Sptbn2	24	MSTRG.10478.2	chr19	4745458	4745588	37	4.75297
MSTRG.10478	NM_021287	Sptbn2	24	MSTRG.10478.3	chr19	4745458	4745588	36	4.75297
MSTRG.10480	NM_025717	Rbm4b	1	MSTRG.10480.1	chr19	4756525	4756661	3	9.84669
MSTRG.10480	NM_025717	Rbm4b	1	MSTRG.10480.2	chr19	4756525	4756661	3	2.0412
MSTRG.10480	NM_025717	Rbm4b	1	MSTRG.10480.3	chr19	4756525	4756661	4	2.23279
MSTRG.10480	NM_025717	Rbm4b	2	MSTRG.10480.5	chr19	4757246	4757669	4	1.57986
MSTRG.10481	NM_001290124	Rbm4	2	MSTRG.10481.1	chr19	4792398	4792820	6	17.1319
MSTRG.10486	NM_001168517	Zdhhc24	3	MSTRG.10486.3	chr19	4883476	4885397	2	7.49723
MSTRG.10490	NM_025553	Mrpl11	1	MSTRG.10490.1	chr19	4962306	4962515	5	5.82838
MSTRG.10493	NM_134155	Brms1	10	MSTRG.10493.1	chr19	5049407	5049917	10	4.95081
MSTRG.10493	NM_134155	Brms1	4	MSTRG.10493.3	chr19	5046394	5046521	9	6.93444
MSTRG.10499	NM_008451	Klc2	11	MSTRG.10499.3	chr19	5111826	5111913	16	2.71562
MSTRG.105	NM_028534	Smap1	9	MSTRG.105.2	chr1	23898699	23898832	11	5.01623
MSTRG.10505	NM_016882	Sart1	1	MSTRG.10505.1	chr19	5377523	5380135	19	38.9283
MSTRG.10505	NM_016882	Sart1	16	MSTRG.10505.3	chr19	5384618	5384723	15	38.9283
MSTRG.10509	NM_134149	AI837181	2	MSTRG.10509.1	chr19	5425951	5427316	3	2.3504
MSTRG.10513	NM_021438	Fibp	3	MSTRG.10513.3	chr19	5461390	5461516	9	17.2691
MSTRG.10513	NM_021438	Fibp	3	MSTRG.10513.4	chr19	5461390	5461516	9	6.35502
MSTRG.10515	NM_001164352	Efemp2	10	MSTRG.10515.1	chr19	5481561	5481854	11	3.20443
MSTRG.10518	NM_001024560	Snx32	13	MSTRG.10518.1	chr19	5510333	5510489	10	5.77824
MSTRG.10518	NM_001024560	Snx32	13	MSTRG.10518.2	chr19	5510333	5510489	11	5.77824
MSTRG.10518	NM_001024560	Snx32	6	MSTRG.10518.3	chr19	5497290	5497365	8	5.77824
MSTRG.10524	NM_001199249	Kat5	8	MSTRG.10524.1	chr19	5609463	5609531	13	1.99269
MSTRG.10525	NM_009045	Rela	10	MSTRG.10525.1	chr19	5645513	5645587	11	1.99269
MSTRG.10526	NM_001164480	Sipa1	11	MSTRG.10526.6	chr19	5655688	5655791	17	1.99269
MSTRG.10527	NM_144868	Pcnx3	24	MSTRG.10527.1	chr19	5680243	5680396	35	1.99269
MSTRG.10527	NM_144868	Pcnx3	24	MSTRG.10527.2	chr19	5680243	5680396	35	1.99269
MSTRG.10529	NM_022012	Map3k11	11	MSTRG.10529.1	chr19	5700590	5700970	12	1.99269
MSTRG.10530	NM_001114597	Ehbp1l1	10	MSTRG.10530.5	chr19	5717039	5717196	13	2.89985
MSTRG.10531	NM_181452	Fam89b	1	MSTRG.10531.1	chr19	5728087	5728868	4	9.3861
MSTRG.10531	NM_020491	Sssca1	2	MSTRG.10531.4	chr19	5731241	5731325	5	3.08725
MSTRG.10531	NM_020491	Sssca1	3	MSTRG.10531.5	chr19	5731444	5731595	4	16.8812
MSTRG.10534	NM_008520	Ltbp3	25	MSTRG.10534.7	chr19	5757311	5757472	27	2.7509
MSTRG.10534	NM_008520	Ltbp3	26	MSTRG.10534.8	chr19	5757547	5757627	26	2.7509
MSTRG.10535	NM_023912	Scyl1	11	MSTRG.10535.2	chr19	5765310	5765417	16	2.7509
MSTRG.10535	NM_023912	Scyl1	12	MSTRG.10535.3	chr19	5766158	5766316	16	2.7509
MSTRG.10535	NM_023912	Scyl1	12	MSTRG.10535.4	chr19	5766158	5766316	16	2.7509
MSTRG.10545	NM_011262	Dpf2	3	MSTRG.10545.3	chr19	5902104	5902216	10	2.97071
MSTRG.10545	NM_011262	Dpf2	3	MSTRG.10545.4	chr19	5902104	5902216	9	43.0904
MSTRG.10548	NM_008893	Pola2	11	MSTRG.10548.2	chr19	5951631	5951786	18	6.22198
MSTRG.1055	NM_001164528	Ildr2	1	MSTRG.1055.1	chr1	168184270	168184597	7	13.3925
MSTRG.1055	NM_001164528	Ildr2	3	MSTRG.1055.3	chr1	168200630	168200749	9	6.8203
MSTRG.10552	NM_001164709	Syvn1	11	MSTRG.10552.2	chr19	6050522	6050685	14	5.4605
MSTRG.10552	NM_001164709	Syvn1	14	MSTRG.10552.4	chr19	6051393	6051579	13	5.4605
MSTRG.10557	NM_028454	Tm7sf2	1	MSTRG.10557.1	chr19	6062821	6063073	19	5.08021
MSTRG.10557	NM_028454	Tm7sf2	1	MSTRG.10557.2	chr19	6062821	6063073	19	5.08021
MSTRG.10559	NM_024231	Zfpl1	1	MSTRG.10559.1	chr19	6080763	6081214	8	21.9591
MSTRG.10559	NM_024231	Zfpl1	3	MSTRG.10559.3	chr19	6082181	6082327	8	7.97975
MSTRG.1056	NM_030245	Tada1	4	MSTRG.1056.2	chr1	168316797	168316894	4	2.41607
MSTRG.10569	NM_198168	Ppp2r5b	12	MSTRG.10569.2	chr19	6233777	6233973	13	4.76206
MSTRG.10569	NM_198168	Ppp2r5b	12	MSTRG.10569.3	chr19	6233777	6233973	13	4.76206
MSTRG.10570	NM_194348	Atg2a	24	MSTRG.10570.2	chr19	6254359	6254429	39	4.25101
MSTRG.10578	NR_122118	Sf1	11	MSTRG.10578.1	chr19	6374719	6374898	11	8.87305
MSTRG.10578	NR_122118	Sf1	11	MSTRG.10578.10	chr19	6374719	6374898	12	8.87305
MSTRG.10578	NR_122118	Sf1	11	MSTRG.10578.11	chr19	6374719	6374898	12	8.87305
MSTRG.10578	NR_122118	Sf1	11	MSTRG.10578.14	chr19	6374719	6374898	12	8.87305
MSTRG.10578	NR_122118	Sf1	11	MSTRG.10578.2	chr19	6374719	6374898	12	8.87305
MSTRG.10578	NR_122118	Sf1	11	MSTRG.10578.3	chr19	6374719	6374898	12	8.87305
MSTRG.10578	NR_122118	Sf1	11	MSTRG.10578.4	chr19	6374719	6374898	11	8.87305
MSTRG.10578	NR_122118	Sf1	11	MSTRG.10578.5	chr19	6374719	6374898	11	8.87305
MSTRG.10578	NR_122118	Sf1	11	MSTRG.10578.9	chr19	6374719	6374898	12	8.87305
MSTRG.10582	NM_020253	Nrxn2	19	MSTRG.10582.4	chr19	6509778	6509949	7	10.6781
MSTRG.10586	NM_012021	Prdx5	4	MSTRG.10586.1	chr19	6982032	6982163	5	14.8539
MSTRG.10587	NM_001166370	Trmt112	3	MSTRG.10587.1	chr19	6985074	6985163	3	9.1394
MSTRG.10594	NM_001177361	Gpr137	1	MSTRG.10594.1	chr19	7012560	7013019	7	11.8271
MSTRG.10601	NM_008020	Fkbp2	1	MSTRG.10601.1	chr19	7052229	7052424	6	6.5578
MSTRG.10601	NM_008020	Fkbp2	1	MSTRG.10601.2	chr19	7052229	7052424	6	6.11294
MSTRG.10601	NM_008020	Fkbp2	1	MSTRG.10601.3	chr19	7052229	7052424	6	2.68391
MSTRG.10603	NM_020566	Dnajc4	1	MSTRG.10603.1	chr19	7062401	7062598	7	13.5512
MSTRG.1061	NR_037988	Gm16701	1	MSTRG.1061.1	chr1	168904154	168904864	4	1.24833
MSTRG.10612	NM_027643	Naa40	1	MSTRG.10612.1	chr19	7300158	7302581	7	3.70098
MSTRG.10612	NM_027643	Naa40	3	MSTRG.10612.3	chr19	7304212	7304295	7	2.75266
MSTRG.10612	NM_027643	Naa40	2	MSTRG.10612.4	chr19	7302842	7302919	7	27.7217
MSTRG.10614	NM_001080388	Mark2	13	MSTRG.10614.5	chr19	7361491	7361556	15	7.44567
MSTRG.10620	NM_175381	2700081O15Rik	5	MSTRG.10620.1	chr19	7497133	7500394	3	3.66425
MSTRG.10620	NM_175381	2700081O15Rik	3	MSTRG.10620.3	chr19	7495745	7496134	4	3.05724
MSTRG.10620	NM_175381	2700081O15Rik	5	MSTRG.10620.6	chr19	7497133	7500394	3	13.7605
MSTRG.10620	NM_175381	2700081O15Rik	5	MSTRG.10620.7	chr19	7497133	7500394	3	7.587
MSTRG.10620	NM_175381	2700081O15Rik	5	MSTRG.10620.8	chr19	7497133	7500394	3	3.66043
MSTRG.10622	NM_001163505	Atl3	10	MSTRG.10622.2	chr19	7604098	7604154	12	3.71747
MSTRG.10624	NM_139269	Pla2g16	3	MSTRG.10624.1	chr19	7649427	7649529	5	16.2752
MSTRG.10624	NM_139269	Pla2g16	4	MSTRG.10624.2	chr19	7653444	7653712	5	19.0614
MSTRG.10624	NM_139269	Pla2g16	3	MSTRG.10624.3	chr19	7649427	7649529	6	11.3813
MSTRG.10647	NM_008577	Slc3a2	1	MSTRG.10647.1	chr19	8781372	8782584	11	7.26436
MSTRG.10647	NM_008577	Slc3a2	3	MSTRG.10647.4	chr19	8783495	8783635	10	10.5307
MSTRG.10647	NM_008577	Slc3a2	3	MSTRG.10647.5	chr19	8783495	8783635	10	5.08614
MSTRG.10648	NR_002896	Snhg1	4	MSTRG.10648.1	chr19	8799162	8799211	9	88.3035
MSTRG.10649	NM_134139	Wdr74	1	MSTRG.10649.1	chr19	8810329	8810395	10	11.348
MSTRG.10649	NM_134139	Wdr74	4	MSTRG.10649.2	chr19	8812144	8812219	9	11.9186
MSTRG.10651	NM_019829	Stx5a	10	MSTRG.10651.1	chr19	8829399	8830132	10	7.48738
MSTRG.10651	NM_019829	Stx5a	2	MSTRG.10651.3	chr19	8817344	8817414	8	8.65793
MSTRG.10654	NM_001276704	Nxf1	19	MSTRG.10654.1	chr19	8844750	8844810	22	2.49526
MSTRG.10655	NM_146092	Taf6l	8	MSTRG.10655.1	chr19	8857034	8857184	15	2.8661
MSTRG.10655	NM_026325	Tmem179b	5	MSTRG.10655.2	chr19	8848825	8848957	2	3.88155
MSTRG.10655	NM_026325	Tmem179b	1	MSTRG.10655.3	chr19	8847012	8847324	3	3.40627
MSTRG.10660	NM_027412	Ttc9c	1	MSTRG.10660.1	chr19	8883565	8886328	3	20.2751
MSTRG.10663	NM_010316	Gng3	2	MSTRG.10663.1	chr19	8913044	8913143	4	17.1821
MSTRG.10664	NM_001290823	Bscl2	10	MSTRG.10664.2	chr19	8922571	8922651	12	2.47049
MSTRG.10666	NM_146093	Ubxn1	4	MSTRG.10666.1	chr19	8946498	8946604	9	146.513
MSTRG.10666	NM_146093	Ubxn1	1	MSTRG.10666.2	chr19	8946049	8946075	9	13.9709
MSTRG.10669	NM_025463	1810009A15Rik	2	MSTRG.10669.2	chr19	8963614	8963738	5	6.18131
MSTRG.10672	NM_001293621	Ganab	21	MSTRG.10672.3	chr19	8989415	8989528	23	77.957
MSTRG.10673	NM_024256	B3gat3	2	MSTRG.10673.2	chr19	8996296	8996470	5	25.5989
MSTRG.10675	NM_144872	Eml3	20	MSTRG.10675.1	chr19	9015069	9015167	22	8.03861
MSTRG.10675	NM_144872	Eml3	14	MSTRG.10675.3	chr19	9011852	9011977	8	8.03861
MSTRG.10677	NM_011842	Mta2	12	MSTRG.10677.1	chr19	9022515	9022612	17	1.82138
MSTRG.10677	NM_011842	Mta2	12	MSTRG.10677.3	chr19	9022515	9022612	17	1.82138
MSTRG.1068	NM_019993	Aldh9a1	1	MSTRG.1068.1	chr1	169280122	169280547	10	7.33166
MSTRG.1068	NM_019993	Aldh9a1	10	MSTRG.1068.2	chr1	169295906	169296018	11	2.51679
MSTRG.10693	NM_016692	Incenp	3	MSTRG.10693.1	chr19	9949306	9949413	19	4.1152
MSTRG.10696	NM_001347430	Rab3il1	1	MSTRG.10696.2	chr19	10092684	10092849	10	2.74956
MSTRG.10696	NM_001347430	Rab3il1	3	MSTRG.10696.5	chr19	10101874	10101969	9	10.5595
MSTRG.107	NM_026604	Fam135a	19	MSTRG.107.2	chr1	24092250	24092365	22	1.87177
MSTRG.107	NM_026604	Fam135a	19	MSTRG.107.3	chr1	24092250	24092365	22	1.87177
MSTRG.10702	NM_001163431	Tmem258	2	MSTRG.10702.3	chr19	10280914	10281023	3	47.7531
MSTRG.10703	NM_001033481	Myrf	20	MSTRG.10703.3	chr19	10297607	10297730	23	47.7531
MSTRG.1071	NM_183355	Pbx1	3	MSTRG.1071.5	chr1	170115087	170115199	8	28.0455
MSTRG.10712	NM_172302	Cpsf7	5	MSTRG.10712.1	chr19	10607783	10607955	8	12.5051
MSTRG.10712	NM_001164272	Cpsf7	10	MSTRG.10712.2	chr19	10620182	10622225	10	46.3555
MSTRG.10712	NM_001164272	Cpsf7	3	MSTRG.10712.3	chr19	10606271	10606489	10	46.3555
MSTRG.10712	NM_001164272	Cpsf7	4	MSTRG.10712.4	chr19	10607310	10607413	9	2.72024
MSTRG.10714	NR_126092	Tmem138	1	MSTRG.10714.1	chr19	10644968	10645758	5	8.44945
MSTRG.10714	NM_001302218	Tmem138	3	MSTRG.10714.2	chr19	10649730	10650001	4	5.06487
MSTRG.10714	NR_126092	Tmem138	1	MSTRG.10714.3	chr19	10644968	10645758	5	3.9509
MSTRG.10715	NM_201351	Cyb561a3	4	MSTRG.10715.5	chr19	10656788	10656986	7	4.27655
MSTRG.10717	NM_145496	Tkfc	11	MSTRG.10717.2	chr19	10670848	10670882	17	5.06487
MSTRG.10719	NM_181403	Vps37c	3	MSTRG.10719.1	chr19	10784760	10784931	5	4.17489
MSTRG.10721	NM_133804	Tmem132a	11	MSTRG.10721.4	chr19	10944029	10944269	10	5.77329
MSTRG.1073	NM_023284	Nuf2	11	MSTRG.1073.1	chr1	171452986	171453062	15	7.13078
MSTRG.10740	NM_011502	Stx3	10	MSTRG.10740.1	chr19	11877984	11878067	11	10.3106
MSTRG.10740	NM_152220	Stx3	3	MSTRG.10740.5	chr19	11857516	11857626	10	10.3106
MSTRG.10740	NM_011502	Stx3	10	MSTRG.10740.6	chr19	11877984	11878067	11	1.90878
MSTRG.10740	NM_011502	Stx3	11	MSTRG.10740.7	chr19	11893182	11893893	10	1.90878
MSTRG.10746	NM_172635	Patl1	3	MSTRG.10746.2	chr19	11994668	11994885	20	3.62302
MSTRG.10746	NM_172635	Patl1	3	MSTRG.10746.3	chr19	11994668	11994885	20	3.62302
MSTRG.10746	NM_172635	Patl1	3	MSTRG.10746.4	chr19	11994668	11994885	19	3.62302
MSTRG.10748	NM_001033174	Osbp	3	MSTRG.10748.2	chr19	12048148	12048398	11	2.18182
MSTRG.10748	NM_001033174	Osbp	11	MSTRG.10748.3	chr19	12063695	12063790	12	2.18182
MSTRG.10750	NM_172442	Dtx4	1	MSTRG.10750.2	chr19	12540826	12544199	9	3.94099
MSTRG.1076	NM_010476	Hsd17b7	2	MSTRG.1076.2	chr1	171886066	171886164	3	7.31055
MSTRG.1078	NM_022563	Ddr2	11	MSTRG.1078.1	chr1	171931960	171932143	18	2.24307
MSTRG.10785	NM_026120	Carnmt1	1	MSTRG.10785.2	chr19	18745270	18745692	4	1.29051
MSTRG.10785	NM_026120	Carnmt1	3	MSTRG.10785.3	chr19	18753594	18753757	5	1.90545
MSTRG.10785	NM_026120	Carnmt1	3	MSTRG.10785.4	chr19	18753594	18753757	4	5.98969
MSTRG.10785	NM_026120	Carnmt1	2	MSTRG.10785.6	chr19	18752178	18752373	3	1.54231
MSTRG.10785	NM_177640	D030056L22Rik	1	MSTRG.10785.9	chr19	18787726	18788149	2	1.29051
MSTRG.10801	NM_009551	Zfand5	4	MSTRG.10801.1	chr19	21352145	21352248	5	8.58355
MSTRG.10801	NM_009551	Zfand5	3	MSTRG.10801.2	chr19	21351468	21351579	6	2.41493
MSTRG.10801	NM_009551	Zfand5	1	MSTRG.10801.3	chr19	21346768	21347232	5	25.4175
MSTRG.10803	NM_025423	1110059E24Rik	1	MSTRG.10803.1	chr19	21671803	21672824	3	7.90075
MSTRG.10805	NM_001033759	Tmem2	23	MSTRG.10805.3	chr19	21930149	21930252	21	1.85316
MSTRG.10806	NM_001035241	Trpm3	24	MSTRG.10806.10	chr19	23057073	23057205	26	8.66201
MSTRG.10806	NM_001035241	Trpm3	23	MSTRG.10806.11	chr19	23053046	23053245	26	8.66201
MSTRG.10806	NM_001035241	Trpm3	23	MSTRG.10806.12	chr19	23053046	23053245	27	8.66201
MSTRG.10806	NM_001035245	Trpm3	1	MSTRG.10806.13	chr19	22767109	22767341	8	8.66201
MSTRG.10806	NM_001035245	Trpm3	3	MSTRG.10806.17	chr19	22773219	22773423	9	7.16767
MSTRG.10806	NM_001035241	Trpm3	23	MSTRG.10806.18	chr19	23053046	23053245	27	39.8605
MSTRG.10806	NM_001035244	Trpm3	19	MSTRG.10806.20	chr19	22988921	22989049	25	6.13525
MSTRG.10806	NM_001035241	Trpm3	23	MSTRG.10806.22	chr19	23053046	23053245	27	7.31159
MSTRG.10806	NM_001035245	Trpm3	3	MSTRG.10806.23	chr19	22773219	22773423	9	6.13525
MSTRG.10806	NM_001035241	Trpm3	23	MSTRG.10806.7	chr19	23053046	23053245	26	16.466
MSTRG.10806	NM_001035241	Trpm3	22	MSTRG.10806.8	chr19	23052782	23052932	27	39.8605
MSTRG.10806	NM_001035245	Trpm3	1	MSTRG.10806.9	chr19	22767109	22767341	9	39.8605
MSTRG.1081	NM_027528	Nos1ap	7	MSTRG.1081.2	chr1	172444746	172444817	12	2.73317
MSTRG.1081	NM_027528	Nos1ap	7	MSTRG.1081.3	chr1	172444746	172444817	12	2.73317
MSTRG.10817	NM_001252685	Smc5	11	MSTRG.10817.1	chr19	23306309	23306482	13	1.22793
MSTRG.10817	NM_001252685	Smc5	10	MSTRG.10817.2	chr19	23306048	23306217	14	1.22793
MSTRG.10817	NM_153808	Smc5	24	MSTRG.10817.4	chr19	23348124	23348387	24	1.22793
MSTRG.10817	NM_001252685	Smc5	10	MSTRG.10817.7	chr19	23306048	23306217	14	1.22793
MSTRG.10824	NM_177034	Apba1	11	MSTRG.10824.1	chr19	24018501	24018620	13	4.12963
MSTRG.10825	NM_001114174	Fam189a2	3	MSTRG.10825.2	chr19	24052452	24052604	10	4.12963
MSTRG.10827	NM_008044	Fxn	2	MSTRG.10827.1	chr19	24341792	24341889	6	12.3638
MSTRG.10843	NM_011416	Smarca2	24	MSTRG.10843.3	chr19	26780558	26780721	34	147.148
MSTRG.10843	NM_026003	Smarca2	5	MSTRG.10843.5	chr19	26845428	26845533	7	3.85565
MSTRG.10843	NM_026003	Smarca2	4	MSTRG.10843.7	chr19	26826314	26826531	8	13.4901
MSTRG.10843	NM_026003	Smarca2	4	MSTRG.10843.8	chr19	26826314	26826531	9	8.97553
MSTRG.10843	NM_026003	Smarca2	4	MSTRG.10843.9	chr19	26826314	26826531	8	3.32548
MSTRG.10855	NM_011265	Rfx3	11	MSTRG.10855.3	chr19	27900523	27900642	18	38.9283
MSTRG.1086	NM_001081304	Atf6	11	MSTRG.1086.2	chr1	172770812	172771015	16	1.67335
MSTRG.10864	NM_001302382	Cdc37l1	3	MSTRG.10864.7	chr19	29073751	29073841	7	13.6529
MSTRG.10864	NM_001302382	Cdc37l1	3	MSTRG.10864.8	chr19	29073751	29073841	6	15.5
MSTRG.10873	NM_026362	Plgrkt	1	MSTRG.10873.1	chr19	29423167	29423495	5	6.78307
MSTRG.10879	NM_172836	9930021J03Rik	3	MSTRG.10879.2	chr19	29797880	29797995	7	14.0054
MSTRG.10882	NM_144873	Uhrf2	12	MSTRG.10882.2	chr19	30161666	30161806	14	1.48748
MSTRG.10882	NM_144873	Uhrf2	12	MSTRG.10882.3	chr19	30161666	30161806	14	1.48748
MSTRG.1089	NM_023173	Dusp12	1	MSTRG.1089.1	chr1	172804319	172804701	3	6.30265
MSTRG.1089	NM_023173	Dusp12	1	MSTRG.1089.2	chr1	172804319	172804701	6	4.39719
MSTRG.1089	NM_023173	Dusp12	1	MSTRG.1089.3	chr1	172804319	172804701	5	1.9689
MSTRG.10905	NM_029682	Stambpl1	11	MSTRG.10905.1	chr19	34314507	34314818	11	13.3786
MSTRG.10915	NM_172838	Slc16a12	3	MSTRG.10915.1	chr19	34749297	34749876	8	13.1027
MSTRG.10918	NM_183046	Kif20b	24	MSTRG.10918.1	chr19	35031907	35032034	31	13.8353
MSTRG.10918	NM_183046	Kif20b	24	MSTRG.10918.2	chr19	35031907	35032034	31	13.8353
MSTRG.10918	NM_183046	Kif20b	24	MSTRG.10918.4	chr19	35031907	35032034	18	13.8353
MSTRG.10922	NM_029508	Pcgf5	3	MSTRG.10922.2	chr19	36509060	36509156	9	8.49503
MSTRG.10931	NM_001163635	Tnks2	25	MSTRG.10931.2	chr19	36963199	36963385	26	10.4767
MSTRG.10933	NM_001080706	Btaf1	25	MSTRG.10933.2	chr19	37066926	37067074	37	20.4598
MSTRG.10933	NM_001080706	Btaf1	3	MSTRG.10933.3	chr19	37023558	37023672	19	20.4598
MSTRG.10933	NM_001080706	Btaf1	28	MSTRG.10933.4	chr19	37069289	37069456	34	20.4598
MSTRG.10934	NM_001290826	Cpeb3	3	MSTRG.10934.1	chr19	37128750	37128864	10	3.10403
MSTRG.10936	NM_001164337	2017-03-05	1	MSTRG.10936.1	chr19	37282035	37282394	5	11.5327
MSTRG.10937	NM_031156	Ide	11	MSTRG.10937.2	chr19	37365160	37365304	15	29.3987
MSTRG.10937	NM_031156	Ide	1	MSTRG.10937.3	chr19	37343231	37345327	4	2.74493
MSTRG.10937	NM_031156	Ide	14	MSTRG.10937.5	chr19	37378384	37378486	4	29.3987
MSTRG.10937	NM_031156	Ide	14	MSTRG.10937.6	chr19	37378384	37378486	4	68.8031
MSTRG.10938	NM_010615	Kif11	4	MSTRG.10938.2	chr19	37459222	37459300	20	2.37674
MSTRG.10942	NM_007811	Cyp26a1	4	MSTRG.10942.1	chr19	37773641	37773799	6	1.54495
MSTRG.10944	NM_028293	Cep55	2	MSTRG.10944.2	chr19	38132279	38132473	10	12.1875
MSTRG.10945	NM_033614	Pde6c	5	MSTRG.10945.3	chr19	38225078	38225152	19	12.1875
MSTRG.10946	NM_001081075	Fra10ac1	11	MSTRG.10946.2	chr19	38293948	38293993	13	12.1875
MSTRG.10951	NM_019588	Plce1	3	MSTRG.10951.2	chr19	38726285	38726601	10	3.04389
MSTRG.10954	NM_021315	Noc3l	20	MSTRG.10954.2	chr19	38892428	38892635	21	3.14084
MSTRG.10957	NM_008234	Hells	4	MSTRG.10957.2	chr19	39012896	39012952	9	1.82686
MSTRG.10960	NM_001034962	Sorbs1	20	MSTRG.10960.34	chr19	40470169	40470258	28	5.19259
MSTRG.10960	NM_001034964	Sorbs1	18	MSTRG.10960.35	chr19	40447966	40448107	30	5.19259
MSTRG.10960	NM_001034964	Sorbs1	19	MSTRG.10960.36	chr19	40457011	40457123	30	17.9521
MSTRG.10960	NM_001034962	Sorbs1	23	MSTRG.10960.37	chr19	40525804	40525888	3	5.19259
MSTRG.10968	NM_009848	Entpd1	4	MSTRG.10968.5	chr19	40797577	40797727	8	8.19825
MSTRG.10968	NM_009848	Entpd1	5	MSTRG.10968.8	chr19	40799415	40799574	4	5.16187
MSTRG.10976	NM_172839	Ccnj	3	MSTRG.10976.3	chr19	40911407	40911617	6	6.18025
MSTRG.10980	NM_172154	Lcor	2	MSTRG.10980.1	chr19	41630098	41630191	8	21.9088
MSTRG.10985	NM_015748	Slit1	25	MSTRG.10985.1	chr19	41720506	41720649	36	9.10661
MSTRG.10994	NM_023740	Zdhhc16	10	MSTRG.10994.1	chr19	42016426	42016496	12	3.92865
MSTRG.10994	NM_023740	Zdhhc16	10	MSTRG.10994.3	chr19	42016426	42016496	12	3.92865
MSTRG.10995	NM_028152	Mms19	25	MSTRG.10995.1	chr19	42037440	42037568	30	1.0407
MSTRG.10995	NM_028152	Mms19	24	MSTRG.10995.2	chr19	42037290	42037351	31	1.0407
MSTRG.11	NM_001310442	Atp6v1h	10	MSTRG.11.3	chr1	5125893	5126018	14	1.69905
MSTRG.11	NM_001310442	Atp6v1h	12	MSTRG.11.4	chr1	5140029	5140142	11	1.69905
MSTRG.11002	NM_145501	Pi4k2a	1	MSTRG.11002.1	chr19	42164925	42165426	8	4.14162
MSTRG.11002	NM_145501	Pi4k2a	1	MSTRG.11002.2	chr19	42164925	42165426	8	17.4858
MSTRG.11006	NM_001164531	Zfyve27	11	MSTRG.11006.1	chr19	42264012	42264093	12	1.88974
MSTRG.11006	NM_001164531	Zfyve27	11	MSTRG.11006.2	chr19	42264012	42264093	12	1.88974
MSTRG.1101	NM_001243062	Nr1i3	7	MSTRG.1101.4	chr1	173147445	173147561	5	4.99583
MSTRG.1101	NM_001243062	Nr1i3	5	MSTRG.1101.5	chr1	173146877	173147016	5	3.52216
MSTRG.11017	NM_029011	Pyroxd2	12	MSTRG.11017.1	chr19	42816998	42817153	15	9.90461
MSTRG.1102	NM_001037170	Tomm40l	10	MSTRG.1102.1	chr1	173152506	173152645	10	3.06045
MSTRG.11022	NM_145156	Slc25a28	4	MSTRG.11022.2	chr19	43748966	43749371	3	24.2114
MSTRG.11028	NM_001306088	Dnmbp	11	MSTRG.11028.1	chr19	43944652	43944799	17	32.9081
MSTRG.11028	NM_001306088	Dnmbp	12	MSTRG.11028.10	chr19	43948648	43948747	12	32.9081
MSTRG.11028	NM_001306088	Dnmbp	11	MSTRG.11028.2	chr19	43944652	43944799	17	32.9081
MSTRG.11028	NM_001306088	Dnmbp	11	MSTRG.11028.3	chr19	43944652	43944799	18	32.9081
MSTRG.11028	NM_001306088	Dnmbp	11	MSTRG.11028.4	chr19	43944652	43944799	14	32.9081
MSTRG.1103	NM_001305585	Apoa2	1	MSTRG.1103.1	chr1	173151695	173152109	4	3.06045
MSTRG.11034	NM_001162410	Chuk	21	MSTRG.11034.3	chr19	44181778	44181967	20	2.94167
MSTRG.11036	NM_028607	Bloc1s2	4	MSTRG.11036.2	chr19	44220431	44220547	4	13.0108
MSTRG.11044	NM_176958	Hif1an	3	MSTRG.11044.2	chr19	44640368	44640516	7	5.68747
MSTRG.11046	NM_001081225	Fam178a	15	MSTRG.11046.2	chr19	45046088	45046175	16	6.58878
MSTRG.11048	NM_011976	Sema4g	11	MSTRG.11048.1	chr19	45072722	45072944	16	10.0299
MSTRG.1105	NM_153064	Ndufs2	10	MSTRG.1105.2	chr1	173169405	173169525	6	20.8949
MSTRG.11051	NM_145503	Lzts2	3	MSTRG.11051.3	chr19	45098032	45098694	5	7.20337
MSTRG.11051	NM_145503	Lzts2	3	MSTRG.11051.4	chr19	45098032	45098694	5	6.10524
MSTRG.11051	NM_145503	Lzts2	3	MSTRG.11051.6	chr19	45098032	45098694	5	11.9945
MSTRG.11055	NM_178929	Kazald1	2	MSTRG.11055.1	chr19	45151154	45151703	6	1.6416
MSTRG.11056	NM_009771	Btrc	9	MSTRG.11056.1	chr19	45590348	45590597	16	1.16058
MSTRG.11056	NM_009771	Btrc	11	MSTRG.11056.6	chr19	45593299	45593409	12	1.16058
MSTRG.11058	NM_001330507	Poll	6	MSTRG.11058.5	chr19	45632746	45632905	6	3.82989
MSTRG.11059	NM_172639	Dpcd	1	MSTRG.11059.1	chr19	45635105	45635197	6	18.4261
MSTRG.11060	NM_013907	Fbxw4	3	MSTRG.11060.2	chr19	45654143	45654283	9	12.099
MSTRG.11063	NM_008723	Npm3	3	MSTRG.11063.2	chr19	45823036	45823129	5	7.13819
MSTRG.11064	NM_023799	Mgea5	11	MSTRG.11064.1	chr19	45848152	45848250	16	1.60299
MSTRG.11067	NM_010697	Ldb1	11	MSTRG.11067.1	chr19	46113545	46114111	10	10.6887
MSTRG.11067	NM_001113408	Ldb1	11	MSTRG.11067.2	chr19	46119320	46119701	10	10.6887
MSTRG.11067	NM_001113408	Ldb1	11	MSTRG.11067.3	chr19	46119320	46119701	11	10.6887
MSTRG.11067	NM_010697	Ldb1	11	MSTRG.11067.4	chr19	46113545	46114111	11	10.6887
MSTRG.11067	NM_001113408	Ldb1	10	MSTRG.11067.5	chr19	46110753	46110855	11	10.6887
MSTRG.11067	NM_001113408	Ldb1	4	MSTRG.11067.6	chr19	46109101	46109184	11	10.6887
MSTRG.11068	NM_001081214	Pprc1	13	MSTRG.11068.1	chr19	46146673	46146824	12	134.546
MSTRG.11069	NM_001039353	Nolc1	3	MSTRG.11069.1	chr19	46153366	46153511	12	12.5235
MSTRG.11069	NM_001039353	Nolc1	3	MSTRG.11069.2	chr19	46153366	46153511	12	33.278
MSTRG.11071	NM_008852	Pitx3	1	MSTRG.11071.1	chr19	46210176	46211095	3	9.32046
MSTRG.11072	NM_178930	Gbf1	24	MSTRG.11072.1	chr19	46345164	46345340	40	4.48731
MSTRG.11072	NM_178930	Gbf1	28	MSTRG.11072.2	chr19	46346665	46346759	36	4.48731
MSTRG.11076	NM_028627	Psd	11	MSTRG.11076.4	chr19	46395017	46395097	17	11.4568
MSTRG.11079	NM_001164293	Cuedc2	3	MSTRG.11079.10	chr19	46405542	46405603	10	4.33143
MSTRG.11079	NM_001164293	Cuedc2	3	MSTRG.11079.11	chr19	46405542	46405603	10	1.69496
MSTRG.11079	NM_001164293	Cuedc2	3	MSTRG.11079.12	chr19	46405542	46405603	8	4.255
MSTRG.11079	NM_001164293	Cuedc2	9	MSTRG.11079.13	chr19	46413059	46413150	10	4.255
MSTRG.11079	NM_001164293	Cuedc2	9	MSTRG.11079.14	chr19	46413059	46413150	10	4.255
MSTRG.11079	NM_001164293	Cuedc2	3	MSTRG.11079.15	chr19	46405542	46405603	9	59.5773
MSTRG.11079	NM_001164293	Cuedc2	9	MSTRG.11079.8	chr19	46413059	46413150	10	1.32067
MSTRG.11079	NM_001164293	Cuedc2	3	MSTRG.11079.9	chr19	46405542	46405603	10	3.29217
MSTRG.1108	NM_020579	B4galt3	5	MSTRG.1108.1	chr1	173204084	173204274	6	3.58353
MSTRG.1108	NM_020579	B4galt3	5	MSTRG.1108.3	chr1	173204084	173204274	6	1.87582
MSTRG.1108	NM_020579	B4galt3	4	MSTRG.1108.4	chr1	173202652	173202887	7	13.9794
MSTRG.11087	NM_053100	Trim8	3	MSTRG.11087.2	chr19	46587598	46587831	6	1.64571
MSTRG.11087	NM_053100	Trim8	3	MSTRG.11087.4	chr19	46587598	46587831	6	1.66944
MSTRG.11087	NM_053100	Trim8	3	MSTRG.11087.5	chr19	46587598	46587831	6	6.12249
MSTRG.11087	NM_053100	Trim8	3	MSTRG.11087.6	chr19	46587598	46587831	6	1.36871
MSTRG.1109	NM_008911	Ppox	13	MSTRG.1109.1	chr1	173211004	173211317	10	17.4388
MSTRG.1109	NM_008911	Ppox	13	MSTRG.1109.2	chr1	173211004	173211317	10	17.4388
MSTRG.1109	NM_008911	Ppox	12	MSTRG.1109.3	chr1	173210805	173210899	12	17.4388
MSTRG.1109	NM_008911	Ppox	1	MSTRG.1109.4	chr1	173207123	173207330	9	1.80262
MSTRG.1109	NM_008911	Ppox	1	MSTRG.1109.5	chr1	173207123	173207330	10	17.4388
MSTRG.11091	NM_053196	Sfxn2	11	MSTRG.11091.2	chr19	46666790	46666837	11	2.87398
MSTRG.11091	NM_053196	Sfxn2	3	MSTRG.11091.3	chr19	46657297	46657467	9	3.29302
MSTRG.11091	NM_053196	Sfxn2	12	MSTRG.11091.4	chr19	46669162	46671390	11	2.87398
MSTRG.11094	NM_020577	As3mt	4	MSTRG.11094.2	chr19	46783458	46783608	10	2.09683
MSTRG.11094	NM_020577	As3mt	4	MSTRG.11094.3	chr19	46783458	46783608	11	1.78931
MSTRG.11094	NM_020577	As3mt	4	MSTRG.11094.4	chr19	46783458	46783608	10	4.65295
MSTRG.11095	NM_033569	Cnnm2	2	MSTRG.11095.3	chr19	46928391	46928534	3	3.99622
MSTRG.11095	NM_033569	Cnnm2	5	MSTRG.11095.5	chr19	46943028	46943121	5	1.43547
MSTRG.11099	NR_133574	Pcgf6	2	MSTRG.11099.3	chr19	47111728	47111814	9	9.24992
MSTRG.11099	NR_133574	Pcgf6	2	MSTRG.11099.4	chr19	47111728	47111814	8	1.87488
MSTRG.1110	NM_013919	Usp21	2	MSTRG.1110.1	chr1	173212628	173212742	19	23.1542
MSTRG.1110	NM_025388	Ufc1	1	MSTRG.1110.3	chr1	173218695	173219102	6	23.1542
MSTRG.11101	NM_177342	Taf5	8	MSTRG.11101.2	chr19	47155031	47155195	4	2.07571
MSTRG.11102	NM_023211	Usmg5	1	MSTRG.11102.1	chr19	47157961	47158059	3	65.7041
MSTRG.11103	NM_011053	Pdcd11	26	MSTRG.11103.1	chr19	47198921	47198977	35	2.7026
MSTRG.11105	NM_008018	Sh3pxd2a	13	MSTRG.11105.1	chr19	47472306	47472381	14	3.74668
MSTRG.11105	NM_008018	Sh3pxd2a	12	MSTRG.11105.4	chr19	47447874	47447950	14	3.74668
MSTRG.11108	NM_009289	Slk	12	MSTRG.11108.3	chr19	47699795	47699974	17	2.7026
MSTRG.11117	NM_001290356	Sorcs1	22	MSTRG.11117.2	chr19	50407949	50408107	27	8.01851
MSTRG.11121	NM_133216	Xpnpep1	1	MSTRG.11121.1	chr19	53065670	53066209	20	20.2751
MSTRG.11126	NM_172429	Smndc1	3	MSTRG.11126.3	chr19	53458047	53458208	7	10.1007
MSTRG.11135	NM_001168505	Shoc2	3	MSTRG.11135.2	chr19	54077499	54077636	9	7.45239
MSTRG.11139	NM_008149	Gpam	20	MSTRG.11139.1	chr19	55171987	55172117	21	3.51692
MSTRG.1114	NM_011615	Dedd	2	MSTRG.1114.3	chr1	173268383	173268771	6	6.69278
MSTRG.1114	NM_011615	Dedd	3	MSTRG.1114.4	chr1	173268954	173269061	5	11.25
MSTRG.1114	NM_011615	Dedd	2	MSTRG.1114.5	chr1	173268383	173268771	6	4.86517
MSTRG.1115	NM_001242580	Nit1	1	MSTRG.1115.1	chr1	173272368	173272928	6	15.6043
MSTRG.11152	NM_007611	Casp7	4	MSTRG.11152.2	chr19	56508292	56508420	6	42.8373
MSTRG.11156	NM_001164263	Plekhs1	9	MSTRG.11156.3	chr19	56552913	56553028	6	1.20818
MSTRG.11156	NM_001164263	Plekhs1	9	MSTRG.11156.4	chr19	56552913	56553028	6	6.15504
MSTRG.11156	NM_001164263	Plekhs1	9	MSTRG.11156.5	chr19	56552913	56553028	6	7.11463
MSTRG.11157	NM_018831	Dclre1a	3	MSTRG.11157.2	chr19	56611618	56611772	10	4.40234
MSTRG.11157	NM_018831	Dclre1a	3	MSTRG.11157.3	chr19	56611618	56611772	10	4.35714
MSTRG.11158	NM_025811	Nhlrc2	10	MSTRG.11158.1	chr19	56669290	56669509	11	3.63318
MSTRG.11158	NM_025811	Nhlrc2	4	MSTRG.11158.3	chr19	56649248	56649369	10	2.14717
MSTRG.11159	NM_170757	Ccdc186	13	MSTRG.11159.1	chr19	56883683	56883811	13	4.53027
MSTRG.11159	NM_170757	Ccdc186	12	MSTRG.11159.2	chr19	56882468	56882680	14	4.53027
MSTRG.11159	NM_170757	Ccdc186	11	MSTRG.11159.3	chr19	56881456	56881575	16	4.53027
MSTRG.11161	NM_001290813	Ablim1	18	MSTRG.11161.15	chr19	57226763	57226872	23	18.3933
MSTRG.11161	NM_001290813	Ablim1	12	MSTRG.11161.16	chr19	57142581	57142736	15	18.3933
MSTRG.11170	NM_145505	Fam160b1	11	MSTRG.11170.2	chr19	57456214	57456383	17	3.12176
MSTRG.11171	NM_029839	Trub1	1	MSTRG.11171.1	chr19	57527396	57527686	6	8.35319
MSTRG.11174	NM_001285457	Gfra1	3	MSTRG.11174.4	chr19	58338402	58338583	6	2.3777
MSTRG.11177	NM_175199	Hspa12a	3	MSTRG.11177.3	chr19	58878956	58879214	9	16.5816
MSTRG.11182	NM_172523	Slc18a2	3	MSTRG.11182.2	chr19	59337430	59337781	10	5.25971
MSTRG.11188	NM_001164367	Rab11fip2	3	MSTRG.11188.1	chr19	60011509	60011977	5	11.7473
MSTRG.11192	NM_029648	Fam204a	1	MSTRG.11192.2	chr19	60274489	60275390	8	17.999
MSTRG.11192	NM_029648	Fam204a	1	MSTRG.11192.3	chr19	60274489	60275390	8	8.5451
MSTRG.11192	NM_029648	Fam204a	1	MSTRG.11192.4	chr19	60274489	60275390	7	5.70474
MSTRG.11192	NM_029648	Fam204a	1	MSTRG.11192.5	chr19	60274489	60275390	7	5.35149
MSTRG.11195	NM_010123	Eif3a	20	MSTRG.11195.1	chr19	60857788	60857924	22	23.4981
MSTRG.11197	NM_026437	Fam45a	3	MSTRG.11197.4	chr19	60893434	60893513	9	2.84679
MSTRG.11197	NM_001347464	Fam45a	3	MSTRG.11197.5	chr19	60897110	60897258	8	19.6154
MSTRG.11201	NM_018869	Grk5	14	MSTRG.11201.2	chr19	61165814	61165951	13	3.61819
MSTRG.11203	NM_001001737	Zfp950	2	MSTRG.11203.2	chr19	61203341	61203467	4	5.01358
MSTRG.11203	NM_001309195	Zfp950	1	MSTRG.11203.3	chr19	61190885	61193191	4	2.30358
MSTRG.11203	NM_001309216	Zfp950	2	MSTRG.11203.8	chr19	61202910	61202970	5	1.82698
MSTRG.11203	NR_131956	Zfp950	2	MSTRG.11203.9	chr19	61193528	61193630	6	4.89127
MSTRG.11209	NM_009970	Csf2ra	3	MSTRG.11209.1	chr19	61301227	61301323	9	2.78116
MSTRG.11209	NM_009970	Csf2ra	2	MSTRG.11209.2	chr19	61301036	61301117	8	2.29726
MSTRG.11209	NM_009970	Csf2ra	3	MSTRG.11209.3	chr19	61301227	61301323	7	4.60588
MSTRG.11209	NM_009970	Csf2ra	3	MSTRG.11209.4	chr19	61301227	61301323	10	3.80963
MSTRG.11210	NM_001081161	Fam171a1	3	MSTRG.11210.3	chr2	3103695	3103787	7	9.93085
MSTRG.11211	NM_001290369	Nmt2	1	MSTRG.11211.1	chr2	3201484	3201678	7	7.16092
MSTRG.11212	NM_001013376	Rpp38	1	MSTRG.11212.1	chr2	3246221	3247145	2	2.55097
MSTRG.11213	NM_146114	Dclre1c	12	MSTRG.11213.6	chr2	3364346	3364434	13	2.55097
MSTRG.11215	NR_103465	Hspa14	3	MSTRG.11215.2	chr2	3428287	3428369	13	1.23573
MSTRG.11215	NR_103465	Hspa14	3	MSTRG.11215.3	chr2	3428287	3428369	13	1.23573
MSTRG.11215	NR_103465	Hspa14	5	MSTRG.11215.4	chr2	3429906	3430086	4	1.23573
MSTRG.11216	NM_177647	Cdnf	3	MSTRG.11216.1	chr2	3438288	3438429	4	1.53745
MSTRG.11217	NM_025626	Fam107b	3	MSTRG.11217.2	chr2	3695690	3695840	4	7.48016
MSTRG.11217	NM_025626	Fam107b	3	MSTRG.11217.3	chr2	3695690	3695840	4	16.1125
MSTRG.11218	NM_001177844	Frmd4a	12	MSTRG.11218.4	chr2	4532013	4535089	24	38.3192
MSTRG.11218	NM_001177844	Frmd4a	9	MSTRG.11218.5	chr2	4523161	4523325	23	38.3192
MSTRG.11229	NM_175400	Sephs1	3	MSTRG.11229.1	chr2	4810229	4810332	9	16.466
MSTRG.11233	NM_181848	Optn	11	MSTRG.11233.1	chr2	4963493	4963566	13	25.5315
MSTRG.11233	NM_181848	Optn	12	MSTRG.11233.2	chr2	4967033	4967245	14	25.5315
MSTRG.11237	NM_133837	Cdc123	12	MSTRG.11237.2	chr2	5762999	5763070	12	6.0374
MSTRG.11238	NM_016918	Nudt5	3	MSTRG.11238.1	chr2	5777026	5777093	11	30.4547
MSTRG.11239	NM_021305	Sec61a2	11	MSTRG.11239.1	chr2	5814200	5814267	12	16.0619
MSTRG.11239	NM_021305	Sec61a2	12	MSTRG.11239.2	chr2	5816303	5816399	10	16.0619
MSTRG.11239	NM_021305	Sec61a2	4	MSTRG.11239.4	chr2	5797410	5797607	7	8.05097
MSTRG.11239	NM_021305	Sec61a2	3	MSTRG.11239.5	chr2	5795273	5795464	9	16.0619
MSTRG.11241	NM_001081132	Upf2	19	MSTRG.11241.1	chr2	5967944	5968111	23	3.65475
MSTRG.11241	NM_001081132	Upf2	20	MSTRG.11241.2	chr2	5971384	5971525	22	3.65475
MSTRG.11241	NM_001081132	Upf2	20	MSTRG.11241.4	chr2	5971384	5971525	22	3.65475
MSTRG.11242	NM_001159657	Proser2	1	MSTRG.11242.1	chr2	6019546	6022406	4	1.48469
MSTRG.11246	NM_001080548	Usp6nl	12	MSTRG.11246.3	chr2	6348598	6348663	14	3.65475
MSTRG.11248	NM_001310447	Celf2	10	MSTRG.11248.13	chr2	6545717	6545765	14	3.65475
MSTRG.11258	NM_001112738	Atp5c1	1	MSTRG.11258.1	chr2	9977659	9977788	9	82.7952
MSTRG.11264	NM_001348234	Fbxo18	1	MSTRG.11264.1	chr2	11664200	11664660	19	2.28756
MSTRG.11265	NM_177268	Ankrd16	6	MSTRG.11265.11	chr2	11707851	11707929	6	18.4827
MSTRG.11265	NM_177268	Ankrd16	5	MSTRG.11265.12	chr2	11705918	11706079	7	3.33499
MSTRG.11265	NM_177268	Ankrd16	2	MSTRG.11265.8	chr2	11701304	11701524	7	1.25374
MSTRG.11268	NM_024185	Fam188a	3	MSTRG.11268.2	chr2	12276904	12276991	8	2.1797
MSTRG.11268	NM_024185	Fam188a	14	MSTRG.11268.3	chr2	12331628	12331707	12	2.1797
MSTRG.11282	NM_011484	Stam	12	MSTRG.11282.2	chr2	14060583	14060736	13	1.49022
MSTRG.11282	NM_011484	Stam	11	MSTRG.11282.3	chr2	14059763	14059817	14	1.49022
MSTRG.11288	NM_023116	Cacnb2	12	MSTRG.11288.2	chr2	14904415	14904510	13	28.3248
MSTRG.11288	NM_023116	Cacnb2	12	MSTRG.11288.5	chr2	14904415	14904510	3	1.06574
MSTRG.1129	NM_033509	Vangl2	3	MSTRG.1129.2	chr1	173938042	173938177	8	5.73849
MSTRG.11295	NM_029466	Arl5b	1	MSTRG.11295.1	chr2	14976989	14977201	7	24.8169
MSTRG.11298	NM_026162	Plxdc2	11	MSTRG.11298.2	chr2	16633709	16633856	14	3.74688
MSTRG.1131	NM_021607	Ncstn	12	MSTRG.1131.2	chr1	174002908	174003058	16	7.13819
MSTRG.11313	NM_001252560	Mllt10	22	MSTRG.11313.3	chr2	18130377	18130574	21	4.50712
MSTRG.11313	NM_001252560	Mllt10	21	MSTRG.11313.8	chr2	18129410	18129506	22	4.50712
MSTRG.11313	NM_001252560	Mllt10	21	MSTRG.11313.9	chr2	18129410	18129506	22	4.50712
MSTRG.11317	NM_001190817	Dnajc1	1	MSTRG.11317.1	chr2	18127960	18131047	6	7.40651
MSTRG.11318	NM_147778	Commd3	4	MSTRG.11318.1	chr2	18595908	18595942	7	17.2407
MSTRG.11319	NM_007552	Bmi1	2	MSTRG.11319.2	chr2	18603420	18603550	9	2.15375
MSTRG.1132	NM_009938	Copa	26	MSTRG.1132.2	chr1	174048146	174048223	31	2.54297
MSTRG.1132	NM_009938	Copa	25	MSTRG.1132.3	chr1	174047318	174047427	32	2.54297
MSTRG.11330	NM_001177630	Etl4	2	MSTRG.11330.13	chr2	20451586	20451869	19	2.98287
MSTRG.11330	NM_001177630	Etl4	12	MSTRG.11330.15	chr2	20703425	20703572	18	2.98287
MSTRG.11330	NM_001177630	Etl4	2	MSTRG.11330.16	chr2	20451586	20451869	19	2.98287
MSTRG.11330	NM_001177630	Etl4	2	MSTRG.11330.17	chr2	20451586	20451869	19	2.98287
MSTRG.11330	NM_001177630	Etl4	12	MSTRG.11330.19	chr2	20703425	20703572	18	2.98287
MSTRG.11330	NM_001177630	Etl4	12	MSTRG.11330.2	chr2	20703425	20703572	18	2.98287
MSTRG.11330	NM_001177630	Etl4	12	MSTRG.11330.21	chr2	20703425	20703572	18	2.98287
MSTRG.11330	NM_001177630	Etl4	3	MSTRG.11330.22	chr2	20583525	20583723	19	2.98287
MSTRG.11330	NM_001177630	Etl4	12	MSTRG.11330.23	chr2	20703425	20703572	17	2.98287
MSTRG.11330	NM_001177630	Etl4	13	MSTRG.11330.29	chr2	20706671	20707127	16	2.98287
MSTRG.11330	NM_001177630	Etl4	12	MSTRG.11330.3	chr2	20703425	20703572	17	2.98287
MSTRG.11330	NM_001177630	Etl4	13	MSTRG.11330.30	chr2	20706671	20707127	17	2.98287
MSTRG.11330	NM_001177630	Etl4	12	MSTRG.11330.5	chr2	20703425	20703572	17	2.98287
MSTRG.11330	NM_001177630	Etl4	12	MSTRG.11330.7	chr2	20703425	20703572	18	2.98287
MSTRG.11330	NM_001177630	Etl4	12	MSTRG.11330.8	chr2	20703425	20703572	18	2.98287
MSTRG.11348	NM_001077192	Abi1	4	MSTRG.11348.9	chr2	22812538	22812638	9	6.11829
MSTRG.11349	NM_001102436	Acbd5	12	MSTRG.11349.3	chr2	22966174	22966283	12	40.2432
MSTRG.11356	NM_029773	Spopl	10	MSTRG.11356.1	chr2	23400964	23401099	12	5.07328
MSTRG.1136	NM_153555	Dcaf8	11	MSTRG.1136.1	chr1	174119070	174119200	14	41.5492
MSTRG.1136	NM_153555	Dcaf8	12	MSTRG.1136.3	chr1	174122649	174122768	13	41.5492
MSTRG.11361	NM_007579	Cacna1b	40	MSTRG.11361.3	chr2	24576828	24576931	47	11.11
MSTRG.11362	NM_001109686	Ehmt1	23	MSTRG.11362.1	chr2	24732975	24733146	27	11.11
MSTRG.11362	NM_001109686	Ehmt1	23	MSTRG.11362.2	chr2	24732975	24733146	27	11.11
MSTRG.11363	NM_178408	Arrdc1	4	MSTRG.11363.4	chr2	24782065	24782247	7	11.11
MSTRG.11366	NM_026044	Dph7	3	MSTRG.11366.1	chr2	24818976	24819063	8	8.50876
MSTRG.11366	NM_026044	Dph7	1	MSTRG.11366.2	chr2	24817942	24818145	9	7.05309
MSTRG.11368	NM_146251	Pnpla7	34	MSTRG.11368.2	chr2	24908915	24909018	11	51.8638
MSTRG.11371	NM_020276	Nsmf	11	MSTRG.11371.1	chr2	24916579	24916658	14	22.8009
MSTRG.11371	NM_020276	Nsmf	12	MSTRG.11371.2	chr2	24916782	24916884	13	22.8009
MSTRG.11379	NM_146116	Tubb4b	2	MSTRG.11379.1	chr2	25079454	25079564	5	110.826
MSTRG.11381	NM_021393	Nelfb	12	MSTRG.11381.3	chr2	25066229	25066392	11	67.6931
MSTRG.11385	NM_001252542	Ndor1	13	MSTRG.11385.4	chr2	25110384	25110461	12	67.6931
MSTRG.11385	NM_001252542	Ndor1	13	MSTRG.11385.5	chr2	25110384	25110461	12	67.6931
MSTRG.11389	NM_023464	Ssna1	1	MSTRG.11389.1	chr2	25126559	25127101	2	5.53112
MSTRG.11389	NM_023464	Ssna1	1	MSTRG.11389.2	chr2	25126559	25127101	3	10.3072
MSTRG.11390	NM_175300	Anapc2	13	MSTRG.11390.2	chr2	25140771	25141436	11	1.21398
MSTRG.11396	NM_001029983	Man1b1	12	MSTRG.11396.2	chr2	25204971	25205102	12	2.0007
MSTRG.11397	NM_031843	Dpp7	13	MSTRG.11397.2	chr2	25211751	25211852	11	2.0007
MSTRG.11403	NM_008721	Npdc1	1	MSTRG.11403.1	chr2	25258570	25258885	8	18.8071
MSTRG.11405	NM_007379	Abca2	43	MSTRG.11405.1	chr2	25301958	25302061	47	10.512
MSTRG.11405	NM_007379	Abca2	42	MSTRG.11405.3	chr2	25301731	25301865	48	10.512
MSTRG.11405	NM_007379	Abca2	43	MSTRG.11405.4	chr2	25301958	25302061	47	10.512
MSTRG.11407	NM_153557	BC029214	4	MSTRG.11407.1	chr2	25315687	25315877	5	3.97832
MSTRG.11407	NM_153557	BC029214	2	MSTRG.11407.2	chr2	25315295	25315379	4	4.13833
MSTRG.11407	NM_153557	BC029214	3	MSTRG.11407.3	chr2	25315529	25315594	6	3.06384
MSTRG.11409	NM_008963	Ptgds	1	MSTRG.11409.2	chr2	25322232	25322351	7	46.3483
MSTRG.11409	NM_008963	Ptgds	1	MSTRG.11409.3	chr2	25322232	25322351	8	30.405
MSTRG.1141	NM_178405	Atp1a2	21	MSTRG.1141.2	chr1	174223458	174223517	22	6.98465
MSTRG.11411	NM_013908	Fbxw5	4	MSTRG.11411.2	chr2	25358391	25358565	7	11.4535
MSTRG.11411	NM_013908	Fbxw5	6	MSTRG.11411.3	chr2	25358957	25359386	6	5.53904
MSTRG.11411	NM_013908	Fbxw5	4	MSTRG.11411.4	chr2	25358391	25358565	7	19.8299
MSTRG.11413	NM_009422	Traf2	10	MSTRG.11413.1	chr2	25394386	25394604	12	9.46238
MSTRG.11417	NM_029293	Phpt1	3	MSTRG.11417.2	chr2	25430203	25430391	3	94.7526
MSTRG.11419	NM_001024616	Rabl6	13	MSTRG.11419.2	chr2	25456871	25456918	13	3.73787
MSTRG.11419	NM_001024616	Rabl6	12	MSTRG.11419.3	chr2	25453665	25453717	13	3.73787
MSTRG.11419	NM_001024616	Rabl6	3	MSTRG.11419.4	chr2	25440296	25440464	8	4.47533
MSTRG.11419	NM_001024616	Rabl6	12	MSTRG.11419.5	chr2	25453665	25453717	14	4.47533
MSTRG.1142	NM_080419	Igsf8	1	MSTRG.1142.1	chr1	174242498	174242724	6	12.0603
MSTRG.11428	NM_001276361	Camsap1	17	MSTRG.11428.1	chr2	25822206	25822468	25	4.04485
MSTRG.11428	NM_001276361	Camsap1	12	MSTRG.11428.13	chr2	25800654	25800793	15	4.04485
MSTRG.11431	NM_026495	Nacc2	1	MSTRG.11431.1	chr2	25911056	25915993	7	5.21108
MSTRG.11434	NM_001302956	Qsox2	2	MSTRG.11434.3	chr2	26069501	26069689	6	2.55225
MSTRG.11441	NM_177841	Ccdc187	7	MSTRG.11441.2	chr2	26143455	26143547	3	1.6793
MSTRG.11442	NM_001199146	Gpsm1	12	MSTRG.11442.1	chr2	26200671	26200879	11	6.33683
MSTRG.11442	NM_001199146	Gpsm1	10	MSTRG.11442.2	chr2	26195156	26195226	12	6.33683
MSTRG.11442	NM_001199146	Gpsm1	12	MSTRG.11442.6	chr2	26200671	26200879	12	6.33683
MSTRG.11446	NM_001085408	Sdccag3	1	MSTRG.11446.10	chr2	26238320	26239214	7	2.74239
MSTRG.11446	NM_001085408	Sdccag3	1	MSTRG.11446.11	chr2	26238320	26239214	3	7.11959
MSTRG.11446	NM_001085408	Sdccag3	1	MSTRG.11446.14	chr2	26238320	26239214	6	6.32532
MSTRG.11446	NM_001085408	Sdccag3	1	MSTRG.11446.15	chr2	26238320	26239214	4	7.91355
MSTRG.11446	NM_172339	Snapc4	21	MSTRG.11446.5	chr2	26233541	26233587	22	5.37636
MSTRG.11446	NM_001085408	Sdccag3	7	MSTRG.11446.6	chr2	26243076	26243191	27	5.37636
MSTRG.11446	NM_001085408	Sdccag3	1	MSTRG.11446.7	chr2	26238320	26239214	8	5.88305
MSTRG.11446	NM_001085408	Sdccag3	1	MSTRG.11446.8	chr2	26238320	26239214	7	8.84557
MSTRG.11446	NM_001085408	Sdccag3	1	MSTRG.11446.9	chr2	26238320	26239214	8	5.37636
MSTRG.11450	NM_153125	Sec16a	23	MSTRG.11450.1	chr2	26284894	26285036	31	1.38884
MSTRG.11455	NM_198724	Egfl7	1	MSTRG.11455.2	chr2	26439384	26439568	9	7.37963
MSTRG.11455	NM_198724	Egfl7	1	MSTRG.11455.3	chr2	26439384	26439568	9	7.82757
MSTRG.11455	NM_001164564	Egfl7	3	MSTRG.11455.6	chr2	26444850	26444966	9	4.82443
MSTRG.11455	NM_001164564	Egfl7	4	MSTRG.11455.8	chr2	26445900	26446015	7	21.2544
MSTRG.11457	NM_026212	Agpat2	3	MSTRG.11457.1	chr2	26451600	26451695	6	8.67557
MSTRG.11464	NM_009298	Surf6	4	MSTRG.11464.1	chr2	26755249	26755452	4	2.22043
MSTRG.11467	NR_073420	Surf1	4	MSTRG.11467.4	chr2	26769695	26769767	8	5.88806
MSTRG.11467	NR_073420	Surf1	4	MSTRG.11467.5	chr2	26769695	26769767	8	5.17038
MSTRG.11468	NM_013678	Surf2	1	MSTRG.11468.1	chr2	26771941	26772023	5	20.6725
MSTRG.11468	NM_013678	Surf2	1	MSTRG.11468.2	chr2	26771941	26772023	6	3.3515
MSTRG.11468	NM_013678	Surf2	3	MSTRG.11468.3	chr2	26772948	26773051	5	6.03013
MSTRG.11468	NM_013678	Surf2	1	MSTRG.11468.4	chr2	26771941	26772023	6	2.22041
MSTRG.11470	NM_207234	Rexo4	1	MSTRG.11470.1	chr2	26809083	26810116	3	11.9455
MSTRG.11470	NM_207234	Rexo4	7	MSTRG.11470.3	chr2	26817903	26818243	3	9.46762
MSTRG.11471	NM_001243240	Cacfd1	1	MSTRG.11471.1	chr2	26865446	26865625	5	33.2144
MSTRG.11474	NM_009500	Vav2	25	MSTRG.11474.1	chr2	27174448	27174516	27	7.37678
MSTRG.11474	NM_009500	Vav2	24	MSTRG.11474.4	chr2	27157528	27157630	28	7.37678
MSTRG.11476	NM_001113573	Brd3	11	MSTRG.11476.4	chr2	27319409	27319713	11	2.9265
MSTRG.11493	NM_001005420	Ppp1r26	2	MSTRG.11493.1	chr2	28304212	28304428	4	4.50363
MSTRG.11496	NM_139197	Gbgt1	2	MSTRG.11496.2	chr2	28353189	28353356	8	1.90877
MSTRG.11498	NM_001145834	Ralgds	13	MSTRG.11498.5	chr2	28403904	28404025	8	19.5646
MSTRG.11498	NM_001145834	Ralgds	15	MSTRG.11498.6	chr2	28404475	28404676	5	4.91254
MSTRG.11499	NM_148928	Gtf3c5	2	MSTRG.11499.3	chr2	28423128	28423304	3	5.15892
MSTRG.11500	NM_001289575	Tsc1	20	MSTRG.11500.4	chr2	28537432	28537554	23	14.8748
MSTRG.11508	NM_198033	Setx	25	MSTRG.11508.2	chr2	29033035	29033122	4	2.17387
MSTRG.1151	NM_001145800	Igsf9	1	MSTRG.1151.1	chr1	174412344	174412391	19	1.6019
MSTRG.1151	NM_033608	Igsf9	3	MSTRG.1151.3	chr1	174414913	174415101	19	1.6019
MSTRG.1151	NM_033608	Igsf9	15	MSTRG.1151.5	chr1	174425665	174425915	16	1.6019
MSTRG.1151	NM_033608	Igsf9	17	MSTRG.1151.6	chr1	174426282	174426458	14	1.6019
MSTRG.1151	NM_033608	Igsf9	3	MSTRG.1151.7	chr1	174414913	174415101	19	1.6019
MSTRG.11511	NR_029460	6530402F18Rik	2	MSTRG.11511.5	chr2	29107985	29108513	12	1.0421
MSTRG.11511	NM_133500	Ntng2	3	MSTRG.11511.6	chr2	29052502	29052669	8	3.27232
MSTRG.11511	NM_133500	Ntng2	2	MSTRG.11511.7	chr2	29051167	29051301	9	11.8171
MSTRG.11514	NM_054050	Rapgef1	21	MSTRG.11514.4	chr2	29591504	29591605	23	1.97769
MSTRG.11514	NM_054050	Rapgef1	21	MSTRG.11514.6	chr2	29591504	29591605	23	1.97769
MSTRG.11520	NM_026615	Urm1	1	MSTRG.11520.1	chr2	29682909	29682955	5	3.93849
MSTRG.11523	NM_001113214	Odf2	3	MSTRG.11523.7	chr2	29748521	29748674	20	3.93849
MSTRG.11525	NM_001177668	Sptan1	19	MSTRG.11525.4	chr2	29852257	29852474	22	1.10402
MSTRG.11525	NM_001177668	Sptan1	47	MSTRG.11525.5	chr2	29881531	29881740	33	1.10402
MSTRG.11529	NM_153805	Pkn3	21	MSTRG.11529.1	chr2	29945851	29945931	21	3.64291
MSTRG.11529	NM_153805	Pkn3	21	MSTRG.11529.3	chr2	29945851	29945931	11	3.64291
MSTRG.11531	NM_025428	Zdhhc12	4	MSTRG.11531.3	chr2	29947925	29948061	4	9.45551
MSTRG.11532	NM_178694	Zer1	10	MSTRG.11532.5	chr2	29963496	29963642	17	3.34631
MSTRG.11532	NM_178694	Zer1	13	MSTRG.11532.6	chr2	29966182	29966618	14	3.34631
MSTRG.11533	NM_146252	Tbc1d13	10	MSTRG.11533.2	chr2	30004143	30004303	13	3.34631
MSTRG.11533	NM_146252	Tbc1d13	11	MSTRG.11533.5	chr2	30004451	30004508	11	3.34631
MSTRG.11537	NM_172660	Spout1	12	MSTRG.11537.1	chr2	30033910	30033979	11	5.62276
MSTRG.11538	NM_172404	Kyat1	11	MSTRG.11538.3	chr2	30047445	30047592	13	6.58672
MSTRG.11538	NM_172404	Kyat1	12	MSTRG.11538.4	chr2	30049574	30049632	13	6.58672
MSTRG.11541	NM_001252570	Phyhd1	6	MSTRG.11541.6	chr2	30132668	30132730	7	8.33612
MSTRG.11544	NM_001289710	Sh3glb2	9	MSTRG.11544.10	chr2	30210781	30210922	11	1.91635
MSTRG.11544	NM_001346806	Sh3glb2	1	MSTRG.11544.11	chr2	30200329	30200947	10	1.91635
MSTRG.11544	NM_001346806	Sh3glb2	1	MSTRG.11544.12	chr2	30200329	30200947	11	1.35263
MSTRG.11544	NM_001346806	Sh3glb2	1	MSTRG.11544.13	chr2	30200329	30200947	10	1.61659
MSTRG.11544	NM_001289710	Sh3glb2	9	MSTRG.11544.14	chr2	30210781	30210922	11	1.59299
MSTRG.11544	NM_001346806	Sh3glb2	1	MSTRG.11544.15	chr2	30200329	30200947	10	1.59299
MSTRG.11544	NM_001346806	Sh3glb2	1	MSTRG.11544.16	chr2	30200329	30200947	11	1.75275
MSTRG.11544	NM_001346806	Sh3glb2	1	MSTRG.11544.17	chr2	30200329	30200947	9	1.26709
MSTRG.11544	NM_001289709	Sh3glb2	3	MSTRG.11544.21	chr2	30201579	30201593	11	2.57705
MSTRG.11544	NM_001346806	Sh3glb2	1	MSTRG.11544.4	chr2	30200329	30200947	10	1.22037
MSTRG.11544	NM_001289710	Sh3glb2	9	MSTRG.11544.5	chr2	30210781	30210922	11	1.21021
MSTRG.11544	NM_001346806	Sh3glb2	1	MSTRG.11544.6	chr2	30200329	30200947	8	1.21021
MSTRG.11544	NM_001346806	Sh3glb2	1	MSTRG.11544.7	chr2	30200329	30200947	9	1.42674
MSTRG.11544	NM_001346806	Sh3glb2	1	MSTRG.11544.8	chr2	30200329	30200947	9	1.21339
MSTRG.11544	NM_001289710	Sh3glb2	9	MSTRG.11544.9	chr2	30210781	30210922	12	1.22037
MSTRG.11548	NM_001290509	Dolpp1	1	MSTRG.11548.1	chr2	30247774	30248032	4	4.78733
MSTRG.11550	NM_138748	Ptpa	1	MSTRG.11550.1	chr2	30271570	30271852	11	7.08973
MSTRG.11550	NM_138748	Ptpa	3	MSTRG.11550.3	chr2	30283836	30283922	10	13.537
MSTRG.11563	NM_170592	Ntmt1	1	MSTRG.11563.2	chr2	30663497	30663603	4	26.3577
MSTRG.11564	NM_133346	Asb6	1	MSTRG.11564.1	chr2	30678618	30680024	5	6.64538
MSTRG.11564	NM_133346	Asb6	3	MSTRG.11564.3	chr2	30680972	30681080	5	4.44307
MSTRG.11567	NM_144884	Tor1a	2	MSTRG.11567.1	chr2	30818995	30819122	6	27.1025
MSTRG.11569	NM_144885	BC005624	1	MSTRG.11569.1	chr2	30828353	30828821	8	11.9789
MSTRG.11571	NM_019406	Fnbp1	4	MSTRG.11571.5	chr2	30938494	30938598	16	6.39016
MSTRG.11571	NR_040334	D330023K18Rik	1	MSTRG.11571.8	chr2	31006569	31006770	2	6.39016
MSTRG.11579	NM_007494	Ass1	11	MSTRG.11579.1	chr2	31356353	31356437	15	9.08747
MSTRG.1158	NM_053199	Cadm3	3	MSTRG.1158.2	chr1	175271185	175271354	10	10.3861
MSTRG.11580	NM_001033389	Fubp3	3	MSTRG.11580.4	chr2	31447983	31448016	20	2.2413
MSTRG.11580	NM_001033389	Fubp3	3	MSTRG.11580.5	chr2	31447983	31448016	19	2.2413
MSTRG.11580	NM_001033389	Fubp3	3	MSTRG.11580.6	chr2	31447983	31448016	20	2.2413
MSTRG.11580	NM_001033389	Fubp3	3	MSTRG.11580.7	chr2	31447983	31448016	19	2.2413
MSTRG.11585	NM_001112703	Abl1	1	MSTRG.11585.1	chr2	31544057	31545462	10	8.19221
MSTRG.11588	NM_172268	Nup214	24	MSTRG.11588.1	chr2	31875778	31875877	36	189.857
MSTRG.11591	NM_172661	Prrc2b	23	MSTRG.11591.4	chr2	32076600	32076704	31	7.83171
MSTRG.11591	NM_172661	Prrc2b	24	MSTRG.11591.8	chr2	32076865	32077057	27	7.83171
MSTRG.11592	NM_145145	Pomt1	1	MSTRG.11592.1	chr2	32092203	32092261	19	3.35855
MSTRG.11592	NM_145145	Pomt1	4	MSTRG.11592.3	chr2	32096185	32096235	7	3.35855
MSTRG.11592	NM_145145	Pomt1	13	MSTRG.11592.4	chr2	32104135	32104231	18	7.83171
MSTRG.11593	NM_011675	Uck1	7	MSTRG.11593.2	chr2	32115429	32115625	5	3.68541
MSTRG.11593	NM_011675	Uck1	4	MSTRG.11593.3	chr2	32113797	32113939	6	8.69691
MSTRG.11596	NM_001080968	Golga2	25	MSTRG.11596.1	chr2	32161680	32161836	25	7.83171
MSTRG.11596	NM_001080968	Golga2	25	MSTRG.11596.4	chr2	32161680	32161836	25	7.83171
MSTRG.11597	NM_010065	Dnm1	19	MSTRG.11597.5	chr2	32195936	32196085	22	7.83171
MSTRG.11597	NM_010065	Dnm1	9	MSTRG.11597.6	chr2	32178942	32178993	13	7.83171
MSTRG.11600	NM_001252538	Ciz1	11	MSTRG.11600.6	chr2	32227818	32228015	16	3.78465
MSTRG.11600	NM_001252538	Ciz1	12	MSTRG.11600.7	chr2	32229862	32229986	18	3.78465
MSTRG.11604	NM_001290558	Slc25a25	1	MSTRG.11604.1	chr2	32270007	32271842	10	1.93166
MSTRG.11608	NM_010073	Dpm2	4	MSTRG.11608.1	chr2	32428479	32429091	3	4.8939
MSTRG.11608	NM_010073	Dpm2	1	MSTRG.11608.2	chr2	32426378	32426432	3	15.4896
MSTRG.11610	NM_198191	Pip5kl1	3	MSTRG.11610.1	chr2	32433392	32433445	10	6.2179
MSTRG.11610	NM_198191	Pip5kl1	1	MSTRG.11610.2	chr2	32431238	32431414	9	4.3923
MSTRG.11610	NM_198191	Pip5kl1	6	MSTRG.11610.3	chr2	32434456	32434490	6	2.73957
MSTRG.11610	NM_198191	Pip5kl1	9	MSTRG.11610.5	chr2	32435799	32435949	4	2.23922
MSTRG.11612	NM_001025311	St6galnac6	3	MSTRG.11612.8	chr2	32470301	32470707	5	6.28653
MSTRG.11617	NM_130860	Cdk9	3	MSTRG.11617.2	chr2	32565293	32565464	7	67.1743
MSTRG.11626	NM_178595	Ptrh1	1	MSTRG.11626.1	chr2	32631341	32631415	5	2.59031
MSTRG.11628	NM_009295	Stxbp1	2	MSTRG.11628.3	chr2	32651536	32651690	19	11.5764
MSTRG.11630	NM_199302	Lrsam1	24	MSTRG.11630.1	chr2	32815037	32815133	26	1.2928
MSTRG.11635	NM_019488	Slc2a8	1	MSTRG.11635.1	chr2	32828509	32829252	8	3.77162
MSTRG.11635	NM_019488	Slc2a8	1	MSTRG.11635.2	chr2	32828509	32829252	9	4.90113
MSTRG.11635	NM_019488	Slc2a8	1	MSTRG.11635.3	chr2	32828509	32829252	8	1.20467
MSTRG.11636	NM_178888	Garnl3	24	MSTRG.11636.2	chr2	32902104	32902168	30	2.71338
MSTRG.11637	NM_001290572	Ralgps1	11	MSTRG.11637.5	chr2	33115998	33116124	18	2.71338
MSTRG.11645	NM_001290576	Pbx3	1	MSTRG.11645.1	chr2	34026977	34028493	9	1.65021
MSTRG.11645	NM_016768	Pbx3	3	MSTRG.11645.4	chr2	34032269	34032381	8	4.10163
MSTRG.11647	NM_001290626	Mapkap1	9	MSTRG.11647.2	chr2	34452943	34453080	13	8.08854
MSTRG.11647	NM_001290626	Mapkap1	10	MSTRG.11647.5	chr2	34475365	34475462	12	8.08854
MSTRG.11650	NM_025709	Gapvd1	22	MSTRG.11650.1	chr2	34580899	34581033	24	1.8427
MSTRG.11650	NM_025709	Gapvd1	25	MSTRG.11650.7	chr2	34585983	34586200	22	1.8427
MSTRG.11650	NM_025709	Gapvd1	7	MSTRG.11650.8	chr2	34546626	34546735	19	1.8427
MSTRG.11650	NM_025709	Gapvd1	7	MSTRG.11650.9	chr2	34546626	34546735	20	1.8427
MSTRG.11654	NM_145522	Rabepk	1	MSTRG.11654.1	chr2	34634186	34635049	8	5.0258
MSTRG.11656	NM_001164768	Fbxw2	1	MSTRG.11656.1	chr2	34659884	34661519	7	4.94032
MSTRG.11658	NM_012018	Cntrl	34	MSTRG.11658.4	chr2	35023251	35023408	34	14.157
MSTRG.11659	NM_026697	Rab14	3	MSTRG.11659.1	chr2	35039264	35039351	8	14.157
MSTRG.11665	NM_001114124	Dab2ip	11	MSTRG.11665.3	chr2	35574280	35574458	16	3.76473
MSTRG.11665	NM_001114124	Dab2ip	11	MSTRG.11665.4	chr2	35574280	35574458	17	3.76473
MSTRG.11665	NM_001114124	Dab2ip	11	MSTRG.11665.7	chr2	35574280	35574458	17	3.76473
MSTRG.11665	NM_001114124	Dab2ip	13	MSTRG.11665.8	chr2	35576781	35576933	14	3.76473
MSTRG.11672	NM_001159635	Rbm18	3	MSTRG.11672.5	chr2	35978372	35978458	5	21.9141
MSTRG.11682	NM_001100591	Rc3h2	3	MSTRG.11682.3	chr2	37232409	37232516	8	5.41961
MSTRG.11686	NM_146121	Rabgap1	24	MSTRG.11686.2	chr2	37417412	37417483	26	2.44779
MSTRG.11686	NM_146121	Rabgap1	24	MSTRG.11686.3	chr2	37417412	37417483	26	2.44779
MSTRG.11688	NM_009261	Strbp	11	MSTRG.11688.1	chr2	37480698	37480809	18	2.44779
MSTRG.11690	NM_001163566	Crb2	12	MSTRG.11690.2	chr2	37650895	37651021	12	9.75287
MSTRG.11691	NM_146122	Dennd1a	19	MSTRG.11691.1	chr2	37992446	37992495	22	9.75287
MSTRG.11691	NM_146122	Dennd1a	20	MSTRG.11691.4	chr2	38015327	38015370	22	9.75287
MSTRG.11691	NM_146122	Dennd1a	13	MSTRG.11691.5	chr2	37858894	37858994	18	9.75287
MSTRG.11693	NM_010710	Lhx2	1	MSTRG.11693.2	chr2	38206828	38207413	4	64.8356
MSTRG.11693	NM_010710	Lhx2	1	MSTRG.11693.3	chr2	38206828	38207413	5	1.94422
MSTRG.11699	NM_010264	Nr6a1	9	MSTRG.11699.4	chr2	38728115	38728159	3	1.96015
MSTRG.1170	NM_012012	Exo1	11	MSTRG.1170.2	chr1	177829520	177829763	15	5.96375
MSTRG.11718	NM_028809	Arpc5l	3	MSTRG.11718.2	chr2	38869243	38869419	4	36.7807
MSTRG.11718	NM_028809	Arpc5l	4	MSTRG.11718.3	chr2	38870578	38871392	3	3.08797
MSTRG.11719	NM_029793	Golga1	19	MSTRG.11719.1	chr2	38908476	38908550	24	3.08797
MSTRG.11719	NM_029793	Golga1	4	MSTRG.11719.6	chr2	38875591	38875650	19	3.08797
MSTRG.11719	NM_029793	Golga1	22	MSTRG.11719.7	chr2	38920195	38920243	21	3.08797
MSTRG.11720	NM_178778	Scai	11	MSTRG.11720.2	chr2	38962728	38962826	18	1.44786
MSTRG.11720	NM_178778	Scai	12	MSTRG.11720.3	chr2	38963827	38963923	17	1.44786
MSTRG.11734	NM_172662	Gtdc1	10	MSTRG.11734.2	chr2	44715811	44715846	11	2.45753
MSTRG.11734	NM_172662	Gtdc1	10	MSTRG.11734.3	chr2	44715811	44715846	11	2.45753
MSTRG.11735	NM_001289521	Zeb2	1	MSTRG.11735.1	chr2	44839032	44844673	11	11.4774
MSTRG.11737	NM_007396	Acvr2a	1	MSTRG.11737.1	chr2	48669629	48670346	10	10.6575
MSTRG.11739	NM_029924	Mbd5	3	MSTRG.11739.2	chr2	48942110	48942172	5	5.36768
MSTRG.11739	NM_029924	Mbd5	8	MSTRG.11739.3	chr2	49101062	49101726	9	6.03007
MSTRG.11743	NM_172663	Epc2	12	MSTRG.11743.3	chr2	49402966	49403125	13	96.4912
MSTRG.11745	NM_027990	Lypd6b	7	MSTRG.11745.2	chr2	49797965	49798116	6	3.43214
MSTRG.11746	NM_177139	Lypd6	2	MSTRG.11746.3	chr2	50020989	50021177	6	7.85977
MSTRG.11747	NM_001348199	Mmadhc	1	MSTRG.11747.1	chr2	50135401	50135922	7	30.9165
MSTRG.1175	NM_001099637	Cep170	13	MSTRG.1175.2	chr1	178704565	178705041	18	3.26367
MSTRG.1175	NM_001099637	Cep170	13	MSTRG.1175.6	chr1	178704565	178705041	18	3.26367
MSTRG.1175	NM_001099637	Cep170	3	MSTRG.1175.9	chr1	178667659	178667752	20	3.26367
MSTRG.11757	NM_175238	Rif1	24	MSTRG.11757.2	chr2	51960955	51961157	36	2.81301
MSTRG.11757	NM_175238	Rif1	24	MSTRG.11757.3	chr2	51960955	51961157	35	2.81301
MSTRG.11757	NM_175238	Rif1	25	MSTRG.11757.4	chr2	51962421	51962520	34	2.81301
MSTRG.11757	NM_175238	Rif1	25	MSTRG.11757.5	chr2	51962421	51962520	35	2.81301
MSTRG.11760	NM_182994	Arl5a	3	MSTRG.11760.3	chr2	52267582	52267665	6	1.19151
MSTRG.11760	NM_182994	Arl5a	3	MSTRG.11760.5	chr2	52267582	52267665	6	9.43486
MSTRG.11760	NM_182994	Arl5a	3	MSTRG.11760.6	chr2	52267582	52267665	6	12.9456
MSTRG.11765	NM_172409	Fmnl2	24	MSTRG.11765.1	chr2	52985047	52985145	26	2.38559
MSTRG.11765	NM_172409	Fmnl2	24	MSTRG.11765.2	chr2	52985047	52985145	26	2.38559
MSTRG.11765	NM_172409	Fmnl2	24	MSTRG.11765.3	chr2	52985047	52985145	27	2.38559
MSTRG.11765	NM_172409	Fmnl2	23	MSTRG.11765.4	chr2	52982506	52982607	26	2.38559
MSTRG.11766	NM_018785	Prpf40a	24	MSTRG.11766.1	chr2	53036387	53036467	26	2.38559
MSTRG.11766	NM_018785	Prpf40a	24	MSTRG.11766.2	chr2	53036387	53036467	26	2.38559
MSTRG.11767	NM_022989	Arl6ip6	3	MSTRG.11767.1	chr2	53061953	53062085	4	2.38559
MSTRG.1177	NM_029756	Sdccag8	11	MSTRG.1177.3	chr1	178804695	178804829	10	8.71021
MSTRG.1177	NM_029756	Sdccag8	17	MSTRG.1177.4	chr1	178942020	178942146	3	4.40133
MSTRG.11772	NM_173030	Galnt13	12	MSTRG.11772.1	chr2	54950974	54951108	12	3.0773
MSTRG.11773	NM_008426	Kcnj3	3	MSTRG.11773.1	chr2	55299237	55299453	3	5.37262
MSTRG.11783	NM_001001178	Ccdc148	14	MSTRG.11783.2	chr2	58870954	58871016	12	3.60532
MSTRG.11784	NM_175464	Pkp4	20	MSTRG.11784.10	chr2	59190319	59190392	21	18.369
MSTRG.11784	NM_175464	Pkp4	12	MSTRG.11784.11	chr2	59172805	59172988	10	18.369
MSTRG.11784	NM_175464	Pkp4	20	MSTRG.11784.6	chr2	59190319	59190392	21	18.369
MSTRG.11784	NM_175464	Pkp4	4	MSTRG.11784.7	chr2	59127275	59127309	19	18.369
MSTRG.11784	NM_175464	Pkp4	20	MSTRG.11784.8	chr2	59190319	59190392	21	18.369
MSTRG.11784	NM_026361	Pkp4	20	MSTRG.11784.9	chr2	59188551	59188679	22	18.369
MSTRG.11787	NM_001290659	Tanc1	23	MSTRG.11787.1	chr2	59677032	59677123	27	18.369
MSTRG.11787	NM_001290659	Tanc1	15	MSTRG.11787.4	chr2	59645624	59645746	3	2.21105
MSTRG.11788	NM_028118	Wdsub1	2	MSTRG.11788.3	chr2	59696667	59696807	11	7.19112
MSTRG.11788	NM_028118	Wdsub1	3	MSTRG.11788.7	chr2	59699618	59699794	11	1.10342
MSTRG.11788	NM_028118	Wdsub1	3	MSTRG.11788.8	chr2	59699618	59699794	11	15.1824
MSTRG.11789	NM_001001182	Baz2b	23	MSTRG.11789.12	chr2	59780995	59781087	39	4.2406
MSTRG.11789	NM_001001182	Baz2b	24	MSTRG.11789.13	chr2	59786144	59786354	36	4.2406
MSTRG.11789	NM_001001182	Baz2b	23	MSTRG.11789.14	chr2	59780995	59781087	38	2.88041
MSTRG.11789	NM_001001182	Baz2b	26	MSTRG.11789.6	chr2	59796489	59796549	33	4.2406
MSTRG.11789	NM_001001182	Baz2b	24	MSTRG.11789.7	chr2	59786144	59786354	35	4.2406
MSTRG.11789	NM_001001182	Baz2b	26	MSTRG.11789.9	chr2	59796489	59796549	34	4.2406
MSTRG.11790	NM_020575	2017-03-07	1	MSTRG.11790.1	chr2	60047993	60048141	9	16.7689
MSTRG.11790	NM_020575	2017-03-07	9	MSTRG.11790.2	chr2	60083269	60083317	11	19.1924
MSTRG.11792	NM_013825	Ly75	24	MSTRG.11792.1	chr2	60187915	60188114	31	1.08946
MSTRG.11797	NM_001164071	Tank	4	MSTRG.11797.4	chr2	61464960	61465071	8	22.6167
MSTRG.1180	NM_011785	Akt3	11	MSTRG.1180.2	chr1	179039758	179039869	14	2.6668
MSTRG.11806	NM_027225	Cobll1	10	MSTRG.11806.3	chr2	64971636	64971864	14	6.65956
MSTRG.11812	NM_001290665	Csrnp3	3	MSTRG.11812.4	chr2	65840360	65840619	5	4.28956
MSTRG.1182	NM_001012330	Zbtb18	2	MSTRG.1182.1	chr1	179377220	179380897	2	1.91204
MSTRG.1182	NM_001012330	Zbtb18	2	MSTRG.1182.3	chr1	179377220	179380897	3	1.30283
MSTRG.1182	NM_001012330	Zbtb18	2	MSTRG.1182.6	chr1	179377220	179380897	2	1.87454
MSTRG.11822	NM_016866	Stk39	11	MSTRG.11822.1	chr2	68204131	68204264	18	5.62276
MSTRG.11824	NM_172856	Cers6	3	MSTRG.11824.3	chr2	68785284	68785414	11	3.844
MSTRG.11832	NM_001081086	Ppig	11	MSTRG.11832.1	chr2	69581670	69581837	14	2.58599
MSTRG.11832	NM_001081086	Ppig	10	MSTRG.11832.3	chr2	69579543	69579750	14	2.58599
MSTRG.11832	NM_001081086	Ppig	12	MSTRG.11832.4	chr2	69584085	69584172	13	2.58599
MSTRG.11833	NM_001077684	Ccdc173	4	MSTRG.11833.1	chr2	69614187	69614326	4	1.64449
MSTRG.11838	NM_028521	Phospho2	1	MSTRG.11838.1	chr2	69627794	69628013	4	6.32578
MSTRG.11838	NM_028521	Phospho2	3	MSTRG.11838.2	chr2	69630394	69630548	4	6.73966
MSTRG.11839	NM_177784	Klhl23	3	MSTRG.11839.1	chr2	69666903	69667055	4	8.77122
MSTRG.11839	NM_177784	Klhl23	3	MSTRG.11839.3	chr2	69666903	69667055	4	5.32793
MSTRG.1184	NM_007422	Adss	13	MSTRG.1184.2	chr1	179726343	179726640	11	2.73303
MSTRG.11841	NR_110977	Mettl5	2	MSTRG.11841.3	chr2	69709789	69709838	6	6.77081
MSTRG.11842	NM_001303033	Ubr3	24	MSTRG.11842.1	chr2	69815776	69815864	38	4.2782
MSTRG.11842	NM_001303033	Ubr3	38	MSTRG.11842.4	chr2	69859169	69859308	21	7.65569
MSTRG.11842	NM_001303033	Ubr3	31	MSTRG.11842.5	chr2	69841411	69841516	9	4.2782
MSTRG.11846	NM_008077	Gad1	10	MSTRG.11846.1	chr2	70425691	70425745	18	9.10591
MSTRG.11848	NM_172664	Tlk1	19	MSTRG.11848.1	chr2	70624934	70625052	21	3.18331
MSTRG.11848	NM_172664	Tlk1	1	MSTRG.11848.2	chr2	70550465	70552222	9	3.18331
MSTRG.11859	NM_025633	Metap1d	1	MSTRG.11859.1	chr2	71291395	71291455	9	18.8907
MSTRG.11859	NM_025633	Metap1d	10	MSTRG.11859.2	chr2	71362940	71363248	10	18.8907
MSTRG.11859	NM_025633	Metap1d	1	MSTRG.11859.3	chr2	71291395	71291455	9	7.88128
MSTRG.11865	NM_172665	Pdk1	3	MSTRG.11865.2	chr2	71718096	71718167	9	7.8829
MSTRG.11871	NR_045269	Sp3os	2	MSTRG.11871.3	chr2	72825585	72825689	3	2.5435
MSTRG.11871	NR_045269	Sp3os	2	MSTRG.11871.4	chr2	72825585	72825689	3	4.94063
MSTRG.11874	NM_029022	Scrn3	3	MSTRG.11874.2	chr2	73156303	73156484	4	6.62943
MSTRG.11880	NM_029716	Chn1	2	MSTRG.11880.6	chr2	73452719	73452824	10	5.46639
MSTRG.11880	NM_029716	Chn1	2	MSTRG.11880.7	chr2	73452719	73452824	5	4.16959
MSTRG.11883	NM_001284371	Atf2	9	MSTRG.11883.1	chr2	73701226	73701295	14	10.1426
MSTRG.11883	NM_001284371	Atf2	9	MSTRG.11883.2	chr2	73701226	73701295	14	10.1426
MSTRG.11886	NM_027133	Lnpk	12	MSTRG.11886.4	chr2	74411595	74411683	12	2.70866
MSTRG.11895	NM_198090	Hnrnpa3	3	MSTRG.11895.1	chr2	75499728	75499874	9	1.37786
MSTRG.11895	NM_198090	Hnrnpa3	1	MSTRG.11895.10	chr2	75497316	75497446	9	5.02431
MSTRG.11895	NM_198090	Hnrnpa3	2	MSTRG.11895.15	chr2	75499523	75499645	8	3.00674
MSTRG.11895	NM_198090	Hnrnpa3	3	MSTRG.11895.17	chr2	75499728	75499874	10	18.1329
MSTRG.11895	NM_198090	Hnrnpa3	10	MSTRG.11895.2	chr2	75503291	75503358	12	1.37786
MSTRG.11895	NM_198090	Hnrnpa3	3	MSTRG.11895.3	chr2	75499728	75499874	8	1.72594
MSTRG.11895	NM_198090	Hnrnpa3	3	MSTRG.11895.4	chr2	75499728	75499874	7	5.4332
MSTRG.11895	NM_198090	Hnrnpa3	1	MSTRG.11895.6	chr2	75497316	75497446	8	1.82286
MSTRG.11895	NM_198090	Hnrnpa3	11	MSTRG.11895.7	chr2	75506058	75507464	10	1.82286
MSTRG.11895	NM_198090	Hnrnpa3	1	MSTRG.11895.8	chr2	75497316	75497446	9	1.9091
MSTRG.11901	NM_153405	Rbm45	1	MSTRG.11901.1	chr2	76208041	76208485	9	15.1382
MSTRG.11903	NM_001290734	Osbpl6	12	MSTRG.11903.4	chr2	76402841	76403006	17	3.24593
MSTRG.11909	NM_175465	Sestd1	12	MSTRG.11909.1	chr2	77054980	77055077	17	2.75185
MSTRG.11912	NM_172667	Cwc22	3	MSTRG.11912.4	chr2	77742181	77742282	20	7.18015
MSTRG.11913	NM_009454	Ube2e3	3	MSTRG.11913.2	chr2	78712579	78712629	6	10.7998
MSTRG.11915	NM_010576	Itga4	27	MSTRG.11915.2	chr2	79165732	79165851	12	1.32143
MSTRG.11923	NM_016965	Nckap1	24	MSTRG.11923.1	chr2	80388058	80388106	31	1.09745
MSTRG.11924	NM_024438	Dusp19	3	MSTRG.11924.1	chr2	80464365	80464517	4	3.12003
MSTRG.11924	NM_024438	Dusp19	2	MSTRG.11924.3	chr2	80461351	80461397	4	2.15411
MSTRG.11927	NM_027091	Nup35	1	MSTRG.11927.1	chr2	80478969	80479089	8	1.94638
MSTRG.11927	NM_027091	Nup35	3	MSTRG.11927.3	chr2	80484309	80484436	9	19.1172
MSTRG.1193	NM_016805	Hnrnpu	12	MSTRG.1193.1	chr1	180266013	180266086	13	4.85586
MSTRG.1193	NM_016805	Hnrnpu	2	MSTRG.1193.2	chr1	180259999	180260070	5	37.402
MSTRG.1193	NM_016805	Hnrnpu	10	MSTRG.1193.3	chr1	180263678	180263777	15	4.85586
MSTRG.1193	NM_016805	Hnrnpu	2	MSTRG.1193.4	chr1	180259999	180260070	5	6.96775
MSTRG.11931	NM_026934	Zc3h15	3	MSTRG.11931.2	chr2	83497173	83497284	8	6.06121
MSTRG.11933	NM_008402	Itgav	24	MSTRG.11933.1	chr2	83635596	83635701	30	3.98553
MSTRG.11935	NM_175514	Fam171b	3	MSTRG.11935.2	chr2	83695594	83695686	8	25.6155
MSTRG.11937	NM_001177320	Tfpi	3	MSTRG.11937.6	chr2	84284897	84285073	8	2.435
MSTRG.11942	NM_001085449	Ctnnd1	12	MSTRG.11942.10	chr2	84455245	84455428	18	1.79037
MSTRG.11942	NM_001085449	Ctnnd1	11	MSTRG.11942.2	chr2	84454045	84454162	17	1.79037
MSTRG.11942	NM_001085449	Ctnnd1	12	MSTRG.11942.9	chr2	84455245	84455428	18	1.79037
MSTRG.1196	NM_026626	Efcab2	1	MSTRG.1196.1	chr1	180336012	180336264	7	5.62699
MSTRG.1196	NM_026626	Efcab2	4	MSTRG.1196.4	chr1	180405013	180405092	6	1.46477
MSTRG.11960	NM_001081260	Tnks1bp1	11	MSTRG.11960.1	chr2	84912253	84912325	12	5.75892
MSTRG.11960	NM_001081260	Tnks1bp1	11	MSTRG.11960.2	chr2	84912253	84912325	12	5.75892
MSTRG.11960	NM_001081260	Tnks1bp1	11	MSTRG.11960.3	chr2	84912253	84912325	12	5.75892
MSTRG.11968	NM_001135657	Ptprj	5	MSTRG.11968.1	chr2	90280782	90280942	8	4.45455
MSTRG.11968	NM_001135657	Ptprj	5	MSTRG.11968.4	chr2	90280782	90280942	8	12.9011
MSTRG.11968	NM_001135657	Ptprj	21	MSTRG.11968.6	chr2	90304621	90304884	15	12.9011
MSTRG.11971	NM_018828	Fnbp4	10	MSTRG.11971.1	chr2	90605987	90606091	16	2.65833
MSTRG.11971	NM_018828	Fnbp4	10	MSTRG.11971.2	chr2	90605987	90606091	17	2.65833
MSTRG.11971	NM_018828	Fnbp4	10	MSTRG.11971.4	chr2	90605987	90606091	17	2.65833
MSTRG.11971	NM_018828	Fnbp4	3	MSTRG.11971.5	chr2	90591225	90591361	19	2.65833
MSTRG.11971	NM_018828	Fnbp4	11	MSTRG.11971.6	chr2	90607565	90607698	18	2.65833
MSTRG.11971	NM_018828	Fnbp4	11	MSTRG.11971.7	chr2	90607565	90607698	17	2.65833
MSTRG.11971	NM_018828	Fnbp4	3	MSTRG.11971.8	chr2	90591225	90591361	19	2.65833
MSTRG.11979	NM_025576	Ptpmt1	1	MSTRG.11979.1	chr2	90750870	90751476	3	4.76236
MSTRG.11979	NM_025576	Ptpmt1	2	MSTRG.11979.3	chr2	90754141	90754332	5	9.11265
MSTRG.11981	NM_198683	Celf1	10	MSTRG.11981.5	chr2	90849362	90849472	14	2.80242
MSTRG.11981	NM_198683	Celf1	10	MSTRG.11981.6	chr2	90849362	90849472	15	2.80242
MSTRG.11981	NM_198683	Celf1	11	MSTRG.11981.7	chr2	90850550	90850735	14	2.80242
MSTRG.11981	NM_198683	Celf1	11	MSTRG.11981.8	chr2	90850550	90850735	13	2.80242
MSTRG.11981	NM_198683	Celf1	11	MSTRG.11981.9	chr2	90850550	90850735	14	2.80242
MSTRG.11984	NR_110981	Slc39a13	3	MSTRG.11984.4	chr2	90903477	90903609	9	13.3175
MSTRG.11984	NR_110981	Slc39a13	8	MSTRG.11984.5	chr2	90910312	90910472	2	2.69714
MSTRG.11987	NM_145527	Madd	26	MSTRG.11987.6	chr2	91010174	91010409	32	3.69482
MSTRG.11987	NM_145527	Madd	24	MSTRG.11987.8	chr2	91007968	91008071	33	3.69482
MSTRG.11989	NM_007387	Acp2	11	MSTRG.11989.1	chr2	91050764	91054255	10	4.09522
MSTRG.1199	NM_027188	Smyd3	3	MSTRG.1199.1	chr1	180973868	180974042	8	1.99069
MSTRG.11990	NM_028119	Ddb2	1	MSTRG.11990.2	chr2	91051739	91052169	8	4.68204
MSTRG.11990	NM_028119	Ddb2	1	MSTRG.11990.3	chr2	91051739	91052169	7	4.92071
MSTRG.11991	NR_015464	A330069E16Rik	1	MSTRG.11991.1	chr2	91077303	91077558	3	2.18628
MSTRG.11992	NM_028733	Pacsin3	11	MSTRG.11992.2	chr2	91104348	91104837	10	2.18628
MSTRG.11992	NM_028733	Pacsin3	3	MSTRG.11992.3	chr2	91100328	91100418	8	10.8393
MSTRG.11996	NM_029437	Ckap5	41	MSTRG.11996.1	chr2	91456458	91456617	44	10.8393
MSTRG.11996	NM_029437	Ckap5	41	MSTRG.11996.2	chr2	91456458	91456617	44	10.8393
MSTRG.11998	NM_146124	Arhgap1	8	MSTRG.11998.1	chr2	91509343	91509450	16	19.1721
MSTRG.11998	NM_146124	Arhgap1	10	MSTRG.11998.2	chr2	91509809	91509886	14	19.1721
MSTRG.11998	NM_146124	Arhgap1	9	MSTRG.11998.7	chr2	91509542	91509618	15	19.1721
MSTRG.120	NM_001081080	Phf3	11	MSTRG.120.1	chr1	30877976	30878159	16	7.69489
MSTRG.120	NM_001081080	Phf3	11	MSTRG.120.4	chr1	30877976	30878159	15	7.69489
MSTRG.12000	NM_001033451	Zfp408	3	MSTRG.12000.1	chr2	91488173	91488234	5	1.24663
MSTRG.12001	NM_145528	Atg13	10	MSTRG.12001.2	chr2	91526658	91526698	11	3.17438
MSTRG.12004	NM_172669	Ambra1	11	MSTRG.12004.3	chr2	91665409	91665509	17	34.2602
MSTRG.12007	NM_138306	Dgkz	24	MSTRG.12007.2	chr2	91780915	91781031	31	25.6505
MSTRG.12007	NM_138306	Dgkz	24	MSTRG.12007.4	chr2	91780915	91781031	31	25.6505
MSTRG.12007	NM_138306	Dgkz	25	MSTRG.12007.6	chr2	91781122	91781193	30	25.6505
MSTRG.12007	NM_138306	Dgkz	24	MSTRG.12007.7	chr2	91780915	91781031	25	25.6505
MSTRG.12007	NM_138306	Dgkz	25	MSTRG.12007.8	chr2	91781122	91781193	30	25.6505
MSTRG.12007	NM_138306	Dgkz	24	MSTRG.12007.9	chr2	91780915	91781031	31	25.6505
MSTRG.12011	NM_138755	Phf21a	3	MSTRG.12011.1	chr2	92055621	92055732	19	5.32659
MSTRG.12011	NM_138755	Phf21a	3	MSTRG.12011.11	chr2	92055621	92055732	19	5.32659
MSTRG.12011	NM_138755	Phf21a	3	MSTRG.12011.2	chr2	92055621	92055732	19	5.32659
MSTRG.12011	NM_001109690	Phf21a	9	MSTRG.12011.3	chr2	92188153	92188204	18	5.32659
MSTRG.12011	NM_138755	Phf21a	2	MSTRG.12011.4	chr2	92054206	92054246	19	5.32659
MSTRG.12011	NM_138755	Phf21a	3	MSTRG.12011.5	chr2	92055621	92055732	19	5.32659
MSTRG.12011	NM_001109690	Phf21a	15	MSTRG.12011.8	chr2	92199263	92199366	21	5.32659
MSTRG.12011	NM_138755	Phf21a	2	MSTRG.12011.9	chr2	92054206	92054246	20	5.32659
MSTRG.12017	NM_001202446	Mapk8ip1	12	MSTRG.12017.1	chr2	92232314	92232840	11	3.30357
MSTRG.12025	NM_001177536	Prdm11	3	MSTRG.12025.1	chr2	92833521	92833588	7	8.6543
MSTRG.12025	NM_001177536	Prdm11	2	MSTRG.12025.2	chr2	92820668	92820855	8	3.30481
MSTRG.12028	NM_001025246	Trp53i11	1	MSTRG.12028.1	chr2	93027741	93027904	8	11.4735
MSTRG.12028	NM_001025246	Trp53i11	1	MSTRG.12028.2	chr2	93027741	93027904	8	7.48468
MSTRG.12028	NM_001025246	Trp53i11	1	MSTRG.12028.3	chr2	93027741	93027904	9	4.79541
MSTRG.12028	NM_001025246	Trp53i11	2	MSTRG.12028.5	chr2	93037054	93037135	8	3.82953
MSTRG.12028	NM_001025246	Trp53i11	2	MSTRG.12028.6	chr2	93037054	93037135	8	3.87369
MSTRG.12029	NM_183180	Tspan18	10	MSTRG.12029.2	chr2	93174429	93174644	11	2.61001
MSTRG.12033	NM_010163	Ext2	11	MSTRG.12033.2	chr2	93646182	93646298	15	3.40985
MSTRG.12033	NM_010163	Ext2	3	MSTRG.12033.3	chr2	93544640	93544768	5	3.40985
MSTRG.12034	NM_183220	Accs	12	MSTRG.12034.1	chr2	93684360	93684430	14	3.80194
MSTRG.12037	NM_026944	Alkbh3	3	MSTRG.12037.1	chr2	93836340	93836549	6	8.61388
MSTRG.12037	NM_026944	Alkbh3	3	MSTRG.12037.4	chr2	93836340	93836549	8	7.12021
MSTRG.12038	NM_019657	Hsd17b12	1	MSTRG.12038.1	chr2	93872854	93873818	8	10.8622
MSTRG.1204	NM_026375	Ahctf1	3	MSTRG.1204.2	chr1	181678688	181678821	8	4.73262
MSTRG.12041	NM_183106	Ttc17	21	MSTRG.12041.2	chr2	94217758	94217889	24	1.49382
MSTRG.12041	NM_183106	Ttc17	12	MSTRG.12041.3	chr2	94202857	94202934	12	1.49382
MSTRG.12041	NM_183106	Ttc17	21	MSTRG.12041.5	chr2	94217758	94217889	24	1.49382
MSTRG.12041	NM_183106	Ttc17	8	MSTRG.12041.6	chr2	94172950	94173209	9	1.49382
MSTRG.12044	NM_178725	Lrrc4c	2	MSTRG.12044.3	chr2	97443646	97443697	4	1.00186
MSTRG.1206	NM_001346805	Cdc42bpa	23	MSTRG.1206.2	chr1	182067861	182067997	37	17.0285
MSTRG.1206	NM_001346805	Cdc42bpa	22	MSTRG.1206.3	chr1	182066783	182066888	38	17.0285
MSTRG.1206	NM_001346805	Cdc42bpa	22	MSTRG.1206.4	chr1	182066783	182066888	38	17.0285
MSTRG.1206	NM_001346805	Cdc42bpa	22	MSTRG.1206.5	chr1	182066783	182066888	37	17.0285
MSTRG.12062	NM_178886	Ldlrad3	2	MSTRG.12062.4	chr2	101794986	101795331	3	1.70013
MSTRG.12062	NM_178886	Ldlrad3	3	MSTRG.12062.5	chr2	101898064	101898198	6	40.2484
MSTRG.12076	NM_153126	Nat10	26	MSTRG.12076.1	chr2	103594216	103594387	27	8.17715
MSTRG.12076	NM_001111292	Caprin1	1	MSTRG.12076.8	chr2	103607264	103608626	19	8.17715
MSTRG.12085	NM_212433	Fbxo3	10	MSTRG.12085.1	chr2	103894993	103895183	11	4.53086
MSTRG.12086	NM_181858	Cd59b	2	MSTRG.12086.1	chr2	103919015	103919093	3	4.53086
MSTRG.12088	NM_001033347	D430041D05Rik	15	MSTRG.12088.4	chr2	104081231	104081393	12	1.02472
MSTRG.12088	NM_001033347	D430041D05Rik	19	MSTRG.12088.7	chr2	104095113	104095727	4	1.02472
MSTRG.12088	NM_001033347	D430041D05Rik	19	MSTRG.12088.8	chr2	104095113	104095727	4	2.31154
MSTRG.12094	NM_145529	Cstf3	19	MSTRG.12094.5	chr2	104504226	104504320	5	9.16142
MSTRG.12096	NM_177190	Tcp11l1	10	MSTRG.12096.1	chr2	104552133	104552319	10	3.93782
MSTRG.12096	NM_177190	Tcp11l1	10	MSTRG.12096.3	chr2	104552133	104552319	3	3.93782
MSTRG.12096	NM_177190	Tcp11l1	10	MSTRG.12096.4	chr2	104552133	104552319	3	3.05911
MSTRG.121	NM_011200	Ptp4a1	1	MSTRG.121.1	chr1	30997148	31000168	6	7.69489
MSTRG.1210	NM_001081175	Itpkb	7	MSTRG.1210.2	chr1	182351406	182351477	3	6.07429
MSTRG.12110	NM_001310146	Pax6	9	MSTRG.12110.10	chr2	105535463	105535613	12	18.1806
MSTRG.12110	NM_001310146	Pax6	8	MSTRG.12110.12	chr2	105532894	105533009	13	18.1806
MSTRG.12110	NM_001310146	Pax6	7	MSTRG.12110.13	chr2	105532627	105532777	14	18.1806
MSTRG.12110	NM_001310146	Pax6	6	MSTRG.12110.15	chr2	105532351	105532433	15	18.1806
MSTRG.12110	NM_001310146	Pax6	7	MSTRG.12110.19	chr2	105532627	105532777	14	3.89879
MSTRG.12110	NM_001310146	Pax6	7	MSTRG.12110.2	chr2	105532627	105532777	14	18.1806
MSTRG.12110	NM_001310146	Pax6	8	MSTRG.12110.20	chr2	105532894	105533009	13	18.1806
MSTRG.12110	NM_001310145	Pax6	3	MSTRG.12110.25	chr2	105524908	105524949	9	18.1806
MSTRG.12110	NM_001310146	Pax6	7	MSTRG.12110.3	chr2	105532627	105532777	14	18.1806
MSTRG.12110	NM_001310146	Pax6	7	MSTRG.12110.4	chr2	105532627	105532777	14	18.1806
MSTRG.12110	NM_001310146	Pax6	8	MSTRG.12110.5	chr2	105532894	105533009	13	18.1806
MSTRG.12112	NM_023876	Elp4	1	MSTRG.12112.1	chr2	105537477	105543018	3	15.5602
MSTRG.12113	NM_028260	Immp1l	1	MSTRG.12113.1	chr2	105744795	105744887	6	32.8339
MSTRG.12119	NR_137201	BB218582	2	MSTRG.12119.2	chr2	106483858	106484032	3	2.83098
MSTRG.12120	NM_029837	Mpped2	4	MSTRG.12120.2	chr2	106623790	106624015	6	7.05295
MSTRG.12123	NM_173750	Arl14ep	4	MSTRG.12123.3	chr2	106809229	106809715	4	5.80279
MSTRG.12123	NM_173750	Arl14ep	4	MSTRG.12123.4	chr2	106809229	106809715	4	9.80044
MSTRG.12128	NM_029790	Mettl15	3	MSTRG.12128.2	chr2	108977498	108977689	6	3.15236
MSTRG.12128	NM_029790	Mettl15	3	MSTRG.12128.3	chr2	108977498	108977689	6	6.45715
MSTRG.12129	NM_139303	Kif18a	11	MSTRG.12129.1	chr2	109147007	109147171	17	1.1644
MSTRG.12131	NM_011699	Lin7c	1	MSTRG.12131.1	chr2	109731035	109731078	4	14.0843
MSTRG.12132	NM_172671	Lgr4	11	MSTRG.12132.2	chr2	109842623	109842694	18	18.651
MSTRG.12132	NM_172671	Lgr4	11	MSTRG.12132.3	chr2	109842623	109842694	17	18.651
MSTRG.12133	NM_026613	Ccdc34	1	MSTRG.12133.1	chr2	109857974	109858371	7	8.38833
MSTRG.12140	NM_133648	Slc12a6	21	MSTRG.12140.1	chr2	112196617	112196748	24	38.1855
MSTRG.12140	NM_133648	Slc12a6	23	MSTRG.12140.2	chr2	112197925	112198109	23	38.1855
MSTRG.12142	NM_024254	Katnbl1	1	MSTRG.12142.1	chr2	112219368	112219514	9	6.90838
MSTRG.12152	NM_009162	Scg5	3	MSTRG.12152.2	chr2	113628893	113629005	5	8.7524
MSTRG.12152	NM_009162	Scg5	3	MSTRG.12152.3	chr2	113628893	113629005	5	5.82133
MSTRG.12163	NM_001159568	Meis2	10	MSTRG.12163.1	chr2	115887187	115887328	13	9.48137
MSTRG.12170	NM_026620	Fam98b	1	MSTRG.12170.1	chr2	117075475	117075574	7	5.27719
MSTRG.12180	NM_001001982	A430105I19Rik	11	MSTRG.12180.2	chr2	118588242	118588397	10	4.05546
MSTRG.12184	NM_019826	Ivd	1	MSTRG.12184.1	chr2	118687736	118687903	10	2.48758
MSTRG.12184	NM_019826	Ivd	11	MSTRG.12184.3	chr2	118703611	118703683	11	4.29155
MSTRG.12185	NM_001045523	Bahd1	1	MSTRG.12185.1	chr2	118727351	118727493	7	6.79782
MSTRG.12187	NM_199310	Ccdc32	3	MSTRG.12187.2	chr2	118852874	118853123	4	4.29155
MSTRG.12190	NM_029617	Knl1	20	MSTRG.12190.1	chr2	118925498	118925566	24	5.84388
MSTRG.12193	NM_011234	Rad51	10	MSTRG.12193.2	chr2	118960785	118961806	2	3.82963
MSTRG.12196	NM_139139	Dnajc17	11	MSTRG.12196.2	chr2	119034424	119034531	11	3.89088
MSTRG.12198	NM_028054	Zfyve19	10	MSTRG.12198.4	chr2	119042168	119042277	11	2.12901
MSTRG.12198	NM_028054	Zfyve19	10	MSTRG.12198.5	chr2	119042168	119042277	11	2.12901
MSTRG.12198	NM_028054	Zfyve19	4	MSTRG.12198.6	chr2	119036917	119037035	10	6.14943
MSTRG.12200	NR_030683	Gm14207	3	MSTRG.12200.2	chr2	119150904	119151065	3	1.64802
MSTRG.12203	NM_026574	Ino80	25	MSTRG.12203.2	chr2	119268119	119268328	35	1.47449
MSTRG.12211	NM_027175	Ndufaf1	1	MSTRG.12211.1	chr2	119481187	119481528	5	8.69476
MSTRG.12211	NM_027175	Ndufaf1	1	MSTRG.12211.2	chr2	119481187	119481528	5	4.93755
MSTRG.12216	NM_001163701	Rpap1	21	MSTRG.12216.1	chr2	119605792	119605912	24	1.26407
MSTRG.12222	NM_001164274	Mga	19	MSTRG.12222.1	chr2	119783893	119784099	24	17.1751
MSTRG.12222	NM_001164274	Mga	19	MSTRG.12222.4	chr2	119783893	119784099	24	17.1751
MSTRG.12224	NM_011941	Mapkbp1	24	MSTRG.12224.1	chr2	119847826	119847971	30	3.63271
MSTRG.12226	NR_104353	Gm28042	25	MSTRG.12226.1	chr2	119866214	119866380	26	3.63271
MSTRG.12226	NR_104353	Gm28042	26	MSTRG.12226.5	chr2	119866857	119867043	25	3.63271
MSTRG.12229	NM_173734	Tmem87a	3	MSTRG.12229.4	chr2	120185775	120185830	20	3.63271
MSTRG.12229	NM_173734	Tmem87a	3	MSTRG.12229.5	chr2	120185775	120185830	20	3.63271
MSTRG.12229	NM_173734	Tmem87a	3	MSTRG.12229.7	chr2	120185775	120185830	20	3.63271
MSTRG.12232	NM_001109761	Capn3	21	MSTRG.12232.3	chr2	120330209	120330655	20	2.97897
MSTRG.12234	NM_011743	Zfp106	1	MSTRG.12234.1	chr2	120332556	120335878	20	15.9452
MSTRG.12240	NM_026891	Cdan1	23	MSTRG.12240.1	chr2	120555267	120555345	29	8.18891
MSTRG.12240	NM_026891	Cdan1	24	MSTRG.12240.3	chr2	120555425	120555538	28	8.18891
MSTRG.12243	NM_009461	Ubr1	43	MSTRG.12243.1	chr2	120775776	120775906	46	8.18891
MSTRG.12243	NM_009461	Ubr1	43	MSTRG.12243.2	chr2	120775776	120775906	46	8.18891
MSTRG.12247	NM_001290812	Adal	9	MSTRG.12247.1	chr2	120981071	120982416	11	2.88695
MSTRG.12248	NM_001290819	Zscan29	1	MSTRG.12248.1	chr2	120984009	120987285	4	3.83523
MSTRG.12249	NM_153387	Tubgcp4	11	MSTRG.12249.1	chr2	121014261	121014366	11	1.34429
MSTRG.12249	NM_153387	Tubgcp4	11	MSTRG.12249.3	chr2	121014261	121014366	16	1.34429
MSTRG.12250	NM_001290830	Trp53bp1	24	MSTRG.12250.1	chr2	121095640	121095724	27	8.65113
MSTRG.12250	NM_001290830	Trp53bp1	23	MSTRG.12250.2	chr2	121084880	121085004	28	8.65113
MSTRG.12252	NM_001173506	Map1a	2	MSTRG.12252.2	chr2	121124333	121124415	7	8.65113
MSTRG.12253	NM_178795	Ppip5k1	24	MSTRG.12253.1	chr2	121174203	121174304	31	8.65113
MSTRG.12262	NM_001081975	Mfap1b	3	MSTRG.12262.1	chr2	121290515	121290674	9	4.19744
MSTRG.12262	NM_001081975	Mfap1b	3	MSTRG.12262.2	chr2	121290515	121290674	8	9.23236
MSTRG.12262	NM_026220	Mfap1a	3	MSTRG.12262.6	chr2	121323065	121323224	6	11.9481
MSTRG.12265	NM_172673	Frmd5	12	MSTRG.12265.2	chr2	121411642	121411720	14	3.1833
MSTRG.12265	NM_172673	Frmd5	11	MSTRG.12265.3	chr2	121402058	121402155	15	3.1833
MSTRG.12276	NM_001013829	Shf	1	MSTRG.12276.1	chr2	122174628	122175275	5	9.56664
MSTRG.1228	NM_026171	Nvl	21	MSTRG.1228.2	chr1	183069385	183069437	22	2.18221
MSTRG.1228	NM_026171	Nvl	20	MSTRG.1228.3	chr1	183069202	183069298	23	2.18221
MSTRG.12283	NM_001162503	Sqor	10	MSTRG.12283.2	chr2	122635017	122635287	10	5.51803
MSTRG.12284	NM_199240	Sema6d	10	MSTRG.12284.5	chr2	124483707	124483838	18	10.2546
MSTRG.12284	NM_199240	Sema6d	11	MSTRG.12284.9	chr2	124484146	124484301	9	10.2546
MSTRG.12288	NM_001162418	Myef2	9	MSTRG.12288.1	chr2	124935406	124935559	17	2.93651
MSTRG.12288	NM_001162418	Myef2	8	MSTRG.12288.2	chr2	124934890	124934939	17	2.93651
MSTRG.12288	NM_001162418	Myef2	11	MSTRG.12288.4	chr2	124939585	124939678	12	2.93651
MSTRG.12291	NM_001081091	Cep152	24	MSTRG.12291.2	chr2	125445402	125445626	28	1.51248
MSTRG.12292	NM_199022	Shc4	3	MSTRG.12292.3	chr2	125474882	125475055	9	2.81466
MSTRG.12300	NM_026981	Dtwd1	3	MSTRG.12300.2	chr2	125984146	125984289	5	2.28938
MSTRG.12302	NM_010249	Gabpb1	2	MSTRG.12302.5	chr2	126472299	126472484	9	19.7806
MSTRG.12304	NM_001252580	Usp8	18	MSTRG.12304.3	chr2	126583856	126583988	4	5.94082
MSTRG.12306	NM_001164325	Trpm7	3	MSTRG.12306.3	chr2	126621179	126621230	9	10.5538
MSTRG.12307	NM_023220	Sppl2a	10	MSTRG.12307.2	chr2	126749192	126749343	16	10.5538
MSTRG.12309	NM_175550	Ap4e1	3	MSTRG.12309.2	chr2	126839906	126840029	9	5.08916
MSTRG.1231	NM_145514	Wdr26	11	MSTRG.1231.3	chr1	183133155	183133291	14	3.31885
MSTRG.12310	NM_026678	Blvra	3	MSTRG.12310.1	chr2	126908668	126908786	8	8.16641
MSTRG.12310	NM_026678	Blvra	3	MSTRG.12310.3	chr2	126908668	126908786	8	3.72122
MSTRG.12310	NM_026678	Blvra	3	MSTRG.12310.4	chr2	126908668	126908786	8	4.64972
MSTRG.12316	NM_175145	Tmem127	4	MSTRG.12316.1	chr2	127082693	127086500	3	8.06025
MSTRG.12318	NM_029629	Fahd2a	3	MSTRG.12318.2	chr2	127262473	127262581	7	6.28446
MSTRG.12321	NM_029963	Mrps5	11	MSTRG.12321.2	chr2	127428121	127428257	12	1.72937
MSTRG.12327	NM_001284410	Bcl2l11	3	MSTRG.12327.7	chr2	127954661	127954750	5	5.25501
MSTRG.12328	NR_028591	Gm14005	1	MSTRG.12328.3	chr2	128197844	128198163	3	6.94868
MSTRG.12330	NM_008569	Anapc1	44	MSTRG.12330.1	chr2	128505845	128505945	46	5.65616
MSTRG.12330	NM_008569	Anapc1	45	MSTRG.12330.2	chr2	128506130	128506181	45	5.65616
MSTRG.12330	NM_008569	Anapc1	43	MSTRG.12330.4	chr2	128505256	128505338	47	5.65616
MSTRG.12332	NM_028248	Tmem87b	3	MSTRG.12332.1	chr2	128650152	128650246	19	5.65616
MSTRG.12334	NM_020594	Zc3h8	2	MSTRG.12334.2	chr2	128754623	128754664	8	12.5556
MSTRG.12335	NM_178404	Zc3h6	11	MSTRG.12335.1	chr2	128841136	128841369	14	12.5751
MSTRG.12337	NM_009086	Polr1b	14	MSTRG.12337.2	chr2	128949447	128949700	4	5.65616
MSTRG.12344	NM_015747	Slc20a1	11	MSTRG.12344.1	chr2	129036420	129037348	11	1.1923
MSTRG.12344	NM_001159593	Slc20a1	3	MSTRG.12344.2	chr2	129025919	129026059	10	1.57399
MSTRG.12345	NM_181589	Ckap2l	3	MSTRG.12345.2	chr2	129098233	129098293	9	16.7735
MSTRG.12349	NM_001291021	Sirpa	2	MSTRG.12349.2	chr2	129434640	129434996	9	4.84138
MSTRG.12355	NM_024193	Nop56	1	MSTRG.12355.1	chr2	130100148	130100212	9	11.5728
MSTRG.12355	NM_024193	Nop56	3	MSTRG.12355.10	chr2	130100768	130100882	10	17.9549
MSTRG.12355	NM_024193	Nop56	3	MSTRG.12355.11	chr2	130100768	130100882	10	1.64753
MSTRG.12355	NM_024193	Nop56	10	MSTRG.12355.12	chr2	130103585	130103706	11	1.64753
MSTRG.12355	NM_024193	Nop56	1	MSTRG.12355.2	chr2	130100148	130100212	10	7.65947
MSTRG.12355	NM_024193	Nop56	11	MSTRG.12355.3	chr2	130103892	130104026	11	7.65947
MSTRG.12355	NM_024193	Nop56	1	MSTRG.12355.4	chr2	130100148	130100212	10	1.88113
MSTRG.12355	NM_024193	Nop56	11	MSTRG.12355.5	chr2	130103892	130104026	11	1.88113
MSTRG.12355	NM_024193	Nop56	1	MSTRG.12355.6	chr2	130100148	130100212	8	1.80817
MSTRG.12355	NM_024193	Nop56	1	MSTRG.12355.7	chr2	130100148	130100212	10	7.10986
MSTRG.12355	NM_024193	Nop56	11	MSTRG.12355.8	chr2	130103892	130104026	11	1.88113
MSTRG.12360	NM_001110513	Ebf4	10	MSTRG.12360.1	chr2	130185740	130185866	18	1.54811
MSTRG.12362	NM_019696	Cpxm1	11	MSTRG.12362.1	chr2	130221565	130221704	14	7.55886
MSTRG.12362	NM_019696	Cpxm1	12	MSTRG.12362.3	chr2	130221844	130221953	13	7.55886
MSTRG.12366	NM_030559	Vps16	20	MSTRG.12366.1	chr2	130267909	130267986	24	3.40219
MSTRG.12367	NM_001163688	Ptpra	19	MSTRG.12367.1	chr2	130375427	130375578	22	3.40219
MSTRG.12368	NR_040348	4930473A02Rik	3	MSTRG.12368.2	chr2	130370672	130370801	11	2.67915
MSTRG.12369	NM_207207	Mrps26	3	MSTRG.12369.1	chr2	130390044	130390167	7	3.40219
MSTRG.12369	NM_207207	Mrps26	1	MSTRG.12369.2	chr2	130389493	130389726	6	7.96808
MSTRG.12371	NM_009732	Avp	2	MSTRG.12371.2	chr2	130406792	130406993	3	1.441
MSTRG.12375	NM_029832	Ddrgk1	3	MSTRG.12375.1	chr2	130480922	130480978	9	11.2676
MSTRG.12375	NM_029832	Ddrgk1	3	MSTRG.12375.2	chr2	130480922	130480978	9	24.1909
MSTRG.12377	NM_001311147	4930402H24Rik	1	MSTRG.12377.1	chr2	130531936	130535054	5	6.73179
MSTRG.12393	NM_153501	Pank2	1	MSTRG.12393.1	chr2	131088236	131088551	5	6.16403
MSTRG.12393	NM_153501	Pank2	6	MSTRG.12393.4	chr2	131119135	131119260	4	5.63699
MSTRG.12393	NM_153501	Pank2	6	MSTRG.12393.5	chr2	131119135	131119260	4	1.33364
MSTRG.12399	NM_011170	Prnp	2	MSTRG.12399.5	chr2	131737931	131738028	3	10.1375
MSTRG.12401	NM_175445	Rassf2	10	MSTRG.12401.1	chr2	131838298	131838388	11	19.5413
MSTRG.12404	NM_027478	Tmem230	3	MSTRG.12404.3	chr2	132071692	132071810	4	19.5413
MSTRG.12407	NM_138651	Cds2	12	MSTRG.12407.1	chr2	132130589	132130692	12	6.97144
MSTRG.12409	NM_028637	1110034G24Rik	2	MSTRG.12409.1	chr2	132517686	132517867	3	7.71142
MSTRG.12411	NM_175113	Trmt6	10	MSTRG.12411.1	chr2	132637784	132637911	11	5.77003
MSTRG.12411	NM_175113	Trmt6	10	MSTRG.12411.2	chr2	132637784	132637911	11	5.77003
MSTRG.12421	NM_013829	Plcb4	23	MSTRG.12421.1	chr2	135796130	135796181	39	2.49109
MSTRG.12424	NM_001291056	Snap25	3	MSTRG.12424.3	chr2	136584047	136584088	6	8.30952
MSTRG.12424	NM_001291056	Snap25	3	MSTRG.12424.4	chr2	136584047	136584088	7	9.99344
MSTRG.12424	NM_001291056	Snap25	3	MSTRG.12424.5	chr2	136584047	136584088	5	2.05919
MSTRG.12424	NM_001291056	Snap25	3	MSTRG.12424.6	chr2	136584047	136584088	6	4.80901
MSTRG.12428	NM_013822	Jag1	24	MSTRG.12428.2	chr2	136932603	136932654	25	1.82698
MSTRG.12428	NM_013822	Jag1	21	MSTRG.12428.3	chr2	136921929	136922059	24	1.82698
MSTRG.12428	NM_013822	Jag1	24	MSTRG.12428.5	chr2	136932603	136932654	25	1.82698
MSTRG.12430	NM_145534	Btbd3	2	MSTRG.12430.2	chr2	138105485	138105575	5	3.34721
MSTRG.12432	NM_001289611	Tasp1	2	MSTRG.12432.9	chr2	139821809	139821893	8	3.75467
MSTRG.12437	NM_001013802	Macrod2	3	MSTRG.12437.3	chr2	140278315	140278422	19	7.72372
MSTRG.1244	NM_001083120	Enah	11	MSTRG.1244.5	chr1	183860809	183860893	14	4.95631
MSTRG.1244	NM_001083120	Enah	12	MSTRG.1244.6	chr1	183886525	183886702	5	4.95631
MSTRG.12441	NM_021335	Snrpb2	3	MSTRG.12441.2	chr2	142890912	142891084	7	7.52136
MSTRG.12456	NM_001289630	Mgme1	3	MSTRG.12456.1	chr2	144102051	144102267	5	4.1238
MSTRG.12464	NM_172859	Dzank1	12	MSTRG.12464.2	chr2	144327163	144327255	16	4.45667
MSTRG.12471	NM_053195	Slc24a3	11	MSTRG.12471.1	chr2	145430158	145430318	17	2.80382
MSTRG.12473	NM_028724	Rin2	12	MSTRG.12473.1	chr2	145709058	145709221	12	2.64165
MSTRG.12473	NM_028724	Rin2	12	MSTRG.12473.2	chr2	145709058	145709221	12	2.64165
MSTRG.1249	NM_007853	Degs1	2	MSTRG.1249.2	chr1	184209107	184209849	3	15.0067
MSTRG.12491	NM_028986	Gzf1	2	MSTRG.12491.2	chr2	148509330	148510704	5	6.50899
MSTRG.12492	NM_019632	Napb	3	MSTRG.12492.1	chr2	148524667	148524735	5	2.38956
MSTRG.12496	NM_027017	3300002I08Rik	1	MSTRG.12496.1	chr2	150136673	150136954	3	3.4547
MSTRG.12496	NM_027017	3300002I08Rik	3	MSTRG.12496.3	chr2	150170316	150170442	4	5.53791
MSTRG.125	NM_153601	Lgsn	1	MSTRG.125.1	chr1	31233280	31233325	7	1.09166
MSTRG.125	NM_153601	Lgsn	1	MSTRG.125.2	chr1	31233280	31233325	4	1.76798
MSTRG.12509	NM_153781	Pygb	1	MSTRG.12509.1	chr2	150612532	150612846	2	4.79846
MSTRG.12510	NM_024465	Abhd12	12	MSTRG.12510.1	chr2	150684096	150684220	12	3.2599
MSTRG.1252	NM_009794	Capn2	21	MSTRG.1252.1	chr1	184447249	184447614	20	6.43459
MSTRG.12532	NM_007788	Csnk2a1	11	MSTRG.12532.1	chr2	152101134	152101282	13	3.1375
MSTRG.12532	NM_007788	Csnk2a1	12	MSTRG.12532.10	chr2	152102683	152102769	12	3.1375
MSTRG.12532	NM_007788	Csnk2a1	11	MSTRG.12532.11	chr2	152101134	152101282	13	3.1375
MSTRG.12532	NM_007788	Csnk2a1	11	MSTRG.12532.4	chr2	152101134	152101282	13	3.1375
MSTRG.12532	NM_007788	Csnk2a1	11	MSTRG.12532.5	chr2	152101134	152101282	13	3.1375
MSTRG.12532	NM_007788	Csnk2a1	11	MSTRG.12532.6	chr2	152101134	152101282	13	3.1375
MSTRG.12532	NM_007788	Csnk2a1	11	MSTRG.12532.8	chr2	152101134	152101282	13	3.1375
MSTRG.12535	NM_024196	Tbc1d20	1	MSTRG.12535.1	chr2	152119608	152119776	8	28.3916
MSTRG.12536	NM_001083921	Rbck1	12	MSTRG.12536.1	chr2	152157770	152158161	11	51.4682
MSTRG.12536	NM_001083921	Rbck1	12	MSTRG.12536.2	chr2	152157770	152158161	10	51.4682
MSTRG.12536	NM_001083921	Rbck1	12	MSTRG.12536.3	chr2	152157770	152158161	11	51.4682
MSTRG.12536	NM_001083921	Rbck1	12	MSTRG.12536.4	chr2	152157770	152158161	10	51.4682
MSTRG.1254	NM_144796	Susd4	2	MSTRG.1254.1	chr1	184763194	184763406	9	9.21268
MSTRG.12552	NM_053091	Cox4i2	4	MSTRG.12552.1	chr2	152586374	152586505	4	1.15889
MSTRG.12552	NM_053091	Cox4i2	3	MSTRG.12552.3	chr2	152582746	152582910	5	6.10328
MSTRG.12552	NM_053091	Cox4i2	3	MSTRG.12552.4	chr2	152582746	152582910	5	3.67101
MSTRG.12557	NM_145744	Dusp15	2	MSTRG.12557.2	chr2	152771163	152771237	6	2.06853
MSTRG.12563	NM_145536	Ccm2l	3	MSTRG.12563.2	chr2	152896377	152896460	10	1.34576
MSTRG.12563	NM_145536	Ccm2l	3	MSTRG.12563.3	chr2	152896377	152896460	9	5.09036
MSTRG.12565	NM_133847	Tm9sf4	1	MSTRG.12565.1	chr2	152987037	152987307	19	1.24705
MSTRG.12565	NM_133847	Tm9sf4	11	MSTRG.12565.3	chr2	153021047	153021128	18	1.24705
MSTRG.12571	NM_001039939	Asxl1	11	MSTRG.12571.1	chr2	153223112	153223736	12	15.2456
MSTRG.12572	NM_001001986	Nol4l	3	MSTRG.12572.3	chr2	153243099	153243221	10	15.2456
MSTRG.12575	NM_001271747	Dnmt3b	3	MSTRG.12575.10	chr2	153487879	153487940	20	498.547
MSTRG.12585	NM_172860	Cbfa2t2	4	MSTRG.12585.1	chr2	154336244	154336333	10	1.26443
MSTRG.12585	NM_172860	Cbfa2t2	4	MSTRG.12585.5	chr2	154336244	154336333	10	32.0311
MSTRG.12585	NM_172860	Cbfa2t2	10	MSTRG.12585.8	chr2	154356958	154357148	11	1.26443
MSTRG.12586	NM_021546	Necab3	11	MSTRG.12586.1	chr2	154381320	154381428	18	2.99787
MSTRG.12586	NM_021546	Necab3	12	MSTRG.12586.3	chr2	154382793	154382817	17	2.99787
MSTRG.12587	NM_029305	1700003F12Rik	1	MSTRG.12587.1	chr2	154374640	154374803	2	2.99787
MSTRG.12587	NM_029305	1700003F12Rik	1	MSTRG.12587.2	chr2	154374640	154374803	2	2.99787
MSTRG.12594	NM_001139511	Raly	8	MSTRG.12594.5	chr2	154692630	154692997	11	2.80031
MSTRG.12608	NM_144786	Ggt7	3	MSTRG.12608.2	chr2	155320582	155320719	9	3.40114
MSTRG.12608	NM_144786	Ggt7	12	MSTRG.12608.3	chr2	155330440	155330557	14	2.58649
MSTRG.12614	NM_001085378	Myh7b	27	MSTRG.12614.2	chr2	155454490	155454635	39	1.44355
MSTRG.12614	NM_001085378	Myh7b	27	MSTRG.12614.4	chr2	155454490	155454635	37	1.44355
MSTRG.12616	NM_019828	Trpc4ap	12	MSTRG.12616.3	chr2	155479229	155479414	18	1.44355
MSTRG.12622	NM_001130000	Cep250	24	MSTRG.12622.1	chr2	155811555	155811897	32	8.28938
MSTRG.12622	NM_001130000	Cep250	24	MSTRG.12622.2	chr2	155811555	155811897	33	8.28938
MSTRG.12623	NM_025516	Ergic3	12	MSTRG.12623.1	chr2	155843533	155843588	12	2.94374
MSTRG.12625	NM_170590	Cpne1	11	MSTRG.12625.3	chr2	155904310	155904390	18	3.64217
MSTRG.12625	NM_170598	Rbm12	2	MSTRG.12625.4	chr2	155929085	155929133	3	3.64217
MSTRG.12626	NM_010911	Nfs1	11	MSTRG.12626.2	chr2	155967862	155967978	13	3.01441
MSTRG.12628	NM_133242	Rbm39	11	MSTRG.12628.1	chr2	155990542	155990659	18	77.7371
MSTRG.12628	NM_133242	Rbm39	11	MSTRG.12628.10	chr2	155990542	155990659	18	77.7371
MSTRG.12628	NM_133242	Rbm39	11	MSTRG.12628.11	chr2	155990542	155990659	14	77.7371
MSTRG.12628	NM_133242	Rbm39	3	MSTRG.12628.12	chr2	155974972	155975077	19	77.7371
MSTRG.12628	NM_133242	Rbm39	11	MSTRG.12628.2	chr2	155990542	155990659	18	77.7371
MSTRG.12628	NM_133242	Rbm39	1	MSTRG.12628.4	chr2	155972976	155973927	19	77.7371
MSTRG.12628	NM_133242	Rbm39	11	MSTRG.12628.8	chr2	155990542	155990659	18	77.7371
MSTRG.12628	NM_133242	Rbm39	11	MSTRG.12628.9	chr2	155990542	155990659	15	77.7371
MSTRG.1263	NM_001163754	Rab3gap2	24	MSTRG.1263.2	chr1	187087510	187087738	35	6.04636
MSTRG.1263	NM_001163754	Rab3gap2	32	MSTRG.1263.3	chr1	187105530	187105619	24	6.04636
MSTRG.12636	NM_001291122	Epb41l1	19	MSTRG.12636.1	chr2	156362716	156362796	22	2.92273
MSTRG.12636	NM_001291122	Epb41l1	20	MSTRG.12636.10	chr2	156363103	156363219	21	2.92273
MSTRG.12636	NM_001291122	Epb41l1	20	MSTRG.12636.11	chr2	156363103	156363219	21	2.92273
MSTRG.12636	NM_001291122	Epb41l1	4	MSTRG.12636.12	chr2	156320693	156320857	20	2.92273
MSTRG.12636	NM_001291122	Epb41l1	4	MSTRG.12636.8	chr2	156320693	156320857	20	2.92273
MSTRG.12636	NM_001291122	Epb41l1	20	MSTRG.12636.9	chr2	156363103	156363219	21	2.92273
MSTRG.12637	NM_026661	Aar2	3	MSTRG.12637.1	chr2	156381563	156381792	4	3.91777
MSTRG.12637	NM_026661	Aar2	1	MSTRG.12637.3	chr2	156373312	156373619	2	38.1855
MSTRG.12638	NM_001042488	Dlgap4	4	MSTRG.12638.5	chr2	156574680	156575092	6	2.68644
MSTRG.12638	NM_001042488	Dlgap4	6	MSTRG.12638.7	chr2	156587509	156587664	6	15.2329
MSTRG.12638	NM_001042488	Dlgap4	4	MSTRG.12638.8	chr2	156574680	156575092	6	2.82194
MSTRG.12638	NM_001042488	Dlgap4	4	MSTRG.12638.9	chr2	156574680	156575092	6	2.33126
MSTRG.12645	NM_172118	Myl9	3	MSTRG.12645.1	chr2	156606218	156606379	4	8.20965
MSTRG.12647	NM_173396	Tgif2	3	MSTRG.12647.3	chr2	156678865	156681305	3	7.73972
MSTRG.1265	NM_198653	Iars2	21	MSTRG.1265.2	chr1	187149382	187149541	22	6.04636
MSTRG.12654	NM_025853	Dsn1	3	MSTRG.12654.1	chr2	156823343	156823490	10	6.89938
MSTRG.12660	NM_026968	Manbal	3	MSTRG.12660.2	chr2	157221646	157222499	3	11.7438
MSTRG.12660	NM_026968	Manbal	3	MSTRG.12660.3	chr2	157221646	157222499	3	14.4643
MSTRG.12666	NM_016916	Blcap	2	MSTRG.12666.1	chr2	157391984	157392097	3	7.12522
MSTRG.12667	NM_180960	Nnat	2	MSTRG.12667.1	chr2	157387278	157388261	2	60.927
MSTRG.12668	NM_025680	Ctnnbl1	3	MSTRG.12668.1	chr2	157605548	157605654	4	4.62148
MSTRG.12671	NM_029282	Tti1	1	MSTRG.12671.1	chr2	157807539	157808196	8	21.4424
MSTRG.12671	NM_029282	Tti1	3	MSTRG.12671.3	chr2	157819090	157819294	8	2.97476
MSTRG.12676	NR_015463	Snhg17	3	MSTRG.12676.1	chr2	158184918	158185168	6	1.33823
MSTRG.12676	NR_015463	Snhg17	1	MSTRG.12676.2	chr2	158179436	158181777	5	7.62047
MSTRG.12676	NR_015463	Snhg17	3	MSTRG.12676.6	chr2	158184918	158185168	6	8.44539
MSTRG.12677	NM_175692	Snhg11	3	MSTRG.12677.2	chr2	158202730	158202808	6	13.2597
MSTRG.12677	NM_175692	Snhg11	2	MSTRG.12677.3	chr2	158201817	158202062	7	1.9691
MSTRG.12677	NM_175692	Snhg11	3	MSTRG.12677.4	chr2	158202730	158202808	6	1.90676
MSTRG.12678	NM_001291138	Ralgapb	24	MSTRG.12678.3	chr2	158301841	158302006	30	4.93833
MSTRG.12681	NM_175419	Actr5	3	MSTRG.12681.2	chr2	158453793	158453962	8	9.05196
MSTRG.12688	NM_001291144	Dhx35	20	MSTRG.12688.3	chr2	158675218	158675289	22	2.74956
MSTRG.1269	NM_029735	Eprs	24	MSTRG.1269.1	chr1	187237034	187237113	32	6.04636
MSTRG.12695	NM_021280	Plcg1	24	MSTRG.12695.1	chr2	160582950	160583019	33	1.30125
MSTRG.12699	NM_173368	Chd6	25	MSTRG.12699.1	chr2	160843762	160843938	36	4.54744
MSTRG.12699	NM_173368	Chd6	1	MSTRG.12699.2	chr2	160772714	160775923	9	4.54744
MSTRG.12706	NM_026499	Srsf6	1	MSTRG.12706.1	chr2	162757244	162757513	5	122.188
MSTRG.12706	NM_026499	Srsf6	1	MSTRG.12706.2	chr2	162757244	162757513	6	45.7717
MSTRG.12706	NM_026499	Srsf6	1	MSTRG.12706.3	chr2	162757244	162757513	6	5.13986
MSTRG.12706	NM_026499	Srsf6	1	MSTRG.12706.4	chr2	162757244	162757513	7	6.79856
MSTRG.12713	NM_001098799	Tox2	3	MSTRG.12713.1	chr2	163101705	163101950	9	1.14759
MSTRG.12713	NM_001098799	Tox2	3	MSTRG.12713.2	chr2	163101705	163101950	9	7.91835
MSTRG.12713	NM_001098799	Tox2	3	MSTRG.12713.4	chr2	163101705	163101950	9	35.5638
MSTRG.12713	NM_001098799	Tox2	3	MSTRG.12713.5	chr2	163101705	163101950	9	4.84137
MSTRG.12713	NM_001098799	Tox2	3	MSTRG.12713.6	chr2	163101705	163101950	9	2.1309
MSTRG.12713	NM_001098799	Tox2	3	MSTRG.12713.7	chr2	163101705	163101950	9	5.00962
MSTRG.12713	NM_001098799	Tox2	3	MSTRG.12713.9	chr2	163101705	163101950	7	6.77204
MSTRG.12717	NM_144891	Gdap1l1	1	MSTRG.12717.1	chr2	163264203	163264461	7	16.1366
MSTRG.1272	NM_001033286	Slc30a10	4	MSTRG.1272.1	chr1	187287956	187292640	3	5.77123
MSTRG.12720	NM_001099331	R3hdml	2	MSTRG.12720.1	chr2	163321425	163321543	6	53.5357
MSTRG.12720	NM_001099331	R3hdml	2	MSTRG.12720.2	chr2	163321425	163321543	6	7.45092
MSTRG.12724	NM_029512	Ttpal	1	MSTRG.12724.1	chr2	163428050	163428150	5	4.24745
MSTRG.12732	NM_018753	Ywhab	3	MSTRG.12732.2	chr2	163839742	163839865	6	1.3473
MSTRG.1274	NM_009367	Tgfb2	1	MSTRG.1274.1	chr1	188446671	188449485	7	12.4285
MSTRG.12744	NM_133763	Dnttip1	10	MSTRG.12744.2	chr2	164588721	164588781	12	9.49162
MSTRG.12750	NM_133240	Acot8	1	MSTRG.12750.1	chr2	164618268	164618510	4	5.59585
MSTRG.12750	NM_133240	Acot8	1	MSTRG.12750.2	chr2	164618268	164618510	5	1.73228
MSTRG.12755	NM_001038492	Ctsa	10	MSTRG.12755.2	chr2	164662682	164662757	17	3.40014
MSTRG.12757	NM_146129	Pcif1	12	MSTRG.12757.1	chr2	164714594	164714766	16	5.59585
MSTRG.12757	NM_146129	Pcif1	12	MSTRG.12757.2	chr2	164714594	164714766	16	5.59585
MSTRG.12757	NM_146129	Pcif1	12	MSTRG.12757.3	chr2	164714594	164714766	16	5.59585
MSTRG.12757	NM_146129	Pcif1	14	MSTRG.12757.4	chr2	164715054	164715238	13	5.59585
MSTRG.12759	NM_199027	Zfp335	21	MSTRG.12759.1	chr2	164727996	164728236	22	4.27251
MSTRG.12759	NM_199027	Zfp335	24	MSTRG.12759.2	chr2	164733153	164733458	27	4.27251
MSTRG.12759	NM_199027	Zfp335	20	MSTRG.12759.3	chr2	164727708	164727885	23	4.27251
MSTRG.12759	NM_199027	Zfp335	24	MSTRG.12759.4	chr2	164733153	164733458	27	4.27251
MSTRG.12759	NM_199027	Zfp335	20	MSTRG.12759.5	chr2	164727708	164727885	14	4.27251
MSTRG.12759	NM_199027	Zfp335	21	MSTRG.12759.6	chr2	164727996	164728236	15	4.27251
MSTRG.12763	NM_020333	Slc12a5	25	MSTRG.12763.2	chr2	164822610	164822743	3	4.03026
MSTRG.12764	NM_144892	Ncoa5	1	MSTRG.12764.1	chr2	164825857	164827671	7	10.9965
MSTRG.12764	NM_144892	Ncoa5	3	MSTRG.12764.3	chr2	164829597	164829796	6	9.02472
MSTRG.12767	NM_144893	Slc35c2	10	MSTRG.12767.1	chr2	165113284	165113338	10	2.63498
MSTRG.12767	NM_144893	Slc35c2	10	MSTRG.12767.2	chr2	165113284	165113338	10	2.63498
MSTRG.12776	NM_001252585	Zmynd8	20	MSTRG.12776.1	chr2	165671521	165671739	23	6.51204
MSTRG.12776	NM_001252585	Zmynd8	20	MSTRG.12776.10	chr2	165671521	165671739	24	6.51204
MSTRG.12776	NM_001252585	Zmynd8	20	MSTRG.12776.2	chr2	165671521	165671739	24	6.51204
MSTRG.12776	NM_001252585	Zmynd8	20	MSTRG.12776.8	chr2	165671521	165671739	24	6.51204
MSTRG.12779	NM_008679	Ncoa3	21	MSTRG.12779.1	chr2	165894705	165894879	23	2.81762
MSTRG.12780	NM_001252579	Sulf2	20	MSTRG.12780.5	chr2	165958088	165958354	21	2.54725
MSTRG.12780	NM_001252579	Sulf2	4	MSTRG.12780.7	chr2	165903018	165903141	19	2.54725
MSTRG.12784	NM_023565	Cse1l	20	MSTRG.12784.2	chr2	166766718	166766815	24	2.54725
MSTRG.12785	NM_001291160	Stau1	11	MSTRG.12785.1	chr2	166790079	166790217	11	2.54725
MSTRG.12785	NM_001291160	Stau1	12	MSTRG.12785.2	chr2	166821534	166821799	11	2.54725
MSTRG.12786	NM_153065	Ddx27	10	MSTRG.12786.1	chr2	166853169	166853268	18	2.54725
MSTRG.12787	NM_001033196	Znfx1	11	MSTRG.12787.3	chr2	166875814	166875945	14	2.54725
MSTRG.12788	NR_138563	Zfas1	2	MSTRG.12788.2	chr2	166889136	166889227	3	11.2336
MSTRG.12788	NR_138563	Zfas1	2	MSTRG.12788.3	chr2	166889136	166889227	4	57.3566
MSTRG.12794	NM_170756	Spata2	2	MSTRG.12794.2	chr2	167310658	167311093	3	8.18891
MSTRG.12802	NM_011201	Ptpn1	2	MSTRG.12802.2	chr2	167789128	167789218	10	7.46052
MSTRG.12808	NM_010072	Dpm1	3	MSTRG.12808.10	chr2	168038460	168038528	9	45.0215
MSTRG.12808	NM_001310084	Dpm1	5	MSTRG.12808.11	chr2	168045537	168045613	6	5.09016
MSTRG.12808	NM_001310088	Adnp	1	MSTRG.12808.2	chr2	168006465	168010672	4	4.8671
MSTRG.12808	NM_009628	Adnp	3	MSTRG.12808.7	chr2	168014782	168014894	3	14.7043
MSTRG.12820	NM_001033299	Zfp217	3	MSTRG.12820.3	chr2	169939561	169941072	6	6.47288
MSTRG.12829	NM_024199	Cstf1	3	MSTRG.12829.1	chr2	172201138	172201415	6	1.61737
MSTRG.12829	NM_024199	Cstf1	3	MSTRG.12829.3	chr2	172201138	172201415	6	8.77801
MSTRG.12829	NM_024199	Cstf1	3	MSTRG.12829.4	chr2	172201138	172201415	5	1.48295
MSTRG.12829	NM_024199	Cstf1	4	MSTRG.12829.6	chr2	172201552	172201749	4	1.59911
MSTRG.12835	NM_175112	Rae1	11	MSTRG.12835.2	chr2	172838128	172838322	11	11.5963
MSTRG.12836	NM_019547	Rbm38	3	MSTRG.12836.1	chr2	172848828	172848882	3	9.22655
MSTRG.12837	NM_022995	Pmepa1	3	MSTRG.12837.3	chr2	173059808	173059962	4	9.63202
MSTRG.12840	NR_027957	Ppp4r1l-ps	12	MSTRG.12840.2	chr2	173434234	173434380	13	11.0911
MSTRG.12846	NM_001102425	Stx16	2	MSTRG.12846.1	chr2	173916122	173916229	8	27.8214
MSTRG.12846	NM_001102425	Stx16	3	MSTRG.12846.2	chr2	173916983	173917123	7	3.12936
MSTRG.12846	NM_001102425	Stx16	6	MSTRG.12846.7	chr2	173919430	173919573	5	10.281
MSTRG.12847	NM_213733	Npepl1	12	MSTRG.12847.1	chr2	173947592	173948203	11	3.67133
MSTRG.12851	NM_001077507	Gnas	11	MSTRG.12851.10	chr2	174171743	174172243	11	12.8161
MSTRG.12859	NM_001099308	Gm14391	3	MSTRG.12859.10	chr2	175023308	175023434	6	1.85627
MSTRG.12859	NM_001256480_dup1	-	4	MSTRG.12859.16	chr2	175257681	175257735	3	3.15617
MSTRG.12859	NM_001085546	Gm14393	3	MSTRG.12859.2	chr2	174889369	174889495	3	8.43354
MSTRG.12859	NM_001164689	Gm6710	5	MSTRG.12859.4	chr2	175032282	175032418	5	1.69906
MSTRG.12859	NM_001099308	Gm14391	3	MSTRG.12859.5	chr2	175023308	175023434	5	2.80141
MSTRG.12859	NM_001099308	Gm14391	3	MSTRG.12859.7	chr2	175023308	175023434	7	2.44434
MSTRG.12859	NM_001099308	Gm14391	2	MSTRG.12859.8	chr2	175023046	175023106	8	1.45162
MSTRG.1286	NM_172650	Kctd3	1	MSTRG.1286.1	chr1	190794977	190796562	2	6.26402
MSTRG.12866	NM_001242944	Zfp965	1	MSTRG.12866.2	chr2	175295526	175295623	3	5.04932
MSTRG.12868	NM_001100415_dup3	-	1	MSTRG.12868.3	chr2	175639523	175639602	5	5.61889
MSTRG.12870	NM_001177406_dup2	-	3	MSTRG.12870.2	chr2	175922121	175922247	3	7.69948
MSTRG.12872	NM_001177407_dup1	-	3	MSTRG.12872.1	chr2	175694719	175694845	3	6.69813
MSTRG.12873	NM_001099349_dup3	-	1	MSTRG.12873.1	chr2	175737074	175737153	4	8.04847
MSTRG.12879	NM_001100416	Gm14432	4	MSTRG.12879.2	chr2	176093582	176093636	4	5.25821
MSTRG.12880	NM_001242944_dup1	-	1	MSTRG.12880.2	chr2	176131422	176131519	3	3.96164
MSTRG.12882	NM_001256480_dup4	-	1	MSTRG.12882.1	chr2	176266769	176266848	4	1.39492
MSTRG.12882	NM_001256480_dup4	-	1	MSTRG.12882.2	chr2	176266769	176266848	5	6.89917
MSTRG.12882	NM_001205057	Gm14295	1	MSTRG.12882.5	chr2	176583305	176583423	5	6.93337
MSTRG.12883	NM_001101804_dup5	-	4	MSTRG.12883.2	chr2	176417431	176417485	4	7.4251
MSTRG.12884	NM_001100416_dup1	-	3	MSTRG.12884.2	chr2	176503666	176503792	4	1.95658
MSTRG.12884	NM_001242943_dup2	-	2	MSTRG.12884.3	chr2	176463245	176463371	3	4.93514
MSTRG.12884	NM_001100416_dup1	-	3	MSTRG.12884.4	chr2	176503666	176503792	4	5.32938
MSTRG.12900	NM_001177568	Zfp970	1	MSTRG.12900.1	chr2	177249447	177249553	3	4.33451
MSTRG.12901	NR_036450	Gm14403	3	MSTRG.12901.1	chr2	177291614	177291740	5	4.09913
MSTRG.12901	NR_036450	Gm14403	2	MSTRG.12901.3	chr2	177286448	177286502	6	2.79287
MSTRG.12901	NR_036450	Gm14403	3	MSTRG.12901.4	chr2	177291614	177291740	3	7.35863
MSTRG.12904	NM_001243903	Gm14322	1	MSTRG.12904.1	chr2	177493993	177494080	6	1.38278
MSTRG.12904	NM_001243903	Gm14322	1	MSTRG.12904.2	chr2	177493993	177494080	8	1.70955
MSTRG.12904	NM_001243903	Gm14322	1	MSTRG.12904.3	chr2	177493993	177494080	3	7.61242
MSTRG.12904	NM_001243903	Gm14322	1	MSTRG.12904.4	chr2	177493993	177494080	6	3.06321
MSTRG.12904	NM_001243903	Gm14322	1	MSTRG.12904.5	chr2	177493993	177494080	8	7.28678
MSTRG.12908	NM_001024849	Gm14325	4	MSTRG.12908.1	chr2	177574942	177575041	3	27.8933
MSTRG.12908	NM_001162922	Zfp931	3	MSTRG.12908.4	chr2	177804528	177804654	4	5.29095
MSTRG.12908	NM_001162922	Zfp931	3	MSTRG.12908.5	chr2	177804528	177804654	3	3.13759
MSTRG.12912	NM_001282028	Gm14326	3	MSTRG.12912.3	chr2	177683142	177683268	5	1.75236
MSTRG.12912	NM_001282028	Gm14326	3	MSTRG.12912.4	chr2	177683142	177683268	5	5.9345
MSTRG.1292	NM_008937	Prox1	2	MSTRG.1292.1	chr1	191970831	191971025	3	1.71014
MSTRG.1292	NM_008937	Prox1	2	MSTRG.1292.12	chr1	191970831	191971025	4	5.29432
MSTRG.1292	NM_008937	Prox1	2	MSTRG.1292.14	chr1	191970831	191971025	5	3.12791
MSTRG.1292	NM_008937	Prox1	2	MSTRG.1292.26	chr1	191970831	191971025	5	1.17166
MSTRG.1292	NM_008937	Prox1	2	MSTRG.1292.27	chr1	191970831	191971025	4	9.20282
MSTRG.1292	NM_008937	Prox1	2	MSTRG.1292.3	chr1	191970831	191971025	5	2.40906
MSTRG.1292	NM_008937	Prox1	2	MSTRG.1292.6	chr1	191970831	191971025	4	2.1923
MSTRG.12925	NM_001081092	Taf4	11	MSTRG.12925.2	chr2	179669734	179669856	16	14.6315
MSTRG.12927	NM_177727	Lsm14b	9	MSTRG.12927.1	chr2	179769003	179770166	10	14.6315
MSTRG.12930	NM_181424	Mtg2	3	MSTRG.12930.1	chr2	179807845	179807938	9	5.22679
MSTRG.12930	NM_028422	Mtg2	4	MSTRG.12930.2	chr2	179813324	179813528	7	3.18051
MSTRG.12930	NM_181424	Mtg2	3	MSTRG.12930.3	chr2	179807845	179807938	8	4.18852
MSTRG.12930	NM_028422	Mtg2	7	MSTRG.12930.9	chr2	179818769	179818987	4	2.45289
MSTRG.12933	NM_001081171	Lama5	56	MSTRG.12933.2	chr2	179930260	179930402	79	1.63259
MSTRG.12933	NM_001081171	Lama5	58	MSTRG.12933.4	chr2	179930873	179931029	77	1.63259
MSTRG.12939	NM_145851	Cables2	3	MSTRG.12939.1	chr2	179995349	179995455	9	10.7468
MSTRG.12939	NM_145851	Cables2	3	MSTRG.12939.2	chr2	179995349	179995455	9	6.29964
MSTRG.12939	NM_145851	Cables2	3	MSTRG.12939.4	chr2	179995349	179995455	7	1.63259
MSTRG.12940	NR_040745	B230312C02Rik	4	MSTRG.12940.1	chr2	180116812	180116971	6	15.9078
MSTRG.12940	NR_040745	B230312C02Rik	2	MSTRG.12940.2	chr2	180106377	180106497	5	2.50102
MSTRG.12940	NR_040745	B230312C02Rik	4	MSTRG.12940.3	chr2	180116812	180116971	6	2.88167
MSTRG.12940	NR_040745	B230312C02Rik	4	MSTRG.12940.4	chr2	180116812	180116971	5	17.4409
MSTRG.12940	NR_040745	B230312C02Rik	6	MSTRG.12940.5	chr2	180117983	180118084	4	5.09999
MSTRG.12940	NR_040745	B230312C02Rik	2	MSTRG.12940.6	chr2	180106377	180106497	6	3.49899
MSTRG.12940	NR_040745	B230312C02Rik	2	MSTRG.12940.7	chr2	180106377	180106497	6	1.72599
MSTRG.12945	NM_148933	Slco4a1	3	MSTRG.12945.1	chr2	180200302	180200392	4	1.11174
MSTRG.12946	NM_028479	Mrgbp	1	MSTRG.12946.1	chr2	180316009	180316242	5	23.333
MSTRG.12947	NM_031373	Ogfr	1	MSTRG.12947.1	chr2	180324112	180324326	8	3.41683
MSTRG.12947	NM_031373	Ogfr	1	MSTRG.12947.10	chr2	180324112	180324326	9	4.89126
MSTRG.12947	NM_031373	Ogfr	1	MSTRG.12947.11	chr2	180324112	180324326	9	2.45886
MSTRG.12947	NM_031373	Ogfr	1	MSTRG.12947.13	chr2	180324112	180324326	9	40.175
MSTRG.12947	NM_031373	Ogfr	1	MSTRG.12947.2	chr2	180324112	180324326	9	3.04977
MSTRG.12947	NM_031373	Ogfr	1	MSTRG.12947.3	chr2	180324112	180324326	8	4.16891
MSTRG.12947	NM_031373	Ogfr	1	MSTRG.12947.4	chr2	180324112	180324326	9	2.91911
MSTRG.12947	NM_031373	Ogfr	1	MSTRG.12947.5	chr2	180324112	180324326	9	3.43439
MSTRG.12947	NM_031373	Ogfr	1	MSTRG.12947.6	chr2	180324112	180324326	9	6.56225
MSTRG.12947	NM_031373	Ogfr	1	MSTRG.12947.8	chr2	180324112	180324326	9	4.75228
MSTRG.12947	NM_031373	Ogfr	1	MSTRG.12947.9	chr2	180324112	180324326	8	3.05435
MSTRG.12952	NM_173761	Ythdf1	3	MSTRG.12952.2	chr2	180653840	180653919	4	20.4692
MSTRG.12953	NM_001163247	Birc7	1	MSTRG.12953.1	chr2	180663728	180664218	7	43.6372
MSTRG.12953	NM_001163247	Birc7	1	MSTRG.12953.2	chr2	180663728	180664218	6	52.8336
MSTRG.12954	NM_001141933	Nkain4	1	MSTRG.12954.1	chr2	180669477	180669734	5	8.67384
MSTRG.12955	NM_001177709	Arfgap1	10	MSTRG.12955.1	chr2	180713876	180713932	14	20.4692
MSTRG.12955	NM_145760	Arfgap1	13	MSTRG.12955.8	chr2	180715103	180715179	12	20.4692
MSTRG.12955	NM_145760	Arfgap1	12	MSTRG.12955.9	chr2	180714366	180714425	14	20.4692
MSTRG.12959	NM_010611	Kcnq2	14	MSTRG.12959.1	chr2	180847768	180847943	14	8.62858
MSTRG.12959	NM_010611	Kcnq2	1	MSTRG.12959.2	chr2	180810284	180816480	5	4.25529
MSTRG.12962	NM_025598	Ppdpf	1	MSTRG.12962.1	chr2	180922048	180922159	5	15.3098
MSTRG.12962	NM_025598	Ppdpf	1	MSTRG.12962.2	chr2	180922048	180922159	4	54.8028
MSTRG.12974	NR_030710	Rtel1	26	MSTRG.12974.6	chr2	181086746	181086885	29	3.94679
MSTRG.12976	NM_029702	Arfrp1	3	MSTRG.12976.11	chr2	181095706	181095776	7	29.91
MSTRG.12976	NR_028585	Arfrp1	1	MSTRG.12976.2	chr2	181092395	181094266	6	2.18793
MSTRG.12977	NM_001048148	Zgpat	1	MSTRG.12977.4	chr2	181100128	181100957	11	25.8093
MSTRG.12978	NM_027656	Zbtb46	3	MSTRG.12978.1	chr2	181146401	181146685	5	7.19461
MSTRG.12979	NM_001291203	Tpd52l2	3	MSTRG.12979.9	chr2	181236610	181236758	6	17.0805
MSTRG.12980	NM_016775	Dnajc5	1	MSTRG.12980.1	chr2	181255190	181255402	5	5.91996
MSTRG.12981	NM_026765	Uckl1	13	MSTRG.12981.2	chr2	181309356	181309462	13	6.65779
MSTRG.12981	NM_026765	Uckl1	13	MSTRG.12981.3	chr2	181309356	181309462	13	6.65779
MSTRG.12981	NM_026765	Uckl1	14	MSTRG.12981.4	chr2	181309552	181309742	12	6.65779
MSTRG.12981	NM_026765	Uckl1	11	MSTRG.12981.5	chr2	181308917	181308988	7	6.65779
MSTRG.12983	NM_001164597	Zfp512b	11	MSTRG.12983.11	chr2	181323611	181323682	17	209.15
MSTRG.12983	NM_001164597	Zfp512b	12	MSTRG.12983.3	chr2	181323784	181323992	14	209.15
MSTRG.12983	NM_001164597	Zfp512b	12	MSTRG.12983.4	chr2	181323784	181323992	14	209.15
MSTRG.12983	NM_001164597	Zfp512b	12	MSTRG.12983.8	chr2	181323784	181323992	13	209.15
MSTRG.12985	NM_172676	Samd10	3	MSTRG.12985.2	chr2	181331877	181332048	5	1.58116
MSTRG.12985	NM_172676	Samd10	3	MSTRG.12985.4	chr2	181331877	181332048	5	15.5617
MSTRG.12986	NM_133701	Prpf6	3	MSTRG.12986.2	chr2	181350682	181350800	20	3.72326
MSTRG.12988	NM_009326	Tcea2	1	MSTRG.12988.1	chr2	181415015	181415180	9	1.70224
MSTRG.12988	NM_009326	Tcea2	3	MSTRG.12988.3	chr2	181418253	181418358	9	4.54354
MSTRG.12992	NM_001291211	Pcmtd2	3	MSTRG.12992.1	chr2	181577080	181577410	5	7.48769
MSTRG.12992	NM_001291211	Pcmtd2	1	MSTRG.12992.2	chr2	181572559	181572689	6	16.0516
MSTRG.13	NM_009826	Rb1cc1	21	MSTRG.13.1	chr1	6258779	6258837	23	1.69905
MSTRG.13002	NM_030708	Zfhx4	4	MSTRG.13002.3	chr3	5329435	5329666	10	7.9271
MSTRG.13004	NM_001163305	Pex2	4	MSTRG.13004.8	chr3	5570487	5570629	4	10.7939
MSTRG.13017	NM_001025262	Tpd52	1	MSTRG.13017.1	chr3	8929436	8931174	8	22.5123
MSTRG.13041	NM_007892	E2f5	1	MSTRG.13041.1	chr3	14578671	14579023	7	2.3155
MSTRG.13041	NM_007892	E2f5	1	MSTRG.13041.3	chr3	14578671	14579023	7	9.89848
MSTRG.13041	NM_007892	E2f5	3	MSTRG.13041.6	chr3	14588140	14588301	7	2.49829
MSTRG.13042	NM_001099674	1810022K09Rik	4	MSTRG.13042.1	chr3	14611210	14611256	3	37.9899
MSTRG.13043	NM_009801	Car2	2	MSTRG.13043.1	chr3	14887834	14888031	8	6.14561
MSTRG.13044	NM_001145919	Ythdf3	3	MSTRG.13044.4	chr3	16089478	16089563	5	17.9715
MSTRG.13065	NM_028840	Armc1	3	MSTRG.13065.2	chr3	19035007	19035123	7	16.8344
MSTRG.13066	NM_026182	Mtfr1	3	MSTRG.13066.5	chr3	19106452	19106550	8	29.433
MSTRG.13067	NM_008802	Pde7a	12	MSTRG.13067.1	chr3	19160232	19160292	12	29.433
MSTRG.13067	NM_008802	Pde7a	5	MSTRG.13067.2	chr3	19133100	19133191	4	5.47982
MSTRG.13072	NM_007752	Cp	1	MSTRG.13072.1	chr3	19857054	19857429	19	4.5394
MSTRG.13073	NM_001146323	Hps3	1	MSTRG.13073.1	chr3	19895945	19897029	5	4.5394
MSTRG.13075	NM_013755	Gyg	3	MSTRG.13075.1	chr3	20037903	20038029	7	49.2317
MSTRG.13075	NM_013755	Gyg	3	MSTRG.13075.2	chr3	20037903	20038029	7	4.51039
MSTRG.13075	NM_013755	Gyg	2	MSTRG.13075.4	chr3	20025144	20025363	8	5.05534
MSTRG.1308	NR_037579	Angel2	2	MSTRG.1308.5	chr1	192761323	192761579	8	9.0221
MSTRG.1308	NR_037579	Angel2	2	MSTRG.1308.6	chr1	192761323	192761579	8	4.20385
MSTRG.1308	NR_037579	Angel2	2	MSTRG.1308.7	chr1	192761323	192761579	8	2.16596
MSTRG.1308	NR_037579	Angel2	2	MSTRG.1308.8	chr1	192761323	192761579	8	3.48649
MSTRG.13090	NM_138666	Nlgn1	3	MSTRG.13090.3	chr3	25338787	25338999	7	6.11146
MSTRG.13090	NM_138666	Nlgn1	3	MSTRG.13090.5	chr3	25338787	25338999	6	8.8232
MSTRG.13093	NM_173182	Fndc3b	22	MSTRG.13093.4	chr3	27440853	27441096	24	2.85999
MSTRG.13107	NM_001167748	Egfem1	9	MSTRG.13107.2	chr3	29567163	29567360	15	1.79771
MSTRG.13110	NM_007963	Mecom	10	MSTRG.13110.3	chr3	29884263	29884416	16	3.67621
MSTRG.13110	NM_007963	Mecom	12	MSTRG.13110.6	chr3	29892408	29892624	15	3.67621
MSTRG.13119	NM_001134385	Gpr160	1	MSTRG.13119.1	chr3	30754872	30755167	5	2.88695
MSTRG.13119	NM_001134385	Gpr160	1	MSTRG.13119.2	chr3	30754872	30755167	5	5.14589
MSTRG.13119	NM_001286995	Gpr160	1	MSTRG.13119.3	chr3	30754872	30754979	5	3.95921
MSTRG.13120	NM_001165955	Phc3	3	MSTRG.13120.5	chr3	30813340	30813472	8	4.34225
MSTRG.13121	NM_008857	Prkci	11	MSTRG.13121.2	chr3	30937951	30938037	13	7.29396
MSTRG.13123	NM_001039090	Skil	4	MSTRG.13123.1	chr3	31012330	31012424	8	1.7191
MSTRG.13123	NM_001039090	Skil	5	MSTRG.13123.2	chr3	31015738	31015961	7	37.6867
MSTRG.13123	NM_001039090	Skil	5	MSTRG.13123.3	chr3	31015738	31015961	7	7.29396
MSTRG.13128	NM_144519	Zfp639	1	MSTRG.13128.2	chr3	32409514	32409654	6	10.1101
MSTRG.13131	NM_019673	Actl6a	1	MSTRG.13131.1	chr3	32607468	32607802	7	5.12754
MSTRG.13136	NM_001289505	Pex5l	12	MSTRG.13136.1	chr3	32913887	32913998	14	2.93484
MSTRG.13139	NM_001290500	Ttc14	10	MSTRG.13139.1	chr3	33706761	33706870	12	6.85906
MSTRG.13140	NM_026222	Ccdc39	12	MSTRG.13140.2	chr3	33728947	33729079	18	53.7348
MSTRG.13142	NM_008053	Fxr1	11	MSTRG.13142.1	chr3	33955252	33955338	15	2.35483
MSTRG.13142	NM_008053	Fxr1	11	MSTRG.13142.2	chr3	33955252	33955338	16	2.35483
MSTRG.13142	NM_008053	Fxr1	11	MSTRG.13142.6	chr3	33955252	33955338	16	2.35483
MSTRG.13153	NR_015580	Sox2ot	1	MSTRG.13153.1	chr3	34459303	34459491	3	10.1257
MSTRG.13153	NR_015580	Sox2ot	5	MSTRG.13153.10	chr3	34574591	34576915	3	5.64072
MSTRG.13153	NR_015580	Sox2ot	3	MSTRG.13153.12	chr3	34537280	34537561	4	1.03592
MSTRG.13153	NR_015580	Sox2ot	3	MSTRG.13153.13	chr3	34537280	34537561	4	9.31848
MSTRG.13153	NR_015580	Sox2ot	1	MSTRG.13153.2	chr3	34459303	34459491	5	3.06212
MSTRG.13153	NR_015580	Sox2ot	1	MSTRG.13153.3	chr3	34459303	34459491	4	5.47485
MSTRG.13153	NR_015580	Sox2ot	5	MSTRG.13153.4	chr3	34574591	34576915	3	3.20294
MSTRG.13153	NR_015580	Sox2ot	1	MSTRG.13153.5	chr3	34459303	34459491	6	2.83272
MSTRG.13153	NR_015580	Sox2ot	1	MSTRG.13153.6	chr3	34459303	34459491	5	2.85805
MSTRG.13153	NR_015580	Sox2ot	1	MSTRG.13153.7	chr3	34459303	34459491	5	2.4004
MSTRG.13153	NR_015580	Sox2ot	5	MSTRG.13153.9	chr3	34574591	34576915	5	1.35751
MSTRG.13161	NM_029570	Atp11b	23	MSTRG.13161.5	chr3	35731843	35731902	9	5.99252
MSTRG.13165	NM_023644	Mccc1	2	MSTRG.13165.1	chr3	35859855	35859926	20	1.89521
MSTRG.13180	NM_172679	4932438A13Rik	24	MSTRG.13180.2	chr3	36837368	36837496	86	6.26119
MSTRG.13180	NM_172679	4932438A13Rik	24	MSTRG.13180.3	chr3	36837368	36837496	87	6.26119
MSTRG.13180	NM_172679	4932438A13Rik	24	MSTRG.13180.4	chr3	36837368	36837496	85	6.26119
MSTRG.1319	NM_001163422	Tatdn3	4	MSTRG.1319.1	chr1	192879141	192879250	8	3.85387
MSTRG.1319	NM_026895	Tatdn3	3	MSTRG.1319.2	chr1	192876739	192876851	10	1.00243
MSTRG.1319	NM_001163422	Tatdn3	3	MSTRG.1319.6	chr1	192878735	192878790	9	4.20974
MSTRG.13191	NM_001167883	Ankrd50	2	MSTRG.13191.1	chr3	38361822	38362051	5	9.56278
MSTRG.13191	NM_001167883	Ankrd50	2	MSTRG.13191.3	chr3	38361822	38362051	5	7.44995
MSTRG.13194	NM_183221	Fat4	10	MSTRG.13194.1	chr3	38890556	38890660	18	2.69338
MSTRG.13200	NM_011020	Hspa4l	3	MSTRG.13200.2	chr3	40557072	40557212	19	3.01074
MSTRG.13211	NM_001040399	Larp1b	3	MSTRG.13211.1	chr3	40766091	40766150	9	4.32368
MSTRG.13211	NM_001040399	Larp1b	10	MSTRG.13211.2	chr3	40781130	40781715	10	4.32368
MSTRG.13217	NM_001291048	D3Ertd751e	3	MSTRG.13217.5	chr3	41552595	41552655	6	4.99525
MSTRG.13221	NR_045172	2610316D01Rik	4	MSTRG.13221.2	chr3	45130988	45131084	8	5.14798
MSTRG.13228	NM_130448	Pcdh18	2	MSTRG.13228.2	chr3	49557206	49557369	4	9.44304
MSTRG.13229	NM_011990	Slc7a11	10	MSTRG.13229.1	chr3	50239271	50239386	13	9.44304
MSTRG.13236	NR_028121	Mgarp	1	MSTRG.13236.1	chr3	51192335	51193245	5	7.75109
MSTRG.13252	NM_172501	Nhlrc3	3	MSTRG.13252.1	chr3	53260348	53260439	7	12.7493
MSTRG.13253	NM_173382	Proser1	10	MSTRG.13253.1	chr3	53279579	53279623	12	5.69167
MSTRG.13264	NM_019995	Supt20	3	MSTRG.13264.1	chr3	54500406	54500441	26	4.51383
MSTRG.13264	NM_019995	Supt20	1	MSTRG.13264.10	chr3	54497027	54497130	26	4.51383
MSTRG.13264	NM_019995	Supt20	1	MSTRG.13264.11	chr3	54497027	54497130	26	4.51383
MSTRG.13264	NM_019995	Supt20	19	MSTRG.13264.13	chr3	54519456	54519611	17	4.51383
MSTRG.13264	NM_019995	Supt20	3	MSTRG.13264.2	chr3	54500406	54500441	26	4.51383
MSTRG.13264	NM_019995	Supt20	3	MSTRG.13264.3	chr3	54500406	54500441	26	4.51383
MSTRG.13264	NM_019995	Supt20	3	MSTRG.13264.4	chr3	54500406	54500441	26	4.51383
MSTRG.13264	NM_019995	Supt20	3	MSTRG.13264.5	chr3	54500406	54500441	26	4.51383
MSTRG.13264	NM_019995	Supt20	3	MSTRG.13264.6	chr3	54500406	54500441	26	4.51383
MSTRG.13264	NM_019995	Supt20	1	MSTRG.13264.7	chr3	54497027	54497130	26	4.51383
MSTRG.13264	NM_019995	Supt20	1	MSTRG.13264.8	chr3	54497027	54497130	26	4.51383
MSTRG.13264	NM_019995	Supt20	1	MSTRG.13264.9	chr3	54497027	54497130	26	4.51383
MSTRG.13266	NM_025442	Alg5	10	MSTRG.13266.1	chr3	54553151	54553717	10	4.2832
MSTRG.1327	NM_144880	Ppp2r5a	1	MSTRG.1327.1	chr1	193175860	193176988	8	1.98469
MSTRG.1327	NM_144880	Ppp2r5a	11	MSTRG.1327.3	chr1	193192520	193192621	12	3.66306
MSTRG.13275	NM_030595	Nbea	57	MSTRG.13275.6	chr3	55894811	55895042	57	5.78179
MSTRG.13275	NM_030595	Nbea	12	MSTRG.13275.7	chr3	55494743	55494862	18	5.78179
MSTRG.1329	NM_001306203	Ints7	2	MSTRG.1329.4	chr1	193407058	193407204	19	1.98469
MSTRG.13303	NM_177855	Med12l	23	MSTRG.13303.1	chr3	59051284	59051404	36	12.3007
MSTRG.13303	NM_177855	Med12l	24	MSTRG.13303.3	chr3	59051771	59051872	35	12.3007
MSTRG.13303	NM_177855	Med12l	25	MSTRG.13303.5	chr3	59052535	59052648	34	12.3007
MSTRG.13303	NM_177855	Med12l	24	MSTRG.13303.6	chr3	59051771	59051872	35	12.3007
MSTRG.13303	NM_177855	Med12l	38	MSTRG.13303.8	chr3	59079718	59079956	7	12.3007
MSTRG.13308	NM_027571	P2ry12	2	MSTRG.13308.2	chr3	59023856	59024018	3	2.44021
MSTRG.13308	NM_027571	P2ry12	2	MSTRG.13308.3	chr3	59023856	59024018	5	3.86675
MSTRG.1331	NM_010892	Nek2	1	MSTRG.1331.1	chr1	193645352	193645620	8	5.68996
MSTRG.13312	NM_020007	Mbnl1	9	MSTRG.13312.8	chr3	60429046	60429120	11	80.8523
MSTRG.13326	NM_028136	Dhx36	23	MSTRG.13326.1	chr3	62304756	62304990	26	2.81967
MSTRG.13326	NM_028136	Dhx36	23	MSTRG.13326.2	chr3	62304756	62304990	26	2.81967
MSTRG.13327	NM_008604	Mme	20	MSTRG.13327.1	chr3	63168919	63168984	23	4.83568
MSTRG.13329	NM_001177733	Plch1	5	MSTRG.13329.2	chr3	63508056	63508135	19	1.82765
MSTRG.13329	NM_001177733	Plch1	13	MSTRG.13329.6	chr3	63525095	63525166	14	3.91319
MSTRG.13329	NM_001177733	Plch1	23	MSTRG.13329.7	chr3	63587913	63588059	5	9.7933
MSTRG.13329	NM_001177733	Plch1	23	MSTRG.13329.8	chr3	63587913	63588059	4	10.0435
MSTRG.13342	NM_175674	Vmn2r7	1	MSTRG.13342.2	chr3	64494582	64495564	6	1.69409
MSTRG.13355	NM_019937	Ccnl1	10	MSTRG.13355.1	chr3	65761423	65761497	12	21.1212
MSTRG.13355	NM_019937	Ccnl1	10	MSTRG.13355.2	chr3	65761423	65761497	11	21.1212
MSTRG.13355	NM_019937	Ccnl1	10	MSTRG.13355.3	chr3	65761423	65761497	12	21.1212
MSTRG.13355	NM_019937	Ccnl1	1	MSTRG.13355.4	chr3	65750073	65750870	10	21.1212
MSTRG.13359	NM_025822	Rsrc1	1	MSTRG.13359.2	chr3	66789594	66789728	9	5.55367
MSTRG.13359	NM_025822	Rsrc1	3	MSTRG.13359.4	chr3	66800387	66800512	9	6.89234
MSTRG.13361	NM_138591	Gfm1	3	MSTRG.13361.1	chr3	67237277	67237409	9	24.2834
MSTRG.13368	NM_133786	Smc4	20	MSTRG.13368.2	chr3	68835659	68835832	24	4.2035
MSTRG.13368	NM_133786	Smc4	21	MSTRG.13368.4	chr3	68836629	68836811	23	4.2035
MSTRG.13371	NM_025863	Trim59	2	MSTRG.13371.2	chr3	68847690	68847764	3	15.2041
MSTRG.13371	NM_025863	Trim59	2	MSTRG.13371.3	chr3	68847690	68847764	3	4.30198
MSTRG.13390	NM_001099624	Rapgef2	20	MSTRG.13390.1	chr3	78902142	78902300	27	2.59024
MSTRG.13390	NM_001099624	Rapgef2	21	MSTRG.13390.8	chr3	78903016	78903152	26	2.59024
MSTRG.13393	NM_001162999	Fnip2	11	MSTRG.13393.2	chr3	79310129	79310200	18	3.54334
MSTRG.13394	NM_026352	Ppid	1	MSTRG.13394.1	chr3	79395311	79395479	9	24.0184
MSTRG.13397	NM_133187	Fam198b	2	MSTRG.13397.1	chr3	79712511	79712725	5	18.7614
MSTRG.13397	NM_133187	Fam198b	3	MSTRG.13397.2	chr3	79740517	79740743	4	7.05043
MSTRG.13412	NM_172681	D930015E06Rik	24	MSTRG.13412.1	chr3	83742574	83742667	32	1.40145
MSTRG.13412	NM_172681	D930015E06Rik	25	MSTRG.13412.2	chr3	83744419	83744527	34	1.40145
MSTRG.13419	NM_080428	Fbxw7	9	MSTRG.13419.1	chr3	84778325	84778550	13	2.70246
MSTRG.13428	NM_030695	Lrba	56	MSTRG.13428.1	chr3	86584034	86584185	55	1.91595
MSTRG.13428	NM_030695	Lrba	56	MSTRG.13428.2	chr3	86584034	86584185	57	1.91595
MSTRG.13428	NM_001077687	Lrba	50	MSTRG.13428.6	chr3	86545327	86545504	18	1.91595
MSTRG.13428	NM_001077687	Lrba	49	MSTRG.13428.8	chr3	86541004	86541093	18	1.91595
MSTRG.13432	NM_001195500	Dclk2	9	MSTRG.13432.1	chr3	86635655	86635756	14	23.8186
MSTRG.13432	NM_001195500	Dclk2	10	MSTRG.13432.2	chr3	86640227	86640329	13	23.8186
MSTRG.13432	NM_001195500	Dclk2	8	MSTRG.13432.3	chr3	86628558	86628652	15	23.8186
MSTRG.13432	NM_001195500	Dclk2	8	MSTRG.13432.4	chr3	86628558	86628652	15	23.8186
MSTRG.13432	NM_001195500	Dclk2	7	MSTRG.13432.5	chr3	86620280	86620352	16	23.8186
MSTRG.13433	NM_007639	Cd1d1	1	MSTRG.13433.1	chr3	86799758	86800523	4	3.8958
MSTRG.13433	NM_007639	Cd1d1	3	MSTRG.13433.4	chr3	86801260	86801538	5	14.4148
MSTRG.13435	NM_001170985	Kirrel	11	MSTRG.13435.4	chr3	86894380	86894530	12	23.8186
MSTRG.13440	NM_001003912	Arhgef11	24	MSTRG.13440.5	chr3	87529886	87530073	31	34.0987
MSTRG.13440	NM_001003912	Arhgef11	24	MSTRG.13440.6	chr3	87529886	87530073	40	34.0987
MSTRG.13451	NM_026591	Mrpl24	3	MSTRG.13451.1	chr3	87726053	87726148	4	57.8551
MSTRG.13451	NM_026591	Mrpl24	3	MSTRG.13451.2	chr3	87726053	87726148	4	19.7716
MSTRG.13451	NM_026591	Mrpl24	5	MSTRG.13451.4	chr3	87726857	87726987	3	31.5479
MSTRG.13452	NM_153562	Rrnad1	4	MSTRG.13452.1	chr3	87730653	87730796	7	10.4938
MSTRG.13453	NM_177663	Isg20l2	3	MSTRG.13453.1	chr3	87742496	87742696	4	4.92382
MSTRG.13455	NM_016701	Nes	1	MSTRG.13455.1	chr3	87775015	87775910	5	11.2023
MSTRG.13457	NM_144897	Apoa1bp	1	MSTRG.13457.1	chr3	87860445	87860698	5	10.2952
MSTRG.13459	NM_001310593	Mef2d	3	MSTRG.13459.4	chr3	87960244	87960447	10	7.91897
MSTRG.13459	NM_001310593	Mef2d	9	MSTRG.13459.5	chr3	87971437	87971656	11	7.91897
MSTRG.13459	NM_001310593	Mef2d	3	MSTRG.13459.6	chr3	87960244	87960447	10	1.78956
MSTRG.13460	NR_045997	1700113A16Rik	2	MSTRG.13460.1	chr3	87979773	87979857	4	3.95412
MSTRG.13466	NM_029801	Tsacc	3	MSTRG.13466.1	chr3	88099313	88099372	4	12.257
MSTRG.13466	NM_029801	Tsacc	2	MSTRG.13466.2	chr3	88091020	88091139	5	1.9952
MSTRG.13471	NM_178246	Smg5	21	MSTRG.13471.1	chr3	88164676	88164814	21	2.76894
MSTRG.13471	NM_178246	Smg5	11	MSTRG.13471.3	chr3	88154619	88154756	12	2.76894
MSTRG.13473	NM_025928	Pmf1	3	MSTRG.13473.2	chr3	88203057	88203157	5	14.6053
MSTRG.13473	NM_025928	Pmf1	4	MSTRG.13473.5	chr3	88203633	88203738	4	10.7947
MSTRG.13479	NM_001111102	Lmna	9	MSTRG.13479.2	chr3	88292197	88292353	14	2.54725
MSTRG.13484	NM_033526	Ubqln4	11	MSTRG.13484.1	chr3	88372003	88373647	10	9.33443
MSTRG.13486	NM_025448	Ssr2	2	MSTRG.13486.1	chr3	88384896	88384994	6	194.238
MSTRG.13487	NM_001198912	Arhgef2	21	MSTRG.13487.3	chr3	88450099	88450282	21	194.238
MSTRG.13487	NM_001198912	Arhgef2	22	MSTRG.13487.4	chr3	88450712	88451974	20	194.238
MSTRG.13487	NM_001198912	Arhgef2	22	MSTRG.13487.7	chr3	88450712	88451974	20	194.238
MSTRG.13487	NM_001198912	Arhgef2	21	MSTRG.13487.8	chr3	88450099	88450282	12	194.238
MSTRG.13489	NM_028814	2810403A07Rik	11	MSTRG.13489.1	chr3	88512702	88512863	13	7.17182
MSTRG.13489	NM_028814	2810403A07Rik	11	MSTRG.13489.2	chr3	88512702	88512863	13	7.17182
MSTRG.13489	NM_028814	2810403A07Rik	11	MSTRG.13489.6	chr3	88512702	88512863	13	7.17182
MSTRG.13489	NM_028814	2810403A07Rik	11	MSTRG.13489.7	chr3	88512702	88512863	14	7.17182
MSTRG.13492	NM_018804	Syt11	3	MSTRG.13492.1	chr3	88565648	88566471	5	98.1356
MSTRG.13493	NM_001242372	Gon4l	2	MSTRG.13493.13	chr3	88640912	88641442	2	1.73872
MSTRG.13493	NM_001242372	Gon4l	13	MSTRG.13493.14	chr3	88673725	88673765	13	2.15782
MSTRG.13493	NM_001242372	Gon4l	29	MSTRG.13493.15	chr3	88709374	88709484	15	2.15782
MSTRG.13493	NM_001242372	Gon4l	24	MSTRG.13493.3	chr3	88702812	88702996	51	1.73872
MSTRG.13493	NR_028359	5830417I10Rik	2	MSTRG.13493.4	chr3	88588230	88588421	6	16.1575
MSTRG.13493	NR_028359	5830417I10Rik	2	MSTRG.13493.5	chr3	88588230	88588421	6	2.15782
MSTRG.13493	NR_028359	5830417I10Rik	10	MSTRG.13493.8	chr3	88615936	88616080	20	1.73872
MSTRG.13495	NM_001164533	Dap3	10	MSTRG.13495.3	chr3	88740071	88740175	14	3.43757
MSTRG.13496	NM_138679	Ash1l	23	MSTRG.13496.2	chr3	88874396	88874568	28	3.43757
MSTRG.13501	NM_001163432	Clk2	11	MSTRG.13501.10	chr3	88979314	88979393	12	41.4208
MSTRG.13501	NM_001163432	Clk2	11	MSTRG.13501.11	chr3	88979314	88979393	11	41.4208
MSTRG.13501	NM_001163432	Clk2	12	MSTRG.13501.12	chr3	88979567	88979657	12	3.08809
MSTRG.13501	NM_001309910	Scamp3	3	MSTRG.13501.17	chr3	88983017	88983145	8	41.4208
MSTRG.13501	NM_001163432	Clk2	12	MSTRG.13501.5	chr3	88979567	88979657	12	3.08809
MSTRG.13501	NM_001163432	Clk2	12	MSTRG.13501.6	chr3	88979567	88979657	12	3.08809
MSTRG.13501	NM_001163432	Clk2	12	MSTRG.13501.7	chr3	88979567	88979657	12	3.08809
MSTRG.13501	NM_001163432	Clk2	11	MSTRG.13501.9	chr3	88979314	88979393	12	41.4208
MSTRG.13502	NM_001014995	Fam189b	11	MSTRG.13502.2	chr3	88992145	88992398	12	1.93764
MSTRG.13502	NM_001014995	Fam189b	11	MSTRG.13502.3	chr3	88992145	88992398	12	1.93764
MSTRG.13503	NM_001077411	Gba	11	MSTRG.13503.1	chr3	89012439	89012888	10	1.93764
MSTRG.13503	NM_001077411	Gba	11	MSTRG.13503.2	chr3	89012439	89012888	10	1.93764
MSTRG.13504	NM_001161824	Mtx1	1	MSTRG.13504.1	chr3	89013003	89013343	7	15.8307
MSTRG.13505	NM_013691	Thbs3	5	MSTRG.13505.4	chr3	89022779	89022805	19	4.47577
MSTRG.13505	NM_013691	Thbs3	21	MSTRG.13505.5	chr3	89029174	89029346	22	4.47577
MSTRG.13508	NM_001310625	Krtcap2	3	MSTRG.13508.1	chr3	89050987	89051050	5	1.79912
MSTRG.13508	NM_001310625	Krtcap2	3	MSTRG.13508.3	chr3	89050987	89051050	5	6.70964
MSTRG.13510	NM_009057	Slc50a1	3	MSTRG.13510.2	chr3	89072972	89073133	5	2.42093
MSTRG.13510	NM_009057	Slc50a1	3	MSTRG.13510.5	chr3	89072972	89073133	4	12.9883
MSTRG.13513	NM_007910	Efna4	2	MSTRG.13513.2	chr3	89138704	89138772	3	4.38755
MSTRG.13514	NM_009614	Adam15	21	MSTRG.13514.2	chr3	89153731	89153950	24	3.48214
MSTRG.13515	NM_020517	Lenep	2	MSTRG.13515.1	chr3	89206322	89206572	3	66.6046
MSTRG.13515	NM_020517	Lenep	2	MSTRG.13515.10	chr3	89206322	89206572	3	32.1607
MSTRG.13515	NM_020517	Lenep	2	MSTRG.13515.11	chr3	89206322	89206572	3	6.51432
MSTRG.13515	NM_009565	Zbtb7b	1	MSTRG.13515.2	chr3	89181568	89183916	7	26.6374
MSTRG.13515	NM_009565	Zbtb7b	1	MSTRG.13515.3	chr3	89181568	89183916	5	21.8714
MSTRG.13515	NM_020517	Lenep	2	MSTRG.13515.5	chr3	89206322	89206572	3	3.45521
MSTRG.13515	NM_020517	Lenep	2	MSTRG.13515.6	chr3	89206322	89206572	4	8.94587
MSTRG.13515	NM_020517	Lenep	2	MSTRG.13515.8	chr3	89206322	89206572	5	2.16602
MSTRG.13520	NM_177041	Flad1	1	MSTRG.13520.1	chr3	89206595	89207223	8	3.66285
MSTRG.13520	NM_177041	Flad1	1	MSTRG.13520.2	chr3	89206595	89207223	8	4.57649
MSTRG.13520	NM_177041	Flad1	1	MSTRG.13520.3	chr3	89206595	89207223	8	3.5705
MSTRG.13521	NM_016904	Cks1b	1	MSTRG.13521.1	chr3	89219394	89219885	3	6.78692
MSTRG.13524	NM_146131	Pbxip1	3	MSTRG.13524.2	chr3	89247044	89247170	10	6.6936
MSTRG.13525	NM_026784	Pmvk	4	MSTRG.13525.3	chr3	89271469	89271598	4	8.11138
MSTRG.13530	NM_027315	Ube2q1	11	MSTRG.13530.1	chr3	89585290	89585385	13	1.54319
MSTRG.13531	NM_001081182	Atp8b2	24	MSTRG.13531.2	chr3	89762211	89762309	28	2.40582
MSTRG.13533	NM_001310681	Hax1	3	MSTRG.13533.4	chr3	89799933	89800039	6	52.2786
MSTRG.13533	NM_001310681	Hax1	3	MSTRG.13533.5	chr3	89799933	89800039	7	6.75544
MSTRG.13535	NM_001165988	Ubap2l	22	MSTRG.13535.1	chr3	89847622	89847732	27	2.26542
MSTRG.13535	NM_001165988	Ubap2l	22	MSTRG.13535.13	chr3	89847622	89847732	27	1.7971
MSTRG.13535	NM_001165986	Ubap2l	22	MSTRG.13535.14	chr3	89842737	89842938	28	1.7971
MSTRG.13535	NM_001165986	Ubap2l	22	MSTRG.13535.15	chr3	89842737	89842938	28	1.7971
MSTRG.13535	NM_001165988	Ubap2l	20	MSTRG.13535.17	chr3	89842292	89842387	29	1.7971
MSTRG.13535	NM_001165986	Ubap2l	22	MSTRG.13535.19	chr3	89842737	89842938	24	2.26542
MSTRG.13535	NM_001165986	Ubap2l	22	MSTRG.13535.2	chr3	89842737	89842938	28	2.26542
MSTRG.13535	NM_001165988	Ubap2l	18	MSTRG.13535.23	chr3	89837987	89838099	10	1.7971
MSTRG.13535	NM_001165986	Ubap2l	22	MSTRG.13535.4	chr3	89842737	89842938	28	2.26542
MSTRG.13537	NM_028567	1700094D03Rik	3	MSTRG.13537.1	chr3	89868347	89868476	11	16.2945
MSTRG.13537	NM_027500	4933434E20Rik	1	MSTRG.13537.3	chr3	89856724	89857041	8	16.2945
MSTRG.13537	NM_027500	4933434E20Rik	1	MSTRG.13537.4	chr3	89856724	89857041	7	8.81032
MSTRG.13538	NM_001293749	Tpm3	3	MSTRG.13538.7	chr3	89891377	89891494	8	29.5939
MSTRG.13538	NM_001293749	Tpm3	3	MSTRG.13538.8	chr3	89891377	89891494	9	111.141
MSTRG.13543	NM_206924	Jtb	1	MSTRG.13543.1	chr3	90035519	90035962	4	21.6949
MSTRG.13546	NM_028881	Crtc2	12	MSTRG.13546.1	chr3	90066373	90066636	13	4.97065
MSTRG.13546	NM_028881	Crtc2	12	MSTRG.13546.2	chr3	90066373	90066636	14	4.97065
MSTRG.13546	NM_028881	Crtc2	1	MSTRG.13546.3	chr3	90058203	90058480	9	4.97065
MSTRG.13547	NM_201407	Dennd4b	24	MSTRG.13547.1	chr3	90082233	90082469	28	3.02524
MSTRG.13549	NM_139304	Gatad2b	9	MSTRG.13549.2	chr3	90160053	90160170	11	8.0154
MSTRG.13550	NM_011988	Slc27a3	1	MSTRG.13550.1	chr3	90189155	90189455	9	8.43595
MSTRG.13553	NM_008727	Npr1	3	MSTRG.13553.1	chr3	90258740	90258838	10	1.18066
MSTRG.13555	NM_026374	Ilf2	12	MSTRG.13555.1	chr3	90290905	90291019	13	6.68523
MSTRG.13555	NM_026374	Ilf2	12	MSTRG.13555.2	chr3	90290905	90291019	13	6.68523
MSTRG.13555	NM_026374	Ilf2	11	MSTRG.13555.3	chr3	90290773	90290834	14	6.68523
MSTRG.13555	NM_026374	Ilf2	11	MSTRG.13555.5	chr3	90290773	90290834	13	6.68523
MSTRG.13555	NM_026374	Ilf2	10	MSTRG.13555.6	chr3	90290107	90290194	13	6.68523
MSTRG.13556	NM_133854	Snapin	1	MSTRG.13556.1	chr3	90291948	90293515	3	4.02668
MSTRG.13556	NM_133854	Snapin	1	MSTRG.13556.2	chr3	90291948	90293515	3	1.12222
MSTRG.13556	NM_133854	Snapin	1	MSTRG.13556.3	chr3	90291948	90293515	3	7.40424
MSTRG.13556	NM_133854	Snapin	3	MSTRG.13556.5	chr3	90294470	90294516	4	18.4786
MSTRG.13557	NM_001293781	Chtop	1	MSTRG.13557.1	chr3	90302461	90304029	5	4.50098
MSTRG.13557	NM_001293781	Chtop	4	MSTRG.13557.10	chr3	90313113	90313420	5	1.42526
MSTRG.13557	NM_001293779	Chtop	3	MSTRG.13557.15	chr3	90310030	90310183	5	5.15296
MSTRG.13557	NM_001293781	Chtop	3	MSTRG.13557.16	chr3	90310030	90311548	4	3.91251
MSTRG.13559	NM_009113	S100a13	3	MSTRG.13559.1	chr3	90319772	90319964	3	8.32653
MSTRG.13560	NM_026416	S100a16	2	MSTRG.13560.1	chr3	90345916	90346094	3	3.89959
MSTRG.13560	NM_026416	S100a16	2	MSTRG.13560.2	chr3	90345916	90346094	3	4.77418
MSTRG.13560	NM_026416	S100a16	2	MSTRG.13560.3	chr3	90345916	90346094	3	4.61487
MSTRG.13562	NM_011313	S100a6	2	MSTRG.13562.6	chr3	90417665	90417826	4	42.1204
MSTRG.13576	NM_177250	Lingo4	1	MSTRG.13576.1	chr3	94203141	94203403	6	44.8155
MSTRG.13576	NM_028307	Tdrkh	8	MSTRG.13576.4	chr3	94232068	94232240	9	27.1186
MSTRG.13576	NM_028307	Tdrkh	8	MSTRG.13576.5	chr3	94232068	94232240	8	1.51177
MSTRG.13588	NR_110353	Celf3	12	MSTRG.13588.4	chr3	94295055	94296120	10	2.08557
MSTRG.13588	NR_110353	Celf3	2	MSTRG.13588.5	chr3	94288739	94288787	9	2.08557
MSTRG.13590	NM_001082484	Snx27	11	MSTRG.13590.3	chr3	94365691	94365922	11	5.14798
MSTRG.13594	NR_033629	BC021767	3	MSTRG.13594.1	chr3	94467029	94467137	10	1.67619
MSTRG.13594	NR_033629	BC021767	3	MSTRG.13594.3	chr3	94467029	94467137	8	12.3746
MSTRG.13597	NM_001037711	Cgn	12	MSTRG.13597.1	chr3	94577050	94577182	12	1.76351
MSTRG.13598	NM_172683	Pogz	1	MSTRG.13598.1	chr3	94641489	94641662	6	5.44544
MSTRG.13598	NM_172683	Pogz	11	MSTRG.13598.2	chr3	94678516	94678616	15	9.44304
MSTRG.13600	NM_009150	Selenbp1	11	MSTRG.13600.1	chr3	94747997	94748115	11	11.2276
MSTRG.13601	NM_017395	Rfx5	9	MSTRG.13601.1	chr3	94762172	94765483	10	8.28938
MSTRG.13602	NM_175356	Pi4kb	3	MSTRG.13602.4	chr3	94796888	94797115	8	12.9341
MSTRG.13602	NM_175356	Pi4kb	3	MSTRG.13602.5	chr3	94796888	94797115	8	2.86882
MSTRG.13602	NM_175356	Pi4kb	5	MSTRG.13602.6	chr3	94799757	94799866	7	3.22888
MSTRG.13602	NM_175356	Pi4kb	9	MSTRG.13602.7	chr3	94808162	94808294	4	2.8112
MSTRG.13604	NM_030074	Zfp687	1	MSTRG.13604.1	chr3	94810624	94811888	9	17.3886
MSTRG.13604	NM_030074	Zfp687	1	MSTRG.13604.2	chr3	94810624	94811888	10	6.38125
MSTRG.13604	NM_030074	Zfp687	9	MSTRG.13604.3	chr3	94819033	94819160	10	6.38125
MSTRG.13609	NM_001293707	Pip5k1a	12	MSTRG.13609.3	chr3	94877915	94878045	14	1087.37
MSTRG.13610	NM_009336	Vps72	3	MSTRG.13610.6	chr3	94922571	94922685	6	8.48665
MSTRG.13610	NM_009336	Vps72	3	MSTRG.13610.7	chr3	94922571	94922685	6	22.9258
MSTRG.13612	NM_001163573	Scnm1	3	MSTRG.13612.4	chr3	94936939	94937033	4	7.92546
MSTRG.13619	NM_172512	Gabpb2	3	MSTRG.13619.3	chr3	94994475	94994660	8	20.1267
MSTRG.13621	NM_019914	Mllt11	1	MSTRG.13621.1	chr3	95022466	95024385	3	6.03387
MSTRG.13627	NM_001320492	Cers2	3	MSTRG.13627.1	chr3	95124564	95124681	9	2.90866
MSTRG.13627	NM_029789	Cers2	1	MSTRG.13627.2	chr3	95119112	95119267	9	45.2722
MSTRG.13627	NM_029789	Cers2	1	MSTRG.13627.3	chr3	95119112	95119267	10	3.69218
MSTRG.13627	NM_029789	Cers2	1	MSTRG.13627.4	chr3	95119112	95119267	10	35.3584
MSTRG.13628	NM_001163641	Setdb1	21	MSTRG.13628.4	chr3	95159856	95160124	21	2.91772
MSTRG.13629	NR_033637	Gm4349	2	MSTRG.13629.2	chr3	95232476	95232744	3	3.90408
MSTRG.13630	NM_009709	Arnt	20	MSTRG.13630.3	chr3	95298369	95298535	11	1.01306
MSTRG.13633	NM_146133	Golph3l	1	MSTRG.13633.1	chr3	95392856	95393056	4	4.86901
MSTRG.13643	NM_001301705	Adamtsl4	10	MSTRG.13643.3	chr3	95485183	95485355	17	80.8523
MSTRG.13644	NM_001252653	Ecm1	2	MSTRG.13644.3	chr3	95538746	95538833	4	6.3659
MSTRG.13646	NM_001081293	Rprd2	7	MSTRG.13646.1	chr3	95588977	95589029	28	15.0687
MSTRG.13646	NM_027931	Tars2	12	MSTRG.13646.2	chr3	95554262	95554340	17	15.0687
MSTRG.13646	NM_027931	Tars2	11	MSTRG.13646.3	chr3	95552410	95552556	17	15.0687
MSTRG.13648	NM_027541	Prpf3	11	MSTRG.13648.3	chr3	95651298	95651518	17	7.14018
MSTRG.13649	NM_078479	Mrps21	1	MSTRG.13649.1	chr3	95666575	95666855	3	147.798
MSTRG.13655	NM_011797	Car14	11	MSTRG.13655.2	chr3	95708243	95708562	11	2.29971
MSTRG.13655	NM_011797	Car14	11	MSTRG.13655.3	chr3	95708243	95708562	11	2.29971
MSTRG.13658	NM_023320	Plekho1	1	MSTRG.13658.1	chr3	95792763	95793556	6	5.5459
MSTRG.13658	NM_023320	Plekho1	3	MSTRG.13658.3	chr3	95795367	95795471	5	37.788
MSTRG.13660	NM_001025614	Otud7b	11	MSTRG.13660.1	chr3	95957331	95957415	12	4.04626
MSTRG.13660	NM_001025614	Otud7b	11	MSTRG.13660.10	chr3	95957331	95957415	12	1.78595
MSTRG.13660	NM_001025614	Otud7b	11	MSTRG.13660.2	chr3	95957331	95957415	12	4.04626
MSTRG.13660	NM_001025614	Otud7b	1	MSTRG.13660.3	chr3	95908450	95908742	2	4.04626
MSTRG.13660	NM_001025614	Otud7b	10	MSTRG.13660.4	chr3	95956436	95956550	13	4.04626
MSTRG.13660	NM_001025614	Otud7b	10	MSTRG.13660.6	chr3	95956436	95956550	13	1.78595
MSTRG.13663	NM_022030	Sv2a	11	MSTRG.13663.1	chr3	95996337	95996543	12	2.9796
MSTRG.13664	NM_026975	Bola1	1	MSTRG.13664.1	chr3	96000511	96001202	3	1.31816
MSTRG.1367	NM_013499	Cr1l	3	MSTRG.1367.10	chr1	196937274	196937349	10	8.02482
MSTRG.1367	NM_013499	Cr1l	3	MSTRG.1367.3	chr1	196937274	196937349	10	1.35361
MSTRG.1367	NM_013499	Cr1l	9	MSTRG.1367.4	chr1	196956024	196956203	11	8.48557
MSTRG.1367	NM_013499	Cr1l	4	MSTRG.1367.5	chr1	196938568	196938591	9	6.53701
MSTRG.1367	NM_013499	Cr1l	4	MSTRG.1367.6	chr1	196938568	196938591	9	8.48557
MSTRG.13692	NM_001163170	Lix1l	1	MSTRG.13692.1	chr3	96405056	96405396	5	13.1721
MSTRG.13698	NM_001165949	Pias3	11	MSTRG.13698.1	chr3	96507662	96507830	13	5.01417
MSTRG.13698	NM_001165949	Pias3	11	MSTRG.13698.5	chr3	96507662	96507830	13	5.01417
MSTRG.13698	NM_001165949	Pias3	12	MSTRG.13698.6	chr3	96507982	96508115	12	5.01417
MSTRG.13709	NM_019800	Acp6	2	MSTRG.13709.2	chr3	96969766	96969894	3	7.81784
MSTRG.13710	NM_029933	Bcl9	1	MSTRG.13710.1	chr3	97007585	97009900	10	26.5572
MSTRG.13711	NM_026539	Chd1l	20	MSTRG.13711.2	chr3	97406932	97407046	23	4.02008
MSTRG.13712	NM_182997	Prkab2	3	MSTRG.13712.2	chr3	97466196	97466362	8	12.6444
MSTRG.13712	NM_182997	Prkab2	2	MSTRG.13712.3	chr3	97462512	97462689	5	8.87305
MSTRG.13712	NM_182997	Prkab2	4	MSTRG.13712.4	chr3	97467505	97467598	7	1.95955
MSTRG.13713	NM_001289701	Pde4dip	42	MSTRG.13713.7	chr3	97597408	97597531	16	8.87305
MSTRG.13719	NM_172863	Zfp697	1	MSTRG.13719.2	chr3	98186404	98186501	2	8.87305
MSTRG.1372	NM_175374	Mtrf1l	2	MSTRG.1372.2	chr10	4526437	4526516	7	2.6699
MSTRG.13735	NM_175552	Wdr3	25	MSTRG.13735.1	chr3	99963689	99963898	26	2.48184
MSTRG.13754	NM_001013026	Ttf2	20	MSTRG.13754.2	chr3	100767979	100768048	23	17.6925
MSTRG.13757	NM_207205	Igsf3	10	MSTRG.13757.1	chr3	101261546	101262031	12	3.89697
MSTRG.13763	NM_009814	Casq2	7	MSTRG.13763.3	chr3	101931864	101931909	7	5.62412
MSTRG.13769	NM_025679	Sike1	4	MSTRG.13769.1	chr3	102802413	102802526	4	12.6261
MSTRG.13770	NM_001161854	Csde1	9	MSTRG.13770.4	chr3	102848552	102848764	13	1.40472
MSTRG.13781	NM_001301306	Hipk1	9	MSTRG.13781.1	chr3	103564418	103564580	17	6.43857
MSTRG.13781	NM_001301306	Hipk1	7	MSTRG.13781.6	chr3	103558124	103558245	10	1.17445
MSTRG.13781	NM_001301306	Hipk1	6	MSTRG.13781.7	chr3	103554699	103554841	8	6.43857
MSTRG.13784	NM_026193	Ap4b1	4	MSTRG.13784.4	chr3	103617183	103617330	9	4.44721
MSTRG.13785	NM_172684	Rsbn1	4	MSTRG.13785.2	chr3	103758028	103758170	7	2.50491
MSTRG.13785	NM_172684	Rsbn1	4	MSTRG.13785.3	chr3	103758028	103758170	7	5.92366
MSTRG.13789	NM_001159354	Magi3	20	MSTRG.13789.3	chr3	103909654	103909770	21	14.0054
MSTRG.1379	NM_024261	Armt1	2	MSTRG.1379.2	chr10	5895732	5895894	3	13.0859
MSTRG.1379	NM_024261	Armt1	4	MSTRG.1379.4	chr10	5911608	5911713	3	1.31015
MSTRG.1380	NM_025343	Rmnd1	11	MSTRG.1380.6	chr10	5938616	5938736	13	1.57589
MSTRG.13808	NM_019931	Kcnd3	1	MSTRG.13808.2	chr3	105261734	105262839	5	8.49977
MSTRG.13809	NM_017397	Ddx20	1	MSTRG.13809.1	chr3	105481380	105482630	9	5.98227
MSTRG.13814	NM_027432	Wdr77	1	MSTRG.13814.1	chr3	105762416	105762616	9	22.0336
MSTRG.13814	NM_027432	Wdr77	10	MSTRG.13814.2	chr3	105770081	105772678	10	3.63582
MSTRG.13834	NM_001045807	Rbm15	2	MSTRG.13834.2	chr3	107133133	107136207	3	5.78623
MSTRG.13842	NM_145542	Ahcyl1	13	MSTRG.13842.2	chr3	107476354	107476456	15	1.31816
MSTRG.13846	NR_015459	4933431E20Rik	3	MSTRG.13846.2	chr3	107698561	107699131	3	1.38543
MSTRG.13846	NR_015459	4933431E20Rik	3	MSTRG.13846.3	chr3	107698561	107699131	3	1.12994
MSTRG.1385	NM_001033466	Zbtb2	2	MSTRG.1385.2	chr10	5971787	5971971	3	7.69522
MSTRG.13850	NM_008184	Gstm6	1	MSTRG.13850.1	chr3	107741766	107742234	10	9.14722
MSTRG.13850	NM_008184	Gstm6	1	MSTRG.13850.2	chr3	107741766	107742234	9	4.56158
MSTRG.13855	NM_001289720	Ampd2	11	MSTRG.13855.5	chr3	107881905	107881994	14	3.66887
MSTRG.13855	NM_001289720	Ampd2	11	MSTRG.13855.6	chr3	107881905	107881994	17	3.66887
MSTRG.13855	NM_001289720	Ampd2	11	MSTRG.13855.7	chr3	107881905	107881994	17	3.66887
MSTRG.1386	NM_031185	Akap12	2	MSTRG.1386.2	chr10	5988602	5993399	3	7.66608
MSTRG.13861	NM_001289545	Atxn7l2	3	MSTRG.13861.3	chr3	108007419	108007540	8	5.85359
MSTRG.13863	NM_019972	Sort1	20	MSTRG.13863.1	chr3	108160147	108164437	20	11.6247
MSTRG.13863	NM_019972	Sort1	19	MSTRG.13863.4	chr3	108159495	108159606	21	11.6247
MSTRG.13864	NM_019976	Psrc1	1	MSTRG.13864.2	chr3	108186756	108186844	7	3.31354
MSTRG.13864	NM_001190161	Psrc1	4	MSTRG.13864.3	chr3	108187888	108188326	7	9.83915
MSTRG.13865	NM_017392	Celsr2	26	MSTRG.13865.1	chr3	108204855	108205021	32	11.631
MSTRG.13865	NM_017392	Celsr2	26	MSTRG.13865.5	chr3	108204855	108205021	32	11.631
MSTRG.13866	NM_001204979	Sars	3	MSTRG.13866.3	chr3	108231092	108231249	8	9.16739
MSTRG.13866	NM_011319	Sars	3	MSTRG.13866.4	chr3	108230779	108230850	9	1.80695
MSTRG.13866	NM_001204979	Sars	10	MSTRG.13866.6	chr3	108240427	108240497	13	1.80695
MSTRG.13866	NM_001204979	Sars	4	MSTRG.13866.7	chr3	108231524	108231653	11	80.8523
MSTRG.13870	NM_026198	Tmem167b	2	MSTRG.13870.2	chr3	108363105	108363236	3	2.78979
MSTRG.13871	NM_025444	Taf13	3	MSTRG.13871.2	chr3	108381034	108381131	4	11.1683
MSTRG.13872	NM_181400	Wdr47	11	MSTRG.13872.2	chr3	108439909	108440078	14	2.34468
MSTRG.13872	NM_181400	Wdr47	11	MSTRG.13872.3	chr3	108439909	108440078	15	2.34468
MSTRG.13872	NM_181400	Wdr47	11	MSTRG.13872.4	chr3	108439909	108440078	15	2.34468
MSTRG.13873	NM_145543	Clcc1	11	MSTRG.13873.2	chr3	108479603	108479896	13	3.02447
MSTRG.13874	NM_029522	Gpsm2	11	MSTRG.13874.1	chr3	108504663	108504805	14	2.42995
MSTRG.13875	NM_011504	Stxbp3	13	MSTRG.13875.2	chr3	108619243	108619397	17	80.7025
MSTRG.13875	NM_011504	Stxbp3	17	MSTRG.13875.3	chr3	108629944	108630025	5	2.42995
MSTRG.13879	NM_025845	Prpf38b	1	MSTRG.13879.1	chr3	108705725	108707680	6	14.392
MSTRG.13879	NM_025845	Prpf38b	1	MSTRG.13879.2	chr3	108705725	108707680	6	7.83346
MSTRG.13879	NM_025845	Prpf38b	1	MSTRG.13879.4	chr3	108705725	108707680	6	8.4356
MSTRG.13879	NM_025845	Prpf38b	1	MSTRG.13879.5	chr3	108705725	108707680	6	19.6313
MSTRG.13889	NM_026043	Rnpc3	14	MSTRG.13889.1	chr3	113331263	113331310	25	17.7188
MSTRG.13889	NM_026043	Rnpc3	14	MSTRG.13889.4	chr3	113331263	113331310	25	17.7188
MSTRG.13895	NM_027193	Dph5	1	MSTRG.13895.1	chr3	115591101	115591195	9	14.569
MSTRG.13895	NM_027193	Dph5	7	MSTRG.13895.3	chr3	115629615	115629718	3	2.62377
MSTRG.13896	NM_023214	Slc30a7	1	MSTRG.13896.1	chr3	115641891	115649629	7	5.13448
MSTRG.13901	NM_025517	Rtca	10	MSTRG.13901.2	chr3	116210669	116210769	11	5.87864
MSTRG.13908	NM_030016	Trmt13	3	MSTRG.13908.1	chr3	116288114	116288188	10	4.49132
MSTRG.13908	NM_030016	Trmt13	10	MSTRG.13908.2	chr3	116295382	116295428	11	4.49132
MSTRG.13908	NM_030016	Trmt13	10	MSTRG.13908.4	chr3	116295382	116295428	11	5.37275
MSTRG.13911	NM_144902	Slc35a3	3	MSTRG.13911.1	chr3	116380781	116380899	8	2.11579
MSTRG.13911	NM_144902	Slc35a3	1	MSTRG.13911.2	chr3	116373716	116376636	3	4.85102
MSTRG.13923	NM_001310711	Ptbp2	12	MSTRG.13923.3	chr3	119464621	119464696	13	3.93161
MSTRG.13923	NM_001310711	Ptbp2	13	MSTRG.13923.4	chr3	119484422	119484452	12	9.31024
MSTRG.13923	NM_001310711	Ptbp2	11	MSTRG.13923.5	chr3	119455862	119456034	14	9.31024
MSTRG.13923	NM_001310711	Ptbp2	13	MSTRG.13923.8	chr3	119484422	119484452	4	3.93161
MSTRG.13928	NM_024178	Alg14	1	MSTRG.13928.1	chr3	120994735	120994901	3	1.94674
MSTRG.13928	NM_024178	Alg14	1	MSTRG.13928.2	chr3	120994735	120994901	4	8.91915
MSTRG.13928	NM_024178	Alg14	1	MSTRG.13928.3	chr3	120994735	120994901	5	1.61886
MSTRG.13933	NM_172525	Arhgap29	20	MSTRG.13933.2	chr3	121712744	121712976	23	65.9916
MSTRG.13943	NM_153118	Fnbp1l	10	MSTRG.13943.1	chr3	122271671	122271733	15	4.6669
MSTRG.13944	NM_153422	Pde5a	20	MSTRG.13944.2	chr3	122555456	122555539	21	3.99069
MSTRG.13948	NM_027135	Sec24d	23	MSTRG.13948.1	chr3	123067739	123068554	24	5.11733
MSTRG.13948	NM_027135	Sec24d	20	MSTRG.13948.2	chr3	123061755	123061934	23	5.11733
MSTRG.13958	NM_001327939	Ank2	41	MSTRG.13958.1	chr3	126759911	126760009	48	172.537
MSTRG.13958	NM_001327939	Ank2	43	MSTRG.13958.11	chr3	126782816	126782914	46	172.537
MSTRG.13958	NM_001327939	Ank2	43	MSTRG.13958.2	chr3	126782816	126782914	45	172.537
MSTRG.13958	NM_001327939	Ank2	42	MSTRG.13958.3	chr3	126780420	126780518	46	172.537
MSTRG.13958	NM_001327939	Ank2	43	MSTRG.13958.4	chr3	126782816	126782914	47	172.537
MSTRG.13958	NM_001327939	Ank2	42	MSTRG.13958.5	chr3	126780420	126780518	48	172.537
MSTRG.13958	NM_001327939	Ank2	43	MSTRG.13958.6	chr3	126782816	126782914	45	172.537
MSTRG.1396	NM_001347228	Pcmt1	4	MSTRG.1396.2	chr10	7360493	7360613	7	4.3189
MSTRG.1396	NM_008786	Pcmt1	1	MSTRG.1396.3	chr10	7350034	7350774	8	10.6225
MSTRG.13961	NM_138593	Larp7	11	MSTRG.13961.2	chr3	127250008	127250108	13	3.22909
MSTRG.13967	NM_197997	Zgrf1	21	MSTRG.13967.1	chr3	127314702	127314829	21	4.88034
MSTRG.13970	NM_027808	Alpk1	3	MSTRG.13970.1	chr3	127376238	127376400	10	3.97967
MSTRG.13971	NM_145133	Tifa	2	MSTRG.13971.1	chr3	127494391	127494447	3	4.42067
MSTRG.13978	NM_130450	Elovl6	4	MSTRG.13978.1	chr3	129331201	129331352	4	25.7567
MSTRG.13979	NM_009102	Rrh	7	MSTRG.13979.1	chr3	129525295	129525423	11	25.7567
MSTRG.13980	NM_026578	Gar1	1	MSTRG.13980.1	chr3	129527830	129528127	6	2.59615
MSTRG.13980	NM_026578	Gar1	5	MSTRG.13980.3	chr3	129532255	129532409	4	7.58253
MSTRG.13984	NM_207209	Sec24b	20	MSTRG.13984.1	chr3	129714710	129714790	23	12.6261
MSTRG.13992	NM_010703	Lef1	11	MSTRG.13992.1	chr3	130907851	130907891	11	2.71158
MSTRG.14000	NM_001029836	Npnt	11	MSTRG.14000.6	chr3	132611011	132611111	11	13.78
MSTRG.14001	NM_026231	Gstcd	3	MSTRG.14001.1	chr3	132659130	132659160	5	13.78
MSTRG.14009	NM_173762	Cenpe	42	MSTRG.14009.2	chr3	134927272	134927384	46	1.56107
MSTRG.14011	NM_025902	Cisd2	1	MSTRG.14011.1	chr3	135069376	135071854	4	3.71554
MSTRG.14011	NM_025902	Cisd2	3	MSTRG.14011.4	chr3	135086223	135086397	2	1.29506
MSTRG.14013	NM_025356	Ube2d3	3	MSTRG.14013.1	chr3	135118150	135118213	8	20.3348
MSTRG.14013	NM_025356	Ube2d3	3	MSTRG.14013.2	chr3	135118150	135118213	8	43.2811
MSTRG.1402	NM_026141	Ppil4	13	MSTRG.1402.2	chr10	7540750	7542361	11	5.27949
MSTRG.14024	NM_001293622	Ppp3ca	11	MSTRG.14024.3	chr3	136584797	136584881	13	41.5492
MSTRG.1403	NM_138667	Tab2	3	MSTRG.1403.2	chr10	7630887	7630980	8	7.17929
MSTRG.14030	NM_019920	Lamtor3	4	MSTRG.14030.1	chr3	137588076	137588134	6	18.26
MSTRG.14032	NM_001163457	Mttp	3	MSTRG.14032.3	chr3	137757923	137758047	20	11.0166
MSTRG.14052	NM_178654	Pkn2	21	MSTRG.14052.2	chr3	142516378	142516678	11	1.4986
MSTRG.14058	NM_011828	Hs2st1	3	MSTRG.14058.1	chr3	144100559	144100656	7	29.5667
MSTRG.14060	NM_019464	Sh3glb1	8	MSTRG.14060.4	chr3	144375551	144375692	11	3.19371
MSTRG.14061	NM_001162539	Odf2l	10	MSTRG.14061.1	chr3	144802748	144802858	16	3.19371
MSTRG.14061	NM_001162539	Odf2l	10	MSTRG.14061.2	chr3	144802748	144802858	16	3.19371
MSTRG.14069	NM_009740	Bcl10	3	MSTRG.14069.2	chr3	145595915	145597328	3	1.69496
MSTRG.14070	NM_025555	2410004B18Rik	1	MSTRG.14070.1	chr3	145600996	145601292	4	7.56879
MSTRG.14070	NM_025555	2410004B18Rik	1	MSTRG.14070.2	chr3	145600996	145601292	3	1.18199
MSTRG.14070	NM_025555	2410004B18Rik	1	MSTRG.14070.3	chr3	145600996	145601292	4	3.89387
MSTRG.14071	NM_001166064	Syde2	3	MSTRG.14071.2	chr3	145664287	145665377	5	4.30489
MSTRG.14076	NM_138744	Ssx2ip	11	MSTRG.14076.1	chr3	146095937	146096110	14	1.03938
MSTRG.14084	NM_019957	Dnase2b	4	MSTRG.14084.19	chr3	146252032	146252110	7	1.14424
MSTRG.14084	NM_019957	Dnase2b	5	MSTRG.14084.4	chr3	146256370	146256547	11	19.9732
MSTRG.14084	NM_019957	Dnase2b	4	MSTRG.14084.6	chr3	146252032	146252110	7	2.76387
MSTRG.14084	NM_019957	Dnase2b	2	MSTRG.14084.8	chr3	146247455	146247652	9	19.9732
MSTRG.14085	NM_009474	Uox	3	MSTRG.14085.1	chr3	146275247	146275363	8	2.42504
MSTRG.14089	NM_001081298	Adgrl2	4	MSTRG.14089.10	chr3	148486660	148486788	22	2.72432
MSTRG.14089	NM_001081298	Adgrl2	1	MSTRG.14089.2	chr3	148478550	148480892	20	2.72432
MSTRG.14089	NM_001081298	Adgrl2	3	MSTRG.14089.8	chr3	148485919	148486015	20	2.72432
MSTRG.14089	NM_001081298	Adgrl2	4	MSTRG.14089.9	chr3	148486660	148486788	22	2.72432
MSTRG.14095	NM_133222	Adgrl4	12	MSTRG.14095.1	chr3	151180361	151180581	15	7.08509
MSTRG.14095	NM_133222	Adgrl4	11	MSTRG.14095.2	chr3	151173550	151173753	16	7.08509
MSTRG.1410	NM_001081344	Stxbp5	3	MSTRG.1410.2	chr10	9486956	9487067	8	9.02007
MSTRG.1410	NM_001081344	Stxbp5	23	MSTRG.1410.3	chr10	9584811	9584911	27	2.3777
MSTRG.14107	NM_057172	Fubp1	11	MSTRG.14107.1	chr3	151883429	151883531	13	1.35057
MSTRG.14107	NM_057172	Fubp1	10	MSTRG.14107.2	chr3	151883100	151883201	14	1.35057
MSTRG.14107	NM_057172	Fubp1	10	MSTRG.14107.3	chr3	151883100	151883201	14	1.35057
MSTRG.14107	NM_057172	Fubp1	3	MSTRG.14107.5	chr3	151878556	151878594	22	1.35057
MSTRG.14107	NM_057172	Fubp1	15	MSTRG.14107.8	chr3	151885793	151885944	7	1.35057
MSTRG.14107	NM_057172	Fubp1	15	MSTRG.14107.9	chr3	151885793	151885944	6	15.2083
MSTRG.14108	NM_199465	Nexn	4	MSTRG.14108.4	chr3	151905623	151905844	5	6.28058
MSTRG.14108	NM_199465	Nexn	9	MSTRG.14108.6	chr3	151912624	151912665	8	1.93144
MSTRG.14108	NM_199465	Nexn	9	MSTRG.14108.7	chr3	151912624	151912665	7	3.61341
MSTRG.14110	NM_001252486	Usp33	24	MSTRG.14110.4	chr3	152055173	152056578	20	3.32654
MSTRG.14111	NM_001346655	Zzz3	10	MSTRG.14111.4	chr3	152114955	152115107	14	3.32654
MSTRG.14111	NM_001346655	Zzz3	5	MSTRG.14111.6	chr3	152111743	152111890	4	3.32654
MSTRG.14120	NM_001163479	Rabggtb	1	MSTRG.14120.1	chr3	153570253	153570705	9	3.19148
MSTRG.14120	NM_001163479	Rabggtb	1	MSTRG.14120.2	chr3	153570253	153570705	8	20.8947
MSTRG.14129	NM_029330	Fpgt	3	MSTRG.14129.2	chr3	154754355	154754522	4	6.06635
MSTRG.14137	NM_017381	Zranb2	3	MSTRG.14137.1	chr3	157199442	157199550	7	14.5872
MSTRG.14137	NM_017381	Zranb2	3	MSTRG.14137.2	chr3	157199442	157199550	8	1.75098
MSTRG.14140	NM_001013806	Ankrd13c	11	MSTRG.14140.1	chr3	157664038	157664136	13	4.03225
MSTRG.14141	NM_001093753	Srsf11	10	MSTRG.14141.5	chr3	157685805	157685914	14	4.03225
MSTRG.14141	NM_001093753	Srsf11	2	MSTRG.14141.6	chr3	157675274	157675412	7	9.28456
MSTRG.14141	NM_001093752	Srsf11	13	MSTRG.14141.7	chr3	157699480	157699603	13	4.03225
MSTRG.14141	NM_001093753	Srsf11	11	MSTRG.14141.8	chr3	157689689	157689822	13	4.03225
MSTRG.14141	NM_001093753	Srsf11	11	MSTRG.14141.9	chr3	157689689	157689822	13	4.03225
MSTRG.14150	NM_054089	Tgs1	10	MSTRG.14150.1	chr4	3529294	3529437	12	6.02142
MSTRG.14154	NM_019969	Plag1	5	MSTRG.14154.2	chr4	3842768	3842872	4	6.02142
MSTRG.14155	NM_001190324	Chchd7	4	MSTRG.14155.1	chr4	3869868	3869966	4	4.77056
MSTRG.14155	NR_104356	Chchd7	2	MSTRG.14155.10	chr4	3868393	3868458	3	4.73067
MSTRG.14155	NR_104356	Chchd7	4	MSTRG.14155.11	chr4	3870535	3870672	3	8.62458
MSTRG.14159	NM_173426	Fam110b	2	MSTRG.14159.1	chr4	5656718	5656804	4	3.38727
MSTRG.14160	NM_026534	Ubxn2b	1	MSTRG.14160.1	chr4	6118252	6118360	9	4.83209
MSTRG.14162	NM_010945	Nsmaf	24	MSTRG.14162.2	chr4	6359977	6360024	31	4.23384
MSTRG.14164	NM_145711	Tox	3	MSTRG.14164.1	chr4	6624557	6624943	10	4.23384
MSTRG.14164	NM_145711	Tox	1	MSTRG.14164.2	chr4	6614533	6615608	10	20.9093
MSTRG.14170	NM_001277149	Chd7	24	MSTRG.14170.2	chr4	8777943	8778032	38	1.98469
MSTRG.1418	NM_011682	Utrn	24	MSTRG.1418.2	chr10	12257839	12258011	25	4.30288
MSTRG.1418	NM_011682	Utrn	24	MSTRG.1418.3	chr10	12257839	12258011	25	4.30288
MSTRG.1418	NM_011682	Utrn	56	MSTRG.1418.4	chr10	12433931	12434172	74	4.30288
MSTRG.14180	NM_001085493	Ndufaf6	3	MSTRG.14180.1	chr4	10986159	10986260	9	1.75147
MSTRG.14180	NM_001085493	Ndufaf6	3	MSTRG.14180.2	chr4	10986159	10986260	9	6.17152
MSTRG.14186	NM_001159595	Ints8	24	MSTRG.14186.2	chr4	11174979	11175050	27	2.94459
[truncated: 8,336 more rows]

## Sheet: P0
Gene ID	RefSeq ID	Gene Symbol	Exon	Transcript ID	Chromosome	Start	End	Exon Number	Expression (TPM) P0
MSTRG.1	NM_001011874	Xkr4	2	MSTRG.1.1	chr1	3411783	3411982	4	4.17249
MSTRG.10001	NM_175375	Ankhd1	24	MSTRG.10001.1	chr18	36801231	36801347	36	4.84412
MSTRG.10001	NM_175375	Ankhd1	25	MSTRG.10001.2	chr18	36802580	36802748	35	4.84412
MSTRG.10001	NM_175375	Ankhd1	24	MSTRG.10001.3	chr18	36801231	36801347	36	4.84412
MSTRG.10001	NM_175375	Ankhd1	24	MSTRG.10001.4	chr18	36801231	36801347	36	4.84412
MSTRG.10001	NM_175375	Ankhd1	24	MSTRG.10001.5	chr18	36801231	36801347	36	4.84412
MSTRG.10001	NM_175375	Ankhd1	25	MSTRG.10001.6	chr18	36802580	36802748	35	4.84412
MSTRG.10001	NM_175375	Ankhd1	24	MSTRG.10001.7	chr18	36801231	36801347	36	4.84412
MSTRG.10001	NM_175375	Ankhd1	25	MSTRG.10001.9	chr18	36802580	36802748	35	4.84412
MSTRG.10004	NM_146085	Apbb3	9	MSTRG.10004.1	chr18	36837099	36837159	16	3.28577
MSTRG.10004	NM_146085	Apbb3	8	MSTRG.10004.2	chr18	36836764	36836910	15	3.28577
MSTRG.10004	NM_146085	Apbb3	11	MSTRG.10004.6	chr18	36838204	36838367	14	3.28577
MSTRG.10004	NM_146085	Apbb3	11	MSTRG.10004.7	chr18	36838204	36838367	12	3.28577
MSTRG.10005	NM_026404	Slc35a4	1	MSTRG.10005.1	chr18	36838869	36839277	3	6.02925
MSTRG.10009	NM_026464	Wdr55	1	MSTRG.10009.1	chr18	36919893	36920134	7	2.86577
MSTRG.10012	NM_001305627	Hars2	11	MSTRG.10012.3	chr18	36950123	36950269	12	2.73121
MSTRG.10047	NM_001305981	Diaph1	15	MSTRG.10047.4	chr18	38053004	38053068	13	182.592
MSTRG.10049	NM_010411	Hdac3	12	MSTRG.10049.2	chr18	38105348	38105429	14	5.09331
MSTRG.10052	NM_139206	Arap3	24	MSTRG.10052.3	chr18	38149530	38149729	33	1.80643
MSTRG.10052	NM_139206	Arap3	20	MSTRG.10052.4	chr18	38147969	38148082	24	1.80643
MSTRG.10058	NM_029357	Pcdh1	2	MSTRG.10058.2	chr18	38362398	38363260	5	2.51297
MSTRG.10062	NM_024179	0610009O20Rik	12	MSTRG.10062.2	chr18	38420718	38420939	12	6.61919
MSTRG.10062	NM_024179	0610009O20Rik	12	MSTRG.10062.3	chr18	38420718	38420939	12	6.61919
MSTRG.10062	NM_024179	0610009O20Rik	3	MSTRG.10062.4	chr18	38410937	38411054	6	8.75158
MSTRG.10067	NM_001164622	Rnf14	8	MSTRG.10067.1	chr18	38476179	38477503	10	2.24403
MSTRG.10067	NM_001164622	Rnf14	8	MSTRG.10067.2	chr18	38476179	38477503	11	2.24403
MSTRG.1007	NM_172645	Suco	21	MSTRG.1007.2	chr1	163789481	163789635	23	2.50736
MSTRG.1007	NM_172645	Suco	24	MSTRG.1007.3	chr1	163806442	163806792	24	2.50736
MSTRG.1007	NM_172645	Suco	2	MSTRG.1007.5	chr1	163750526	163750581	3	2.50736
MSTRG.1007	NM_172645	Suco	21	MSTRG.1007.6	chr1	163789481	163789635	23	11.2625
MSTRG.10077	NM_175164	Arhgap26	20	MSTRG.10077.1	chr18	39466356	39466506	23	2.52624
MSTRG.10078	NM_008173	Nr3c1	1	MSTRG.10078.1	chr18	39570199	39574288	9	3.83858
MSTRG.10078	NM_008173	Nr3c1	7	MSTRG.10078.3	chr18	39588271	39588434	3	5.17235
MSTRG.10086	NM_134137	Lars	11	MSTRG.10086.2	chr18	42385408	42385471	18	1.36359
MSTRG.10086	NM_134137	Lars	11	MSTRG.10086.3	chr18	42385408	42385471	18	1.36359
MSTRG.10088	NM_172626	Rbm27	19	MSTRG.10088.1	chr18	42496617	42496727	21	2.9289
MSTRG.10091	NM_001289526	Tcerg1	22	MSTRG.10091.1	chr18	42734172	42735439	20	1.31455
MSTRG.10091	NM_001289526	Tcerg1	21	MSTRG.10091.2	chr18	42732914	42733014	21	1.31455
MSTRG.10091	NM_001289526	Tcerg1	21	MSTRG.10091.3	chr18	42732914	42733014	21	1.31455
MSTRG.1010	NM_172646	Dnm3	10	MSTRG.1010.1	chr1	164225683	164225769	12	52.2954
MSTRG.1010	NM_172646	Dnm3	19	MSTRG.1010.4	chr1	164337466	164337539	21	52.2954
MSTRG.10103	NM_001085374	Mcc	11	MSTRG.10103.1	chr18	44635886	44636032	17	1.26259
MSTRG.10103	NM_001085374	Mcc	11	MSTRG.10103.2	chr18	44635886	44636032	17	1.26259
MSTRG.10117	NM_172627	Pggt1b	3	MSTRG.10117.1	chr18	46408525	46408709	9	10.7125
MSTRG.10123	NM_010120	Eif1a	2	MSTRG.10123.2	chr18	46758295	46758354	3	4.62706
MSTRG.10127	NM_001303015	Ap3s1	2	MSTRG.10127.3	chr18	46914025	46914116	8	16.2731
MSTRG.10127	NM_001303015	Ap3s1	3	MSTRG.10127.4	chr18	46917657	46917768	7	2.35437
MSTRG.10131	NM_018744	Sema6a	19	MSTRG.10131.3	chr18	47527892	47528522	20	2.59605
MSTRG.10139	NM_001081371	Dmxl1	42	MSTRG.10139.1	chr18	50120712	50120929	43	1.99467
MSTRG.10139	NM_001081371	Dmxl1	41	MSTRG.10139.2	chr18	50118051	50118103	42	1.99467
MSTRG.10140	NM_001177759	Tnfaip8	2	MSTRG.10140.4	chr18	50249854	50252883	2	2.38189
MSTRG.1015	NM_001347125	Vamp4	3	MSTRG.1015.1	chr1	164508003	164508049	9	13.3048
MSTRG.1015	NM_001347125	Vamp4	3	MSTRG.1015.2	chr1	164508003	164508049	9	2.35761
MSTRG.1015	NM_001347125	Vamp4	3	MSTRG.1015.4	chr1	164508003	164508049	9	9.09871
MSTRG.10151	NM_026386	Snx2	11	MSTRG.10151.2	chr18	53372407	53372612	16	2.87073
MSTRG.10151	NM_026386	Snx2	10	MSTRG.10151.3	chr18	53370353	53370446	16	2.87073
MSTRG.10156	NM_178686	Cep120	20	MSTRG.10156.2	chr18	53903936	53904001	21	9.4786
MSTRG.10157	NM_152809	Csnk1g3	8	MSTRG.10157.10	chr18	54089932	54090016	7	3.38284
MSTRG.10157	NM_152809	Csnk1g3	11	MSTRG.10157.3	chr18	54107702	54107808	12	3.38284
MSTRG.10157	NM_152809	Csnk1g3	10	MSTRG.10157.4	chr18	54093104	54093199	13	2.87073
MSTRG.10157	NM_152809	Csnk1g3	10	MSTRG.10157.5	chr18	54093104	54093199	14	2.87073
MSTRG.10157	NM_152809	Csnk1g3	8	MSTRG.10157.7	chr18	54089932	54090016	8	1.18281
MSTRG.10157	NM_152809	Csnk1g3	8	MSTRG.10157.9	chr18	54089932	54090016	9	9.4786
MSTRG.1016	NM_001081290	Prrc2c	25	MSTRG.1016.1	chr1	164643435	164643488	34	1.61519
MSTRG.1016	NM_001081290	Prrc2c	24	MSTRG.1016.10	chr1	164640414	164640960	35	1.61519
MSTRG.1016	NM_001081290	Prrc2c	25	MSTRG.1016.15	chr1	164643435	164643488	34	1.61519
MSTRG.1016	NM_001081290	Prrc2c	24	MSTRG.1016.16	chr1	164640414	164640960	35	1.61519
MSTRG.1016	NM_001081290	Prrc2c	25	MSTRG.1016.17	chr1	164643435	164643488	34	1.61519
MSTRG.1016	NM_001081290	Prrc2c	24	MSTRG.1016.18	chr1	164640414	164640960	35	1.61519
MSTRG.1016	NM_001081290	Prrc2c	25	MSTRG.1016.19	chr1	164643435	164643488	34	1.61519
MSTRG.1016	NM_001081290	Prrc2c	25	MSTRG.1016.2	chr1	164643435	164643488	34	1.61519
MSTRG.1016	NM_001081290	Prrc2c	23	MSTRG.1016.20	chr1	164639660	164639817	36	1.61519
MSTRG.1016	NM_001081290	Prrc2c	24	MSTRG.1016.21	chr1	164640414	164640960	35	1.61519
MSTRG.1016	NM_001081290	Prrc2c	25	MSTRG.1016.22	chr1	164643435	164643488	34	1.61519
MSTRG.1016	NM_001081290	Prrc2c	26	MSTRG.1016.23	chr1	164644374	164644518	33	1.61519
MSTRG.1016	NM_001081290	Prrc2c	24	MSTRG.1016.3	chr1	164640414	164640960	35	1.61519
MSTRG.1016	NM_001081290	Prrc2c	25	MSTRG.1016.4	chr1	164643435	164643488	34	1.61519
MSTRG.1016	NM_001081290	Prrc2c	23	MSTRG.1016.5	chr1	164639660	164639817	36	1.61519
MSTRG.1016	NM_001081290	Prrc2c	25	MSTRG.1016.6	chr1	164643435	164643488	34	1.61519
MSTRG.1016	NM_001081290	Prrc2c	24	MSTRG.1016.7	chr1	164640414	164640960	35	1.61519
MSTRG.1016	NM_001081290	Prrc2c	25	MSTRG.1016.8	chr1	164643435	164643488	34	1.61519
MSTRG.1016	NM_001081290	Prrc2c	24	MSTRG.1016.9	chr1	164640414	164640960	35	1.61519
MSTRG.10163	NM_175751	Zfp608	3	MSTRG.10163.3	chr18	55051404	55051557	9	10.21
MSTRG.10176	NM_177115	2017-03-03	3	MSTRG.10176.2	chr18	56967318	56967522	5	14.3556
MSTRG.10179	NM_029909	C330018D20Rik	3	MSTRG.10179.2	chr18	57122055	57122172	5	6.5148
MSTRG.10181	NM_028447	Prrc1	5	MSTRG.10181.2	chr18	57531021	57531123	7	3.55567
MSTRG.10181	NM_028447	Prrc1	4	MSTRG.10181.3	chr18	57524843	57525003	7	8.03429
MSTRG.1019	NM_001178038	Fmo6	1	MSTRG.1019.1	chr1	164846682	164847196	10	3.15386
MSTRG.10195	NM_025478	Isoc1	1	MSTRG.10195.1	chr18	58819136	58819451	4	9.33483
MSTRG.10197	NM_001167925	A730017C20Rik	2	MSTRG.10197.1	chr18	59225489	59225539	6	5.74449
MSTRG.10197	NM_001167925	A730017C20Rik	2	MSTRG.10197.6	chr18	59225489	59225539	5	10.7216
MSTRG.102	NM_001081079	Ogfrl1	1	MSTRG.102.1	chr1	23373263	23377287	7	7.62728
MSTRG.10200	NM_026302	Dctn4	10	MSTRG.10200.1	chr18	60711542	60711596	14	2.95169
MSTRG.10200	NM_026302	Dctn4	1	MSTRG.10200.2	chr18	60685875	60686019	2	2.95169
MSTRG.10201	NM_025776	Rbm22	7	MSTRG.10201.2	chr18	60727025	60727225	5	2.95169
MSTRG.10203	NM_001348146	Ndst1	4	MSTRG.10203.10	chr18	60864730	60864817	6	3.58124
MSTRG.10205	NM_001198984	Tcof1	11	MSTRG.10205.3	chr18	60988019	60988213	11	12.4424
MSTRG.10205	NM_001198984	Tcof1	24	MSTRG.10205.4	chr18	61002880	61003025	13	12.4424
MSTRG.1023	NM_001286003	Scyl3	10	MSTRG.1023.4	chr1	165876295	165876479	7	3.02444
MSTRG.10235	NM_177828	Arhgef37	11	MSTRG.10235.1	chr18	61682230	61682353	13	3.89599
MSTRG.10236	NM_146087	Csnk1a1	3	MSTRG.10236.1	chr18	61727918	61728044	11	14.1839
MSTRG.10236	NM_146087	Csnk1a1	3	MSTRG.10236.2	chr18	61727918	61728044	10	8.71055
MSTRG.10236	NM_146087	Csnk1a1	3	MSTRG.10236.3	chr18	61727918	61728044	11	6.66712
MSTRG.10236	NM_146087	Csnk1a1	3	MSTRG.10236.4	chr18	61727918	61728044	11	27.6006
MSTRG.1024	NM_201364	BC055324	20	MSTRG.1024.1	chr1	165917018	165917158	24	3.12909
MSTRG.1024	NM_201364	BC055324	23	MSTRG.1024.2	chr1	165920851	165920890	25	3.12909
MSTRG.10242	NM_172832	Pcyox1l	3	MSTRG.10242.2	chr18	61858947	61859158	7	3.25129
MSTRG.10244	NM_021296	Grpel2	2	MSTRG.10244.2	chr18	61878408	61878489	4	3.86623
MSTRG.10246	NM_178928	Afap1l1	1	MSTRG.10246.2	chr18	61889916	61890964	5	2.69605
MSTRG.10249	NM_134136	Fbxo38	20	MSTRG.10249.2	chr18	62695770	62695903	22	16.6553
MSTRG.10249	NM_134136	Fbxo38	20	MSTRG.10249.4	chr18	62695770	62695903	22	16.6553
MSTRG.10255	NM_028017	Napg	8	MSTRG.10255.2	chr18	63146608	63146678	7	7.76605
MSTRG.10262	NM_001014981	Wdr7	25	MSTRG.10262.1	chr18	64086920	64087002	27	15.1366
MSTRG.10270	NM_001114386	Nedd4l	25	MSTRG.10270.2	chr18	65363530	65363603	30	39.4726
MSTRG.10270	NM_001114386	Nedd4l	27	MSTRG.10270.4	chr18	65367703	65367762	28	39.4726
MSTRG.10270	NM_001114386	Nedd4l	7	MSTRG.10270.5	chr18	65314910	65314971	7	3.12456
MSTRG.10271	NM_172833	Malt1	11	MSTRG.10271.1	chr18	65623695	65623769	16	3.58841
MSTRG.10271	NM_172833	Malt1	10	MSTRG.10271.2	chr18	65622390	65622567	17	3.58841
MSTRG.10271	NM_172833	Malt1	12	MSTRG.10271.4	chr18	65624368	65624495	15	3.58841
MSTRG.10274	NM_207255	Zfp532	5	MSTRG.10274.1	chr18	65845179	65845344	11	1.27258
MSTRG.10274	NM_207255	Zfp532	3	MSTRG.10274.12	chr18	65782638	65784988	7	10.4144
MSTRG.10274	NM_207255	Zfp532	3	MSTRG.10274.3	chr18	65782638	65784988	10	4.85834
MSTRG.10274	NM_207255	Zfp532	3	MSTRG.10274.6	chr18	65782638	65784988	8	2.78678
MSTRG.10274	NM_207255	Zfp532	2	MSTRG.10274.8	chr18	65742551	65742660	7	1.27258
MSTRG.10275	NM_025468	Sec11c	1	MSTRG.10275.1	chr18	65960232	65960365	6	26.3709
MSTRG.10277	NM_013833	Rax	1	MSTRG.10277.1	chr18	66094293	66095143	3	9.00051
MSTRG.10277	NM_013833	Rax	1	MSTRG.10277.2	chr18	66094293	66095143	2	9.00051
MSTRG.10279	NM_001172062	Lman1	11	MSTRG.10279.2	chr18	66158029	66158136	13	26.3709
MSTRG.10279	NM_001172062	Lman1	12	MSTRG.10279.3	chr18	66158220	66158374	12	26.3709
MSTRG.10285	NM_172630	Mppe1	5	MSTRG.10285.2	chr18	67387667	67387775	9	1.50518
MSTRG.10290	NM_144867	Prelid3a	1	MSTRG.10290.1	chr18	67624503	67624610	7	5.52041
MSTRG.10291	NM_194355	Spire1	12	MSTRG.10291.1	chr18	67688518	67688682	14	5.52041
MSTRG.10294	NM_134138	Psmg2	1	MSTRG.10294.1	chr18	67801253	67801389	6	12.9133
MSTRG.10294	NM_134138	Psmg2	3	MSTRG.10294.3	chr18	67805647	67805705	7	2.74126
MSTRG.10295	NM_001127177	Ptpn2	2	MSTRG.10295.4	chr18	67835374	67835540	9	16.8236
MSTRG.10297	NM_028112	Seh1l	3	MSTRG.10297.3	chr18	67943569	67943715	8	4.78268
MSTRG.10299	NM_027556	Cep192	42	MSTRG.10299.3	chr18	68037610	68037729	46	13.359
MSTRG.10300	NM_172631	Ldlrad4	2	MSTRG.10300.1	chr18	68223871	68224340	7	9.06492
MSTRG.10300	NM_172631	Ldlrad4	5	MSTRG.10300.3	chr18	68410225	68410278	4	2.14005
MSTRG.10300	NM_172631	Ldlrad4	2	MSTRG.10300.4	chr18	68223871	68224340	4	1.65788
MSTRG.10300	NM_172631	Ldlrad4	5	MSTRG.10300.5	chr18	68410225	68410278	4	1.06768
MSTRG.10304	NM_013685	Tcf4	20	MSTRG.10304.3	chr18	69842731	69847621	20	4.28996
MSTRG.10304	NM_013685	Tcf4	3	MSTRG.10304.4	chr18	69508726	69508798	21	4.28996
MSTRG.10304	NM_013685	Tcf4	20	MSTRG.10304.5	chr18	69842731	69847621	20	4.28996
MSTRG.10304	NM_013685	Tcf4	20	MSTRG.10304.6	chr18	69842731	69847621	20	4.28996
MSTRG.10304	NM_013685	Tcf4	20	MSTRG.10304.7	chr18	69842731	69847621	20	4.28996
MSTRG.10304	NM_013685	Tcf4	18	MSTRG.10304.8	chr18	69841223	69841452	13	4.28996
MSTRG.10304	NM_013685	Tcf4	18	MSTRG.10304.9	chr18	69841223	69841452	13	4.28996
MSTRG.10308	NM_172967	4930503L19Rik	3	MSTRG.10308.1	chr18	70617971	70618102	8	1.3036
MSTRG.10308	NM_172967	4930503L19Rik	3	MSTRG.10308.2	chr18	70617971	70618102	8	1.08066
MSTRG.10308	NM_172967	4930503L19Rik	3	MSTRG.10308.3	chr18	70617971	70618102	8	1.8899
MSTRG.10308	NM_172967	4930503L19Rik	3	MSTRG.10308.4	chr18	70617971	70618102	9	5.2731
MSTRG.1031	NM_029115	Ccdc181	3	MSTRG.1031.2	chr1	166209998	166210945	6	13.8263
MSTRG.10311	NM_001289515	Poli	3	MSTRG.10311.5	chr18	70677031	70677158	9	5.93525
MSTRG.10316	NM_007831	Dcc	12	MSTRG.10316.3	chr18	71534127	71534265	5	3.69163
MSTRG.10318	NM_008540	Smad4	11	MSTRG.10318.1	chr18	73837317	73837693	12	22.0234
MSTRG.1032	NM_001160209	Blzf1	3	MSTRG.1032.4	chr1	166228370	166228498	8	6.59598
MSTRG.10322	NM_145494	Me2	11	MSTRG.10322.1	chr18	73954435	73954596	16	8.62445
MSTRG.10329	NM_028868	Cxxc1	12	MSTRG.10329.1	chr18	74380011	74380060	14	14.8756
MSTRG.10329	NM_028868	Cxxc1	14	MSTRG.10329.2	chr18	74380482	74380634	12	14.8756
MSTRG.10329	NM_028868	Cxxc1	13	MSTRG.10329.3	chr18	74380163	74380259	13	14.8756
MSTRG.10329	NM_028868	Cxxc1	12	MSTRG.10329.4	chr18	74380011	74380060	14	14.8756
MSTRG.10330	NM_013594	Mbd1	10	MSTRG.10330.1	chr18	74434997	74435071	16	6.35554
MSTRG.10330	NM_013594	Mbd1	11	MSTRG.10330.2	chr18	74436061	74436369	14	6.35554
MSTRG.10330	NM_013594	Mbd1	10	MSTRG.10330.3	chr18	74434997	74435071	13	6.35554
MSTRG.10343	NM_001001181	BC031181	3	MSTRG.10343.4	chr18	75168932	75169587	3	24.1646
MSTRG.10343	NM_001001181	BC031181	3	MSTRG.10343.5	chr18	75168932	75169587	3	8.69892
MSTRG.10347	NM_201354	Ctif	10	MSTRG.10347.4	chr18	75783883	75783954	12	5.211
MSTRG.10354	NM_001039202	Hdhd2	3	MSTRG.10354.2	chr18	77193717	77193925	7	18.7184
MSTRG.10354	NM_001039202	Hdhd2	3	MSTRG.10354.3	chr18	77193717	77193925	6	5.73971
MSTRG.10354	NM_001039202	Hdhd2	4	MSTRG.10354.8	chr18	77195578	77195662	6	20.7137
MSTRG.10355	NM_027721	Katnal2	9	MSTRG.10355.1	chr18	77249686	77249784	16	3.80312
MSTRG.10355	NM_027721	Katnal2	9	MSTRG.10355.2	chr18	77249686	77249784	16	3.80312
MSTRG.10355	NM_027721	Katnal2	9	MSTRG.10355.3	chr18	77249686	77249784	16	3.80312
MSTRG.10358	NM_001164169	Pias2	11	MSTRG.10358.1	chr18	77374519	77374690	13	4.20149
MSTRG.10358	NM_001164169	Pias2	11	MSTRG.10358.2	chr18	77374519	77374690	14	4.20149
MSTRG.10360	NM_001164504	Rnf165	8	MSTRG.10360.2	chr18	77803781	77803875	2	1.86563
MSTRG.10361	NM_178670	8030462N17Rik	4	MSTRG.10361.2	chr18	77912639	77913423	4	17.4763
MSTRG.10364	NM_146089	Haus1	1	MSTRG.10364.1	chr18	77996306	77996492	11	3.26871
MSTRG.10366	NM_013831	Pstpip2	12	MSTRG.10366.2	chr18	78114577	78114658	14	30.2615
MSTRG.10373	NM_175028	Adnp2	3	MSTRG.10373.1	chr18	80339388	80339508	4	1.28768
MSTRG.10376	NM_178604	Txnl4a	2	MSTRG.10376.4	chr18	80403893	80404082	5	30.6947
MSTRG.10376	NM_178604	Txnl4a	3	MSTRG.10376.5	chr18	80406801	80406869	5	6.34266
MSTRG.10376	NM_178604	Txnl4a	2	MSTRG.10376.6	chr18	80403893	80404082	6	2.91867
MSTRG.10377	NM_001164421	Pqlc1	4	MSTRG.10377.7	chr18	80480015	80480231	4	6.00953
MSTRG.10380	NM_015805	Atp9b	25	MSTRG.10380.1	chr18	81088554	81088662	28	128.782
MSTRG.10386	NM_177832	Zfp236	24	MSTRG.10386.2	chr18	82827395	82827598	31	1.57887
MSTRG.10386	NM_177832	Zfp236	24	MSTRG.10386.6	chr18	82827395	82827598	33	1.57887
MSTRG.10386	NM_177832	Zfp236	25	MSTRG.10386.7	chr18	82837964	82838136	30	1.57887
MSTRG.10386	NM_177832	Zfp236	17	MSTRG.10386.8	chr18	82803079	82803180	9	1.57887
MSTRG.10389	NM_001177464	Zfp516	3	MSTRG.10389.2	chr18	83156136	83157590	6	4.28948
MSTRG.1039	NM_001310430	Gpr161	3	MSTRG.1039.1	chr1	167240400	167241124	6	3.99914
MSTRG.10395	NM_001033341	Zfp407	3	MSTRG.10395.3	chr18	84512338	84512458	6	2.31578
MSTRG.10399	NM_023149	Cndp2	11	MSTRG.10399.1	chr18	84851230	84851319	12	1.32803
MSTRG.1040	NM_028759	Dcaf6	19	MSTRG.1040.1	chr1	167390262	167390594	20	1.34313
MSTRG.10408	NM_025969	Timm21	1	MSTRG.10408.1	chr18	85116686	85117137	5	6.18873
MSTRG.10408	NM_025969	Timm21	1	MSTRG.10408.2	chr18	85116686	85117137	4	4.73639
MSTRG.10413	NM_018821	Socs6	2	MSTRG.10413.1	chr18	89056601	89056725	4	6.68819
MSTRG.10419	NM_198295	Tmx3	11	MSTRG.10419.2	chr18	90702375	90702432	15	1.85981
MSTRG.10419	NM_198295	Tmx3	11	MSTRG.10419.3	chr18	90702375	90702432	15	1.85981
MSTRG.1042	NM_001083897	Mpzl1	2	MSTRG.1042.4	chr1	167531881	167531986	6	5.90674
MSTRG.10428	NM_029456	Ppp6r3	19	MSTRG.10428.1	chr19	3518245	3518382	23	9.97885
MSTRG.10428	NM_029456	Ppp6r3	19	MSTRG.10428.2	chr19	3518245	3518382	23	9.97885
MSTRG.10428	NM_029456	Ppp6r3	19	MSTRG.10428.3	chr19	3518245	3518382	24	9.97885
MSTRG.10428	NM_029456	Ppp6r3	10	MSTRG.10428.4	chr19	3484831	3484916	17	9.97885
MSTRG.10429	NM_008513	Lrp5	20	MSTRG.10429.3	chr19	3649404	3649600	11	9.97885
MSTRG.10432	NM_028077	1810055G02Rik	1	MSTRG.10432.1	chr19	3708333	3708436	4	3.51365
MSTRG.10434	NM_001167887	Kmt5b	11	MSTRG.10434.1	chr19	3807225	3807421	11	4.49103
MSTRG.10434	NM_001167887	Kmt5b	11	MSTRG.10434.2	chr19	3807225	3807421	12	4.49103
MSTRG.10434	NM_001167889	Kmt5b	10	MSTRG.10434.3	chr19	3804917	3805053	13	4.49103
MSTRG.10436	NM_013490	Chka	10	MSTRG.10436.1	chr19	3892710	3892791	12	3.90477
MSTRG.10437	NM_001167784	Tcirg1	14	MSTRG.10437.4	chr19	3902882	3902964	8	4.03121
MSTRG.10442	NM_025529	Nudt8	4	MSTRG.10442.1	chr19	4001796	4002102	3	3.34875
MSTRG.10445	NM_013541	Gstp1	1	MSTRG.10445.1	chr19	4035411	4035661	7	176.818
MSTRG.10445	NM_013541	Gstp1	1	MSTRG.10445.2	chr19	4035411	4035661	7	67.0855
MSTRG.10445	NM_013541	Gstp1	1	MSTRG.10445.3	chr19	4035411	4035661	8	101.449
MSTRG.10446	NM_026373	Cdk2ap2	3	MSTRG.10446.1	chr19	4098005	4098137	4	2.52256
MSTRG.10447	NM_008851	Pitpnm1	20	MSTRG.10447.2	chr19	4112101	4112250	23	2.12218
MSTRG.10447	NM_008851	Pitpnm1	22	MSTRG.10447.6	chr19	4112748	4112876	22	2.12218
MSTRG.10448	NM_001276284	Aip	1	MSTRG.10448.1	chr19	4113756	4114796	7	14.6991
MSTRG.10449	NM_031868	Ppp1ca	3	MSTRG.10449.3	chr19	4193022	4193252	7	4.04391
MSTRG.10450	NM_025889	Tmem134	1	MSTRG.10450.1	chr19	4125960	4126200	6	9.06015
MSTRG.10453	NM_011778	Coro1b	11	MSTRG.10453.1	chr19	4153597	4154035	11	1.41445
MSTRG.10453	NM_011778	Coro1b	11	MSTRG.10453.2	chr19	4153597	4154035	11	1.41445
MSTRG.10455	NM_021485	Rps6kb2	12	MSTRG.10455.1	chr19	4162260	4162328	14	1.07652
MSTRG.10455	NM_021485	Rps6kb2	11	MSTRG.10455.3	chr19	4161068	4161215	15	1.07652
MSTRG.10461	NM_026720	Ankrd13d	11	MSTRG.10461.1	chr19	4280937	4281080	28	1.09584
MSTRG.10461	NM_198113	Ssh3	12	MSTRG.10461.3	chr19	4267747	4267978	13	1.09584
MSTRG.10461	NM_198113	Ssh3	12	MSTRG.10461.4	chr19	4267747	4267978	13	1.09584
MSTRG.10463	NM_001290818	Grk2	1	MSTRG.10463.1	chr19	4285999	4287264	20	1.18741
MSTRG.10463	NM_001290818	Grk2	3	MSTRG.10463.4	chr19	4287558	4287694	19	1.18741
MSTRG.10464	NM_001001984	Kdm2a	3	MSTRG.10464.4	chr19	4320898	4321056	20	1.77845
MSTRG.10474	NM_023131	Rce1	3	MSTRG.10474.2	chr19	4623826	4623897	8	12.365
MSTRG.10474	NM_023131	Rce1	3	MSTRG.10474.3	chr19	4623826	4623897	8	5.57364
MSTRG.10478	NM_021287	Sptbn2	24	MSTRG.10478.2	chr19	4745458	4745588	37	1.55698
MSTRG.10478	NM_021287	Sptbn2	24	MSTRG.10478.3	chr19	4745458	4745588	36	1.55698
MSTRG.10480	NM_025717	Rbm4b	1	MSTRG.10480.1	chr19	4756525	4756661	3	4.76114
MSTRG.10480	NM_025717	Rbm4b	1	MSTRG.10480.2	chr19	4756525	4756661	3	2.31501
MSTRG.10480	NM_025717	Rbm4b	2	MSTRG.10480.5	chr19	4757246	4757669	4	2.68078
MSTRG.10481	NM_001290124	Rbm4	2	MSTRG.10481.1	chr19	4792398	4792820	6	6.99349
MSTRG.10486	NM_001168516	Zdhhc24	3	MSTRG.10486.3	chr19	4883476	4885397	2	6.11297
MSTRG.10490	NM_025553	Mrpl11	1	MSTRG.10490.1	chr19	4962306	4962515	5	7.31558
MSTRG.10493	NM_134155	Brms1	10	MSTRG.10493.1	chr19	5049407	5049917	10	5.39228
MSTRG.10493	NM_134155	Brms1	4	MSTRG.10493.3	chr19	5046394	5046521	9	2.41204
MSTRG.10499	NM_008451	Klc2	11	MSTRG.10499.3	chr19	5111826	5111913	16	1.7929
MSTRG.105	NM_028534	Smap1	9	MSTRG.105.2	chr1	23898699	23898832	11	1.67203
MSTRG.10505	NM_016882	Sart1	1	MSTRG.10505.1	chr19	5377523	5380135	19	3.86699
MSTRG.10505	NM_016882	Sart1	16	MSTRG.10505.3	chr19	5384618	5384723	15	3.86699
MSTRG.10509	NM_134149	AI837181	2	MSTRG.10509.1	chr19	5425951	5427316	3	4.20839
MSTRG.10513	NM_001253832	Fibp	3	MSTRG.10513.3	chr19	5461390	5461516	9	1.05694
MSTRG.10513	NM_001253832	Fibp	3	MSTRG.10513.4	chr19	5461390	5461516	9	23.618
MSTRG.10515	NM_001164352	Efemp2	10	MSTRG.10515.1	chr19	5481561	5481854	11	1.01019
MSTRG.10518	NM_001024560	Snx32	13	MSTRG.10518.1	chr19	5510333	5510489	10	1.87749
MSTRG.10518	NM_001024560	Snx32	13	MSTRG.10518.2	chr19	5510333	5510489	11	1.87749
MSTRG.10518	NM_001024560	Snx32	6	MSTRG.10518.3	chr19	5497290	5497365	8	1.87749
MSTRG.10524	NM_001199249	Kat5	8	MSTRG.10524.1	chr19	5609463	5609531	13	1.28212
MSTRG.10525	NM_009045	Rela	10	MSTRG.10525.1	chr19	5645513	5645587	11	1.28212
MSTRG.10526	NM_001164568	Sipa1	11	MSTRG.10526.6	chr19	5655688	5655791	17	1.28212
MSTRG.10527	NM_144868	Pcnx3	24	MSTRG.10527.1	chr19	5680243	5680396	35	1.28212
MSTRG.10527	NM_144868	Pcnx3	24	MSTRG.10527.2	chr19	5680243	5680396	35	1.28212
MSTRG.10527	NM_144868	Pcnx3	24	MSTRG.10527.3	chr19	5680243	5680396	35	1.28212
MSTRG.10529	NM_022012	Map3k11	11	MSTRG.10529.1	chr19	5700590	5700970	12	1.28212
MSTRG.10529	NM_022012	Map3k11	11	MSTRG.10529.2	chr19	5700590	5700970	12	1.28212
MSTRG.10531	NM_181452	Fam89b	1	MSTRG.10531.1	chr19	5728087	5728868	4	1.24508
MSTRG.10531	NM_020491	Sssca1	2	MSTRG.10531.4	chr19	5731241	5731325	5	3.52004
MSTRG.10531	NM_020491	Sssca1	3	MSTRG.10531.5	chr19	5731444	5731595	4	4.33511
MSTRG.10534	NM_008520	Ltbp3	26	MSTRG.10534.3	chr19	5757547	5757627	26	6.44023
MSTRG.10534	NM_008520	Ltbp3	24	MSTRG.10534.6	chr19	5756794	5756931	28	6.44023
MSTRG.10534	NM_008520	Ltbp3	25	MSTRG.10534.7	chr19	5757311	5757472	27	6.44023
MSTRG.10534	NM_008520	Ltbp3	26	MSTRG.10534.8	chr19	5757547	5757627	26	6.44023
MSTRG.10535	NM_023912	Scyl1	11	MSTRG.10535.2	chr19	5765310	5765417	16	6.44023
MSTRG.10535	NM_023912	Scyl1	12	MSTRG.10535.3	chr19	5766158	5766316	16	6.44023
MSTRG.10535	NM_023912	Scyl1	12	MSTRG.10535.4	chr19	5766158	5766316	16	6.44023
MSTRG.10545	NM_011262	Dpf2	3	MSTRG.10545.3	chr19	5902104	5902216	10	2.19309
MSTRG.10545	NM_011262	Dpf2	3	MSTRG.10545.4	chr19	5902104	5902216	9	18.386
MSTRG.10548	NM_001164057	Pola2	11	MSTRG.10548.2	chr19	5951631	5951786	18	2.44538
MSTRG.1055	NM_001164528	Ildr2	1	MSTRG.1055.1	chr1	168184270	168184597	7	6.74947
MSTRG.10552	NM_001164709	Syvn1	11	MSTRG.10552.2	chr19	6050522	6050685	14	3.9746
MSTRG.10552	NM_001164709	Syvn1	14	MSTRG.10552.4	chr19	6051393	6051579	13	3.9746
MSTRG.10552	NM_001164709	Syvn1	12	MSTRG.10552.5	chr19	6050941	6051069	14	3.9746
MSTRG.10557	NM_028454	Tm7sf2	1	MSTRG.10557.1	chr19	6062821	6063073	19	1.89927
MSTRG.10557	NM_028454	Tm7sf2	1	MSTRG.10557.2	chr19	6062821	6063073	19	1.89927
MSTRG.10559	NM_024231	Zfpl1	1	MSTRG.10559.1	chr19	6080763	6081214	8	20.3027
MSTRG.10559	NM_024231	Zfpl1	3	MSTRG.10559.3	chr19	6082181	6082327	8	4.39374
MSTRG.1056	NM_030245	Tada1	4	MSTRG.1056.2	chr1	168316797	168316894	4	2.95501
MSTRG.1056	NM_030245	Tada1	5	MSTRG.1056.3	chr1	168318693	168318902	4	4.63908
MSTRG.10569	NM_198168	Ppp2r5b	12	MSTRG.10569.2	chr19	6233777	6233973	13	8.34283
MSTRG.10569	NM_198168	Ppp2r5b	12	MSTRG.10569.3	chr19	6233777	6233973	13	8.34283
MSTRG.10570	NM_194348	Atg2a	24	MSTRG.10570.2	chr19	6254359	6254429	39	3.14072
MSTRG.10575	NR_117093	Map4k2	24	MSTRG.10575.4	chr19	6351180	6351238	31	8.31349
MSTRG.10578	NM_001110791	Sf1	12	MSTRG.10578.1	chr19	6374719	6374898	11	87.1748
MSTRG.10578	NM_001110791	Sf1	12	MSTRG.10578.10	chr19	6374719	6374898	12	87.1748
MSTRG.10578	NM_001110791	Sf1	12	MSTRG.10578.11	chr19	6374719	6374898	12	87.1748
MSTRG.10578	NM_001110791	Sf1	12	MSTRG.10578.14	chr19	6374719	6374898	12	87.1748
MSTRG.10578	NM_001110791	Sf1	12	MSTRG.10578.2	chr19	6374719	6374898	12	87.1748
MSTRG.10578	NM_001110791	Sf1	12	MSTRG.10578.3	chr19	6374719	6374898	12	87.1748
MSTRG.10578	NM_001110791	Sf1	12	MSTRG.10578.4	chr19	6374719	6374898	11	87.1748
MSTRG.10578	NM_001110791	Sf1	12	MSTRG.10578.5	chr19	6374719	6374898	11	87.1748
MSTRG.10578	NM_001110791	Sf1	12	MSTRG.10578.9	chr19	6374719	6374898	12	87.1748
MSTRG.10582	NM_020253	Nrxn2	19	MSTRG.10582.4	chr19	6509778	6509949	7	1.94006
MSTRG.10584	NM_019924	Rps6ka4	12	MSTRG.10584.2	chr19	6912070	6912173	17	3.84951
MSTRG.10586	NM_012021	Prdx5	4	MSTRG.10586.1	chr19	6982032	6982163	5	7.98265
MSTRG.10587	NM_001166370	Trmt112	3	MSTRG.10587.1	chr19	6985074	6985163	3	10.3174
MSTRG.10588	NM_007953	Esrra	3	MSTRG.10588.2	chr19	6987206	6987373	7	5.69522
MSTRG.10594	NM_001177362	Gpr137	1	MSTRG.10594.1	chr19	7012560	7013019	7	6.3877
MSTRG.10595	NM_007522	Bad	3	MSTRG.10595.1	chr19	7025130	7025320	4	1.97613
MSTRG.10601	NM_008020	Fkbp2	1	MSTRG.10601.1	chr19	7052229	7052424	6	9.67881
MSTRG.10601	NM_008020	Fkbp2	1	MSTRG.10601.3	chr19	7052229	7052424	6	5.49597
MSTRG.10603	NM_020566	Dnajc4	1	MSTRG.10603.1	chr19	7062401	7062598	7	10.9823
MSTRG.10612	NM_027643	Naa40	1	MSTRG.10612.1	chr19	7300158	7302581	7	7.40119
MSTRG.10612	NM_027643	Naa40	3	MSTRG.10612.3	chr19	7304212	7304295	7	5.00475
MSTRG.10612	NM_027643	Naa40	2	MSTRG.10612.4	chr19	7302842	7302919	7	11.3212
MSTRG.10614	NM_001080388	Mark2	13	MSTRG.10614.5	chr19	7361491	7361556	15	4.72672
MSTRG.10620	NM_175381	2700081O15Rik	3	MSTRG.10620.3	chr19	7495745	7496134	4	2.17367
MSTRG.10620	NM_175381	2700081O15Rik	5	MSTRG.10620.6	chr19	7497133	7500394	3	5.56168
MSTRG.10620	NM_175381	2700081O15Rik	5	MSTRG.10620.7	chr19	7497133	7500394	3	4.3488
MSTRG.10622	NM_146091	Atl3	10	MSTRG.10622.2	chr19	7604098	7604154	12	37.0577
MSTRG.10624	NM_139269	Pla2g16	3	MSTRG.10624.1	chr19	7649427	7649529	5	43.4394
MSTRG.10624	NM_139269	Pla2g16	4	MSTRG.10624.2	chr19	7653444	7653712	5	32.8428
MSTRG.10624	NM_139269	Pla2g16	3	MSTRG.10624.3	chr19	7649427	7649529	6	23.893
MSTRG.10647	NM_008577	Slc3a2	1	MSTRG.10647.1	chr19	8781372	8782584	11	2.89962
MSTRG.10647	NM_008577	Slc3a2	3	MSTRG.10647.4	chr19	8783495	8783635	10	19.9233
MSTRG.10647	NM_008577	Slc3a2	3	MSTRG.10647.5	chr19	8783495	8783635	10	1.19419
MSTRG.10648	NR_002896	Snhg1	4	MSTRG.10648.1	chr19	8799162	8799211	9	49.0699
MSTRG.10649	NM_134139	Wdr74	1	MSTRG.10649.1	chr19	8810329	8810395	10	16.0856
MSTRG.10649	NM_134139	Wdr74	4	MSTRG.10649.2	chr19	8812144	8812219	9	6.304
MSTRG.10651	NM_019829	Stx5a	10	MSTRG.10651.1	chr19	8829399	8830132	10	1.29013
MSTRG.10651	NM_019829	Stx5a	2	MSTRG.10651.3	chr19	8817344	8817414	8	2.77595
MSTRG.10654	NM_001276704	Nxf1	19	MSTRG.10654.1	chr19	8844750	8844810	22	3.6832
MSTRG.10655	NM_146092	Taf6l	8	MSTRG.10655.1	chr19	8857034	8857184	15	1.15102
MSTRG.10655	NR_028418	Tmem179b	3	MSTRG.10655.2	chr19	8848825	8848957	2	1.5614
MSTRG.10660	NM_027412	Ttc9c	1	MSTRG.10660.1	chr19	8883565	8886328	3	7.0677
MSTRG.10664	NM_001290823	Bscl2	10	MSTRG.10664.2	chr19	8922571	8922651	12	2.55331
MSTRG.10666	NM_146093	Ubxn1	4	MSTRG.10666.1	chr19	8946498	8946604	9	171.45
MSTRG.10666	NM_146093	Ubxn1	1	MSTRG.10666.2	chr19	8946049	8946075	9	15.0927
MSTRG.10669	NM_025463	1810009A15Rik	2	MSTRG.10669.2	chr19	8963614	8963738	5	3.95587
MSTRG.10672	NM_001293621	Ganab	21	MSTRG.10672.3	chr19	8989415	8989528	23	92.4905
MSTRG.10673	NM_024256	B3gat3	2	MSTRG.10673.2	chr19	8996296	8996470	5	3.33049
MSTRG.10675	NM_144872	Eml3	20	MSTRG.10675.1	chr19	9015069	9015167	22	3.99674
MSTRG.10675	NM_144872	Eml3	14	MSTRG.10675.3	chr19	9011852	9011977	8	3.99674
MSTRG.10677	NM_011842	Mta2	12	MSTRG.10677.1	chr19	9022515	9022612	17	1.40903
MSTRG.10677	NM_011842	Mta2	12	MSTRG.10677.3	chr19	9022515	9022612	17	1.40903
MSTRG.1068	NM_019993	Aldh9a1	1	MSTRG.1068.1	chr1	169280122	169280547	10	4.81091
MSTRG.1068	NM_019993	Aldh9a1	10	MSTRG.1068.2	chr1	169295906	169296018	11	2.90602
MSTRG.10696	NM_001347430	Rab3il1	1	MSTRG.10696.2	chr19	10092684	10092849	10	3.29391
MSTRG.10696	NM_001347430	Rab3il1	3	MSTRG.10696.5	chr19	10101874	10101969	9	7.54716
MSTRG.107	NM_026604	Fam135a	19	MSTRG.107.2	chr1	24092250	24092365	22	1.67203
MSTRG.107	NM_026604	Fam135a	19	MSTRG.107.3	chr1	24092250	24092365	22	1.67203
MSTRG.10702	NM_001163431	Tmem258	2	MSTRG.10702.3	chr19	10280914	10281023	3	9.36985
MSTRG.10703	NM_001033481	Myrf	24	MSTRG.10703.2	chr19	10303143	10303406	26	9.36985
MSTRG.10709	NM_133689	Ppp1r32	11	MSTRG.10709.2	chr19	10555774	10555927	3	3.28694
MSTRG.1071	NM_183355	Pbx1	3	MSTRG.1071.5	chr1	170115087	170115199	8	1.20333
MSTRG.1071	NM_008783	Pbx1	3	MSTRG.1071.6	chr1	170121409	170121568	9	15.3688
MSTRG.10712	NM_172302	Cpsf7	5	MSTRG.10712.1	chr19	10607783	10607955	8	5.32199
MSTRG.10712	NM_001164272	Cpsf7	10	MSTRG.10712.2	chr19	10620182	10622225	10	33.549
MSTRG.10712	NM_001164272	Cpsf7	3	MSTRG.10712.3	chr19	10606271	10606489	10	33.549
MSTRG.10712	NM_001164272	Cpsf7	4	MSTRG.10712.4	chr19	10607310	10607413	9	2.35088
MSTRG.10714	NR_126092	Tmem138	1	MSTRG.10714.1	chr19	10644968	10645758	5	5.77941
MSTRG.10714	NM_001302218	Tmem138	3	MSTRG.10714.2	chr19	10649730	10650001	4	2.8287
MSTRG.10714	NR_126092	Tmem138	1	MSTRG.10714.3	chr19	10644968	10645758	5	2.47713
MSTRG.10715	NM_001282064	Cyb561a3	4	MSTRG.10715.5	chr19	10656788	10656986	7	3.0189
MSTRG.10717	NM_145496	Tkfc	11	MSTRG.10717.2	chr19	10670848	10670882	17	9.81673
MSTRG.10719	NM_181403	Vps37c	3	MSTRG.10719.1	chr19	10784760	10784931	5	3.98465
MSTRG.10721	NM_133804	Tmem132a	11	MSTRG.10721.2	chr19	10944029	10944269	10	5.14964
MSTRG.10721	NM_133804	Tmem132a	11	MSTRG.10721.3	chr19	10944029	10944269	11	5.14964
MSTRG.10721	NM_133804	Tmem132a	11	MSTRG.10721.4	chr19	10944029	10944269	10	5.14964
MSTRG.1073	NM_023284	Nuf2	11	MSTRG.1073.1	chr1	171452986	171453062	15	1.76413
MSTRG.10733	NM_183190	Ms4a5	3	MSTRG.10733.2	chr19	11352176	11352232	5	2.89412
MSTRG.10733	NM_183190	Ms4a5	3	MSTRG.10733.3	chr19	11352176	11352232	5	2.22541
MSTRG.10740	NM_152220	Stx3	10	MSTRG.10740.1	chr19	11877984	11878067	11	6.10794
MSTRG.10740	NM_152220	Stx3	3	MSTRG.10740.5	chr19	11857516	11857626	10	6.10794
MSTRG.10740	NM_152220	Stx3	10	MSTRG.10740.6	chr19	11877984	11878067	11	43.8132
MSTRG.10740	NM_152220	Stx3	11	MSTRG.10740.7	chr19	11893182	11893893	10	43.8132
MSTRG.10746	NM_172635	Patl1	3	MSTRG.10746.2	chr19	11994668	11994885	20	3.91717
MSTRG.10746	NM_172635	Patl1	3	MSTRG.10746.4	chr19	11994668	11994885	19	3.91717
MSTRG.10748	NM_001033174	Osbp	3	MSTRG.10748.2	chr19	12048148	12048398	11	4.24437
MSTRG.10748	NM_001033174	Osbp	11	MSTRG.10748.3	chr19	12063695	12063790	12	4.24437
MSTRG.1078	NM_022563	Ddr2	11	MSTRG.1078.1	chr1	171931960	171932143	18	1.71616
MSTRG.10785	NM_026120	Carnmt1	1	MSTRG.10785.2	chr19	18745270	18745692	4	1.10507
MSTRG.10785	NM_026120	Carnmt1	3	MSTRG.10785.3	chr19	18753594	18753757	5	3.79106
MSTRG.10785	NM_026120	Carnmt1	3	MSTRG.10785.4	chr19	18753594	18753757	4	6.13493
MSTRG.10785	NM_026120	Carnmt1	2	MSTRG.10785.6	chr19	18752178	18752373	3	4.73459
MSTRG.10785	NM_026120	Carnmt1	6	MSTRG.10785.7	chr19	18768139	18768252	4	1.13965
MSTRG.10785	NM_026120	Carnmt1	6	MSTRG.10785.8	chr19	18768139	18768252	4	7.35743
MSTRG.10785	NM_177640	D030056L22Rik	1	MSTRG.10785.9	chr19	18787726	18788149	2	6.13493
MSTRG.10787	NM_001289921	Rorb	10	MSTRG.10787.4	chr19	19068758	19068810	3	2.90136
MSTRG.10795	NM_013467	Aldh1a1	12	MSTRG.10795.3	chr19	20714554	20714628	12	17.4597
MSTRG.10801	NM_009551	Zfand5	4	MSTRG.10801.1	chr19	21352145	21352248	5	10.0183
MSTRG.10801	NM_009551	Zfand5	3	MSTRG.10801.2	chr19	21351468	21351579	6	2.17899
MSTRG.10801	NM_009551	Zfand5	1	MSTRG.10801.3	chr19	21346768	21347232	5	34.3527
MSTRG.10803	NM_025423	1110059E24Rik	1	MSTRG.10803.1	chr19	21671803	21672824	3	7.04371
MSTRG.10804	NM_146096	Abhd17b	1	MSTRG.10804.1	chr19	21727799	21728083	5	12.5055
MSTRG.10805	NM_001033759	Tmem2	23	MSTRG.10805.3	chr19	21930149	21930252	21	2.32138
MSTRG.10806	NM_001035241	Trpm3	24	MSTRG.10806.10	chr19	23057073	23057205	26	5.45999
MSTRG.10806	NM_001035241	Trpm3	23	MSTRG.10806.11	chr19	23053046	23053245	26	5.45999
MSTRG.10806	NM_001035241	Trpm3	23	MSTRG.10806.12	chr19	23053046	23053245	27	5.45999
MSTRG.10806	NM_001035245	Trpm3	1	MSTRG.10806.13	chr19	22767109	22767341	8	5.45999
MSTRG.10806	NM_001035245	Trpm3	3	MSTRG.10806.17	chr19	22773219	22773423	9	2.89502
MSTRG.10806	NM_001035241	Trpm3	23	MSTRG.10806.18	chr19	23053046	23053245	27	20.4394
MSTRG.10806	NM_001035244	Trpm3	19	MSTRG.10806.20	chr19	22988921	22989049	25	4.53162
MSTRG.10806	NM_001035241	Trpm3	23	MSTRG.10806.22	chr19	23053046	23053245	27	20.4075
MSTRG.10806	NM_001035245	Trpm3	3	MSTRG.10806.23	chr19	22773219	22773423	9	4.53162
MSTRG.10806	NM_001035241	Trpm3	23	MSTRG.10806.7	chr19	23053046	23053245	26	3.85492
MSTRG.10806	NM_001035241	Trpm3	22	MSTRG.10806.8	chr19	23052782	23052932	27	20.4394
MSTRG.10806	NM_001035245	Trpm3	1	MSTRG.10806.9	chr19	22767109	22767341	9	20.4394
MSTRG.1081	NM_027528	Nos1ap	7	MSTRG.1081.2	chr1	172444746	172444817	12	3.99651
MSTRG.1081	NM_027528	Nos1ap	7	MSTRG.1081.3	chr1	172444746	172444817	12	3.99651
MSTRG.10817	NM_153808	Smc5	11	MSTRG.10817.1	chr19	23306309	23306482	13	2.38992
MSTRG.10817	NM_153808	Smc5	24	MSTRG.10817.4	chr19	23348124	23348387	24	2.38992
MSTRG.10817	NM_153808	Smc5	10	MSTRG.10817.7	chr19	23306048	23306217	14	2.38992
MSTRG.10824	NM_177034	Apba1	11	MSTRG.10824.1	chr19	24018501	24018620	13	18.5356
MSTRG.10826	NM_001198985	Tjp2	20	MSTRG.10826.1	chr19	24207096	24207198	24	5.18247
MSTRG.10827	NM_008044	Fxn	2	MSTRG.10827.1	chr19	24341792	24341889	6	5.18247
MSTRG.10843	NM_011416	Smarca2	24	MSTRG.10843.2	chr19	26780558	26780721	33	7.19301
MSTRG.10843	NM_011416	Smarca2	24	MSTRG.10843.3	chr19	26780558	26780721	34	7.19301
MSTRG.10843	NM_001347439	Smarca2	4	MSTRG.10843.5	chr19	26845428	26845533	7	8.26367
MSTRG.10843	NM_001347439	Smarca2	3	MSTRG.10843.8	chr19	26826314	26826531	9	2.5036
MSTRG.10843	NM_001347439	Smarca2	3	MSTRG.10843.9	chr19	26826314	26826531	8	8.65124
MSTRG.10855	NM_001166414	Rfx3	11	MSTRG.10855.3	chr19	27900523	27900642	18	3.86699
MSTRG.1086	NM_001081304	Atf6	11	MSTRG.1086.2	chr1	172770812	172771015	16	1.14822
MSTRG.10864	NM_001302382	Cdc37l1	3	MSTRG.10864.6	chr19	29073751	29073841	8	6.26417
MSTRG.10864	NM_001302382	Cdc37l1	3	MSTRG.10864.7	chr19	29073751	29073841	7	8.91244
MSTRG.10864	NM_001302382	Cdc37l1	3	MSTRG.10864.8	chr19	29073751	29073841	6	1.77317
MSTRG.10873	NM_026362	Plgrkt	1	MSTRG.10873.1	chr19	29423167	29423495	5	2.55532
MSTRG.10877	NM_001081213	Ermp1	11	MSTRG.10877.2	chr19	29706881	29707027	15	18.6502
MSTRG.10879	NM_172836	9930021J03Rik	3	MSTRG.10879.2	chr19	29797880	29797995	7	10.9962
MSTRG.10882	NM_144873	Uhrf2	11	MSTRG.10882.1	chr19	30160736	30160898	15	2.06609
MSTRG.10882	NM_144873	Uhrf2	12	MSTRG.10882.2	chr19	30161666	30161806	14	2.06609
MSTRG.10882	NM_144873	Uhrf2	12	MSTRG.10882.3	chr19	30161666	30161806	14	2.06609
MSTRG.1089	NM_023173	Dusp12	1	MSTRG.1089.1	chr1	172804319	172804701	3	3.39845
MSTRG.1089	NM_023173	Dusp12	1	MSTRG.1089.2	chr1	172804319	172804701	6	2.977
MSTRG.1089	NM_023173	Dusp12	1	MSTRG.1089.3	chr1	172804319	172804701	5	4.20221
MSTRG.10905	NM_029682	Stambpl1	11	MSTRG.10905.1	chr19	34314507	34314818	11	8.15148
MSTRG.10905	NM_029682	Stambpl1	10	MSTRG.10905.3	chr19	34313993	34314092	12	8.15148
MSTRG.10915	NM_172838	Slc16a12	3	MSTRG.10915.1	chr19	34749297	34749876	8	23.3997
MSTRG.10918	NM_183046	Kif20b	24	MSTRG.10918.1	chr19	35031907	35032034	31	7.61997
MSTRG.10922	NM_029508	Pcgf5	3	MSTRG.10922.2	chr19	36509060	36509156	9	2.79221
MSTRG.10931	NM_001163635	Tnks2	25	MSTRG.10931.2	chr19	36963199	36963385	26	2.79712
MSTRG.10933	NM_001080706	Btaf1	25	MSTRG.10933.2	chr19	37066926	37067074	37	5.79584
MSTRG.10933	NM_001080706	Btaf1	28	MSTRG.10933.4	chr19	37069289	37069456	34	5.79584
MSTRG.10933	NM_001080706	Btaf1	21	MSTRG.10933.5	chr19	37062471	37062661	20	5.79584
MSTRG.10934	NM_001290829	Cpeb3	3	MSTRG.10934.1	chr19	37128750	37128864	10	11.7825
MSTRG.10936	NM_001164337	2017-03-05	1	MSTRG.10936.1	chr19	37282035	37282394	5	10.5517
MSTRG.10937	NM_031156	Ide	20	MSTRG.10937.1	chr19	37389895	37390007	25	4.22626
MSTRG.10937	NM_031156	Ide	11	MSTRG.10937.2	chr19	37365160	37365304	15	39.8814
MSTRG.10937	NM_031156	Ide	1	MSTRG.10937.3	chr19	37343231	37345327	4	4.22626
MSTRG.10937	NM_031156	Ide	14	MSTRG.10937.5	chr19	37378384	37378486	4	39.8814
MSTRG.10937	NM_031156	Ide	22	MSTRG.10937.7	chr19	37399638	37399807	14	2.69605
MSTRG.10938	NM_010615	Kif11	4	MSTRG.10938.2	chr19	37459222	37459300	20	2.64518
MSTRG.10944	NM_028293	Cep55	2	MSTRG.10944.2	chr19	38132279	38132473	10	5.46814
MSTRG.10946	NM_001081075	Fra10ac1	11	MSTRG.10946.2	chr19	38293948	38293993	13	5.46814
MSTRG.10954	NM_021315	Noc3l	20	MSTRG.10954.2	chr19	38892428	38892635	21	2.56074
MSTRG.10957	NM_008234	Hells	4	MSTRG.10957.2	chr19	39012896	39012952	9	5.0034
MSTRG.10960	NM_001034964	Sorbs1	20	MSTRG.10960.20	chr19	40467878	40468006	28	18.8029
MSTRG.10960	NM_001034964	Sorbs1	20	MSTRG.10960.30	chr19	40467878	40468006	28	18.8029
MSTRG.10960	NM_001034962	Sorbs1	20	MSTRG.10960.34	chr19	40470169	40470258	28	15.9553
MSTRG.10960	NM_001034964	Sorbs1	18	MSTRG.10960.35	chr19	40447966	40448107	30	15.9553
MSTRG.10960	NM_001034964	Sorbs1	19	MSTRG.10960.36	chr19	40457011	40457123	30	18.8029
MSTRG.10960	NM_001034962	Sorbs1	23	MSTRG.10960.37	chr19	40525804	40525888	3	15.9553
MSTRG.10968	NM_001304721	Entpd1	4	MSTRG.10968.5	chr19	40797577	40797727	8	22.2226
MSTRG.10968	NM_001304721	Entpd1	5	MSTRG.10968.8	chr19	40799415	40799574	4	2.21497
MSTRG.10968	NM_001304721	Entpd1	4	MSTRG.10968.9	chr19	40797577	40797727	5	3.87491
MSTRG.10977	NM_028319	Zfp518a	4	MSTRG.10977.3	chr19	40985523	40985599	4	2.05815
MSTRG.10980	NM_172154	Lcor	2	MSTRG.10980.1	chr19	41630098	41630191	8	16.7108
MSTRG.10985	NM_015748	Slit1	25	MSTRG.10985.1	chr19	41720506	41720649	36	1.71765
MSTRG.10994	NM_023740	Zdhhc16	10	MSTRG.10994.1	chr19	42016426	42016496	12	22.1946
MSTRG.10994	NM_023740	Zdhhc16	10	MSTRG.10994.3	chr19	42016426	42016496	12	22.1946
MSTRG.10995	NM_028152	Mms19	25	MSTRG.10995.1	chr19	42037440	42037568	30	5.99416
MSTRG.10995	NM_028152	Mms19	24	MSTRG.10995.2	chr19	42037290	42037351	31	5.99416
MSTRG.11	NM_001310442	Atp6v1h	10	MSTRG.11.3	chr1	5125893	5126018	14	1.23973
MSTRG.11	NM_001310442	Atp6v1h	12	MSTRG.11.4	chr1	5140029	5140142	11	1.23973
MSTRG.11002	NM_145501	Pi4k2a	1	MSTRG.11002.1	chr19	42164925	42165426	8	3.40376
MSTRG.11002	NM_145501	Pi4k2a	1	MSTRG.11002.2	chr19	42164925	42165426	8	3.73497
MSTRG.11006	NM_001164531	Zfyve27	11	MSTRG.11006.1	chr19	42264012	42264093	12	2.38135
MSTRG.11006	NM_001164531	Zfyve27	11	MSTRG.11006.2	chr19	42264012	42264093	12	2.38135
MSTRG.1101	NM_001243062	Nr1i3	7	MSTRG.1101.4	chr1	173147445	173147561	5	11.4756
MSTRG.1101	NM_001243062	Nr1i3	5	MSTRG.1101.5	chr1	173146877	173147016	5	8.02575
MSTRG.11017	NM_029011	Pyroxd2	12	MSTRG.11017.1	chr19	42816998	42817153	15	1.051
MSTRG.11017	NM_029011	Pyroxd2	11	MSTRG.11017.3	chr19	42814825	42814978	16	1.051
MSTRG.1102	NM_001037170	Tomm40l	10	MSTRG.1102.1	chr1	173152506	173152645	10	7.54015
MSTRG.11022	NM_145156	Slc25a28	4	MSTRG.11022.2	chr19	43748966	43749371	3	26.2665
MSTRG.11028	NM_001306088	Dnmbp	12	MSTRG.11028.10	chr19	43948648	43948747	12	18.8616
MSTRG.11028	NM_001306088	Dnmbp	11	MSTRG.11028.11	chr19	43944652	43944799	17	18.8616
MSTRG.11028	NM_001306088	Dnmbp	11	MSTRG.11028.2	chr19	43944652	43944799	17	18.8616
MSTRG.11028	NM_001306088	Dnmbp	11	MSTRG.11028.3	chr19	43944652	43944799	18	18.8616
MSTRG.11028	NM_001306088	Dnmbp	11	MSTRG.11028.4	chr19	43944652	43944799	14	18.8616
MSTRG.11028	NM_001306088	Dnmbp	12	MSTRG.11028.5	chr19	43948648	43948747	16	18.8616
MSTRG.11028	NM_001306088	Dnmbp	11	MSTRG.11028.7	chr19	43944652	43944799	18	18.8616
MSTRG.1103	NM_001305585	Apoa2	1	MSTRG.1103.1	chr1	173151695	173152109	4	7.54015
MSTRG.11034	NM_007700	Chuk	21	MSTRG.11034.3	chr19	44181778	44181967	20	1.29235
MSTRG.11036	NM_028607	Bloc1s2	4	MSTRG.11036.2	chr19	44220431	44220547	4	17.477
MSTRG.11039	NM_009127	Scd1	3	MSTRG.11039.1	chr19	44476183	44476388	3	10.7773
MSTRG.11044	NM_176958	Hif1an	3	MSTRG.11044.2	chr19	44640368	44640516	7	9.48424
MSTRG.11046	NM_001081225	Fam178a	15	MSTRG.11046.2	chr19	45046088	45046175	16	3.04431
MSTRG.11048	NM_011976	Sema4g	11	MSTRG.11048.1	chr19	45072722	45072944	16	3.04431
MSTRG.1105	NM_153064	Ndufs2	10	MSTRG.1105.2	chr1	173169405	173169525	6	28.6797
MSTRG.11051	NM_145503	Lzts2	3	MSTRG.11051.3	chr19	45098032	45098694	5	3.89609
MSTRG.11051	NM_145503	Lzts2	3	MSTRG.11051.6	chr19	45098032	45098694	5	10.8614
MSTRG.11055	NM_178929	Kazald1	2	MSTRG.11055.1	chr19	45151154	45151703	6	1.68701
MSTRG.11056	NM_009771	Btrc	9	MSTRG.11056.1	chr19	45590348	45590597	16	1.37182
MSTRG.11056	NM_009771	Btrc	11	MSTRG.11056.6	chr19	45593299	45593409	12	1.37182
MSTRG.11058	NM_001330507	Poll	3	MSTRG.11058.4	chr19	45629581	45629709	9	6.81132
MSTRG.11059	NM_172639	Dpcd	1	MSTRG.11059.1	chr19	45635105	45635197	6	16.8992
MSTRG.11060	NM_013907	Fbxw4	3	MSTRG.11060.2	chr19	45654143	45654283	9	3.96585
MSTRG.11063	NM_008723	Npm3	3	MSTRG.11063.2	chr19	45823036	45823129	5	22.465
MSTRG.11064	NM_023799	Mgea5	11	MSTRG.11064.1	chr19	45848152	45848250	16	80.2991
MSTRG.11067	NM_010697	Ldb1	11	MSTRG.11067.1	chr19	46113545	46114111	10	3.07379
MSTRG.11067	NM_001113408	Ldb1	11	MSTRG.11067.2	chr19	46119320	46119701	10	3.07379
MSTRG.11067	NM_001113408	Ldb1	11	MSTRG.11067.3	chr19	46119320	46119701	11	3.07379
MSTRG.11067	NM_010697	Ldb1	11	MSTRG.11067.4	chr19	46113545	46114111	11	3.07379
MSTRG.11067	NM_001113408	Ldb1	10	MSTRG.11067.5	chr19	46110753	46110855	11	3.07379
MSTRG.11068	NM_001346801	Pprc1	13	MSTRG.11068.1	chr19	46146673	46146824	12	2.41928
MSTRG.11069	NM_001039353	Nolc1	3	MSTRG.11069.1	chr19	46153366	46153511	12	2.95139
MSTRG.11069	NM_001039353	Nolc1	3	MSTRG.11069.2	chr19	46153366	46153511	12	24.3798
MSTRG.11071	NM_008852	Pitx3	1	MSTRG.11071.1	chr19	46210176	46211095	3	28.1197
MSTRG.11072	NM_178930	Gbf1	24	MSTRG.11072.1	chr19	46345164	46345340	40	1.78681
MSTRG.11072	NM_178930	Gbf1	28	MSTRG.11072.2	chr19	46346665	46346759	36	1.78681
MSTRG.11079	NM_001164293	Cuedc2	3	MSTRG.11079.11	chr19	46405542	46405603	10	3.47651
MSTRG.11079	NM_001164293	Cuedc2	3	MSTRG.11079.12	chr19	46405542	46405603	8	4.22828
MSTRG.11079	NM_001164293	Cuedc2	9	MSTRG.11079.13	chr19	46413059	46413150	10	4.22828
MSTRG.11079	NM_001164293	Cuedc2	9	MSTRG.11079.14	chr19	46413059	46413150	10	4.22828
MSTRG.11079	NM_001164293	Cuedc2	3	MSTRG.11079.15	chr19	46405542	46405603	9	47.1652
MSTRG.11079	NM_001164293	Cuedc2	9	MSTRG.11079.8	chr19	46413059	46413150	10	3.40899
MSTRG.1108	NM_020579	B4galt3	5	MSTRG.1108.1	chr1	173204084	173204274	6	2.01351
MSTRG.1108	NM_020579	B4galt3	5	MSTRG.1108.3	chr1	173204084	173204274	6	1.5532
MSTRG.1108	NM_020579	B4galt3	4	MSTRG.1108.4	chr1	173202652	173202887	7	11.4463
MSTRG.11087	NM_053100	Trim8	3	MSTRG.11087.2	chr19	46587598	46587831	6	7.50773
MSTRG.11087	NM_053100	Trim8	3	MSTRG.11087.4	chr19	46587598	46587831	6	2.29546
MSTRG.11087	NM_053100	Trim8	3	MSTRG.11087.5	chr19	46587598	46587831	6	8.1385
MSTRG.11087	NM_053100	Trim8	3	MSTRG.11087.6	chr19	46587598	46587831	6	2.68548
MSTRG.11087	NM_053100	Trim8	3	MSTRG.11087.7	chr19	46587598	46587831	6	4.57705
MSTRG.1109	NM_008911	Ppox	13	MSTRG.1109.1	chr1	173211004	173211317	10	1.05741
MSTRG.1109	NM_008911	Ppox	13	MSTRG.1109.2	chr1	173211004	173211317	10	1.05741
MSTRG.1109	NM_008911	Ppox	12	MSTRG.1109.3	chr1	173210805	173210899	12	1.05741
MSTRG.1109	NM_008911	Ppox	1	MSTRG.1109.5	chr1	173207123	173207330	10	1.05741
MSTRG.1109	NM_008911	Ppox	12	MSTRG.1109.7	chr1	173210805	173210899	11	1.05741
MSTRG.11091	NM_053196	Sfxn2	11	MSTRG.11091.2	chr19	46666790	46666837	11	3.18651
MSTRG.11091	NM_053196	Sfxn2	3	MSTRG.11091.3	chr19	46657297	46657467	9	3.81819
MSTRG.11091	NM_053196	Sfxn2	12	MSTRG.11091.4	chr19	46669162	46671390	11	3.18651
MSTRG.11094	NM_020577	As3mt	4	MSTRG.11094.2	chr19	46783458	46783608	10	2.2582
MSTRG.11094	NM_020577	As3mt	4	MSTRG.11094.3	chr19	46783458	46783608	11	4.98287
MSTRG.11094	NM_020577	As3mt	4	MSTRG.11094.4	chr19	46783458	46783608	10	8.1191
MSTRG.11095	NM_001102471	Cnnm2	2	MSTRG.11095.3	chr19	46928391	46928534	3	6.61992
MSTRG.11095	NM_001102471	Cnnm2	5	MSTRG.11095.5	chr19	46943028	46943121	5	1.27314
MSTRG.11099	NM_027654	Pcgf6	2	MSTRG.11099.3	chr19	47111728	47111814	9	5.92467
MSTRG.1110	NM_013919	Usp21	2	MSTRG.1110.1	chr1	173212628	173212742	19	32.1846
MSTRG.1110	NM_025388	Ufc1	1	MSTRG.1110.3	chr1	173218695	173219102	6	32.1846
MSTRG.11101	NM_177342	Taf5	8	MSTRG.11101.2	chr19	47155031	47155195	4	1.71858
MSTRG.11102	NM_023211	Usmg5	1	MSTRG.11102.1	chr19	47157961	47158059	3	72.0532
MSTRG.11103	NM_011053	Pdcd11	26	MSTRG.11103.1	chr19	47198921	47198977	35	1.5612
MSTRG.11105	NM_008018	Sh3pxd2a	13	MSTRG.11105.1	chr19	47472306	47472381	14	1.71858
MSTRG.11105	NM_008018	Sh3pxd2a	12	MSTRG.11105.4	chr19	47447874	47447950	14	1.71858
MSTRG.11108	NM_009289	Slk	12	MSTRG.11108.3	chr19	47699795	47699974	17	2.85231
MSTRG.11117	NM_001290356	Sorcs1	22	MSTRG.11117.2	chr19	50407949	50408107	27	9.27606
MSTRG.11121	NM_133216	Xpnpep1	1	MSTRG.11121.1	chr19	53065670	53066209	20	7.0677
MSTRG.11126	NM_172429	Smndc1	2	MSTRG.11126.1	chr19	53455731	53455884	7	4.50049
MSTRG.11126	NM_172429	Smndc1	3	MSTRG.11126.3	chr19	53458047	53458208	7	42.4162
MSTRG.11135	NM_019658	Shoc2	3	MSTRG.11135.2	chr19	54077499	54077636	9	4.43598
MSTRG.11135	NM_019658	Shoc2	3	MSTRG.11135.4	chr19	54077499	54077636	9	9.1538
MSTRG.11139	NM_008149	Gpam	20	MSTRG.11139.1	chr19	55171987	55172117	21	2.0643
MSTRG.1114	NM_011615	Dedd	2	MSTRG.1114.3	chr1	173268383	173268771	6	6.63203
MSTRG.1114	NM_011615	Dedd	3	MSTRG.1114.4	chr1	173268954	173269061	5	2.6114
MSTRG.1114	NM_011615	Dedd	2	MSTRG.1114.5	chr1	173268383	173268771	6	2.51188
MSTRG.11149	NM_001142924	Tcf7l2	10	MSTRG.11149.25	chr19	56000467	56000539	11	12.5831
MSTRG.1115	NM_001242580	Nit1	1	MSTRG.1115.1	chr1	173272368	173272928	6	17.1817
MSTRG.1115	NM_001242580	Nit1	1	MSTRG.1115.2	chr1	173272368	173272928	7	3.10121
MSTRG.11152	NM_007611	Casp7	4	MSTRG.11152.2	chr19	56508292	56508420	6	132.118
MSTRG.11156	NM_172641	Plekhs1	9	MSTRG.11156.3	chr19	56552913	56553028	6	3.47087
MSTRG.11156	NM_172641	Plekhs1	9	MSTRG.11156.4	chr19	56552913	56553028	6	4.534
MSTRG.11156	NM_172641	Plekhs1	9	MSTRG.11156.5	chr19	56552913	56553028	6	3.09259
MSTRG.11156	NM_172641	Plekhs1	10	MSTRG.11156.6	chr19	56554292	56554498	6	11.4952
MSTRG.11157	NM_018831	Dclre1a	3	MSTRG.11157.2	chr19	56611618	56611772	10	2.22648
MSTRG.11157	NM_018831	Dclre1a	3	MSTRG.11157.3	chr19	56611618	56611772	10	4.17257
MSTRG.11158	NM_025811	Nhlrc2	10	MSTRG.11158.1	chr19	56669290	56669509	11	3.68203
MSTRG.11158	NM_025811	Nhlrc2	4	MSTRG.11158.3	chr19	56649248	56649369	10	6.87615
MSTRG.11159	NM_170757	Ccdc186	13	MSTRG.11159.1	chr19	56883683	56883811	13	2.93839
MSTRG.11159	NM_170757	Ccdc186	12	MSTRG.11159.2	chr19	56882468	56882680	14	2.93839
MSTRG.11159	NM_170757	Ccdc186	11	MSTRG.11159.3	chr19	56881456	56881575	16	2.93839
MSTRG.11161	NM_178688	Ablim1	22	MSTRG.11161.11	chr19	57226763	57226872	23	12.0152
MSTRG.11161	NM_178688	Ablim1	22	MSTRG.11161.12	chr19	57226763	57226872	23	12.0152
MSTRG.11161	NM_178688	Ablim1	24	MSTRG.11161.13	chr19	57247815	57247949	21	12.0152
MSTRG.11161	NM_178688	Ablim1	24	MSTRG.11161.14	chr19	57247815	57247949	21	12.0152
MSTRG.11161	NM_178688	Ablim1	22	MSTRG.11161.15	chr19	57226763	57226872	23	12.0152
MSTRG.11161	NM_178688	Ablim1	14	MSTRG.11161.16	chr19	57142581	57142736	15	12.0152
MSTRG.11161	NM_178688	Ablim1	5	MSTRG.11161.17	chr19	57117487	57117551	20	12.0152
MSTRG.11170	NM_145505	Fam160b1	11	MSTRG.11170.2	chr19	57456214	57456383	17	1.45039
MSTRG.11171	NM_029839	Trub1	1	MSTRG.11171.1	chr19	57527396	57527686	6	7.15106
MSTRG.11174	NM_001285457	Gfra1	3	MSTRG.11174.4	chr19	58338402	58338583	6	8.33601
MSTRG.11177	NM_001327998	Hspa12a	3	MSTRG.11177.3	chr19	58878956	58879214	9	3.49949
MSTRG.11182	NM_172523	Slc18a2	10	MSTRG.11182.3	chr19	59350980	59351075	3	2.03091
MSTRG.11188	NM_001164367	Rab11fip2	3	MSTRG.11188.1	chr19	60011509	60011977	5	8.78331
MSTRG.11192	NM_029648	Fam204a	1	MSTRG.11192.2	chr19	60274489	60275390	8	14.4561
MSTRG.11192	NM_029648	Fam204a	1	MSTRG.11192.3	chr19	60274489	60275390	8	6.91154
MSTRG.11192	NM_029648	Fam204a	1	MSTRG.11192.4	chr19	60274489	60275390	7	4.29329
MSTRG.11192	NM_029648	Fam204a	1	MSTRG.11192.5	chr19	60274489	60275390	7	3.28628
MSTRG.11192	NM_029648	Fam204a	1	MSTRG.11192.7	chr19	60274489	60275390	8	3.63092
MSTRG.11195	NM_010123	Eif3a	20	MSTRG.11195.1	chr19	60857788	60857924	22	3.2655
MSTRG.11197	NM_026437	Fam45a	3	MSTRG.11197.4	chr19	60893434	60893513	9	7.0694
MSTRG.11197	NM_001347464	Fam45a	3	MSTRG.11197.5	chr19	60897110	60897258	8	2.27445
MSTRG.11201	NM_018869	Grk5	14	MSTRG.11201.2	chr19	61165814	61165951	13	3.4314
MSTRG.11203	NM_001001737	Zfp950	2	MSTRG.11203.2	chr19	61203341	61203467	4	3.35607
MSTRG.11203	NM_001309195	Zfp950	1	MSTRG.11203.3	chr19	61190885	61193191	4	2.30285
MSTRG.11203	NR_131956	Zfp950	2	MSTRG.11203.9	chr19	61193528	61193630	6	1.81961
MSTRG.11209	NM_009970	Csf2ra	2	MSTRG.11209.2	chr19	61301036	61301117	8	1.39694
MSTRG.11209	NM_009970	Csf2ra	3	MSTRG.11209.3	chr19	61301227	61301323	7	1.35802
MSTRG.11209	NM_009970	Csf2ra	3	MSTRG.11209.4	chr19	61301227	61301323	10	11.4332
MSTRG.11209	NM_009970	Csf2ra	1	MSTRG.11209.5	chr19	61300305	61300936	9	1.01167
MSTRG.11210	NM_001081161	Fam171a1	3	MSTRG.11210.3	chr2	3103695	3103787	7	6.57097
MSTRG.11211	NM_001290370	Nmt2	1	MSTRG.11211.1	chr2	3201484	3201678	7	4.36223
MSTRG.11212	NM_001013376	Rpp38	1	MSTRG.11212.1	chr2	3246221	3247145	2	2.53043
MSTRG.11213	NM_001302674	Dclre1c	10	MSTRG.11213.6	chr2	3364346	3364434	13	2.53043
MSTRG.11215	NR_103465	Hspa14	3	MSTRG.11215.2	chr2	3428287	3428369	13	4.37901
MSTRG.11215	NR_103465	Hspa14	3	MSTRG.11215.3	chr2	3428287	3428369	13	4.37901
MSTRG.11215	NR_103465	Hspa14	5	MSTRG.11215.4	chr2	3429906	3430086	4	4.37901
MSTRG.11217	NM_025626	Fam107b	3	MSTRG.11217.2	chr2	3695690	3695840	4	5.39234
MSTRG.11217	NM_025626	Fam107b	3	MSTRG.11217.3	chr2	3695690	3695840	4	4.6176
MSTRG.11217	NM_025626	Fam107b	3	MSTRG.11217.4	chr2	3695690	3695840	4	3.52394
MSTRG.11218	NM_001177844	Frmd4a	9	MSTRG.11218.3	chr2	4523161	4523325	23	1.44647
MSTRG.11218	NM_001177844	Frmd4a	12	MSTRG.11218.4	chr2	4532013	4535089	24	1.44647
MSTRG.11218	NM_001177844	Frmd4a	9	MSTRG.11218.5	chr2	4523161	4523325	23	1.44647
MSTRG.11229	NM_175400	Sephs1	3	MSTRG.11229.1	chr2	4810229	4810332	9	7.10447
MSTRG.11233	NM_181848	Optn	11	MSTRG.11233.1	chr2	4963493	4963566	13	20.1509
MSTRG.11233	NM_181848	Optn	12	MSTRG.11233.2	chr2	4967033	4967245	14	20.1509
MSTRG.11237	NM_133837	Cdc123	12	MSTRG.11237.2	chr2	5762999	5763070	12	1.28614
MSTRG.11238	NM_016918	Nudt5	3	MSTRG.11238.1	chr2	5777026	5777093	11	19.6678
MSTRG.11239	NM_021305	Sec61a2	11	MSTRG.11239.1	chr2	5814200	5814267	12	10.5443
MSTRG.11239	NM_021305	Sec61a2	12	MSTRG.11239.2	chr2	5816303	5816399	10	10.5443
MSTRG.11239	NM_021305	Sec61a2	4	MSTRG.11239.4	chr2	5797410	5797607	7	5.53088
MSTRG.11239	NM_021305	Sec61a2	3	MSTRG.11239.5	chr2	5795273	5795464	9	10.5443
MSTRG.11241	NM_001081132	Upf2	20	MSTRG.11241.2	chr2	5971384	5971525	22	1.33973
MSTRG.11241	NM_001081132	Upf2	20	MSTRG.11241.4	chr2	5971384	5971525	22	1.33973
MSTRG.11241	NM_001081132	Upf2	18	MSTRG.11241.5	chr2	5961509	5961607	15	1.33973
MSTRG.11242	NM_144883	Proser2	1	MSTRG.11242.1	chr2	6019546	6022406	4	1.49738
MSTRG.11246	NM_001080548	Usp6nl	11	MSTRG.11246.1	chr2	6347941	6348035	15	1.44978
MSTRG.11246	NM_001080548	Usp6nl	12	MSTRG.11246.3	chr2	6348598	6348663	14	1.44978
MSTRG.11248	NM_001310447	Celf2	10	MSTRG.11248.11	chr2	6545717	6545765	14	3.45941
MSTRG.11248	NM_001310447	Celf2	11	MSTRG.11248.12	chr2	6585161	6585243	13	3.45941
MSTRG.11248	NM_001310447	Celf2	10	MSTRG.11248.13	chr2	6545717	6545765	14	3.45941
MSTRG.11258	NM_001112738	Atp5c1	1	MSTRG.11258.1	chr2	9977659	9977788	9	113.855
MSTRG.11264	NM_001348234	Fbxo18	1	MSTRG.11264.1	chr2	11664200	11664660	19	1.45551
MSTRG.11265	NM_177268	Ankrd16	1	MSTRG.11265.1	chr2	11699380	11700529	6	1.0275
MSTRG.11265	NM_177268	Ankrd16	6	MSTRG.11265.11	chr2	11707851	11707929	6	1.04724
MSTRG.11265	NM_177268	Ankrd16	5	MSTRG.11265.12	chr2	11705918	11706079	7	5.00177
MSTRG.11265	NM_177268	Ankrd16	1	MSTRG.11265.4	chr2	11699380	11700529	6	1.15901
MSTRG.11265	NM_177268	Ankrd16	5	MSTRG.11265.6	chr2	11705918	11706079	8	4.50571
MSTRG.11265	NM_177268	Ankrd16	2	MSTRG.11265.8	chr2	11701304	11701524	7	1.61692
MSTRG.11265	NM_177268	Ankrd16	5	MSTRG.11265.9	chr2	11705918	11706079	5	1.19402
MSTRG.11268	NM_024185	Fam188a	3	MSTRG.11268.2	chr2	12276904	12276991	8	2.17294
MSTRG.11268	NM_024185	Fam188a	14	MSTRG.11268.3	chr2	12331628	12331707	12	2.17294
MSTRG.11282	NM_011484	Stam	12	MSTRG.11282.2	chr2	14060583	14060736	13	2.43887
MSTRG.11282	NM_011484	Stam	11	MSTRG.11282.3	chr2	14059763	14059817	14	2.43887
MSTRG.11288	NM_001309519	Cacnb2	11	MSTRG.11288.2	chr2	14904415	14904510	13	6.07825
MSTRG.11288	NM_001309519	Cacnb2	11	MSTRG.11288.5	chr2	14904415	14904510	3	2.16381
MSTRG.1129	NM_033509	Vangl2	3	MSTRG.1129.2	chr1	173938042	173938177	8	4.95808
MSTRG.11295	NM_029466	Arl5b	1	MSTRG.11295.1	chr2	14976989	14977201	7	12.7275
MSTRG.11298	NM_026162	Plxdc2	10	MSTRG.11298.1	chr2	16624944	16625010	15	3.82668
MSTRG.11298	NM_026162	Plxdc2	11	MSTRG.11298.2	chr2	16633709	16633856	14	3.82668
MSTRG.1131	NM_021607	Ncstn	12	MSTRG.1131.2	chr1	174002908	174003058	16	1.22477
MSTRG.11313	NR_045538	Mllt10	21	MSTRG.11313.1	chr2	18129410	18129506	22	8.95636
MSTRG.11313	NR_045538	Mllt10	21	MSTRG.11313.10	chr2	18129410	18129506	22	8.95636
MSTRG.11313	NR_045538	Mllt10	22	MSTRG.11313.3	chr2	18130377	18130574	21	8.95636
MSTRG.11313	NR_045538	Mllt10	21	MSTRG.11313.9	chr2	18129410	18129506	22	8.95636
MSTRG.11317	NM_001190817	Dnajc1	1	MSTRG.11317.1	chr2	18127960	18131047	6	5.12454
MSTRG.11318	NM_147778	Commd3	4	MSTRG.11318.1	chr2	18595908	18595942	7	21.9267
MSTRG.11319	NM_007552	Bmi1	2	MSTRG.11319.2	chr2	18603420	18603550	9	6.12629
MSTRG.1132	NM_009938	Copa	26	MSTRG.1132.2	chr1	174048146	174048223	31	1.27196
MSTRG.1132	NM_009938	Copa	25	MSTRG.1132.3	chr1	174047318	174047427	32	1.27196
MSTRG.11330	NM_001177630	Etl4	2	MSTRG.11330.13	chr2	20451586	20451869	19	74.8399
MSTRG.11330	NM_001177630	Etl4	12	MSTRG.11330.15	chr2	20703425	20703572	18	74.8399
MSTRG.11330	NM_001177630	Etl4	12	MSTRG.11330.19	chr2	20703425	20703572	18	74.8399
MSTRG.11330	NM_001177630	Etl4	12	MSTRG.11330.2	chr2	20703425	20703572	18	74.8399
MSTRG.11330	NM_001177630	Etl4	12	MSTRG.11330.21	chr2	20703425	20703572	18	74.8399
MSTRG.11330	NM_001177630	Etl4	3	MSTRG.11330.22	chr2	20583525	20583723	19	74.8399
MSTRG.11330	NM_001177630	Etl4	12	MSTRG.11330.23	chr2	20703425	20703572	17	74.8399
MSTRG.11330	NM_001177630	Etl4	12	MSTRG.11330.24	chr2	20703425	20703572	16	74.8399
MSTRG.11330	NM_001177630	Etl4	13	MSTRG.11330.25	chr2	20706671	20707127	17	74.8399
MSTRG.11330	NM_001177630	Etl4	13	MSTRG.11330.26	chr2	20706671	20707127	15	74.8399
MSTRG.11330	NM_001177630	Etl4	13	MSTRG.11330.27	chr2	20706671	20707127	17	74.8399
MSTRG.11330	NM_001177630	Etl4	13	MSTRG.11330.28	chr2	20706671	20707127	16	74.8399
MSTRG.11330	NM_001177630	Etl4	13	MSTRG.11330.29	chr2	20706671	20707127	16	74.8399
MSTRG.11330	NM_001177630	Etl4	12	MSTRG.11330.3	chr2	20703425	20703572	17	74.8399
MSTRG.11330	NM_001177630	Etl4	13	MSTRG.11330.30	chr2	20706671	20707127	17	74.8399
MSTRG.11330	NM_001177630	Etl4	13	MSTRG.11330.31	chr2	20706671	20707127	16	74.8399
MSTRG.11330	NM_001177630	Etl4	12	MSTRG.11330.32	chr2	20703425	20703572	16	74.8399
MSTRG.11330	NM_001177630	Etl4	2	MSTRG.11330.4	chr2	20451586	20451869	19	74.8399
MSTRG.11330	NM_001177630	Etl4	12	MSTRG.11330.5	chr2	20703425	20703572	17	74.8399
MSTRG.11330	NM_001177630	Etl4	12	MSTRG.11330.6	chr2	20703425	20703572	17	74.8399
MSTRG.11330	NM_001177630	Etl4	12	MSTRG.11330.7	chr2	20703425	20703572	18	74.8399
MSTRG.11330	NM_001177630	Etl4	12	MSTRG.11330.8	chr2	20703425	20703572	18	74.8399
MSTRG.11348	NM_001077192	Abi1	4	MSTRG.11348.9	chr2	22812538	22812638	9	9.82034
MSTRG.11349	NM_001102436	Acbd5	12	MSTRG.11349.3	chr2	22966174	22966283	12	2.93774
MSTRG.11356	NM_029773	Spopl	10	MSTRG.11356.1	chr2	23400964	23401099	12	2.04881
MSTRG.1136	NM_153555	Dcaf8	11	MSTRG.1136.1	chr1	174119070	174119200	14	31.235
MSTRG.1136	NM_153555	Dcaf8	12	MSTRG.1136.3	chr1	174122649	174122768	13	31.235
MSTRG.11362	NM_001109687	Ehmt1	23	MSTRG.11362.1	chr2	24732975	24733146	27	2.37595
MSTRG.11362	NM_001109687	Ehmt1	23	MSTRG.11362.2	chr2	24732975	24733146	27	2.37595
MSTRG.11363	NM_178408	Arrdc1	4	MSTRG.11363.4	chr2	24782065	24782247	7	6.22885
MSTRG.11366	NM_026044	Dph7	3	MSTRG.11366.1	chr2	24818976	24819063	8	4.13107
MSTRG.11366	NM_026044	Dph7	1	MSTRG.11366.2	chr2	24817942	24818145	9	5.95449
MSTRG.11371	NM_020276	Nsmf	11	MSTRG.11371.1	chr2	24916579	24916658	14	11.2971
MSTRG.11371	NM_020276	Nsmf	12	MSTRG.11371.2	chr2	24916782	24916884	13	11.2971
MSTRG.11381	NM_021393	Nelfb	12	MSTRG.11381.3	chr2	25066229	25066392	11	51.164
MSTRG.11385	NM_001252542	Ndor1	13	MSTRG.11385.4	chr2	25110384	25110461	12	51.164
MSTRG.11385	NM_001252542	Ndor1	13	MSTRG.11385.5	chr2	25110384	25110461	12	51.164
MSTRG.11389	NM_023464	Ssna1	1	MSTRG.11389.1	chr2	25126559	25127101	2	3.17579
MSTRG.11389	NM_023464	Ssna1	1	MSTRG.11389.2	chr2	25126559	25127101	3	9.99152
MSTRG.11390	NM_175300	Anapc2	13	MSTRG.11390.2	chr2	25140771	25141436	11	3.2737
MSTRG.11396	NM_001029983	Man1b1	12	MSTRG.11396.2	chr2	25204971	25205102	12	3.2737
MSTRG.11397	NM_031843	Dpp7	13	MSTRG.11397.2	chr2	25211751	25211852	11	3.2737
MSTRG.11403	NM_008721	Npdc1	1	MSTRG.11403.1	chr2	25258570	25258885	8	4.02065
MSTRG.11405	NM_007379	Abca2	43	MSTRG.11405.1	chr2	25301958	25302061	47	9.33242
MSTRG.11405	NM_007379	Abca2	42	MSTRG.11405.3	chr2	25301731	25301865	48	9.33242
MSTRG.11405	NM_007379	Abca2	43	MSTRG.11405.4	chr2	25301958	25302061	47	9.33242
MSTRG.11407	NM_153557	BC029214	4	MSTRG.11407.1	chr2	25315687	25315877	5	3.84791
MSTRG.11407	NM_153557	BC029214	2	MSTRG.11407.2	chr2	25315295	25315379	4	9.33242
MSTRG.11407	NM_153557	BC029214	3	MSTRG.11407.3	chr2	25315529	25315594	6	2.23387
MSTRG.11409	NM_008963	Ptgds	1	MSTRG.11409.2	chr2	25322232	25322351	7	61.196
MSTRG.11409	NM_008963	Ptgds	1	MSTRG.11409.3	chr2	25322232	25322351	8	57.0432
MSTRG.11411	NM_013908	Fbxw5	4	MSTRG.11411.2	chr2	25358391	25358565	7	1.90582
MSTRG.11411	NM_013908	Fbxw5	4	MSTRG.11411.4	chr2	25358391	25358565	7	13.7801
MSTRG.11413	NM_009422	Traf2	10	MSTRG.11413.1	chr2	25394386	25394604	12	11.3222
MSTRG.11417	NM_029293	Phpt1	3	MSTRG.11417.2	chr2	25430203	25430391	3	56.0729
MSTRG.11419	NM_001024616	Rabl6	13	MSTRG.11419.2	chr2	25456871	25456918	13	1.82795
MSTRG.11419	NM_001024616	Rabl6	12	MSTRG.11419.3	chr2	25453665	25453717	13	1.82795
MSTRG.11419	NM_001024616	Rabl6	3	MSTRG.11419.4	chr2	25440296	25440464	8	5.79504
MSTRG.11419	NM_001024616	Rabl6	12	MSTRG.11419.5	chr2	25453665	25453717	14	5.79504
MSTRG.1142	NM_080419	Igsf8	1	MSTRG.1142.1	chr1	174242498	174242724	6	7.39316
MSTRG.11428	NM_001276360	Camsap1	17	MSTRG.11428.1	chr2	25822206	25822468	25	1.05885
MSTRG.11428	NM_001276360	Camsap1	12	MSTRG.11428.10	chr2	25800654	25800793	16	1.05885
MSTRG.11428	NM_001276360	Camsap1	12	MSTRG.11428.11	chr2	25800654	25800793	17	1.05885
MSTRG.11428	NM_001276360	Camsap1	12	MSTRG.11428.13	chr2	25800654	25800793	15	1.05885
MSTRG.11428	NM_001276360	Camsap1	2	MSTRG.11428.4	chr2	25789111	25789229	19	1.05885
MSTRG.11428	NM_001276360	Camsap1	12	MSTRG.11428.9	chr2	25800654	25800793	16	1.05885
MSTRG.11430	NM_133835	Ubac1	10	MSTRG.11430.1	chr2	25876917	25877280	11	5.85357
MSTRG.11431	NM_001037098	Nacc2	1	MSTRG.11431.1	chr2	25911056	25915993	7	5.85357
MSTRG.11431	NM_001037098	Nacc2	3	MSTRG.11431.4	chr2	25917712	25917817	5	4.07877
MSTRG.11431	NM_001037098	Nacc2	3	MSTRG.11431.5	chr2	25917712	25917817	6	2.64924
MSTRG.11434	NM_001302956	Qsox2	2	MSTRG.11434.3	chr2	26069501	26069689	6	2.34668
MSTRG.11442	NM_001199146	Gpsm1	12	MSTRG.11442.1	chr2	26200671	26200879	11	2.67697
MSTRG.11442	NM_001199146	Gpsm1	10	MSTRG.11442.2	chr2	26195156	26195226	12	2.67697
MSTRG.11442	NM_001199146	Gpsm1	12	MSTRG.11442.3	chr2	26200671	26200879	12	2.67697
MSTRG.11442	NM_001199146	Gpsm1	12	MSTRG.11442.6	chr2	26200671	26200879	12	2.67697
MSTRG.11446	NM_172339	Snapc4	21	MSTRG.11446.1	chr2	26233541	26233587	22	3.86341
MSTRG.11446	NM_001085408	Sdccag3	1	MSTRG.11446.10	chr2	26238320	26239214	7	4.61232
MSTRG.11446	NM_001085408	Sdccag3	1	MSTRG.11446.11	chr2	26238320	26239214	3	6.10352
MSTRG.11446	NM_001085408	Sdccag3	1	MSTRG.11446.12	chr2	26238320	26239214	4	2.5983
MSTRG.11446	NM_001085408	Sdccag3	1	MSTRG.11446.13	chr2	26238320	26239214	7	2.6901
MSTRG.11446	NM_001085408	Sdccag3	1	MSTRG.11446.14	chr2	26238320	26239214	6	4.54756
MSTRG.11446	NM_172339	Snapc4	21	MSTRG.11446.2	chr2	26233541	26233587	22	3.86341
MSTRG.11446	NM_001085408	Sdccag3	7	MSTRG.11446.6	chr2	26243076	26243191	27	4.19798
MSTRG.11446	NM_001085408	Sdccag3	1	MSTRG.11446.7	chr2	26238320	26239214	8	3.86341
MSTRG.11446	NM_001085408	Sdccag3	1	MSTRG.11446.8	chr2	26238320	26239214	7	8.54159
MSTRG.11446	NM_001085408	Sdccag3	1	MSTRG.11446.9	chr2	26238320	26239214	8	4.19798
MSTRG.11449	NR_110957	Inpp5e	2	MSTRG.11449.1	chr2	26254076	26254212	9	2.67697
MSTRG.11450	NM_153125	Sec16a	23	MSTRG.11450.1	chr2	26284894	26285036	31	7.50635
MSTRG.11455	NM_198725	Egfl7	1	MSTRG.11455.2	chr2	26439384	26439568	9	7.23289
MSTRG.11455	NM_198725	Egfl7	1	MSTRG.11455.3	chr2	26439384	26439568	9	2.97829
MSTRG.11455	NM_001164564	Egfl7	3	MSTRG.11455.6	chr2	26444850	26444966	9	2.73799
MSTRG.11455	NM_001164564	Egfl7	4	MSTRG.11455.8	chr2	26445900	26446015	7	19.0368
MSTRG.11457	NM_026212	Agpat2	3	MSTRG.11457.1	chr2	26451600	26451695	6	8.38195
MSTRG.11464	NM_009298	Surf6	4	MSTRG.11464.1	chr2	26755249	26755452	4	3.26769
MSTRG.11467	NM_013677	Surf1	4	MSTRG.11467.4	chr2	26769695	26769767	8	9.27553
MSTRG.11467	NM_013677	Surf1	4	MSTRG.11467.5	chr2	26769695	26769767	8	7.81218
MSTRG.11468	NM_013678	Surf2	1	MSTRG.11468.1	chr2	26771941	26772023	5	6.49378
MSTRG.11468	NM_013678	Surf2	1	MSTRG.11468.2	chr2	26771941	26772023	6	7.351
MSTRG.11468	NM_013678	Surf2	3	MSTRG.11468.3	chr2	26772948	26773051	5	2.03397
MSTRG.11468	NM_013678	Surf2	1	MSTRG.11468.4	chr2	26771941	26772023	6	5.66186
MSTRG.11470	NM_207234	Rexo4	1	MSTRG.11470.1	chr2	26809083	26810116	3	4.41173
MSTRG.11470	NM_207234	Rexo4	7	MSTRG.11470.3	chr2	26817903	26818243	3	3.47691
MSTRG.11471	NM_001243240	Cacfd1	1	MSTRG.11471.1	chr2	26865446	26865625	5	13.0908
MSTRG.11474	NM_009500	Vav2	25	MSTRG.11474.1	chr2	27174448	27174516	27	7.2058
MSTRG.11474	NM_009500	Vav2	24	MSTRG.11474.4	chr2	27157528	27157630	28	7.2058
MSTRG.11476	NM_001113573	Brd3	11	MSTRG.11476.4	chr2	27319409	27319713	11	4.41173
MSTRG.11493	NM_001005420	Ppp1r26	2	MSTRG.11493.1	chr2	28304212	28304428	4	5.06254
MSTRG.11496	NM_139197	Gbgt1	2	MSTRG.11496.2	chr2	28353189	28353356	8	1.44353
MSTRG.11498	NM_009058	Ralgds	13	MSTRG.11498.5	chr2	28403904	28404025	8	6.33543
MSTRG.11498	NM_009058	Ralgds	15	MSTRG.11498.6	chr2	28404475	28404676	5	6.71152
MSTRG.11499	NM_148928	Gtf3c5	2	MSTRG.11499.3	chr2	28423128	28423304	3	1.5057
MSTRG.11500	NM_001289575	Tsc1	20	MSTRG.11500.4	chr2	28537432	28537554	23	13.3815
MSTRG.11504	NM_172977	Gtf3c4	3	MSTRG.11504.3	chr2	28686022	28686152	6	6.03691
MSTRG.11508	NM_198033	Setx	25	MSTRG.11508.2	chr2	29033035	29033122	4	6.45654
MSTRG.1151	NM_001145800	Igsf9	1	MSTRG.1151.1	chr1	174412344	174412391	19	2.85418
MSTRG.1151	NM_033608	Igsf9	3	MSTRG.1151.3	chr1	174414913	174415101	19	2.85418
MSTRG.1151	NM_033608	Igsf9	15	MSTRG.1151.5	chr1	174425665	174425915	16	2.85418
MSTRG.1151	NM_033608	Igsf9	17	MSTRG.1151.6	chr1	174426282	174426458	14	2.85418
MSTRG.1151	NM_033608	Igsf9	3	MSTRG.1151.7	chr1	174414913	174415101	19	2.85418
MSTRG.11511	NM_133500	Ntng2	3	MSTRG.11511.1	chr2	29052502	29052669	11	2.19839
MSTRG.11511	NM_133500	Ntng2	2	MSTRG.11511.4	chr2	29051167	29051301	9	1.19094
MSTRG.11511	NM_133500	Ntng2	3	MSTRG.11511.6	chr2	29052502	29052669	8	8.16497
MSTRG.11511	NM_133500	Ntng2	2	MSTRG.11511.7	chr2	29051167	29051301	9	2.19304
MSTRG.11514	NM_054050	Rapgef1	24	MSTRG.11514.5	chr2	29593440	29595883	24	2.84847
MSTRG.11514	NM_054050	Rapgef1	21	MSTRG.11514.6	chr2	29591504	29591605	23	2.84847
MSTRG.11520	NM_026615	Urm1	1	MSTRG.11520.1	chr2	29682909	29682955	5	4.08298
MSTRG.11523	NM_001177661	Odf2	1	MSTRG.11523.1	chr2	29745240	29745441	19	4.08298
MSTRG.11523	NM_001177661	Odf2	1	MSTRG.11523.2	chr2	29745240	29745441	19	4.08298
MSTRG.11523	NM_001113214	Odf2	3	MSTRG.11523.7	chr2	29748521	29748674	20	4.08298
MSTRG.11524	NM_028923	Gle1	11	MSTRG.11524.2	chr2	29804676	29804866	16	4.46083
MSTRG.11525	NM_001177668	Sptan1	19	MSTRG.11525.4	chr2	29852257	29852474	22	4.46083
MSTRG.11525	NM_001177668	Sptan1	47	MSTRG.11525.5	chr2	29881531	29881740	33	4.46083
MSTRG.11529	NM_153805	Pkn3	21	MSTRG.11529.1	chr2	29945851	29945931	21	2.11281
MSTRG.11531	NM_025428	Zdhhc12	4	MSTRG.11531.3	chr2	29947925	29948061	4	3.6494
MSTRG.11532	NM_001290503	Zer1	10	MSTRG.11532.1	chr2	29963496	29963642	17	1.60826
MSTRG.11532	NM_001290503	Zer1	11	MSTRG.11532.2	chr2	29963741	29963855	16	1.60826
MSTRG.11532	NM_001290503	Zer1	13	MSTRG.11532.6	chr2	29966182	29966618	14	1.60826
MSTRG.11533	NM_146252	Tbc1d13	10	MSTRG.11533.2	chr2	30004143	30004303	13	2.67145
MSTRG.11533	NM_146252	Tbc1d13	11	MSTRG.11533.4	chr2	30004451	30004508	12	2.67145
MSTRG.11533	NM_146252	Tbc1d13	11	MSTRG.11533.5	chr2	30004451	30004508	11	2.67145
MSTRG.11537	NM_172660	Spout1	12	MSTRG.11537.1	chr2	30033910	30033979	11	1.44507
MSTRG.11538	NM_172404	Kyat1	11	MSTRG.11538.3	chr2	30047445	30047592	13	9.09309
MSTRG.11541	NM_001252570	Phyhd1	6	MSTRG.11541.6	chr2	30132668	30132730	7	5.84979
MSTRG.11543	NM_198304	Nup188	42	MSTRG.11543.1	chr2	30198795	30198868	44	6.32565
MSTRG.11544	NM_001289710	Sh3glb2	9	MSTRG.11544.10	chr2	30210781	30210922	11	1.94254
MSTRG.11544	NM_001346806	Sh3glb2	1	MSTRG.11544.11	chr2	30200329	30200947	10	1.94254
MSTRG.11544	NM_001346806	Sh3glb2	1	MSTRG.11544.12	chr2	30200329	30200947	11	1.43561
MSTRG.11544	NM_001346806	Sh3glb2	1	MSTRG.11544.13	chr2	30200329	30200947	10	2.07279
MSTRG.11544	NM_001289710	Sh3glb2	9	MSTRG.11544.14	chr2	30210781	30210922	11	2.18029
MSTRG.11544	NM_001346806	Sh3glb2	1	MSTRG.11544.15	chr2	30200329	30200947	10	2.18029
MSTRG.11544	NM_001346806	Sh3glb2	1	MSTRG.11544.16	chr2	30200329	30200947	11	2.20616
MSTRG.11544	NM_001346806	Sh3glb2	1	MSTRG.11544.17	chr2	30200329	30200947	9	1.32544
MSTRG.11544	NM_001289710	Sh3glb2	3	MSTRG.11544.19	chr2	30201873	30201973	10	1.58392
MSTRG.11544	NM_001289709	Sh3glb2	3	MSTRG.11544.21	chr2	30201579	30201593	11	3.08412
MSTRG.11544	NM_001346806	Sh3glb2	1	MSTRG.11544.4	chr2	30200329	30200947	10	1.60434
MSTRG.11544	NM_001289710	Sh3glb2	9	MSTRG.11544.5	chr2	30210781	30210922	11	1.37131
MSTRG.11544	NM_001346806	Sh3glb2	1	MSTRG.11544.6	chr2	30200329	30200947	8	1.37131
MSTRG.11544	NM_001346806	Sh3glb2	1	MSTRG.11544.7	chr2	30200329	30200947	9	1.92728
MSTRG.11544	NM_001346806	Sh3glb2	1	MSTRG.11544.8	chr2	30200329	30200947	9	1.35469
MSTRG.11544	NM_001289710	Sh3glb2	9	MSTRG.11544.9	chr2	30210781	30210922	12	1.60434
MSTRG.11548	NR_110963	Dolpp1	1	MSTRG.11548.1	chr2	30247774	30248032	4	2.32363
MSTRG.11550	NM_138748	Ptpa	3	MSTRG.11550.3	chr2	30283836	30283922	10	10.795
MSTRG.11563	NM_170592	Ntmt1	1	MSTRG.11563.2	chr2	30663497	30663603	4	7.18347
MSTRG.11564	NM_133346	Asb6	1	MSTRG.11564.1	chr2	30678618	30680024	5	9.12298
MSTRG.11564	NM_133346	Asb6	3	MSTRG.11564.3	chr2	30680972	30681080	5	8.17826
MSTRG.11567	NM_144884	Tor1a	2	MSTRG.11567.1	chr2	30818995	30819122	6	20.2025
MSTRG.11569	NM_144885	BC005624	1	MSTRG.11569.1	chr2	30828353	30828821	8	12.7462
MSTRG.11571	NM_019406	Fnbp1	4	MSTRG.11571.5	chr2	30938494	30938598	16	4.89349
MSTRG.11571	NM_019406	Fnbp1	4	MSTRG.11571.6	chr2	30938494	30938598	17	4.89349
MSTRG.11571	NR_040334	D330023K18Rik	1	MSTRG.11571.8	chr2	31006569	31006770	2	4.89349
MSTRG.11572	NM_178760	Gpr107	1	MSTRG.11572.1	chr2	31007836	31008001	19	5.36984
MSTRG.11579	NM_007494	Ass1	11	MSTRG.11579.1	chr2	31356353	31356437	15	5.36984
MSTRG.1158	NM_053199	Cadm3	3	MSTRG.1158.2	chr1	175271185	175271354	10	1.31669
MSTRG.11580	NM_001033389	Fubp3	3	MSTRG.11580.4	chr2	31447983	31448016	20	2.69154
MSTRG.11580	NM_001033389	Fubp3	3	MSTRG.11580.5	chr2	31447983	31448016	19	2.69154
MSTRG.11580	NM_001033389	Fubp3	3	MSTRG.11580.6	chr2	31447983	31448016	20	2.69154
MSTRG.11580	NM_001033389	Fubp3	3	MSTRG.11580.7	chr2	31447983	31448016	19	2.69154
MSTRG.11585	NM_001112703	Abl1	1	MSTRG.11585.1	chr2	31544057	31545462	10	6.01073
MSTRG.11588	NM_172268	Nup214	24	MSTRG.11588.1	chr2	31875778	31875877	36	182.592
MSTRG.11591	NM_172661	Prrc2b	23	MSTRG.11591.4	chr2	32076600	32076704	31	2.4292
MSTRG.11591	NM_172661	Prrc2b	24	MSTRG.11591.8	chr2	32076865	32077057	27	2.4292
MSTRG.11592	NM_145145	Pomt1	1	MSTRG.11592.1	chr2	32092203	32092261	19	1.05711
MSTRG.11592	NM_145145	Pomt1	4	MSTRG.11592.3	chr2	32096185	32096235	7	1.05711
MSTRG.11592	NM_145145	Pomt1	13	MSTRG.11592.4	chr2	32104135	32104231	18	2.4292
MSTRG.11593	NM_011675	Uck1	7	MSTRG.11593.2	chr2	32115429	32115625	5	3.74951
MSTRG.11593	NM_011675	Uck1	4	MSTRG.11593.3	chr2	32113797	32113939	6	11.7004
MSTRG.11596	NM_001080968	Golga2	25	MSTRG.11596.1	chr2	32161680	32161836	25	10.9307
MSTRG.11596	NM_001080968	Golga2	25	MSTRG.11596.4	chr2	32161680	32161836	25	10.9307
MSTRG.11596	NM_001080968	Golga2	25	MSTRG.11596.5	chr2	32161680	32161836	25	10.9307
MSTRG.11597	NR_125959	Dnm1	20	MSTRG.11597.5	chr2	32195936	32196085	22	12.4019
MSTRG.11600	NM_001252538	Ciz1	12	MSTRG.11600.3	chr2	32229862	32229986	17	2.52624
MSTRG.11600	NM_001252538	Ciz1	12	MSTRG.11600.5	chr2	32229862	32229986	17	2.52624
MSTRG.11600	NM_001252538	Ciz1	11	MSTRG.11600.6	chr2	32227818	32228015	16	2.52624
MSTRG.11600	NM_001252538	Ciz1	12	MSTRG.11600.7	chr2	32229862	32229986	18	2.52624
MSTRG.11604	NM_001290558	Slc25a25	1	MSTRG.11604.1	chr2	32270007	32271842	10	3.18475
MSTRG.11608	NM_010073	Dpm2	4	MSTRG.11608.1	chr2	32428479	32429091	3	6.2824
MSTRG.11608	NM_010073	Dpm2	1	MSTRG.11608.2	chr2	32426378	32426432	3	13.9445
MSTRG.11610	NM_198191	Pip5kl1	3	MSTRG.11610.1	chr2	32433392	32433445	10	14.5305
MSTRG.11610	NM_198191	Pip5kl1	1	MSTRG.11610.2	chr2	32431238	32431414	9	5.2179
MSTRG.11610	NM_198191	Pip5kl1	6	MSTRG.11610.3	chr2	32434456	32434490	6	2.49303
MSTRG.11610	NM_198191	Pip5kl1	9	MSTRG.11610.5	chr2	32435799	32435949	4	9.59374
MSTRG.11612	NM_001289549	St6galnac6	5	MSTRG.11612.8	chr2	32470301	32470707	5	3.83443
MSTRG.11617	NM_130860	Cdk9	3	MSTRG.11617.2	chr2	32565293	32565464	7	52.6815
MSTRG.11626	NM_178595	Ptrh1	1	MSTRG.11626.1	chr2	32631341	32631415	5	1.44145
MSTRG.11628	NM_009295	Stxbp1	2	MSTRG.11628.3	chr2	32651536	32651690	19	20.4424
MSTRG.11630	NM_199302	Lrsam1	24	MSTRG.11630.1	chr2	32815037	32815133	26	4.73825
MSTRG.11635	NM_019488	Slc2a8	1	MSTRG.11635.1	chr2	32828509	32829252	8	4.80756
MSTRG.11635	NM_019488	Slc2a8	1	MSTRG.11635.2	chr2	32828509	32829252	9	4.69562
MSTRG.11635	NM_019488	Slc2a8	1	MSTRG.11635.3	chr2	32828509	32829252	8	4.3718
MSTRG.11636	NM_178888	Garnl3	24	MSTRG.11636.2	chr2	32902104	32902168	30	1.42837
MSTRG.11637	NM_175211	Ralgps1	12	MSTRG.11637.4	chr2	33029931	33030068	13	1.42837
MSTRG.11637	NM_175211	Ralgps1	13	MSTRG.11637.5	chr2	33115998	33116124	18	1.42837
MSTRG.11645	NM_001290576	Pbx3	1	MSTRG.11645.1	chr2	34026977	34028493	9	7.85929
MSTRG.11645	NM_016768	Pbx3	3	MSTRG.11645.4	chr2	34032269	34032381	8	5.28728
MSTRG.11647	NM_001290626	Mapkap1	9	MSTRG.11647.2	chr2	34452943	34453080	13	2.01679
MSTRG.11647	NM_001290626	Mapkap1	10	MSTRG.11647.5	chr2	34475365	34475462	12	2.01679
MSTRG.11650	NM_025709	Gapvd1	25	MSTRG.11650.2	chr2	34585983	34586200	25	1.65562
MSTRG.11650	NM_025709	Gapvd1	25	MSTRG.11650.7	chr2	34585983	34586200	22	1.65562
MSTRG.11650	NM_025709	Gapvd1	7	MSTRG.11650.8	chr2	34546626	34546735	19	1.65562
MSTRG.11650	NM_025709	Gapvd1	7	MSTRG.11650.9	chr2	34546626	34546735	20	1.65562
MSTRG.11656	NM_001164768	Fbxw2	1	MSTRG.11656.1	chr2	34659884	34661519	7	2.18654
MSTRG.11657	NM_080554	Psmd5	10	MSTRG.11657.1	chr2	34726270	34726482	10	1.49752
MSTRG.11658	NM_012018	Cntrl	42	MSTRG.11658.3	chr2	35031648	35031842	44	4.81016
MSTRG.11658	NM_012018	Cntrl	34	MSTRG.11658.4	chr2	35023251	35023408	34	4.81016
MSTRG.11659	NM_026697	Rab14	3	MSTRG.11659.1	chr2	35039264	35039351	8	22.6349
MSTRG.11663	NM_001145821	Ggta1	3	MSTRG.11663.5	chr2	35268846	35268947	9	4.80496
MSTRG.11663	NM_001145821	Ggta1	3	MSTRG.11663.6	chr2	35268846	35268947	8	5.69447
MSTRG.11665	NM_001001602	Dab2ip	9	MSTRG.11665.3	chr2	35574280	35574458	16	2.79271
MSTRG.11665	NM_001001602	Dab2ip	9	MSTRG.11665.4	chr2	35574280	35574458	17	2.79271
MSTRG.11665	NM_001001602	Dab2ip	9	MSTRG.11665.7	chr2	35574280	35574458	17	2.79271
MSTRG.11665	NM_001001602	Dab2ip	11	MSTRG.11665.8	chr2	35576781	35576933	14	2.79271
MSTRG.11666	NM_029774	Ttll11	3	MSTRG.11666.3	chr2	35650877	35651122	4	2.79271
MSTRG.11672	NM_001159635	Rbm18	2	MSTRG.11672.4	chr2	35976333	35976418	6	8.64319
MSTRG.11672	NM_001159635	Rbm18	3	MSTRG.11672.5	chr2	35978372	35978458	5	2.92866
MSTRG.11676	NM_008969	Ptgs1	4	MSTRG.11676.2	chr2	36093171	36093311	10	2.2565
MSTRG.11676	NM_008969	Ptgs1	4	MSTRG.11676.3	chr2	36093171	36093311	10	2.17775
MSTRG.11682	NM_001100591	Rc3h2	3	MSTRG.11682.3	chr2	37232409	37232516	8	5.04152
MSTRG.11686	NM_146121	Rabgap1	24	MSTRG.11686.2	chr2	37417412	37417483	26	2.73807
MSTRG.11686	NM_146121	Rabgap1	24	MSTRG.11686.3	chr2	37417412	37417483	26	2.73807
MSTRG.11688	NM_009261	Strbp	11	MSTRG.11688.1	chr2	37480698	37480809	18	2.73807
MSTRG.1169	NM_010098	Opn3	4	MSTRG.1169.2	chr1	177622301	177622763	2	4.7427
MSTRG.11691	NM_146122	Dennd1a	19	MSTRG.11691.1	chr2	37992446	37992495	22	5.21403
MSTRG.11691	NM_146122	Dennd1a	19	MSTRG.11691.3	chr2	37992446	37992495	23	5.21403
MSTRG.11691	NM_146122	Dennd1a	20	MSTRG.11691.4	chr2	38015327	38015370	22	5.21403
MSTRG.11691	NM_146122	Dennd1a	13	MSTRG.11691.5	chr2	37858894	37858994	18	5.21403
MSTRG.11693	NM_010710	Lhx2	1	MSTRG.11693.2	chr2	38206828	38207413	4	9.30508
MSTRG.11693	NM_010710	Lhx2	1	MSTRG.11693.3	chr2	38206828	38207413	5	4.79629
MSTRG.11699	NM_010264	Nr6a1	9	MSTRG.11699.4	chr2	38728115	38728159	3	1.38525
MSTRG.1170	NM_012012	Exo1	11	MSTRG.1170.2	chr1	177829520	177829763	15	3.87015
MSTRG.1170	NM_012012	Exo1	10	MSTRG.1170.3	chr1	177826259	177826484	3	3.967
MSTRG.11718	NM_028809	Arpc5l	3	MSTRG.11718.2	chr2	38869243	38869419	4	3.38435
MSTRG.11718	NM_028809	Arpc5l	4	MSTRG.11718.3	chr2	38870578	38871392	3	4.61916
MSTRG.11719	NM_029793	Golga1	19	MSTRG.11719.1	chr2	38908476	38908550	24	4.61916
MSTRG.11719	NM_001290649	Golga1	19	MSTRG.11719.5	chr2	38911580	38911670	23	4.61916
MSTRG.11719	NM_001290649	Golga1	4	MSTRG.11719.6	chr2	38875591	38875650	19	4.61916
MSTRG.11719	NM_001290649	Golga1	21	MSTRG.11719.7	chr2	38920195	38920243	21	4.61916
MSTRG.11720	NM_178778	Scai	11	MSTRG.11720.2	chr2	38962728	38962826	18	1.72007
MSTRG.11720	NM_178778	Scai	12	MSTRG.11720.3	chr2	38963827	38963923	17	1.72007
MSTRG.11734	NM_172662	Gtdc1	10	MSTRG.11734.2	chr2	44715811	44715846	11	2.63427
MSTRG.11735	NM_001289521	Zeb2	1	MSTRG.11735.1	chr2	44839032	44844673	11	1.74421
MSTRG.11737	NM_007396	Acvr2a	1	MSTRG.11737.1	chr2	48669629	48670346	10	7.58108
MSTRG.11739	NM_029924	Mbd5	3	MSTRG.11739.2	chr2	48942110	48942172	5	4.17724
MSTRG.11743	NM_172663	Epc2	12	MSTRG.11743.3	chr2	49402966	49403125	13	2.24541
MSTRG.11745	NM_027990	Lypd6b	7	MSTRG.11745.2	chr2	49797965	49798116	6	4.63582
MSTRG.11746	NM_177139	Lypd6	2	MSTRG.11746.3	chr2	50020989	50021177	6	4.08962
MSTRG.11747	NM_001348198	Mmadhc	1	MSTRG.11747.1	chr2	50135401	50135922	7	28.9528
MSTRG.1175	NM_001099637	Cep170	13	MSTRG.1175.2	chr1	178704565	178705041	18	1.73446
MSTRG.1175	NM_001099637	Cep170	3	MSTRG.1175.9	chr1	178667659	178667752	20	1.73446
MSTRG.11757	NM_175238	Rif1	24	MSTRG.11757.2	chr2	51960955	51961157	36	6.23046
MSTRG.11757	NM_175238	Rif1	24	MSTRG.11757.3	chr2	51960955	51961157	35	6.23046
MSTRG.11757	NM_175238	Rif1	25	MSTRG.11757.4	chr2	51962421	51962520	34	6.23046
[truncated: 10,256 more rows]

## Sheet: P3
Gene ID	RefSeq ID	Gene Symbol	Exon	Transcript ID	Chromosome	Start	End	Exon Number	Expression (TPM) P3
[truncated: 11,199 more rows]

[truncated: 2 more sheets: P6, P9]
