# Supplementary material for: Identification of novel transcripts and peptides in developing murine lens
Source: Sci Rep. 2018 Jul 24;8:11162. doi: 10.1038/s41598-018-28727-w (PMC6057992; doi:10.1038/s41598-018-28727-w)
Supplement: Supplementary file 5 — Supplementary Table 4 [file 41598_2018_28727_MOESM5_ESM.xlsx]

## Sheet: E15
Sample	Fusion genes	Chromosome 1	Base 1	Strand 1	Chromosome 2	Base2	Strand 2	Gap (kb)	Spanning Pairs	Spanning Reads	Inframe	Aligns	Rearrangement	Contig	Contig Break	Classification	Known
SRR2039769	Cryba2:Cryba1	chr1	74892727	-	chr11	77721030	-	Inf	11	1	TRUE	TRUE	TRUE	SRR2039769.1738942/1	47	HighConfidence	-
SRR2039770	Cryba2:Cryba4	chr1	74891946	-	chr5	112248317	-	Inf	2	1	TRUE	TRUE	TRUE	SRR2039770.9577566/2	68	HighConfidence	-
SRR2039770	Cryga:Cnpy4	chr1	65103360	-	chr5	138190270	+	Inf	0	1	FALSE	TRUE	TRUE	SRR2039770.1098768/1	44	MediumConfidence	-
SRR2039769	Cryga:Crygn	chr1	65103329	-	chr5	24756285	-	Inf	3	1	TRUE	TRUE	TRUE	SRR2039769.13666253/2	37	HighConfidence	-
SRR2039769	Crygb:Crygn	chr1	65082247	-	chr5	24756285	-	Inf	2	1	TRUE	TRUE	TRUE	SRR2039769.4647978/2	31	HighConfidence	-
SRR2039769	Crygd:Cryba4	chr1	65062182	-	chr5	112246818	-	Inf	2	1	FALSE	TRUE	TRUE	SRR2039769.4358910/1	46	HighConfidence	-
SRR2039769	Crygd:Crybb3	chr1	65063059	-	chr5	113076071	-	Inf	2	1	FALSE	TRUE	TRUE	SRR2039769.13207924/1	57	HighConfidence	-
SRR2039769	Crygd:Crygn	chr1	65063394	-	chr5	24756285	-	Inf	3	1	TRUE	TRUE	TRUE	SRR2039769.12815400/2	34	HighConfidence	-
SRR2039770	Cryge:Ttc5	chr1	65048896	-	chr14	50785518	-	Inf	0	1	FALSE	TRUE	TRUE	SRR2039770.11863473/2	47	MediumConfidence	-
SRR2039769	Crygf:Capn3	chr1	65926520	+	chr2	120504096	+	Inf	2	1	FALSE	TRUE	TRUE	SRR2039769.3464210/1	70	HighConfidence	-
SRR2039769	Gas5:Cdc42	chr1	161035804	+	chr4	137336129	-	Inf	0	1	FALSE	TRUE	TRUE	SRR2039769.3236101/2	69	MediumConfidence	-
SRR2039769	Iars2:Nagk	chr1	185315894	-	chr6	83796907	+	Inf	0	1	TRUE	TRUE	TRUE	SRR2039769.5791921/2	57	MediumConfidence	-
SRR2039769	Mpzl1:Vapa	chr1	165604610	-	chr17	65582753	-	Inf	0	1	FALSE	TRUE	TRUE	SRR2039769.5721851/2	51	MediumConfidence	-
SRR2039770	Sdccag8:Sfpq	chr1	176919686	+	chr4	127035808	+	Inf	0	1	FALSE	TRUE	TRUE	SRR2039770.11396314/2	48	MediumConfidence	-
SRR2039770	Stk17b:Dst	chr1	53785074	-	chr1	34086242	+	19698.8	0	1	FALSE	TRUE	TRUE	SRR2039770.2155187/1	47	MediumConfidence	-
SRR2039770	Ufc1:Ecd	chr1	171294634	-	chr14	20320951	-	Inf	0	1	TRUE	TRUE	TRUE	SRR2039770.8600645/2	58	MediumConfidence	-
SRR2039769	Ufc1:Fbxo16	chr1	171294634	-	chr14	65303100	+	Inf	0	1	FALSE	TRUE	TRUE	SRR2039769.12850467/2	43	MediumConfidence	-
SRR2039770	Cpsf6:Cand1	chr10	117376839	-	chr10	119227546	-	1850.7	0	1	FALSE	TRUE	TRUE	SRR2039770.5602076/1	65	MediumConfidence	-
SRR2039769	Cpsf6:Katnal2	chr10	117355935	-	chr18	77007883	-	Inf	0	1	FALSE	TRUE	TRUE	SRR2039769.1696011/2	49	MediumConfidence	-
SRR2039769	Cpsf6:Spag5	chr10	117355935	-	chr11	78319986	+	Inf	0	1	FALSE	TRUE	TRUE	SRR2039769.11609595/1	41	MediumConfidence	-
SRR2039770	Epb4.1l2:Hbs1l	chr10	25473163	+	chr10	21336967	+	4136.19	0	1	FALSE	TRUE	TRUE	SRR2039770.2343678/2	31	MediumConfidence	-
SRR2039770	Hnrnph3:Cdc123	chr10	63015802	-	chr2	5807506	-	Inf	0	1	FALSE	TRUE	TRUE	SRR2039770.9895827/1	41	MediumConfidence	-
SRR2039769	Rab36:Sptan1	chr10	75037321	+	chr2	30029620	+	Inf	0	1	FALSE	TRUE	TRUE	SRR2039769.841101/1	62	MediumConfidence	-
SRR2039769	Samd5:Sash1	chr10	9674505	-	chr10	8850491	-	824.017	2	1	TRUE	TRUE	FALSE	SRR2039769.6390798/2	39	HighConfidence	-
SRR2039770	Tmbim4:Kif21a	chr10	120217609	+	chr15	90991825	-	Inf	0	1	TRUE	TRUE	TRUE	SRR2039770.8124924/1	52	MediumConfidence	-
SRR2039770	Abr:Crk	chr11	76571031	-	chr11	75692197	+	878.833	0	1	TRUE	TRUE	TRUE	SRR2039770.11500261/2	46	MediumConfidence	-
SRR2039769	Armc7:Rheb	chr11	115476265	+	chr5	24817831	-	Inf	0	1	TRUE	TRUE	TRUE	SRR2039769.12383159/1	58	MediumConfidence	-
SRR2039769	Ascc2:Fbf1	chr11	4670462	+	chr11	116165912	-	111495	0	1	TRUE	TRUE	TRUE	SRR2039769.8713871/2	32	MediumConfidence	-
SRR2039769	Ccdc55:Blmh	chr11	77076654	-	chr11	76986476	+	90.181	0	1	FALSE	TRUE	TRUE	SRR2039769.13097531/2	61	MediumConfidence	-
SRR2039770	Cryba1:Ppp5c	chr11	77722609	-	chr7	17015398	-	Inf	1	1	FALSE	TRUE	TRUE	SRR2039770.1550521/1	39	HighConfidence	-
SRR2039769	Cryba1:Ssr3	chr11	77725283	-	chr3	65391451	-	Inf	1	1	FALSE	TRUE	TRUE	SRR2039769.8468688/1	64	HighConfidence	-
SRR2039770	Ctns:Fam175b	chr11	73191678	-	chr7	132883035	+	Inf	0	1	FALSE	TRUE	TRUE	SRR2039770.7081173/1	54	MediumConfidence	-
SRR2039769	Dus1l:Crybb3	chr11	120793028	-	chr5	113076071	-	Inf	0	1	TRUE	TRUE	TRUE	SRR2039769.684063/1	32	MediumConfidence	-
SRR2039770	Ewsr1:Gm12031	chr11	5078473	-	chr11	20145694	-	15067.2	45	21	FALSE	TRUE	TRUE	SRR2039770.10630239/2	34	HighConfidence	-
SRR2039769	Gck:Nap1l4	chr11	5949555	-	chr7	143529557	-	Inf	0	1	TRUE	TRUE	TRUE	SRR2039769.12237787/1	33	MediumConfidence	-
SRR2039770	Hba-a2:Mprip	chr11	32297080	+	chr11	59748547	+	27451.5	0	1	FALSE	TRUE	TRUE	SRR2039770.6532968/2	50	MediumConfidence	-
SRR2039769	Hnrnph1:Ube3c	chr11	50378427	+	chr5	29658210	+	Inf	0	1	FALSE	TRUE	TRUE	SRR2039769.5375287/1	54	MediumConfidence	-
SRR2039769	Kcnj12:Map2k3	chr11	61022850	+	chr11	60941880	+	80.967	0	1	FALSE	TRUE	TRUE	SRR2039769.6089140/2	47	MediumConfidence	-
SRR2039770	Mrpl10:Ccr4	chr11	97041652	+	chr9	114493055	-	Inf	0	1	FALSE	TRUE	TRUE	SRR2039770.5581418/1	48	MediumConfidence	-
SRR2039770	Mtmr3:Slc1a4	chr11	4594603	-	chr11	20320234	-	15725.6	0	1	FALSE	TRUE	TRUE	SRR2039770.3930373/1	33	MediumConfidence	-
SRR2039769	Pgs1:L3mbtl3	chr11	118014722	+	chr10	26352375	-	Inf	0	1	TRUE	TRUE	TRUE	SRR2039769.8697372/1	37	MediumConfidence	-
SRR2039769	Pitpnc1:Wdtc1	chr11	107469891	-	chr4	133323974	-	Inf	0	1	TRUE	TRUE	TRUE	SRR2039769.6740631/1	38	MediumConfidence	-
SRR2039769	Rnu1a1:Prox1	chr11	87423030	+	chr1	190123405	-	Inf	0	1	FALSE	TRUE	TRUE	SRR2039769.8329283/2	43	MediumConfidence	-
SRR2039769	Sptbn1:St13	chr11	30109948	-	chr15	81389696	-	Inf	0	1	FALSE	TRUE	TRUE	SRR2039769.618535/2	41	MediumConfidence	-
SRR2039770	Sptbn1:Ubtf	chr11	30267948	-	chr11	102316473	-	72048.5	0	1	FALSE	TRUE	TRUE	SRR2039770.10340036/1	38	MediumConfidence	-
SRR2039769	Pxdn:Cnot1	chr12	29999273	+	chr8	95728732	-	Inf	0	1	TRUE	TRUE	TRUE	SRR2039769.8286525/1	69	MediumConfidence	-
SRR2039769	Scfd1:Ap4s1	chr12	51377636	+	chr12	51716942	+	339.31	0	1	FALSE	TRUE	FALSE	SRR2039769.134101/2	43	MediumConfidence	-
SRR2039770	Setd3:Ppp2r5c	chr12	108157754	-	chr12	110561298	+	2403.54	0	1	TRUE	TRUE	TRUE	SRR2039770.6895373/2	35	MediumConfidence	-
SRR2039770	Srsf5:mt-Atp8	chr12	80945548	+	chrM	7766	+	Inf	0	1	FALSE	TRUE	TRUE	SRR2039770.75608/2	51	MediumConfidence	-
SRR2039770	Srsf5:Wwp2	chr12	80949604	+	chr8	107517901	+	Inf	0	1	FALSE	TRUE	TRUE	SRR2039770.5753961/2	66	MediumConfidence	-
SRR2039770	Cdk13:Rheb	chr13	17763104	-	chr5	24817831	-	Inf	0	1	TRUE	TRUE	TRUE	SRR2039770.4091830/2	53	MediumConfidence	-
SRR2039769	Erbb2ip:Nln	chr13	103920246	-	chr13	104073022	-	152.772	0	1	FALSE	TRUE	TRUE	SRR2039769.10686270/2	32	MediumConfidence	-
SRR2039770	Fcho2:Pmp22	chr13	98815076	-	chr11	63133128	+	Inf	0	1	TRUE	TRUE	TRUE	SRR2039770.12573680/1	63	MediumConfidence	-
SRR2039770	Mast4:Slc30a5	chr13	102758502	-	chr13	100829022	-	1929.48	0	1	FALSE	TRUE	FALSE	SRR2039770.949730/1	50	MediumConfidence	-
SRR2039769	Net1:Cryba1	chr13	3888871	-	chr11	77721030	-	Inf	0	1	FALSE	TRUE	TRUE	SRR2039769.11916774/2	51	MediumConfidence	-
SRR2039770	Net1:Drosha	chr13	3907797	-	chr15	12912511	+	Inf	0	1	TRUE	TRUE	TRUE	SRR2039770.2246379/2	46	MediumConfidence	-
SRR2039770	Nid1:Rhobtb3	chr13	13509545	+	chr13	75876267	-	62366.7	0	1	FALSE	TRUE	TRUE	SRR2039770.10832596/1	50	MediumConfidence	-
SRR2039770	Nsd1:Vcpip1	chr13	55214150	+	chr1	9737052	-	Inf	0	1	FALSE	TRUE	TRUE	SRR2039770.5878459/2	54	MediumConfidence	-
SRR2039770	Rnf180:Mnat1	chr13	105246663	-	chr12	73219021	+	Inf	0	1	TRUE	TRUE	TRUE	SRR2039770.4926713/1	58	MediumConfidence	-
SRR2039770	Wnk2:Fermt2	chr13	49146552	-	chr14	45504730	-	Inf	0	1	FALSE	TRUE	TRUE	SRR2039770.5204596/1	40	MediumConfidence	-
SRR2039769	Zfp369:Gdi2	chr13	65285016	+	chr13	3548863	+	61736.2	0	1	FALSE	TRUE	TRUE	SRR2039769.227416/1	66	MediumConfidence	-
SRR2039770	Abcc4:Ppp2r2a	chr14	118553284	-	chr14	67038972	-	51514.3	0	1	FALSE	TRUE	FALSE	SRR2039770.13438189/1	36	MediumConfidence	-
SRR2039770	Gm29266:Spata13	chr14	60485486	+	chr14	60690854	+	205.372	1	1	FALSE	TRUE	FALSE	SRR2039770.4636485/1	46	HighConfidence	-
SRR2039770	Lats2:Vwa8	chr14	57733878	-	chr14	78982236	+	21248.4	0	1	TRUE	TRUE	TRUE	SRR2039770.11913641/2	49	MediumConfidence	-
SRR2039770	Pcca:Prkg1	chr14	122534459	+	chr19	30786971	-	Inf	0	1	TRUE	TRUE	TRUE	SRR2039770.5381519/1	34	MediumConfidence	-
SRR2039770	Fbxo4:Nup155	chr15	3968907	-	chr15	8115479	+	4146.57	0	1	FALSE	TRUE	TRUE	SRR2039770.3196410/1	54	MediumConfidence	-
SRR2039770	Sbf1:Aldoa	chr15	89315062	-	chr7	126797776	-	Inf	0	1	FALSE	TRUE	TRUE	SRR2039770.10058415/2	40	MediumConfidence	-
SRR2039770	Kalrn:Dnm1l	chr16	34332124	-	chr16	16346145	-	17986	0	1	TRUE	TRUE	FALSE	SRR2039770.2024113/1	55	MediumConfidence	-
SRR2039770	Scaf4:Pign	chr16	90242527	-	chr1	105566250	-	Inf	0	1	TRUE	TRUE	TRUE	SRR2039770.9926509/1	34	MediumConfidence	-
SRR2039770	Zc3h7a:Tor1aip2	chr16	11156020	-	chr1	156051294	+	Inf	0	1	TRUE	TRUE	TRUE	SRR2039770.4450445/2	56	MediumConfidence	-
SRR2039770	Akap8:Daxx	chr17	32321085	-	chr17	33915343	+	1594.26	0	1	FALSE	TRUE	TRUE	SRR2039770.9715609/1	50	MediumConfidence	-
SRR2039769	Crebrf:Dcaf8	chr17	26739668	+	chr1	172188939	+	Inf	0	1	FALSE	TRUE	TRUE	SRR2039769.11748934/1	63	MediumConfidence	-
SRR2039769	Cryaa:Ivns1abp	chr17	31677933	+	chr1	151344578	+	Inf	0	1	FALSE	TRUE	TRUE	SRR2039769.10808382/2	36	MediumConfidence	-
SRR2039770	Cryaa:Nap1l4	chr17	31677933	+	chr7	143541778	-	Inf	2	1	FALSE	TRUE	TRUE	SRR2039770.4567977/2	60	HighConfidence	-
SRR2039769	Cryaa:Renbp	chr17	31679681	+	chrX	73930080	-	Inf	0	1	TRUE	TRUE	TRUE	SRR2039769.11942465/2	29	MediumConfidence	-
SRR2039769	Cryaa:Tceb2	chr17	31679681	+	chr17	23827573	-	7852.11	0	1	TRUE	TRUE	TRUE	SRR2039769.5151747/2	57	MediumConfidence	-
SRR2039770	Dynlt1b:Tmem181a	chr17	6430238	+	chr17	6280598	+	149.637	0	1	FALSE	TRUE	TRUE	SRR2039770.8351955/1	39	MediumConfidence	-
SRR2039770	Hnrnpm:2810408M09Rik	chr17	33652273	-	chr2	165493324	-	Inf	0	1	FALSE	TRUE	TRUE	SRR2039770.8961266/2	31	MediumConfidence	-
SRR2039769	Ppm1b:Gpr137b	chr17	85005566	+	chr13	13374408	-	Inf	0	1	TRUE	TRUE	TRUE	SRR2039769.13582311/1	68	MediumConfidence	-
SRR2039770	Tcp1:Acat2	chr17	12923693	+	chr17	12960129	-	36.435	2	1	FALSE	TRUE	TRUE	SRR2039770.9141368/2	47	HighConfidence	-
SRR2039770	Trerf1:Paip2b	chr17	47141909	+	chr6	83831328	-	Inf	0	1	FALSE	TRUE	TRUE	SRR2039770.5253911/2	46	MediumConfidence	-
SRR2039770	Wdr4:Sp3os	chr17	31519849	-	chr2	72987528	+	Inf	0	1	FALSE	TRUE	TRUE	SRR2039770.4664262/1	40	MediumConfidence	-
SRR2039770	Zfp160:Srsf1	chr17	21020834	+	chr11	88049977	+	Inf	0	1	FALSE	TRUE	TRUE	SRR2039770.10814657/1	48	MediumConfidence	-
SRR2039769	Zfp763:Ptov1	chr17	33033282	-	chr7	44867512	-	Inf	0	1	TRUE	TRUE	TRUE	SRR2039769.11285342/2	68	MediumConfidence	-
SRR2039770	Atl3:Rtn3	chr19	7494661	+	chr19	7435138	-	59.519	0	1	TRUE	TRUE	TRUE	SRR2039770.12026056/1	58	MediumConfidence	-
SRR2039770	Cdca5:Sf1	chr19	6090524	+	chr19	6365664	+	275.143	0	1	FALSE	TRUE	FALSE	SRR2039770.3413163/2	54	MediumConfidence	-
SRR2039770	Dnmbp:Rbm14	chr19	43866589	-	chr19	4804015	-	39062.6	0	1	FALSE	TRUE	FALSE	SRR2039770.6018427/1	53	MediumConfidence	-
SRR2039770	Incenp:Ccl25	chr19	9893273	-	chr8	4353883	+	Inf	0	1	TRUE	TRUE	TRUE	SRR2039770.6403211/2	45	MediumConfidence	-
SRR2039769	Kdm2a:Pcca	chr19	4342847	-	chr14	122876764	+	Inf	0	1	TRUE	TRUE	TRUE	SRR2039769.5814286/2	63	MediumConfidence	-
SRR2039769	Pygm:Crygf	chr19	6386374	+	chr1	65926538	+	Inf	0	1	FALSE	TRUE	TRUE	SRR2039769.10194093/2	55	MediumConfidence	-
SRR2039770	Snx32:Far1	chr19	5510333	-	chr7	113561376	+	Inf	0	1	FALSE	TRUE	TRUE	SRR2039770.7112806/2	31	MediumConfidence	-
SRR2039769	Trim8:Sufu	chr19	46503013	+	chr19	46473572	+	29.437	0	1	FALSE	TRUE	TRUE	SRR2039769.9412423/2	39	MediumConfidence	-
SRR2039770	Ttc9c:Npm1	chr19	8818436	-	chr11	33154060	-	Inf	0	1	FALSE	TRUE	TRUE	SRR2039770.4041562/2	58	MediumConfidence	-
SRR2039770	Baz2b:Psmd14	chr2	60076870	-	chr2	61760636	+	1683.77	0	1	FALSE	TRUE	TRUE	SRR2039770.4714393/2	55	MediumConfidence	-
SRR2039770	Cacnb2:Prpf18	chr2	14614356	+	chr2	4638995	-	9975.36	0	1	TRUE	TRUE	TRUE	SRR2039770.5418469/1	47	MediumConfidence	-
SRR2039770	Epc2:R3hdm1	chr2	49488848	+	chr1	128193460	+	Inf	0	1	FALSE	TRUE	TRUE	SRR2039770.5367602/2	60	MediumConfidence	-
SRR2039770	Etl4:Tdrd7	chr2	20530242	+	chr4	46034296	+	Inf	0	1	FALSE	TRUE	TRUE	SRR2039770.6078812/2	46	MediumConfidence	-
SRR2039770	Gm4724:Srsf1	chr2	175424763	-	chr11	88049977	+	Inf	0	1	FALSE	TRUE	TRUE	SRR2039770.6852756/2	50	MediumConfidence	-
SRR2039769	Gtf3c5:Nfx1	chr2	28571113	-	chr4	41003018	+	Inf	0	1	TRUE	TRUE	TRUE	SRR2039769.4480469/2	57	MediumConfidence	-
SRR2039770	Meis2:Gpr137b	chr2	116049084	-	chr13	13374408	-	Inf	0	1	FALSE	TRUE	TRUE	SRR2039770.11683766/2	57	MediumConfidence	-
SRR2039770	Mllt10:Dnajc1	chr2	18055371	+	chr2	18231823	-	176.453	8	1	FALSE	TRUE	TRUE	SRR2039770.1246396/1	52	HighConfidence	-
SRR2039770	Myef2:Tia1	chr2	125100319	-	chr6	86420324	+	Inf	0	1	TRUE	TRUE	TRUE	SRR2039770.1362023/1	60	MediumConfidence	-
SRR2039770	Nfs1:Gtf3c5	chr2	156131653	-	chr2	28578074	-	127554	0	1	TRUE	TRUE	FALSE	SRR2039770.1519722/1	44	MediumConfidence	-
SRR2039770	Pcna:Cdc123	chr2	132251244	-	chr2	5821382	-	126430	0	1	TRUE	TRUE	FALSE	SRR2039770.1510671/2	63	MediumConfidence	-
SRR2039770	Rae1:Ubr3	chr2	173000376	+	chr2	69965374	+	103035	0	1	FALSE	TRUE	TRUE	SRR2039770.2203457/2	61	MediumConfidence	-
SRR2039770	Snta1:Cryge	chr2	154403722	-	chr1	65048896	-	Inf	0	1	FALSE	TRUE	TRUE	SRR2039770.3926175/1	67	MediumConfidence	-
SRR2039769	Tanc1:Hnrnpa3	chr2	59612196	+	chr2	75661466	+	16049.3	0	1	FALSE	TRUE	FALSE	SRR2039769.4384548/1	36	MediumConfidence	-
SRR2039769	Tti1:Actr5	chr2	158028374	-	chr2	158631463	+	603.086	0	1	FALSE	TRUE	TRUE	SRR2039769.10361081/1	30	MediumConfidence	-
SRR2039769	Vps16:Rrbp1	chr2	130438684	+	chr2	143947929	-	13509.2	0	1	TRUE	TRUE	TRUE	SRR2039769.2195682/1	41	MediumConfidence	-
SRR2039770	Yme1l1:Ppib	chr2	23175252	+	chr9	66066295	+	Inf	0	1	FALSE	TRUE	TRUE	SRR2039770.8474214/2	61	MediumConfidence	-
SRR2039769	Ankrd13c:Srsf11	chr3	157975294	+	chr3	158026858	-	51.563	0	1	TRUE	TRUE	TRUE	SRR2039769.9241490/1	36	MediumConfidence	-
SRR2039770	Ash1l:Exoc6	chr3	88966328	+	chr19	37571858	+	Inf	0	1	TRUE	TRUE	TRUE	SRR2039770.3082535/2	47	MediumConfidence	-
SRR2039770	Cenpe:Chtop	chr3	135217372	+	chr3	90503279	-	44714.1	0	1	TRUE	TRUE	TRUE	SRR2039770.8365620/1	39	MediumConfidence	-
SRR2039770	Lrba:Tenm3	chr3	86542711	+	chr8	48674722	-	Inf	0	1	TRUE	TRUE	TRUE	SRR2039770.2398990/1	43	MediumConfidence	-
SRR2039769	Mcl1:Snx27	chr3	95660008	+	chr3	94562000	-	1098.01	0	1	FALSE	TRUE	TRUE	SRR2039769.4576685/1	56	MediumConfidence	-
SRR2039769	Rapgef2:Daam1	chr3	79286464	-	chr12	71895727	+	Inf	0	1	TRUE	TRUE	TRUE	SRR2039769.10180425/1	68	MediumConfidence	-
SRR2039769	Rnf13:Gm15417	chr3	57769120	+	chr3	89397959	+	31628.8	0	1	FALSE	TRUE	FALSE	SRR2039769.5552736/1	39	MediumConfidence	-
SRR2039769	Scamp3:Crybb1	chr3	89179223	+	chr5	112259375	+	Inf	0	1	FALSE	TRUE	TRUE	SRR2039769.1322844/2	45	MediumConfidence	-
SRR2039770	Cdk5rap2:Ylpm1	chr4	70264491	-	chr12	85064971	+	Inf	0	1	TRUE	TRUE	TRUE	SRR2039770.7298494/1	52	MediumConfidence	-
SRR2039770	Eif3i:Htt	chr4	129596874	-	chr5	34852083	+	Inf	0	1	FALSE	TRUE	TRUE	SRR2039770.6479769/2	36	MediumConfidence	-
SRR2039770	Epb4.1:Pcnt	chr4	132070628	-	chr10	76370079	-	Inf	0	1	FALSE	TRUE	TRUE	SRR2039770.3697440/2	34	MediumConfidence	-
SRR2039770	Macf1:Akirin1	chr4	123683970	-	chr4	123743573	-	59.6	0	1	TRUE	TRUE	TRUE	SRR2039770.267375/1	44	MediumConfidence	-
SRR2039770	Mrps15:Unc13b	chr4	126050528	+	chr4	43259462	+	82791.1	0	1	TRUE	TRUE	TRUE	SRR2039770.4603838/1	46	MediumConfidence	-
SRR2039769	Necap2:Slc2a1	chr4	141072529	-	chr4	119134369	+	21938.2	0	1	TRUE	TRUE	TRUE	SRR2039769.1276683/1	40	MediumConfidence	-
SRR2039769	Plaa:Ift74	chr4	94602877	-	chr4	94678265	+	75.387	0	1	FALSE	TRUE	TRUE	SRR2039769.12987265/2	38	MediumConfidence	-
SRR2039769	Pnisr:Fam175a	chr4	21869615	+	chr5	100806489	-	Inf	0	1	TRUE	TRUE	TRUE	SRR2039769.5063948/2	45	MediumConfidence	-
SRR2039770	Ptprd:Pex2	chr4	76449643	-	chr3	5563729	-	Inf	0	1	FALSE	TRUE	TRUE	SRR2039770.1667429/1	52	MediumConfidence	-
SRR2039770	Pum1:Mov10	chr4	130701110	+	chr3	104805107	-	Inf	0	1	FALSE	TRUE	TRUE	SRR2039770.7925449/1	43	MediumConfidence	-
SRR2039769	Raver2:Hp1bp3	chr4	101069329	+	chr4	138221526	+	37152.2	0	1	TRUE	TRUE	FALSE	SRR2039769.7824690/1	46	MediumConfidence	-
SRR2039770	Rragd:Grb10	chr4	32996097	+	chr11	11987674	-	Inf	0	1	FALSE	TRUE	TRUE	SRR2039770.8443645/1	34	MediumConfidence	-
SRR2039769	Ski:Mfsd11	chr4	155221552	-	chr11	116854000	+	Inf	0	1	TRUE	TRUE	TRUE	SRR2039769.6165214/2	55	MediumConfidence	-
SRR2039769	Srsf4:Exoc4	chr4	131873870	+	chr6	33579982	+	Inf	0	1	FALSE	TRUE	TRUE	SRR2039769.2800648/1	69	MediumConfidence	-
SRR2039770	Ubr4:Mycn	chr4	139453279	+	chr12	12937610	-	Inf	0	1	FALSE	TRUE	TRUE	SRR2039770.988267/1	35	MediumConfidence	-
SRR2039769	Ybx1:Ttc33	chr4	119293742	-	chr15	5208369	+	Inf	0	1	TRUE	TRUE	TRUE	SRR2039769.8159244/1	52	MediumConfidence	-
SRR2039770	Zbtb17:Cryba2	chr4	141447337	+	chr1	74890673	-	Inf	0	1	FALSE	TRUE	TRUE	SRR2039770.11417425/2	48	MediumConfidence	-
SRR2039769	Add1:Uhrf2	chr5	34573913	+	chr19	30039064	+	Inf	0	1	FALSE	TRUE	TRUE	SRR2039769.12024378/2	36	MediumConfidence	-
SRR2039769	Cryba4:Crybb3	chr5	112248175	-	chr5	113076071	-	827.888	5	1	TRUE	TRUE	TRUE	SRR2039769.5379763/1	49	HighConfidence	-
SRR2039770	Crybb1:Cryba1	chr5	112259375	+	chr11	77721030	-	Inf	41	2	TRUE	TRUE	TRUE	SRR2039770.1628150/2	46	HighConfidence	-
SRR2039769	Crybb1:Cryba2	chr5	112259375	+	chr1	74892087	-	Inf	3	1	TRUE	TRUE	TRUE	SRR2039769.13280677/2	57	HighConfidence	-
SRR2039769	Crybb1:Crybb3	chr5	112263643	+	chr5	113076071	-	812.426	11	1	FALSE	TRUE	TRUE	SRR2039769.1276108/2	36	HighConfidence	-
SRR2039769	Crybb1:Crybb3	chr5	112259375	+	chr5	113078515	-	819.149	10	1	TRUE	TRUE	TRUE	SRR2039769.861573/1	59	HighConfidence	-
SRR2039769	Crybb1:Crygd	chr5	112263643	+	chr1	65062182	-	Inf	3	1	TRUE	TRUE	TRUE	SRR2039769.2927507/2	70	HighConfidence	-
SRR2039769	Crybb1:Sh3glb2	chr5	112257557	+	chr2	30347104	-	Inf	1	1	TRUE	TRUE	TRUE	SRR2039769.3268061/1	68	HighConfidence	-
SRR2039769	Crybb3:Crybb1	chr5	113079760	-	chr5	112263511	+	816.254	11	1	TRUE	TRUE	TRUE	SRR2039769.3765080/2	43	HighConfidence	-
SRR2039769	Crygn:Ddx26b	chr5	24756037	-	chrX	56496516	+	Inf	1	1	TRUE	TRUE	TRUE	SRR2039769.742225/2	34	HighConfidence	-
SRR2039769	Crygn:Uchl1	chr5	24756037	-	chr5	66683689	+	41927.7	0	1	TRUE	TRUE	TRUE	SRR2039769.3537826/1	46	MediumConfidence	-
SRR2039769	Fip1l1:Nrip1	chr5	74572585	+	chr16	76295015	-	Inf	0	1	FALSE	TRUE	TRUE	SRR2039769.9657926/2	31	MediumConfidence	-
SRR2039770	Gna12:Wdr19	chr5	140785397	-	chr5	65220436	+	75565	0	1	TRUE	TRUE	TRUE	SRR2039770.3408501/2	62	MediumConfidence	-
SRR2039769	Katnal1:Fars2	chr5	148995118	-	chr13	36204509	+	Inf	0	1	FALSE	TRUE	TRUE	SRR2039769.11889081/1	57	MediumConfidence	-
SRR2039769	Ksr2:Igsf9	chr5	117415008	+	chr1	172484281	+	Inf	0	1	TRUE	TRUE	TRUE	SRR2039769.10987446/2	53	MediumConfidence	-
SRR2039770	Ldb2:Spred1	chr5	44799362	-	chr2	117152992	+	Inf	0	1	FALSE	TRUE	TRUE	SRR2039770.1282851/2	44	MediumConfidence	-
SRR2039770	Med13l:Ube2k	chr5	118593570	+	chr5	65565989	+	53027.6	0	1	FALSE	TRUE	TRUE	SRR2039770.13286700/2	41	MediumConfidence	-
SRR2039770	Nelfa:Fam193a	chr5	33920492	-	chr5	34475726	+	555.233	0	1	TRUE	TRUE	TRUE	SRR2039770.10356726/1	46	MediumConfidence	-
SRR2039770	Nfxl1:Kmt2e	chr5	72550292	-	chr5	23450152	+	49100.1	0	1	FALSE	TRUE	TRUE	SRR2039770.8937026/1	31	MediumConfidence	-
SRR2039769	Rac1:Sbno1	chr5	143514669	-	chr5	124414527	-	19100.1	0	2	TRUE	TRUE	FALSE	SRR2039769.4389133/1	63	MediumConfidence	-
SRR2039770	Rnf216:Nfe2l2	chr5	143112899	-	chr2	75679429	-	Inf	0	1	FALSE	TRUE	TRUE	SRR2039770.12731779/2	36	MediumConfidence	-
SRR2039769	Slit2:Rab2a	chr5	48000380	+	chr4	8604374	+	Inf	0	1	FALSE	TRUE	TRUE	SRR2039769.477509/2	47	MediumConfidence	-
SRR2039769	Sorcs2:Actb	chr5	36039311	-	chr5	142905476	-	106866	0	1	TRUE	TRUE	TRUE	SRR2039769.3817159/2	48	MediumConfidence	-
SRR2039770	Ube2k:Enoph1	chr5	65537546	+	chr5	100059140	+	34521.6	0	1	TRUE	TRUE	FALSE	SRR2039770.712793/1	33	MediumConfidence	-
SRR2039769	Wdfy3:Psrc1	chr5	101855389	-	chr3	108387278	+	Inf	0	1	FALSE	TRUE	TRUE	SRR2039769.5163336/2	63	MediumConfidence	-
SRR2039769	Zfp11:Cnpy2	chr5	129660770	-	chr10	128323330	+	Inf	0	1	FALSE	TRUE	TRUE	SRR2039769.1758378/1	55	MediumConfidence	-
SRR2039770	Emp1:Slc44a1	chr6	135363102	+	chr4	53481464	+	Inf	0	1	FALSE	TRUE	TRUE	SRR2039770.7524361/1	58	MediumConfidence	-
SRR2039769	Etv6:Cyhr1	chr6	134137417	+	chr15	76649179	-	Inf	0	1	FALSE	TRUE	TRUE	SRR2039769.13308268/2	59	MediumConfidence	-
SRR2039769	Gapdh:Rpl13a	chr6	125165590	-	chr7	45127568	-	Inf	0	1	FALSE	TRUE	TRUE	SRR2039769.7207070/1	31	MediumConfidence	-
SRR2039769	Mogs:Hnrnpa3	chr6	83116248	+	chr2	75661466	+	Inf	0	1	TRUE	TRUE	TRUE	SRR2039769.12547834/1	32	MediumConfidence	-
SRR2039769	Pot1a:Ssbp2	chr6	25805875	-	chr13	91539335	+	Inf	0	1	FALSE	TRUE	TRUE	SRR2039769.3945926/2	31	MediumConfidence	-
SRR2039769	Ppp1r9a:Mest	chr6	5134174	+	chr6	30744862	+	25610.7	0	1	TRUE	TRUE	FALSE	SRR2039769.154483/1	51	MediumConfidence	-
SRR2039770	Ptms:Srgap3	chr6	124914641	-	chr6	112777148	-	12137.5	0	1	FALSE	TRUE	FALSE	SRR2039770.7511187/1	57	MediumConfidence	-
SRR2039769	Smco3:Far1	chr6	136835357	-	chr7	113525988	+	Inf	0	1	FALSE	TRUE	TRUE	SRR2039769.4087247/1	35	MediumConfidence	-
SRR2039770	Tnpo3:Rbm28	chr6	29565664	-	chr6	29155189	-	410.48	0	1	TRUE	TRUE	FALSE	SRR2039770.9094015/2	30	MediumConfidence	-
SRR2039769	2900076A07Rik:Cnot10	chr7	81529527	+	chr9	114597606	-	Inf	0	1	FALSE	TRUE	TRUE	SRR2039769.13367483/2	63	MediumConfidence	-
SRR2039770	Bcat2:Nav2	chr7	45570399	+	chr7	48963798	+	3393.41	0	1	TRUE	TRUE	FALSE	SRR2039770.9295546/1	31	MediumConfidence	-
SRR2039769	Glrx3:Mettl10	chr7	137445087	+	chr7	132837207	-	4607.88	0	1	FALSE	TRUE	TRUE	SRR2039769.4120314/2	44	MediumConfidence	-
SRR2039769	Ipo7:Asun	chr7	110049070	+	chr6	146549985	-	Inf	0	1	FALSE	TRUE	TRUE	SRR2039769.11490327/1	47	MediumConfidence	-
SRR2039769	Leng8:Crybb3	chr7	4143037	+	chr5	113076071	-	Inf	1	1	TRUE	TRUE	TRUE	SRR2039769.11327323/1	54	HighConfidence	-
SRR2039770	Rbm42:Wdr74	chr7	30649584	-	chr19	8739266	+	Inf	0	1	TRUE	TRUE	TRUE	SRR2039770.12198256/2	49	MediumConfidence	-
SRR2039770	Rras2:Relt	chr7	114060332	-	chr7	100853115	-	13207.2	0	1	FALSE	TRUE	FALSE	SRR2039770.1145690/1	50	MediumConfidence	-
SRR2039770	Tial1:Pitpnc1	chr7	128448621	-	chr11	107337560	-	Inf	0	1	TRUE	TRUE	TRUE	SRR2039770.3259607/2	52	MediumConfidence	-
SRR2039770	Ankrd11:Itgb1	chr8	122974729	-	chr8	128705413	+	5730.68	0	1	FALSE	TRUE	TRUE	SRR2039770.10037660/1	36	MediumConfidence	-
SRR2039770	Arhgap10:Dclk2	chr8	77517630	-	chr3	86787412	-	Inf	0	1	FALSE	TRUE	TRUE	SRR2039770.9816556/1	60	MediumConfidence	-
SRR2039770	Fhod1:Kdm6b	chr8	105347653	-	chr11	69408781	-	Inf	0	1	FALSE	TRUE	TRUE	SRR2039770.5825840/1	67	MediumConfidence	-
SRR2039769	Gm17435:Arhgap10	chr8	72493050	+	chr8	77310881	-	4817.83	0	1	FALSE	TRUE	TRUE	SRR2039769.10988102/1	59	MediumConfidence	-
SRR2039769	Gm20388:Twistnb	chr8	124305668	+	chr12	33433505	+	Inf	0	1	TRUE	TRUE	TRUE	SRR2039769.5436192/2	44	MediumConfidence	-
SRR2039769	Homer3:Pkn1	chr8	70291428	+	chr8	83684781	-	13393.3	0	1	FALSE	TRUE	TRUE	SRR2039769.8537746/2	38	MediumConfidence	-
SRR2039769	Mbtps1:Cotl1	chr8	119558646	-	chr8	119822811	-	264.16	0	1	FALSE	TRUE	TRUE	SRR2039769.3068041/1	67	MediumConfidence	-
SRR2039770	Plekha2:Gsr	chr8	25088342	-	chr8	33669153	+	8580.81	0	1	TRUE	TRUE	TRUE	SRR2039770.5891502/1	54	MediumConfidence	-
SRR2039770	Wdr17:Tusc3	chr8	54724288	-	chr8	39063191	+	15661.1	0	1	FALSE	TRUE	TRUE	SRR2039770.6026560/2	43	MediumConfidence	-
SRR2039770	AK129341:Ccdc171	chr9	8112080	-	chr4	83663502	+	Inf	0	1	FALSE	TRUE	TRUE	SRR2039770.9580369/2	49	MediumConfidence	-
SRR2039769	Hmgn3:Cryga	chr9	83110788	-	chr1	65103360	-	Inf	0	1	FALSE	TRUE	TRUE	SRR2039769.8476220/1	50	MediumConfidence	-
SRR2039770	Klhl18:Anp32a	chr9	110476466	-	chr9	62371720	+	48104.7	0	1	TRUE	TRUE	TRUE	SRR2039770.2200753/2	43	MediumConfidence	-
SRR2039770	Nck1:Ctnnb1	chr9	100545995	-	chr9	120950173	+	20404.2	0	1	FALSE	TRUE	TRUE	SRR2039770.4821117/1	51	MediumConfidence	-
SRR2039770	Tfdp2:Morf4l1	chr9	96287722	+	chr9	90094527	-	6193.19	0	1	TRUE	TRUE	TRUE	SRR2039770.8095137/1	39	MediumConfidence	-
SRR2039769	Atrx:Paip2	chrX	105928488	-	chr18	35610871	+	Inf	0	1	FALSE	TRUE	TRUE	SRR2039769.10644847/1	67	MediumConfidence	-
SRR2039770	Kantr:Phf8	chrX	152327161	-	chrX	151597301	+	729.862	0	1	FALSE	TRUE	TRUE	SRR2039770.3527157/2	39	MediumConfidence	-
SRR2039769	Rbm41:2210013O21Rik	chrX	139993298	-	chrX	153741040	+	13747.7	0	1	FALSE	TRUE	TRUE	SRR2039769.7841360/2	46	MediumConfidence	-

## Sheet: E18
Sample	Fusion genes	Chromosome 1	Base 1	Strand 1	Chromosome 2	Base2	Strand 2	Gap (kb)	Spanning Pairs	Spanning Reads	Inframe	Aligns	Rearrangement	Contig	Contig Break	Classification	Known
SRR2039772	Cryga:Crygn	chr1	65103329	-	chr5	24756285	-	Inf	2	1	TRUE	TRUE	TRUE	SRR2039772.11157669/1	32	HighConfidence	-
SRR2039772	1700025G04Rik:Colgalt2	chr1	151980426	-	chr1	152468449	+	488.02	0	1	FALSE	TRUE	TRUE	SRR2039772.2874959/1	64	MediumConfidence	-
SRR2039772	Arfgef1:Sgk3	chr1	10232371	-	chr1	9898720	+	333.653	0	1	FALSE	TRUE	TRUE	SRR2039772.3632387/1	52	MediumConfidence	-
SRR2039772	Bmpr2:Rnf215	chr1	59847172	+	chr11	4136560	+	Inf	0	1	FALSE	TRUE	TRUE	SRR2039772.17808913/1	48	MediumConfidence	-
SRR2039772	Chrng:Cryba2	chr1	87206512	+	chr1	74890673	-	12315.8	0	1	TRUE	TRUE	TRUE	SRR2039772.7180885/1	36	MediumConfidence	-
SRR2039772	Coq10b:Hspd1	chr1	55067598	+	chr1	55086941	-	19.341	0	1	TRUE	TRUE	TRUE	SRR2039772.6553020/1	32	MediumConfidence	-
SRR2039772	Creb1:Slc15a2	chr1	64533020	+	chr16	36762387	-	Inf	0	1	FALSE	TRUE	TRUE	SRR2039772.2604476/1	46	MediumConfidence	-
SRR2039772	Cryga:Rpl15	chr1	65103329	-	chr14	18270460	-	Inf	0	2	TRUE	TRUE	TRUE	SRR2039772.6724129/1	37	MediumConfidence	-
SRR2039772	Cryga:Sgsm2	chr1	65103360	-	chr11	74853407	-	Inf	0	1	FALSE	TRUE	TRUE	SRR2039772.5303833/1	62	MediumConfidence	-
SRR2039772	Crygc:Hsp90ab1	chr1	65073521	-	chr17	45570799	-	Inf	0	1	FALSE	TRUE	TRUE	SRR2039772.17520363/1	52	MediumConfidence	-
SRR2039772	Crygd:9030624J02Rik	chr1	65063059	-	chr7	118800438	+	Inf	0	1	TRUE	TRUE	TRUE	SRR2039772.1538005/1	32	MediumConfidence	-
SRR2039772	Crygd:Gm20757	chr1	65063059	-	chr10	92171717	-	Inf	0	1	FALSE	TRUE	TRUE	SRR2039772.574794/2	35	MediumConfidence	-
SRR2039772	Cryge:Psmc3	chr1	65051149	-	chr2	91054575	+	Inf	0	1	FALSE	TRUE	TRUE	SRR2039772.9610862/1	34	MediumConfidence	-
SRR2039772	Cryge:Snd1	chr1	65048896	-	chr6	28874861	+	Inf	0	1	FALSE	TRUE	TRUE	SRR2039772.7613659/2	46	MediumConfidence	-
SRR2039772	Gli2:Clasp1	chr1	119053302	-	chr1	118559986	+	493.317	0	1	FALSE	TRUE	TRUE	SRR2039772.6309793/2	43	MediumConfidence	-
SRR2039772	Igsf9:Crygd	chr1	172494098	+	chr1	65063301	-	107431	0	1	FALSE	TRUE	FALSE	SRR2039772.15251186/2	34	MediumConfidence	-
SRR2039772	Mdm4:Rnf2	chr1	132994503	-	chr1	151478625	-	18484.1	0	1	TRUE	TRUE	TRUE	SRR2039772.628479/2	59	MediumConfidence	-
SRR2039772	Ncl:Aldh1a1	chr1	86358107	-	chr19	20636668	+	Inf	0	1	TRUE	TRUE	TRUE	SRR2039772.6768059/1	63	MediumConfidence	-
SRR2039772	Rqcd1:Ints6	chr1	74506461	+	chr14	62743998	-	Inf	0	1	TRUE	TRUE	TRUE	SRR2039772.906064/1	56	MediumConfidence	-
SRR2039772	Smyd2:Prox1	chr1	189909851	-	chr1	190162313	-	252.459	0	1	TRUE	TRUE	TRUE	SRR2039772.5719169/1	65	MediumConfidence	-
SRR2039772	Ube2w:Mia3	chr1	16619237	-	chr1	183344385	-	166725	0	1	TRUE	TRUE	TRUE	SRR2039772.15406541/1	48	MediumConfidence	-
SRR2039772	Xpr1:Snx29	chr1	155384611	-	chr16	11445165	+	Inf	0	1	TRUE	TRUE	TRUE	SRR2039772.663957/1	41	MediumConfidence	-
SRR2039772	Abhd17a:Terf2	chr10	80590175	-	chr8	107079469	-	Inf	0	1	FALSE	TRUE	TRUE	SRR2039772.5084620/2	38	MediumConfidence	-
SRR2039772	Aig1:Tdrd3	chr10	13868618	-	chr14	87539397	+	Inf	0	1	TRUE	TRUE	TRUE	SRR2039772.4468259/2	43	MediumConfidence	-
SRR2039772	Atg5:Lin28b	chr10	44268584	+	chr10	45381431	-	1112.85	0	1	FALSE	TRUE	TRUE	SRR2039772.2275760/2	43	MediumConfidence	-
SRR2039772	Gm20757:Cpeb1	chr10	92375249	-	chr7	81436377	-	Inf	0	1	FALSE	TRUE	TRUE	SRR2039772.5802824/1	33	MediumConfidence	-
SRR2039772	Gm20757:Snhg12	chr10	92375249	-	chr4	132309838	+	Inf	0	1	FALSE	TRUE	TRUE	SRR2039772.4496568/1	39	MediumConfidence	-
SRR2039772	Mcm3ap:Prpsap1	chr10	76507290	+	chr11	116485935	-	Inf	0	1	FALSE	TRUE	TRUE	SRR2039772.4474297/1	61	MediumConfidence	-
SRR2039772	Atp5h:Crybb3	chr11	115416015	-	chr5	113080580	-	Inf	0	1	TRUE	TRUE	TRUE	SRR2039772.12456617/1	46	MediumConfidence	-
SRR2039772	Eif4a1:Ppfia1	chr11	69670133	-	chr7	144481779	-	Inf	0	1	TRUE	TRUE	TRUE	SRR2039772.889695/2	59	MediumConfidence	-
SRR2039772	Fnip1:Luc7l3	chr11	54438388	+	chr11	94309691	-	39871.3	0	1	FALSE	TRUE	TRUE	SRR2039772.11292093/1	51	MediumConfidence	-
SRR2039772	Hn1:Sumo2	chr11	115514220	-	chr11	115530417	-	16.189	0	1	FALSE	TRUE	TRUE	SRR2039772.4374841/1	42	MediumConfidence	-
SRR2039772	Msi2:Myh10	chr11	88712438	-	chr11	68721320	+	19991.1	0	1	TRUE	TRUE	TRUE	SRR2039772.7666183/2	35	MediumConfidence	-
SRR2039772	Skp1a:Ascc3	chr11	52232118	+	chr10	50658918	+	Inf	0	1	FALSE	TRUE	TRUE	SRR2039772.12104619/1	40	MediumConfidence	-
SRR2039772	Sparc:Klc1	chr11	55405180	-	chr12	111781652	+	Inf	0	1	TRUE	TRUE	TRUE	SRR2039772.8707001/2	69	MediumConfidence	-
SRR2039772	Zfp207:Ivns1abp	chr11	80403662	+	chr1	151356129	+	Inf	0	1	FALSE	TRUE	TRUE	SRR2039772.15792378/1	66	MediumConfidence	-
SRR2039772	Zkscan17:Blmh	chr11	59499544	-	chr11	76986476	+	17486.9	0	1	FALSE	TRUE	TRUE	SRR2039772.7096079/1	49	MediumConfidence	-
SRR2039772	Znrf3:Chd7	chr11	5444388	-	chr4	8751324	+	Inf	0	1	TRUE	TRUE	TRUE	SRR2039772.18000353/1	53	MediumConfidence	-
SRR2039772	Pdia6:Crybb1	chr12	17278644	+	chr5	112263511	+	Inf	2	1	TRUE	TRUE	TRUE	SRR2039772.5285189/2	46	HighConfidence	-
SRR2039772	3110056K07Rik:Xpot	chr12	71010341	-	chr10	121622991	-	Inf	0	1	FALSE	TRUE	TRUE	SRR2039772.11210125/2	53	MediumConfidence	-
SRR2039772	Akt1:Fus	chr12	112657196	-	chr7	127981791	+	Inf	0	1	FALSE	TRUE	TRUE	SRR2039772.2977776/1	64	MediumConfidence	-
SRR2039772	Ccdc88c:Cpsf2	chr12	100921527	-	chr12	101996819	+	1075.29	0	1	FALSE	TRUE	TRUE	SRR2039772.285006/1	39	MediumConfidence	-
SRR2039772	Cpsf3:Crybb1	chr12	21300217	+	chr5	112259257	+	Inf	0	1	TRUE	TRUE	TRUE	SRR2039772.11888048/1	52	MediumConfidence	-
SRR2039772	Dnmt3a:Cenpo	chr12	3835260	+	chr12	4217322	-	382.064	0	1	TRUE	TRUE	TRUE	SRR2039772.13913782/2	37	MediumConfidence	-
SRR2039772	Ncoa1:Spata13	chr12	4476772	-	chr14	60690854	+	Inf	0	1	FALSE	TRUE	TRUE	SRR2039772.7226500/2	52	MediumConfidence	-
SRR2039772	Ppp2r5c:Wars	chr12	110485952	+	chr12	108888548	-	1597.4	0	1	FALSE	TRUE	TRUE	SRR2039772.6026684/1	66	MediumConfidence	-
SRR2039772	Rps6ka5:Zc3h14	chr12	100724781	-	chr12	98752778	+	1972.01	0	1	TRUE	TRUE	TRUE	SRR2039772.9867946/2	48	MediumConfidence	-
SRR2039772	Sel1l:Cep128	chr12	91848959	-	chr12	91213757	-	635.205	0	1	FALSE	TRUE	FALSE	SRR2039772.13107133/1	43	MediumConfidence	-
SRR2039772	Arhgef28:Gnpat	chr13	98145552	-	chr8	124870776	+	Inf	0	1	TRUE	TRUE	TRUE	SRR2039772.1949897/1	57	MediumConfidence	-
SRR2039772	Arl15:Paip1	chr13	113967790	+	chr13	119437969	+	5470.18	0	1	TRUE	TRUE	FALSE	SRR2039772.12647287/1	55	MediumConfidence	-
SRR2039772	C130071C03Rik:Zfp386	chr13	83734706	+	chr12	116058905	+	Inf	0	1	FALSE	TRUE	TRUE	SRR2039772.4473536/2	36	MediumConfidence	-
SRR2039772	Cap2:Rbm24	chr13	46531077	+	chr13	46428954	+	102.121	0	1	FALSE	TRUE	TRUE	SRR2039772.311001/1	55	MediumConfidence	-
SRR2039772	Parp8:Vps45	chr13	117024175	-	chr3	96042928	-	Inf	0	1	FALSE	TRUE	TRUE	SRR2039772.1455076/2	43	MediumConfidence	-
SRR2039772	Thoc3:Thrap3	chr13	54466180	-	chr4	126178557	-	Inf	0	1	TRUE	TRUE	TRUE	SRR2039772.1044221/1	40	MediumConfidence	-
SRR2039772	Zfp874b:Tspan13	chr13	67484141	-	chr12	36021914	-	Inf	0	1	TRUE	TRUE	TRUE	SRR2039772.8740548/2	43	MediumConfidence	-
SRR2039772	Gm29266:Spata13	chr14	60485486	+	chr14	60690854	+	205.372	2	1	FALSE	TRUE	FALSE	SRR2039772.14244678/1	51	HighConfidence	-
SRR2039772	Fam149b:Ift88	chr14	20363450	+	chr14	57516981	+	37153.5	0	1	TRUE	TRUE	FALSE	SRR2039772.16327652/1	42	MediumConfidence	-
SRR2039772	Gm29266:Gpr137c	chr14	60506750	+	chr14	45244155	+	15262.6	0	1	FALSE	TRUE	TRUE	SRR2039772.7725457/1	62	MediumConfidence	-
SRR2039772	Grid1:Nr1d2	chr14	35026950	+	chr14	18222253	-	16804.7	0	1	FALSE	TRUE	TRUE	SRR2039772.14745782/2	50	MediumConfidence	-
SRR2039772	Egflam:Ndufs4	chr15	7397988	-	chr13	114288866	-	Inf	0	1	TRUE	TRUE	TRUE	SRR2039772.12479925/2	55	MediumConfidence	-
SRR2039772	Gpaa1:Txn2	chr15	76331463	+	chr15	77915236	-	1583.77	0	1	FALSE	TRUE	TRUE	SRR2039772.16306429/2	69	MediumConfidence	-
SRR2039772	Lrp12:Oma1	chr15	39943604	-	chr4	103319022	+	Inf	0	1	FALSE	TRUE	TRUE	SRR2039772.14731530/2	36	MediumConfidence	-
SRR2039772	March6:Gcnt4	chr15	31530803	-	chr13	96935880	+	Inf	0	1	FALSE	TRUE	TRUE	SRR2039772.17602186/1	43	MediumConfidence	-
SRR2039772	Dexi:Cux1	chr16	10542272	-	chr5	136258040	-	Inf	0	1	FALSE	TRUE	TRUE	SRR2039772.2511183/1	42	MediumConfidence	-
SRR2039772	Ift57:Uqcrq	chr16	49711907	+	chr11	53429150	-	Inf	0	1	FALSE	TRUE	TRUE	SRR2039772.7434966/2	54	MediumConfidence	-
SRR2039772	Mgrn1:Etv5	chr16	4886473	+	chr16	22386858	-	17500.4	0	1	FALSE	TRUE	TRUE	SRR2039772.2252749/2	34	MediumConfidence	-
SRR2039772	Qtrtd1:Nsun3	chr16	43889567	-	chr16	62770812	-	18881.2	0	1	FALSE	TRUE	TRUE	SRR2039772.4807030/2	45	MediumConfidence	-
SRR2039772	Txndc11:Zc3h7a	chr16	11116795	-	chr16	11164693	-	47.894	0	1	TRUE	TRUE	TRUE	SRR2039772.8537302/2	59	MediumConfidence	-
SRR2039772	Cryaa:Flna	chr17	31677933	+	chrX	74246398	-	Inf	1	1	FALSE	TRUE	TRUE	SRR2039772.7374490/1	54	HighConfidence	-
SRR2039772	Cryaa:Ivns1abp	chr17	31677933	+	chr1	151344518	+	Inf	1	1	FALSE	TRUE	TRUE	SRR2039772.3971434/1	39	HighConfidence	-
SRR2039772	Cryaa:Pla2g16	chr17	31679559	+	chr19	7585565	+	Inf	3	1	FALSE	TRUE	TRUE	SRR2039772.11624832/2	35	HighConfidence	-
SRR2039772	Cryaa:Rpl36al	chr17	31677933	+	chr12	69184013	-	Inf	1	1	FALSE	TRUE	TRUE	SRR2039772.12401023/1	33	HighConfidence	-
SRR2039772	Cryaa:Sumo1	chr17	31677933	+	chr1	59670792	-	Inf	3	1	FALSE	TRUE	TRUE	SRR2039772.2611524/1	34	HighConfidence	-
SRR2039772	Airn:Rab31	chr17	12741424	+	chr17	65698062	-	52956.6	0	1	FALSE	TRUE	TRUE	SRR2039772.15965722/1	41	MediumConfidence	-
SRR2039772	Anks1:Drg1	chr17	28038146	+	chr11	3262664	-	Inf	0	1	TRUE	TRUE	TRUE	SRR2039772.9170722/1	59	MediumConfidence	-
SRR2039772	Arid1b:Pde10a	chr17	5127024	+	chr17	8961860	+	3834.84	0	2	TRUE	TRUE	FALSE	SRR2039772.15978843/1	40	MediumConfidence	-
SRR2039772	Cryaa:Mief2	chr17	31679681	+	chr11	60730283	+	Inf	0	1	TRUE	TRUE	TRUE	SRR2039772.2476964/1	69	MediumConfidence	-
SRR2039772	Nudt3:Axin1	chr17	27623087	-	chr17	26173640	+	1449.45	0	1	FALSE	TRUE	TRUE	SRR2039772.17741781/1	29	MediumConfidence	-
SRR2039772	Sh3gl1:Chaf1a	chr17	56036415	-	chr17	56056421	+	20.007	0	1	TRUE	TRUE	TRUE	SRR2039772.704095/2	54	MediumConfidence	-
SRR2039772	Trim26:Crybb3	chr17	36837572	+	chr5	113080580	-	Inf	0	1	FALSE	TRUE	TRUE	SRR2039772.6489599/2	51	MediumConfidence	-
SRR2039772	Cep120:Mgarp	chr18	53735643	-	chr3	51391928	-	Inf	0	1	TRUE	TRUE	TRUE	SRR2039772.16065249/1	31	MediumConfidence	-
SRR2039772	Gypc:Nupr1	chr18	32530201	-	chr7	126625412	-	Inf	0	1	FALSE	TRUE	TRUE	SRR2039772.13152354/1	67	MediumConfidence	-
SRR2039772	Matr3:Prim2	chr18	35562292	+	chr1	33464121	-	Inf	0	1	FALSE	TRUE	TRUE	SRR2039772.3418347/2	48	MediumConfidence	-
SRR2039772	Tcf4:Ylpm1	chr18	69349144	+	chr12	85064971	+	Inf	0	1	TRUE	TRUE	TRUE	SRR2039772.13017419/2	43	MediumConfidence	-
SRR2039772	Rfx3:Cisd2	chr19	28010972	-	chr3	135411225	-	Inf	0	1	FALSE	TRUE	TRUE	SRR2039772.14089543/2	39	MediumConfidence	-
SRR2039772	Tmem2:U2af1	chr19	21778786	+	chr17	31648894	-	Inf	0	1	FALSE	TRUE	TRUE	SRR2039772.11548859/1	48	MediumConfidence	-
SRR2039772	Bcl2l1:Ctage5	chr2	152829427	-	chr12	59136064	+	Inf	0	1	TRUE	TRUE	TRUE	SRR2039772.8412202/1	29	MediumConfidence	-
SRR2039772	Bcl2l11:Nt5c2	chr2	128129014	+	chr19	46950965	-	Inf	0	1	FALSE	TRUE	TRUE	SRR2039772.9917839/1	35	MediumConfidence	-
SRR2039772	Blcap:Adam10	chr2	157566220	-	chr9	70718658	+	Inf	0	1	FALSE	TRUE	TRUE	SRR2039772.15863163/1	59	MediumConfidence	-
SRR2039772	Chd6:Stk4	chr2	161013022	-	chr2	164079513	+	3066.49	0	1	TRUE	TRUE	TRUE	SRR2039772.2235980/1	63	MediumConfidence	-
SRR2039772	Crb2:Eml4	chr2	37787772	+	chr17	83440031	+	Inf	0	1	TRUE	TRUE	TRUE	SRR2039772.9876905/1	52	MediumConfidence	-
SRR2039772	Crnkl1:Stmn3	chr2	145932813	-	chr2	181307407	-	35374.6	0	1	TRUE	TRUE	TRUE	SRR2039772.5605055/1	49	MediumConfidence	-
SRR2039772	Csrnp3:Cwc22	chr2	65949129	+	chr2	77936722	-	11987.6	0	1	FALSE	TRUE	TRUE	SRR2039772.5032251/1	49	MediumConfidence	-
SRR2039772	Eif3j1:Sppl2a	chr2	122041673	+	chr2	126927868	-	4886.19	0	1	TRUE	TRUE	TRUE	SRR2039772.13768068/2	42	MediumConfidence	-
SRR2039772	Frmd4a:Strbp	chr2	4401593	+	chr2	37647285	-	33245.7	0	1	FALSE	TRUE	TRUE	SRR2039772.10002008/2	43	MediumConfidence	-
SRR2039772	Gm28635:Lss	chr2	84619919	-	chr10	76552937	+	Inf	0	1	FALSE	TRUE	TRUE	SRR2039772.14110048/1	34	MediumConfidence	-
SRR2039772	Itch:Dido1	chr2	155138272	+	chr2	180692048	-	25553.8	0	1	FALSE	TRUE	TRUE	SRR2039772.17595610/1	60	MediumConfidence	-
SRR2039772	Jag1:Gm20388	chr2	137115404	-	chr8	124295358	+	Inf	0	1	TRUE	TRUE	TRUE	SRR2039772.5130238/1	50	MediumConfidence	-
SRR2039772	Metap1d:Bloc1s6	chr2	71515800	+	chr2	122744126	+	51228.3	0	1	TRUE	TRUE	FALSE	SRR2039772.10759397/2	67	MediumConfidence	-
SRR2039772	Ncoa5:Eif4a2	chr2	165002639	-	chr16	23111126	+	Inf	0	1	FALSE	TRUE	TRUE	SRR2039772.12602533/1	38	MediumConfidence	-
SRR2039772	Pkp4:Elf2	chr2	59161128	+	chr3	51326035	-	Inf	0	1	FALSE	TRUE	TRUE	SRR2039772.12512876/1	60	MediumConfidence	-
SRR2039772	Psmc3:Bcl7a	chr2	91055104	+	chr5	123344626	+	Inf	0	1	FALSE	TRUE	TRUE	SRR2039772.6211828/2	61	MediumConfidence	-
SRR2039772	Pter:Ptcd3	chr2	12924198	+	chr6	71882229	-	Inf	0	1	FALSE	TRUE	TRUE	SRR2039772.3050963/2	39	MediumConfidence	-
SRR2039772	Srp14:Crygc	chr2	118476859	-	chr1	65073521	-	Inf	0	1	FALSE	TRUE	TRUE	SRR2039772.13629731/2	54	MediumConfidence	-
SRR2039772	Zeb2:Cdk5rap2	chr2	45110016	-	chr4	70257383	-	Inf	0	1	TRUE	TRUE	TRUE	SRR2039772.16261468/2	46	MediumConfidence	-
SRR2039772	Cp:Hnrnph1	chr3	19970030	+	chr11	50382537	+	Inf	0	1	FALSE	TRUE	TRUE	SRR2039772.12597906/1	31	MediumConfidence	-
SRR2039772	Csde1:Fnip2	chr3	103020669	+	chr3	79481879	-	23538.8	0	1	FALSE	TRUE	TRUE	SRR2039772.11711016/2	62	MediumConfidence	-
SRR2039772	Fubp1:Ivns1abp	chr3	152232022	+	chr1	151356129	+	Inf	0	1	TRUE	TRUE	TRUE	SRR2039772.6341662/2	44	MediumConfidence	-
SRR2039772	Polr3c:Nmd3	chr3	96725834	-	chr3	69724257	+	27001.6	0	1	FALSE	TRUE	TRUE	SRR2039772.3408037/1	63	MediumConfidence	-
SRR2039772	Rps3a1:Atp5f1	chr3	86141239	-	chr3	105951716	-	19810.5	0	1	TRUE	TRUE	TRUE	SRR2039772.16210117/1	38	MediumConfidence	-
SRR2039772	Tet2:Palmd	chr3	133514029	-	chr3	116953137	-	16560.9	0	1	FALSE	TRUE	FALSE	SRR2039772.9767911/1	55	MediumConfidence	-
SRR2039772	Vps45:Actl6a	chr3	96019609	-	chr3	32711868	+	63307.7	0	1	FALSE	TRUE	TRUE	SRR2039772.7372945/2	32	MediumConfidence	-
SRR2039772	Cep85:Usp3	chr4	134148010	-	chr9	66530390	-	Inf	0	1	TRUE	TRUE	TRUE	SRR2039772.13636789/2	34	MediumConfidence	-
SRR2039772	Grhpr:Clta	chr4	44981534	+	chr4	44019874	+	961.658	0	1	FALSE	TRUE	TRUE	SRR2039772.9773588/1	35	MediumConfidence	-
SRR2039772	Kif24:Ubap1	chr4	41400437	-	chr4	41387175	+	13.264	0	1	TRUE	TRUE	TRUE	SRR2039772.7890089/1	57	MediumConfidence	-
SRR2039772	Macf1:Eef1d	chr4	123394276	-	chr15	75909291	-	Inf	0	1	FALSE	TRUE	TRUE	SRR2039772.10381843/1	54	MediumConfidence	-
SRR2039772	Nfia:Eprs	chr4	97783613	+	chr1	185381800	+	Inf	0	1	TRUE	TRUE	TRUE	SRR2039772.6720262/1	30	MediumConfidence	-
SRR2039772	Nrd1:Zcchc11	chr4	109001164	+	chr4	108478873	+	522.289	0	1	FALSE	TRUE	TRUE	SRR2039772.1447499/2	60	MediumConfidence	-
SRR2039772	Pex14:Ing1	chr4	149099772	-	chr8	11561418	+	Inf	0	1	FALSE	TRUE	TRUE	SRR2039772.5196290/2	41	MediumConfidence	-
SRR2039772	Crybb1:Cryba1	chr5	112257557	+	chr11	77718902	-	Inf	4	1	FALSE	TRUE	TRUE	SRR2039772.13569234/2	44	HighConfidence	-
SRR2039772	Crybb1:Cryba1	chr5	112259375	+	chr11	77721030	-	Inf	4	1	TRUE	TRUE	TRUE	SRR2039772.10178970/2	45	HighConfidence	-
SRR2039772	Crybb1:Cryba2	chr5	112259375	+	chr1	74892087	-	Inf	3	1	TRUE	TRUE	TRUE	SRR2039772.15444885/1	50	HighConfidence	-
SRR2039772	Crybb1:Crybb3	chr5	112259375	+	chr5	113078515	-	819.146	10	1	TRUE	TRUE	TRUE	SRR2039772.11838366/2	41	HighConfidence	-
SRR2039772	Crybb3:Crybb1	chr5	113079760	-	chr5	112263511	+	816.257	9	1	TRUE	TRUE	TRUE	SRR2039772.5737101/2	51	HighConfidence	-
SRR2039772	Crybb3:Crygd	chr5	113076071	-	chr1	65062182	-	Inf	1	1	FALSE	TRUE	TRUE	SRR2039772.9087662/2	57	HighConfidence	-
SRR2039772	Cryba4:Tmem47	chr5	112251137	-	chrX	81094732	+	Inf	0	1	FALSE	TRUE	TRUE	SRR2039772.6127722/1	50	MediumConfidence	-
SRR2039772	Kctd8:Brms1l	chr5	69340332	-	chr12	55841571	+	Inf	0	1	TRUE	TRUE	TRUE	SRR2039772.10298689/2	52	MediumConfidence	-
SRR2039772	Poln:Cryba1	chr5	34103898	-	chr11	77719530	-	Inf	0	1	TRUE	TRUE	TRUE	SRR2039772.7148878/2	61	MediumConfidence	-
SRR2039772	Zcwpw1:Cisd2	chr5	137797973	+	chr3	135408890	-	Inf	0	1	FALSE	TRUE	TRUE	SRR2039772.3746635/1	57	MediumConfidence	-
SRR2039772	1190002F15Rik:C1qtnf9	chr6	134929260	+	chr14	60772276	+	Inf	0	1	FALSE	TRUE	TRUE	SRR2039772.9381047/1	32	MediumConfidence	-
SRR2039772	D630045J12Rik:Trim24	chr6	38181314	-	chr6	37903533	+	277.782	0	1	TRUE	TRUE	TRUE	SRR2039772.5841513/2	49	MediumConfidence	-
SRR2039772	Fam115a:Cntn3	chr6	42692933	-	chr6	102209356	-	59516.4	0	1	FALSE	TRUE	TRUE	SRR2039772.16480379/2	36	MediumConfidence	-
SRR2039772	Gm10069:Ctif	chr6	128439696	+	chr18	75565080	-	Inf	0	1	FALSE	TRUE	TRUE	SRR2039772.14497503/1	41	MediumConfidence	-
SRR2039772	Isy1:Rpl11	chr6	87827696	-	chr4	136051302	-	Inf	0	1	FALSE	TRUE	TRUE	SRR2039772.9529821/2	35	MediumConfidence	-
SRR2039772	Srgap3:Vprbp	chr6	112946430	-	chr9	106874056	+	Inf	0	1	FALSE	TRUE	TRUE	SRR2039772.2802915/1	65	MediumConfidence	-
SRR2039772	Arhgef1:Pdlim5	chr7	24925062	+	chr3	142259292	-	Inf	0	1	FALSE	TRUE	TRUE	SRR2039772.16878042/1	34	MediumConfidence	-
SRR2039772	Dock1:Sirt1	chr7	134746510	+	chr10	63320964	-	Inf	0	1	FALSE	TRUE	TRUE	SRR2039772.7173002/2	53	MediumConfidence	-
SRR2039772	Gm15545:Nudcd2	chr7	44987370	+	chr11	40736493	+	Inf	0	1	FALSE	TRUE	TRUE	SRR2039772.15367498/1	36	MediumConfidence	-
SRR2039772	Ldha:Gm16564	chr7	46845917	+	chr1	178900682	-	Inf	0	1	FALSE	TRUE	TRUE	SRR2039772.5189748/2	32	MediumConfidence	-
SRR2039772	Nupr1:Gypc	chr7	126625412	-	chr18	32530201	-	Inf	0	1	FALSE	TRUE	TRUE	SRR2039772.13152354/2	45	MediumConfidence	-
SRR2039772	Sec11a:Taf4a	chr7	80916175	-	chr2	179939954	-	Inf	0	1	FALSE	TRUE	TRUE	SRR2039772.5646535/2	50	MediumConfidence	-
SRR2039772	Sympk:H2-Q10	chr7	19038099	+	chr17	35473083	+	Inf	0	1	TRUE	TRUE	TRUE	SRR2039772.11036927/1	56	MediumConfidence	-
SRR2039772	Tmem135:Pcmt1	chr7	89404073	-	chr10	7649155	-	Inf	0	1	FALSE	TRUE	TRUE	SRR2039772.5868280/1	70	MediumConfidence	-
SRR2039772	Tbc1d9:Nudcd3	chr8	83221556	+	chr11	6125561	-	Inf	0	1	TRUE	TRUE	TRUE	SRR2039772.53884/1	49	MediumConfidence	-
SRR2039772	Wwox:Epb4.1l2	chr8	114712251	+	chr10	25460792	+	Inf	0	1	TRUE	TRUE	TRUE	SRR2039772.4660173/2	42	MediumConfidence	-
SRR2039772	Bckdhb:Ano10	chr9	83925359	+	chr9	122275663	-	38350.3	0	1	FALSE	TRUE	TRUE	SRR2039772.16644507/2	59	MediumConfidence	-
SRR2039772	Coro2b:Hnrnpc	chr9	62510464	-	chr14	52084391	-	Inf	0	1	FALSE	TRUE	TRUE	SRR2039772.4082668/2	42	MediumConfidence	-
SRR2039772	Dnmt1:Acin1	chr9	20926445	-	chr14	54643048	-	Inf	0	1	FALSE	TRUE	TRUE	SRR2039772.13491251/1	42	MediumConfidence	-
SRR2039772	Eef1a1:Arfgap1	chr9	78479665	-	chr2	180973503	+	Inf	0	1	FALSE	TRUE	TRUE	SRR2039772.4288877/2	33	MediumConfidence	-
SRR2039772	Gnai2:Ctnnb1	chr9	107635100	-	chr9	120950173	+	13315.1	0	1	FALSE	TRUE	TRUE	SRR2039772.13324706/1	66	MediumConfidence	-
SRR2039772	Hyal1:Ndufb9	chr9	107578970	+	chr15	58937352	+	Inf	0	1	TRUE	TRUE	TRUE	SRR2039772.1998987/1	51	MediumConfidence	-
SRR2039772	Prtg:Rimklb	chr9	72858949	+	chr6	122472763	-	Inf	0	1	FALSE	TRUE	TRUE	SRR2039772.4523384/1	61	MediumConfidence	-
SRR2039772	Rbm6:Neo1	chr9	107860349	-	chr9	58990508	-	48869.8	0	1	FALSE	TRUE	FALSE	SRR2039772.13826459/2	39	MediumConfidence	-
SRR2039772	Zc3h12c:Rps27a	chr9	52143675	-	chr11	29547745	-	Inf	0	1	FALSE	TRUE	TRUE	SRR2039772.12621131/1	50	MediumConfidence	-
SRR2039772	Taf1:Cryba1	chrX	101539187	+	chr11	77719530	-	Inf	1	1	FALSE	TRUE	TRUE	SRR2039772.6522597/1	64	HighConfidence	-
SRR2039772	Araf:Rimklb	chrX	20797881	+	chr6	122472763	-	Inf	0	1	TRUE	TRUE	TRUE	SRR2039772.6167984/1	63	MediumConfidence	-
SRR2039772	L1cam:Gm9530	chrX	73869905	-	chr1	155065020	-	Inf	0	1	FALSE	TRUE	TRUE	SRR2039772.9166775/1	33	MediumConfidence	-
SRR2039772	Med12:Kifc5b	chrX	101286200	+	chr17	26921807	+	Inf	0	1	FALSE	TRUE	TRUE	SRR2039772.11189871/1	37	MediumConfidence	-
SRR2039772	Shroom4:Igbp1	chrX	6520944	+	chrX	100502995	+	93982.1	0	1	TRUE	TRUE	FALSE	SRR2039772.8213222/2	44	MediumConfidence	-
SRR2039772	Tmem29:Col4a5	chrX	150420342	-	chrX	141631273	+	8789.07	0	1	FALSE	TRUE	TRUE	SRR2039772.5962108/2	48	MediumConfidence	-
SRR2039772	Tmem29:Pcmt1	chrX	150459072	-	chr10	7649155	-	Inf	0	1	FALSE	TRUE	TRUE	SRR2039772.5498861/1	47	MediumConfidence	-

## Sheet: P0
Sample	Fusion genes	Chromosome 1	Base 1	Strand 1	Chromosome 2	Base2	Strand 2	Gap (kb)	Spanning Pairs	Spanning Reads	Inframe	Aligns	Rearrangement	Contig	Contig Break	Classification	Known
SRR2039773	Cryba2:Cryba1	chr1	74892727	-	chr11	77721030	-	Inf	11	2	TRUE	TRUE	TRUE	SRR2039773.4679666/2	46	HighConfidence	-
SRR2039774	Cryba2:Crybb1	chr1	74892727	-	chr5	112263511	+	Inf	4	1	TRUE	TRUE	TRUE	SRR2039774.10341968/1	46	HighConfidence	-
SRR2039773	Cryba2:Crybb3	chr1	74892727	-	chr5	113076071	-	Inf	3	1	TRUE	TRUE	TRUE	SRR2039773.2972422/2	45	HighConfidence	-
SRR2039773	Cryba2:Crybb3	chr1	74892727	-	chr5	113078515	-	Inf	3	1	TRUE	TRUE	TRUE	SRR2039773.3337954/2	47	HighConfidence	-
SRR2039773	Cryba2:Crygb	chr1	74891946	-	chr1	65080567	-	9811.38	5	1	TRUE	TRUE	FALSE	SRR2039773.4792937/1	68	HighConfidence	-
SRR2039773	Cryga:Crygn	chr1	65103329	-	chr5	24756285	-	Inf	2	1	TRUE	TRUE	TRUE	SRR2039773.4904636/2	34	HighConfidence	-
SRR2039773	Crygb:Crygn	chr1	65082247	-	chr5	24756285	-	Inf	4	1	TRUE	TRUE	TRUE	SRR2039773.1617206/1	30	HighConfidence	-
SRR2039773	Crygd:Cryba4	chr1	65062182	-	chr5	112246818	-	Inf	2	1	FALSE	TRUE	TRUE	SRR2039773.16487040/2	49	HighConfidence	-
SRR2039774	Crygd:Crygn	chr1	65063394	-	chr5	24756285	-	Inf	11	1	TRUE	TRUE	TRUE	SRR2039774.7332521/2	31	HighConfidence	-
SRR2039774	Crygf:Crybb2	chr1	65926538	+	chr5	113063247	-	Inf	2	1	FALSE	TRUE	TRUE	SRR2039774.10098714/1	47	HighConfidence	-
SRR2039773	Crygf:Crygb	chr1	65926538	+	chr1	65082157	-	844.386	8	1	FALSE	TRUE	FALSE	SRR2039773.4239159/2	64	HighConfidence	-
SRR2039773	Crygf:Crygd	chr1	65926538	+	chr1	65063301	-	863.243	3	2	FALSE	TRUE	FALSE	SRR2039773.5012297/1	50	HighConfidence	-
SRR2039773	Crygf:Gm28845	chr1	65928306	+	chr1	65100725	-	827.573	16	1	FALSE	TRUE	TRUE	SRR2039773.16860571/2	52	HighConfidence	-
SRR2039774	Crygf:Zfp106	chr1	65926520	+	chr2	120510633	-	Inf	1	1	FALSE	TRUE	TRUE	SRR2039774.6706696/1	54	HighConfidence	-
SRR2039774	Gm28845:Bfsp2	chr1	65102981	-	chr9	103432790	-	Inf	4	1	FALSE	TRUE	TRUE	SRR2039774.5530264/2	37	HighConfidence	-
SRR2039773	1700025G04Rik:Scd2	chr1	152006545	-	chr19	44303001	+	Inf	0	1	TRUE	TRUE	TRUE	SRR2039773.1558546/1	61	MediumConfidence	-
SRR2039774	Atg16l1:Sptb	chr1	87790687	+	chr12	76606524	-	Inf	0	1	FALSE	TRUE	TRUE	SRR2039774.10167693/1	52	MediumConfidence	-
SRR2039774	Col9a1:Lhx2	chr1	24230954	+	chr2	38353311	+	Inf	0	1	TRUE	TRUE	TRUE	SRR2039774.3683612/1	51	MediumConfidence	-
SRR2039773	Crygb:Herc4	chr1	65080567	-	chr10	63306348	+	Inf	0	1	FALSE	TRUE	TRUE	SRR2039773.8284111/2	68	MediumConfidence	-
SRR2039773	Cryge:Fam32a	chr1	65051149	-	chr8	72219941	+	Inf	0	1	FALSE	TRUE	TRUE	SRR2039773.5828906/1	34	MediumConfidence	-
SRR2039774	Cryge:Nbn	chr1	65051149	-	chr4	15983954	+	Inf	0	1	FALSE	TRUE	TRUE	SRR2039774.7463678/1	38	MediumConfidence	-
SRR2039773	Crygf:Snrpd3	chr1	65926538	+	chr10	75532177	+	Inf	0	1	FALSE	TRUE	TRUE	SRR2039773.8724343/1	44	MediumConfidence	-
SRR2039774	Dennd1b:Akt3	chr1	138966230	+	chr1	177248881	-	38282.7	0	1	FALSE	TRUE	TRUE	SRR2039774.10790019/2	58	MediumConfidence	-
SRR2039773	Gli2:Cryba4	chr1	118982468	-	chr5	112251797	-	Inf	0	1	FALSE	TRUE	TRUE	SRR2039773.11270144/2	64	MediumConfidence	-
SRR2039774	Hjurp:Ide	chr1	88277219	-	chr19	37318099	-	Inf	0	1	TRUE	TRUE	TRUE	SRR2039774.2860810/1	39	MediumConfidence	-
SRR2039773	Itm2c:Myo10	chr1	85894789	+	chr15	25776021	+	Inf	0	1	TRUE	TRUE	TRUE	SRR2039773.16405927/2	53	MediumConfidence	-
SRR2039773	Itpkb:Irf2	chr1	180334230	+	chr8	46806471	+	Inf	0	1	TRUE	TRUE	TRUE	SRR2039773.5300831/1	63	MediumConfidence	-
SRR2039774	Kansl3:Rnpc3	chr1	36343251	-	chr3	113605647	-	Inf	0	1	FALSE	TRUE	TRUE	SRR2039774.1045210/2	58	MediumConfidence	-
SRR2039773	Klf7:Adam23	chr1	64078707	-	chr1	63477679	+	601.028	0	2	FALSE	TRUE	TRUE	SRR2039773.7508181/1	61	MediumConfidence	-
SRR2039773	Pam:Bzw1	chr1	98095485	-	chr1	58394202	+	39701.3	0	2	FALSE	TRUE	TRUE	SRR2039773.8274508/1	63	MediumConfidence	-
SRR2039773	Ppp2r5a:Ankrd13b	chr1	191362249	-	chr11	77477778	-	Inf	0	1	TRUE	TRUE	TRUE	SRR2039773.5377189/2	37	MediumConfidence	-
SRR2039773	RP24-499I2.1:Sfrp1	chr1	161969279	+	chr8	23417330	+	Inf	0	1	FALSE	TRUE	TRUE	SRR2039773.9942208/1	51	MediumConfidence	-
SRR2039773	Stk16:Abcb6	chr1	75212144	+	chr1	75175038	-	37.108	0	1	TRUE	TRUE	TRUE	SRR2039773.1885021/2	66	MediumConfidence	-
SRR2039773	Tmem37:Usp3	chr1	120073712	-	chr9	66566903	-	Inf	0	1	FALSE	TRUE	TRUE	SRR2039773.7107564/1	52	MediumConfidence	-
SRR2039773	Tram1:Ralbp1	chr1	13589600	-	chr17	65867830	-	Inf	0	1	TRUE	TRUE	TRUE	SRR2039773.10422213/2	55	MediumConfidence	-
SRR2039773	Mip:Cryba2	chr10	128226241	+	chr1	74890673	-	Inf	2	1	TRUE	TRUE	TRUE	SRR2039773.6179390/2	34	HighConfidence	-
SRR2039773	Samd5:Sash1	chr10	9674505	-	chr10	8850491	-	824.017	2	2	TRUE	TRUE	FALSE	SRR2039773.10229957/2	57	HighConfidence	-
SRR2039773	Ank3:Snx25	chr10	70004991	+	chr8	46124146	-	Inf	0	1	TRUE	TRUE	TRUE	SRR2039773.3300261/1	31	MediumConfidence	-
SRR2039773	Atg5:Epb4.1l4a	chr10	44268584	+	chr18	33832685	-	Inf	0	1	FALSE	TRUE	TRUE	SRR2039773.2929338/2	59	MediumConfidence	-
SRR2039774	Atp5b:Qars	chr10	128084074	+	chr9	108512860	+	Inf	0	1	FALSE	TRUE	TRUE	SRR2039774.5732859/2	43	MediumConfidence	-
SRR2039773	Cpsf6:Prox1os	chr10	117355935	-	chr1	190216582	+	Inf	0	1	FALSE	TRUE	TRUE	SRR2039773.3300623/1	42	MediumConfidence	-
SRR2039774	Gm20757:Tax1bp1	chr10	92371725	-	chr6	52721298	+	Inf	0	1	FALSE	TRUE	TRUE	SRR2039774.3994254/2	43	MediumConfidence	-
SRR2039774	Map2k2:Pxn	chr10	81108958	+	chr5	115551488	+	Inf	0	1	TRUE	TRUE	TRUE	SRR2039774.6437724/1	43	MediumConfidence	-
SRR2039773	Map3k5:Gm28845	chr10	19935074	+	chr1	65100725	-	Inf	0	1	FALSE	TRUE	TRUE	SRR2039773.5557396/2	34	MediumConfidence	-
SRR2039773	Mcm9:Snhg3	chr10	53611352	-	chr4	132352243	-	Inf	0	1	FALSE	TRUE	TRUE	SRR2039773.3438548/2	55	MediumConfidence	-
SRR2039774	Mip:Cdkn2aipnl	chr10	128225838	+	chr11	51975900	+	Inf	0	1	FALSE	TRUE	TRUE	SRR2039774.2529509/1	31	MediumConfidence	-
SRR2039773	Mip:Tsc22d1	chr10	128226241	+	chr14	76505249	+	Inf	0	1	FALSE	TRUE	TRUE	SRR2039773.1084486/2	64	MediumConfidence	-
SRR2039773	Pias4:Fscn1	chr10	81167685	-	chr5	142969905	+	Inf	0	1	TRUE	TRUE	TRUE	SRR2039773.15227796/1	36	MediumConfidence	-
SRR2039774	Cryba1:Crybb1	chr11	77722609	-	chr5	112267315	+	Inf	6	1	FALSE	TRUE	TRUE	SRR2039774.8391853/1	48	HighConfidence	-
SRR2039773	Cryba1:Crygf	chr11	77723550	-	chr1	65926648	+	Inf	5	1	TRUE	TRUE	TRUE	SRR2039773.7286261/2	51	HighConfidence	-
SRR2039773	Cryba1:Ssr3	chr11	77725283	-	chr3	65391451	-	Inf	7	1	FALSE	TRUE	TRUE	SRR2039773.11983793/1	68	HighConfidence	-
SRR2039774	Cryba1:Tdrd7	chr11	77720889	-	chr4	46020805	+	Inf	5	1	TRUE	TRUE	TRUE	SRR2039774.10494521/2	44	HighConfidence	-
SRR2039773	Osbp2:Crybb3	chr11	3711958	-	chr5	113079878	-	Inf	1	1	TRUE	TRUE	TRUE	SRR2039773.9488542/2	32	HighConfidence	-
SRR2039774	Rab1:Crygf	chr11	20224367	+	chr1	65926538	+	Inf	1	1	FALSE	TRUE	TRUE	SRR2039774.13314803/2	34	HighConfidence	-
SRR2039773	0610009L18Rik:Ctdsp2	chr11	120348862	+	chr10	126991531	+	Inf	0	1	FALSE	TRUE	TRUE	SRR2039773.4437601/1	53	MediumConfidence	-
SRR2039773	Actg1:Cic	chr11	120348469	-	chr7	25284849	+	Inf	0	1	FALSE	TRUE	TRUE	SRR2039773.668289/1	42	MediumConfidence	-
SRR2039773	Adora2b:Ncoa5	chr11	62249436	+	chr2	165023212	-	Inf	0	1	FALSE	TRUE	TRUE	SRR2039773.11836866/1	67	MediumConfidence	-
SRR2039773	Bptf:Fem1b	chr11	107042675	-	chr9	62797728	-	Inf	0	1	FALSE	TRUE	TRUE	SRR2039773.2705009/2	33	MediumConfidence	-
SRR2039773	D630024D03Rik:Hmgn3	chr11	31800950	-	chr9	83120423	-	Inf	0	1	FALSE	TRUE	TRUE	SRR2039773.8158395/2	51	MediumConfidence	-
SRR2039774	Ewsr1:Cul2	chr11	5082253	-	chr18	3405685	+	Inf	0	1	TRUE	TRUE	TRUE	SRR2039774.12654597/2	48	MediumConfidence	-
SRR2039773	Gm11613:Fn3k	chr11	97660198	-	chr11	121448882	+	23788.7	0	1	FALSE	TRUE	TRUE	SRR2039773.7266160/2	59	MediumConfidence	-
SRR2039773	Gprc5c:Cdc42ep4	chr11	114851886	+	chr11	113729665	-	1122.22	0	1	FALSE	TRUE	TRUE	SRR2039773.8975216/1	41	MediumConfidence	-
SRR2039773	Grb10:Cdk2ap1	chr11	12037192	-	chr5	124350172	-	Inf	0	1	FALSE	TRUE	TRUE	SRR2039773.8821049/2	32	MediumConfidence	-
SRR2039773	Pcgf2:Ppp5c	chr11	97699536	-	chr7	17022656	-	Inf	0	1	FALSE	TRUE	TRUE	SRR2039773.699292/2	48	MediumConfidence	-
SRR2039774	Pipox:Smim17	chr11	77892112	-	chr7	6399784	+	Inf	0	1	FALSE	TRUE	TRUE	SRR2039774.10612430/1	40	MediumConfidence	-
SRR2039773	Prpsap1:Crybb1	chr11	116479652	-	chr5	112263511	+	Inf	0	1	FALSE	TRUE	TRUE	SRR2039773.4163589/1	44	MediumConfidence	-
SRR2039773	Slu7:Ccar1	chr11	43445472	+	chr10	62756674	-	Inf	0	1	TRUE	TRUE	TRUE	SRR2039773.15636806/1	39	MediumConfidence	-
SRR2039773	Srebf1:Ubtf	chr11	60220453	-	chr11	102316473	-	42096	0	1	FALSE	TRUE	TRUE	SRR2039773.11795639/1	66	MediumConfidence	-
SRR2039774	Stard3:Evi5	chr11	98358508	+	chr5	107764771	-	Inf	0	1	FALSE	TRUE	TRUE	SRR2039774.6786585/1	56	MediumConfidence	-
SRR2039774	Timm22:Cryba1	chr11	76407442	+	chr11	77721030	-	1313.59	0	1	FALSE	TRUE	TRUE	SRR2039774.8161982/2	53	MediumConfidence	-
SRR2039773	Unk:Fam104a	chr11	116030491	+	chr11	113677403	-	2353.09	0	1	TRUE	TRUE	TRUE	SRR2039773.12157969/1	63	MediumConfidence	-
SRR2039773	Vps53:Pafah1b1	chr11	76174627	-	chr11	74699520	-	1475.11	0	1	TRUE	TRUE	FALSE	SRR2039773.14284161/1	61	MediumConfidence	-
SRR2039773	Ykt6:Zfp362	chr11	5956004	+	chr4	128794976	-	Inf	0	1	FALSE	TRUE	TRUE	SRR2039773.1752082/1	42	MediumConfidence	-
SRR2039773	Atad2b:Zbtb48	chr12	4937538	+	chr4	152027059	-	Inf	0	1	FALSE	TRUE	TRUE	SRR2039773.16850098/1	54	MediumConfidence	-
SRR2039774	Hectd1:Ahcyl1	chr12	51827352	-	chr3	107677831	-	Inf	0	1	FALSE	TRUE	TRUE	SRR2039774.11412509/1	53	MediumConfidence	-
SRR2039774	Nova1:Mpp7	chr12	46816886	-	chr18	7403356	-	Inf	0	1	TRUE	TRUE	TRUE	SRR2039774.9609664/1	41	MediumConfidence	-
SRR2039774	Pcnx:Adk	chr12	81956263	+	chr14	21381503	+	Inf	0	1	TRUE	TRUE	TRUE	SRR2039774.2604973/1	61	MediumConfidence	-
SRR2039773	Rock2:Pdia6	chr12	16976112	+	chr12	17280378	+	304.271	0	1	TRUE	TRUE	FALSE	SRR2039773.2060489/2	49	MediumConfidence	-
SRR2039773	Sptb:Ece1	chr12	76632380	-	chr4	137956458	+	Inf	0	1	FALSE	TRUE	TRUE	SRR2039773.17512662/1	55	MediumConfidence	-
SRR2039773	Zfp410:Ubtf	chr12	84317174	+	chr11	102316473	-	Inf	0	1	FALSE	TRUE	TRUE	SRR2039773.9466977/2	44	MediumConfidence	-
SRR2039773	AA987161:Mblac2	chr13	67609573	-	chr13	81749961	+	14140.4	0	1	FALSE	TRUE	TRUE	SRR2039773.13355066/2	55	MediumConfidence	-
SRR2039773	Mast4:Sipa1l3	chr13	102810501	-	chr7	29434825	-	Inf	0	1	FALSE	TRUE	TRUE	SRR2039773.2694858/1	61	MediumConfidence	-
SRR2039773	Parp8:Foxk2	chr13	117024175	-	chr11	121285422	+	Inf	0	1	TRUE	TRUE	TRUE	SRR2039773.1763714/2	45	MediumConfidence	-
SRR2039773	Actr8:Crygb	chr14	29987351	+	chr1	65080567	-	Inf	0	1	FALSE	TRUE	TRUE	SRR2039773.1912228/1	53	MediumConfidence	-
SRR2039773	Anxa11:Zcchc24	chr14	25842295	+	chr14	25757211	-	85.081	0	1	FALSE	TRUE	TRUE	SRR2039773.9099008/1	62	MediumConfidence	-
SRR2039773	Cacna1d:Invs	chr14	30346798	-	chr4	48382105	+	Inf	0	1	TRUE	TRUE	TRUE	SRR2039773.6467141/1	47	MediumConfidence	-
SRR2039774	Sec24c:Caprin1	chr14	20683462	+	chr2	103773084	-	Inf	0	1	FALSE	TRUE	TRUE	SRR2039774.3853310/2	48	MediumConfidence	-
SRR2039773	Slc25a30:Zfp9	chr14	75770171	-	chr6	118465898	-	Inf	0	1	FALSE	TRUE	TRUE	SRR2039773.5696132/1	62	MediumConfidence	-
SRR2039773	Ube2e2:Fam168b	chr14	18871494	-	chr1	34820009	-	Inf	0	1	FALSE	TRUE	TRUE	SRR2039773.13128576/1	69	MediumConfidence	-
SRR2039773	AW549877:Crybb1	chr15	3992358	-	chr5	112267315	+	Inf	0	1	TRUE	TRUE	TRUE	SRR2039773.12238353/1	34	MediumConfidence	-
SRR2039773	Hdac7:Pear1	chr15	97810853	-	chr3	87760385	-	Inf	0	1	FALSE	TRUE	TRUE	SRR2039773.15712000/1	49	MediumConfidence	-
SRR2039774	Slc25a32:Bfsp1	chr15	39099873	-	chr2	143832057	-	Inf	0	1	TRUE	TRUE	TRUE	SRR2039774.11992476/1	62	MediumConfidence	-
SRR2039773	Cdip1:Crygf	chr16	4789831	-	chr1	65926648	+	Inf	1	1	FALSE	TRUE	TRUE	SRR2039773.2945080/1	52	HighConfidence	-
SRR2039774	Crygs:Tdrd7	chr16	22811335	-	chr4	46025657	+	Inf	2	1	TRUE	TRUE	TRUE	SRR2039774.6549985/2	55	HighConfidence	-
SRR2039774	2510009E07Rik:Vps8	chr16	21694216	-	chr16	21640679	+	53.533	0	1	FALSE	TRUE	TRUE	SRR2039774.5309492/1	70	MediumConfidence	-
SRR2039774	Atg3:Stim1	chr16	45171753	+	chr7	102354501	+	Inf	0	1	TRUE	TRUE	TRUE	SRR2039774.9650561/1	59	MediumConfidence	-
SRR2039773	Brwd1:Nol9	chr16	96081814	-	chr4	152057791	+	Inf	0	1	FALSE	TRUE	TRUE	SRR2039773.17280004/2	63	MediumConfidence	-
SRR2039773	Brwd1:Rsbn1	chr16	96081814	-	chr3	103964574	+	Inf	0	1	FALSE	TRUE	TRUE	SRR2039773.6284940/2	67	MediumConfidence	-
SRR2039774	Crebbp:Cabin1	chr16	4154857	-	chr10	75684405	-	Inf	0	1	TRUE	TRUE	TRUE	SRR2039774.2891130/1	31	MediumConfidence	-
SRR2039774	Crygs:Snx11	chr16	22811335	-	chr11	96774495	-	Inf	0	1	TRUE	TRUE	TRUE	SRR2039774.345851/1	64	MediumConfidence	-
SRR2039774	Hmgn1:Psmb2	chr16	96127590	-	chr4	126706058	+	Inf	0	1	TRUE	TRUE	TRUE	SRR2039774.13635802/1	51	MediumConfidence	-
SRR2039773	Kcnj6:Nyx	chr16	94941181	-	chrX	13466110	+	Inf	0	1	FALSE	TRUE	TRUE	SRR2039773.1463131/1	47	MediumConfidence	-
SRR2039773	Lsamp:Gm20388	chr16	40786060	+	chr8	124295358	+	Inf	0	1	FALSE	TRUE	TRUE	SRR2039773.229325/1	53	MediumConfidence	-
SRR2039774	Nrip1:Ppp4r2	chr16	76330746	-	chr6	100861410	+	Inf	0	1	FALSE	TRUE	TRUE	SRR2039774.5613802/1	58	MediumConfidence	-
SRR2039774	St6gal1:Tsc22d1	chr16	23257101	+	chr14	76505249	+	Inf	0	1	FALSE	TRUE	TRUE	SRR2039774.5549376/1	45	MediumConfidence	-
SRR2039774	Cryaa:Chd4	chr17	31677933	+	chr6	125113541	+	Inf	5	1	FALSE	TRUE	TRUE	SRR2039774.4498471/1	39	HighConfidence	-
SRR2039774	Cryaa:Dnaja1	chr17	31677933	+	chr4	40722559	+	Inf	2	1	FALSE	TRUE	TRUE	SRR2039774.13261850/2	46	HighConfidence	-
SRR2039774	Cryaa:Flna	chr17	31677933	+	chrX	74246398	-	Inf	1	1	FALSE	TRUE	TRUE	SRR2039774.4504304/1	52	HighConfidence	-
SRR2039774	Cryaa:Rpl36al	chr17	31677933	+	chr12	69184013	-	Inf	1	1	FALSE	TRUE	TRUE	SRR2039774.11106694/1	34	HighConfidence	-
SRR2039774	Cryaa:Sumo1	chr17	31677933	+	chr1	59670792	-	Inf	2	1	FALSE	TRUE	TRUE	SRR2039774.889411/1	33	HighConfidence	-
SRR2039773	U2af1:Crybb3	chr17	31652502	-	chr5	113076071	-	Inf	1	1	FALSE	TRUE	TRUE	SRR2039773.7098402/1	53	HighConfidence	-
SRR2039773	A930015D03Rik:Cog5	chr17	35994560	+	chr12	31833182	+	Inf	0	1	FALSE	TRUE	TRUE	SRR2039773.4341195/2	40	MediumConfidence	-
SRR2039773	Airn:Inpp5a	chr17	12741424	+	chr7	139511408	+	Inf	0	1	FALSE	TRUE	TRUE	SRR2039773.16983127/1	50	MediumConfidence	-
SRR2039773	D17Wsu104e:Slc4a1ap	chr17	56182665	-	chr5	31543670	+	Inf	0	1	TRUE	TRUE	TRUE	SRR2039773.4810459/1	57	MediumConfidence	-
SRR2039773	Ermard:Phf10	chr17	15053387	+	chr17	14959525	-	93.862	0	1	TRUE	TRUE	TRUE	SRR2039773.3736791/1	63	MediumConfidence	-
SRR2039773	Nudt3:Dnajc3	chr17	27623087	-	chr14	118967989	+	Inf	0	1	TRUE	TRUE	TRUE	SRR2039773.15740593/1	51	MediumConfidence	-
SRR2039773	Pot1b:Crybb2	chr17	55699992	-	chr5	113063247	-	Inf	0	1	FALSE	TRUE	TRUE	SRR2039773.4309171/2	43	MediumConfidence	-
SRR2039774	Six3os1:Prox1os	chr17	85615594	-	chr1	190216582	+	Inf	0	1	FALSE	TRUE	TRUE	SRR2039774.11798834/2	45	MediumConfidence	-
SRR2039773	Six3os1:Zfp219	chr17	85618057	-	chr14	52010058	-	Inf	0	1	FALSE	TRUE	TRUE	SRR2039773.15298683/1	32	MediumConfidence	-
SRR2039773	Tcp11:Nudt3	chr17	28068426	-	chr17	27583256	-	485.174	0	1	FALSE	TRUE	FALSE	SRR2039773.17526668/2	37	MediumConfidence	-
SRR2039774	Vit:Plekha1	chr17	78574218	+	chr7	130900517	+	Inf	0	1	FALSE	TRUE	TRUE	SRR2039774.10809318/2	60	MediumConfidence	-
SRR2039773	Zfand3:Snrnp48	chr17	30135505	+	chr13	38217374	+	Inf	0	1	TRUE	TRUE	TRUE	SRR2039773.10883871/2	47	MediumConfidence	-
SRR2039773	Aldh7a1:Nvl	chr18	56560776	-	chr1	181095054	-	Inf	0	1	FALSE	TRUE	TRUE	SRR2039773.2580738/1	48	MediumConfidence	-
SRR2039773	Hars2:Smarcc2	chr18	36783494	+	chr10	128487934	+	Inf	0	1	FALSE	TRUE	TRUE	SRR2039773.4282330/1	40	MediumConfidence	-
SRR2039773	Mpp7:Mib1	chr18	7626733	-	chr18	10792895	+	3166.16	0	1	FALSE	TRUE	TRUE	SRR2039773.15039367/1	42	MediumConfidence	-
SRR2039774	Mtpap:Sptbn1	chr18	4387179	+	chr11	30129660	-	Inf	0	1	FALSE	TRUE	TRUE	SRR2039774.5778559/2	43	MediumConfidence	-
SRR2039773	Nars:Gm28285	chr18	64501303	-	chr18	35581170	+	28920.1	0	1	TRUE	TRUE	TRUE	SRR2039773.15323914/2	41	MediumConfidence	-
SRR2039773	PCDHGB6:RP23-56B11.8	chr18	37728316	+	chr18	37715299	-	13.018	0	1	FALSE	TRUE	TRUE	SRR2039773.6332419/1	38	MediumConfidence	-
SRR2039773	Sema6a:Zfp777	chr18	47368238	-	chr6	48044701	-	Inf	0	1	FALSE	TRUE	TRUE	SRR2039773.3451991/1	37	MediumConfidence	-
SRR2039774	Zeb1:Anp32b	chr18	5591967	+	chr4	46460090	+	Inf	0	1	FALSE	TRUE	TRUE	SRR2039774.4206533/1	44	MediumConfidence	-
SRR2039774	Zfp521:Tdrd3	chr18	13938962	-	chr14	87472076	+	Inf	0	2	FALSE	TRUE	TRUE	SRR2039774.214087/1	71	MediumConfidence	-
SRR2039774	Smarca2:Cryge	chr19	26751824	+	chr1	65051149	-	Inf	1	1	FALSE	TRUE	TRUE	SRR2039774.10465187/2	44	HighConfidence	-
SRR2039773	4930481A15Rik:R3hcc1l	chr19	5418251	+	chr19	42562552	+	37144.3	0	1	FALSE	TRUE	FALSE	SRR2039773.6255484/2	30	MediumConfidence	-
SRR2039773	Arl3:Trim8	chr19	46542352	-	chr19	46513108	+	29.245	0	1	TRUE	TRUE	TRUE	SRR2039773.4038321/2	58	MediumConfidence	-
SRR2039773	Ldb1:Cryba2	chr19	46034038	-	chr1	74890673	-	Inf	0	1	TRUE	TRUE	TRUE	SRR2039773.10370908/1	33	MediumConfidence	-
SRR2039773	Malat1:Rnf214	chr19	5797004	-	chr9	45871967	-	Inf	0	1	FALSE	TRUE	TRUE	SRR2039773.15294038/1	55	MediumConfidence	-
SRR2039773	Nxf1:Dpf2	chr19	8762836	+	chr19	5902768	-	2860.06	0	1	FALSE	TRUE	TRUE	SRR2039773.1547670/2	30	MediumConfidence	-
SRR2039774	Pgm5:Bfsp1	chr19	24861529	-	chr2	143849023	-	Inf	0	1	TRUE	TRUE	TRUE	SRR2039774.6220144/2	35	MediumConfidence	-
SRR2039773	Ppp2r5b:Tdrd7	chr19	6235512	-	chr4	46034296	+	Inf	0	1	FALSE	TRUE	TRUE	SRR2039773.3791046/1	53	MediumConfidence	-
SRR2039773	Ppp6r3:Chka	chr19	3575641	-	chr19	3885860	+	310.22	0	1	FALSE	TRUE	TRUE	SRR2039773.9946735/1	66	MediumConfidence	-
SRR2039774	Sart1:Ints5	chr19	5388315	-	chr19	8894759	+	3506.44	0	1	FALSE	TRUE	TRUE	SRR2039774.11858023/1	39	MediumConfidence	-
SRR2039774	Sf1:Wdr74	chr19	6365792	+	chr19	8739819	+	2374.03	0	1	TRUE	TRUE	FALSE	SRR2039774.9268619/2	47	MediumConfidence	-
SRR2039774	Abhd12:Ambra1	chr2	150904357	-	chr2	91810030	+	59094.3	0	1	TRUE	TRUE	TRUE	SRR2039774.7922066/1	60	MediumConfidence	-
SRR2039773	Bfsp1:Ankrd50	chr2	143831837	-	chr3	38463129	-	Inf	0	1	TRUE	TRUE	TRUE	SRR2039773.4911555/2	62	MediumConfidence	-
SRR2039773	Bfsp1:Hiat1	chr2	143858057	-	chr3	116636390	-	Inf	0	1	TRUE	TRUE	TRUE	SRR2039773.16420384/2	53	MediumConfidence	-
SRR2039774	Birc7:Efcab2	chr2	180929513	+	chr1	178474882	+	Inf	0	1	FALSE	TRUE	TRUE	SRR2039774.142335/2	56	MediumConfidence	-
SRR2039773	Bmp7:Trim35	chr2	172893448	-	chr14	66303181	+	Inf	0	1	FALSE	TRUE	TRUE	SRR2039773.13838206/1	36	MediumConfidence	-
SRR2039773	Camk1d:Rragb	chr2	5565649	-	chrX	153148452	+	Inf	0	1	FALSE	TRUE	TRUE	SRR2039773.2466107/2	57	MediumConfidence	-
SRR2039773	Cdh4:Prmt2	chr2	179444811	+	chr10	76226315	-	Inf	0	1	FALSE	TRUE	TRUE	SRR2039773.2982865/1	45	MediumConfidence	-
SRR2039773	Cry2:Crybb3	chr2	92413151	-	chr5	113079878	-	Inf	0	1	FALSE	TRUE	TRUE	SRR2039773.15809980/1	62	MediumConfidence	-
SRR2039774	Cstf3:Snd1	chr2	104609186	+	chr6	28874861	+	Inf	0	1	TRUE	TRUE	TRUE	SRR2039774.10719679/1	66	MediumConfidence	-
SRR2039773	Ctnnd1:Ddx5	chr2	84650510	-	chr11	106782256	-	Inf	0	1	FALSE	TRUE	TRUE	SRR2039773.3943433/2	36	MediumConfidence	-
SRR2039773	D330023K18Rik:Gtf2i	chr2	31151151	-	chr5	134295613	-	Inf	0	1	FALSE	TRUE	TRUE	SRR2039773.14909390/1	60	MediumConfidence	-
SRR2039773	Dhx35:Crybb3	chr2	158807000	+	chr5	113076071	-	Inf	0	1	FALSE	TRUE	TRUE	SRR2039773.3340121/1	39	MediumConfidence	-
SRR2039773	Frmd4a:Crybb1	chr2	4529875	+	chr5	112267315	+	Inf	0	1	FALSE	TRUE	TRUE	SRR2039773.5516035/2	34	MediumConfidence	-
SRR2039773	Gm20431:Setd3	chr2	167617829	-	chr12	108179213	-	Inf	0	1	FALSE	TRUE	TRUE	SRR2039773.453410/2	61	MediumConfidence	-
SRR2039774	Hipk3:Kpna3	chr2	104493948	-	chr14	61403042	-	Inf	0	1	FALSE	TRUE	TRUE	SRR2039774.12840753/2	58	MediumConfidence	-
SRR2039774	Mllt10:Fbxo18	chr2	18071204	+	chr2	11769931	-	6301.27	0	1	FALSE	TRUE	TRUE	SRR2039774.11342890/1	43	MediumConfidence	-
SRR2039773	Nat10:Crygd	chr2	103724192	-	chr1	65062182	-	Inf	0	1	FALSE	TRUE	TRUE	SRR2039773.2443932/2	44	MediumConfidence	-
SRR2039773	Notch1:Agpat2	chr2	26501881	-	chr2	26597337	-	95.454	0	1	TRUE	TRUE	TRUE	SRR2039773.11126638/2	58	MediumConfidence	-
SRR2039773	Pax6:Lrch2	chr2	105669049	+	chrX	147481672	-	Inf	0	1	FALSE	TRUE	TRUE	SRR2039773.1734755/2	32	MediumConfidence	-
SRR2039774	Prex1:Slc7a5	chr2	166596286	-	chr8	121888427	-	Inf	0	1	TRUE	TRUE	TRUE	SRR2039774.9513915/1	52	MediumConfidence	-
SRR2039773	Psmc3:Cryge	chr2	91054575	+	chr1	65051149	-	Inf	0	1	FALSE	TRUE	TRUE	SRR2039773.8769712/2	52	MediumConfidence	-
SRR2039774	Rabl6:Crybb1	chr2	25587275	-	chr5	112263511	+	Inf	0	1	FALSE	TRUE	TRUE	SRR2039774.1389383/1	35	MediumConfidence	-
SRR2039773	Rtfdc1:Tle1	chr2	172447113	+	chr4	72145420	-	Inf	0	1	TRUE	TRUE	TRUE	SRR2039773.4367781/1	45	MediumConfidence	-
SRR2039773	Slc12a6:Csrp2bp	chr2	112355144	+	chr2	144389175	+	32034	0	1	TRUE	TRUE	FALSE	SRR2039773.7255005/1	59	MediumConfidence	-
SRR2039774	Snapc4:Maged1	chr2	26380549	-	chrX	94537755	-	Inf	0	1	TRUE	TRUE	TRUE	SRR2039774.6016169/1	60	MediumConfidence	-
SRR2039773	Soga1:Tgif2	chr2	157078229	-	chr2	156844156	+	234.074	0	2	TRUE	TRUE	TRUE	SRR2039773.9396069/1	40	MediumConfidence	-
SRR2039774	Tlk1:Mettl8	chr2	70825193	-	chr2	71018374	-	193.174	0	1	FALSE	TRUE	TRUE	SRR2039774.6001439/2	55	MediumConfidence	-
SRR2039773	Upp2:Crybb3	chr2	58567528	+	chr5	113079878	-	Inf	0	1	TRUE	TRUE	TRUE	SRR2039773.17173247/1	55	MediumConfidence	-
SRR2039773	Zmynd8:C330006A16Rik	chr2	165828208	-	chr2	26138913	-	139689	0	1	FALSE	TRUE	FALSE	SRR2039773.1821442/1	67	MediumConfidence	-
SRR2039773	Ank2:Cep83	chr3	126997853	-	chr10	94748941	+	Inf	0	1	TRUE	TRUE	TRUE	SRR2039773.9146204/2	57	MediumConfidence	-
SRR2039773	Ank2:Cryz	chr3	126981800	-	chr3	154604892	+	27623.1	0	1	FALSE	TRUE	TRUE	SRR2039773.6154151/2	58	MediumConfidence	-
SRR2039773	Cttnbp2nl:Gars	chr3	105032653	-	chr6	55046414	+	Inf	0	1	TRUE	TRUE	TRUE	SRR2039773.1165233/1	52	MediumConfidence	-
SRR2039773	Lef1:L3mbtl3	chr3	131115546	+	chr10	26352375	-	Inf	0	1	TRUE	TRUE	TRUE	SRR2039773.16168894/2	46	MediumConfidence	-
SRR2039773	Mrpl9:Ddx17	chr3	94443815	+	chr15	79530517	-	Inf	0	1	TRUE	TRUE	TRUE	SRR2039773.17658971/2	58	MediumConfidence	-
SRR2039773	Naa15:A830080D01Rik	chr3	51416376	+	chrX	159566428	+	Inf	0	1	FALSE	TRUE	TRUE	SRR2039773.14239097/1	60	MediumConfidence	-
SRR2039774	Sars:Mllt10	chr3	108444997	-	chr2	18206001	+	Inf	0	1	TRUE	TRUE	TRUE	SRR2039774.8867025/2	50	MediumConfidence	-
SRR2039773	Selt:Rnf13	chr3	58576873	+	chr3	57764257	+	812.614	0	1	FALSE	TRUE	TRUE	SRR2039773.11057288/1	47	MediumConfidence	-
SRR2039774	Tspan5:Eif4e	chr3	138742660	+	chr3	138546321	+	196.337	0	1	TRUE	TRUE	TRUE	SRR2039774.13021303/1	39	MediumConfidence	-
SRR2039773	Wars2:Zeb1	chr3	99141188	+	chr18	5705043	+	Inf	0	1	FALSE	TRUE	TRUE	SRR2039773.14511978/1	55	MediumConfidence	-
SRR2039774	Rpl11:Crybb3	chr4	136051614	-	chr5	113079878	-	Inf	4	1	TRUE	TRUE	TRUE	SRR2039774.2828262/1	45	HighConfidence	-
SRR2039774	2610305D13Rik:Gm13157	chr4	147640912	-	chr4	147761278	-	120.358	0	1	FALSE	TRUE	TRUE	SRR2039774.11602489/1	39	MediumConfidence	-
SRR2039773	Casz1:Zfp523	chr4	148804514	+	chr17	28189797	+	Inf	0	1	FALSE	TRUE	TRUE	SRR2039773.13857924/1	38	MediumConfidence	-
SRR2039773	Ccnl2:Sptan1	chr4	155815363	+	chr2	29978377	+	Inf	0	1	TRUE	TRUE	TRUE	SRR2039773.12898274/1	42	MediumConfidence	-
SRR2039774	Cdk5rap2:Gnas	chr4	70410212	-	chr2	174334212	+	Inf	0	1	FALSE	TRUE	TRUE	SRR2039774.10263650/2	41	MediumConfidence	-
SRR2039773	Chd7:Rimklb	chr4	8690775	+	chr6	122472763	-	Inf	0	1	FALSE	TRUE	TRUE	SRR2039773.7423473/2	55	MediumConfidence	-
SRR2039773	Csmd2:Eif4e	chr4	128548102	+	chr3	138546321	+	Inf	0	1	FALSE	TRUE	TRUE	SRR2039773.2813906/1	63	MediumConfidence	-
SRR2039773	Csmd2:Smarca2	chr4	128548102	+	chr19	26751824	+	Inf	0	1	FALSE	TRUE	TRUE	SRR2039773.16770965/1	39	MediumConfidence	-
SRR2039773	Hp1bp3:Tead2	chr4	138216740	+	chr7	45217213	+	Inf	0	1	FALSE	TRUE	TRUE	SRR2039773.2713641/1	58	MediumConfidence	-
SRR2039773	Kif1b:Tardbp	chr4	149262136	-	chr4	148622112	-	640.025	0	1	TRUE	TRUE	FALSE	SRR2039773.6498228/1	34	MediumConfidence	-
SRR2039774	Lpar1:Nt5dc1	chr4	58553134	-	chr10	34324462	-	Inf	0	1	FALSE	TRUE	TRUE	SRR2039774.5274838/2	57	MediumConfidence	-
SRR2039773	Oscp1:Slc38a3	chr4	126087769	+	chr9	107652232	-	Inf	0	1	FALSE	TRUE	TRUE	SRR2039773.5752343/2	45	MediumConfidence	-
SRR2039773	Pex10:Api5	chr4	155067903	+	chr2	94429840	-	Inf	0	1	FALSE	TRUE	TRUE	SRR2039773.12117851/2	44	MediumConfidence	-
SRR2039773	Slc31a1:Uba5	chr4	62360843	+	chr9	104056983	-	Inf	0	1	FALSE	TRUE	TRUE	SRR2039773.4162311/2	48	MediumConfidence	-
SRR2039773	Srsf4:Epb4.1	chr4	131873870	+	chr4	131935867	-	61.997	0	1	FALSE	TRUE	TRUE	SRR2039773.3022879/1	39	MediumConfidence	-
SRR2039774	Tstd2:Anp32b	chr4	46138380	-	chr4	46460090	+	321.709	0	1	FALSE	TRUE	TRUE	SRR2039774.7234863/1	30	MediumConfidence	-
SRR2039773	Cryba4:Crybb3	chr5	112248175	-	chr5	113076071	-	827.884	2	1	TRUE	TRUE	TRUE	SRR2039773.2861261/2	55	HighConfidence	-
SRR2039774	Cryba4:Crygd	chr5	112248175	-	chr1	65063059	-	Inf	2	1	FALSE	TRUE	TRUE	SRR2039774.12436780/2	39	HighConfidence	-
SRR2039774	Crybb1:Cryba1	chr5	112259375	+	chr11	77721030	-	Inf	7	1	TRUE	TRUE	TRUE	SRR2039774.10311693/2	41	HighConfidence	-
SRR2039773	Crybb1:Cryba2	chr5	112259375	+	chr1	74892087	-	Inf	2	1	TRUE	TRUE	TRUE	SRR2039773.7018853/1	57	HighConfidence	-
SRR2039774	Crybb1:Cryba2	chr5	112257557	+	chr1	74890673	-	Inf	3	1	TRUE	TRUE	TRUE	SRR2039774.7748654/1	57	HighConfidence	-
SRR2039774	Crybb1:Cryba2	chr5	112259375	+	chr1	74892087	-	Inf	3	1	TRUE	TRUE	TRUE	SRR2039774.5225436/2	48	HighConfidence	-
SRR2039773	Crybb1:Crybb3	chr5	112259375	+	chr5	113078515	-	819.149	7	1	TRUE	TRUE	TRUE	SRR2039773.17584969/2	49	HighConfidence	-
SRR2039773	Crybb1:Crybb3	chr5	112257557	+	chr5	113079878	-	822.334	7	1	TRUE	TRUE	TRUE	SRR2039773.192769/1	29	HighConfidence	-
SRR2039773	Crybb1:Hdgf	chr5	112259257	+	chr3	87914902	+	Inf	1	1	FALSE	TRUE	TRUE	SRR2039773.11866634/2	46	HighConfidence	-
SRR2039773	Crybb1:Mip	chr5	112263643	+	chr10	128230319	+	Inf	3	1	TRUE	TRUE	TRUE	SRR2039773.14234881/1	52	HighConfidence	-
SRR2039773	Crybb1:Ptov1	chr5	112259375	+	chr7	44863444	-	Inf	2	1	FALSE	TRUE	TRUE	SRR2039773.10325881/2	45	HighConfidence	-
SRR2039773	Crybb1:Rps25	chr5	112257557	+	chr9	44409954	+	Inf	2	1	FALSE	TRUE	TRUE	SRR2039773.4595629/2	65	HighConfidence	-
SRR2039774	Crybb3:Cryba2	chr5	113077535	-	chr1	74892087	-	Inf	3	1	TRUE	TRUE	TRUE	SRR2039774.14153805/1	50	HighConfidence	-
SRR2039774	Crybb3:H13	chr5	113079878	-	chr2	152686098	+	Inf	2	1	FALSE	TRUE	TRUE	SRR2039774.6689657/1	52	HighConfidence	-
SRR2039773	Crybb1:Cog2	chr5	112257557	+	chr8	124546020	+	Inf	0	1	TRUE	TRUE	TRUE	SRR2039773.1782017/2	66	MediumConfidence	-
SRR2039773	Crybb3:Cry2	chr5	113079878	-	chr2	92413151	-	Inf	0	1	FALSE	TRUE	TRUE	SRR2039773.15809980/2	53	MediumConfidence	-
SRR2039774	Crybb3:Sema3f	chr5	113077677	-	chr9	107684776	-	Inf	0	1	FALSE	TRUE	TRUE	SRR2039774.1194264/1	47	MediumConfidence	-
SRR2039774	Gm20499:Phf21a	chr5	114823313	-	chr2	92320229	+	Inf	0	1	FALSE	TRUE	TRUE	SRR2039774.5176700/2	65	MediumConfidence	-
SRR2039773	Hmx1:Gpr98	chr5	35389489	+	chr13	81155276	-	Inf	0	1	TRUE	TRUE	TRUE	SRR2039773.3216257/1	34	MediumConfidence	-
SRR2039773	N4bp2l1:Rimklb	chr5	150594264	-	chr6	122472763	-	Inf	0	1	FALSE	TRUE	TRUE	SRR2039773.7034072/1	62	MediumConfidence	-
SRR2039773	Pan3:Mark1	chr5	147455188	+	chr1	184945000	-	Inf	0	1	TRUE	TRUE	TRUE	SRR2039773.11360398/1	66	MediumConfidence	-
SRR2039774	Rnf34:Crybb1	chr5	122861907	+	chr5	112267315	+	10594.6	0	1	TRUE	TRUE	TRUE	SRR2039774.12261041/1	34	MediumConfidence	-
SRR2039773	Rnf4:Fah	chr5	34336541	+	chr7	84602191	-	Inf	0	1	FALSE	TRUE	TRUE	SRR2039773.15392238/1	61	MediumConfidence	-
SRR2039773	Tbc1d19:Pcdh7	chr5	53809858	+	chr5	58128975	+	4319.12	0	1	FALSE	TRUE	FALSE	SRR2039773.5786798/1	56	MediumConfidence	-
SRR2039773	Ttc28:Ago2	chr5	111235641	+	chr15	73126534	-	Inf	0	1	FALSE	TRUE	TRUE	SRR2039773.13541574/1	38	MediumConfidence	-
SRR2039773	Zfp113:Psmb2	chr5	138152845	-	chr4	126687029	+	Inf	0	1	TRUE	TRUE	TRUE	SRR2039773.13341172/2	35	MediumConfidence	-
SRR2039774	Copg1:Cryba4	chr6	87892719	+	chr5	112246818	-	Inf	1	1	FALSE	TRUE	TRUE	SRR2039774.262027/2	52	HighConfidence	-
SRR2039773	1600020E01Rik:Pvrl3	chr6	86527974	+	chr16	46438068	-	Inf	0	1	FALSE	TRUE	TRUE	SRR2039773.3305514/1	42	MediumConfidence	-
SRR2039774	Bet1:Epb4.1l2	chr6	4086777	-	chr10	25501824	+	Inf	0	1	FALSE	TRUE	TRUE	SRR2039774.7436651/1	65	MediumConfidence	-
SRR2039773	Cand2:Slc35c2	chr6	115774678	+	chr2	165278416	-	Inf	0	1	FALSE	TRUE	TRUE	SRR2039773.17756982/1	51	MediumConfidence	-
SRR2039773	Ccser1:Tnrc6b	chr6	61313835	+	chr15	80858681	+	Inf	0	1	FALSE	TRUE	TRUE	SRR2039773.9374369/1	59	MediumConfidence	-
SRR2039774	Cmas:Akt2	chr6	142767937	+	chr7	27608623	+	Inf	0	1	TRUE	TRUE	TRUE	SRR2039774.11532011/2	64	MediumConfidence	-
SRR2039774	Gm10069:Oaf	chr6	128439696	+	chr9	43225010	-	Inf	0	1	FALSE	TRUE	TRUE	SRR2039774.13275314/2	49	MediumConfidence	-
SRR2039774	Gm5577:Hace1	chr6	87983108	+	chr10	45588380	+	Inf	0	1	FALSE	TRUE	TRUE	SRR2039774.11680212/1	46	MediumConfidence	-
SRR2039773	Hnrnpf:Cpeb1	chr6	117906839	+	chr7	81436377	-	Inf	0	1	FALSE	TRUE	TRUE	SRR2039773.8667459/2	33	MediumConfidence	-
SRR2039774	Lpcat3:Lrrn1	chr6	124663359	+	chr6	107566991	+	17096.4	0	1	FALSE	TRUE	TRUE	SRR2039774.13094916/2	63	MediumConfidence	-
SRR2039773	Mkln1:Skil	chr6	31398954	+	chr3	31096703	+	Inf	0	1	FALSE	TRUE	TRUE	SRR2039773.3411588/2	48	MediumConfidence	-
SRR2039773	Ppp1r9a:Khdrbs3	chr6	4903031	+	chr15	69013358	+	Inf	0	1	FALSE	TRUE	TRUE	SRR2039773.2630421/2	61	MediumConfidence	-
SRR2039773	Ppp1r9a:Ppid	chr6	5134174	+	chr3	79598792	+	Inf	0	1	TRUE	TRUE	TRUE	SRR2039773.2006381/2	34	MediumConfidence	-
SRR2039773	Ret:Klc1	chr6	118197061	-	chr12	111795548	+	Inf	0	1	FALSE	TRUE	TRUE	SRR2039773.6428529/2	49	MediumConfidence	-
SRR2039774	Tra2a:Psmd1	chr6	49263838	-	chr1	86116575	+	Inf	0	1	FALSE	TRUE	TRUE	SRR2039774.11770886/2	67	MediumConfidence	-
SRR2039774	Wbp11:Metap1	chr6	136820507	-	chr3	138462430	-	Inf	0	1	TRUE	TRUE	TRUE	SRR2039774.7109336/2	60	MediumConfidence	-
SRR2039773	Lim2:Gm28845	chr7	43430156	+	chr1	65103223	-	Inf	4	1	FALSE	TRUE	TRUE	SRR2039773.13223436/2	35	HighConfidence	-
SRR2039773	2510016G02Rik:Crybb1	chr7	132931008	-	chr5	112263511	+	Inf	0	1	FALSE	TRUE	TRUE	SRR2039773.10306508/1	48	MediumConfidence	-
SRR2039773	Akap13:Ctdsp2	chr7	75455748	+	chr10	126991531	+	Inf	0	1	FALSE	TRUE	TRUE	SRR2039773.3683979/1	69	MediumConfidence	-
SRR2039773	Cars:Lrif1	chr7	143576586	-	chr3	106733337	+	Inf	0	1	TRUE	TRUE	TRUE	SRR2039773.5123918/1	43	MediumConfidence	-
SRR2039773	Cttn:Pcbp2	chr7	144470689	-	chr15	102473261	+	Inf	0	1	FALSE	TRUE	TRUE	SRR2039773.15144939/2	38	MediumConfidence	-
SRR2039773	Eef2k:Ggnbp1	chr7	120873409	+	chr17	27025337	+	Inf	0	1	TRUE	TRUE	TRUE	SRR2039773.14633602/1	54	MediumConfidence	-
SRR2039773	Eif3c:Hnrnph3	chr7	126558635	-	chr10	63015894	-	Inf	0	1	FALSE	TRUE	TRUE	SRR2039773.2614013/2	56	MediumConfidence	-
SRR2039774	Ikzf5:Ctnnd2	chr7	131410387	-	chr15	30332010	+	Inf	0	1	FALSE	TRUE	TRUE	SRR2039774.1543080/1	47	MediumConfidence	-
SRR2039773	Lim2:Dynll1	chr7	43430765	+	chr5	115298833	-	Inf	0	1	FALSE	TRUE	TRUE	SRR2039773.7004590/2	52	MediumConfidence	-
SRR2039773	Plekha7:Trim3	chr7	116307925	-	chr7	105625571	-	10682.4	0	1	FALSE	TRUE	FALSE	SRR2039773.1903147/2	61	MediumConfidence	-
SRR2039773	Sipa1l3:Cd24a	chr7	29488260	-	chr10	43582604	+	Inf	0	1	FALSE	TRUE	TRUE	SRR2039773.9845362/2	55	MediumConfidence	-
SRR2039773	Sphk2:Nap1l4	chr7	45716993	-	chr7	143541778	-	97824.8	0	1	FALSE	TRUE	TRUE	SRR2039773.6905684/1	49	MediumConfidence	-
SRR2039773	Zfp143:Gabarap	chr7	110061775	+	chr11	69994459	+	Inf	0	1	FALSE	TRUE	TRUE	SRR2039773.9819026/1	54	MediumConfidence	-
SRR2039773	Efnb2:Cars2	chr8	8660484	-	chr8	11550308	-	2889.82	0	1	TRUE	TRUE	TRUE	SRR2039773.11698663/2	43	MediumConfidence	-
SRR2039774	Gm20388:Cul7	chr8	119910939	+	chr17	46651437	+	Inf	0	1	TRUE	TRUE	TRUE	SRR2039774.13753076/1	58	MediumConfidence	-
SRR2039774	Hook3:Rabep1	chr8	26088060	-	chr11	70900472	+	Inf	0	1	FALSE	TRUE	TRUE	SRR2039774.10670325/1	66	MediumConfidence	-
SRR2039773	Otud4:Mllt4	chr8	79659462	+	chr17	13898945	+	Inf	0	1	TRUE	TRUE	TRUE	SRR2039773.8834345/1	42	MediumConfidence	-
SRR2039773	Tcf25:Zfp777	chr8	123374064	+	chr6	48044701	-	Inf	0	1	TRUE	TRUE	TRUE	SRR2039773.16240755/2	41	MediumConfidence	-
SRR2039773	Zfp827:Mmaa	chr8	79028729	+	chr8	79281654	-	252.926	0	1	FALSE	TRUE	TRUE	SRR2039773.7284910/1	40	MediumConfidence	-
SRR2039774	Bfsp2:Cryaa	chr9	103448549	-	chr17	31679559	+	Inf	1	1	TRUE	TRUE	TRUE	SRR2039774.8473187/2	41	HighConfidence	-
SRR2039773	2610203C20Rik:Cryba2	chr9	41580198	+	chr1	74890673	-	Inf	0	1	FALSE	TRUE	TRUE	SRR2039773.14258788/1	50	MediumConfidence	-
SRR2039774	2610203C20Rik:D7Ertd715e	chr9	41581402	+	chr7	59973650	-	Inf	0	1	FALSE	TRUE	TRUE	SRR2039774.9288694/1	67	MediumConfidence	-
SRR2039773	Cadm1:Rexo2	chr9	47530505	+	chr9	48475197	-	944.69	0	1	FALSE	TRUE	TRUE	SRR2039773.11036171/1	42	MediumConfidence	-
SRR2039773	Gm29154:Zcchc7	chr9	103959323	-	chr4	44908451	+	Inf	0	1	FALSE	TRUE	TRUE	SRR2039773.1299594/2	35	MediumConfidence	-
SRR2039773	Jam3:Eepd1	chr9	27155291	-	chr9	25547552	+	1607.74	0	1	FALSE	TRUE	TRUE	SRR2039773.14092294/1	49	MediumConfidence	-
SRR2039773	Nktr:Abcc4	chr9	121731565	+	chr14	118534142	-	Inf	0	1	FALSE	TRUE	TRUE	SRR2039773.4035731/1	68	MediumConfidence	-
SRR2039774	Peak1:Nt5dc3	chr9	56374376	-	chr10	86804781	+	Inf	0	1	FALSE	TRUE	TRUE	SRR2039774.4706396/1	62	MediumConfidence	-
SRR2039773	Rbm6:Mok	chr9	107872649	-	chr12	110815209	-	Inf	0	1	FALSE	TRUE	TRUE	SRR2039773.14181578/2	49	MediumConfidence	-
SRR2039773	Spsb4:Sfpq	chr9	97018194	-	chr4	127035808	+	Inf	0	1	FALSE	TRUE	TRUE	SRR2039773.909107/1	66	MediumConfidence	-
SRR2039774	Stag1:Rundc3b	chr9	100803354	+	chr5	8528774	-	Inf	0	1	TRUE	TRUE	TRUE	SRR2039774.10353633/1	46	MediumConfidence	-
SRR2039774	Trip4:Cryab	chr9	65908439	-	chr9	50756292	+	15152.1	0	1	FALSE	TRUE	TRUE	SRR2039774.6155677/2	68	MediumConfidence	-
SRR2039773	Amer1:Arhgef9	chrX	95444658	-	chrX	95131015	-	313.645	1	1	FALSE	TRUE	FALSE	SRR2039773.3134188/2	45	HighConfidence	-
SRR2039773	Col4a6:Psmd10	chrX	141327402	-	chrX	140953898	-	373.506	0	1	TRUE	TRUE	FALSE	SRR2039773.8586747/2	33	MediumConfidence	-
SRR2039773	Fundc1:Efhc2	chrX	17568033	-	chrX	17281666	-	286.368	0	1	TRUE	TRUE	FALSE	SRR2039773.636368/2	66	MediumConfidence	-
SRR2039774	Phf6:Etl4	chrX	52912436	+	chr2	20529959	+	Inf	0	1	FALSE	TRUE	TRUE	SRR2039774.14197997/1	65	MediumConfidence	-
SRR2039774	Vamp7:Tmlhe	chrX_GL456233_random	39025	-	chrX_GL456233_random	258247	+	219.223	0	1	FALSE	TRUE	TRUE	SRR2039774.2018684/1	51	MediumConfidence	-

## Sheet: P3
Sample	Fusion genes	Chromosome 1	Base 1	Strand 1	Chromosome 2	Base2	Strand 2	Gap (kb)	Spanning Pairs	Spanning Reads	Inframe	Aligns	Rearrangement	Contig	Contig Break	Classification	Known
SRR2039776	Cryba2:Cryba1	chr1	74892727	-	chr11	77721030	-	Inf	12	1	TRUE	TRUE	TRUE	SRR2039776.1599480/1	47	HighConfidence	-
SRR2039776	Cryba2:Cryba4	chr1	74892727	-	chr5	112249310	-	Inf	4	1	TRUE	TRUE	TRUE	SRR2039776.10939938/1	58	HighConfidence	-
SRR2039776	Cryba2:Cryba4	chr1	74891946	-	chr5	112248317	-	Inf	3	1	TRUE	TRUE	TRUE	SRR2039776.9900336/2	57	HighConfidence	-
SRR2039776	Cryba2:Crybb1	chr1	74892727	-	chr5	112263511	+	Inf	6	2	TRUE	TRUE	TRUE	SRR2039776.3342309/2	45	HighConfidence	-
SRR2039776	Cryga:Cryba1	chr1	65103329	-	chr11	77722727	-	Inf	3	1	TRUE	TRUE	TRUE	SRR2039776.1719450/1	36	HighConfidence	-
SRR2039775	Cryga:Crygn	chr1	65103329	-	chr5	24756285	-	Inf	2	1	TRUE	TRUE	TRUE	SRR2039775.11282747/2	37	HighConfidence	-
SRR2039776	Cryga:Eif4g2	chr1	65103360	-	chr7	111080964	-	Inf	2	1	FALSE	TRUE	TRUE	SRR2039776.6907908/1	44	HighConfidence	-
SRR2039775	Crygb:Slc25a3	chr1	65082288	-	chr10	91123955	-	Inf	1	1	FALSE	TRUE	TRUE	SRR2039775.2065016/1	57	HighConfidence	-
SRR2039776	Crygd:Cryba4	chr1	65062182	-	chr5	112249310	-	Inf	2	1	FALSE	TRUE	TRUE	SRR2039776.3633875/1	37	HighConfidence	-
SRR2039776	Crygd:Crybb3	chr1	65063059	-	chr5	113076071	-	Inf	2	1	FALSE	TRUE	TRUE	SRR2039776.2597520/1	52	HighConfidence	-
SRR2039776	Crygf:Bfsp2	chr1	65926538	+	chr9	103453144	-	Inf	1	1	FALSE	TRUE	TRUE	SRR2039776.12472583/2	41	HighConfidence	-
SRR2039776	Crygf:Cryaa	chr1	65926890	+	chr17	31679559	+	Inf	5	1	TRUE	TRUE	TRUE	SRR2039776.11447550/1	62	HighConfidence	-
SRR2039776	Crygf:Cryga	chr1	65926648	+	chr1	65103360	-	823.291	7	1	FALSE	TRUE	FALSE	SRR2039776.1525223/2	30	HighConfidence	-
SRR2039775	Crygf:Gm28845	chr1	65926538	+	chr1	65103223	-	823.321	9	1	FALSE	TRUE	FALSE	SRR2039775.14149979/2	63	HighConfidence	-
SRR2039776	Coq10b:Plcl1	chr1	55052990	+	chr1	55751281	+	698.295	0	1	FALSE	TRUE	FALSE	SRR2039776.782988/1	42	MediumConfidence	-
SRR2039775	Crygc:Atp9a	chr1	65073162	-	chr2	168662090	-	Inf	0	1	TRUE	TRUE	TRUE	SRR2039775.10853250/1	54	MediumConfidence	-
SRR2039775	Crygc:Srp14	chr1	65073521	-	chr2	118476859	-	Inf	0	1	FALSE	TRUE	TRUE	SRR2039775.6283735/1	43	MediumConfidence	-
SRR2039776	Cryge:Drg1	chr1	65048896	-	chr11	3266392	-	Inf	0	1	FALSE	TRUE	TRUE	SRR2039776.6036931/2	30	MediumConfidence	-
SRR2039776	Cryge:Pi4ka	chr1	65051149	-	chr16	17307730	-	Inf	0	1	FALSE	TRUE	TRUE	SRR2039776.1169856/2	34	MediumConfidence	-
SRR2039776	Crygf:2610507B11Rik	chr1	65926538	+	chr11	78266936	+	Inf	0	1	FALSE	TRUE	TRUE	SRR2039776.3355733/2	49	MediumConfidence	-
SRR2039776	Crygf:Ddx1	chr1	65926520	+	chr12	13223718	-	Inf	0	1	FALSE	TRUE	TRUE	SRR2039776.5918887/1	55	MediumConfidence	-
SRR2039775	Crygf:Ednrb	chr1	65927985	+	chr14	103820914	-	Inf	0	1	FALSE	TRUE	TRUE	SRR2039775.10174248/2	28	MediumConfidence	-
SRR2039775	Crygf:Kcnh2	chr1	65926648	+	chr5	24325789	-	Inf	0	1	FALSE	TRUE	TRUE	SRR2039775.1476313/1	30	MediumConfidence	-
SRR2039775	Elk4:Rassf5	chr1	132023838	+	chr1	131182254	-	841.579	0	1	FALSE	TRUE	TRUE	SRR2039775.8135858/1	40	MediumConfidence	-
SRR2039776	Eya1:Cryba2	chr1	14274534	-	chr1	74890673	-	60616.1	0	1	FALSE	TRUE	TRUE	SRR2039776.5168013/2	68	MediumConfidence	-
SRR2039775	Ptpn4:Crygd	chr1	119715947	-	chr1	65063301	-	54652.7	0	1	FALSE	TRUE	FALSE	SRR2039775.9565618/1	45	MediumConfidence	-
SRR2039775	Mip:Cryba1	chr10	128226241	+	chr11	77718902	-	Inf	2	1	FALSE	TRUE	TRUE	SRR2039775.938545/1	50	HighConfidence	-
SRR2039776	Psap:Cryba1	chr10	60300618	+	chr11	77721030	-	Inf	1	1	FALSE	TRUE	TRUE	SRR2039776.1126681/2	59	HighConfidence	-
SRR2039775	Rmst:Ftx	chr10	92075170	-	chrX	103572561	-	Inf	1	1	FALSE	TRUE	TRUE	SRR2039775.12084133/1	34	HighConfidence	-
SRR2039775	Samd5:Sash1	chr10	9674505	-	chr10	8850491	-	824.017	1	4	TRUE	TRUE	FALSE	SRR2039775.10585221/1	42	HighConfidence	-
SRR2039776	Gm20757:Abi1	chr10	92257142	-	chr2	22994690	-	Inf	0	1	FALSE	TRUE	TRUE	SRR2039776.3683906/1	66	MediumConfidence	-
SRR2039775	Gm20757:Wdpcp	chr10	92284936	-	chr11	21748878	+	Inf	0	1	FALSE	TRUE	TRUE	SRR2039775.9889034/1	60	MediumConfidence	-
SRR2039775	Gm26847:Tardbp	chr10	128230590	-	chr4	148620690	-	Inf	0	1	FALSE	TRUE	TRUE	SRR2039775.6834415/2	57	MediumConfidence	-
SRR2039775	Izumo4:Hspa8	chr10	80703049	+	chr9	40803740	+	Inf	0	1	FALSE	TRUE	TRUE	SRR2039775.2319025/1	41	MediumConfidence	-
SRR2039776	Stx11:Eif4e	chr10	12964000	-	chr3	138546321	+	Inf	0	1	FALSE	TRUE	TRUE	SRR2039776.4012505/1	39	MediumConfidence	-
SRR2039775	Timeless:Zfyve28	chr10	128232175	+	chr5	34236140	-	Inf	0	1	FALSE	TRUE	TRUE	SRR2039775.10720354/1	45	MediumConfidence	-
SRR2039776	Cryba1:Crybb3	chr11	77720889	-	chr5	113076071	-	Inf	5	1	FALSE	TRUE	TRUE	SRR2039776.7741709/2	44	HighConfidence	-
SRR2039775	Cryba1:Crygd	chr11	77723550	-	chr1	65063301	-	Inf	4	1	TRUE	TRUE	TRUE	SRR2039775.12371314/1	45	HighConfidence	-
SRR2039776	Cryba1:Crygd	chr11	77720889	-	chr1	65062182	-	Inf	5	1	TRUE	TRUE	TRUE	SRR2039776.9911441/2	44	HighConfidence	-
SRR2039776	Cryba1:Mip	chr11	77720889	-	chr10	128225838	+	Inf	3	1	TRUE	TRUE	TRUE	SRR2039776.7580029/2	51	HighConfidence	-
SRR2039775	Cryba1:Rpl24	chr11	77725283	-	chr16	55966547	+	Inf	1	1	FALSE	TRUE	TRUE	SRR2039775.4736053/1	68	HighConfidence	-
SRR2039776	Cryba1:Uchl1	chr11	77720889	-	chr5	66683689	+	Inf	1	1	TRUE	TRUE	TRUE	SRR2039776.10258025/2	44	HighConfidence	-
SRR2039776	2310067B10Rik:Crygb	chr11	115796817	+	chr1	65082288	-	Inf	0	1	TRUE	TRUE	TRUE	SRR2039776.3840838/1	62	MediumConfidence	-
SRR2039775	4932435O22Rik:Pvrl3	chr11	114423531	-	chr16	46396142	-	Inf	0	1	FALSE	TRUE	TRUE	SRR2039775.4814139/1	43	MediumConfidence	-
SRR2039775	Cox10:Sept2	chr11	64071518	-	chr1	93489124	+	Inf	0	1	FALSE	TRUE	TRUE	SRR2039775.8685174/2	56	MediumConfidence	-
SRR2039776	D630024D03Rik:Vps45	chr11	31824293	-	chr3	96042928	-	Inf	0	1	FALSE	TRUE	TRUE	SRR2039776.3592519/1	54	MediumConfidence	-
SRR2039775	Ddx42:Eif4e	chr11	106217156	+	chr3	138546321	+	Inf	0	1	FALSE	TRUE	TRUE	SRR2039775.11239224/2	51	MediumConfidence	-
SRR2039775	Emid1:Ivns1abp	chr11	5116880	-	chr1	151359953	+	Inf	0	1	FALSE	TRUE	TRUE	SRR2039775.6108595/1	39	MediumConfidence	-
SRR2039776	Gm16141:Hmgn3	chr11	19013997	+	chr9	83120423	-	Inf	0	1	FALSE	TRUE	TRUE	SRR2039776.8606240/1	37	MediumConfidence	-
SRR2039776	Rnf157:Ddx17	chr11	116344195	-	chr15	79530517	-	Inf	0	1	TRUE	TRUE	TRUE	SRR2039776.12633285/1	62	MediumConfidence	-
SRR2039775	Sap30bp:Ssbp2	chr11	115933674	+	chr13	91700666	+	Inf	0	1	FALSE	TRUE	TRUE	SRR2039775.7451826/2	36	MediumConfidence	-
SRR2039775	Sept8:Gm20498	chr11	53537915	+	chr12	81474649	-	Inf	0	1	FALSE	TRUE	TRUE	SRR2039775.14249063/1	65	MediumConfidence	-
SRR2039775	Sh3bp5l:Mdm4	chr11	58331863	+	chr1	133018884	-	Inf	0	1	TRUE	TRUE	TRUE	SRR2039775.1390839/1	54	MediumConfidence	-
SRR2039776	Smyd4:Spata1	chr11	75349814	+	chr3	146493843	-	Inf	0	1	FALSE	TRUE	TRUE	SRR2039776.4823042/1	48	MediumConfidence	-
SRR2039776	Sptbn1:Crygf	chr11	30113856	-	chr1	65926648	+	Inf	0	1	TRUE	TRUE	TRUE	SRR2039776.1125840/2	45	MediumConfidence	-
SRR2039775	Dtnb:Cpsf3	chr12	3718489	+	chr12	21305303	+	17586.8	0	1	FALSE	TRUE	FALSE	SRR2039775.9010157/1	67	MediumConfidence	-
SRR2039775	Fntb:Papola	chr12	76765638	+	chr12	105799651	+	29034	0	1	FALSE	TRUE	FALSE	SRR2039775.12145472/1	55	MediumConfidence	-
SRR2039775	Med6:Pros1	chr12	81588983	-	chr16	62885401	+	Inf	0	1	TRUE	TRUE	TRUE	SRR2039775.1263144/1	66	MediumConfidence	-
SRR2039775	Nrcam:Gas5	chr12	44551436	+	chr1	161037995	+	Inf	0	1	FALSE	TRUE	TRUE	SRR2039775.2738240/1	46	MediumConfidence	-
SRR2039776	Ppm1a:Sec31a	chr12	72786789	+	chr5	100408113	-	Inf	0	1	FALSE	TRUE	TRUE	SRR2039776.2073212/2	45	MediumConfidence	-
SRR2039775	Ppp2r5e:Hif1a	chr12	75515602	-	chr12	73926557	+	1589.04	0	1	FALSE	TRUE	TRUE	SRR2039775.1140260/1	52	MediumConfidence	-
SRR2039775	Scfd1:Snx6	chr12	51377636	+	chr12	54784119	-	3406.48	0	1	FALSE	TRUE	TRUE	SRR2039775.4439242/2	42	MediumConfidence	-
SRR2039775	Yy1:Wdr25	chr12	108794091	+	chr12	109024963	+	230.874	0	1	FALSE	TRUE	FALSE	SRR2039775.12250165/2	48	MediumConfidence	-
SRR2039775	Mocs2:Crygf	chr13	114819336	+	chr1	65926538	+	Inf	1	1	FALSE	TRUE	TRUE	SRR2039775.14356171/1	40	HighConfidence	-
SRR2039776	Nid1:Cryba4	chr13	13509545	+	chr5	112248317	-	Inf	3	1	FALSE	TRUE	TRUE	SRR2039776.3734710/2	37	HighConfidence	-
SRR2039775	Ankra2:Map4	chr13	98272852	+	chr9	110032099	+	Inf	0	1	TRUE	TRUE	TRUE	SRR2039775.12595673/2	66	MediumConfidence	-
SRR2039775	AW209491:Arid4b	chr13	14630364	+	chr13	14181220	+	449.142	0	1	FALSE	TRUE	TRUE	SRR2039775.7148027/1	59	MediumConfidence	-
SRR2039776	Dbn1:Dnajc7	chr13	55483387	-	chr11	100583136	-	Inf	0	1	TRUE	TRUE	TRUE	SRR2039776.10530396/1	41	MediumConfidence	-
SRR2039776	Mboat1:Exoc2	chr13	30136762	+	chr13	30818057	-	681.295	0	1	FALSE	TRUE	TRUE	SRR2039776.10310327/2	48	MediumConfidence	-
SRR2039775	Gm29266:Spata13	chr14	60485486	+	chr14	60690854	+	205.372	1	1	FALSE	TRUE	FALSE	SRR2039775.10828945/2	47	HighConfidence	-
SRR2039775	Tkt:Crygf	chr14	30558721	+	chr1	65926648	+	Inf	1	1	FALSE	TRUE	TRUE	SRR2039775.7697023/1	53	HighConfidence	-
SRR2039776	Bcl2l2:Tcaim	chr14	54884813	+	chr9	122831620	+	Inf	0	1	TRUE	TRUE	TRUE	SRR2039776.795007/2	41	MediumConfidence	-
SRR2039775	Enox1:Nrxn1	chr14	77157042	+	chr17	90362941	-	Inf	0	1	FALSE	TRUE	TRUE	SRR2039775.6299428/2	33	MediumConfidence	-
SRR2039775	Gm5087:Cacna1d	chr14	13284512	-	chr14	30350949	-	17066.4	0	1	FALSE	TRUE	TRUE	SRR2039775.14310568/1	45	MediumConfidence	-
SRR2039775	Ptprg:Exoc5	chr14	12091481	+	chr14	49042549	-	36951.1	0	1	FALSE	TRUE	TRUE	SRR2039775.673602/2	46	MediumConfidence	-
SRR2039775	Mcrs1:Cryba2	chr15	99251862	-	chr1	74890673	-	Inf	1	1	FALSE	TRUE	TRUE	SRR2039775.2309294/2	52	HighConfidence	-
SRR2039775	Cdh6:Cnn3	chr15	13173514	-	chr3	121449949	+	Inf	0	1	FALSE	TRUE	TRUE	SRR2039775.2138629/1	54	MediumConfidence	-
SRR2039775	Lifr:Rftn1	chr15	7129826	+	chr17	50004357	-	Inf	0	1	FALSE	TRUE	TRUE	SRR2039775.11973996/2	50	MediumConfidence	-
SRR2039775	Ppp1r1a:Cryba2	chr15	103537795	-	chr1	74890673	-	Inf	0	1	TRUE	TRUE	TRUE	SRR2039775.6189822/2	62	MediumConfidence	-
SRR2039776	Wnt7b:Bfsp1	chr15	85581380	-	chr2	143827639	-	Inf	0	1	FALSE	TRUE	TRUE	SRR2039776.8036471/1	43	MediumConfidence	-
SRR2039776	Zfp385a:Napepld	chr15	103320290	-	chr5	21683465	-	Inf	0	1	TRUE	TRUE	TRUE	SRR2039776.5528940/2	34	MediumConfidence	-
SRR2039775	Crygs:Crybb2	chr16	22811335	-	chr5	113066012	-	Inf	1	1	TRUE	TRUE	TRUE	SRR2039775.554042/2	45	HighConfidence	-
SRR2039775	Brwd1:Upf3b	chr16	96064750	-	chrX	37104527	-	Inf	0	1	FALSE	TRUE	TRUE	SRR2039775.10220877/1	61	MediumConfidence	-
SRR2039776	Crygs:Spata5	chr16	22811335	-	chr3	37578752	+	Inf	0	1	TRUE	TRUE	TRUE	SRR2039776.9523938/1	45	MediumConfidence	-
SRR2039776	Hunk:App	chr16	90386716	+	chr16	85056526	-	5330.19	0	1	FALSE	TRUE	TRUE	SRR2039776.5688766/1	34	MediumConfidence	-
SRR2039776	Kalrn:Dpp8	chr16	34116222	-	chr9	65034875	+	Inf	0	1	FALSE	TRUE	TRUE	SRR2039776.5428580/1	52	MediumConfidence	-
SRR2039776	Lsamp:Caprin2	chr16	39984727	+	chr6	148895156	-	Inf	0	1	FALSE	TRUE	TRUE	SRR2039776.9546538/2	39	MediumConfidence	-
SRR2039775	Sema5b:Nxn	chr16	35541602	+	chr11	76263187	-	Inf	0	1	FALSE	TRUE	TRUE	SRR2039775.13754319/2	34	MediumConfidence	-
SRR2039776	Cryaa:Col9a1	chr17	31677933	+	chr1	24221579	+	Inf	5	1	FALSE	TRUE	TRUE	SRR2039776.2730420/1	45	HighConfidence	-
SRR2039775	Cryaa:Flna	chr17	31677933	+	chrX	74246398	-	Inf	1	1	FALSE	TRUE	TRUE	SRR2039775.14444996/1	46	HighConfidence	-
SRR2039775	Cryaa:Pla2g16	chr17	31679559	+	chr19	7585565	+	Inf	1	1	FALSE	TRUE	TRUE	SRR2039775.7384649/2	39	HighConfidence	-
SRR2039776	Cryaa:Pla2g16	chr17	31679559	+	chr19	7585565	+	Inf	2	1	FALSE	TRUE	TRUE	SRR2039776.819073/2	36	HighConfidence	-
SRR2039776	Trim26:Crygb	chr17	36857563	+	chr1	65082157	-	Inf	1	1	TRUE	TRUE	TRUE	SRR2039776.7591636/1	21	HighConfidence	-
SRR2039776	Vit:Crygc	chr17	78586843	+	chr1	65071871	-	Inf	1	2	FALSE	TRUE	TRUE	SRR2039776.205826/1	52	HighConfidence	-
SRR2039776	Crip3:Cryba2	chr17	46428993	+	chr1	74890673	-	Inf	0	1	FALSE	TRUE	TRUE	SRR2039776.1431009/1	38	MediumConfidence	-
SRR2039775	Cryaa:Ly6e	chr17	31680986	+	chr15	74955653	+	Inf	0	1	FALSE	TRUE	TRUE	SRR2039775.14365013/2	66	MediumConfidence	-
SRR2039775	Cryaa:Sumo1	chr17	31677933	+	chr1	59670792	-	Inf	0	1	FALSE	TRUE	TRUE	SRR2039775.7595726/1	52	MediumConfidence	-
SRR2039776	Cryaa:Tmem184c	chr17	31677933	+	chr8	77601508	-	Inf	0	1	FALSE	TRUE	TRUE	SRR2039776.4560842/2	45	MediumConfidence	-
SRR2039775	Khsrp:2610528A11Rik	chr17	57029042	-	chr14	37107454	-	Inf	0	1	TRUE	TRUE	TRUE	SRR2039775.2464345/1	53	MediumConfidence	-
SRR2039776	Lama1:Prox1os	chr17	67717274	+	chr1	190216582	+	Inf	0	1	FALSE	TRUE	TRUE	SRR2039776.6526257/1	63	MediumConfidence	-
SRR2039776	Ptprm:Trappc6b	chr17	67191249	-	chr12	59043676	-	Inf	0	1	TRUE	TRUE	TRUE	SRR2039776.12064084/2	38	MediumConfidence	-
SRR2039775	Rcan2:Terf2	chr17	43953537	+	chr8	107083069	-	Inf	0	1	TRUE	TRUE	TRUE	SRR2039775.486844/2	60	MediumConfidence	-
SRR2039775	Tcp11:Grhl1	chr17	28068426	-	chr12	24611823	+	Inf	0	1	FALSE	TRUE	TRUE	SRR2039775.15170847/1	45	MediumConfidence	-
SRR2039775	Zfp563:Vapa	chr17	33092592	+	chr17	65595054	-	32502.5	0	1	FALSE	TRUE	TRUE	SRR2039775.971771/1	44	MediumConfidence	-
SRR2039776	Cables1:Cdh2	chr18	11888829	+	chr18	16601786	-	4712.96	0	1	FALSE	TRUE	TRUE	SRR2039776.12351326/1	36	MediumConfidence	-
SRR2039775	Chsy3:Degs1	chr18	59179548	+	chr1	182276893	-	Inf	0	1	TRUE	TRUE	TRUE	SRR2039775.11582852/2	35	MediumConfidence	-
SRR2039776	Gm10125:Acnat1	chr18	5583012	-	chr4	49458849	-	Inf	0	1	FALSE	TRUE	TRUE	SRR2039776.4362919/2	32	MediumConfidence	-
SRR2039776	Smad2:Arv1	chr18	76262727	+	chr8	124725256	+	Inf	0	1	FALSE	TRUE	TRUE	SRR2039776.13000409/1	53	MediumConfidence	-
SRR2039776	Snhg4:Sptbn1	chr18	35556691	+	chr11	30219772	-	Inf	0	1	FALSE	TRUE	TRUE	SRR2039776.6926871/1	44	MediumConfidence	-
SRR2039775	Snx24:Snx2	chr18	53245852	+	chr18	53209588	+	36.26	0	1	FALSE	TRUE	TRUE	SRR2039775.14319890/2	52	MediumConfidence	-
SRR2039775	Btaf1:Fra10ac1	chr19	36973018	+	chr19	38207308	-	1234.29	0	1	TRUE	TRUE	TRUE	SRR2039775.14496315/1	36	MediumConfidence	-
SRR2039776	Dtx4:Hmbox1	chr19	12491836	-	chr14	64813419	-	Inf	0	1	FALSE	TRUE	TRUE	SRR2039776.6925029/1	38	MediumConfidence	-
SRR2039775	Smarca2:Larp1b	chr19	26605233	+	chr3	41024445	+	Inf	0	1	FALSE	TRUE	TRUE	SRR2039775.11532747/2	41	MediumConfidence	-
SRR2039775	Vldlr:Rimklb	chr19	27230315	+	chr6	122472763	-	Inf	0	1	FALSE	TRUE	TRUE	SRR2039775.8997476/2	35	MediumConfidence	-
SRR2039775	Pax6:Cpq	chr2	105669049	+	chr15	33212816	+	Inf	1	1	FALSE	TRUE	TRUE	SRR2039775.2997180/2	62	HighConfidence	-
SRR2039775	1700001O22Rik:Crybb1	chr2	30801001	-	chr5	112263511	+	Inf	0	1	FALSE	TRUE	TRUE	SRR2039775.4196142/1	35	MediumConfidence	-
SRR2039775	3300002I08Rik:Elp4	chr2	150362588	-	chr2	105896937	-	44465.7	0	1	FALSE	TRUE	FALSE	SRR2039775.217443/1	58	MediumConfidence	-
SRR2039775	Arhgap21:Rbms1	chr2	20967330	-	chr2	60842472	-	39875.1	0	1	TRUE	TRUE	TRUE	SRR2039775.13977839/1	62	MediumConfidence	-
SRR2039775	Bfsp1:Med6	chr2	143830084	-	chr12	81582715	-	Inf	0	1	TRUE	TRUE	TRUE	SRR2039775.1472514/1	39	MediumConfidence	-
SRR2039775	Bfsp1:Ybx3	chr2	143830084	-	chr6	131368560	-	Inf	0	1	FALSE	TRUE	TRUE	SRR2039775.11185166/1	49	MediumConfidence	-
SRR2039776	Blcap:Raly	chr2	157566248	-	chr2	154821007	+	2745.24	0	1	FALSE	TRUE	TRUE	SRR2039776.6398523/1	37	MediumConfidence	-
SRR2039775	Cntrl:Trim26	chr2	35109629	+	chr17	36850656	+	Inf	0	1	FALSE	TRUE	TRUE	SRR2039775.11762141/2	55	MediumConfidence	-
SRR2039775	Fubp3:Ass1	chr2	31572953	+	chr2	31498147	+	74.802	0	1	TRUE	TRUE	TRUE	SRR2039775.11585250/2	59	MediumConfidence	-
SRR2039776	Gm14393:Csnk1a1	chr2	175063600	-	chr18	61587426	+	Inf	0	1	FALSE	TRUE	TRUE	SRR2039776.4303834/2	50	MediumConfidence	-
SRR2039776	Gnas:Pebp1	chr2	174345779	+	chr5	117283465	-	Inf	0	1	TRUE	TRUE	TRUE	SRR2039776.6192234/2	35	MediumConfidence	-
SRR2039775	Gtdc1:Gbf1	chr2	44752047	-	chr19	46163520	+	Inf	0	1	FALSE	TRUE	TRUE	SRR2039775.4987888/1	52	MediumConfidence	-
SRR2039776	Immp1l:Dnajc24	chr2	105937118	+	chr2	105981120	-	44.001	0	1	TRUE	TRUE	TRUE	SRR2039776.3807755/1	45	MediumConfidence	-
SRR2039775	Ly75:Tanc1	chr2	60365011	-	chr2	59790776	+	574.235	0	1	TRUE	TRUE	TRUE	SRR2039775.8986265/1	53	MediumConfidence	-
SRR2039775	Phf20:Gpr107	chr2	156196797	+	chr2	31167021	+	125030	0	1	FALSE	TRUE	TRUE	SRR2039775.3988644/2	38	MediumConfidence	-
SRR2039775	Rbm38:Rtfdc1	chr2	173022915	+	chr2	172463177	+	559.736	0	1	FALSE	TRUE	TRUE	SRR2039775.7868032/1	56	MediumConfidence	-
SRR2039775	Hdgf:Crybb1	chr3	87914902	+	chr5	112259257	+	Inf	0	1	FALSE	TRUE	TRUE	SRR2039775.9310858/2	55	MediumConfidence	-
SRR2039775	Ints3:Crybb1	chr3	90413530	-	chr5	112263511	+	Inf	0	1	TRUE	TRUE	TRUE	SRR2039775.5304813/1	44	MediumConfidence	-
SRR2039775	Nlgn1:Cadm1	chr3	26133242	-	chr9	47787971	+	Inf	0	1	TRUE	TRUE	TRUE	SRR2039775.6402967/1	59	MediumConfidence	-
SRR2039776	RHBG:Rnpc3	chr3	88287098	-	chr3	113605647	-	25318.5	0	1	FALSE	TRUE	TRUE	SRR2039776.6199280/1	64	MediumConfidence	-
SRR2039775	Rprd2:Vps45	chr3	95818547	-	chr3	96042928	-	224.38	0	1	FALSE	TRUE	TRUE	SRR2039775.9917110/1	60	MediumConfidence	-
SRR2039776	Sass6:Kat6a	chr3	116621508	+	chr8	22925281	+	Inf	0	1	TRUE	TRUE	TRUE	SRR2039776.172796/2	33	MediumConfidence	-
SRR2039775	Ythdf3:Mbd2	chr3	16189563	+	chr18	70616565	+	Inf	0	1	TRUE	TRUE	TRUE	SRR2039775.10431815/1	60	MediumConfidence	-
SRR2039775	Zc2hc1a:Dclk1	chr3	7503527	+	chr3	55500035	+	47996.5	0	1	FALSE	TRUE	FALSE	SRR2039775.15170853/2	37	MediumConfidence	-
SRR2039775	2610305D13Rik:Mfsd2a	chr4	147640912	-	chr4	122952128	-	24688.8	0	1	FALSE	TRUE	FALSE	SRR2039775.4950399/1	66	MediumConfidence	-
SRR2039776	Agbl4:Faf1	chr4	110580175	+	chr4	109961799	+	618.375	0	1	TRUE	TRUE	TRUE	SRR2039776.751848/2	45	MediumConfidence	-
SRR2039776	Casz1:Caprin2	chr4	148838420	+	chr6	148895156	-	Inf	0	1	FALSE	TRUE	TRUE	SRR2039776.6250794/1	45	MediumConfidence	-
SRR2039776	Cdkn2c:Faf1	chr4	109665018	-	chr4	109925298	+	260.278	0	1	TRUE	TRUE	TRUE	SRR2039776.11892527/2	40	MediumConfidence	-
SRR2039776	Eif4g3:Dnajc7	chr4	138058077	+	chr11	100601816	-	Inf	0	1	FALSE	TRUE	TRUE	SRR2039776.8215/2	47	MediumConfidence	-
SRR2039775	Inpp5b:Hspa8	chr4	124751692	+	chr9	40802418	+	Inf	0	1	TRUE	TRUE	TRUE	SRR2039775.11417615/1	45	MediumConfidence	-
SRR2039775	Inpp5b:Snrnp70	chr4	124787581	+	chr7	45380818	-	Inf	0	1	FALSE	TRUE	TRUE	SRR2039775.8911244/2	58	MediumConfidence	-
SRR2039776	Klhl32:Atp6v1d	chr4	24792617	-	chr12	78852344	-	Inf	0	1	TRUE	TRUE	TRUE	SRR2039776.11867880/2	38	MediumConfidence	-
SRR2039776	Macf1:Fbxo42	chr4	123683970	-	chr4	141167713	+	17483.7	0	1	FALSE	TRUE	TRUE	SRR2039776.9835025/2	51	MediumConfidence	-
SRR2039775	Mecr:Sfpq	chr4	131852425	+	chr4	127025855	+	4826.57	0	1	TRUE	TRUE	TRUE	SRR2039775.2945919/1	32	MediumConfidence	-
SRR2039776	Ptbp3:AI481877	chr4	59549148	-	chr4	59113977	-	435.173	0	1	FALSE	TRUE	FALSE	SRR2039776.12079381/2	70	MediumConfidence	-
SRR2039775	Scmh1:Nebl	chr4	120405456	+	chr2	17590177	-	Inf	0	1	FALSE	TRUE	TRUE	SRR2039775.14587546/2	42	MediumConfidence	-
SRR2039775	Slc2a1:Meaf6	chr4	119120486	+	chr4	125089875	+	5969.39	0	1	FALSE	TRUE	FALSE	SRR2039775.11391009/1	54	MediumConfidence	-
SRR2039775	Zfp292:Zfp618	chr4	34882758	-	chr4	63061521	+	28178.8	0	1	TRUE	TRUE	TRUE	SRR2039775.7697194/1	36	MediumConfidence	-
SRR2039775	Cryba4:Crybb3	chr5	112248175	-	chr5	113076071	-	827.888	3	1	TRUE	TRUE	TRUE	SRR2039775.13274680/1	57	HighConfidence	-
SRR2039775	Crybb1:Atxn10	chr5	112263643	+	chr15	85438102	+	Inf	1	1	TRUE	TRUE	TRUE	SRR2039775.14259810/2	32	HighConfidence	-
SRR2039775	Crybb1:Cryba1	chr5	112259375	+	chr11	77721030	-	Inf	11	2	TRUE	TRUE	TRUE	SRR2039775.10689397/2	36	HighConfidence	-
SRR2039776	Crybb1:Cryba1	chr5	112259375	+	chr11	77721030	-	Inf	6	1	TRUE	TRUE	TRUE	SRR2039776.919444/2	39	HighConfidence	-
SRR2039776	Crybb1:Cryba2	chr5	112259375	+	chr1	74892087	-	Inf	3	1	TRUE	TRUE	TRUE	SRR2039776.2079501/1	42	HighConfidence	-
SRR2039775	Crybb1:Crybb2	chr5	112259375	+	chr5	113063247	-	803.87	67	9	TRUE	TRUE	TRUE	SRR2039775.12684232/2	50	HighConfidence	-
SRR2039775	Crybb1:Crybb3	chr5	112259375	+	chr5	113078515	-	819.145	29	3	TRUE	TRUE	TRUE	SRR2039775.13287854/2	60	HighConfidence	-
SRR2039775	Crybb2:Crybb1	chr5	113065894	-	chr5	112263511	+	802.381	15	2	TRUE	TRUE	TRUE	SRR2039775.218051/2	43	HighConfidence	-
SRR2039775	Crybb2:Crybb3	chr5	113063115	-	chr5	113077677	-	14.559	10	2	TRUE	TRUE	TRUE	SRR2039775.11569645/1	63	HighConfidence	-
SRR2039775	Crybb2:Crybb3	chr5	113062047	-	chr5	113078515	-	16.462	5	1	TRUE	TRUE	TRUE	SRR2039775.7511808/1	57	HighConfidence	-
SRR2039775	Crybb2:Cryge	chr5	113063115	-	chr1	65051149	-	Inf	1	1	TRUE	TRUE	TRUE	SRR2039775.3411177/1	45	HighConfidence	-
SRR2039776	Crybb2:Gm28845	chr5	113068692	-	chr1	65103223	-	Inf	1	1	FALSE	TRUE	TRUE	SRR2039776.7334828/1	55	HighConfidence	-
SRR2039775	Crybb3:Crybb1	chr5	113079760	-	chr5	112263511	+	816.25	30	3	TRUE	TRUE	TRUE	SRR2039775.12617570/2	49	HighConfidence	-
SRR2039775	Crybb3:Crybb1	chr5	113079760	-	chr5	112269317	+	810.443	10	1	TRUE	TRUE	TRUE	SRR2039775.4719690/2	67	HighConfidence	-
SRR2039775	Crybb3:Crybb2	chr5	113080580	-	chr5	113063247	-	17.336	5	1	FALSE	TRUE	TRUE	SRR2039775.5529684/1	45	HighConfidence	-
SRR2039775	Crybb1:Sccpdh	chr5	112255815	+	chr1	179680518	+	Inf	0	1	FALSE	TRUE	TRUE	SRR2039775.6014325/1	67	MediumConfidence	-
SRR2039775	Crybb2:Spcs1	chr5	113068766	-	chr14	31000222	-	Inf	0	1	FALSE	TRUE	TRUE	SRR2039775.12584152/1	56	MediumConfidence	-
SRR2039775	Gm20033:Vps41	chr5	64803812	-	chr13	18745262	+	Inf	0	1	FALSE	TRUE	TRUE	SRR2039775.13757347/2	63	MediumConfidence	-
SRR2039776	Gm29609:Gli2	chr5	31179884	-	chr1	119002206	-	Inf	0	1	FALSE	TRUE	TRUE	SRR2039776.4053612/2	64	MediumConfidence	-
SRR2039776	Gtf2ird1:Rheb	chr5	134402111	-	chr5	24817831	-	109584	0	1	TRUE	TRUE	FALSE	SRR2039776.10235361/1	68	MediumConfidence	-
SRR2039775	Gtpbp6:Ube2d3	chr5	110107856	-	chr3	135439644	+	Inf	0	1	FALSE	TRUE	TRUE	SRR2039775.4015001/1	68	MediumConfidence	-
SRR2039775	Kcnh2:Crygf	chr5	24325789	-	chr1	65926648	+	Inf	0	1	FALSE	TRUE	TRUE	SRR2039775.1476313/2	40	MediumConfidence	-
SRR2039775	Lphn3:Ywhag	chr5	81197631	+	chr5	135911651	-	54714	0	1	FALSE	TRUE	TRUE	SRR2039775.10489900/1	42	MediumConfidence	-
SRR2039775	Hipk2:Ubn2	chr6	38875799	-	chr6	38440455	+	435.344	1	1	FALSE	TRUE	TRUE	SRR2039775.13030877/1	55	HighConfidence	-
SRR2039776	Agbl3:Hspa4	chr6	34785376	+	chr11	53275219	-	Inf	0	1	FALSE	TRUE	TRUE	SRR2039776.4359288/2	54	MediumConfidence	-
SRR2039775	Bcl2l13:Zfand5	chr6	120876346	+	chr19	21277655	+	Inf	0	1	FALSE	TRUE	TRUE	SRR2039775.2535863/1	61	MediumConfidence	-
SRR2039776	Bicd1:Rimklb	chr6	149409641	+	chr6	122472763	-	26936.9	0	1	TRUE	TRUE	TRUE	SRR2039776.6460617/1	41	MediumConfidence	-
SRR2039775	Cacna2d4:Clasp2	chr6	119244330	+	chr9	113862186	+	Inf	0	1	TRUE	TRUE	TRUE	SRR2039775.8936994/1	59	MediumConfidence	-
SRR2039775	Cul1:Srp72	chr6	47519779	+	chr5	76997423	+	Inf	0	1	FALSE	TRUE	TRUE	SRR2039775.1826290/2	49	MediumConfidence	-
SRR2039775	D630045J12Rik:Satb1	chr6	38181314	-	chr17	51809287	-	Inf	0	1	FALSE	TRUE	TRUE	SRR2039775.476504/1	65	MediumConfidence	-
SRR2039776	Gm16039:Acyp2	chr6	8270581	+	chr11	30506439	-	Inf	0	1	FALSE	TRUE	TRUE	SRR2039776.2874663/1	53	MediumConfidence	-
SRR2039775	Kdm3a:Bfsp2	chr6	71632056	-	chr9	103453144	-	Inf	0	1	TRUE	TRUE	TRUE	SRR2039775.588608/1	46	MediumConfidence	-
SRR2039775	Kdm3a:Immt	chr6	71619958	-	chr6	71844639	+	224.678	0	1	TRUE	TRUE	TRUE	SRR2039775.1594012/2	58	MediumConfidence	-
SRR2039775	Phc1:Pigq	chr6	122333291	-	chr17	25931038	-	Inf	0	1	TRUE	TRUE	TRUE	SRR2039775.11743021/1	50	MediumConfidence	-
SRR2039776	Sumf1:Chn2	chr6	108144591	-	chr6	54286094	+	53858.5	0	1	TRUE	TRUE	TRUE	SRR2039776.8986835/1	55	MediumConfidence	-
SRR2039775	Arhgap33:Irf3	chr7	30529716	-	chr7	45001673	+	14472	0	1	FALSE	TRUE	TRUE	SRR2039775.1544109/2	42	MediumConfidence	-
SRR2039775	B130055M24Rik:Bfsp1	chr7	127449571	+	chr2	143849023	-	Inf	0	1	FALSE	TRUE	TRUE	SRR2039775.3983232/1	37	MediumConfidence	-
SRR2039775	C2cd3:Cryga	chr7	100469379	+	chr1	65103360	-	Inf	0	1	FALSE	TRUE	TRUE	SRR2039775.6519439/2	36	MediumConfidence	-
SRR2039775	Gabrg3:Ank2	chr7	57323648	-	chr3	126923971	-	Inf	0	1	TRUE	TRUE	TRUE	SRR2039775.9076700/1	49	MediumConfidence	-
SRR2039775	Gm27786:mt-Nd1	chr7	142577918	+	chrM	2751	+	Inf	0	1	FALSE	TRUE	TRUE	SRR2039775.1196581/1	62	MediumConfidence	-
SRR2039776	Mrpl48:Gm28845	chr7	100607558	-	chr1	65103223	-	Inf	0	1	FALSE	TRUE	TRUE	SRR2039776.9764708/1	60	MediumConfidence	-
SRR2039775	Nap1l4:Eif3c	chr7	143520384	-	chr7	126556900	-	16963.5	0	1	FALSE	TRUE	FALSE	SRR2039775.214317/1	40	MediumConfidence	-
SRR2039775	Nfkbib:Cabp5	chr7	28766244	-	chr7	13401231	+	15365	0	1	FALSE	TRUE	TRUE	SRR2039775.15440352/1	58	MediumConfidence	-
SRR2039775	Otog:Mvb12b	chr7	46301492	+	chr2	33874460	-	Inf	0	1	FALSE	TRUE	TRUE	SRR2039775.14865442/1	48	MediumConfidence	-
SRR2039776	Zfp780b:Spint2	chr7	27971623	-	chr7	29260430	-	1288.8	0	1	TRUE	TRUE	TRUE	SRR2039776.4003029/1	44	MediumConfidence	-
SRR2039776	4930448N21Rik:Stox2	chr8	47412948	-	chr8	47203273	-	209.678	0	1	FALSE	TRUE	FALSE	SRR2039776.5629184/2	44	MediumConfidence	-
SRR2039776	Atp11a:Gltp	chr8	12823052	+	chr5	114676398	-	Inf	0	1	FALSE	TRUE	TRUE	SRR2039776.3296522/1	60	MediumConfidence	-
SRR2039776	Casp3:Cdc42	chr8	46636322	+	chr4	137321192	-	Inf	0	1	FALSE	TRUE	TRUE	SRR2039776.11042505/1	58	MediumConfidence	-
SRR2039775	Hmgb2:Gpr180	chr8	57512005	+	chr14	118139737	+	Inf	0	1	FALSE	TRUE	TRUE	SRR2039775.10791376/2	46	MediumConfidence	-
SRR2039775	Mtmr7:Slc7a2	chr8	40634698	-	chr8	40898937	+	264.241	0	1	TRUE	TRUE	TRUE	SRR2039775.7582644/2	61	MediumConfidence	-
SRR2039776	Sugp1:Cryba2	chr8	70059853	+	chr1	74890136	-	Inf	0	1	FALSE	TRUE	TRUE	SRR2039776.760285/2	54	MediumConfidence	-
SRR2039775	Zfp868:Heatr3	chr8	69625435	-	chr8	88139892	+	18514.5	0	1	FALSE	TRUE	TRUE	SRR2039775.1103804/1	55	MediumConfidence	-
SRR2039775	Zswim4:Ddx39	chr8	84228792	-	chr8	83719812	+	508.983	0	1	TRUE	TRUE	TRUE	SRR2039775.10574375/2	42	MediumConfidence	-
SRR2039776	2010315B03Rik:Nnt	chr9	124312560	-	chr13	119357662	-	Inf	0	1	TRUE	TRUE	TRUE	SRR2039776.6278451/2	57	MediumConfidence	-
SRR2039775	2610203C20Rik:Ndufs4	chr9	41581402	+	chr13	114307890	-	Inf	0	1	FALSE	TRUE	TRUE	SRR2039775.1318063/1	34	MediumConfidence	-
SRR2039775	Cwc15:Crygf	chr9	14510200	+	chr1	65926538	+	Inf	0	1	FALSE	TRUE	TRUE	SRR2039775.4303225/1	59	MediumConfidence	-
SRR2039776	Dalrd3:Cryba2	chr9	108571173	+	chr1	74890673	-	Inf	0	1	TRUE	TRUE	TRUE	SRR2039776.9678740/1	33	MediumConfidence	-
SRR2039775	Neo1:Loxl1	chr9	58978625	-	chr9	58297729	-	680.897	0	1	TRUE	TRUE	FALSE	SRR2039775.9152116/2	53	MediumConfidence	-
SRR2039775	Nptn:Crygf	chr9	58652367	+	chr1	65926538	+	Inf	0	1	FALSE	TRUE	TRUE	SRR2039775.15169869/1	57	MediumConfidence	-
SRR2039776	Rab11a:Tkt	chr9	64728234	-	chr14	30565488	+	Inf	0	1	TRUE	TRUE	TRUE	SRR2039776.5717355/1	52	MediumConfidence	-
SRR2039776	Rad54l2:Dnmt1	chr9	106788980	-	chr9	20942619	-	85846.4	0	1	FALSE	TRUE	FALSE	SRR2039776.3042350/2	48	MediumConfidence	-
SRR2039776	Tex9:Nedd4	chr9	72473658	-	chr9	72677315	+	203.656	0	1	FALSE	TRUE	TRUE	SRR2039776.8613029/2	39	MediumConfidence	-
SRR2039775	Trpc6:Gas2	chr9	8544598	+	chr7	51993291	+	Inf	0	1	FALSE	TRUE	TRUE	SRR2039775.14205668/1	52	MediumConfidence	-
SRR2039775	Col4a6:Col4a5	chrX	141327402	-	chrX	141538713	+	211.313	2	1	TRUE	TRUE	TRUE	SRR2039775.14439214/2	52	HighConfidence	-
SRR2039776	Frmpd4:Prps2	chrX	167604559	-	chrX	167374186	-	230.377	0	1	TRUE	TRUE	FALSE	SRR2039776.4191819/2	47	MediumConfidence	-
SRR2039775	Huwe1:Zfp248	chrX	151864773	+	chr6	118430394	-	Inf	0	1	FALSE	TRUE	TRUE	SRR2039775.4956418/1	47	MediumConfidence	-

## Sheet: P6
Sample	Fusion genes	Chromosome 1	Base 1	Strand 1	Chromosome 2	Base2	Strand 2	Gap (kb)	Spanning Pairs	Spanning Reads	Inframe	Aligns	Rearrangement	Contig	Contig Break	Classification	Known
SRR2039778	Cryba2:Bfsp1	chr1	74891946	-	chr2	143832057	-	Inf	3	1	TRUE	TRUE	TRUE	SRR2039778.10721834/1	59	HighConfidence	-
SRR2039777	Cryba2:Cryba1	chr1	74892727	-	chr11	77721030	-	Inf	21	3	TRUE	TRUE	TRUE	SRR2039777.16204971/2	47	HighConfidence	-
SRR2039778	Cryba2:Cryba4	chr1	74891946	-	chr5	112248317	-	Inf	3	1	TRUE	TRUE	TRUE	SRR2039778.6977480/2	48	HighConfidence	-
SRR2039777	Cryba2:Crybb1	chr1	74892727	-	chr5	112263511	+	Inf	13	5	TRUE	TRUE	TRUE	SRR2039777.10519882/2	44	HighConfidence	-
SRR2039778	Cryba2:Crybb1	chr1	74890531	-	chr5	112269317	+	Inf	3	1	TRUE	TRUE	TRUE	SRR2039778.5297419/2	45	HighConfidence	-
SRR2039778	Cryba2:Crybb1	chr1	74892727	-	chr5	112263511	+	Inf	3	1	TRUE	TRUE	TRUE	SRR2039778.5178237/1	41	HighConfidence	-
SRR2039777	Cryba2:Crybb2	chr1	74892727	-	chr5	113063247	-	Inf	2	1	TRUE	TRUE	TRUE	SRR2039777.16182379/2	55	HighConfidence	-
SRR2039778	Crygb:Crygn	chr1	65082247	-	chr5	24756285	-	Inf	7	1	TRUE	TRUE	TRUE	SRR2039778.13194582/2	30	HighConfidence	-
SRR2039778	Crygb:Mgarp	chr1	65082288	-	chr3	51396488	-	Inf	2	1	FALSE	TRUE	TRUE	SRR2039778.4008999/2	57	HighConfidence	-
SRR2039777	Crygc:Srp14	chr1	65073521	-	chr2	118476859	-	Inf	2	1	FALSE	TRUE	TRUE	SRR2039777.1265800/2	49	HighConfidence	-
SRR2039777	Crygd:Bfsp1	chr1	65063059	-	chr2	143832057	-	Inf	2	1	TRUE	TRUE	TRUE	SRR2039777.13295079/1	58	HighConfidence	-
SRR2039777	Crygd:Cryaa	chr1	65063059	-	chr17	31679559	+	Inf	5	1	TRUE	TRUE	TRUE	SRR2039777.13097495/1	36	HighConfidence	-
SRR2039778	Crygd:Cryaa	chr1	65063059	-	chr17	31679559	+	Inf	3	1	TRUE	TRUE	TRUE	SRR2039778.15915276/2	41	HighConfidence	-
SRR2039777	Crygd:Cryba4	chr1	65062182	-	chr5	112246818	-	Inf	2	1	FALSE	TRUE	TRUE	SRR2039777.1749969/2	51	HighConfidence	-
SRR2039777	Crygd:Fus	chr1	65062182	-	chr7	127980195	+	Inf	2	1	FALSE	TRUE	TRUE	SRR2039777.12977678/2	49	HighConfidence	-
SRR2039778	Crygf:Bfsp2	chr1	65926538	+	chr9	103453144	-	Inf	2	1	FALSE	TRUE	TRUE	SRR2039778.16376395/2	51	HighConfidence	-
SRR2039778	Crygf:Crybb2	chr1	65926538	+	chr5	113063247	-	Inf	1	1	FALSE	TRUE	TRUE	SRR2039778.15953589/1	47	HighConfidence	-
SRR2039777	Crygf:Cryge	chr1	65928306	+	chr1	65051149	-	877.159	2	1	FALSE	TRUE	TRUE	SRR2039777.5053779/1	36	HighConfidence	-
SRR2039778	Crygf:Crygn	chr1	65926566	+	chr5	24756285	-	Inf	1	1	TRUE	TRUE	TRUE	SRR2039778.10683470/2	31	HighConfidence	-
SRR2039778	Crygf:Gm28845	chr1	65926538	+	chr1	65103223	-	823.321	11	1	FALSE	TRUE	FALSE	SRR2039778.5665847/2	59	HighConfidence	-
SRR2039778	Crygf:Rps15a	chr1	65926520	+	chr7	118115228	-	Inf	1	1	FALSE	TRUE	TRUE	SRR2039778.8718422/1	31	HighConfidence	-
SRR2039777	Arfgef1:Wdr35	chr1	10159568	-	chr12	8985629	+	Inf	0	1	FALSE	TRUE	TRUE	SRR2039777.11726202/1	55	MediumConfidence	-
SRR2039777	Crygb:Eftud1	chr1	65081915	-	chr7	82772457	+	Inf	0	1	FALSE	TRUE	TRUE	SRR2039777.14965416/1	63	MediumConfidence	-
SRR2039777	Crygf:Ift74	chr1	65926566	+	chr4	94652927	+	Inf	0	1	FALSE	TRUE	TRUE	SRR2039777.7794016/2	38	MediumConfidence	-
SRR2039777	Crygf:Klhl2	chr1	65926538	+	chr8	64752846	-	Inf	0	1	FALSE	TRUE	TRUE	SRR2039777.10941984/2	59	MediumConfidence	-
SRR2039778	Crygf:Qars	chr1	65926520	+	chr9	108513893	+	Inf	0	1	FALSE	TRUE	TRUE	SRR2039778.2025638/1	70	MediumConfidence	-
SRR2039777	Crygf:Unc5b	chr1	65926520	+	chr10	60777217	-	Inf	0	1	FALSE	TRUE	TRUE	SRR2039777.1580260/1	63	MediumConfidence	-
SRR2039777	Gm28845:Rbp1	chr1	65102981	-	chr9	98444590	+	Inf	0	1	FALSE	TRUE	TRUE	SRR2039777.4202555/2	58	MediumConfidence	-
SRR2039777	Kif1a:Pqbp1	chr1	93052424	-	chrX	7898636	-	Inf	0	1	FALSE	TRUE	TRUE	SRR2039777.9692215/1	39	MediumConfidence	-
SRR2039778	Nckap5:R3hdm1	chr1	126382052	-	chr1	128167893	+	1785.84	0	1	FALSE	TRUE	TRUE	SRR2039778.15527413/2	55	MediumConfidence	-
SRR2039778	Usp37:Zbtb18	chr1	74506150	-	chr1	177447089	+	102941	0	1	FALSE	TRUE	TRUE	SRR2039778.9795122/1	62	MediumConfidence	-
SRR2039777	P4ha1:Crybb3	chr10	59342835	+	chr5	113076071	-	Inf	1	1	FALSE	TRUE	TRUE	SRR2039777.16594532/1	34	HighConfidence	-
SRR2039778	Samd5:Sash1	chr10	9674505	-	chr10	8850491	-	824.017	3	1	TRUE	TRUE	FALSE	SRR2039778.6567126/2	55	HighConfidence	-
SRR2039777	Bsg:Mip	chr10	79704584	+	chr10	128230319	+	48525.7	0	1	FALSE	TRUE	FALSE	SRR2039777.2882345/1	55	MediumConfidence	-
SRR2039777	Cnot2:Kat6b	chr10	116581453	-	chr14	21660743	+	Inf	0	1	FALSE	TRUE	TRUE	SRR2039777.7208273/2	39	MediumConfidence	-
SRR2039778	Cnot2:Nap1l1	chr10	116549033	-	chr10	111485499	+	5063.53	0	1	FALSE	TRUE	TRUE	SRR2039778.10698674/1	47	MediumConfidence	-
SRR2039778	Dazap1:Arf1	chr10	80265178	+	chr11	59213523	-	Inf	0	1	FALSE	TRUE	TRUE	SRR2039778.799488/2	42	MediumConfidence	-
SRR2039777	Gm20757:Cryba1	chr10	92284936	-	chr11	77719530	-	Inf	0	1	FALSE	TRUE	TRUE	SRR2039777.7260598/1	52	MediumConfidence	-
SRR2039777	Gm20757:Hmgn3	chr10	92257142	-	chr9	83114802	-	Inf	0	1	FALSE	TRUE	TRUE	SRR2039777.11804023/1	40	MediumConfidence	-
SRR2039778	Gm20757:Snhg12	chr10	92257142	-	chr4	132309838	+	Inf	0	1	FALSE	TRUE	TRUE	SRR2039778.9474183/2	35	MediumConfidence	-
SRR2039778	Gm26564:Ybx3	chr10	34297343	-	chr6	131379480	-	Inf	0	1	FALSE	TRUE	TRUE	SRR2039778.3424493/1	36	MediumConfidence	-
SRR2039777	Nap1l1:Mdh2	chr10	111491137	+	chr5	135789201	+	Inf	0	1	TRUE	TRUE	TRUE	SRR2039777.8501270/1	53	MediumConfidence	-
SRR2039778	Polrmt:Wdr13	chr10	79746465	-	chrX	8128214	-	Inf	0	1	FALSE	TRUE	TRUE	SRR2039778.14880104/1	46	MediumConfidence	-
SRR2039777	R3hdm2:Noa1	chr10	127487875	+	chr5	77297203	-	Inf	0	1	FALSE	TRUE	TRUE	SRR2039777.16399972/2	47	MediumConfidence	-
SRR2039778	Tspan15:Dbnl	chr10	62193867	-	chr11	5794237	+	Inf	0	1	TRUE	TRUE	TRUE	SRR2039778.16055902/2	35	MediumConfidence	-
SRR2039778	Cryba1:Bfsp1	chr11	77720889	-	chr2	143832057	-	Inf	3	1	TRUE	TRUE	TRUE	SRR2039778.6763432/2	44	HighConfidence	-
SRR2039777	Cryba1:Bfsp2	chr11	77720889	-	chr9	103425144	-	Inf	3	1	FALSE	TRUE	TRUE	SRR2039777.9832236/2	50	HighConfidence	-
SRR2039778	Cryba1:Ccdc101	chr11	77718902	-	chr7	126663929	+	Inf	1	1	FALSE	TRUE	TRUE	SRR2039778.14115644/2	73	HighConfidence	-
SRR2039778	Cryba1:Crybb2	chr11	77719388	-	chr5	113063247	-	Inf	4	1	TRUE	TRUE	TRUE	SRR2039778.6079113/2	55	HighConfidence	-
SRR2039777	Cryba1:Crygd	chr11	77723550	-	chr1	65063301	-	Inf	13	2	TRUE	TRUE	TRUE	SRR2039777.11867883/2	62	HighConfidence	-
SRR2039778	Cryba1:Pgls	chr11	77720889	-	chr8	71594084	+	Inf	1	1	TRUE	TRUE	TRUE	SRR2039778.16236321/2	56	HighConfidence	-
SRR2039777	Cryba1:Pik3r4	chr11	77725283	-	chr9	105669746	+	Inf	1	1	FALSE	TRUE	TRUE	SRR2039777.14345471/2	68	HighConfidence	-
SRR2039777	Cryba1:Rpl24	chr11	77725283	-	chr16	55966547	+	Inf	1	1	FALSE	TRUE	TRUE	SRR2039777.15021614/1	68	HighConfidence	-
SRR2039777	Cryba1:Ssr3	chr11	77725283	-	chr3	65391451	-	Inf	2	2	FALSE	TRUE	TRUE	SRR2039777.13738131/1	60	HighConfidence	-
SRR2039778	Slc38a10:Bfsp1	chr11	120128423	-	chr2	143849023	-	Inf	1	1	TRUE	TRUE	TRUE	SRR2039778.10330887/1	57	HighConfidence	-
SRR2039778	Dbnl:Bfsp1	chr11	5793762	+	chr2	143830169	-	Inf	0	1	FALSE	TRUE	TRUE	SRR2039778.7777497/2	48	MediumConfidence	-
SRR2039778	Hnrnph1:Cryba2	chr11	50379964	+	chr1	74890673	-	Inf	0	1	FALSE	TRUE	TRUE	SRR2039778.12363042/1	33	MediumConfidence	-
SRR2039778	Kif3a:Tnpo3	chr11	53586930	+	chr6	29541866	-	Inf	0	1	FALSE	TRUE	TRUE	SRR2039778.11451337/2	50	MediumConfidence	-
SRR2039778	Msi2:Mrps24	chr11	88590055	-	chr11	5704732	-	82885.3	0	1	FALSE	TRUE	FALSE	SRR2039778.556340/2	50	MediumConfidence	-
SRR2039777	Rtn4:Spg7	chr11	29736498	+	chr8	123097394	+	Inf	0	1	TRUE	TRUE	TRUE	SRR2039777.7253386/2	51	MediumConfidence	-
SRR2039777	Slit3:Lsamp	chr11	35121711	+	chr16	41888915	+	Inf	0	1	TRUE	TRUE	TRUE	SRR2039777.4963601/2	40	MediumConfidence	-
SRR2039777	Ubtf:Ncaph	chr11	102314864	-	chr2	127113670	-	Inf	0	1	TRUE	TRUE	TRUE	SRR2039777.8059566/1	61	MediumConfidence	-
SRR2039777	Vat1:Crybb3	chr11	101462198	-	chr5	113076071	-	Inf	0	1	FALSE	TRUE	TRUE	SRR2039777.7682338/2	52	MediumConfidence	-
SRR2039778	Zfp3:Cryba1	chr11	70764549	+	chr11	77719530	-	6954.98	0	1	FALSE	TRUE	TRUE	SRR2039778.15368275/2	49	MediumConfidence	-
SRR2039777	Lamb1:Crybb3	chr12	31272503	+	chr5	113076071	-	Inf	1	1	FALSE	TRUE	TRUE	SRR2039777.6340928/1	34	HighConfidence	-
SRR2039778	Nek9:Crygb	chr12	85301926	-	chr1	65080567	-	Inf	1	1	FALSE	TRUE	TRUE	SRR2039778.13262904/2	60	HighConfidence	-
SRR2039777	Jkamp:Fam65b	chr12	72086183	+	chr13	24693766	+	Inf	0	1	FALSE	TRUE	TRUE	SRR2039777.15045416/2	52	MediumConfidence	-
SRR2039778	Mipol1:Zfp644	chr12	57230611	+	chr5	106619642	-	Inf	0	1	FALSE	TRUE	TRUE	SRR2039778.1158131/1	51	MediumConfidence	-
SRR2039778	Cap2:Ccser1	chr13	46560581	+	chr6	61718145	+	Inf	0	1	TRUE	TRUE	TRUE	SRR2039778.2782357/2	45	MediumConfidence	-
SRR2039777	Rnf180:Cryge	chr13	105181450	-	chr1	65051149	-	Inf	0	1	FALSE	TRUE	TRUE	SRR2039777.3050527/2	49	MediumConfidence	-
SRR2039777	Clu:Cryaa	chr14	65975974	+	chr17	31677933	+	Inf	1	1	FALSE	TRUE	TRUE	SRR2039777.15532655/1	39	HighConfidence	-
SRR2039778	Chchd1:Cryba2	chr14	20703408	+	chr1	74890673	-	Inf	0	1	TRUE	TRUE	TRUE	SRR2039778.16143099/1	33	MediumConfidence	-
SRR2039777	Gm29266:Spata13	chr14	60485486	+	chr14	60690854	+	205.372	0	1	FALSE	TRUE	FALSE	SRR2039777.9882547/1	51	MediumConfidence	-
SRR2039778	Naa30:Nfyc	chr14	49173393	+	chr4	120768899	-	Inf	0	1	TRUE	TRUE	TRUE	SRR2039778.9368162/1	53	MediumConfidence	-
SRR2039777	Azin1:Neil2	chr15	38514473	-	chr14	63186234	-	Inf	0	1	FALSE	TRUE	TRUE	SRR2039777.5627739/2	41	MediumConfidence	-
SRR2039778	Cct5:Cryga	chr15	31592867	-	chr1	65103373	-	Inf	0	1	TRUE	TRUE	TRUE	SRR2039778.14825701/1	50	MediumConfidence	-
SRR2039778	Gm16576:Hnrnpul1	chr15	79744668	+	chr7	25750990	-	Inf	0	1	FALSE	TRUE	TRUE	SRR2039778.1208687/1	70	MediumConfidence	-
SRR2039778	Pick1:Cryba4	chr15	79247315	+	chr5	112248317	-	Inf	0	1	TRUE	TRUE	TRUE	SRR2039778.1916421/1	49	MediumConfidence	-
SRR2039778	Tfcp2:Cryba1	chr15	100551325	-	chr11	77721030	-	Inf	0	1	TRUE	TRUE	TRUE	SRR2039778.5576404/2	54	MediumConfidence	-
SRR2039777	Crygs:Crybb2	chr16	22811335	-	chr5	113062189	-	Inf	5	1	TRUE	TRUE	TRUE	SRR2039777.2200515/1	57	HighConfidence	-
SRR2039778	Cct8:Tm9sf3	chr16	87485579	-	chr19	41234775	-	Inf	0	1	FALSE	TRUE	TRUE	SRR2039778.7147304/1	63	MediumConfidence	-
SRR2039777	Crygs:Chmp3	chr16	22811335	-	chr6	71574115	+	Inf	0	1	FALSE	TRUE	TRUE	SRR2039777.897660/1	55	MediumConfidence	-
SRR2039777	Crygs:Fbxo36	chr16	22811335	-	chr1	84881092	+	Inf	0	1	TRUE	TRUE	TRUE	SRR2039777.102265/1	55	MediumConfidence	-
SRR2039778	Crygs:Phldb1	chr16	22811335	-	chr9	44699696	-	Inf	0	1	TRUE	TRUE	TRUE	SRR2039778.9388136/2	30	MediumConfidence	-
SRR2039778	Crygs:Stau2	chr16	22811335	-	chr1	16509408	-	Inf	0	1	TRUE	TRUE	TRUE	SRR2039778.12941581/1	55	MediumConfidence	-
SRR2039777	Cryzl1:Gas5	chr16	91728558	-	chr1	161037288	+	Inf	0	1	FALSE	TRUE	TRUE	SRR2039777.5881120/1	54	MediumConfidence	-
SRR2039778	Heg1:Polq	chr16	33751209	+	chr16	37022734	+	3271.53	0	1	TRUE	TRUE	FALSE	SRR2039778.7088053/1	61	MediumConfidence	-
SRR2039777	Morc3:Gls	chr16	93832348	+	chr1	52168958	-	Inf	0	1	TRUE	TRUE	TRUE	SRR2039777.2448147/2	65	MediumConfidence	-
SRR2039777	Prodh:Dnm2	chr16	18084547	-	chr9	21507423	+	Inf	0	1	TRUE	TRUE	TRUE	SRR2039777.2645400/2	41	MediumConfidence	-
SRR2039778	Cryaa:Col9a1	chr17	31677933	+	chr1	24221579	+	Inf	1	1	FALSE	TRUE	TRUE	SRR2039778.6354216/1	39	HighConfidence	-
SRR2039778	Cryaa:Cryba1	chr17	31677933	+	chr11	77722727	-	Inf	3	1	FALSE	TRUE	TRUE	SRR2039778.4196894/1	60	HighConfidence	-
SRR2039777	Cryaa:Cryba2	chr17	31678517	+	chr1	74890673	-	Inf	2	1	TRUE	TRUE	TRUE	SRR2039777.2288769/1	33	HighConfidence	-
SRR2039778	Cryaa:Pla2g16	chr17	31679559	+	chr19	7585565	+	Inf	1	1	FALSE	TRUE	TRUE	SRR2039778.14208641/2	36	HighConfidence	-
SRR2039777	Cryaa:Prmt1	chr17	31679681	+	chr7	44979473	-	Inf	1	1	FALSE	TRUE	TRUE	SRR2039777.5144833/2	60	HighConfidence	-
SRR2039778	Myl12a:Cryba1	chr17	70994784	-	chr11	77721030	-	Inf	1	1	FALSE	TRUE	TRUE	SRR2039778.11557188/2	32	HighConfidence	-
SRR2039778	Airn:Cdk2ap1	chr17	12741424	+	chr5	124350172	-	Inf	0	1	FALSE	TRUE	TRUE	SRR2039778.13873548/1	43	MediumConfidence	-
SRR2039778	Crim1:Fez2	chr17	78237915	+	chr17	78387071	-	149.157	0	1	FALSE	TRUE	TRUE	SRR2039778.7176239/1	53	MediumConfidence	-
SRR2039777	Cryaa:Prkcsh	chr17	31678189	+	chr9	22011438	+	Inf	0	1	TRUE	TRUE	TRUE	SRR2039777.16147489/2	39	MediumConfidence	-
SRR2039777	Dynlt1b:Tmem181a	chr17	6430238	+	chr17	6280598	+	149.637	0	1	FALSE	TRUE	TRUE	SRR2039777.8673066/1	39	MediumConfidence	-
SRR2039778	Ezr:Gnb1	chr17	6782632	-	chr4	155527413	+	Inf	0	1	TRUE	TRUE	TRUE	SRR2039778.16447998/2	35	MediumConfidence	-
SRR2039778	Gtpbp2:Cryba2	chr17	46161326	+	chr1	74890673	-	Inf	0	1	TRUE	TRUE	TRUE	SRR2039778.8404978/2	33	MediumConfidence	-
SRR2039778	Rab40c:Gm28845	chr17	25919365	-	chr1	65100725	-	Inf	0	1	FALSE	TRUE	TRUE	SRR2039778.16778036/1	60	MediumConfidence	-
SRR2039777	Rpl10a:Usp5	chr17	28329522	+	chr6	124818666	-	Inf	0	1	TRUE	TRUE	TRUE	SRR2039777.14987349/2	64	MediumConfidence	-
SRR2039778	Srrm2:Arid1b	chr17	23792511	+	chr17	5040580	+	18751.9	0	1	FALSE	TRUE	TRUE	SRR2039778.7908158/2	32	MediumConfidence	-
SRR2039777	Tcp11:Inpp5a	chr17	28068426	-	chr7	139558874	+	Inf	0	1	FALSE	TRUE	TRUE	SRR2039777.3244098/1	57	MediumConfidence	-
SRR2039778	Tcp11:Ube2o	chr17	28068426	-	chr11	116549093	-	Inf	0	1	FALSE	TRUE	TRUE	SRR2039778.17045046/1	36	MediumConfidence	-
SRR2039778	Vit:Rimklb	chr17	78586843	+	chr6	122472763	-	Inf	0	1	FALSE	TRUE	TRUE	SRR2039778.11725533/2	42	MediumConfidence	-
SRR2039777	Zfp160:Cryba4	chr17	21020834	+	chr5	112246818	-	Inf	0	1	FALSE	TRUE	TRUE	SRR2039777.11147671/2	50	MediumConfidence	-
SRR2039777	Snx24:Cryba1	chr18	53327495	+	chr11	77719530	-	Inf	2	1	TRUE	TRUE	TRUE	SRR2039777.4952058/2	57	HighConfidence	-
SRR2039778	Galnt1:Mtr	chr18	24282236	+	chr13	12212488	-	Inf	0	1	TRUE	TRUE	TRUE	SRR2039778.14826950/1	36	MediumConfidence	-
SRR2039778	Gm10544:Agpat3	chr18	37178408	-	chr10	78274270	-	Inf	0	1	FALSE	TRUE	TRUE	SRR2039778.12554127/1	38	MediumConfidence	-
SRR2039777	Gm10544:March3	chr18	37178408	-	chr18	56812075	-	19633.7	0	1	FALSE	TRUE	TRUE	SRR2039777.28330/1	40	MediumConfidence	-
SRR2039778	Impact:Rnpc3	chr18	12974841	+	chr3	113605647	-	Inf	0	1	FALSE	TRUE	TRUE	SRR2039778.15370115/1	58	MediumConfidence	-
SRR2039778	Ppargc1b:Necab1	chr18	61400290	-	chr4	15111302	-	Inf	0	1	FALSE	TRUE	TRUE	SRR2039778.2714323/2	64	MediumConfidence	-
SRR2039777	Rbm22:Crygd	chr18	60569521	+	chr1	65063301	-	Inf	0	1	FALSE	TRUE	TRUE	SRR2039777.13272167/1	50	MediumConfidence	-
SRR2039777	Thoc1:Hadha	chr18	9959315	+	chr5	30126736	-	Inf	0	1	FALSE	TRUE	TRUE	SRR2039777.14363353/2	61	MediumConfidence	-
SRR2039778	Trappc8:Cryga	chr18	20865142	-	chr1	65103360	-	Inf	0	1	FALSE	TRUE	TRUE	SRR2039778.3302222/1	28	MediumConfidence	-
SRR2039778	Pla2g16:Crybb3	chr19	7575039	+	chr5	113080580	-	Inf	1	1	FALSE	TRUE	TRUE	SRR2039778.13424699/2	48	HighConfidence	-
SRR2039778	Apba1:Eif4g2	chr19	23917698	+	chr7	111075712	-	Inf	0	1	TRUE	TRUE	TRUE	SRR2039778.2482650/2	39	MediumConfidence	-
SRR2039777	Dagla:Pank2	chr19	10260651	-	chr2	131287474	+	Inf	0	1	TRUE	TRUE	TRUE	SRR2039777.1204874/1	58	MediumConfidence	-
SRR2039777	Dnmbp:Cryba1	chr19	43912235	-	chr11	77719530	-	Inf	0	1	FALSE	TRUE	TRUE	SRR2039777.10923134/1	44	MediumConfidence	-
SRR2039777	Gbf1:Pde6c	chr19	46255707	+	chr19	38180776	+	8074.93	0	1	TRUE	TRUE	TRUE	SRR2039777.4483635/1	39	MediumConfidence	-
SRR2039778	Gm14965:Bfsp1	chr19	6417477	-	chr2	143849023	-	Inf	0	1	FALSE	TRUE	TRUE	SRR2039778.13897192/1	46	MediumConfidence	-
SRR2039777	Malat1:Thop1	chr19	5797004	-	chr10	81075511	+	Inf	0	1	FALSE	TRUE	TRUE	SRR2039777.9679052/1	45	MediumConfidence	-
SRR2039777	Mark2:Shoc2	chr19	7341168	-	chr19	53987454	+	46646.3	0	1	TRUE	TRUE	TRUE	SRR2039777.3144936/2	59	MediumConfidence	-
SRR2039778	Pprc1:Cryba2	chr19	46061576	+	chr1	74890673	-	Inf	0	1	TRUE	TRUE	TRUE	SRR2039778.8249232/2	33	MediumConfidence	-
SRR2039778	Snx32:Fis1	chr19	5497675	-	chr5	136965565	+	Inf	0	1	TRUE	TRUE	TRUE	SRR2039778.1778446/2	31	MediumConfidence	-
SRR2039778	Trim8:Ndrg1	chr19	46513341	+	chr15	66948484	-	Inf	0	1	TRUE	TRUE	TRUE	SRR2039778.14589608/1	33	MediumConfidence	-
SRR2039777	Trpm3:Rbm26	chr19	22733171	+	chr14	105109802	-	Inf	0	1	FALSE	TRUE	TRUE	SRR2039777.5981167/2	42	MediumConfidence	-
SRR2039777	Bfsp1:Cryba4	chr2	143841674	-	chr5	112251797	-	Inf	5	1	TRUE	TRUE	TRUE	SRR2039777.13765552/1	38	HighConfidence	-
SRR2039778	Bfsp1:Eif5b	chr2	143841674	-	chr1	38044704	+	Inf	2	1	TRUE	TRUE	TRUE	SRR2039778.11540647/2	53	HighConfidence	-
SRR2039777	Bfsp1:Kifc3	chr2	143830084	-	chr8	95137865	-	Inf	0	1	FALSE	TRUE	TRUE	SRR2039777.1367842/1	67	MediumConfidence	-
SRR2039777	Blcap:Ctcf	chr2	157566248	-	chr8	105643516	+	Inf	0	1	FALSE	TRUE	TRUE	SRR2039777.7324228/1	38	MediumConfidence	-
SRR2039777	Dnajc1:Sp3	chr2	18392291	-	chr2	72971514	-	54579.2	0	1	TRUE	TRUE	TRUE	SRR2039777.6601424/1	51	MediumConfidence	-
SRR2039778	Dynlrb1:Pigu	chr2	155236617	+	chr2	155314599	-	77.98	0	1	FALSE	TRUE	TRUE	SRR2039778.11291766/1	43	MediumConfidence	-
SRR2039778	Elp4:Tpk1	chr2	105792216	-	chr6	43346900	-	Inf	0	1	FALSE	TRUE	TRUE	SRR2039778.15444193/1	39	MediumConfidence	-
SRR2039777	Fubp3:Pdia6	chr2	31605343	+	chr12	17280378	+	Inf	0	1	TRUE	TRUE	TRUE	SRR2039777.13765462/1	57	MediumConfidence	-
SRR2039777	Gm20716:Caprin2	chr2	168212960	-	chr6	148895156	-	Inf	0	1	FALSE	TRUE	TRUE	SRR2039777.5616079/1	58	MediumConfidence	-
SRR2039777	Kif5c:Ubr3	chr2	49744746	+	chr2	70021112	+	20276.4	0	1	TRUE	TRUE	FALSE	SRR2039777.12787726/2	37	MediumConfidence	-
SRR2039777	Mvb12b:Bcas3	chr2	33802745	-	chr11	85359625	+	Inf	0	1	FALSE	TRUE	TRUE	SRR2039777.8974853/2	36	MediumConfidence	-
SRR2039777	Mvb12b:Dctn6	chr2	33802745	-	chr8	34097294	-	Inf	0	1	TRUE	TRUE	TRUE	SRR2039777.14191156/1	64	MediumConfidence	-
SRR2039778	Pbx3:Rbpj	chr2	34370824	-	chr5	53627383	+	Inf	0	1	FALSE	TRUE	TRUE	SRR2039778.4436595/2	29	MediumConfidence	-
SRR2039778	Pip5kl1:Cryba2	chr2	32576020	+	chr1	74890673	-	Inf	0	1	TRUE	TRUE	TRUE	SRR2039778.17228226/1	48	MediumConfidence	-
SRR2039778	Pkp4:Bfsp1	chr2	59214814	+	chr2	143849023	-	84634.2	0	2	TRUE	TRUE	TRUE	SRR2039778.14452817/1	56	MediumConfidence	-
SRR2039777	Pkp4:Dstn	chr2	59214814	+	chr2	143938385	+	84723.6	0	1	TRUE	TRUE	FALSE	SRR2039777.8517090/2	67	MediumConfidence	-
SRR2039777	Rpn2:Cryge	chr2	157321872	+	chr1	65051149	-	Inf	0	1	FALSE	TRUE	TRUE	SRR2039777.5912137/2	57	MediumConfidence	-
SRR2039777	Sec61a2:Rcn1	chr2	5886499	-	chr2	105389176	-	99502.7	0	1	TRUE	TRUE	TRUE	SRR2039777.11904074/2	50	MediumConfidence	-
SRR2039777	Shc1:Cryaa	chr3	89423816	+	chr17	31680986	+	Inf	1	1	TRUE	TRUE	TRUE	SRR2039777.3277614/2	49	HighConfidence	-
SRR2039778	Ank2:Rnpc3	chr3	127248134	-	chr3	113622449	-	13625.7	0	1	FALSE	TRUE	FALSE	SRR2039778.12451443/1	66	MediumConfidence	-
SRR2039778	Dnase2b:Lamp2	chr3	146586891	-	chrX	38405571	-	Inf	0	1	TRUE	TRUE	TRUE	SRR2039778.1393478/2	34	MediumConfidence	-
SRR2039777	Eif4e:Metap1	chr3	138527314	+	chr3	138483118	-	44.197	0	1	TRUE	TRUE	TRUE	SRR2039777.16834387/1	46	MediumConfidence	-
SRR2039778	Fabp5:Ints3	chr3	10012605	+	chr3	90413596	-	80401	0	1	FALSE	TRUE	TRUE	SRR2039778.8581580/1	31	MediumConfidence	-
SRR2039778	Fam46c:Snap47	chr3	100489094	-	chr11	59438516	-	Inf	0	1	FALSE	TRUE	TRUE	SRR2039778.3592370/2	39	MediumConfidence	-
SRR2039778	Fndc3b:Ddx39b	chr3	27711120	-	chr17	35243113	+	Inf	0	1	FALSE	TRUE	TRUE	SRR2039778.6865494/2	44	MediumConfidence	-
SRR2039777	Gatad2b:Uqcrh	chr3	90354510	+	chr4	116070024	-	Inf	0	1	TRUE	TRUE	TRUE	SRR2039777.7469031/1	47	MediumConfidence	-
SRR2039777	Metap1:Crygs	chr3	138473987	-	chr16	22806668	-	Inf	0	1	FALSE	TRUE	TRUE	SRR2039777.13313873/1	61	MediumConfidence	-
SRR2039777	Ndst3:Cab39	chr3	123690705	-	chr1	85818357	+	Inf	0	1	FALSE	TRUE	TRUE	SRR2039777.14308379/1	61	MediumConfidence	-
SRR2039777	Tspan5:Eif4e	chr3	138742660	+	chr3	138546321	+	196.337	0	1	TRUE	TRUE	TRUE	SRR2039777.889348/2	57	MediumConfidence	-
SRR2039777	Ythdf3:Mipep	chr3	16189563	+	chr14	60843208	+	Inf	0	1	TRUE	TRUE	TRUE	SRR2039777.16730445/1	42	MediumConfidence	-
SRR2039778	Col16a1:Crygs	chr4	130066216	+	chr16	22811410	-	Inf	1	1	TRUE	TRUE	TRUE	SRR2039778.9598470/1	68	HighConfidence	-
SRR2039777	Exo5:Caprin2	chr4	120924511	-	chr6	148890671	-	Inf	0	1	FALSE	TRUE	TRUE	SRR2039777.8662549/2	37	MediumConfidence	-
SRR2039778	Gm13091:Dbnl	chr4	150568413	-	chr11	5791792	+	Inf	0	1	FALSE	TRUE	TRUE	SRR2039778.4565306/2	49	MediumConfidence	-
SRR2039778	Lypla2:Cryba2	chr4	135972603	-	chr1	74892891	-	Inf	0	1	FALSE	TRUE	TRUE	SRR2039778.8615779/1	50	MediumConfidence	-
SRR2039777	Nfib:Dnajc7	chr4	82327729	-	chr11	100601816	-	Inf	0	1	FALSE	TRUE	TRUE	SRR2039777.12589854/1	35	MediumConfidence	-
SRR2039777	Palm2:Dpf3	chr4	57648120	+	chr12	83260883	-	Inf	0	1	FALSE	TRUE	TRUE	SRR2039777.16239920/1	57	MediumConfidence	-
SRR2039778	Park7:Dph5	chr4	150907040	-	chr3	115915040	+	Inf	0	1	TRUE	TRUE	TRUE	SRR2039778.6948908/2	45	MediumConfidence	-
SRR2039777	Phc2:Zfp362	chr4	128723713	+	chr4	128794976	-	71.263	0	1	FALSE	TRUE	TRUE	SRR2039777.7456161/1	47	MediumConfidence	-
SRR2039778	Plag1:Cdkn2c	chr4	3915621	-	chr4	109661626	-	105746	0	1	FALSE	TRUE	TRUE	SRR2039778.5254715/1	49	MediumConfidence	-
SRR2039777	Prdm16:Ralgds	chr4	154322271	-	chr2	28540711	+	Inf	0	1	TRUE	TRUE	TRUE	SRR2039777.11205786/2	67	MediumConfidence	-
SRR2039777	Prdm16:Tbc1d30	chr4	154322271	-	chr10	121288985	-	Inf	0	1	FALSE	TRUE	TRUE	SRR2039777.2885572/1	32	MediumConfidence	-
SRR2039778	Tmem67:Cox7a2	chr4	12053675	-	chr9	79756361	-	Inf	0	1	FALSE	TRUE	TRUE	SRR2039778.17367915/1	36	MediumConfidence	-
SRR2039777	Trnau1ap:Maged2	chr4	132325946	-	chrX	150810423	-	Inf	0	1	FALSE	TRUE	TRUE	SRR2039777.13294339/2	44	MediumConfidence	-
SRR2039778	Ubr4:Cryba2	chr4	139419231	+	chr1	74890673	-	Inf	0	1	TRUE	TRUE	TRUE	SRR2039778.4144450/1	46	MediumConfidence	-
SRR2039778	Cryba4:Bfsp2	chr5	112251019	-	chr9	103453144	-	Inf	2	1	FALSE	TRUE	TRUE	SRR2039778.8563098/2	57	HighConfidence	-
SRR2039777	Cryba4:Cryba2	chr5	112251019	-	chr1	74890136	-	Inf	2	1	TRUE	TRUE	TRUE	SRR2039777.7091350/2	40	HighConfidence	-
SRR2039777	Cryba4:Crybb3	chr5	112248175	-	chr5	113078515	-	830.332	3	1	TRUE	TRUE	TRUE	SRR2039777.12803104/1	45	HighConfidence	-
SRR2039778	Cryba4:Crygd	chr5	112248175	-	chr1	65063059	-	Inf	2	1	FALSE	TRUE	TRUE	SRR2039778.17390960/1	39	HighConfidence	-
SRR2039778	Cryba4:Crygd	chr5	112246818	-	chr1	65062182	-	Inf	1	1	FALSE	TRUE	TRUE	SRR2039778.450834/1	30	HighConfidence	-
SRR2039777	Cryba4:Ddb1	chr5	112248175	-	chr19	10607793	+	Inf	1	1	FALSE	TRUE	TRUE	SRR2039777.10669289/2	39	HighConfidence	-
SRR2039777	Crybb1:Cryba1	chr5	112257373	+	chr11	77721030	-	Inf	6	1	FALSE	TRUE	TRUE	SRR2039777.4620010/2	40	HighConfidence	-
SRR2039778	Crybb1:Cryba2	chr5	112259375	+	chr1	74892087	-	Inf	23	6	TRUE	TRUE	TRUE	SRR2039778.122632/2	43	HighConfidence	-
SRR2039778	Crybb1:Cryba2	chr5	112257557	+	chr1	74890673	-	Inf	3	1	TRUE	TRUE	TRUE	SRR2039778.4416878/1	33	HighConfidence	-
SRR2039778	Crybb1:Crybb2	chr5	112259375	+	chr5	113063247	-	803.868	128	18	TRUE	TRUE	TRUE	SRR2039778.13855665/2	35	HighConfidence	-
SRR2039777	Crybb1:Crybb3	chr5	112263511	+	chr5	113081059	-	817.538	7	1	FALSE	TRUE	TRUE	SRR2039777.6823873/2	30	HighConfidence	-
SRR2039778	Crybb1:Crybb3	chr5	112259375	+	chr5	113078515	-	819.147	23	3	TRUE	TRUE	TRUE	SRR2039778.10170061/2	34	HighConfidence	-
SRR2039777	Crybb1:Gm28845	chr5	112263643	+	chr1	65100725	-	Inf	8	1	FALSE	TRUE	TRUE	SRR2039777.10241364/1	34	HighConfidence	-
SRR2039778	Crybb1:Mapre1	chr5	112255815	+	chr2	153746256	+	Inf	2	1	FALSE	TRUE	TRUE	SRR2039778.8433896/1	63	HighConfidence	-
SRR2039777	Crybb2:Cryba1	chr5	113068692	-	chr11	77722727	-	Inf	4	1	TRUE	TRUE	TRUE	SRR2039777.7805269/2	51	HighConfidence	-
SRR2039777	Crybb2:Cryba4	chr5	113062047	-	chr5	112246818	-	815.237	2	1	TRUE	TRUE	FALSE	SRR2039777.3371451/2	39	HighConfidence	-
SRR2039777	Crybb2:Crybb1	chr5	113068692	-	chr5	112267315	+	801.375	6	1	TRUE	TRUE	TRUE	SRR2039777.10132604/1	63	HighConfidence	-
SRR2039778	Crybb2:Crybb1	chr5	113065894	-	chr5	112263511	+	802.381	38	5	TRUE	TRUE	TRUE	SRR2039778.13557697/1	35	HighConfidence	-
SRR2039777	Crybb2:Crybb3	chr5	113063115	-	chr5	113077677	-	14.559	14	3	TRUE	TRUE	TRUE	SRR2039777.1994689/1	59	HighConfidence	-
SRR2039777	Crybb2:Crybb3	chr5	113068766	-	chr5	113079878	-	11.11	5	1	FALSE	TRUE	TRUE	SRR2039777.5128749/1	54	HighConfidence	-
SRR2039777	Crybb2:Crybb3	chr5	113065894	-	chr5	113078515	-	12.613	5	1	TRUE	TRUE	TRUE	SRR2039777.13607703/1	37	HighConfidence	-
SRR2039777	Crybb2:Crybb3	chr5	113062047	-	chr5	113076071	-	14.012	5	1	TRUE	TRUE	TRUE	SRR2039777.1634687/1	36	HighConfidence	-
SRR2039777	Crybb2:Crybb3	chr5	113062047	-	chr5	113078515	-	16.462	5	1	TRUE	TRUE	TRUE	SRR2039777.1338199/1	59	HighConfidence	-
SRR2039777	Crybb2:Cryge	chr5	113063115	-	chr1	65051149	-	Inf	4	2	TRUE	TRUE	TRUE	SRR2039777.13939568/2	49	HighConfidence	-
SRR2039778	Crybb2:Cryge	chr5	113063115	-	chr1	65051149	-	Inf	2	1	TRUE	TRUE	TRUE	SRR2039778.10426766/2	44	HighConfidence	-
SRR2039778	Crybb2:Crygf	chr5	113063247	-	chr1	65926538	+	Inf	1	1	FALSE	TRUE	TRUE	SRR2039778.17200864/2	37	HighConfidence	-
SRR2039777	Crybb3:Cryba2	chr5	113080480	-	chr1	74890673	-	Inf	4	1	TRUE	TRUE	TRUE	SRR2039777.11490826/2	33	HighConfidence	-
SRR2039777	Crybb3:Cryba2	chr5	113078383	-	chr1	74890673	-	Inf	3	1	TRUE	TRUE	TRUE	SRR2039777.5833170/2	35	HighConfidence	-
SRR2039778	Crybb3:Cryba2	chr5	113077535	-	chr1	74890136	-	Inf	3	1	TRUE	TRUE	TRUE	SRR2039778.12648416/1	39	HighConfidence	-
SRR2039778	Crybb3:Cryba2	chr5	113077535	-	chr1	74892087	-	Inf	2	1	TRUE	TRUE	TRUE	SRR2039778.7775800/2	55	HighConfidence	-
SRR2039777	Crybb3:Cryba4	chr5	113077535	-	chr5	112249310	-	828.238	3	1	TRUE	TRUE	FALSE	SRR2039777.6467586/1	54	HighConfidence	-
SRR2039777	Crybb3:Cryba4	chr5	113077535	-	chr5	112246818	-	830.729	3	1	TRUE	TRUE	FALSE	SRR2039777.11023105/2	50	HighConfidence	-
SRR2039778	Crybb3:Cryba4	chr5	113079760	-	chr5	112249310	-	830.456	3	1	TRUE	TRUE	FALSE	SRR2039778.10889448/1	59	HighConfidence	-
SRR2039777	Crybb3:Crybb1	chr5	113079760	-	chr5	112263511	+	816.254	24	3	TRUE	TRUE	TRUE	SRR2039777.16194377/1	60	HighConfidence	-
SRR2039777	Crybb3:Crybb1	chr5	113081059	-	chr5	112263511	+	817.538	7	1	FALSE	TRUE	TRUE	SRR2039777.6823873/1	50	HighConfidence	-
SRR2039778	Crybb3:Crybb1	chr5	113077535	-	chr5	112269317	+	808.214	8	1	TRUE	TRUE	TRUE	SRR2039778.15483464/2	56	HighConfidence	-
SRR2039778	Crybb3:Crygd	chr5	113076071	-	chr1	65062182	-	Inf	1	1	FALSE	TRUE	TRUE	SRR2039778.2623839/2	53	HighConfidence	-
SRR2039777	Crybb3:Gstm1	chr5	113078383	-	chr3	108017426	-	Inf	2	1	TRUE	TRUE	TRUE	SRR2039777.14274497/2	59	HighConfidence	-
SRR2039778	Crybb3:Lim2	chr5	113077535	-	chr7	43430765	+	Inf	2	1	FALSE	TRUE	TRUE	SRR2039778.2791818/1	43	HighConfidence	-
SRR2039777	Crybb3:Psmd12	chr5	113079760	-	chr11	107479577	+	Inf	2	1	FALSE	TRUE	TRUE	SRR2039777.14737677/2	67	HighConfidence	-
SRR2039778	Crygn:Cryba1	chr5	24756037	-	chr11	77725283	-	Inf	4	1	TRUE	TRUE	TRUE	SRR2039778.10529931/1	64	HighConfidence	-
SRR2039778	Crygn:Cryba4	chr5	24754134	-	chr5	112246818	-	87492.7	1	1	TRUE	TRUE	TRUE	SRR2039778.10765966/1	43	HighConfidence	-
SRR2039777	Crygn:Crybb3	chr5	24756037	-	chr5	113076071	-	88320	1	1	FALSE	TRUE	TRUE	SRR2039777.6125201/2	34	HighConfidence	-
SRR2039778	C530008M17Rik:Noa1	chr5	76822637	+	chr5	77297203	-	474.566	0	1	FALSE	TRUE	TRUE	SRR2039778.15847460/1	34	MediumConfidence	-
SRR2039777	Cep135:Mta1	chr5	76606787	+	chr12	113126775	+	Inf	0	1	FALSE	TRUE	TRUE	SRR2039777.4612771/1	67	MediumConfidence	-
SRR2039778	Crybb2:Tmem176b	chr5	113068766	-	chr6	48836337	-	Inf	0	1	FALSE	TRUE	TRUE	SRR2039778.14401476/2	46	MediumConfidence	-
SRR2039778	Crybb3:Gltp	chr5	113079757	-	chr5	114670589	-	1590.83	0	1	FALSE	TRUE	TRUE	SRR2039778.9754799/2	31	MediumConfidence	-
SRR2039777	Gtf2ird1:Anapc5	chr5	134360238	-	chr5	122814615	-	11545.6	0	1	FALSE	TRUE	FALSE	SRR2039777.928709/2	33	MediumConfidence	-
SRR2039778	Nrbp1:Hmgn3	chr5	31245845	+	chr9	83110429	-	Inf	0	1	FALSE	TRUE	TRUE	SRR2039778.10394312/1	40	MediumConfidence	-
SRR2039777	Nyap1:Yipf4	chr5	137733051	-	chr17	74498971	+	Inf	0	1	TRUE	TRUE	TRUE	SRR2039777.2883556/1	63	MediumConfidence	-
SRR2039778	Pgm1:Crybb1	chr5	64093088	+	chr5	112267315	+	48174.2	0	1	TRUE	TRUE	FALSE	SRR2039778.1881520/2	48	MediumConfidence	-
SRR2039778	Sdk1:Foxk1	chr5	141613240	+	chr5	142435141	+	821.903	0	1	TRUE	TRUE	FALSE	SRR2039778.14222301/1	40	MediumConfidence	-
SRR2039778	Tctn1:Acsl3	chr5	122251612	-	chr1	78688237	+	Inf	0	1	TRUE	TRUE	TRUE	SRR2039778.11927147/2	53	MediumConfidence	-
SRR2039778	Vps29:Crybb1	chr5	122354476	+	chr5	112263511	+	10091	0	1	FALSE	TRUE	TRUE	SRR2039778.676417/2	68	MediumConfidence	-
SRR2039778	Zfp68:Sptbn1	chr5	138616470	-	chr11	30219772	-	Inf	0	1	TRUE	TRUE	TRUE	SRR2039778.10260693/2	33	MediumConfidence	-
SRR2039778	Caprin2:Cryba1	chr6	148890609	-	chr11	77718902	-	Inf	1	1	FALSE	TRUE	TRUE	SRR2039778.6194320/1	63	HighConfidence	-
SRR2039778	Ccdc132:Tusc3	chr6	3522718	+	chr8	39046515	+	Inf	0	1	TRUE	TRUE	TRUE	SRR2039778.11142323/1	46	MediumConfidence	-
SRR2039777	Dync1i1:Lsamp	chr6	5800890	+	chr16	40786001	+	Inf	0	1	TRUE	TRUE	TRUE	SRR2039777.16038769/1	55	MediumConfidence	-
SRR2039777	Fkbp4:Mgat4b	chr6	128432422	-	chr11	50230680	+	Inf	0	1	FALSE	TRUE	TRUE	SRR2039777.2155151/2	43	MediumConfidence	-
SRR2039777	Foxp1:Stx7	chr6	99162839	-	chr10	24155235	+	Inf	0	1	TRUE	TRUE	TRUE	SRR2039777.899792/1	49	MediumConfidence	-
SRR2039777	Gm10069:1700001C19Rik	chr6	128439696	+	chr17	47413894	-	Inf	0	1	FALSE	TRUE	TRUE	SRR2039777.15701595/1	51	MediumConfidence	-
SRR2039778	Hibadh:Tax1bp1	chr6	52640161	-	chr6	52765021	+	124.859	0	1	FALSE	TRUE	TRUE	SRR2039778.3642066/2	67	MediumConfidence	-
SRR2039778	Krba1:Hbp1	chr6	48395887	+	chr12	31944012	-	Inf	0	1	FALSE	TRUE	TRUE	SRR2039778.10784730/2	55	MediumConfidence	-
SRR2039778	Rab7:Ophn1	chr6	88045073	-	chrX	98564881	-	Inf	0	1	FALSE	TRUE	TRUE	SRR2039778.16390566/1	59	MediumConfidence	-
SRR2039777	Inpp5a:Cryge	chr7	139481719	+	chr1	65048896	-	Inf	2	1	FALSE	TRUE	TRUE	SRR2039777.8941213/2	42	HighConfidence	-
SRR2039778	Lim2:Cryba2	chr7	43430765	+	chr1	74890673	-	Inf	2	1	FALSE	TRUE	TRUE	SRR2039778.13091681/1	33	HighConfidence	-
SRR2039777	Bccip:Ei24	chr7	133709528	+	chr9	36785652	-	Inf	0	1	TRUE	TRUE	TRUE	SRR2039777.9273969/1	32	MediumConfidence	-
SRR2039777	Inpp5a:Fez2	chr7	139481719	+	chr17	78404844	-	Inf	0	1	TRUE	TRUE	TRUE	SRR2039777.14862560/2	69	MediumConfidence	-
SRR2039778	Inpp5a:Tubgcp4	chr7	139538263	+	chr2	121173558	+	Inf	0	1	TRUE	TRUE	TRUE	SRR2039778.8634080/2	70	MediumConfidence	-
SRR2039777	Nap1l4:Crybb2	chr7	143520384	-	chr5	113066012	-	Inf	0	1	TRUE	TRUE	TRUE	SRR2039777.4101880/1	52	MediumConfidence	-
SRR2039778	Nomo1:Tubgcp4	chr7	46050696	+	chr2	121173558	+	Inf	0	1	FALSE	TRUE	TRUE	SRR2039778.14074589/2	37	MediumConfidence	-
SRR2039777	Sec11a:Tm2d1	chr7	80935027	-	chr4	98370583	-	Inf	0	1	TRUE	TRUE	TRUE	SRR2039777.15506990/1	59	MediumConfidence	-
SRR2039778	Smg9:Sdccag3	chr7	24415050	+	chr2	26386063	-	Inf	0	1	TRUE	TRUE	TRUE	SRR2039778.7478008/2	40	MediumConfidence	-
SRR2039778	Trpm4:Ruvbl2	chr7	45318036	-	chr7	45425250	-	107.204	0	1	TRUE	TRUE	TRUE	SRR2039778.8546441/1	41	MediumConfidence	-
SRR2039777	Zfp112:Crybb1	chr7	24112436	+	chr5	112267315	+	Inf	0	1	FALSE	TRUE	TRUE	SRR2039777.11297192/1	34	MediumConfidence	-
SRR2039778	Zfp607:Pvrl3	chr7	27865668	+	chr16	46438068	-	Inf	0	1	TRUE	TRUE	TRUE	SRR2039778.5898407/1	49	MediumConfidence	-
SRR2039778	Col4a1:Crybb2	chr8	11223103	-	chr5	113068766	-	Inf	3	1	FALSE	TRUE	TRUE	SRR2039778.12368299/2	37	HighConfidence	-
SRR2039777	Hmox1:Crybb3	chr8	75093772	+	chr5	113076071	-	Inf	2	1	TRUE	TRUE	TRUE	SRR2039777.15100528/2	35	HighConfidence	-
SRR2039778	Smarca5:Cryba4	chr8	80716449	-	chr5	112251797	-	Inf	1	1	TRUE	TRUE	TRUE	SRR2039778.6282196/2	48	HighConfidence	-
SRR2039777	9330175E14Rik:Pla2g16	chr8	94434026	-	chr19	7574937	+	Inf	0	1	FALSE	TRUE	TRUE	SRR2039777.6189890/1	57	MediumConfidence	-
SRR2039777	Ank1:Sidt2	chr8	23120613	+	chr9	45952913	-	Inf	0	1	FALSE	TRUE	TRUE	SRR2039777.15994374/2	34	MediumConfidence	-
SRR2039778	Ccdc124:Nedd4	chr8	70869905	-	chr9	72671230	+	Inf	0	1	TRUE	TRUE	TRUE	SRR2039778.15765008/1	60	MediumConfidence	-
SRR2039778	Cog2:4930473A02Rik	chr8	124537909	+	chr2	130560923	-	Inf	0	1	FALSE	TRUE	TRUE	SRR2039778.15999054/2	42	MediumConfidence	-
SRR2039778	Cog2:Ank1	chr8	124527165	+	chr8	23140145	+	101387	0	1	TRUE	TRUE	TRUE	SRR2039778.16347352/2	69	MediumConfidence	-
SRR2039777	Gfod2:Atp6v0d1	chr8	105758454	-	chr8	105539492	-	218.964	0	1	FALSE	TRUE	FALSE	SRR2039777.7612114/2	44	MediumConfidence	-
SRR2039777	Lrrc29:Gm28845	chr8	105323265	-	chr1	65100725	-	Inf	0	1	FALSE	TRUE	TRUE	SRR2039777.8737960/1	67	MediumConfidence	-
SRR2039778	Nlrc5:Id1	chr8	94486715	+	chr2	152736251	+	Inf	0	1	FALSE	TRUE	TRUE	SRR2039778.9101475/2	47	MediumConfidence	-
SRR2039778	Palld:Vat1l	chr8	61759811	-	chr8	114369852	+	52610	0	1	FALSE	TRUE	TRUE	SRR2039778.7314913/2	43	MediumConfidence	-
SRR2039777	Sntb2:Cbfb	chr8	106936321	+	chr8	105215904	+	1720.41	0	1	FALSE	TRUE	TRUE	SRR2039777.16441817/2	34	MediumConfidence	-
SRR2039777	Wwp2:Kpnb1	chr8	107540798	+	chr11	97185109	-	Inf	0	1	TRUE	TRUE	TRUE	SRR2039777.10849434/1	43	MediumConfidence	-
SRR2039778	Aplp2:Crybb1	chr9	31168708	-	chr5	112263511	+	Inf	2	1	FALSE	TRUE	TRUE	SRR2039778.5763875/1	52	HighConfidence	-
SRR2039777	Hmgn3:Crybb1	chr9	83112220	-	chr5	112267315	+	Inf	1	1	TRUE	TRUE	TRUE	SRR2039777.6821506/1	37	HighConfidence	-
SRR2039778	Pkm:Bfsp1	chr9	59656649	+	chr2	143841799	-	Inf	2	1	FALSE	TRUE	TRUE	SRR2039778.10990024/1	67	HighConfidence	-
SRR2039777	Alg9:Layn	chr9	50792407	+	chr9	51059556	-	267.149	0	1	TRUE	TRUE	TRUE	SRR2039777.9955839/1	36	MediumConfidence	-
SRR2039777	Armc8:Pik3cb	chr9	99568602	-	chr9	99105717	-	462.888	0	1	TRUE	TRUE	FALSE	SRR2039777.8359629/2	41	MediumConfidence	-
SRR2039778	Atp2c1:Eif4e	chr9	105494415	-	chr3	138546321	+	Inf	0	1	TRUE	TRUE	TRUE	SRR2039778.7678068/2	54	MediumConfidence	-
SRR2039778	Cadm1:Dnmt3a	chr9	47530505	+	chr12	3835027	+	Inf	0	1	FALSE	TRUE	TRUE	SRR2039778.9553265/2	57	MediumConfidence	-
SRR2039777	Hmg20a:Ppp2r5e	chr9	56418931	+	chr12	75515798	-	Inf	0	1	FALSE	TRUE	TRUE	SRR2039777.13230818/2	48	MediumConfidence	-
SRR2039778	Nptn:Snhg5	chr9	58582526	+	chr9	88521716	-	29939.2	0	1	FALSE	TRUE	TRUE	SRR2039778.7168271/2	56	MediumConfidence	-
SRR2039778	Vps13c:Tasp1	chr9	67860885	+	chr2	139910643	-	Inf	0	1	TRUE	TRUE	TRUE	SRR2039778.1793263/2	34	MediumConfidence	-
SRR2039778	Wdr48:Ctnnb1	chr9	119894957	+	chr9	120957107	+	1062.15	0	1	TRUE	TRUE	FALSE	SRR2039778.5130816/1	67	MediumConfidence	-
SRR2039777	Zbtb38:Ctnnb1	chr9	96718210	-	chr9	120950173	+	24232	0	1	FALSE	TRUE	TRUE	SRR2039777.5018666/2	47	MediumConfidence	-
SRR2039778	Araf:Jade3	chrX	20797881	+	chrX	20489702	+	308.174	0	1	FALSE	TRUE	TRUE	SRR2039778.4258904/1	49	MediumConfidence	-
SRR2039778	Jpx:Sh3kbp1	chrX	103496593	+	chrX	159943197	+	56446.6	0	1	FALSE	TRUE	FALSE	SRR2039778.1380720/1	59	MediumConfidence	-
SRR2039778	Med12:Crygs	chrX	101288049	+	chr16	22805591	-	Inf	0	1	FALSE	TRUE	TRUE	SRR2039778.10291624/1	33	MediumConfidence	-
SRR2039777	Rpl39:Braf	chrX	37083985	-	chr6	39623710	-	Inf	0	1	FALSE	TRUE	TRUE	SRR2039777.11087624/1	36	MediumConfidence	-
SRR2039778	Zc3h12b:Gm28845	chrX	95741971	+	chr1	65100725	-	Inf	0	1	FALSE	TRUE	TRUE	SRR2039778.3240966/1	49	MediumConfidence	-

## Sheet: P9
Sample	Fusion genes	Chromosome 1	Base 1	Strand 1	Chromosome 2	Base2	Strand 2	Gap (kb)	Spanning Pairs	Spanning Reads	Inframe	Aligns	Rearrangement	Contig	Contig Break	Classification	Known
SRR2039780	Cryba2:Cryaa	chr1	74890531	-	chr17	31677933	+	Inf	2	1	FALSE	TRUE	TRUE	SRR2039780.11313203/1	39	HighConfidence	-
SRR2039779	Cryba2:Cryba4	chr1	74891946	-	chr5	112248317	-	Inf	2	1	TRUE	TRUE	TRUE	SRR2039779.836033/2	48	HighConfidence	-
SRR2039780	Cryba2:Cryba4	chr1	74892727	-	chr5	112249310	-	Inf	3	1	TRUE	TRUE	TRUE	SRR2039780.12817270/1	57	HighConfidence	-
SRR2039779	Cryba2:Crybb1	chr1	74892727	-	chr5	112263511	+	Inf	7	2	TRUE	TRUE	TRUE	SRR2039779.1086632/2	62	HighConfidence	-
SRR2039779	Cryba2:Crybb2	chr1	74890531	-	chr5	113063247	-	Inf	3	1	TRUE	TRUE	TRUE	SRR2039779.6533581/2	37	HighConfidence	-
SRR2039779	Cryba2:Crybb2	chr1	74892727	-	chr5	113063247	-	Inf	3	1	TRUE	TRUE	TRUE	SRR2039779.4079753/2	37	HighConfidence	-
SRR2039780	Cryba2:Crygc	chr1	74890136	-	chr1	65071871	-	9818.26	1	1	FALSE	TRUE	TRUE	SRR2039780.393486/2	61	HighConfidence	-
SRR2039780	Crygb:Bfsp1	chr1	65081915	-	chr2	143841781	-	Inf	4	1	TRUE	TRUE	TRUE	SRR2039780.1726629/1	64	HighConfidence	-
SRR2039779	Crygb:Crygn	chr1	65082247	-	chr5	24756285	-	Inf	2	1	TRUE	TRUE	TRUE	SRR2039779.3909390/1	31	HighConfidence	-
SRR2039779	Crygb:Sparc	chr1	65082288	-	chr11	55407276	-	Inf	1	1	FALSE	TRUE	TRUE	SRR2039779.15956928/1	57	HighConfidence	-
SRR2039779	Crygc:Cryba2	chr1	65071871	-	chr1	74892087	-	9820.21	2	1	FALSE	TRUE	TRUE	SRR2039779.10054193/2	37	HighConfidence	-
SRR2039779	Crygc:Crybb2	chr1	65073162	-	chr5	113066012	-	Inf	2	1	TRUE	TRUE	TRUE	SRR2039779.17071360/2	50	HighConfidence	-
SRR2039780	Crygd:Cryba4	chr1	65062182	-	chr5	112246818	-	Inf	1	1	FALSE	TRUE	TRUE	SRR2039780.13406313/1	44	HighConfidence	-
SRR2039779	Crygd:Crygn	chr1	65063394	-	chr5	24756285	-	Inf	2	1	TRUE	TRUE	TRUE	SRR2039779.10034697/2	31	HighConfidence	-
SRR2039779	Crygd:Lim2	chr1	65063394	-	chr7	43430585	+	Inf	3	2	TRUE	TRUE	TRUE	SRR2039779.3383200/2	31	HighConfidence	-
SRR2039780	Crygd:Megf9	chr1	65063059	-	chr4	70488332	-	Inf	2	1	FALSE	TRUE	TRUE	SRR2039780.6944639/2	41	HighConfidence	-
SRR2039779	Crygf:Crygn	chr1	65926566	+	chr5	24756285	-	Inf	1	1	TRUE	TRUE	TRUE	SRR2039779.9813481/2	31	HighConfidence	-
SRR2039779	Lgsn:Tdrd7	chr1	31176480	+	chr4	45987462	+	Inf	1	1	TRUE	TRUE	TRUE	SRR2039779.4505378/2	55	HighConfidence	-
SRR2039780	Crygb:Ssb	chr1	65082288	-	chr2	69861686	+	Inf	0	1	FALSE	TRUE	TRUE	SRR2039780.9564569/1	65	MediumConfidence	-
SRR2039780	Crygd:Chchd6	chr1	65063301	-	chr6	89567731	-	Inf	0	1	FALSE	TRUE	TRUE	SRR2039780.6294630/2	57	MediumConfidence	-
SRR2039780	Cryge:Ncbp2	chr1	65048896	-	chr16	31956939	+	Inf	0	1	FALSE	TRUE	TRUE	SRR2039780.3472790/2	57	MediumConfidence	-
SRR2039780	Cryge:Ncdn	chr1	65048896	-	chr4	126753409	-	Inf	0	1	FALSE	TRUE	TRUE	SRR2039780.12659304/2	32	MediumConfidence	-
SRR2039779	Crygf:Qars	chr1	65926538	+	chr9	108513724	+	Inf	0	1	FALSE	TRUE	TRUE	SRR2039779.16316127/2	44	MediumConfidence	-
SRR2039779	Dnm3:Ftx	chr1	162407335	-	chrX	103572561	-	Inf	0	1	FALSE	TRUE	TRUE	SRR2039779.9190501/1	61	MediumConfidence	-
SRR2039779	Lgsn:E130308A19Rik	chr1	31176480	+	chr4	59737562	+	Inf	0	1	FALSE	TRUE	TRUE	SRR2039779.4703797/1	56	MediumConfidence	-
SRR2039779	Sned1:Clta	chr1	93274718	+	chr4	44032401	+	Inf	0	1	FALSE	TRUE	TRUE	SRR2039779.6937206/1	56	MediumConfidence	-
SRR2039779	Stk16:Gm28845	chr1	75211414	+	chr1	65100725	-	10110.7	0	1	TRUE	TRUE	TRUE	SRR2039779.13810351/2	59	MediumConfidence	-
SRR2039779	Samd5:Sash1	chr10	9674505	-	chr10	8850491	-	824.017	2	2	TRUE	TRUE	FALSE	SRR2039779.3251030/2	50	HighConfidence	-
SRR2039780	Samd5:Sash1	chr10	9674505	-	chr10	8850491	-	824.017	1	1	TRUE	TRUE	FALSE	SRR2039780.3257036/1	53	HighConfidence	-
SRR2039779	Herc4:Crybb1	chr10	63244163	+	chr5	112267315	+	Inf	1	1	FALSE	TRUE	TRUE	SRR2039779.15324623/1	48	HighConfidence	-
SRR2039780	Mip:Nedd4	chr10	128226241	+	chr9	72669952	+	Inf	2	1	TRUE	TRUE	TRUE	SRR2039780.2964129/2	55	HighConfidence	-
SRR2039780	Fam13c:Specc1l	chr10	70477272	+	chr10	75274017	+	4796.75	0	1	FALSE	TRUE	FALSE	SRR2039780.8093507/2	57	MediumConfidence	-
SRR2039779	Fyn:Specc1l	chr10	39370190	+	chr10	75230682	+	35860.5	0	1	FALSE	TRUE	FALSE	SRR2039779.8168218/2	37	MediumConfidence	-
SRR2039780	Osbpl8:R3hdm2	chr10	111233690	+	chr10	127390311	+	16156.6	0	1	FALSE	TRUE	FALSE	SRR2039780.384039/2	39	MediumConfidence	-
SRR2039779	Dot1l:Slc7a5	chr10	80773768	+	chr8	121888427	-	Inf	0	1	FALSE	TRUE	TRUE	SRR2039779.4287654/2	54	MediumConfidence	-
SRR2039779	Gas2l3:Nit2	chr10	89443855	-	chr16	57161204	-	Inf	0	1	FALSE	TRUE	TRUE	SRR2039779.17616811/2	61	MediumConfidence	-
SRR2039779	Gm20757:Gtf2a1	chr10	92257142	-	chr12	91586801	-	Inf	0	1	FALSE	TRUE	TRUE	SRR2039779.9300897/2	67	MediumConfidence	-
SRR2039779	Gm20757:Snhg12	chr10	92375249	-	chr4	132309838	+	Inf	0	1	FALSE	TRUE	TRUE	SRR2039779.5288021/2	57	MediumConfidence	-
SRR2039780	Map2k2:Zmynd8	chr10	81118229	+	chr2	165842877	-	Inf	0	1	TRUE	TRUE	TRUE	SRR2039780.11877039/2	51	MediumConfidence	-
SRR2039779	Mbd3:Tmco3	chr10	80399218	-	chr8	13319763	+	Inf	0	1	FALSE	TRUE	TRUE	SRR2039779.582128/2	41	MediumConfidence	-
SRR2039779	Mip:Ctnna2	chr10	128226241	+	chr6	77143943	-	Inf	0	1	TRUE	TRUE	TRUE	SRR2039779.17289752/1	50	MediumConfidence	-
SRR2039779	P4ha1:Bfsp1	chr10	59323476	+	chr2	143849023	-	Inf	0	1	FALSE	TRUE	TRUE	SRR2039779.9520201/2	45	MediumConfidence	-
SRR2039780	Pfkl:Crybb2	chr10	77996412	-	chr5	113066012	-	Inf	0	1	FALSE	TRUE	TRUE	SRR2039780.1547051/1	64	MediumConfidence	-
SRR2039780	Ptprk:Tab2	chr10	28466060	+	chr10	7911548	-	20554.5	0	1	TRUE	TRUE	TRUE	SRR2039780.604931/1	43	MediumConfidence	-
SRR2039780	Sesn1:Eif4e	chr10	41811300	+	chr3	138546321	+	Inf	0	1	TRUE	TRUE	TRUE	SRR2039780.9833052/1	63	MediumConfidence	-
SRR2039779	Cryba1:Caprin2	chr11	77720889	-	chr6	148883534	-	Inf	2	1	TRUE	TRUE	TRUE	SRR2039779.8673201/1	46	HighConfidence	-
SRR2039779	Cryba1:Cryba4	chr11	77720889	-	chr5	112248317	-	Inf	11	1	TRUE	TRUE	TRUE	SRR2039779.10132996/2	58	HighConfidence	-
SRR2039780	Cryba1:Crygc	chr11	77720889	-	chr1	65071871	-	Inf	3	1	TRUE	TRUE	TRUE	SRR2039780.11882670/2	41	HighConfidence	-
SRR2039780	Cryba1:Rpl24	chr11	77725283	-	chr16	55966547	+	Inf	1	3	FALSE	TRUE	TRUE	SRR2039780.6808719/1	68	HighConfidence	-
SRR2039780	Mink1:Tbcd	chr11	70563126	+	chr11	121590344	+	51027.2	0	1	FALSE	TRUE	FALSE	SRR2039780.7340302/2	34	MediumConfidence	-
SRR2039779	Acyp2:Cryge	chr11	30632208	-	chr1	65048896	-	Inf	0	1	TRUE	TRUE	TRUE	SRR2039779.9254646/1	46	MediumConfidence	-
SRR2039779	Cnot8:Stk3	chr11	58104208	+	chr15	34999956	-	Inf	0	1	FALSE	TRUE	TRUE	SRR2039779.13364949/1	61	MediumConfidence	-
SRR2039779	Cryba1:Npr2	chr11	77720889	-	chr4	43650149	+	Inf	0	1	TRUE	TRUE	TRUE	SRR2039779.2718670/2	60	MediumConfidence	-
SRR2039779	Cryba1:Ssr3	chr11	77725283	-	chr3	65391451	-	Inf	0	1	FALSE	TRUE	TRUE	SRR2039779.9107351/1	64	MediumConfidence	-
SRR2039779	Drg1:Cryge	chr11	3266392	-	chr1	65048896	-	Inf	0	1	FALSE	TRUE	TRUE	SRR2039779.5969592/1	34	MediumConfidence	-
SRR2039779	Fam222b:Taok1	chr11	78143214	+	chr11	77585494	-	557.722	0	1	FALSE	TRUE	TRUE	SRR2039779.16527461/2	44	MediumConfidence	-
SRR2039779	Kif3a:Rpl37	chr11	53567531	+	chr15	5117287	+	Inf	0	1	TRUE	TRUE	TRUE	SRR2039779.6775792/2	55	MediumConfidence	-
SRR2039779	Mpdu1:Atn1	chr11	69662469	-	chr6	124749921	-	Inf	0	1	FALSE	TRUE	TRUE	SRR2039779.7346940/2	68	MediumConfidence	-
SRR2039780	Mpdu1:Spag5	chr11	69662469	-	chr11	78319986	+	8657.52	0	1	TRUE	TRUE	TRUE	SRR2039780.5034245/2	41	MediumConfidence	-
SRR2039780	Nlk:Csnk1a1	chr11	78695809	-	chr18	61568264	+	Inf	0	1	TRUE	TRUE	TRUE	SRR2039780.799447/1	36	MediumConfidence	-
SRR2039780	Nploc4:Cryba2	chr11	120419069	-	chr1	74890673	-	Inf	0	1	TRUE	TRUE	TRUE	SRR2039780.6953667/1	64	MediumConfidence	-
SRR2039779	Slc25a11:Crybb3	chr11	70645784	-	chr5	113076071	-	Inf	0	1	TRUE	TRUE	TRUE	SRR2039779.4847796/2	39	MediumConfidence	-
SRR2039780	Trim41:Crygc	chr11	48815843	-	chr1	65071874	-	Inf	0	1	TRUE	TRUE	TRUE	SRR2039780.6282473/2	48	MediumConfidence	-
SRR2039780	Ube2o:Cog2	chr11	116548770	-	chr8	124525631	+	Inf	0	1	TRUE	TRUE	TRUE	SRR2039780.11460733/1	47	MediumConfidence	-
SRR2039779	Lgmn:Bfsp1	chr12	102423585	-	chr2	143849023	-	Inf	1	1	TRUE	TRUE	TRUE	SRR2039779.6692118/2	63	HighConfidence	-
SRR2039779	Rpl36al:Cryaa	chr12	69184013	-	chr17	31677933	+	Inf	1	1	FALSE	TRUE	TRUE	SRR2039779.9243349/2	31	HighConfidence	-
SRR2039779	Kidins220:Cryba1	chr12	24992308	+	chr11	77719530	-	Inf	0	1	TRUE	TRUE	TRUE	SRR2039779.4038777/2	47	MediumConfidence	-
SRR2039780	Papola:Epha2	chr12	105834784	+	chr4	141328413	+	Inf	0	1	FALSE	TRUE	TRUE	SRR2039780.13331326/2	45	MediumConfidence	-
SRR2039779	Psma3:Cryba1	chr12	70974767	+	chr11	77721030	-	Inf	0	1	FALSE	TRUE	TRUE	SRR2039779.16436674/2	35	MediumConfidence	-
SRR2039780	Pxdn:Kctd12	chr12	30000049	+	chr14	102978002	-	Inf	0	1	FALSE	TRUE	TRUE	SRR2039780.12771433/2	62	MediumConfidence	-
SRR2039779	Slc38a6:Map4k4	chr12	73288523	+	chr1	39985182	+	Inf	0	1	FALSE	TRUE	TRUE	SRR2039779.7923965/1	47	MediumConfidence	-
SRR2039779	Amph:Rheb	chr13	18948501	+	chr5	24817831	-	Inf	0	1	FALSE	TRUE	TRUE	SRR2039779.16879402/1	46	MediumConfidence	-
SRR2039779	Dek:Kansl1l	chr13	47105572	-	chr1	66802168	-	Inf	0	1	FALSE	TRUE	TRUE	SRR2039779.1661116/2	66	MediumConfidence	-
SRR2039780	Ell2:Map3k1	chr13	75707797	+	chr13	111776018	-	36068.2	0	1	FALSE	TRUE	TRUE	SRR2039780.13449586/1	50	MediumConfidence	-
SRR2039780	Rreb1:Gm21992	chr13	37899787	+	chr19	4794009	-	Inf	0	1	FALSE	TRUE	TRUE	SRR2039780.753345/1	65	MediumConfidence	-
SRR2039779	Clu:Gm10709	chr14	65974843	+	chr9	7751672	+	Inf	0	1	FALSE	TRUE	TRUE	SRR2039779.17882715/2	66	MediumConfidence	-
SRR2039779	Grid1:Txnl1	chr14	35452399	+	chr18	63677001	-	Inf	0	1	FALSE	TRUE	TRUE	SRR2039779.8689257/1	33	MediumConfidence	-
SRR2039779	Plxnb2:Crygd	chr15	89158236	-	chr1	65063301	-	Inf	1	1	FALSE	TRUE	TRUE	SRR2039779.7996221/1	67	HighConfidence	-
SRR2039779	Cpq:Prkar2b	chr15	33213263	+	chr12	32038657	-	Inf	0	1	TRUE	TRUE	TRUE	SRR2039779.9251846/1	60	MediumConfidence	-
SRR2039779	Emc2:Eif4e	chr15	43477325	+	chr3	138546321	+	Inf	0	1	FALSE	TRUE	TRUE	SRR2039779.3855462/1	40	MediumConfidence	-
SRR2039780	Fam173b:Crygf	chr15	31608233	+	chr1	65926648	+	Inf	0	1	TRUE	TRUE	TRUE	SRR2039780.3737581/1	47	MediumConfidence	-
SRR2039780	Gga1:Eef1d	chr15	78893649	+	chr15	75900762	-	2992.89	0	1	TRUE	TRUE	TRUE	SRR2039780.4229207/1	48	MediumConfidence	-
SRR2039779	Crygs:Ppl	chr16	22811335	-	chr16	5113091	-	17698.2	2	1	FALSE	TRUE	FALSE	SRR2039779.11348444/1	38	HighConfidence	-
SRR2039779	Atp6v1a:Cryaa	chr16	44107725	-	chr17	31679559	+	Inf	4	1	TRUE	TRUE	TRUE	SRR2039779.2840681/2	37	HighConfidence	-
SRR2039780	Crygs:Aplp2	chr16	22811335	-	chr9	31172046	-	Inf	1	1	FALSE	TRUE	TRUE	SRR2039780.1711681/1	55	HighConfidence	-
SRR2039779	Crygs:Metap1	chr16	22811335	-	chr3	138473987	-	Inf	1	1	TRUE	TRUE	TRUE	SRR2039779.10069352/1	55	HighConfidence	-
SRR2039779	2510009E07Rik:Vps8	chr16	21694216	-	chr16	21640679	+	53.533	0	1	FALSE	TRUE	TRUE	SRR2039779.8961397/2	60	MediumConfidence	-
SRR2039780	Cadm2:Ylpm1	chr16	66731385	-	chr12	85064971	+	Inf	0	1	TRUE	TRUE	TRUE	SRR2039780.12416695/1	60	MediumConfidence	-
SRR2039780	Crygs:Isca1	chr16	22811335	-	chr13	59758995	-	Inf	0	1	TRUE	TRUE	TRUE	SRR2039780.9687111/1	55	MediumConfidence	-
SRR2039779	Dlg1:Dcaf5	chr16	31684294	+	chr12	80348447	-	Inf	0	1	FALSE	TRUE	TRUE	SRR2039779.17864480/1	56	MediumConfidence	-
SRR2039779	Eif4a2:Ddx27	chr16	23110343	+	chr2	167034473	+	Inf	0	1	FALSE	TRUE	TRUE	SRR2039779.13850675/1	50	MediumConfidence	-
SRR2039779	Eif4a2:Surf6	chr16	23111896	+	chr2	26889378	-	Inf	0	1	FALSE	TRUE	TRUE	SRR2039779.4040832/2	44	MediumConfidence	-
SRR2039780	Fgd4:Tra2b	chr16	16560037	-	chr16	22259261	-	5699.22	0	1	FALSE	TRUE	TRUE	SRR2039780.11832635/1	64	MediumConfidence	-
SRR2039779	Lsamp:Cdv3	chr16	40786060	+	chr9	103364051	-	Inf	0	1	FALSE	TRUE	TRUE	SRR2039779.11803998/1	48	MediumConfidence	-
SRR2039780	Pvrl3:Tasp1	chr16	46454624	-	chr2	140057499	-	Inf	0	1	FALSE	TRUE	TRUE	SRR2039780.5414912/1	67	MediumConfidence	-
SRR2039779	Aars2:Cryaa	chr17	45517453	+	chr17	31677933	+	13839.5	1	1	TRUE	TRUE	TRUE	SRR2039779.17897465/1	39	HighConfidence	-
SRR2039780	Cryaa:Bin1	chr17	31679681	+	chr18	32435135	+	Inf	1	1	TRUE	TRUE	TRUE	SRR2039780.12389533/1	32	HighConfidence	-
SRR2039780	Cryaa:Cryba4	chr17	31679681	+	chr5	112246818	-	Inf	2	1	FALSE	TRUE	TRUE	SRR2039780.13029229/2	50	HighConfidence	-
SRR2039780	Cryaa:Crybb1	chr17	31679681	+	chr5	112259257	+	Inf	2	1	TRUE	TRUE	TRUE	SRR2039780.2893745/2	55	HighConfidence	-
SRR2039779	Cryaa:Crygf	chr17	31679681	+	chr1	65927985	+	Inf	1	1	TRUE	TRUE	TRUE	SRR2039779.18746178/1	53	HighConfidence	-
SRR2039779	Cryaa:H3f3b	chr17	31677933	+	chr11	116024473	-	Inf	1	1	FALSE	TRUE	TRUE	SRR2039779.17837839/2	46	HighConfidence	-
SRR2039779	Cryaa:Mxra7	chr17	31679681	+	chr11	116816242	-	Inf	3	1	TRUE	TRUE	TRUE	SRR2039779.17917570/2	48	HighConfidence	-
SRR2039779	Cryaa:Pla2g16	chr17	31678449	+	chr19	7585565	+	Inf	2	1	FALSE	TRUE	TRUE	SRR2039779.11656479/2	48	HighConfidence	-
SRR2039780	Cryaa:Trap1	chr17	31677933	+	chr16	4068338	-	Inf	1	1	FALSE	TRUE	TRUE	SRR2039780.12559041/1	50	HighConfidence	-
SRR2039780	Tcp11:Crygc	chr17	28068476	-	chr1	65073521	-	Inf	1	1	FALSE	TRUE	TRUE	SRR2039780.9167962/1	52	HighConfidence	-
SRR2039779	Aars2:Crybb1	chr17	45517693	+	chr5	112263511	+	Inf	0	1	FALSE	TRUE	TRUE	SRR2039779.11205312/1	58	MediumConfidence	-
SRR2039779	Agpat1:Srsf6	chr17	34606171	+	chr2	162933426	+	Inf	0	1	FALSE	TRUE	TRUE	SRR2039779.15882980/1	61	MediumConfidence	-
SRR2039780	Cryaa:Mxra7	chr17	31679681	+	chr11	116816242	-	Inf	0	1	TRUE	TRUE	TRUE	SRR2039780.10701892/1	40	MediumConfidence	-
SRR2039779	Lama1:Dnmbp	chr17	67717274	+	chr19	43875020	-	Inf	0	1	FALSE	TRUE	TRUE	SRR2039779.7622337/2	56	MediumConfidence	-
SRR2039780	Lama1:Sult5a1	chr17	67717274	+	chr8	123145522	-	Inf	0	1	TRUE	TRUE	TRUE	SRR2039780.9101627/2	39	MediumConfidence	-
SRR2039779	Mapk8ip3:Cryba4	chr17	24917995	-	chr5	112246818	-	Inf	0	1	FALSE	TRUE	TRUE	SRR2039779.17967724/1	51	MediumConfidence	-
SRR2039779	Tcp11:Alx4	chr17	28068426	-	chr2	93675296	+	Inf	0	1	FALSE	TRUE	TRUE	SRR2039779.12090508/1	41	MediumConfidence	-
SRR2039780	Tcp11:Crybb1	chr17	28068426	-	chr5	112263511	+	Inf	0	1	FALSE	TRUE	TRUE	SRR2039780.12578321/2	41	MediumConfidence	-
SRR2039779	Tcp11:Tubgcp4	chr17	28068426	-	chr2	121173558	+	Inf	0	1	FALSE	TRUE	TRUE	SRR2039779.3462760/2	47	MediumConfidence	-
SRR2039779	Tcp11:Ube2o	chr17	28068426	-	chr11	116549093	-	Inf	0	1	FALSE	TRUE	TRUE	SRR2039779.5601874/1	55	MediumConfidence	-
SRR2039779	Tcf4:Wdr78	chr18	69465447	+	chr4	103103404	-	Inf	0	1	FALSE	TRUE	TRUE	SRR2039779.403528/1	47	MediumConfidence	-
SRR2039780	Aldh1a7:Trpm3	chr19	20727447	-	chr19	22856678	+	2129.23	0	1	TRUE	TRUE	TRUE	SRR2039780.1241990/2	48	MediumConfidence	-
SRR2039779	Gm16066:Crygs	chr19	3852340	-	chr16	22806668	-	Inf	0	2	FALSE	TRUE	TRUE	SRR2039779.10252418/1	45	MediumConfidence	-
SRR2039779	Map4k2:Nfx1	chr19	6343972	+	chr4	41009207	+	Inf	0	1	FALSE	TRUE	TRUE	SRR2039779.15160787/2	66	MediumConfidence	-
SRR2039780	Bfsp1:Gm28845	chr2	143830084	-	chr1	65103223	-	Inf	1	1	FALSE	TRUE	TRUE	SRR2039780.7147625/1	55	HighConfidence	-
SRR2039779	Cdh4:Gnas	chr2	179444811	+	chr2	174334212	+	5110.59	0	1	TRUE	TRUE	TRUE	SRR2039779.4797436/1	35	MediumConfidence	-
SRR2039780	Cstf3:Gm28845	chr2	104609186	+	chr1	65100725	-	Inf	0	1	FALSE	TRUE	TRUE	SRR2039780.2638134/2	60	MediumConfidence	-
SRR2039780	Dab2ip:Snrpn	chr2	35583049	+	chr7	59999413	-	Inf	0	1	FALSE	TRUE	TRUE	SRR2039780.4308478/1	29	MediumConfidence	-
SRR2039779	Gm13187:Cryba4	chr2	4300971	-	chr5	112251797	-	Inf	0	1	FALSE	TRUE	TRUE	SRR2039779.7050755/1	54	MediumConfidence	-
SRR2039780	Kif16b:Dstn	chr2	142702623	-	chr2	143938385	+	1235.76	0	1	TRUE	TRUE	TRUE	SRR2039780.937949/2	43	MediumConfidence	-
SRR2039780	Mbd5:Fez2	chr2	49018325	+	chr17	78404844	-	Inf	0	1	FALSE	TRUE	TRUE	SRR2039780.9284445/2	49	MediumConfidence	-
SRR2039780	Pbx3:Ssb	chr2	34370824	-	chr2	69867452	+	35496.6	0	1	FALSE	TRUE	TRUE	SRR2039780.3533836/2	59	MediumConfidence	-
SRR2039779	Pet117:Bfsp1	chr2	144369157	+	chr2	143841781	-	527.373	0	1	TRUE	TRUE	TRUE	SRR2039779.7207366/1	51	MediumConfidence	-
SRR2039779	Polr3f:Crybb3	chr2	144527925	+	chr5	113076071	-	Inf	0	1	TRUE	TRUE	TRUE	SRR2039779.8506615/1	52	MediumConfidence	-
SRR2039779	Rab22a:Vps39	chr2	173695999	+	chr2	120328715	-	53367.3	0	1	TRUE	TRUE	TRUE	SRR2039779.12308553/1	66	MediumConfidence	-
SRR2039780	Rbm38:Radil	chr2	173023381	+	chr5	142508317	-	Inf	0	1	FALSE	TRUE	TRUE	SRR2039780.1101612/2	54	MediumConfidence	-
SRR2039780	Stam2:Cdkn1c	chr2	52700005	-	chr7	143459250	-	Inf	0	1	FALSE	TRUE	TRUE	SRR2039780.6870915/1	39	MediumConfidence	-
SRR2039780	Tanc1:Bcar3	chr2	59699427	+	chr3	122455053	+	Inf	0	1	FALSE	TRUE	TRUE	SRR2039780.6063426/1	58	MediumConfidence	-
SRR2039780	Ank2:Crybb1	chr3	127408845	-	chr5	112263511	+	Inf	1	1	FALSE	TRUE	TRUE	SRR2039780.4568622/2	44	HighConfidence	-
SRR2039779	2810403A07Rik:Cryba1	chr3	88689703	+	chr11	77721030	-	Inf	0	1	TRUE	TRUE	TRUE	SRR2039779.15859039/2	41	MediumConfidence	-
SRR2039780	Bcar3:Cnn3	chr3	122455092	+	chr3	121449949	+	1005.14	0	1	TRUE	TRUE	TRUE	SRR2039780.10645022/1	60	MediumConfidence	-
SRR2039780	Gja8:Ssbp2	chr3	96925866	-	chr13	91524585	+	Inf	0	1	FALSE	TRUE	TRUE	SRR2039780.11243576/2	37	MediumConfidence	-
SRR2039779	Gpatch4:Cryba2	chr3	88043179	+	chr1	74890673	-	Inf	0	1	FALSE	TRUE	TRUE	SRR2039779.6890131/2	55	MediumConfidence	-
SRR2039779	Lenep:Malat1	chr3	89400988	-	chr19	5801966	-	Inf	0	1	FALSE	TRUE	TRUE	SRR2039779.16090014/1	26	MediumConfidence	-
SRR2039780	Mir1897:Helb	chr3	34638639	+	chr10	120102944	-	Inf	0	1	FALSE	TRUE	TRUE	SRR2039780.4299678/1	39	MediumConfidence	-
SRR2039779	Npnt:Camk2d	chr3	132948047	-	chr3	126684660	+	6263.39	0	1	TRUE	TRUE	TRUE	SRR2039779.7216936/1	50	MediumConfidence	-
SRR2039779	Scamp3:Crygd	chr3	89178067	+	chr1	65062182	-	Inf	0	1	TRUE	TRUE	TRUE	SRR2039779.17417649/2	52	MediumConfidence	-
SRR2039780	Rpl11:Crybb3	chr4	136051614	-	chr5	113079878	-	Inf	4	1	TRUE	TRUE	TRUE	SRR2039780.11815420/2	43	HighConfidence	-
SRR2039779	Gm11837:Morn1	chr4	14942275	+	chr4	155110928	+	140169	0	1	FALSE	TRUE	FALSE	SRR2039779.8133471/2	53	MediumConfidence	-
SRR2039779	Tdrd7:Slc2a1	chr4	46013268	+	chr4	119133097	+	73119.8	0	1	TRUE	TRUE	FALSE	SRR2039779.14123601/1	56	MediumConfidence	-
SRR2039780	Clcn6:Zbtb18	chr4	148037914	-	chr1	177447089	+	Inf	0	1	TRUE	TRUE	TRUE	SRR2039780.11959515/1	31	MediumConfidence	-
SRR2039779	Epha2:Necap2	chr4	141301434	+	chr4	141075060	-	226.373	0	1	FALSE	TRUE	TRUE	SRR2039779.2874410/2	64	MediumConfidence	-
SRR2039780	Nfia:Chd4	chr4	97772911	+	chr6	125120205	+	Inf	0	1	TRUE	TRUE	TRUE	SRR2039780.12309595/2	61	MediumConfidence	-
SRR2039779	Nfib:Tti1	chr4	82705515	-	chr2	158009358	-	Inf	0	1	TRUE	TRUE	TRUE	SRR2039779.5671302/1	48	MediumConfidence	-
SRR2039779	Nfyc:Crygd	chr4	120765214	-	chr1	65062182	-	Inf	0	1	TRUE	TRUE	TRUE	SRR2039779.1144130/2	51	MediumConfidence	-
SRR2039780	Prdm16:Epha2	chr4	154322271	-	chr4	141328413	+	12993.9	0	1	FALSE	TRUE	TRUE	SRR2039780.10249280/1	53	MediumConfidence	-
SRR2039780	Scmh1:Ppp3ca	chr4	120447161	+	chr3	136928522	+	Inf	0	1	FALSE	TRUE	TRUE	SRR2039780.1076015/2	55	MediumConfidence	-
SRR2039779	Slc31a2:Mllt4	chr4	62292698	+	chr17	13803939	+	Inf	0	1	FALSE	TRUE	TRUE	SRR2039779.6666443/2	62	MediumConfidence	-
SRR2039779	Ubr4:Cryba2	chr4	139419231	+	chr1	74890673	-	Inf	0	1	TRUE	TRUE	TRUE	SRR2039779.12637710/1	36	MediumConfidence	-
SRR2039780	Zfp462:Map7d1	chr4	54948232	+	chr4	126242367	-	71294.1	0	2	FALSE	TRUE	TRUE	SRR2039780.12819459/1	62	MediumConfidence	-
SRR2039780	Crybb3:Cryba4	chr5	113077535	-	chr5	112246818	-	830.725	6	2	TRUE	TRUE	FALSE	SRR2039780.6571301/2	48	HighConfidence	-
SRR2039780	Crybb3:Cryba4	chr5	113079760	-	chr5	112249310	-	830.456	3	1	TRUE	TRUE	FALSE	SRR2039780.12154990/1	60	HighConfidence	-
SRR2039779	Cryba4:Cryba2	chr5	112249169	-	chr1	74890673	-	Inf	3	1	TRUE	TRUE	TRUE	SRR2039779.13853916/2	48	HighConfidence	-
SRR2039780	Cryba4:Crybb3	chr5	112248175	-	chr5	113076071	-	827.888	3	1	TRUE	TRUE	TRUE	SRR2039780.447757/1	57	HighConfidence	-
SRR2039779	Crybb1:Cryba1	chr5	112257373	+	chr11	77721030	-	Inf	7	1	FALSE	TRUE	TRUE	SRR2039779.16651266/2	36	HighConfidence	-
SRR2039779	Crybb1:Cryba2	chr5	112259375	+	chr1	74890136	-	Inf	7	2	TRUE	TRUE	TRUE	SRR2039779.10192526/1	39	HighConfidence	-
SRR2039779	Crybb1:Cryba2	chr5	112259375	+	chr1	74892087	-	Inf	3	1	TRUE	TRUE	TRUE	SRR2039779.9888554/2	57	HighConfidence	-
SRR2039780	Crybb1:Crybb2	chr5	112259375	+	chr5	113063247	-	803.868	99	15	TRUE	TRUE	TRUE	SRR2039780.10154987/2	35	HighConfidence	-
SRR2039779	Crybb1:Crybb3	chr5	112259375	+	chr5	113078515	-	819.146	39	5	TRUE	TRUE	TRUE	SRR2039779.11217204/2	53	HighConfidence	-
SRR2039779	Crybb1:Hnrnpm	chr5	112267315	+	chr17	33666685	-	Inf	2	1	FALSE	TRUE	TRUE	SRR2039779.8220914/2	34	HighConfidence	-
SRR2039779	Crybb2:Cryba1	chr5	113068692	-	chr11	77722727	-	Inf	3	1	TRUE	TRUE	TRUE	SRR2039779.3731062/2	35	HighConfidence	-
SRR2039779	Crybb2:Crybb1	chr5	113065894	-	chr5	112263511	+	802.381	68	9	TRUE	TRUE	TRUE	SRR2039779.13169014/1	35	HighConfidence	-
SRR2039779	Crybb2:Crybb3	chr5	113065894	-	chr5	113078515	-	12.613	6	1	TRUE	TRUE	TRUE	SRR2039779.13958790/2	51	HighConfidence	-
SRR2039779	Crybb2:Crybb3	chr5	113068766	-	chr5	113079878	-	11.11	5	1	FALSE	TRUE	TRUE	SRR2039779.4264122/1	32	HighConfidence	-
SRR2039779	Crybb2:Crybb3	chr5	113062047	-	chr5	113076071	-	14.012	5	1	TRUE	TRUE	TRUE	SRR2039779.1626265/1	49	HighConfidence	-
SRR2039779	Crybb2:Crybb3	chr5	113063115	-	chr5	113077677	-	14.559	5	1	TRUE	TRUE	TRUE	SRR2039779.8537538/1	63	HighConfidence	-
SRR2039780	Crybb2:Crygb	chr5	113068692	-	chr1	65082157	-	Inf	2	1	TRUE	TRUE	TRUE	SRR2039780.10268493/1	53	HighConfidence	-
SRR2039779	Crybb2:Crygd	chr5	113068692	-	chr1	65063301	-	Inf	1	1	TRUE	TRUE	TRUE	SRR2039779.2407103/2	39	HighConfidence	-
SRR2039779	Crybb2:Cryge	chr5	113063115	-	chr1	65051149	-	Inf	5	3	TRUE	TRUE	TRUE	SRR2039779.12309179/1	69	HighConfidence	-
SRR2039780	Crybb3:Cryba2	chr5	113077535	-	chr1	74892087	-	Inf	4	1	TRUE	TRUE	TRUE	SRR2039780.12969092/2	40	HighConfidence	-
SRR2039779	Crybb3:Crybb1	chr5	113079760	-	chr5	112263511	+	816.252	15	2	TRUE	TRUE	TRUE	SRR2039779.1434871/2	61	HighConfidence	-
SRR2039779	Crybb3:Crybb2	chr5	113079878	-	chr5	113068766	-	11.108	5	1	FALSE	TRUE	TRUE	SRR2039779.5962528/2	30	HighConfidence	-
SRR2039780	Crybb3:H3f3b	chr5	113079878	-	chr11	116024473	-	Inf	1	1	FALSE	TRUE	TRUE	SRR2039780.5645317/2	40	HighConfidence	-
SRR2039779	Apbb2:Srpk2	chr5	66543462	-	chr5	23565265	-	42978.2	0	1	FALSE	TRUE	FALSE	SRR2039779.10465121/2	53	MediumConfidence	-
SRR2039779	Atp6v0a2:Crybb3	chr5	124645049	+	chr5	113076071	-	11569	0	1	TRUE	TRUE	TRUE	SRR2039779.10282332/1	46	MediumConfidence	-
SRR2039780	Cryba4:Rtcb	chr5	112248317	-	chr10	85953504	-	Inf	0	1	FALSE	TRUE	TRUE	SRR2039780.8452055/1	48	MediumConfidence	-
SRR2039779	Crybb1:Piezo1	chr5	112263511	+	chr8	122501249	-	Inf	0	1	FALSE	TRUE	TRUE	SRR2039779.13548245/2	61	MediumConfidence	-
SRR2039779	Crybb2:Herc2	chr5	113068766	-	chr7	56222910	+	Inf	0	1	FALSE	TRUE	TRUE	SRR2039779.8284328/1	39	MediumConfidence	-
SRR2039780	Crybb2:Paf1	chr5	113063247	-	chr7	28398448	+	Inf	0	1	FALSE	TRUE	TRUE	SRR2039780.11452672/1	55	MediumConfidence	-
SRR2039780	Crybb3:Zfp579	chr5	113076071	-	chr7	4996055	-	Inf	0	1	FALSE	TRUE	TRUE	SRR2039780.6062067/1	33	MediumConfidence	-
SRR2039780	Fgfr3:Sec16a	chr5	33732912	+	chr2	26429123	-	Inf	0	1	TRUE	TRUE	TRUE	SRR2039780.4555192/2	63	MediumConfidence	-
SRR2039779	Gtf2h3:Mtf2	chr5	124582527	+	chr5	108099119	+	16483.4	0	1	TRUE	TRUE	TRUE	SRR2039779.6137697/1	34	MediumConfidence	-
SRR2039779	Ncor2:Zc3h7b	chr5	125065840	-	chr15	81767995	+	Inf	0	1	FALSE	TRUE	TRUE	SRR2039779.8909120/1	45	MediumConfidence	-
SRR2039780	Nom1:Hadha	chr5	29443471	+	chr5	30128934	-	685.463	0	1	TRUE	TRUE	TRUE	SRR2039780.12864683/1	59	MediumConfidence	-
SRR2039780	Zfp113:Zfp236	chr5	138155630	-	chr18	82682287	-	Inf	0	1	FALSE	TRUE	TRUE	SRR2039780.2416646/1	70	MediumConfidence	-
SRR2039779	Rpn1:Crybb2	chr6	88101975	+	chr5	113063247	-	Inf	1	1	FALSE	TRUE	TRUE	SRR2039779.11288934/1	60	HighConfidence	-
SRR2039779	Tmem40:Cryba1	chr6	115736383	-	chr11	77718902	-	Inf	3	1	FALSE	TRUE	TRUE	SRR2039779.16866637/1	58	HighConfidence	-
SRR2039780	D630045J12Rik:Stxbp1	chr6	38183965	-	chr2	32823585	-	Inf	0	1	FALSE	TRUE	TRUE	SRR2039780.4741815/1	33	MediumConfidence	-
SRR2039779	Dctn1:Pbx2	chr6	83190969	+	chr17	34592263	+	Inf	0	1	FALSE	TRUE	TRUE	SRR2039779.11979907/2	46	MediumConfidence	-
SRR2039780	Hnrnpa2b1:Sdha	chr6	51463411	-	chr13	74323173	-	Inf	0	1	FALSE	TRUE	TRUE	SRR2039780.12659118/1	67	MediumConfidence	-
SRR2039779	Klf15:Rimklb	chr6	90467523	+	chr6	122472763	-	32005.2	0	1	FALSE	TRUE	TRUE	SRR2039779.14966225/1	41	MediumConfidence	-
SRR2039780	Plxna4:Ip6k3	chr6	32178351	-	chr17	27151243	-	Inf	0	1	TRUE	TRUE	TRUE	SRR2039780.11878322/2	50	MediumConfidence	-
SRR2039780	Dkk3:Cryba1	chr7	112150611	-	chr11	77722727	-	Inf	2	1	TRUE	TRUE	TRUE	SRR2039780.2915334/2	44	HighConfidence	-
SRR2039780	Hnrnpl:Cryge	chr7	28815352	+	chr1	65048896	-	Inf	1	1	FALSE	TRUE	TRUE	SRR2039780.2704011/1	46	HighConfidence	-
SRR2039780	Far1:Spon1	chr7	113513937	+	chr7	113927712	+	413.778	0	1	FALSE	TRUE	FALSE	SRR2039780.12707535/1	56	MediumConfidence	-
SRR2039780	Chd2:Ivns1abp	chr7	73540772	-	chr1	151356129	+	Inf	0	1	FALSE	TRUE	TRUE	SRR2039780.3474957/1	45	MediumConfidence	-
SRR2039780	Napa:Srsf2	chr7	16107632	+	chr11	116850961	-	Inf	0	1	FALSE	TRUE	TRUE	SRR2039780.1149074/2	55	MediumConfidence	-
SRR2039779	Nomo1:Zbtb7b	chr7	46050696	+	chr3	89381515	-	Inf	0	1	FALSE	TRUE	TRUE	SRR2039779.8034640/2	56	MediumConfidence	-
SRR2039780	Paf1:Crybb2	chr7	28398448	+	chr5	113063247	-	Inf	0	1	FALSE	TRUE	TRUE	SRR2039780.11452672/2	52	MediumConfidence	-
SRR2039779	Ptov1:Cryba2	chr7	44866810	-	chr1	74890673	-	Inf	0	1	TRUE	TRUE	TRUE	SRR2039779.867490/1	30	MediumConfidence	-
SRR2039780	Ttyh1:Crybb2	chr7	4133357	+	chr5	113063247	-	Inf	0	1	FALSE	TRUE	TRUE	SRR2039780.7038640/1	40	MediumConfidence	-
SRR2039779	Usp47:Plekha7	chr7	112023746	+	chr7	116189353	-	4165.61	0	1	FALSE	TRUE	TRUE	SRR2039779.4617015/2	32	MediumConfidence	-
SRR2039780	Col4a1:Crybb3	chr8	11223576	-	chr5	113079878	-	Inf	2	1	FALSE	TRUE	TRUE	SRR2039780.2642388/2	47	HighConfidence	-
SRR2039780	Eps15l1:1700029J07Rik	chr8	72421405	-	chr8	45956566	-	26464.8	0	1	TRUE	TRUE	FALSE	SRR2039780.1577419/2	57	MediumConfidence	-
SRR2039779	Clec18a:Dcun1d5	chr8	111072622	-	chr9	7206720	+	Inf	0	1	FALSE	TRUE	TRUE	SRR2039779.17056973/2	48	MediumConfidence	-
SRR2039780	Cog2:Tubgcp4	chr8	124527165	+	chr2	121173558	+	Inf	0	1	TRUE	TRUE	TRUE	SRR2039780.12579089/2	58	MediumConfidence	-
SRR2039780	Fbxo25:Ccdc85c	chr8	13929440	+	chr12	108221782	-	Inf	0	1	FALSE	TRUE	TRUE	SRR2039780.9351365/1	49	MediumConfidence	-
SRR2039779	Gatad2a:Mras	chr8	69912923	-	chr9	99388504	-	Inf	0	1	FALSE	TRUE	TRUE	SRR2039779.16589307/2	48	MediumConfidence	-
SRR2039779	Kifc3:Gm15860	chr8	95134717	-	chr5	123334580	-	Inf	0	1	FALSE	TRUE	TRUE	SRR2039779.13254885/1	42	MediumConfidence	-
SRR2039779	Lsm4:Crygc	chr8	70678360	+	chr1	65073521	-	Inf	0	1	FALSE	TRUE	TRUE	SRR2039779.5464751/2	67	MediumConfidence	-
SRR2039779	Mthfsd:Cryba2	chr8	121102914	-	chr1	74890673	-	Inf	0	1	FALSE	TRUE	TRUE	SRR2039779.8989333/1	33	MediumConfidence	-
SRR2039779	Zfp958:2610301B20Rik	chr8	4626224	+	chr4	10879523	+	Inf	0	1	TRUE	TRUE	TRUE	SRR2039779.9065922/2	31	MediumConfidence	-
SRR2039780	Bfsp2:Crybb2	chr9	103453144	-	chr5	113063247	-	Inf	1	1	FALSE	TRUE	TRUE	SRR2039780.10091173/1	50	HighConfidence	-
SRR2039780	Cryab:Cryaa	chr9	50753477	+	chr17	31679559	+	Inf	6	1	TRUE	TRUE	TRUE	SRR2039780.12358049/2	36	HighConfidence	-
SRR2039780	1300017J02Rik:Bfsp2	chr9	103259370	-	chr9	103432790	-	173.416	0	1	FALSE	TRUE	TRUE	SRR2039780.1916853/1	63	MediumConfidence	-
SRR2039779	Col4a6:Col4a5	chrX	141473562	-	chrX	141538713	+	65.149	1	1	TRUE	TRUE	TRUE	SRR2039779.15082229/2	47	HighConfidence	-
SRR2039779	Rpl10:Cryba2	chrX	74271024	+	chr1	74890673	-	Inf	3	1	FALSE	TRUE	TRUE	SRR2039779.11856002/2	35	HighConfidence	-
SRR2039779	Col4a5:Col4a6	chrX	141475815	+	chrX	141234208	-	241.609	0	1	TRUE	TRUE	TRUE	SRR2039779.9230478/2	53	MediumConfidence	-
