# Supplementary material for: Identification of novel transcripts and peptides in developing murine lens
Source: Sci Rep. 2018 Jul 24;8:11162. doi: 10.1038/s41598-018-28727-w (PMC6057992; doi:10.1038/s41598-018-28727-w)
Supplement: Supplementary file 6 — Supplementary Table 5 [file 41598_2018_28727_MOESM6_ESM.xlsx]

## Sheet: Summary
Vlad Results			Novel Fusion Transcripts
Vlad version	v1.6.0		MGI:2681839	Aars2
Date	Thu Jun 22 16:51:41 2017		MGI:87871	Acat2
Run time	16.09 sec		MGI:1919595	Amer1
Ontology file	go-basic.obo		MGI:88025	Ank2
Ontology date			MGI:88047	Aplp2
Annotation file	gene_association.mgi		MGI:2442233	Arhgef9
Annotation date	Fri Jun 16 00:00:00 2017		MGI:1201780	Atp6v1a
Analysis type	enrichment		MGI:1859293	Atxn10
Excluded evidence codes	ND		MGI:101770	Bfsp1
Number of query sets	1		MGI:1333828	Bfsp2
Query set 1	Novel Fusion Transcripts (n=130; 6 not found)		MGI:108092	Bin1
Universe set	default (everything)		MGI:107437	Capn3
Graph display	Top 15 scoring terms and their ancestors. Interior nodes have been culled.		MGI:2448541	Caprin2
Jump to	biological_process		MGI:1913876	Cdip1
	cellular_component		MGI:1344380	Chd4
	molecular_function		MGI:88423	Clu
			MGI:1095396	Col16a1
			MGI:88454	Col4a1
Column Descriptions			MGI:88456	Col4a5
TermID	ID of the ontology term.		MGI:2152695	Col4a6
Term	The text of the term.		MGI:88465	Col9a1
Term Min P	The smallest P-val for any query set for this term.		MGI:1858696	Copg1
Term Max P	The largest P-val for any query set for this term.		MGI:1889205	Cpq
Term P ratio	Term Min P divided by Term Max P.		MGI:88515	Cryaa
P	P value (significance score) for this query set for this ontology term.		MGI:88516	Cryab
Q	The False Discovery Rate (FDR) statistic.		MGI:88518	Cryba1
k	The number of objects in the query set annotated to this term (or a descendant).		MGI:104336	Cryba2
n	The size of the query set.		MGI:102716	Cryba4
K	The number of objects in the database annotated to this term (or a descendant).		MGI:104992	Crybb1
N	Number of annotated objects in the database.		MGI:88519	Crybb2
k/n	Percent of query set objects annotated to this term (or a descendant).		MGI:102717	Crybb3
K/N	Percent of database objects annotated to this term (or a descendant).		MGI:88521	Cryga
k/K	Percent of all objects annotated to this term present in the query set.		MGI:88522	Crygb
n/N	Percent of database in the query set.		MGI:88523	Crygc
Qset	The name of the query set.		MGI:88524	Crygd
Symbols	The symbols query set objects annotated to this term (or a descendant).		MGI:88525	Cryge
			MGI:88526	Crygf
			MGI:2449167	Crygn
			MGI:1298216	Crygs
			MGI:1202384	Ddb1
			MGI:1354952	Dkk3
			MGI:1270129	Dnaja1
			MGI:103268	Dnajc1
			MGI:109207	Eif4g2
			MGI:2441772	Eif5b
			MGI:99960	Ewsr1
			MGI:95556	Flna
			MGI:1926128	Ftx
			MGI:1353633	Fus
			MGI:95860	Gstm1
			MGI:95886	H13
			MGI:1101768	H3f3b
			MGI:1194494	Hdgf
			MGI:1914595	Herc4
			MGI:1314872	Hipk2
			MGI:2138069	Hmgn3
			MGI:96163	Hmox1
			MGI:104816	Hnrnpl
			MGI:1926465	Hnrnpm
			MGI:2686961	Inpp5a
			MGI:2152389	Ivns1abp
			MGI:96743	Lamb1
			MGI:2142195	Leng8
			MGI:1330838	Lgmn
			MGI:2672844	Lgsn
			MGI:104698	Lim2
			MGI:891995	Mapre1
			MGI:1858420	Mcrs1
			MGI:1918264	Megf9
			MGI:1922874	Metap1
			MGI:1914999	Mgarp
			MGI:96990	Mip
			MGI:1329038	Mllt10
			MGI:1336894	Mocs2
			MGI:1914872	Mxra7
			MGI:1914518	Myl12a
			MGI:1316687	Nap1l4
			MGI:97297	Nedd4
			MGI:2387995	Nek9
			MGI:97342	Nid1
			MGI:1921559	Osbp2
			MGI:97463	P4ha1
			MGI:97490	Pax6
			MGI:1919103	Pdia6
			MGI:1913421	Pgls
			MGI:1922919	Pik3r4
			MGI:97591	Pkm
			MGI:2179715	Pla2g16
			MGI:2154239	Plxnb2
			MGI:1194898	Ppl
			MGI:102666	Ppp5c
			MGI:107846	Prmt1
			MGI:97783	Psap
			MGI:1914247	Psmd12
			MGI:1933946	Ptov1
			MGI:1099806	Rmst
			MGI:105943	Rpl10
			MGI:1914275	Rpl11
			MGI:1915443	Rpl24
			MGI:1913733	Rpl36al
			MGI:98084	Rpn1
			MGI:2389091	Rps15a
			MGI:1922867	Rps25
			MGI:2444815	Samd5
			MGI:1917347	Sash1
			MGI:2385131	Sh3glb2
			MGI:98296	Shc1
			MGI:1353498	Slc25a3
			MGI:1919305	Slc38a10
			MGI:99603	Smarca2
			MGI:1935129	Smarca5
			MGI:1916476	Snx24
			MGI:98373	Sparc
			MGI:104838	Spata13
			MGI:107169	Srp14
			MGI:1914687	Ssr3
			MGI:1197010	Sumo1
			MGI:1336878	Taf1
			MGI:98535	Tcp1
			MGI:98544	Tcp11
			MGI:2140279	Tdrd7
			MGI:105992	Tkt
			MGI:2137870	Tmem40
			MGI:1915265	Trap1
			MGI:1337056	Trim26
			MGI:98884	U2af1
			MGI:2444236	Ubn2
			MGI:103149	Uchl1
			MGI:1921449	Vit
			MGI:1270153	Zfp106

## Sheet: Biological_process
TermID	Term	P	Q	k	n	K	N	k/n	K/N	k/K	n/N	Qset	Symbols
GO:0002088	lens development in camera-type eye	5.95847e-19	1.3204e-15	15	121	69	17639	0.123967	0.00391179	0.217391	0.0068598	Novel Fusion Transcripts	Bfsp1,Bfsp2,Cryaa,Cryab,Cryba2,Cryga,Crygb,Crygd,Cryge,Crygs,Hipk2,Lim2,Mip,Pax6,Tdrd7
GO:0043010	camera-type eye development	6.70658e-15	5.83955e-12	21	121	326	17639	0.173554	0.0184818	0.0644172	0.0068598	Novel Fusion Transcripts	Bfsp1,Bfsp2,Col4a1,Cryaa,Cryab,Cryba1,Cryba2,Cryba4,Crybb2,Cryga,Crygb,Crygc,Crygd,Cryge,Crygs,Hipk2,Lim2,Mip,Pax6,Rpl24,Tdrd7
GO:0001654	eye development	7.90552e-15	5.83955e-12	22	121	371	17639	0.181818	0.0210329	0.0592992	0.0068598	Novel Fusion Transcripts	Bfsp1,Bfsp2,Col4a1,Cryaa,Cryab,Cryba1,Cryba2,Cryba4,Crybb2,Cryga,Crygb,Crygc,Crygd,Cryge,Crygf,Crygs,Hipk2,Lim2,Mip,Pax6,Rpl24,Tdrd7
GO:0007423	sensory organ development	4.34728e-11	2.40839e-08	22	121	571	17639	0.181818	0.0323714	0.0385289	0.0068598	Novel Fusion Transcripts	Bfsp1,Bfsp2,Col4a1,Cryaa,Cryab,Cryba1,Cryba2,Cryba4,Crybb2,Cryga,Crygb,Crygc,Crygd,Cryge,Crygf,Crygs,Hipk2,Lim2,Mip,Pax6,Rpl24,Tdrd7
GO:0070306	lens fiber cell differentiation	1.46405e-08	6.48865e-06	6	121	25	17639	0.0495868	0.00141731	0.24	0.0068598	Novel Fusion Transcripts	Bfsp1,Bfsp2,Cryaa,Crygb,Crygd,Tdrd7
GO:0007601	visual perception	4.54724e-07	0.000167945	9	121	138	17639	0.0743802	0.00782357	0.0652174	0.0068598	Novel Fusion Transcripts	Bfsp2,Cryba1,Cryba4,Crybb1,Crybb2,Crybb3,Crygc,Crygd,Mip
GO:0050953	sensory perception of light stimulus	5.79177e-07	0.000183351	9	121	142	17639	0.0743802	0.00805034	0.0633803	0.0068598	Novel Fusion Transcripts	Bfsp2,Cryba1,Cryba4,Crybb1,Crybb2,Crybb3,Crygc,Crygd,Mip
GO:0070307	lens fiber cell development	1.99981e-06	0.000553946	4	121	14	17639	0.0330579	0.000793696	0.285714	0.0068598	Novel Fusion Transcripts	Bfsp1,Bfsp2,Cryaa,Crygb
GO:0048513	animal organ development	7.017e-06	0.00172774	40	121	2933	17639	0.330579	0.166279	0.0136379	0.0068598	Novel Fusion Transcripts	Amer1,Aplp2,Bfsp1,Bfsp2,Clu,Col4a1,Col9a1,Cryaa,Cryab,Cryba1,Cryba2,Cryba4,Crybb2,Cryga,Crygb,Crygc,Crygd,Cryge,Crygf,Crygs,Flna,H3f3b,Hipk2,Hmox1,Lamb1,Lim2,Mip,Nedd4,Nid1,Pax6,Pkm,Plxnb2,Ppl,Psap,Rpl24,Shc1,Slc38a10,Sparc,Taf1,Tdrd7
GO:0050821	protein stabilization	7.81769e-06	0.0017324	8	121	147	17639	0.0661157	0.00833381	0.0544218	0.0068598	Novel Fusion Transcripts	Ank2,Clu,Cryab,Flna,Rpl11,Sumo1,Taf1,Tcp1
GO:0006457	protein folding	1.15302e-05	0.0023228	8	121	155	17639	0.0661157	0.00878735	0.0516129	0.0068598	Novel Fusion Transcripts	Clu,Cryaa,Cryab,Dnaja1,Dnajc1,Pdia6,Tcp1,Trap1
GO:0002089	lens morphogenesis in camera-type eye	2.80244e-05	0.00517518	4	121	26	17639	0.0330579	0.00147401	0.153846	0.0068598	Novel Fusion Transcripts	Cryaa,Crygb,Hipk2,Tdrd7
GO:0038063	collagen-activated tyrosine kinase receptor signaling pathway	4.99101e-05	0.00850776	3	121	11	17639	0.0247934	0.000623618	0.272727	0.0068598	Novel Fusion Transcripts	Col4a1,Col4a5,Col4a6
GO:0048731	system development	8.44701e-05	0.0126529	47	121	4099	17639	0.38843	0.232383	0.0114662	0.0068598	Novel Fusion Transcripts	Amer1,Aplp2,Atxn10,Bfsp1,Bfsp2,Bin1,Caprin2,Clu,Col4a1,Col9a1,Cryaa,Cryab,Cryba1,Cryba2,Cryba4,Crybb2,Cryga,Crygb,Crygc,Crygd,Cryge,Crygf,Crygs,Eif4g2,Flna,H3f3b,Hipk2,Hmox1,Lamb1,Lim2,Mip,Nedd4,Nid1,Pax6,Pkm,Plxnb2,Ppl,Prmt1,Psap,Rpl24,Shc1,Slc38a10,Smarca2,Sparc,Taf1,Tdrd7,Uchl1
GO:0038065	collagen-activated signaling pathway	8.5647e-05	0.0126529	3	121	13	17639	0.0247934	0.000737003	0.230769	0.0068598	Novel Fusion Transcripts	Col4a1,Col4a5,Col4a6
GO:0048856	anatomical structure development	0.000100542	0.0139251	54	121	5013	17639	0.446281	0.2842	0.010772	0.0068598	Novel Fusion Transcripts	Amer1,Ank2,Aplp2,Atxn10,Bfsp1,Bfsp2,Bin1,Capn3,Caprin2,Clu,Col4a1,Col9a1,Cryaa,Cryab,Cryba1,Cryba2,Cryba4,Crybb2,Cryga,Crygb,Crygc,Crygd,Cryge,Crygf,Crygs,Dkk3,Eif4g2,Flna,H3f3b,Hipk2,Hmox1,Lamb1,Lim2,Mip,Nedd4,Nid1,Osbp2,Pax6,Pkm,Plxnb2,Ppl,Prmt1,Psap,Rpl24,Shc1,Slc38a10,Smarca2,Smarca5,Sparc,Sumo1,Taf1,Tcp11,Tdrd7,Uchl1
GO:1905907	negative regulation of amyloid fibril formation	0.000139382	0.0181689	2	121	3	17639	0.0165289	0.000170078	0.666667	0.0068598	Novel Fusion Transcripts	Clu,Cryab
GO:0051090	regulation of sequence-specific DNA binding transcription factor activity	0.000149798	0.0184417	10	121	350	17639	0.0826446	0.0198424	0.0285714	0.0068598	Novel Fusion Transcripts	Capn3,Clu,Flna,Hipk2,Hmgn3,Hmox1,Rpl11,Sumo1,Taf1,Trim26
GO:0031647	regulation of protein stability	0.00024401	0.0284593	8	121	239	17639	0.0661157	0.0135495	0.0334728	0.0068598	Novel Fusion Transcripts	Ank2,Clu,Cryab,Flna,Rpl11,Sumo1,Taf1,Tcp1
GO:0065003	macromolecular complex assembly	0.000273129	0.029284	20	121	1236	17639	0.165289	0.070072	0.0161812	0.0068598	Novel Fusion Transcripts	Aars2,Atxn10,Bin1,Capn3,Clu,Col16a1,Cryaa,Cryab,H3f3b,Hmox1,Mip,Nap1l4,Pkm,Ppp5c,Rpl10,Rpl11,Rpl24,Rps25,Smarca2,Smarca5
GO:1902498	regulation of protein autoubiquitination	0.000277511	0.029284	2	121	4	17639	0.0165289	0.00022677	0.5	0.0068598	Novel Fusion Transcripts	Sash1,Taf1
GO:0007275	multicellular organism development	0.000330042	0.0332442	50	121	4710	17639	0.413223	0.267022	0.0106157	0.0068598	Novel Fusion Transcripts	Amer1,Aplp2,Atxn10,Bfsp1,Bfsp2,Bin1,Caprin2,Clu,Col4a1,Col9a1,Cryaa,Cryab,Cryba1,Cryba2,Cryba4,Crybb2,Cryga,Crygb,Crygc,Crygd,Cryge,Crygf,Crygs,Dkk3,Eif4g2,Flna,H3f3b,Hipk2,Hmox1,Lamb1,Lim2,Mip,Nedd4,Nid1,Pax6,Pkm,Plxnb2,Ppl,Prmt1,Psap,Rpl24,Shc1,Slc38a10,Smarca2,Smarca5,Sparc,Taf1,Tcp11,Tdrd7,Uchl1
GO:0032502	developmental process	0.000355247	0.0342273	55	121	5376	17639	0.454545	0.304779	0.0102307	0.0068598	Novel Fusion Transcripts	Amer1,Ank2,Aplp2,Atxn10,Bfsp1,Bfsp2,Bin1,Capn3,Caprin2,Clu,Col4a1,Col9a1,Cryaa,Cryab,Cryba1,Cryba2,Cryba4,Crybb2,Cryga,Crygb,Crygc,Crygd,Cryge,Crygf,Crygs,Dkk3,Eif4g2,Flna,H3f3b,Herc4,Hipk2,Hmox1,Lamb1,Lim2,Mip,Nedd4,Nid1,Osbp2,Pax6,Pkm,Plxnb2,Ppl,Prmt1,Psap,Rpl24,Shc1,Slc38a10,Smarca2,Smarca5,Sparc,Sumo1,Taf1,Tcp11,Tdrd7,Uchl1
GO:0043933	macromolecular complex subunit organization	0.000427382	0.0377902	21	121	1379	17639	0.173554	0.078179	0.0152284	0.0068598	Novel Fusion Transcripts	Aars2,Atxn10,Bin1,Capn3,Clu,Col16a1,Cryaa,Cryab,H3f3b,Hmox1,Mip,Nap1l4,P4ha1,Pkm,Ppp5c,Rpl10,Rpl11,Rpl24,Rps25,Smarca2,Smarca5
GO:0032092	positive regulation of protein binding	0.000448947	0.0377902	5	121	93	17639	0.0413223	0.00527241	0.0537634	0.0068598	Novel Fusion Transcripts	Caprin2,Hipk2,Mapre1,Rpl11,Taf1
GO:1905906	regulation of amyloid fibril formation	0.00046044	0.0377902	2	121	5	17639	0.0165289	0.000283463	0.4	0.0068598	Novel Fusion Transcripts	Clu,Cryab
GO:0098910	regulation of atrial cardiac muscle cell action potential	0.00046044	0.0377902	2	121	5	17639	0.0165289	0.000283463	0.4	0.0068598	Novel Fusion Transcripts	Ank2,Flna
GO:0044767	single-organism developmental process	0.000555532	0.0428452	54	121	5332	17639	0.446281	0.302285	0.0101275	0.0068598	Novel Fusion Transcripts	Amer1,Ank2,Aplp2,Atxn10,Bfsp1,Bfsp2,Bin1,Capn3,Caprin2,Clu,Col4a1,Col9a1,Cryaa,Cryab,Cryba1,Cryba2,Cryba4,Crybb2,Cryga,Crygb,Crygc,Crygd,Cryge,Crygf,Crygs,Dkk3,Eif4g2,Flna,H3f3b,Herc4,Hipk2,Hmox1,Lamb1,Lim2,Mip,Nedd4,Nid1,Osbp2,Pax6,Pkm,Plxnb2,Ppl,Prmt1,Psap,Rpl24,Shc1,Slc38a10,Smarca2,Smarca5,Sparc,Taf1,Tcp11,Tdrd7,Uchl1
GO:0034622	cellular macromolecular complex assembly	0.0005607	0.0428452	13	121	655	17639	0.107438	0.0371336	0.0198473	0.0068598	Novel Fusion Transcripts	Aars2,Bin1,Clu,Cryaa,Cryab,H3f3b,Nap1l4,Rpl10,Rpl11,Rpl24,Rps25,Smarca2,Smarca5
GO:0016043	cellular component organization	0.000662879	0.0461705	49	121	4713	17639	0.404959	0.267192	0.0103968	0.0068598	Novel Fusion Transcripts	Aars2,Ank2,Aplp2,Atxn10,Bfsp2,Bin1,Capn3,Chd4,Clu,Col16a1,Col4a1,Col4a5,Col4a6,Cryaa,Cryab,Crygb,Ddb1,Eif4g2,Flna,Ftx,H3f3b,Hmgn3,Hmox1,Lamb1,Mcrs1,Mgarp,Mip,Myl12a,Nap1l4,Nedd4,Nid1,P4ha1,Pax6,Pkm,Pla2g16,Ppp5c,Prmt1,Rpl10,Rpl11,Rpl24,Rps25,Shc1,Smarca2,Smarca5,Spata13,Sumo1,Taf1,Uchl1,Vit
GO:0051098	regulation of binding	0.000677969	0.0461705	9	121	349	17639	0.0743802	0.0197857	0.025788	0.0068598	Novel Fusion Transcripts	Aplp2,Caprin2,Hipk2,Hmox1,Hnrnpl,Mapre1,Rpl11,Sumo1,Taf1
GO:0019896	axonal transport of mitochondrion	0.000687558	0.0461705	2	121	6	17639	0.0165289	0.000340155	0.333333	0.0068598	Novel Fusion Transcripts	Mgarp,Uchl1
GO:0070309	lens fiber cell morphogenesis	0.000687558	0.0461705	2	121	6	17639	0.0165289	0.000340155	0.333333	0.0068598	Novel Fusion Transcripts	Cryaa,Crygb
GO:1903320	regulation of protein modification by small protein conjugation or removal	0.000788593	0.0513977	7	121	219	17639	0.0578512	0.0124157	0.0319635	0.0068598	Novel Fusion Transcripts	Amer1,Capn3,Clu,Dnaja1,Rpl11,Sash1,Taf1
GO:0033365	protein localization to organelle	0.000822912	0.0521021	11	121	514	17639	0.0909091	0.02914	0.0214008	0.0068598	Novel Fusion Transcripts	Ank2,Dnaja1,Hdgf,Mapre1,Mgarp,Pax6,Pik3r4,Rpl11,Srp14,Ssr3,Sumo1
GO:0048596	embryonic camera-type eye morphogenesis	0.000910085	0.0558817	3	121	28	17639	0.0247934	0.00158739	0.107143	0.0068598	Novel Fusion Transcripts	Cryaa,Hipk2,Pax6
GO:0061072	iris morphogenesis	0.00095826	0.0558817	2	121	7	17639	0.0165289	0.000396848	0.285714	0.0068598	Novel Fusion Transcripts	Hipk2,Pax6
GO:0007021	tubulin complex assembly	0.00095826	0.0558817	2	121	7	17639	0.0165289	0.000396848	0.285714	0.0068598	Novel Fusion Transcripts	Cryaa,Cryab
GO:0060548	negative regulation of cell death	0.00111119	0.0631385	16	121	983	17639	0.132231	0.0557288	0.0162767	0.0068598	Novel Fusion Transcripts	Capn3,Clu,Cryaa,Cryab,Ddb1,Dnaja1,Flna,Hipk2,Hmox1,Ivns1abp,Lgmn,Ppp5c,Psap,Rpl10,Shc1,Trap1
GO:0042255	ribosome assembly	0.00115708	0.0641022	4	121	67	17639	0.0330579	0.0037984	0.0597015	0.0068598	Novel Fusion Transcripts	Rpl10,Rpl11,Rpl24,Rps25
GO:0010941	regulation of cell death	0.0012897	0.0696304	22	121	1608	17639	0.181818	0.0911616	0.0136816	0.0068598	Novel Fusion Transcripts	Ank2,Bin1,Capn3,Clu,Cryaa,Cryab,Cryba1,Ddb1,Dnaja1,Flna,Hipk2,Hmox1,Ivns1abp,Lgmn,Pax6,Ppp5c,Psap,Rpl10,Rpl11,Shc1,Tcp1,Trap1
GO:2000058	regulation of protein ubiquitination involved in ubiquitin-dependent protein catabolic process	0.00135067	0.0696304	3	121	32	17639	0.0247934	0.00181416	0.09375	0.0068598	Novel Fusion Transcripts	Clu,Rpl11,Taf1
GO:0051099	positive regulation of binding	0.00135113	0.0696304	6	121	176	17639	0.0495868	0.00997789	0.0340909	0.0068598	Novel Fusion Transcripts	Caprin2,Hipk2,Hnrnpl,Mapre1,Rpl11,Taf1
GO:0048048	embryonic eye morphogenesis	0.00147835	0.0719553	3	121	33	17639	0.0247934	0.00187085	0.0909091	0.0068598	Novel Fusion Transcripts	Cryaa,Hipk2,Pax6
GO:0030198	extracellular matrix organization	0.00151528	0.0719553	6	121	180	17639	0.0495868	0.0102047	0.0333333	0.0068598	Novel Fusion Transcripts	Aplp2,Col4a1,Col4a6,Nid1,P4ha1,Vit
GO:0071840	cellular component organization or biogenesis	0.00154832	0.0719553	49	121	4885	17639	0.404959	0.276943	0.0100307	0.0068598	Novel Fusion Transcripts	Aars2,Ank2,Aplp2,Atxn10,Bfsp2,Bin1,Capn3,Chd4,Clu,Col16a1,Col4a1,Col4a5,Col4a6,Cryaa,Cryab,Crygb,Ddb1,Eif4g2,Flna,Ftx,H3f3b,Hmgn3,Hmox1,Lamb1,Mcrs1,Mgarp,Mip,Myl12a,Nap1l4,Nedd4,Nid1,P4ha1,Pax6,Pkm,Pla2g16,Ppp5c,Prmt1,Rpl10,Rpl11,Rpl24,Rps25,Shc1,Smarca2,Smarca5,Spata13,Sumo1,Taf1,Uchl1,Vit
GO:0006325	chromatin organization	0.001555	0.0719553	12	121	643	17639	0.0991736	0.0364533	0.0186625	0.0068598	Novel Fusion Transcripts	Chd4,Ddb1,Ftx,H3f3b,Hmgn3,Mcrs1,Nap1l4,Ppp5c,Prmt1,Smarca2,Smarca5,Taf1
GO:0043062	extracellular structure organization	0.0015586	0.0719553	6	121	181	17639	0.0495868	0.0102614	0.0331492	0.0068598	Novel Fusion Transcripts	Aplp2,Col4a1,Col4a6,Nid1,P4ha1,Vit
GO:0086004	regulation of cardiac muscle cell contraction	0.00190593	0.0826024	3	121	36	17639	0.0247934	0.00204093	0.0833333	0.0068598	Novel Fusion Transcripts	Ank2,Flna,Sumo1
GO:0000027	ribosomal large subunit assembly	0.00190593	0.0826024	3	121	36	17639	0.0247934	0.00204093	0.0833333	0.0068598	Novel Fusion Transcripts	Rpl10,Rpl11,Rpl24
GO:1903321	negative regulation of protein modification by small protein conjugation or removal	0.00193832	0.0826024	4	121	77	17639	0.0330579	0.00436533	0.0519481	0.0068598	Novel Fusion Transcripts	Capn3,Dnaja1,Rpl11,Taf1
GO:0006612	protein targeting to membrane	0.00193832	0.0826024	4	121	77	17639	0.0330579	0.00436533	0.0519481	0.0068598	Novel Fusion Transcripts	Ank2,Myl12a,Srp14,Ssr3
GO:0006098	pentose-phosphate shunt	0.00202592	0.0827754	2	121	10	17639	0.0165289	0.000566926	0.2	0.0068598	Novel Fusion Transcripts	Pgls,Tkt
GO:0031396	regulation of protein ubiquitination	0.00204549	0.0827754	6	121	191	17639	0.0495868	0.0108283	0.0314136	0.0068598	Novel Fusion Transcripts	Amer1,Clu,Dnaja1,Rpl11,Sash1,Taf1
GO:0031324	negative regulation of cellular metabolic process	0.00207832	0.0827754	28	121	2342	17639	0.231405	0.132774	0.0119556	0.0068598	Novel Fusion Transcripts	Capn3,Caprin2,Chd4,Clu,Cryaa,Cryab,Cryba1,Dkk3,Dnaja1,Eif4g2,Flna,Hdgf,Hipk2,Hmox1,Hnrnpl,Mcrs1,Nedd4,Pax6,Ppp5c,Rpl10,Rpl11,Shc1,Smarca2,Smarca5,Sumo1,Taf1,Trap1,Uchl1
GO:0048593	camera-type eye morphogenesis	0.0020918	0.0827754	5	121	131	17639	0.0413223	0.00742672	0.0381679	0.0068598	Novel Fusion Transcripts	Cryaa,Crygb,Hipk2,Pax6,Tdrd7
GO:0031076	embryonic camera-type eye development	0.00240336	0.0934358	3	121	39	17639	0.0247934	0.00221101	0.0769231	0.0068598	Novel Fusion Transcripts	Cryaa,Hipk2,Pax6
GO:0032463	negative regulation of protein homooligomerization	0.00246503	0.0941811	2	121	11	17639	0.0165289	0.000623618	0.181818	0.0068598	Novel Fusion Transcripts	Clu,Cryab
GO:0034613	cellular protein localization	0.00254167	0.0943448	17	121	1167	17639	0.140496	0.0661602	0.0145673	0.0068598	Novel Fusion Transcripts	Ank2,Arhgef9,Capn3,Copg1,Dnaja1,Flna,H13,Hdgf,Mapre1,Mgarp,Myl12a,Pax6,Pik3r4,Rpl11,Srp14,Ssr3,Sumo1
GO:2001222	regulation of neuron migration	0.00258533	0.0943448	3	121	40	17639	0.0247934	0.0022677	0.075	0.0068598	Novel Fusion Transcripts	Flna,Pax6,Plxnb2
GO:0043066	negative regulation of apoptotic process	0.00263334	0.0943448	14	121	873	17639	0.115702	0.0494926	0.0160367	0.0068598	Novel Fusion Transcripts	Capn3,Clu,Cryaa,Cryab,Ddb1,Dnaja1,Flna,Hipk2,Hmox1,Ivns1abp,Lgmn,Rpl10,Shc1,Trap1
GO:0043393	regulation of protein binding	0.00263961	0.0943448	6	121	201	17639	0.0495868	0.0113952	0.0298507	0.0068598	Novel Fusion Transcripts	Aplp2,Caprin2,Hipk2,Mapre1,Rpl11,Taf1
GO:0044707	single-multicellular organism process	0.00270292	0.0950743	52	121	5406	17639	0.429752	0.30648	0.00961894	0.0068598	Novel Fusion Transcripts	Amer1,Ank2,Aplp2,Atxn10,Bfsp1,Bfsp2,Bin1,Caprin2,Clu,Col4a1,Col9a1,Cryaa,Cryab,Cryba1,Cryba2,Cryba4,Crybb2,Cryga,Crygb,Crygc,Crygd,Cryge,Crygf,Crygs,Dkk3,Eif4g2,Flna,H3f3b,Hipk2,Hmox1,Lamb1,Lim2,Metap1,Mip,Nedd4,Nid1,Pax6,Pkm,Plxnb2,Ppl,Prmt1,Psap,Rpl24,Shc1,Slc38a10,Smarca2,Smarca5,Sparc,Taf1,Tcp11,Tdrd7,Uchl1
GO:0070727	cellular macromolecule localization	0.00275227	0.0952972	17	121	1176	17639	0.140496	0.0666704	0.0144558	0.0068598	Novel Fusion Transcripts	Ank2,Arhgef9,Capn3,Copg1,Dnaja1,Flna,H13,Hdgf,Mapre1,Mgarp,Myl12a,Pax6,Pik3r4,Rpl11,Srp14,Ssr3,Sumo1
GO:0007528	neuromuscular junction development	0.00297427	0.1014	3	121	42	17639	0.0247934	0.00238109	0.0714286	0.0068598	Novel Fusion Transcripts	Col4a1,Col4a5,Nedd4
GO:0043069	negative regulation of programmed cell death	0.0030713	0.103121	14	121	888	17639	0.115702	0.050343	0.0157658	0.0068598	Novel Fusion Transcripts	Capn3,Clu,Cryaa,Cryab,Ddb1,Dnaja1,Flna,Hipk2,Hmox1,Ivns1abp,Lgmn,Rpl10,Shc1,Trap1
GO:0070972	protein localization to endoplasmic reticulum	0.00318148	0.103679	3	121	43	17639	0.0247934	0.00243778	0.0697674	0.0068598	Novel Fusion Transcripts	Ank2,Srp14,Ssr3
GO:1903115	regulation of actin filament-based movement	0.00318148	0.103679	3	121	43	17639	0.0247934	0.00243778	0.0697674	0.0068598	Novel Fusion Transcripts	Ank2,Flna,Sumo1
GO:2001243	negative regulation of intrinsic apoptotic signaling pathway	0.00341872	0.105173	4	121	90	17639	0.0330579	0.00510233	0.0444444	0.0068598	Novel Fusion Transcripts	Clu,Dnaja1,Ivns1abp,Trap1
GO:0006614	SRP-dependent cotranslational protein targeting to membrane	0.00346463	0.105173	2	121	13	17639	0.0165289	0.000737003	0.153846	0.0068598	Novel Fusion Transcripts	Srp14,Ssr3
GO:0034643	establishment of mitochondrion localization, microtubule-mediated	0.00346463	0.105173	2	121	13	17639	0.0165289	0.000737003	0.153846	0.0068598	Novel Fusion Transcripts	Mgarp,Uchl1
GO:0019682	glyceraldehyde-3-phosphate metabolic process	0.00346463	0.105173	2	121	13	17639	0.0165289	0.000737003	0.153846	0.0068598	Novel Fusion Transcripts	Pgls,Tkt
GO:0047497	mitochondrion transport along microtubule	0.00346463	0.105173	2	121	13	17639	0.0165289	0.000737003	0.153846	0.0068598	Novel Fusion Transcripts	Mgarp,Uchl1
GO:0051091	positive regulation of sequence-specific DNA binding transcription factor activity	0.00376251	0.112672	6	121	216	17639	0.0495868	0.0122456	0.0277778	0.0068598	Novel Fusion Transcripts	Capn3,Clu,Hipk2,Hmgn3,Taf1,Trim26
GO:2001242	regulation of intrinsic apoptotic signaling pathway	0.00455271	0.121611	5	121	157	17639	0.0413223	0.00890073	0.0318471	0.0068598	Novel Fusion Transcripts	Clu,Dnaja1,Ivns1abp,Rpl11,Trap1
GO:0051156	glucose 6-phosphate metabolic process	0.00462232	0.121611	2	121	15	17639	0.0165289	0.000850388	0.133333	0.0068598	Novel Fusion Transcripts	Pgls,Tkt
GO:0032460	negative regulation of protein oligomerization	0.00462232	0.121611	2	121	15	17639	0.0165289	0.000850388	0.133333	0.0068598	Novel Fusion Transcripts	Clu,Cryab
GO:2001224	positive regulation of neuron migration	0.00462232	0.121611	2	121	15	17639	0.0165289	0.000850388	0.133333	0.0068598	Novel Fusion Transcripts	Flna,Pax6
GO:0042981	regulation of apoptotic process	0.00485972	0.121611	19	121	1458	17639	0.157025	0.0826577	0.0130316	0.0068598	Novel Fusion Transcripts	Ank2,Bin1,Capn3,Clu,Cryaa,Cryab,Cryba1,Ddb1,Dnaja1,Flna,Hipk2,Hmox1,Ivns1abp,Lgmn,Rpl10,Rpl11,Shc1,Tcp1,Trap1
GO:0043392	negative regulation of DNA binding	0.00488022	0.121611	3	121	50	17639	0.0247934	0.00283463	0.06	0.0068598	Novel Fusion Transcripts	Hmox1,Sumo1,Taf1
GO:0006613	cotranslational protein targeting to membrane	0.00525905	0.121611	2	121	16	17639	0.0165289	0.000907081	0.125	0.0068598	Novel Fusion Transcripts	Srp14,Ssr3
GO:0051654	establishment of mitochondrion localization	0.00525905	0.121611	2	121	16	17639	0.0165289	0.000907081	0.125	0.0068598	Novel Fusion Transcripts	Mgarp,Uchl1
GO:2000059	negative regulation of protein ubiquitination involved in ubiquitin-dependent protein catabolic process	0.00525905	0.121611	2	121	16	17639	0.0165289	0.000907081	0.125	0.0068598	Novel Fusion Transcripts	Rpl11,Taf1
GO:0032801	receptor catabolic process	0.00525905	0.121611	2	121	16	17639	0.0165289	0.000907081	0.125	0.0068598	Novel Fusion Transcripts	Lgmn,Pik3r4
GO:1903779	regulation of cardiac conduction	0.00525905	0.121611	2	121	16	17639	0.0165289	0.000907081	0.125	0.0068598	Novel Fusion Transcripts	Ank2,Flna
GO:0043067	regulation of programmed cell death	0.00549872	0.121611	19	121	1475	17639	0.157025	0.0836215	0.0128814	0.0068598	Novel Fusion Transcripts	Ank2,Bin1,Capn3,Clu,Cryaa,Cryab,Cryba1,Ddb1,Dnaja1,Flna,Hipk2,Hmox1,Ivns1abp,Lgmn,Rpl10,Rpl11,Shc1,Tcp1,Trap1
GO:0065009	regulation of molecular function	0.00580189	0.121611	26	121	2279	17639	0.214876	0.129202	0.0114085	0.0068598	Novel Fusion Transcripts	Ank2,Aplp2,Bin1,Capn3,Caprin2,Clu,Cryaa,Cryab,Dnaja1,Flna,Hipk2,Hmgn3,Hmox1,Hnrnpl,Mapre1,Mcrs1,Pik3r4,Plxnb2,Rpl11,Sash1,Shc1,Sumo1,Taf1,Tcp1,Trim26,Uchl1
GO:0048592	eye morphogenesis	0.00589715	0.121611	5	121	167	17639	0.0413223	0.00946766	0.0299401	0.0068598	Novel Fusion Transcripts	Cryaa,Crygb,Hipk2,Pax6,Tdrd7
GO:0006334	nucleosome assembly	0.00591334	0.121611	4	121	105	17639	0.0330579	0.00595272	0.0380952	0.0068598	Novel Fusion Transcripts	H3f3b,Nap1l4,Smarca2,Smarca5
GO:0006605	protein targeting	0.00625614	0.121611	7	121	317	17639	0.0578512	0.0179715	0.022082	0.0068598	Novel Fusion Transcripts	Ank2,Mgarp,Myl12a,Pik3r4,Rpl11,Srp14,Ssr3
GO:0098900	regulation of action potential	0.00637238	0.121611	3	121	55	17639	0.0247934	0.00311809	0.0545455	0.0068598	Novel Fusion Transcripts	Ank2,Flna,Sumo1
GO:0060561	apoptotic process involved in morphogenesis	0.00664556	0.121611	2	121	18	17639	0.0165289	0.00102047	0.111111	0.0068598	Novel Fusion Transcripts	Cryaa,Cryab
GO:0051246	regulation of protein metabolic process	0.00667683	0.121611	28	121	2542	17639	0.231405	0.144112	0.0110149	0.0068598	Novel Fusion Transcripts	Amer1,Aplp2,Capn3,Caprin2,Clu,Cryaa,Cryab,Cryba1,Dnaja1,Dnajc1,Eif4g2,Eif5b,Flna,Hipk2,Hnrnpl,Nedd4,Pax6,Plxnb2,Ppp5c,Prmt1,Psap,Rpl11,Sash1,Shc1,Sumo1,Taf1,Trap1,Uchl1
GO:0051172	negative regulation of nitrogen compound metabolic process	0.00675255	0.121611	25	121	2188	17639	0.206612	0.124043	0.011426	0.0068598	Novel Fusion Transcripts	Capn3,Caprin2,Chd4,Clu,Cryaa,Cryab,Cryba1,Dkk3,Dnaja1,Flna,Hdgf,Hipk2,Hnrnpl,Mcrs1,Nedd4,Pax6,Ppp5c,Rpl10,Rpl11,Shc1,Smarca2,Smarca5,Sumo1,Taf1,Uchl1
GO:0021905	forebrain-midbrain boundary formation	0.0068598	0.121611	1	121	1	17639	0.00826446	5.66926e-05	1	0.0068598	Novel Fusion Transcripts	Pax6
GO:1905572	ganglioside GM1 transport to membrane	0.0068598	0.121611	1	121	1	17639	0.00826446	5.66926e-05	1	0.0068598	Novel Fusion Transcripts	Psap
GO:1990349	gap junction-mediated intercellular transport	0.0068598	0.121611	1	121	1	17639	0.00826446	5.66926e-05	1	0.0068598	Novel Fusion Transcripts	Mip
GO:0010496	intercellular transport	0.0068598	0.121611	1	121	1	17639	0.00826446	5.66926e-05	1	0.0068598	Novel Fusion Transcripts	Mip
GO:0070143	mitochondrial alanyl-tRNA aminoacylation	0.0068598	0.121611	1	121	1	17639	0.00826446	5.66926e-05	1	0.0068598	Novel Fusion Transcripts	Aars2
GO:1905892	negative regulation of cellular response to thapsigargin	0.0068598	0.121611	1	121	1	17639	0.00826446	5.66926e-05	1	0.0068598	Novel Fusion Transcripts	Clu
GO:1905895	negative regulation of cellular response to tunicamycin	0.0068598	0.121611	1	121	1	17639	0.00826446	5.66926e-05	1	0.0068598	Novel Fusion Transcripts	Clu
GO:1905524	negative regulation of protein autoubiquitination	0.0068598	0.121611	1	121	1	17639	0.00826446	5.66926e-05	1	0.0068598	Novel Fusion Transcripts	Taf1
GO:0003322	pancreatic A cell development	0.0068598	0.121611	1	121	1	17639	0.00826446	5.66926e-05	1	0.0068598	Novel Fusion Transcripts	Pax6
GO:0120008	positive regulation of glutamatergic neuron differentiation	0.0068598	0.121611	1	121	1	17639	0.00826446	5.66926e-05	1	0.0068598	Novel Fusion Transcripts	Pax6
GO:1904480	positive regulation of intestinal absorption	0.0068598	0.121611	1	121	1	17639	0.00826446	5.66926e-05	1	0.0068598	Novel Fusion Transcripts	Acat2
GO:0045797	positive regulation of intestinal cholesterol absorption	0.0068598	0.121611	1	121	1	17639	0.00826446	5.66926e-05	1	0.0068598	Novel Fusion Transcripts	Acat2
GO:1904731	positive regulation of intestinal lipid absorption	0.0068598	0.121611	1	121	1	17639	0.00826446	5.66926e-05	1	0.0068598	Novel Fusion Transcripts	Acat2
GO:1902998	positive regulation of neurofibrillary tangle assembly	0.0068598	0.121611	1	121	1	17639	0.00826446	5.66926e-05	1	0.0068598	Novel Fusion Transcripts	Clu
GO:0036309	protein localization to M-band	0.0068598	0.121611	1	121	1	17639	0.00826446	5.66926e-05	1	0.0068598	Novel Fusion Transcripts	Ank2
GO:0036371	protein localization to T-tubule	0.0068598	0.121611	1	121	1	17639	0.00826446	5.66926e-05	1	0.0068598	Novel Fusion Transcripts	Ank2
GO:1905891	regulation of cellular response to thapsigargin	0.0068598	0.121611	1	121	1	17639	0.00826446	5.66926e-05	1	0.0068598	Novel Fusion Transcripts	Clu
GO:1905894	regulation of cellular response to tunicamycin	0.0068598	0.121611	1	121	1	17639	0.00826446	5.66926e-05	1	0.0068598	Novel Fusion Transcripts	Clu
GO:0120006	regulation of glutamatergic neuron differentiation	0.0068598	0.121611	1	121	1	17639	0.00826446	5.66926e-05	1	0.0068598	Novel Fusion Transcripts	Pax6
GO:1905000	regulation of membrane repolarization during atrial cardiac muscle cell action potential	0.0068598	0.121611	1	121	1	17639	0.00826446	5.66926e-05	1	0.0068598	Novel Fusion Transcripts	Flna
GO:1902847	regulation of neuronal signal transduction	0.0068598	0.121611	1	121	1	17639	0.00826446	5.66926e-05	1	0.0068598	Novel Fusion Transcripts	Clu
GO:0021918	regulation of transcription from RNA polymerase II promoter involved in somatic motor neuron fate commitment	0.0068598	0.121611	1	121	1	17639	0.00826446	5.66926e-05	1	0.0068598	Novel Fusion Transcripts	Pax6
GO:1904937	sensory neuron migration	0.0068598	0.121611	1	121	1	17639	0.00826446	5.66926e-05	1	0.0068598	Novel Fusion Transcripts	Pax6
GO:1902585	single-organism intercellular transport	0.0068598	0.121611	1	121	1	17639	0.00826446	5.66926e-05	1	0.0068598	Novel Fusion Transcripts	Mip
GO:1990091	sodium-dependent self proteolysis	0.0068598	0.121611	1	121	1	17639	0.00826446	5.66926e-05	1	0.0068598	Novel Fusion Transcripts	Capn3
GO:0021917	somatic motor neuron fate commitment	0.0068598	0.121611	1	121	1	17639	0.00826446	5.66926e-05	1	0.0068598	Novel Fusion Transcripts	Pax6
GO:0036369	transcription factor catabolic process	0.0068598	0.121611	1	121	1	17639	0.00826446	5.66926e-05	1	0.0068598	Novel Fusion Transcripts	Taf1
GO:0009386	translational attenuation	0.0068598	0.121611	1	121	1	17639	0.00826446	5.66926e-05	1	0.0068598	Novel Fusion Transcripts	Trap1
GO:0042000	translocation of peptides or proteins into host	0.0068598	0.121611	1	121	1	17639	0.00826446	5.66926e-05	1	0.0068598	Novel Fusion Transcripts	Tcp1
GO:0044053	translocation of peptides or proteins into host cell cytoplasm	0.0068598	0.121611	1	121	1	17639	0.00826446	5.66926e-05	1	0.0068598	Novel Fusion Transcripts	Tcp1
GO:0051808	translocation of peptides or proteins into other organism involved in symbiotic interaction	0.0068598	0.121611	1	121	1	17639	0.00826446	5.66926e-05	1	0.0068598	Novel Fusion Transcripts	Tcp1
GO:0072657	protein localization to membrane	0.00702118	0.123484	7	121	324	17639	0.0578512	0.0183684	0.0216049	0.0068598	Novel Fusion Transcripts	Ank2,Arhgef9,Capn3,Flna,Myl12a,Srp14,Ssr3
GO:0071276	cellular response to cadmium ion	0.00739427	0.127287	2	121	19	17639	0.0165289	0.00107716	0.105263	0.0068598	Novel Fusion Transcripts	Hmox1,Sumo1
GO:0010811	positive regulation of cell-substrate adhesion	0.0074076	0.127287	4	121	112	17639	0.0330579	0.00634957	0.0357143	0.0068598	Novel Fusion Transcripts	Col16a1,Flna,Nid1,Vit
GO:0022607	cellular component assembly	0.00750252	0.127287	23	121	1973	17639	0.190083	0.111854	0.0116574	0.0068598	Novel Fusion Transcripts	Aars2,Atxn10,Bin1,Capn3,Chd4,Clu,Col16a1,Cryaa,Cryab,Flna,H3f3b,Hmox1,Mip,Nap1l4,Pkm,Ppp5c,Rpl10,Rpl11,Rpl24,Rps25,Smarca2,Smarca5,Spata13
GO:0042176	regulation of protein catabolic process	0.00760878	0.127287	7	121	329	17639	0.0578512	0.0186519	0.0212766	0.0068598	Novel Fusion Transcripts	Amer1,Clu,Flna,Nedd4,Rpl11,Sumo1,Taf1
GO:0030855	epithelial cell differentiation	0.00763909	0.127287	9	121	501	17639	0.0743802	0.028403	0.0179641	0.0068598	Novel Fusion Transcripts	Bfsp1,Bfsp2,Cryaa,Crygb,Crygd,Pax6,Ppl,Psap,Tdrd7
GO:0071248	cellular response to metal ion	0.00763952	0.127287	4	121	113	17639	0.0330579	0.00640626	0.0353982	0.0068598	Novel Fusion Transcripts	Capn3,Fus,Hmox1,Sumo1
GO:0032434	regulation of proteasomal ubiquitin-dependent protein catabolic process	0.00763952	0.127287	4	121	113	17639	0.0330579	0.00640626	0.0353982	0.0068598	Novel Fusion Transcripts	Clu,Rpl11,Sumo1,Taf1
GO:0072384	organelle transport along microtubule	0.00774153	0.128024	3	121	59	17639	0.0247934	0.00334486	0.0508475	0.0068598	Novel Fusion Transcripts	Copg1,Mgarp,Uchl1
GO:0033036	macromolecule localization	0.00786756	0.129145	23	121	1981	17639	0.190083	0.112308	0.0116103	0.0068598	Novel Fusion Transcripts	Ank2,Arhgef9,Capn3,Clu,Copg1,Dnaja1,Flna,H13,Hdgf,Mapre1,Mgarp,Mip,Myl12a,Osbp2,Pax6,Pik3r4,Psap,Rpl11,Snx24,Srp14,Ssr3,Sumo1,Tcp1
GO:1900745	positive regulation of p38MAPK cascade	0.00817923	0.133273	2	121	20	17639	0.0165289	0.00113385	0.1	0.0068598	Novel Fusion Transcripts	Prmt1,Sash1
GO:0032268	regulation of cellular protein metabolic process	0.00824432	0.133353	26	121	2342	17639	0.214876	0.132774	0.0111016	0.0068598	Novel Fusion Transcripts	Amer1,Aplp2,Capn3,Caprin2,Clu,Cryaa,Cryab,Cryba1,Dnaja1,Dnajc1,Eif4g2,Eif5b,Hipk2,Hnrnpl,Pax6,Plxnb2,Ppp5c,Prmt1,Psap,Rpl11,Sash1,Shc1,Sumo1,Taf1,Trap1,Uchl1
GO:0051101	regulation of DNA binding	0.00836386	0.134307	4	121	116	17639	0.0330579	0.00657634	0.0344828	0.0068598	Novel Fusion Transcripts	Hipk2,Hmox1,Sumo1,Taf1
GO:0044093	positive regulation of molecular function	0.00865178	0.13793	17	121	1320	17639	0.140496	0.0748342	0.0128788	0.0068598	Novel Fusion Transcripts	Ank2,Bin1,Capn3,Caprin2,Clu,Hipk2,Hmgn3,Hnrnpl,Mapre1,Pik3r4,Rpl11,Sash1,Shc1,Sumo1,Taf1,Tcp1,Trim26
GO:1903364	positive regulation of cellular protein catabolic process	0.00887093	0.140414	4	121	118	17639	0.0330579	0.00668972	0.0338983	0.0068598	Novel Fusion Transcripts	Amer1,Clu,Sumo1,Taf1
GO:0033145	positive regulation of intracellular steroid hormone receptor signaling pathway	0.00899992	0.140449	2	121	21	17639	0.0165289	0.00119054	0.0952381	0.0068598	Novel Fusion Transcripts	Ppp5c,Taf1
GO:0032462	regulation of protein homooligomerization	0.00899992	0.140449	2	121	21	17639	0.0165289	0.00119054	0.0952381	0.0068598	Novel Fusion Transcripts	Clu,Cryab
GO:0009892	negative regulation of metabolic process	0.00931878	0.144408	28	121	2606	17639	0.231405	0.147741	0.0107444	0.0068598	Novel Fusion Transcripts	Capn3,Caprin2,Chd4,Clu,Cryaa,Cryab,Cryba1,Dkk3,Dnaja1,Eif4g2,Flna,Hdgf,Hipk2,Hmox1,Hnrnpl,Mcrs1,Nedd4,Pax6,Ppp5c,Rpl10,Rpl11,Shc1,Smarca2,Smarca5,Sumo1,Taf1,Trap1,Uchl1
GO:0031497	chromatin assembly	0.0093977	0.14462	4	121	120	17639	0.0330579	0.00680311	0.0333333	0.0068598	Novel Fusion Transcripts	H3f3b,Nap1l4,Smarca2,Smarca5
GO:0033554	cellular response to stress	0.00962528	0.146916	17	121	1335	17639	0.140496	0.0756846	0.0127341	0.0068598	Novel Fusion Transcripts	Capn3,Cdip1,Cryab,Crygd,Ddb1,Dnaja1,H13,Hipk2,Hmox1,Hnrnpl,Mcrs1,Mgarp,Pdia6,Pik3r4,Smarca5,Sumo1,Taf1
GO:0055117	regulation of cardiac muscle contraction	0.0096795	0.146916	3	121	64	17639	0.0247934	0.00362832	0.046875	0.0068598	Novel Fusion Transcripts	Ank2,Flna,Sumo1
GO:0045732	positive regulation of protein catabolic process	0.00979696	0.147571	5	121	189	17639	0.0413223	0.0107149	0.026455	0.0068598	Novel Fusion Transcripts	Amer1,Clu,Nedd4,Sumo1,Taf1
GO:1902742	apoptotic process involved in development	0.00985583	0.147571	2	121	22	17639	0.0165289	0.00124724	0.0909091	0.0068598	Novel Fusion Transcripts	Cryaa,Cryab
GO:1904427	positive regulation of calcium ion transmembrane transport	0.0100979	0.148101	3	121	65	17639	0.0247934	0.00368502	0.0461538	0.0068598	Novel Fusion Transcripts	Ank2,Capn3,Sumo1
GO:0016569	covalent chromatin modification	0.010123	0.148101	8	121	434	17639	0.0661157	0.0246046	0.0184332	0.0068598	Novel Fusion Transcripts	Chd4,Ddb1,Hmgn3,Mcrs1,Ppp5c,Prmt1,Smarca5,Taf1
GO:1902531	regulation of intracellular signal transduction	0.0101441	0.148101	19	121	1565	17639	0.157025	0.0887239	0.0121406	0.0068598	Novel Fusion Transcripts	Arhgef9,Capn3,Clu,Cryba1,Dnaja1,Flna,Hipk2,Hmox1,Ivns1abp,Ppp5c,Prmt1,Psap,Rpl11,Sash1,Shc1,Spata13,Tcp11,Trap1,Uchl1
GO:0006338	chromatin remodeling	0.0102254	0.148101	4	121	123	17639	0.0330579	0.00697318	0.0325203	0.0068598	Novel Fusion Transcripts	Chd4,H3f3b,Smarca2,Smarca5
GO:1904064	positive regulation of cation transmembrane transport	0.0102254	0.148101	4	121	123	17639	0.0330579	0.00697318	0.0325203	0.0068598	Novel Fusion Transcripts	Ank2,Capn3,Flna,Sumo1
GO:0045047	protein targeting to ER	0.0107464	0.154637	2	121	23	17639	0.0165289	0.00130393	0.0869565	0.0068598	Novel Fusion Transcripts	Srp14,Ssr3
GO:1901379	regulation of potassium ion transmembrane transport	0.0109659	0.156776	3	121	67	17639	0.0247934	0.0037984	0.0447761	0.0068598	Novel Fusion Transcripts	Ank2,Flna,Sumo1
GO:1903362	regulation of cellular protein catabolic process	0.0113394	0.158896	5	121	196	17639	0.0413223	0.0111117	0.0255102	0.0068598	Novel Fusion Transcripts	Amer1,Clu,Rpl11,Sumo1,Taf1
GO:0031397	negative regulation of protein ubiquitination	0.0114155	0.158896	3	121	68	17639	0.0247934	0.00385509	0.0441176	0.0068598	Novel Fusion Transcripts	Dnaja1,Rpl11,Taf1
GO:0031100	animal organ regeneration	0.0116712	0.158896	2	121	24	17639	0.0165289	0.00136062	0.0833333	0.0068598	Novel Fusion Transcripts	Hmox1,Pkm
GO:1903206	negative regulation of hydrogen peroxide-induced cell death	0.0116712	0.158896	2	121	24	17639	0.0165289	0.00136062	0.0833333	0.0068598	Novel Fusion Transcripts	Psap,Trap1
GO:1901032	negative regulation of response to reactive oxygen species	0.0116712	0.158896	2	121	24	17639	0.0165289	0.00136062	0.0833333	0.0068598	Novel Fusion Transcripts	Psap,Trap1
GO:0006996	organelle organization	0.0118336	0.158896	29	121	2777	17639	0.239669	0.157435	0.0104429	0.0068598	Novel Fusion Transcripts	Aars2,Atxn10,Bfsp2,Bin1,Capn3,Chd4,Cryaa,Cryab,Ddb1,Flna,Ftx,H3f3b,Hmgn3,Mcrs1,Mgarp,Nap1l4,Pax6,Pla2g16,Ppp5c,Prmt1,Rpl10,Rpl11,Rpl24,Rps25,Shc1,Smarca2,Smarca5,Sumo1,Taf1
GO:0034394	protein localization to cell surface	0.0126297	0.158896	2	121	25	17639	0.0165289	0.00141731	0.08	0.0068598	Novel Fusion Transcripts	Ank2,Flna
GO:0072661	protein targeting to plasma membrane	0.0126297	0.158896	2	121	25	17639	0.0165289	0.00141731	0.08	0.0068598	Novel Fusion Transcripts	Ank2,Myl12a
GO:0098901	regulation of cardiac muscle cell action potential	0.0126297	0.158896	2	121	25	17639	0.0165289	0.00141731	0.08	0.0068598	Novel Fusion Transcripts	Ank2,Flna
GO:0071526	semaphorin-plexin signaling pathway	0.0126297	0.158896	2	121	25	17639	0.0165289	0.00141731	0.08	0.0068598	Novel Fusion Transcripts	Flna,Plxnb2
GO:0048523	negative regulation of cellular process	0.0128448	0.158896	41	121	4327	17639	0.338843	0.245309	0.00947539	0.0068598	Novel Fusion Transcripts	Amer1,Capn3,Caprin2,Chd4,Clu,Cryaa,Cryab,Cryba1,Ddb1,Dkk3,Dnaja1,Eif4g2,Flna,H3f3b,Hdgf,Hipk2,Hmox1,Hnrnpl,Ivns1abp,Lamb1,Lgmn,Mapre1,Mcrs1,Nedd4,Pax6,Pla2g16,Plxnb2,Ppp5c,Prmt1,Psap,Rpl10,Rpl11,Rpl24,Shc1,Smarca2,Smarca5,Sparc,Sumo1,Taf1,Trap1,Uchl1
GO:0034728	nucleosome organization	0.0133209	0.158896	4	121	133	17639	0.0330579	0.00754011	0.0300752	0.0068598	Novel Fusion Transcripts	H3f3b,Nap1l4,Smarca2,Smarca5
GO:0042692	muscle cell differentiation	0.0133993	0.158896	6	121	283	17639	0.0495868	0.016044	0.0212014	0.0068598	Novel Fusion Transcripts	Ank2,Bin1,Capn3,H3f3b,Smarca2,Uchl1
GO:0070315	G1 to G0 transition involved in cell differentiation	0.0136729	0.158896	1	121	2	17639	0.00826446	0.000113385	0.5	0.0068598	Novel Fusion Transcripts	Capn3
GO:0033292	T-tubule organization	0.0136729	0.158896	1	121	2	17639	0.00826446	0.000113385	0.5	0.0068598	Novel Fusion Transcripts	Ank2
GO:0035887	aortic smooth muscle cell differentiation	0.0136729	0.158896	1	121	2	17639	0.00826446	0.000113385	0.5	0.0068598	Novel Fusion Transcripts	Smarca2
GO:0006542	glutamine biosynthetic process	0.0136729	0.158896	1	121	2	17639	0.00826446	0.000113385	0.5	0.0068598	Novel Fusion Transcripts	Lgsn
GO:0046166	glyceraldehyde-3-phosphate biosynthetic process	0.0136729	0.158896	1	121	2	17639	0.00826446	0.000113385	0.5	0.0068598	Novel Fusion Transcripts	Tkt
GO:0006788	heme oxidation	0.0136729	0.158896	1	121	2	17639	0.00826446	0.000113385	0.5	0.0068598	Novel Fusion Transcripts	Hmox1
GO:0061517	macrophage proliferation	0.0136729	0.158896	1	121	2	17639	0.00826446	0.000113385	0.5	0.0068598	Novel Fusion Transcripts	Clu
GO:1904211	membrane protein proteolysis involved in retrograde protein transport, ER to cytosol	0.0136729	0.158896	1	121	2	17639	0.00826446	0.000113385	0.5	0.0068598	Novel Fusion Transcripts	H13
GO:0061518	microglial cell proliferation	0.0136729	0.158896	1	121	2	17639	0.00826446	0.000113385	0.5	0.0068598	Novel Fusion Transcripts	Clu
GO:1902340	negative regulation of chromosome condensation	0.0136729	0.158896	1	121	2	17639	0.00826446	0.000113385	0.5	0.0068598	Novel Fusion Transcripts	H3f3b
GO:0032764	negative regulation of mast cell cytokine production	0.0136729	0.158896	1	121	2	17639	0.00826446	0.000113385	0.5	0.0068598	Novel Fusion Transcripts	Hmox1
GO:1905259	negative regulation of nitrosative stress-induced intrinsic apoptotic signaling pathway	0.0136729	0.158896	1	121	2	17639	0.00826446	0.000113385	0.5	0.0068598	Novel Fusion Transcripts	Dnaja1
GO:0021812	neuronal-glial interaction involved in cerebral cortex radial glia guided migration	0.0136729	0.158896	1	121	2	17639	0.00826446	0.000113385	0.5	0.0068598	Novel Fusion Transcripts	Lamb1
GO:1903033	positive regulation of microtubule plus-end binding	0.0136729	0.158896	1	121	2	17639	0.00826446	0.000113385	0.5	0.0068598	Novel Fusion Transcripts	Mapre1
GO:0014718	positive regulation of satellite cell activation involved in skeletal muscle regeneration	0.0136729	0.158896	1	121	2	17639	0.00826446	0.000113385	0.5	0.0068598	Novel Fusion Transcripts	Capn3
GO:0098907	regulation of SA node cell action potential	0.0136729	0.158896	1	121	2	17639	0.00826446	0.000113385	0.5	0.0068598	Novel Fusion Transcripts	Ank2
GO:1903031	regulation of microtubule plus-end binding	0.0136729	0.158896	1	121	2	17639	0.00826446	0.000113385	0.5	0.0068598	Novel Fusion Transcripts	Mapre1
GO:1902996	regulation of neurofibrillary tangle assembly	0.0136729	0.158896	1	121	2	17639	0.00826446	0.000113385	0.5	0.0068598	Novel Fusion Transcripts	Clu
GO:1905258	regulation of nitrosative stress-induced intrinsic apoptotic signaling pathway	0.0136729	0.158896	1	121	2	17639	0.00826446	0.000113385	0.5	0.0068598	Novel Fusion Transcripts	Dnaja1
GO:1902490	regulation of sperm capacitation	0.0136729	0.158896	1	121	2	17639	0.00826446	0.000113385	0.5	0.0068598	Novel Fusion Transcripts	Tcp11
GO:0010767	regulation of transcription from RNA polymerase II promoter in response to UV-induced DNA damage	0.0136729	0.158896	1	121	2	17639	0.00826446	0.000113385	0.5	0.0068598	Novel Fusion Transcripts	Taf1
GO:0031509	telomeric heterochromatin assembly	0.0136729	0.158896	1	121	2	17639	0.00826446	0.000113385	0.5	0.0068598	Novel Fusion Transcripts	H3f3b
GO:0008104	protein localization	0.0136955	0.158896	20	121	1728	17639	0.165289	0.0979647	0.0115741	0.0068598	Novel Fusion Transcripts	Ank2,Arhgef9,Capn3,Clu,Copg1,Dnaja1,Flna,H13,Hdgf,Mapre1,Mgarp,Myl12a,Pax6,Pik3r4,Rpl11,Snx24,Srp14,Ssr3,Sumo1,Tcp1
GO:0009895	negative regulation of catabolic process	0.0138191	0.159495	5	121	206	17639	0.0413223	0.0116787	0.0242718	0.0068598	Novel Fusion Transcripts	Eif4g2,Flna,Hmox1,Rpl11,Taf1
GO:0006518	peptide metabolic process	0.0143236	0.163958	8	121	462	17639	0.0661157	0.026192	0.017316	0.0068598	Novel Fusion Transcripts	Aars2,Cpq,Eif4g2,Eif5b,Gstm1,Rpl10,Rpl11,Rpl24
GO:0034767	positive regulation of ion transmembrane transport	0.0143538	0.163958	4	121	136	17639	0.0330579	0.00771019	0.0294118	0.0068598	Novel Fusion Transcripts	Ank2,Capn3,Flna,Sumo1
GO:0072599	establishment of protein localization to endoplasmic reticulum	0.0146458	0.165458	2	121	27	17639	0.0165289	0.0015307	0.0740741	0.0068598	Novel Fusion Transcripts	Srp14,Ssr3
GO:0006333	chromatin assembly or disassembly	0.014709	0.165458	4	121	137	17639	0.0330579	0.00776688	0.0291971	0.0068598	Novel Fusion Transcripts	H3f3b,Nap1l4,Smarca2,Smarca5
GO:1900182	positive regulation of protein localization to nucleus	0.014709	0.165458	4	121	137	17639	0.0330579	0.00776688	0.0291971	0.0068598	Novel Fusion Transcripts	Flna,Hnrnpm,Mcrs1,Tcp1
GO:0042273	ribosomal large subunit biogenesis	0.0148597	0.166308	3	121	75	17639	0.0247934	0.00425194	0.04	0.0068598	Novel Fusion Transcripts	Rpl10,Rpl11,Rpl24
GO:0071417	cellular response to organonitrogen compound	0.0153685	0.17057	8	121	468	17639	0.0661157	0.0265321	0.017094	0.0068598	Novel Fusion Transcripts	Col16a1,Col4a1,Col4a6,Mgarp,Pkm,Shc1,Taf1,Zfp106
GO:0006942	regulation of striated muscle contraction	0.0153944	0.17057	3	121	76	17639	0.0247934	0.00430863	0.0394737	0.0068598	Novel Fusion Transcripts	Ank2,Flna,Sumo1
GO:0002064	epithelial cell development	0.0160483	0.176055	5	121	214	17639	0.0413223	0.0121322	0.0233645	0.0068598	Novel Fusion Transcripts	Bfsp1,Bfsp2,Cryaa,Crygb,Pax6
GO:2001234	negative regulation of apoptotic signaling pathway	0.0160483	0.176055	5	121	214	17639	0.0413223	0.0121322	0.0233645	0.0068598	Novel Fusion Transcripts	Clu,Dnaja1,Hmox1,Ivns1abp,Trap1
GO:0031399	regulation of protein modification process	0.0162735	0.177646	19	121	1642	17639	0.157025	0.0930892	0.0115713	0.0068598	Novel Fusion Transcripts	Amer1,Aplp2,Capn3,Caprin2,Clu,Cryaa,Cryba1,Dnaja1,Hipk2,Pax6,Plxnb2,Ppp5c,Prmt1,Psap,Rpl11,Sash1,Shc1,Taf1,Uchl1
GO:0043433	negative regulation of sequence-specific DNA binding transcription factor activity	0.0165686	0.179981	4	121	142	17639	0.0330579	0.00805034	0.028169	0.0068598	Novel Fusion Transcripts	Flna,Hmox1,Rpl11,Sumo1
GO:0006739	NADP metabolic process	0.0167907	0.180403	2	121	29	17639	0.0165289	0.00164408	0.0689655	0.0068598	Novel Fusion Transcripts	Pgls,Tkt
GO:0010605	negative regulation of macromolecule metabolic process	0.0168013	0.180403	25	121	2360	17639	0.206612	0.133794	0.0105932	0.0068598	Novel Fusion Transcripts	Capn3,Caprin2,Chd4,Clu,Cryaa,Cryab,Cryba1,Dkk3,Dnaja1,Flna,Hdgf,Hipk2,Hnrnpl,Mcrs1,Nedd4,Pax6,Ppp5c,Rpl10,Rpl11,Shc1,Smarca2,Smarca5,Sumo1,Taf1,Uchl1
GO:0008630	intrinsic apoptotic signaling pathway in response to DNA damage	0.0170634	0.180403	3	121	79	17639	0.0247934	0.00447871	0.0379747	0.0068598	Novel Fusion Transcripts	Cdip1,Hipk2,Hmox1
GO:0032436	positive regulation of proteasomal ubiquitin-dependent protein catabolic process	0.0170634	0.180403	3	121	79	17639	0.0247934	0.00447871	0.0379747	0.0068598	Novel Fusion Transcripts	Clu,Sumo1,Taf1
GO:0042542	response to hydrogen peroxide	0.0170634	0.180403	3	121	79	17639	0.0247934	0.00447871	0.0379747	0.0068598	Novel Fusion Transcripts	Cryaa,Cryab,Hmox1
GO:0010243	response to organonitrogen compound	0.0170959	0.180403	11	121	772	17639	0.0909091	0.0437667	0.0142487	0.0068598	Novel Fusion Transcripts	Col16a1,Col4a1,Col4a6,H13,Hmox1,Mgarp,Pkm,Ppp5c,Shc1,Taf1,Zfp106
GO:0034764	positive regulation of transmembrane transport	0.0173519	0.182236	4	121	144	17639	0.0330579	0.00816373	0.0277778	0.0068598	Novel Fusion Transcripts	Ank2,Capn3,Flna,Sumo1
GO:0031330	negative regulation of cellular catabolic process	0.017752	0.182899	4	121	145	17639	0.0330579	0.00822042	0.0275862	0.0068598	Novel Fusion Transcripts	Eif4g2,Hmox1,Rpl11,Taf1
GO:0006937	regulation of muscle contraction	0.017752	0.182899	4	121	145	17639	0.0330579	0.00822042	0.0275862	0.0068598	Novel Fusion Transcripts	Ank2,Flna,Shc1,Sumo1
GO:0061136	regulation of proteasomal protein catabolic process	0.017752	0.182899	4	121	145	17639	0.0330579	0.00822042	0.0275862	0.0068598	Novel Fusion Transcripts	Clu,Rpl11,Sumo1,Taf1
GO:0051647	nucleus localization	0.0179103	0.182899	2	121	30	17639	0.0165289	0.00170078	0.0666667	0.0068598	Novel Fusion Transcripts	Bin1,Pax6
GO:1901381	positive regulation of potassium ion transmembrane transport	0.0179103	0.182899	2	121	30	17639	0.0165289	0.00170078	0.0666667	0.0068598	Novel Fusion Transcripts	Ank2,Flna
GO:1900744	regulation of p38MAPK cascade	0.0179103	0.182899	2	121	30	17639	0.0165289	0.00170078	0.0666667	0.0068598	Novel Fusion Transcripts	Prmt1,Sash1
GO:0009408	response to heat	0.01823	0.185311	3	121	81	17639	0.0247934	0.0045921	0.037037	0.0068598	Novel Fusion Transcripts	Dnaja1,Hmox1,Sumo1
GO:0009966	regulation of signal transduction	0.0184607	0.185633	26	121	2502	17639	0.214876	0.141845	0.0103917	0.0068598	Novel Fusion Transcripts	Amer1,Aplp2,Arhgef9,Capn3,Caprin2,Clu,Cryba1,Dkk3,Dnaja1,Flna,Hipk2,Hmox1,Ivns1abp,Lgmn,Nedd4,Ppp5c,Prmt1,Psap,Rpl11,Sash1,Shc1,Spata13,Taf1,Tcp11,Trap1,Uchl1
GO:0000302	response to reactive oxygen species	0.0189869	0.185633	4	121	148	17639	0.0330579	0.0083905	0.027027	0.0068598	Novel Fusion Transcripts	Cryaa,Cryab,Crygd,Hmox1
GO:0042771	intrinsic apoptotic signaling pathway in response to DNA damage by p53 class mediator	0.0190606	0.185633	2	121	31	17639	0.0165289	0.00175747	0.0645161	0.0068598	Novel Fusion Transcripts	Cdip1,Hipk2
GO:1901021	positive regulation of calcium ion transmembrane transporter activity	0.0190606	0.185633	2	121	31	17639	0.0165289	0.00175747	0.0645161	0.0068598	Novel Fusion Transcripts	Ank2,Sumo1
GO:0006356	regulation of transcription from RNA polymerase I promoter	0.0190606	0.185633	2	121	31	17639	0.0165289	0.00175747	0.0645161	0.0068598	Novel Fusion Transcripts	Flna,Taf1
GO:1903205	regulation of hydrogen peroxide-induced cell death	0.0202413	0.185633	2	121	32	17639	0.0165289	0.00181416	0.0625	0.0068598	Novel Fusion Transcripts	Psap,Trap1
GO:1902186	regulation of viral release from host cell	0.0202413	0.185633	2	121	32	17639	0.0165289	0.00181416	0.0625	0.0068598	Novel Fusion Transcripts	Ddb1,Trim26
GO:0046686	response to cadmium ion	0.0202413	0.185633	2	121	32	17639	0.0165289	0.00181416	0.0625	0.0068598	Novel Fusion Transcripts	Hmox1,Sumo1
GO:0006419	alanyl-tRNA aminoacylation	0.0204397	0.185633	1	121	3	17639	0.00826446	0.000170078	0.333333	0.0068598	Novel Fusion Transcripts	Aars2
GO:0021538	epithalamus development	0.0204397	0.185633	1	121	3	17639	0.00826446	0.000170078	0.333333	0.0068598	Novel Fusion Transcripts	Pax6
GO:0021986	habenula development	0.0204397	0.185633	1	121	3	17639	0.00826446	0.000170078	0.333333	0.0068598	Novel Fusion Transcripts	Pax6
GO:0060988	lipid tube assembly	0.0204397	0.185633	1	121	3	17639	0.00826446	0.000170078	0.333333	0.0068598	Novel Fusion Transcripts	Bin1
GO:1901856	negative regulation of cellular respiration	0.0204397	0.185633	1	121	3	17639	0.00826446	0.000170078	0.333333	0.0068598	Novel Fusion Transcripts	Trap1
GO:0061034	olfactory bulb mitral cell layer development	0.0204397	0.185633	1	121	3	17639	0.00826446	0.000170078	0.333333	0.0068598	Novel Fusion Transcripts	Pax6
GO:0009051	pentose-phosphate shunt, oxidative branch	0.0204397	0.185633	1	121	3	17639	0.00826446	0.000170078	0.333333	0.0068598	Novel Fusion Transcripts	Pgls
GO:2000825	positive regulation of androgen receptor activity	0.0204397	0.185633	1	121	3	17639	0.00826446	0.000170078	0.333333	0.0068598	Novel Fusion Transcripts	Taf1
GO:0070094	positive regulation of glucagon secretion	0.0204397	0.185633	1	121	3	17639	0.00826446	0.000170078	0.333333	0.0068598	Novel Fusion Transcripts	Pax6
GO:0046985	positive regulation of hemoglobin biosynthetic process	0.0204397	0.185633	1	121	3	17639	0.00826446	0.000170078	0.333333	0.0068598	Novel Fusion Transcripts	Prmt1
GO:0090204	protein localization to nuclear pore	0.0204397	0.185633	1	121	3	17639	0.00826446	0.000170078	0.333333	0.0068598	Novel Fusion Transcripts	Sumo1
GO:1900095	regulation of dosage compensation by inactivation of X chromosome	0.0204397	0.185633	1	121	3	17639	0.00826446	0.000170078	0.333333	0.0068598	Novel Fusion Transcripts	Ftx
GO:0014717	regulation of satellite cell activation involved in skeletal muscle regeneration	0.0204397	0.185633	1	121	3	17639	0.00826446	0.000170078	0.333333	0.0068598	Novel Fusion Transcripts	Capn3
GO:0034395	regulation of transcription from RNA polymerase II promoter in response to iron	0.0204397	0.185633	1	121	3	17639	0.00826446	0.000170078	0.333333	0.0068598	Novel Fusion Transcripts	Hmox1
GO:0021912	regulation of transcription from RNA polymerase II promoter involved in spinal cord motor neuron fate specification	0.0204397	0.185633	1	121	3	17639	0.00826446	0.000170078	0.333333	0.0068598	Novel Fusion Transcripts	Pax6
GO:1990839	response to endothelin	0.0204397	0.185633	1	121	3	17639	0.00826446	0.000170078	0.333333	0.0068598	Novel Fusion Transcripts	Shc1
GO:0021593	rhombomere morphogenesis	0.0204397	0.185633	1	121	3	17639	0.00826446	0.000170078	0.333333	0.0068598	Novel Fusion Transcripts	Pax6
GO:0006624	vacuolar protein processing	0.0204397	0.185633	1	121	3	17639	0.00826446	0.000170078	0.333333	0.0068598	Novel Fusion Transcripts	Lgmn
GO:0065004	protein-DNA complex assembly	0.0207145	0.186599	4	121	152	17639	0.0330579	0.00861727	0.0263158	0.0068598	Novel Fusion Transcripts	H3f3b,Nap1l4,Smarca2,Smarca5
GO:0060041	retina development in camera-type eye	0.0207145	0.186599	4	121	152	17639	0.0330579	0.00861727	0.0263158	0.0068598	Novel Fusion Transcripts	Col4a1,Hipk2,Pax6,Rpl24
GO:0051260	protein homooligomerization	0.0215173	0.193046	6	121	315	17639	0.0495868	0.0178582	0.0190476	0.0068598	Novel Fusion Transcripts	Atxn10,Cryaa,Cryab,Hmox1,Mip,Pkm
GO:0060429	epithelium development	0.0217681	0.194509	13	121	1014	17639	0.107438	0.0574863	0.0128205	0.0068598	Novel Fusion Transcripts	Bfsp1,Bfsp2,Col4a1,Cryaa,Crygb,Crygd,Crygs,Flna,Pax6,Plxnb2,Ppl,Psap,Tdrd7
GO:0044085	cellular component biogenesis	0.0221582	0.197199	23	121	2174	17639	0.190083	0.12325	0.0105796	0.0068598	Novel Fusion Transcripts	Aars2,Atxn10,Bin1,Capn3,Chd4,Clu,Col16a1,Cryaa,Cryab,Flna,H3f3b,Hmox1,Mip,Nap1l4,Pkm,Ppp5c,Rpl10,Rpl11,Rpl24,Rps25,Smarca2,Smarca5,Spata13
GO:0048468	cell development	0.022307	0.197729	18	121	1581	17639	0.14876	0.0896309	0.0113852	0.0068598	Novel Fusion Transcripts	Ank2,Atxn10,Bfsp1,Bfsp2,Capn3,Clu,Cryaa,Crygb,Flna,H3f3b,Lamb1,Osbp2,Pax6,Prmt1,Rpl24,Shc1,Tdrd7,Uchl1
GO:1901800	positive regulation of proteasomal protein catabolic process	0.0226556	0.200019	3	121	88	17639	0.0247934	0.00498894	0.0340909	0.0068598	Novel Fusion Transcripts	Clu,Sumo1,Taf1
GO:0097193	intrinsic apoptotic signaling pathway	0.0230061	0.202307	4	121	157	17639	0.0330579	0.00890073	0.0254777	0.0068598	Novel Fusion Transcripts	Cdip1,Clu,Hipk2,Hmox1
GO:0051276	chromosome organization	0.0232272	0.203444	12	121	915	17639	0.0991736	0.0518737	0.0131148	0.0068598	Novel Fusion Transcripts	Chd4,Ddb1,Ftx,H3f3b,Hmgn3,Mcrs1,Nap1l4,Ppp5c,Prmt1,Smarca2,Smarca5,Taf1
GO:0034248	regulation of cellular amide metabolic process	0.0237724	0.206122	7	121	413	17639	0.0578512	0.023414	0.0169492	0.0068598	Novel Fusion Transcripts	Caprin2,Clu,Dnajc1,Eif4g2,Eif5b,Hnrnpl,Trap1
GO:0098930	axonal transport	0.0239606	0.206122	2	121	35	17639	0.0165289	0.00198424	0.0571429	0.0068598	Novel Fusion Transcripts	Mgarp,Uchl1
GO:0010770	positive regulation of cell morphogenesis involved in differentiation	0.0244523	0.206122	4	121	160	17639	0.0330579	0.00907081	0.025	0.0068598	Novel Fusion Transcripts	Caprin2,Eif4g2,Flna,Plxnb2
GO:0071375	cellular response to peptide hormone stimulus	0.0254464	0.206122	4	121	162	17639	0.0330579	0.00918419	0.0246914	0.0068598	Novel Fusion Transcripts	Mgarp,Pkm,Shc1,Zfp106
GO:0006323	DNA packaging	0.0259525	0.206122	4	121	163	17639	0.0330579	0.00924089	0.0245399	0.0068598	Novel Fusion Transcripts	H3f3b,Nap1l4,Smarca2,Smarca5
GO:1901998	toxin transport	0.0265833	0.206122	2	121	37	17639	0.0165289	0.00209762	0.0540541	0.0068598	Novel Fusion Transcripts	Dnaja1,Tcp1
GO:0043266	regulation of potassium ion transport	0.0268734	0.206122	3	121	94	17639	0.0247934	0.0053291	0.0319149	0.0068598	Novel Fusion Transcripts	Ank2,Flna,Sumo1
GO:0090670	RNA localization to Cajal body	0.0271604	0.206122	1	121	4	17639	0.00826446	0.00022677	0.25	0.0068598	Novel Fusion Transcripts	Tcp1
GO:0090685	RNA localization to nucleus	0.0271604	0.206122	1	121	4	17639	0.00826446	0.00022677	0.25	0.0068598	Novel Fusion Transcripts	Tcp1
GO:1902626	assembly of large subunit precursor of preribosome	0.0271604	0.206122	1	121	4	17639	0.00826446	0.00022677	0.25	0.0068598	Novel Fusion Transcripts	Rpl24
GO:0007412	axon target recognition	0.0271604	0.206122	1	121	4	17639	0.00826446	0.00022677	0.25	0.0068598	Novel Fusion Transcripts	Uchl1
GO:0072719	cellular response to cisplatin	0.0271604	0.206122	1	121	4	17639	0.00826446	0.00022677	0.25	0.0068598	Novel Fusion Transcripts	Hmox1
GO:0032286	central nervous system myelin maintenance	0.0271604	0.206122	1	121	4	17639	0.00826446	0.00022677	0.25	0.0068598	Novel Fusion Transcripts	Clu
GO:0042167	heme catabolic process	0.0271604	0.206122	1	121	4	17639	0.00826446	0.00022677	0.25	0.0068598	Novel Fusion Transcripts	Hmox1
GO:0043985	histone H4-R3 methylation	0.0271604	0.206122	1	121	4	17639	0.00826446	0.00022677	0.25	0.0068598	Novel Fusion Transcripts	Prmt1
GO:0032324	molybdopterin cofactor biosynthetic process	0.0271604	0.206122	1	121	4	17639	0.00826446	0.00022677	0.25	0.0068598	Novel Fusion Transcripts	Mocs2
GO:0032348	negative regulation of aldosterone biosynthetic process	0.0271604	0.206122	1	121	4	17639	0.00826446	0.00022677	0.25	0.0068598	Novel Fusion Transcripts	Dkk3
GO:0032345	negative regulation of aldosterone metabolic process	0.0271604	0.206122	1	121	4	17639	0.00826446	0.00022677	0.25	0.0068598	Novel Fusion Transcripts	Dkk3
GO:2000065	negative regulation of cortisol biosynthetic process	0.0271604	0.206122	1	121	4	17639	0.00826446	0.00022677	0.25	0.0068598	Novel Fusion Transcripts	Dkk3
GO:1903751	negative regulation of intrinsic apoptotic signaling pathway in response to hydrogen peroxide	0.0271604	0.206122	1	121	4	17639	0.00826446	0.00022677	0.25	0.0068598	Novel Fusion Transcripts	Trap1
GO:2000435	negative regulation of protein neddylation	0.0271604	0.206122	1	121	4	17639	0.00826446	0.00022677	0.25	0.0068598	Novel Fusion Transcripts	Rpl11
GO:0019919	peptidyl-arginine methylation, to asymmetrical-dimethyl arginine	0.0271604	0.206122	1	121	4	17639	0.00826446	0.00022677	0.25	0.0068598	Novel Fusion Transcripts	Prmt1
GO:0031508	pericentric heterochromatin assembly	0.0271604	0.206122	1	121	4	17639	0.00826446	0.00022677	0.25	0.0068598	Novel Fusion Transcripts	H3f3b
GO:0046149	pigment catabolic process	0.0271604	0.206122	1	121	4	17639	0.00826446	0.00022677	0.25	0.0068598	Novel Fusion Transcripts	Hmox1
GO:0006787	porphyrin-containing compound catabolic process	0.0271604	0.206122	1	121	4	17639	0.00826446	0.00022677	0.25	0.0068598	Novel Fusion Transcripts	Hmox1
GO:0046726	positive regulation by virus of viral protein levels in host cell	0.0271604	0.206122	1	121	4	17639	0.00826446	0.00022677	0.25	0.0068598	Novel Fusion Transcripts	Ddb1
GO:0042660	positive regulation of cell fate specification	0.0271604	0.206122	1	121	4	17639	0.00826446	0.00022677	0.25	0.0068598	Novel Fusion Transcripts	Pax6
GO:1904528	positive regulation of microtubule binding	0.0271604	0.206122	1	121	4	17639	0.00826446	0.00022677	0.25	0.0068598	Novel Fusion Transcripts	Mapre1
GO:1902949	positive regulation of tau-protein kinase activity	0.0271604	0.206122	1	121	4	17639	0.00826446	0.00022677	0.25	0.0068598	Novel Fusion Transcripts	Clu
GO:0098904	regulation of AV node cell action potential	0.0271604	0.206122	1	121	4	17639	0.00826446	0.00022677	0.25	0.0068598	Novel Fusion Transcripts	Ank2
GO:0090230	regulation of centromere complex assembly	0.0271604	0.206122	1	121	4	17639	0.00826446	0.00022677	0.25	0.0068598	Novel Fusion Transcripts	H3f3b
GO:1903750	regulation of intrinsic apoptotic signaling pathway in response to hydrogen peroxide	0.0271604	0.206122	1	121	4	17639	0.00826446	0.00022677	0.25	0.0068598	Novel Fusion Transcripts	Trap1
GO:0032763	regulation of mast cell cytokine production	0.0271604	0.206122	1	121	4	17639	0.00826446	0.00022677	0.25	0.0068598	Novel Fusion Transcripts	Hmox1
GO:1905031	regulation of membrane repolarization during cardiac muscle cell action potential	0.0271604	0.206122	1	121	4	17639	0.00826446	0.00022677	0.25	0.0068598	Novel Fusion Transcripts	Flna
GO:2000434	regulation of protein neddylation	0.0271604	0.206122	1	121	4	17639	0.00826446	0.00022677	0.25	0.0068598	Novel Fusion Transcripts	Rpl11
GO:0021913	regulation of transcription from RNA polymerase II promoter involved in ventral spinal cord interneuron specification	0.0271604	0.206122	1	121	4	17639	0.00826446	0.00022677	0.25	0.0068598	Novel Fusion Transcripts	Pax6
GO:0090666	scaRNA localization to Cajal body	0.0271604	0.206122	1	121	4	17639	0.00826446	0.00022677	0.25	0.0068598	Novel Fusion Transcripts	Tcp1
GO:0072553	terminal button organization	0.0271604	0.206122	1	121	4	17639	0.00826446	0.00022677	0.25	0.0068598	Novel Fusion Transcripts	Chd4
GO:0033015	tetrapyrrole catabolic process	0.0271604	0.206122	1	121	4	17639	0.00826446	0.00022677	0.25	0.0068598	Novel Fusion Transcripts	Hmox1
GO:0006412	translation	0.0273031	0.206497	6	121	333	17639	0.0495868	0.0188786	0.018018	0.0068598	Novel Fusion Transcripts	Aars2,Eif4g2,Eif5b,Rpl10,Rpl11,Rpl24
GO:0010646	regulation of cell communication	0.027632	0.208274	29	121	2970	17639	0.239669	0.168377	0.00976431	0.0068598	Novel Fusion Transcripts	Amer1,Ank2,Aplp2,Arhgef9,Capn3,Caprin2,Clu,Cryba1,Dkk3,Dnaja1,Flna,Hipk2,Hmgn3,Hmox1,Ivns1abp,Lgmn,Nedd4,Pax6,Ppp5c,Prmt1,Psap,Rpl11,Sash1,Shc1,Spata13,Taf1,Tcp11,Trap1,Uchl1
GO:0051641	cellular localization	0.0278969	0.20844	20	121	1859	17639	0.165289	0.105391	0.0107585	0.0068598	Novel Fusion Transcripts	Ank2,Arhgef9,Bin1,Capn3,Copg1,Dnaja1,Flna,H13,Hdgf,Mapre1,Mgarp,Myl12a,Pax6,Pik3r4,Rpl11,Slc25a3,Srp14,Ssr3,Sumo1,Uchl1
GO:0070527	platelet aggregation	0.0279362	0.20844	2	121	38	17639	0.0165289	0.00215432	0.0526316	0.0068598	Novel Fusion Transcripts	Flna,Metap1
GO:0032459	regulation of protein oligomerization	0.0279362	0.20844	2	121	38	17639	0.0165289	0.00215432	0.0526316	0.0068598	Novel Fusion Transcripts	Clu,Cryab
GO:0046496	nicotinamide nucleotide metabolic process	0.0291289	0.21655	3	121	97	17639	0.0247934	0.00549918	0.0309278	0.0068598	Novel Fusion Transcripts	Pgls,Pkm,Tkt
GO:0051646	mitochondrion localization	0.0293164	0.21655	2	121	39	17639	0.0165289	0.00221101	0.0512821	0.0068598	Novel Fusion Transcripts	Mgarp,Uchl1
GO:0043268	positive regulation of potassium ion transport	0.0293164	0.21655	2	121	39	17639	0.0165289	0.00221101	0.0512821	0.0068598	Novel Fusion Transcripts	Ank2,Flna
GO:1903050	regulation of proteolysis involved in cellular protein catabolic process	0.0296647	0.218395	4	121	170	17639	0.0330579	0.00963773	0.0235294	0.0068598	Novel Fusion Transcripts	Clu,Rpl11,Sumo1,Taf1
GO:0051248	negative regulation of protein metabolic process	0.0300636	0.220599	13	121	1061	17639	0.107438	0.0601508	0.0122526	0.0068598	Novel Fusion Transcripts	Capn3,Caprin2,Clu,Cryaa,Cryab,Cryba1,Dnaja1,Flna,Pax6,Ppp5c,Rpl11,Taf1,Uchl1
GO:0023051	regulation of signaling	0.0301767	0.220698	29	121	2992	17639	0.239669	0.169624	0.00969251	0.0068598	Novel Fusion Transcripts	Amer1,Ank2,Aplp2,Arhgef9,Capn3,Caprin2,Clu,Cryba1,Dkk3,Dnaja1,Flna,Hipk2,Hmgn3,Hmox1,Ivns1abp,Lgmn,Nedd4,Pax6,Ppp5c,Prmt1,Psap,Rpl11,Sash1,Shc1,Spata13,Taf1,Tcp11,Trap1,Uchl1
GO:0019362	pyridine nucleotide metabolic process	0.0314818	0.225841	3	121	100	17639	0.0247934	0.00566926	0.03	0.0068598	Novel Fusion Transcripts	Pgls,Pkm,Tkt
GO:0060348	bone development	0.0319203	0.225841	4	121	174	17639	0.0330579	0.0098645	0.0229885	0.0068598	Novel Fusion Transcripts	Amer1,Col9a1,Slc38a10,Sparc
GO:0050808	synapse organization	0.0319203	0.225841	4	121	174	17639	0.0330579	0.0098645	0.0229885	0.0068598	Novel Fusion Transcripts	Chd4,Col4a1,Col4a5,Nedd4
GO:0034605	cellular response to heat	0.0321565	0.225841	2	121	41	17639	0.0165289	0.00232439	0.0487805	0.0068598	Novel Fusion Transcripts	Hmox1,Sumo1
GO:1903052	positive regulation of proteolysis involved in cellular protein catabolic process	0.0322876	0.225841	3	121	101	17639	0.0247934	0.00572595	0.029703	0.0068598	Novel Fusion Transcripts	Clu,Sumo1,Taf1
GO:1901699	cellular response to nitrogen compound	0.0325598	0.225841	8	121	540	17639	0.0661157	0.030614	0.0148148	0.0068598	Novel Fusion Transcripts	Col16a1,Col4a1,Col4a6,Mgarp,Pkm,Shc1,Taf1,Zfp106
GO:0009896	positive regulation of catabolic process	0.0328494	0.225841	6	121	348	17639	0.0495868	0.019729	0.0172414	0.0068598	Novel Fusion Transcripts	Amer1,Clu,Hmox1,Nedd4,Sumo1,Taf1
GO:0010608	posttranscriptional regulation of gene expression	0.0333765	0.225841	7	121	444	17639	0.0578512	0.0251715	0.0157658	0.0068598	Novel Fusion Transcripts	Caprin2,Dnajc1,Eif4g2,Eif5b,Hnrnpl,Tdrd7,Trap1
GO:1901031	regulation of response to reactive oxygen species	0.0336156	0.225841	2	121	42	17639	0.0165289	0.00238109	0.047619	0.0068598	Novel Fusion Transcripts	Psap,Trap1
GO:0030578	PML body organization	0.0338354	0.225841	1	121	5	17639	0.00826446	0.000283463	0.2	0.0068598	Novel Fusion Transcripts	Sumo1
GO:0097211	cellular response to gonadotropin-releasing hormone	0.0338354	0.225841	1	121	5	17639	0.00826446	0.000283463	0.2	0.0068598	Novel Fusion Transcripts	Mgarp
GO:0021943	formation of radial glial scaffolds	0.0338354	0.225841	1	121	5	17639	0.00826446	0.000283463	0.2	0.0068598	Novel Fusion Transcripts	Flna
GO:0021780	glial cell fate specification	0.0338354	0.225841	1	121	5	17639	0.00826446	0.000283463	0.2	0.0068598	Novel Fusion Transcripts	Pax6
GO:0031947	negative regulation of glucocorticoid biosynthetic process	0.0338354	0.225841	1	121	5	17639	0.00826446	0.000283463	0.2	0.0068598	Novel Fusion Transcripts	Dkk3
GO:0031944	negative regulation of glucocorticoid metabolic process	0.0338354	0.225841	1	121	5	17639	0.00826446	0.000283463	0.2	0.0068598	Novel Fusion Transcripts	Dkk3
GO:0021779	oligodendrocyte cell fate commitment	0.0338354	0.225841	1	121	5	17639	0.00826446	0.000283463	0.2	0.0068598	Novel Fusion Transcripts	Pax6
GO:0021778	oligodendrocyte cell fate specification	0.0338354	0.225841	1	121	5	17639	0.00826446	0.000283463	0.2	0.0068598	Novel Fusion Transcripts	Pax6
GO:0009052	pentose-phosphate shunt, non-oxidative branch	0.0338354	0.225841	1	121	5	17639	0.00826446	0.000283463	0.2	0.0068598	Novel Fusion Transcripts	Tkt
GO:0030242	pexophagy	0.0338354	0.225841	1	121	5	17639	0.00826446	0.000283463	0.2	0.0068598	Novel Fusion Transcripts	Pik3r4
GO:1901896	positive regulation of calcium-transporting ATPase activity	0.0338354	0.225841	1	121	5	17639	0.00826446	0.000283463	0.2	0.0068598	Novel Fusion Transcripts	Sumo1
GO:2000324	positive regulation of glucocorticoid receptor signaling pathway	0.0338354	0.225841	1	121	5	17639	0.00826446	0.000283463	0.2	0.0068598	Novel Fusion Transcripts	Ppp5c
GO:1904751	positive regulation of protein localization to nucleolus	0.0338354	0.225841	1	121	5	17639	0.00826446	0.000283463	0.2	0.0068598	Novel Fusion Transcripts	Mcrs1
GO:2000823	regulation of androgen receptor activity	0.0338354	0.225841	1	121	5	17639	0.00826446	0.000283463	0.2	0.0068598	Novel Fusion Transcripts	Taf1
GO:0009786	regulation of asymmetric cell division	0.0338354	0.225841	1	121	5	17639	0.00826446	0.000283463	0.2	0.0068598	Novel Fusion Transcripts	Pax6
GO:0060623	regulation of chromosome condensation	0.0338354	0.225841	1	121	5	17639	0.00826446	0.000283463	0.2	0.0068598	Novel Fusion Transcripts	H3f3b
GO:0046984	regulation of hemoglobin biosynthetic process	0.0338354	0.225841	1	121	5	17639	0.00826446	0.000283463	0.2	0.0068598	Novel Fusion Transcripts	Prmt1
GO:1904526	regulation of microtubule binding	0.0338354	0.225841	1	121	5	17639	0.00826446	0.000283463	0.2	0.0068598	Novel Fusion Transcripts	Mapre1
GO:0072718	response to cisplatin	0.0338354	0.225841	1	121	5	17639	0.00826446	0.000283463	0.2	0.0068598	Novel Fusion Transcripts	Hmox1
GO:0097210	response to gonadotropin-releasing hormone	0.0338354	0.225841	1	121	5	17639	0.00826446	0.000283463	0.2	0.0068598	Novel Fusion Transcripts	Mgarp
GO:0042325	regulation of phosphorylation	0.0340857	0.22628	16	121	1424	17639	0.132231	0.0807302	0.011236	0.0068598	Novel Fusion Transcripts	Aplp2,Caprin2,Clu,Cryaa,Cryba1,Dnaja1,Hipk2,Pax6,Pik3r4,Plxnb2,Ppp5c,Prmt1,Psap,Sash1,Shc1,Uchl1
GO:0031400	negative regulation of protein modification process	0.0341053	0.22628	8	121	545	17639	0.0661157	0.0308974	0.0146789	0.0068598	Novel Fusion Transcripts	Capn3,Cryba1,Dnaja1,Pax6,Ppp5c,Rpl11,Taf1,Uchl1
GO:0009894	regulation of catabolic process	0.0343343	0.227119	9	121	648	17639	0.0743802	0.0367368	0.0138889	0.0068598	Novel Fusion Transcripts	Amer1,Clu,Eif4g2,Flna,Hmox1,Nedd4,Rpl11,Sumo1,Taf1
GO:0043043	peptide biosynthetic process	0.0344436	0.227164	6	121	352	17639	0.0495868	0.0199558	0.0170455	0.0068598	Novel Fusion Transcripts	Aars2,Eif4g2,Eif5b,Rpl10,Rpl11,Rpl24
GO:1901564	organonitrogen compound metabolic process	0.0346188	0.227642	39	121	4337	17639	0.322314	0.245876	0.00899239	0.0068598	Novel Fusion Transcripts	Aars2,Atp6v1a,Capn3,Cpq,Cryab,Ddb1,Eif4g2,Eif5b,Gstm1,H13,Herc4,Hipk2,Hmox1,Lgmn,Lgsn,Mcrs1,Metap1,Mocs2,Nedd4,Nek9,P4ha1,Pax6,Pgls,Pik3r4,Pkm,Ppp5c,Prmt1,Psap,Psmd12,Rpl10,Rpl11,Rpl24,Rpn1,Sash1,Shc1,Sumo1,Taf1,Tkt,Uchl1
GO:0007628	adult walking behavior	0.0351002	0.229446	2	121	43	17639	0.0165289	0.00243778	0.0465116	0.0068598	Novel Fusion Transcripts	Hipk2,Uchl1
GO:0031018	endocrine pancreas development	0.0351002	0.229446	2	121	43	17639	0.0165289	0.00243778	0.0465116	0.0068598	Novel Fusion Transcripts	Clu,Pax6
GO:0071241	cellular response to inorganic substance	0.0354882	0.2313	4	121	180	17639	0.0330579	0.0102047	0.0222222	0.0068598	Novel Fusion Transcripts	Capn3,Fus,Hmox1,Sumo1
GO:0072524	pyridine-containing compound metabolic process	0.0356183	0.231467	3	121	105	17639	0.0247934	0.00595272	0.0285714	0.0068598	Novel Fusion Transcripts	Pgls,Pkm,Tkt
GO:0001666	response to hypoxia	0.0361045	0.23394	4	121	181	17639	0.0330579	0.0102614	0.0220994	0.0068598	Novel Fusion Transcripts	Cryaa,Cryab,Hmox1,Mgarp
GO:0042177	negative regulation of protein catabolic process	0.0364776	0.234544	3	121	106	17639	0.0247934	0.00600941	0.0283019	0.0068598	Novel Fusion Transcripts	Flna,Rpl11,Taf1
GO:0043044	ATP-dependent chromatin remodeling	0.0366099	0.234544	2	121	44	17639	0.0165289	0.00249447	0.0454545	0.0068598	Novel Fusion Transcripts	Chd4,Smarca5
GO:0090659	walking behavior	0.0366099	0.234544	2	121	44	17639	0.0165289	0.00249447	0.0454545	0.0068598	Novel Fusion Transcripts	Hipk2,Uchl1
GO:0071824	protein-DNA complex subunit organization	0.0367269	0.234544	4	121	182	17639	0.0330579	0.010318	0.021978	0.0068598	Novel Fusion Transcripts	H3f3b,Nap1l4,Smarca2,Smarca5
GO:0010810	regulation of cell-substrate adhesion	0.0367269	0.234544	4	121	182	17639	0.0330579	0.010318	0.021978	0.0068598	Novel Fusion Transcripts	Col16a1,Flna,Nid1,Vit
GO:0001932	regulation of protein phosphorylation	0.0369177	0.235085	15	121	1322	17639	0.123967	0.0749476	0.0113464	0.0068598	Novel Fusion Transcripts	Aplp2,Caprin2,Clu,Cryaa,Cryba1,Dnaja1,Hipk2,Pax6,Plxnb2,Ppp5c,Prmt1,Psap,Sash1,Shc1,Uchl1
GO:0007017	microtubule-based process	0.0373452	0.235393	8	121	555	17639	0.0661157	0.0314644	0.0144144	0.0068598	Novel Fusion Transcripts	Chd4,Copg1,Cryaa,Cryab,Flna,Mgarp,Pax6,Uchl1
GO:0006886	intracellular protein transport	0.0375934	0.235393	9	121	659	17639	0.0743802	0.0373604	0.0136571	0.0068598	Novel Fusion Transcripts	Ank2,Copg1,H13,Mgarp,Myl12a,Pik3r4,Rpl11,Srp14,Ssr3
GO:1901653	cellular response to peptide	0.0379904	0.235393	4	121	184	17639	0.0330579	0.0104314	0.0217391	0.0068598	Novel Fusion Transcripts	Mgarp,Pkm,Shc1,Zfp106
GO:0043618	regulation of transcription from RNA polymerase II promoter in response to stress	0.0381442	0.235393	2	121	45	17639	0.0165289	0.00255117	0.0444444	0.0068598	Novel Fusion Transcripts	Hmox1,Taf1
GO:0022604	regulation of cell morphogenesis	0.0388419	0.235393	7	121	459	17639	0.0578512	0.0260219	0.0152505	0.0068598	Novel Fusion Transcripts	Caprin2,Eif4g2,Flna,Myl12a,Nedd4,Plxnb2,Sparc
GO:1901016	regulation of potassium ion transmembrane transporter activity	0.0397028	0.235393	2	121	46	17639	0.0165289	0.00260786	0.0434783	0.0068598	Novel Fusion Transcripts	Ank2,Sumo1
GO:0009888	tissue development	0.0397924	0.235393	17	121	1571	17639	0.140496	0.089064	0.0108211	0.0068598	Novel Fusion Transcripts	Amer1,Bfsp1,Bfsp2,Col4a1,Col9a1,Cryaa,Crygb,Crygd,Crygs,Flna,Nedd4,Pax6,Pkm,Plxnb2,Ppl,Psap,Tdrd7
GO:0036293	response to decreased oxygen levels	0.0399321	0.235393	4	121	187	17639	0.0330579	0.0106015	0.0213904	0.0068598	Novel Fusion Transcripts	Cryaa,Cryab,Hmox1,Mgarp
GO:0042769	DNA damage response, detection of DNA damage	0.040465	0.235393	1	121	6	17639	0.00826446	0.000340155	0.166667	0.0068598	Novel Fusion Transcripts	Dnaja1
GO:0070314	G1 to G0 transition	0.040465	0.235393	1	121	6	17639	0.00826446	0.000340155	0.166667	0.0068598	Novel Fusion Transcripts	Capn3
GO:0006777	Mo-molybdopterin cofactor biosynthetic process	0.040465	0.235393	1	121	6	17639	0.00826446	0.000340155	0.166667	0.0068598	Novel Fusion Transcripts	Mocs2
GO:0019720	Mo-molybdopterin cofactor metabolic process	0.040465	0.235393	1	121	6	17639	0.00826446	0.000340155	0.166667	0.0068598	Novel Fusion Transcripts	Mocs2
GO:0015722	canalicular bile acid transport	0.040465	0.235393	1	121	6	17639	0.00826446	0.000340155	0.166667	0.0068598	Novel Fusion Transcripts	Mip
GO:0035627	ceramide transport	0.040465	0.235393	1	121	6	17639	0.00826446	0.000340155	0.166667	0.0068598	Novel Fusion Transcripts	Psap
GO:0046836	glycolipid transport	0.040465	0.235393	1	121	6	17639	0.00826446	0.000340155	0.166667	0.0068598	Novel Fusion Transcripts	Psap
GO:0016576	histone dephosphorylation	0.040465	0.235393	1	121	6	17639	0.00826446	0.000340155	0.166667	0.0068598	Novel Fusion Transcripts	Ppp5c
GO:0043305	negative regulation of mast cell degranulation	0.040465	0.235393	1	121	6	17639	0.00826446	0.000340155	0.166667	0.0068598	Novel Fusion Transcripts	Hmox1
GO:0090032	negative regulation of steroid hormone biosynthetic process	0.040465	0.235393	1	121	6	17639	0.00826446	0.000340155	0.166667	0.0068598	Novel Fusion Transcripts	Dkk3
GO:0018401	peptidyl-proline hydroxylation to 4-hydroxy-L-proline	0.040465	0.235393	1	121	6	17639	0.00826446	0.000340155	0.166667	0.0068598	Novel Fusion Transcripts	P4ha1
GO:1902993	positive regulation of amyloid precursor protein catabolic process	0.040465	0.235393	1	121	6	17639	0.00826446	0.000340155	0.166667	0.0068598	Novel Fusion Transcripts	Clu
GO:1902004	positive regulation of amyloid-beta formation	0.040465	0.235393	1	121	6	17639	0.00826446	0.000340155	0.166667	0.0068598	Novel Fusion Transcripts	Clu
GO:2000210	positive regulation of anoikis	0.040465	0.235393	1	121	6	17639	0.00826446	0.000340155	0.166667	0.0068598	Novel Fusion Transcripts	Cryba1
GO:0090261	positive regulation of inclusion body assembly	0.040465	0.235393	1	121	6	17639	0.00826446	0.000340155	0.166667	0.0068598	Novel Fusion Transcripts	Clu
GO:0043415	positive regulation of skeletal muscle tissue regeneration	0.040465	0.235393	1	121	6	17639	0.00826446	0.000340155	0.166667	0.0068598	Novel Fusion Transcripts	Capn3
GO:0042866	pyruvate biosynthetic process	0.040465	0.235393	1	121	6	17639	0.00826446	0.000340155	0.166667	0.0068598	Novel Fusion Transcripts	Pkm
GO:0046719	regulation by virus of viral protein levels in host cell	0.040465	0.235393	1	121	6	17639	0.00826446	0.000340155	0.166667	0.0068598	Novel Fusion Transcripts	Ddb1
GO:2000064	regulation of cortisol biosynthetic process	0.040465	0.235393	1	121	6	17639	0.00826446	0.000340155	0.166667	0.0068598	Novel Fusion Transcripts	Dkk3
GO:1904749	regulation of protein localization to nucleolus	0.040465	0.235393	1	121	6	17639	0.00826446	0.000340155	0.166667	0.0068598	Novel Fusion Transcripts	Mcrs1
GO:1902947	regulation of tau-protein kinase activity	0.040465	0.235393	1	121	6	17639	0.00826446	0.000340155	0.166667	0.0068598	Novel Fusion Transcripts	Clu
GO:0061304	retinal blood vessel morphogenesis	0.040465	0.235393	1	121	6	17639	0.00826446	0.000340155	0.166667	0.0068598	Novel Fusion Transcripts	Col4a1
GO:0021523	somatic motor neuron differentiation	0.040465	0.235393	1	121	6	17639	0.00826446	0.000340155	0.166667	0.0068598	Novel Fusion Transcripts	Pax6
GO:0050882	voluntary musculoskeletal movement	0.040465	0.235393	1	121	6	17639	0.00826446	0.000340155	0.166667	0.0068598	Novel Fusion Transcripts	Hipk2
GO:1901698	response to nitrogen compound	0.0404714	0.235393	11	121	884	17639	0.0909091	0.0501162	0.0124434	0.0068598	Novel Fusion Transcripts	Col16a1,Col4a1,Col4a6,H13,Hmox1,Mgarp,Pkm,Ppp5c,Shc1,Taf1,Zfp106
GO:0048519	negative regulation of biological process	0.0406826	0.236002	42	121	4791	17639	0.347107	0.271614	0.00876644	0.0068598	Novel Fusion Transcripts	Amer1,Capn3,Caprin2,Chd4,Clu,Cryaa,Cryab,Cryba1,Ddb1,Dkk3,Dnaja1,Eif4g2,Flna,H3f3b,Hdgf,Hipk2,Hmox1,Hnrnpl,Ivns1abp,Lamb1,Lgmn,Mapre1,Mcrs1,Nedd4,Pax6,Pla2g16,Plxnb2,Ppp5c,Prmt1,Psap,Rpl10,Rpl11,Rpl24,Shc1,Smarca2,Smarca5,Sparc,Sumo1,Taf1,Trap1,Trim26,Uchl1
GO:0022618	ribonucleoprotein complex assembly	0.0412576	0.237016	4	121	189	17639	0.0330579	0.0107149	0.021164	0.0068598	Novel Fusion Transcripts	Rpl10,Rpl11,Rpl24,Rps25
GO:0030901	midbrain development	0.0412852	0.237016	2	121	47	17639	0.0165289	0.00266455	0.0425532	0.0068598	Novel Fusion Transcripts	Aplp2,Taf1
GO:1903051	negative regulation of proteolysis involved in cellular protein catabolic process	0.0412852	0.237016	2	121	47	17639	0.0165289	0.00266455	0.0425532	0.0068598	Novel Fusion Transcripts	Rpl11,Taf1
GO:0051972	regulation of telomerase activity	0.0412852	0.237016	2	121	47	17639	0.0165289	0.00266455	0.0425532	0.0068598	Novel Fusion Transcripts	Mcrs1,Tcp1
GO:0060485	mesenchyme development	0.0419296	0.240093	4	121	190	17639	0.0330579	0.0107716	0.0210526	0.0068598	Novel Fusion Transcripts	Amer1,Flna,Nedd4,Pax6
GO:0040008	regulation of growth	0.0427045	0.240789	9	121	675	17639	0.0743802	0.0382675	0.0133333	0.0068598	Novel Fusion Transcripts	Capn3,Caprin2,Cryaa,Cryab,Eif4g2,Lgmn,Shc1,Smarca2,Tkt
GO:1903202	negative regulation of oxidative stress-induced cell death	0.0428911	0.240789	2	121	48	17639	0.0165289	0.00272124	0.0416667	0.0068598	Novel Fusion Transcripts	Psap,Trap1
GO:0071822	protein complex subunit organization	0.04365	0.240789	12	121	1007	17639	0.0991736	0.0570894	0.0119166	0.0068598	Novel Fusion Transcripts	Aars2,Atxn10,Capn3,Clu,Col16a1,Cryaa,Cryab,Hmox1,Mip,P4ha1,Pkm,Ppp5c
GO:0061061	muscle structure development	0.0444474	0.240789	7	121	473	17639	0.0578512	0.0268156	0.0147992	0.0068598	Novel Fusion Transcripts	Ank2,Bin1,Capn3,Cryab,H3f3b,Smarca2,Uchl1
GO:0008088	axo-dendritic transport	0.0445201	0.240789	2	121	49	17639	0.0165289	0.00277794	0.0408163	0.0068598	Novel Fusion Transcripts	Mgarp,Uchl1
GO:0071277	cellular response to calcium ion	0.0445201	0.240789	2	121	49	17639	0.0165289	0.00277794	0.0408163	0.0068598	Novel Fusion Transcripts	Capn3,Fus
GO:1900408	negative regulation of cellular response to oxidative stress	0.0445201	0.240789	2	121	49	17639	0.0165289	0.00277794	0.0408163	0.0068598	Novel Fusion Transcripts	Psap,Trap1
GO:0043113	receptor clustering	0.0445201	0.240789	2	121	49	17639	0.0165289	0.00277794	0.0408163	0.0068598	Novel Fusion Transcripts	Arhgef9,Flna
GO:0071103	DNA conformation change	0.0446798	0.240789	4	121	194	17639	0.0330579	0.0109984	0.0206186	0.0068598	Novel Fusion Transcripts	H3f3b,Nap1l4,Smarca2,Smarca5
GO:0051928	positive regulation of calcium ion transport	0.0446869	0.240789	3	121	115	17639	0.0247934	0.00651964	0.026087	0.0068598	Novel Fusion Transcripts	Ank2,Capn3,Sumo1
GO:0010629	negative regulation of gene expression	0.0455542	0.240789	17	121	1598	17639	0.140496	0.0905947	0.0106383	0.0068598	Novel Fusion Transcripts	Capn3,Caprin2,Chd4,Cryaa,Cryab,Dkk3,Flna,Hdgf,Hipk2,Hnrnpl,Nedd4,Rpl10,Shc1,Smarca2,Smarca5,Sumo1,Taf1
GO:0006733	oxidoreduction coenzyme metabolic process	0.0456512	0.240789	3	121	116	17639	0.0247934	0.00657634	0.0258621	0.0068598	Novel Fusion Transcripts	Pgls,Pkm,Tkt
GO:0090150	establishment of protein localization to membrane	0.046092	0.240789	4	121	196	17639	0.0330579	0.0111117	0.0204082	0.0068598	Novel Fusion Transcripts	Ank2,Myl12a,Srp14,Ssr3
GO:1902883	negative regulation of response to oxidative stress	0.0461718	0.240789	2	121	50	17639	0.0165289	0.00283463	0.04	0.0068598	Novel Fusion Transcripts	Psap,Trap1
GO:0043620	regulation of DNA-templated transcription in response to stress	0.0461718	0.240789	2	121	50	17639	0.0165289	0.00283463	0.04	0.0068598	Novel Fusion Transcripts	Hmox1,Taf1
GO:0006417	regulation of translation	0.0465168	0.240789	6	121	379	17639	0.0495868	0.0214865	0.0158311	0.0068598	Novel Fusion Transcripts	Caprin2,Dnajc1,Eif4g2,Eif5b,Hnrnpl,Trap1
GO:0032869	cellular response to insulin stimulus	0.0466259	0.240789	3	121	117	17639	0.0247934	0.00663303	0.025641	0.0068598	Novel Fusion Transcripts	Pkm,Shc1,Zfp106
GO:0042787	protein ubiquitination involved in ubiquitin-dependent protein catabolic process	0.0466259	0.240789	3	121	117	17639	0.0247934	0.00663303	0.025641	0.0068598	Novel Fusion Transcripts	Ddb1,Nedd4,Taf1
GO:0000183	chromatin silencing at rDNA	0.0470495	0.240789	1	121	7	17639	0.00826446	0.000396848	0.142857	0.0068598	Novel Fusion Transcripts	Smarca5
GO:0021902	commitment of neuronal cell to specific neuron type in forebrain	0.0470495	0.240789	1	121	7	17639	0.00826446	0.000396848	0.142857	0.0068598	Novel Fusion Transcripts	Pax6
GO:0021798	forebrain dorsal/ventral pattern formation	0.0470495	0.240789	1	121	7	17639	0.00826446	0.000396848	0.142857	0.0068598	Novel Fusion Transcripts	Pax6
GO:0090594	inflammatory response to wounding	0.0470495	0.240789	1	121	7	17639	0.00826446	0.000396848	0.142857	0.0068598	Novel Fusion Transcripts	Hmox1
GO:0032808	lacrimal gland development	0.0470495	0.240789	1	121	7	17639	0.00826446	0.000396848	0.142857	0.0068598	Novel Fusion Transcripts	Pax6
GO:0060235	lens induction in camera-type eye	0.0470495	0.240789	1	121	7	17639	0.00826446	0.000396848	0.142857	0.0068598	Novel Fusion Transcripts	Hipk2
GO:0072161	mesenchymal cell differentiation involved in kidney development	0.0470495	0.240789	1	121	7	17639	0.00826446	0.000396848	0.142857	0.0068598	Novel Fusion Transcripts	Amer1
GO:2001012	mesenchymal cell differentiation involved in renal system development	0.0470495	0.240789	1	121	7	17639	0.00826446	0.000396848	0.142857	0.0068598	Novel Fusion Transcripts	Amer1
GO:0043545	molybdopterin cofactor metabolic process	0.0470495	0.240789	1	121	7	17639	0.00826446	0.000396848	0.142857	0.0068598	Novel Fusion Transcripts	Mocs2
GO:1903026	negative regulation of RNA polymerase II regulatory region sequence-specific DNA binding	0.0470495	0.240789	1	121	7	17639	0.00826446	0.000396848	0.142857	0.0068598	Novel Fusion Transcripts	Taf1
GO:0032353	negative regulation of hormone biosynthetic process	0.0470495	0.240789	1	121	7	17639	0.00826446	0.000396848	0.142857	0.0068598	Novel Fusion Transcripts	Dkk3
GO:0033007	negative regulation of mast cell activation involved in immune response	0.0470495	0.240789	1	121	7	17639	0.00826446	0.000396848	0.142857	0.0068598	Novel Fusion Transcripts	Hmox1
GO:0016479	negative regulation of transcription from RNA polymerase I promoter	0.0470495	0.240789	1	121	7	17639	0.00826446	0.000396848	0.142857	0.0068598	Novel Fusion Transcripts	Flna
GO:1904706	negative regulation of vascular smooth muscle cell proliferation	0.0470495	0.240789	1	121	7	17639	0.00826446	0.000396848	0.142857	0.0068598	Novel Fusion Transcripts	Hmox1
GO:0003310	pancreatic A cell differentiation	0.0470495	0.240789	1	121	7	17639	0.00826446	0.000396848	0.142857	0.0068598	Novel Fusion Transcripts	Pax6
GO:0035247	peptidyl-arginine omega-N-methylation	0.0470495	0.240789	1	121	7	17639	0.00826446	0.000396848	0.142857	0.0068598	Novel Fusion Transcripts	Prmt1
GO:1902416	positive regulation of mRNA binding	0.0470495	0.240789	1	121	7	17639	0.00826446	0.000396848	0.142857	0.0068598	Novel Fusion Transcripts	Hnrnpl
GO:0051189	prosthetic group metabolic process	0.0470495	0.240789	1	121	7	17639	0.00826446	0.000396848	0.142857	0.0068598	Novel Fusion Transcripts	Mocs2
GO:1904177	regulation of adipose tissue development	0.0470495	0.240789	1	121	7	17639	0.00826446	0.000396848	0.142857	0.0068598	Novel Fusion Transcripts	Pla2g16
GO:0032347	regulation of aldosterone biosynthetic process	0.0470495	0.240789	1	121	7	17639	0.00826446	0.000396848	0.142857	0.0068598	Novel Fusion Transcripts	Dkk3
GO:0060372	regulation of atrial cardiac muscle cell membrane repolarization	0.0470495	0.240789	1	121	7	17639	0.00826446	0.000396848	0.142857	0.0068598	Novel Fusion Transcripts	Flna
GO:1901894	regulation of calcium-transporting ATPase activity	0.0470495	0.240789	1	121	7	17639	0.00826446	0.000396848	0.142857	0.0068598	Novel Fusion Transcripts	Sumo1
GO:0098903	regulation of membrane repolarization during action potential	0.0470495	0.240789	1	121	7	17639	0.00826446	0.000396848	0.142857	0.0068598	Novel Fusion Transcripts	Flna
GO:1900044	regulation of protein K63-linked ubiquitination	0.0470495	0.240789	1	121	7	17639	0.00826446	0.000396848	0.142857	0.0068598	Novel Fusion Transcripts	Sash1
GO:0070141	response to UV-A	0.0470495	0.240789	1	121	7	17639	0.00826446	0.000396848	0.142857	0.0068598	Novel Fusion Transcripts	Cryaa
GO:0070127	tRNA aminoacylation for mitochondrial protein translation	0.0470495	0.240789	1	121	7	17639	0.00826446	0.000396848	0.142857	0.0068598	Novel Fusion Transcripts	Aars2
GO:0006590	thyroid hormone generation	0.0470495	0.240789	1	121	7	17639	0.00826446	0.000396848	0.142857	0.0068598	Novel Fusion Transcripts	Cpq
GO:0002246	wound healing involved in inflammatory response	0.0470495	0.240789	1	121	7	17639	0.00826446	0.000396848	0.142857	0.0068598	Novel Fusion Transcripts	Hmox1
GO:0070925	organelle assembly	0.0475061	0.242541	8	121	583	17639	0.0661157	0.0330518	0.0137221	0.0068598	Novel Fusion Transcripts	Atxn10,Capn3,Chd4,Flna,Rpl10,Rpl11,Rpl24,Rps25
GO:0034250	positive regulation of cellular amide metabolic process	0.0476108	0.242541	3	121	118	17639	0.0247934	0.00668972	0.0254237	0.0068598	Novel Fusion Transcripts	Clu,Eif4g2,Hnrnpl
GO:1901575	organic substance catabolic process	0.0477915	0.242904	14	121	1252	17639	0.115702	0.0709791	0.0111821	0.0068598	Novel Fusion Transcripts	Acat2,Cpq,Ddb1,H13,Hmox1,Inpp5a,Lgmn,Nedd4,Pik3r4,Pkm,Pla2g16,Psmd12,Taf1,Uchl1
GO:0043122	regulation of I-kappaB kinase/NF-kappaB signaling	0.0482569	0.24435	4	121	199	17639	0.0330579	0.0112818	0.0201005	0.0068598	Novel Fusion Transcripts	Capn3,Flna,Hmox1,Ppp5c
GO:0031331	positive regulation of cellular catabolic process	0.0484069	0.24435	5	121	288	17639	0.0413223	0.0163275	0.0173611	0.0068598	Novel Fusion Transcripts	Amer1,Clu,Hmox1,Sumo1,Taf1
GO:0090596	sensory organ morphogenesis	0.0484069	0.24435	5	121	288	17639	0.0413223	0.0163275	0.0173611	0.0068598	Novel Fusion Transcripts	Cryaa,Crygb,Hipk2,Pax6,Tdrd7
GO:0031333	negative regulation of protein complex assembly	0.0486059	0.244677	3	121	119	17639	0.0247934	0.00674641	0.0252101	0.0068598	Novel Fusion Transcripts	Clu,Cryab,Mapre1
GO:0043603	cellular amide metabolic process	0.0486925	0.244677	8	121	586	17639	0.0661157	0.0332218	0.0136519	0.0068598	Novel Fusion Transcripts	Aars2,Cpq,Eif4g2,Eif5b,Gstm1,Rpl10,Rpl11,Rpl24
GO:0071826	ribonucleoprotein complex subunit organization	0.0489909	0.244852	4	121	200	17639	0.0330579	0.0113385	0.02	0.0068598	Novel Fusion Transcripts	Rpl10,Rpl11,Rpl24,Rps25
GO:0034109	homotypic cell-cell adhesion	0.0495416	0.244852	2	121	52	17639	0.0165289	0.00294801	0.0384615	0.0068598	Novel Fusion Transcripts	Flna,Metap1
GO:0006461	protein complex assembly	0.0500158	0.244852	11	121	916	17639	0.0909091	0.0519304	0.0120087	0.0068598	Novel Fusion Transcripts	Aars2,Atxn10,Capn3,Clu,Col16a1,Cryaa,Cryab,Hmox1,Mip,Pkm,Ppp5c
GO:0070271	protein complex biogenesis	0.0503368	0.244852	11	121	917	17639	0.0909091	0.0519871	0.0119956	0.0068598	Novel Fusion Transcripts	Aars2,Atxn10,Capn3,Clu,Col16a1,Cryaa,Cryab,Hmox1,Mip,Pkm,Ppp5c
GO:0044267	cellular protein metabolic process	0.0506013	0.244852	26	121	2743	17639	0.214876	0.155508	0.00947867	0.0068598	Novel Fusion Transcripts	Aars2,Cryab,Ddb1,Eif4g2,Eif5b,Herc4,Hipk2,Lgmn,Mcrs1,Mocs2,Nedd4,Nek9,P4ha1,Pik3r4,Ppp5c,Prmt1,Psmd12,Rpl10,Rpl11,Rpl24,Rpn1,Sash1,Shc1,Sumo1,Taf1,Uchl1
GO:0006997	nucleus organization	0.0506267	0.244852	3	121	121	17639	0.0247934	0.0068598	0.0247934	0.0068598	Novel Fusion Transcripts	Bin1,H3f3b,Sumo1
GO:0007566	embryo implantation	0.0512591	0.244852	2	121	53	17639	0.0165289	0.00300471	0.0377358	0.0068598	Novel Fusion Transcripts	H3f3b,Lamb1
GO:0010769	regulation of cell morphogenesis involved in differentiation	0.0514151	0.244852	5	121	293	17639	0.0413223	0.0166109	0.0170648	0.0068598	Novel Fusion Transcripts	Caprin2,Eif4g2,Flna,Nedd4,Plxnb2
GO:0099111	microtubule-based transport	0.0516523	0.244852	3	121	122	17639	0.0247934	0.00691649	0.0245902	0.0068598	Novel Fusion Transcripts	Copg1,Mgarp,Uchl1
GO:1902904	negative regulation of supramolecular fiber organization	0.0516523	0.244852	3	121	122	17639	0.0247934	0.00691649	0.0245902	0.0068598	Novel Fusion Transcripts	Clu,Cryab,Mapre1
GO:0010970	transport along microtubule	0.0516523	0.244852	3	121	122	17639	0.0247934	0.00691649	0.0245902	0.0068598	Novel Fusion Transcripts	Copg1,Mgarp,Uchl1
GO:0051338	regulation of transferase activity	0.0518246	0.244852	10	121	810	17639	0.0826446	0.045921	0.0123457	0.0068598	Novel Fusion Transcripts	Aplp2,Clu,Dnaja1,Mcrs1,Pik3r4,Rpl11,Sash1,Shc1,Tcp1,Uchl1
GO:2001233	regulation of apoptotic signaling pathway	0.0521059	0.244852	6	121	390	17639	0.0495868	0.0221101	0.0153846	0.0068598	Novel Fusion Transcripts	Clu,Dnaja1,Hmox1,Ivns1abp,Rpl11,Trap1
GO:0032872	regulation of stress-activated MAPK cascade	0.0527534	0.244852	4	121	205	17639	0.0330579	0.011622	0.0195122	0.0068598	Novel Fusion Transcripts	Dnaja1,Hipk2,Prmt1,Sash1
GO:0010035	response to inorganic substance	0.0531645	0.244852	6	121	392	17639	0.0495868	0.0222235	0.0153061	0.0068598	Novel Fusion Transcripts	Capn3,Cryaa,Cryab,Fus,Hmox1,Sumo1
GO:0070302	regulation of stress-activated protein kinase signaling cascade	0.0535244	0.244852	4	121	206	17639	0.0330579	0.0116787	0.0194175	0.0068598	Novel Fusion Transcripts	Dnaja1,Hipk2,Prmt1,Sash1
GO:0086015	SA node cell action potential	0.0535891	0.244852	1	121	8	17639	0.00826446	0.00045354	0.125	0.0068598	Novel Fusion Transcripts	Ank2
GO:0086070	SA node cell to atrial cardiac muscle cell communication	0.0535891	0.244852	1	121	8	17639	0.00826446	0.00045354	0.125	0.0068598	Novel Fusion Transcripts	Ank2
GO:0086018	SA node cell to atrial cardiac muscle cell signaling	0.0535891	0.244852	1	121	8	17639	0.00826446	0.00045354	0.125	0.0068598	Novel Fusion Transcripts	Ank2
GO:0061303	cornea development in camera-type eye	0.0535891	0.244852	1	121	8	17639	0.00826446	0.00045354	0.125	0.0068598	Novel Fusion Transcripts	Pax6
GO:0060059	embryonic retina morphogenesis in camera-type eye	0.0535891	0.244852	1	121	8	17639	0.00826446	0.00045354	0.125	0.0068598	Novel Fusion Transcripts	Hipk2
GO:0051683	establishment of Golgi localization	0.0535891	0.244852	1	121	8	17639	0.00826446	0.00045354	0.125	0.0068598	Novel Fusion Transcripts	Copg1
GO:0034969	histone arginine methylation	0.0535891	0.244852	1	121	8	17639	0.00826446	0.00045354	0.125	0.0068598	Novel Fusion Transcripts	Prmt1
GO:0033622	integrin activation	0.0535891	0.244852	1	121	8	17639	0.00826446	0.00045354	0.125	0.0068598	Novel Fusion Transcripts	Col16a1
GO:1903748	negative regulation of establishment of protein localization to mitochondrion	0.0535891	0.244852	1	121	8	17639	0.00826446	0.00045354	0.125	0.0068598	Novel Fusion Transcripts	Dnaja1
GO:0032351	negative regulation of hormone metabolic process	0.0535891	0.244852	1	121	8	17639	0.00826446	0.00045354	0.125	0.0068598	Novel Fusion Transcripts	Dkk3
GO:1901299	negative regulation of hydrogen peroxide-mediated programmed cell death	0.0535891	0.244852	1	121	8	17639	0.00826446	0.00045354	0.125	0.0068598	Novel Fusion Transcripts	Trap1
GO:0033234	negative regulation of protein sumoylation	0.0535891	0.244852	1	121	8	17639	0.00826446	0.00045354	0.125	0.0068598	Novel Fusion Transcripts	Capn3
GO:0030948	negative regulation of vascular endothelial growth factor receptor signaling pathway	0.0535891	0.244852	1	121	8	17639	0.00826446	0.00045354	0.125	0.0068598	Novel Fusion Transcripts	Nedd4
GO:0016584	nucleosome positioning	0.0535891	0.244852	1	121	8	17639	0.00826446	0.00045354	0.125	0.0068598	Novel Fusion Transcripts	Smarca5
GO:0035246	peptidyl-arginine N-methylation	0.0535891	0.244852	1	121	8	17639	0.00826446	0.00045354	0.125	0.0068598	Novel Fusion Transcripts	Prmt1
GO:1905216	positive regulation of RNA binding	0.0535891	0.244852	1	121	8	17639	0.00826446	0.00045354	0.125	0.0068598	Novel Fusion Transcripts	Hnrnpl
GO:0010455	positive regulation of cell fate commitment	0.0535891	0.244852	1	121	8	17639	0.00826446	0.00045354	0.125	0.0068598	Novel Fusion Transcripts	Pax6
GO:1902255	positive regulation of intrinsic apoptotic signaling pathway by p53 class mediator	0.0535891	0.244852	1	121	8	17639	0.00826446	0.00045354	0.125	0.0068598	Novel Fusion Transcripts	Rpl11
GO:0031666	positive regulation of lipopolysaccharide-mediated signaling pathway	0.0535891	0.244852	1	121	8	17639	0.00826446	0.00045354	0.125	0.0068598	Novel Fusion Transcripts	Sash1
GO:1904871	positive regulation of protein localization to Cajal body	0.0535891	0.244852	1	121	8	17639	0.00826446	0.00045354	0.125	0.0068598	Novel Fusion Transcripts	Tcp1
GO:0090435	protein localization to nuclear envelope	0.0535891	0.244852	1	121	8	17639	0.00826446	0.00045354	0.125	0.0068598	Novel Fusion Transcripts	Sumo1
GO:0032344	regulation of aldosterone metabolic process	0.0535891	0.244852	1	121	8	17639	0.00826446	0.00045354	0.125	0.0068598	Novel Fusion Transcripts	Dkk3
GO:0010881	regulation of cardiac muscle contraction by regulation of the release of sequestered calcium ion	0.0535891	0.244852	1	121	8	17639	0.00826446	0.00045354	0.125	0.0068598	Novel Fusion Transcripts	Ank2
GO:0031946	regulation of glucocorticoid biosynthetic process	0.0535891	0.244852	1	121	8	17639	0.00826446	0.00045354	0.125	0.0068598	Novel Fusion Transcripts	Dkk3
GO:0030300	regulation of intestinal cholesterol absorption	0.0535891	0.244852	1	121	8	17639	0.00826446	0.00045354	0.125	0.0068598	Novel Fusion Transcripts	Acat2
GO:1904869	regulation of protein localization to Cajal body	0.0535891	0.244852	1	121	8	17639	0.00826446	0.00045354	0.125	0.0068598	Novel Fusion Transcripts	Tcp1
GO:0044417	translocation of molecules into host	0.0535891	0.244852	1	121	8	17639	0.00826446	0.00045354	0.125	0.0068598	Novel Fusion Transcripts	Tcp1
GO:0051836	translocation of molecules into other organism involved in symbiotic interaction	0.0535891	0.244852	1	121	8	17639	0.00826446	0.00045354	0.125	0.0068598	Novel Fusion Transcripts	Tcp1
GO:0051253	negative regulation of RNA metabolic process	0.0544357	0.248143	13	121	1159	17639	0.107438	0.0657067	0.0112166	0.0068598	Novel Fusion Transcripts	Capn3,Chd4,Dkk3,Flna,Hdgf,Hipk2,Hnrnpl,Nedd4,Rpl10,Shc1,Smarca2,Smarca5,Sumo1
GO:0006081	cellular aldehyde metabolic process	0.0547571	0.248143	2	121	55	17639	0.0165289	0.00311809	0.0363636	0.0068598	Novel Fusion Transcripts	Pgls,Tkt
GO:0006513	protein monoubiquitination	0.0547571	0.248143	2	121	55	17639	0.0165289	0.00311809	0.0363636	0.0068598	Novel Fusion Transcripts	Ddb1,Nedd4
GO:0006446	regulation of translational initiation	0.0547571	0.248143	2	121	55	17639	0.0165289	0.00311809	0.0363636	0.0068598	Novel Fusion Transcripts	Eif4g2,Eif5b
GO:0019693	ribose phosphate metabolic process	0.0551671	0.24949	5	121	299	17639	0.0413223	0.0169511	0.0167224	0.0068598	Novel Fusion Transcripts	Atp6v1a,Mocs2,Pgls,Pkm,Tkt
GO:0031532	actin cytoskeleton reorganization	0.056537	0.253204	2	121	56	17639	0.0165289	0.00317478	0.0357143	0.0068598	Novel Fusion Transcripts	Flna,Shc1
GO:1903363	negative regulation of cellular protein catabolic process	0.056537	0.253204	2	121	56	17639	0.0165289	0.00317478	0.0357143	0.0068598	Novel Fusion Transcripts	Rpl11,Taf1
GO:0090257	regulation of muscle system process	0.058279	0.253204	4	121	212	17639	0.0330579	0.0120188	0.0188679	0.0068598	Novel Fusion Transcripts	Ank2,Flna,Shc1,Sumo1
GO:0008286	insulin receptor signaling pathway	0.058337	0.253204	2	121	57	17639	0.0165289	0.00323148	0.0350877	0.0068598	Novel Fusion Transcripts	Shc1,Zfp106
GO:0010507	negative regulation of autophagy	0.058337	0.253204	2	121	57	17639	0.0165289	0.00323148	0.0350877	0.0068598	Novel Fusion Transcripts	Eif4g2,Hmox1
GO:0060999	positive regulation of dendritic spine development	0.058337	0.253204	2	121	57	17639	0.0165289	0.00323148	0.0350877	0.0068598	Novel Fusion Transcripts	Caprin2,Eif4g2
GO:0032782	bile acid secretion	0.0600842	0.253204	1	121	9	17639	0.00826446	0.000510233	0.111111	0.0068598	Novel Fusion Transcripts	Mip
GO:0071318	cellular response to ATP	0.0600842	0.253204	1	121	9	17639	0.00826446	0.000510233	0.111111	0.0068598	Novel Fusion Transcripts	Taf1
GO:0021796	cerebral cortex regionalization	0.0600842	0.253204	1	121	9	17639	0.00826446	0.000510233	0.111111	0.0068598	Novel Fusion Transcripts	Pax6
GO:0031055	chromatin remodeling at centromere	0.0600842	0.253204	1	121	9	17639	0.00826446	0.000510233	0.111111	0.0068598	Novel Fusion Transcripts	H3f3b
GO:0046485	ether lipid metabolic process	0.0600842	0.253204	1	121	9	17639	0.00826446	0.000510233	0.111111	0.0068598	Novel Fusion Transcripts	Pla2g16
GO:0014009	glial cell proliferation	0.0600842	0.253204	1	121	9	17639	0.00826446	0.000510233	0.111111	0.0068598	Novel Fusion Transcripts	Clu
GO:0032836	glomerular basement membrane development	0.0600842	0.253204	1	121	9	17639	0.00826446	0.000510233	0.111111	0.0068598	Novel Fusion Transcripts	Nid1
GO:0031507	heterochromatin assembly	0.0600842	0.253204	1	121	9	17639	0.00826446	0.000510233	0.111111	0.0068598	Novel Fusion Transcripts	H3f3b
GO:0022027	interkinetic nuclear migration	0.0600842	0.253204	1	121	9	17639	0.00826446	0.000510233	0.111111	0.0068598	Novel Fusion Transcripts	Pax6
GO:0045759	negative regulation of action potential	0.0600842	0.253204	1	121	9	17639	0.00826446	0.000510233	0.111111	0.0068598	Novel Fusion Transcripts	Sumo1
GO:1902430	negative regulation of amyloid-beta formation	0.0600842	0.253204	1	121	9	17639	0.00826446	0.000510233	0.111111	0.0068598	Novel Fusion Transcripts	Clu
GO:1902260	negative regulation of delayed rectifier potassium channel activity	0.0600842	0.253204	1	121	9	17639	0.00826446	0.000510233	0.111111	0.0068598	Novel Fusion Transcripts	Sumo1
GO:0002887	negative regulation of myeloid leukocyte mediated immunity	0.0600842	0.253204	1	121	9	17639	0.00826446	0.000510233	0.111111	0.0068598	Novel Fusion Transcripts	Hmox1
GO:0019511	peptidyl-proline hydroxylation	0.0600842	0.253204	1	121	9	17639	0.00826446	0.000510233	0.111111	0.0068598	Novel Fusion Transcripts	P4ha1
GO:1904851	positive regulation of establishment of protein localization to telomere	0.0600842	0.253204	1	121	9	17639	0.00826446	0.000510233	0.111111	0.0068598	Novel Fusion Transcripts	Tcp1
GO:2001046	positive regulation of integrin-mediated signaling pathway	0.0600842	0.253204	1	121	9	17639	0.00826446	0.000510233	0.111111	0.0068598	Novel Fusion Transcripts	Flna
GO:0010737	protein kinase A signaling	0.0600842	0.253204	1	121	9	17639	0.00826446	0.000510233	0.111111	0.0068598	Novel Fusion Transcripts	Tcp11
GO:0035372	protein localization to microtubule	0.0600842	0.253204	1	121	9	17639	0.00826446	0.000510233	0.111111	0.0068598	Novel Fusion Transcripts	Mapre1
GO:1900221	regulation of amyloid-beta clearance	0.0600842	0.253204	1	121	9	17639	0.00826446	0.000510233	0.111111	0.0068598	Novel Fusion Transcripts	Clu
GO:0086036	regulation of cardiac muscle cell membrane potential	0.0600842	0.253204	1	121	9	17639	0.00826446	0.000510233	0.111111	0.0068598	Novel Fusion Transcripts	Ank2
GO:0070092	regulation of glucagon secretion	0.0600842	0.253204	1	121	9	17639	0.00826446	0.000510233	0.111111	0.0068598	Novel Fusion Transcripts	Pax6
GO:1904729	regulation of intestinal lipid absorption	0.0600842	0.253204	1	121	9	17639	0.00826446	0.000510233	0.111111	0.0068598	Novel Fusion Transcripts	Acat2
GO:1902415	regulation of mRNA binding	0.0600842	0.253204	1	121	9	17639	0.00826446	0.000510233	0.111111	0.0068598	Novel Fusion Transcripts	Hnrnpl
GO:2000109	regulation of macrophage apoptotic process	0.0600842	0.253204	1	121	9	17639	0.00826446	0.000510233	0.111111	0.0068598	Novel Fusion Transcripts	Tcp1
GO:0043416	regulation of skeletal muscle tissue regeneration	0.0600842	0.253204	1	121	9	17639	0.00826446	0.000510233	0.111111	0.0068598	Novel Fusion Transcripts	Capn3
GO:0021546	rhombomere development	0.0600842	0.253204	1	121	9	17639	0.00826446	0.000510233	0.111111	0.0068598	Novel Fusion Transcripts	Pax6
GO:0097264	self proteolysis	0.0600842	0.253204	1	121	9	17639	0.00826446	0.000510233	0.111111	0.0068598	Novel Fusion Transcripts	Capn3
GO:0072332	intrinsic apoptotic signaling pathway by p53 class mediator	0.0601568	0.253204	2	121	58	17639	0.0165289	0.00328817	0.0344828	0.0068598	Novel Fusion Transcripts	Cdip1,Hipk2
GO:1904356	regulation of telomere maintenance via telomere lengthening	0.0601568	0.253204	2	121	58	17639	0.0165289	0.00328817	0.0344828	0.0068598	Novel Fusion Transcripts	Mcrs1,Tcp1
GO:0006413	translational initiation	0.0601568	0.253204	2	121	58	17639	0.0165289	0.00328817	0.0344828	0.0068598	Novel Fusion Transcripts	Eif4g2,Eif5b
GO:0009411	response to UV	0.0602159	0.253204	3	121	130	17639	0.0247934	0.00737003	0.0230769	0.0068598	Novel Fusion Transcripts	Cryaa,Ddb1,Taf1
GO:0007009	plasma membrane organization	0.0615707	0.25841	4	121	216	17639	0.0330579	0.0122456	0.0185185	0.0068598	Novel Fusion Transcripts	Ank2,Clu,Flna,Myl12a
GO:0048709	oligodendrocyte differentiation	0.0619959	0.259213	2	121	59	17639	0.0165289	0.00334486	0.0338983	0.0068598	Novel Fusion Transcripts	Clu,Pax6
GO:2000179	positive regulation of neural precursor cell proliferation	0.0619959	0.259213	2	121	59	17639	0.0165289	0.00334486	0.0338983	0.0068598	Novel Fusion Transcripts	Flna,Pax6
GO:0006974	cellular response to DNA damage stimulus	0.0625606	0.261081	8	121	618	17639	0.0661157	0.035036	0.012945	0.0068598	Novel Fusion Transcripts	Cdip1,Ddb1,Dnaja1,Hipk2,Hmox1,Mcrs1,Smarca5,Taf1
GO:0051186	cofactor metabolic process	0.0631366	0.262966	5	121	311	17639	0.0413223	0.0176314	0.0160772	0.0068598	Novel Fusion Transcripts	Hmox1,Mocs2,Pgls,Pkm,Tkt
GO:0000904	cell morphogenesis involved in differentiation	0.0632495	0.262966	7	121	513	17639	0.0578512	0.0290833	0.0136452	0.0068598	Novel Fusion Transcripts	Cryaa,Crygb,Flna,Lamb1,Pax6,Rpl24,Uchl1
GO:0071478	cellular response to radiation	0.0635887	0.263012	3	121	133	17639	0.0247934	0.00754011	0.0225564	0.0068598	Novel Fusion Transcripts	Cryab,Ddb1,Taf1
GO:0048762	mesenchymal cell differentiation	0.0635887	0.263012	3	121	133	17639	0.0247934	0.00754011	0.0225564	0.0068598	Novel Fusion Transcripts	Amer1,Flna,Pax6
GO:0042886	amide transport	0.0637042	0.263012	13	121	1188	17639	0.107438	0.0673508	0.0109428	0.0068598	Novel Fusion Transcripts	Ank2,Clu,Copg1,H13,Mgarp,Myl12a,Pik3r4,Psap,Rpl11,Snx24,Srp14,Ssr3,Tcp1
GO:0006352	DNA-templated transcription, initiation	0.0638541	0.263012	2	121	60	17639	0.0165289	0.00340155	0.0333333	0.0068598	Novel Fusion Transcripts	Smarca5,Taf1
GO:0061077	chaperone-mediated protein folding	0.0638541	0.263012	2	121	60	17639	0.0165289	0.00340155	0.0333333	0.0068598	Novel Fusion Transcripts	Clu,Tcp1
GO:0031329	regulation of cellular catabolic process	0.0648295	0.2639	7	121	516	17639	0.0578512	0.0292534	0.0135659	0.0068598	Novel Fusion Transcripts	Amer1,Clu,Eif4g2,Hmox1,Rpl11,Sumo1,Taf1
GO:0016337	single organismal cell-cell adhesion	0.0649592	0.2639	4	121	220	17639	0.0330579	0.0124724	0.0181818	0.0068598	Novel Fusion Transcripts	Flna,Lamb1,Metap1,Shc1
GO:0044763	single-organism cellular process	0.0649677	0.2639	70	121	8923	17639	0.578512	0.505868	0.0078449	0.0068598	Novel Fusion Transcripts	Aars2,Acat2,Amer1,Ank2,Aplp2,Atp6v1a,Atxn10,Bfsp1,Bfsp2,Bin1,Capn3,Caprin2,Cdip1,Chd4,Clu,Col4a1,Col4a5,Col4a6,Copg1,Cryaa,Cryab,Crygb,Crygd,Ddb1,Dkk3,Dnaja1,Eif4g2,Flna,H13,H3f3b,Herc4,Hipk2,Hmox1,Inpp5a,Lamb1,Lgsn,Mapre1,Metap1,Mgarp,Mip,Mocs2,Myl12a,Nedd4,Nek9,Nid1,Osbp2,P4ha1,Pax6,Pdia6,Pgls,Pkm,Pla2g16,Plxnb2,Ppl,Prmt1,Psap,Rpl24,Rpn1,Shc1,Smarca2,Smarca5,Spata13,Sumo1,Taf1,Tcp1,Tcp11,Tdrd7,…
GO:0043604	amide biosynthetic process	0.0650729	0.2639	6	121	413	17639	0.0495868	0.023414	0.0145278	0.0068598	Novel Fusion Transcripts	Aars2,Eif4g2,Eif5b,Rpl10,Rpl11,Rpl24
GO:0045934	negative regulation of nucleobase-containing compound metabolic process	0.0654635	0.2639	14	121	1312	17639	0.115702	0.0743806	0.0106707	0.0068598	Novel Fusion Transcripts	Capn3,Chd4,Dkk3,Flna,Hdgf,Hipk2,Hnrnpl,Mcrs1,Nedd4,Rpl10,Shc1,Smarca2,Smarca5,Sumo1
GO:1903522	regulation of blood circulation	0.0658214	0.2639	4	121	221	17639	0.0330579	0.0125291	0.0180995	0.0068598	Novel Fusion Transcripts	Ank2,Flna,Shc1,Sumo1
GO:0009266	response to temperature stimulus	0.065885	0.2639	3	121	135	17639	0.0247934	0.0076535	0.0222222	0.0068598	Novel Fusion Transcripts	Dnaja1,Hmox1,Sumo1
GO:0019471	4-hydroxyproline metabolic process	0.0665352	0.2639	1	121	10	17639	0.00826446	0.000566926	0.1	0.0068598	Novel Fusion Transcripts	P4ha1
GO:0046184	aldehyde biosynthetic process	0.0665352	0.2639	1	121	10	17639	0.00826446	0.000566926	0.1	0.0068598	Novel Fusion Transcripts	Tkt
GO:0045324	late endosome to vacuole transport	0.0665352	0.2639	1	121	10	17639	0.00826446	0.000566926	0.1	0.0068598	Novel Fusion Transcripts	Pik3r4
GO:0098598	learned vocalization behavior or vocal learning	0.0665352	0.2639	1	121	10	17639	0.00826446	0.000566926	0.1	0.0068598	Novel Fusion Transcripts	Pax6
GO:0097421	liver regeneration	0.0665352	0.2639	1	121	10	17639	0.00826446	0.000566926	0.1	0.0068598	Novel Fusion Transcripts	Hmox1
GO:0043301	negative regulation of leukocyte degranulation	0.0665352	0.2639	1	121	10	17639	0.00826446	0.000566926	0.1	0.0068598	Novel Fusion Transcripts	Hmox1
GO:1904667	negative regulation of ubiquitin protein ligase activity	0.0665352	0.2639	1	121	10	17639	0.00826446	0.000566926	0.1	0.0068598	Novel Fusion Transcripts	Rpl11
GO:1903817	negative regulation of voltage-gated potassium channel activity	0.0665352	0.2639	1	121	10	17639	0.00826446	0.000566926	0.1	0.0068598	Novel Fusion Transcripts	Sumo1
GO:0021554	optic nerve development	0.0665352	0.2639	1	121	10	17639	0.00826446	0.000566926	0.1	0.0068598	Novel Fusion Transcripts	Rpl24
GO:0032464	positive regulation of protein homooligomerization	0.0665352	0.2639	1	121	10	17639	0.00826446	0.000566926	0.1	0.0068598	Novel Fusion Transcripts	Clu
GO:0070203	regulation of establishment of protein localization to telomere	0.0665352	0.2639	1	121	10	17639	0.00826446	0.000566926	0.1	0.0068598	Novel Fusion Transcripts	Tcp1
GO:0031943	regulation of glucocorticoid metabolic process	0.0665352	0.2639	1	121	10	17639	0.00826446	0.000566926	0.1	0.0068598	Novel Fusion Transcripts	Dkk3
GO:0008090	retrograde axonal transport	0.0665352	0.2639	1	121	10	17639	0.00826446	0.000566926	0.1	0.0068598	Novel Fusion Transcripts	Mgarp
GO:0009968	negative regulation of signal transduction	0.0666421	0.2639	12	121	1079	17639	0.0991736	0.0611713	0.0111214	0.0068598	Novel Fusion Transcripts	Amer1,Clu,Cryba1,Dkk3,Dnaja1,Hipk2,Hmox1,Ivns1abp,Lgmn,Nedd4,Trap1,Uchl1
GO:1901215	negative regulation of neuron death	0.0666896	0.2639	4	121	222	17639	0.0330579	0.0125857	0.018018	0.0068598	Novel Fusion Transcripts	Hipk2,Hmox1,Lgmn,Ppp5c
GO:0030168	platelet activation	0.0676262	0.266654	2	121	62	17639	0.0165289	0.00351494	0.0322581	0.0068598	Novel Fusion Transcripts	Flna,Metap1
GO:2001244	positive regulation of intrinsic apoptotic signaling pathway	0.0676262	0.266654	2	121	62	17639	0.0165289	0.00351494	0.0322581	0.0068598	Novel Fusion Transcripts	Clu,Rpl11
GO:0016570	histone modification	0.0680714	0.267933	5	121	318	17639	0.0413223	0.0180282	0.0157233	0.0068598	Novel Fusion Transcripts	Ddb1,Mcrs1,Ppp5c,Prmt1,Taf1
GO:0019538	protein metabolic process	0.0693092	0.272196	31	121	3488	17639	0.256198	0.197744	0.00888761	0.0068598	Novel Fusion Transcripts	Aars2,Capn3,Cpq,Cryab,Ddb1,Eif4g2,Eif5b,H13,Herc4,Hipk2,Lgmn,Mcrs1,Metap1,Mocs2,Nedd4,Nek9,P4ha1,Pax6,Pik3r4,Ppp5c,Prmt1,Psmd12,Rpl10,Rpl11,Rpl24,Rpn1,Sash1,Shc1,Sumo1,Taf1,Uchl1
GO:0030705	cytoskeleton-dependent intracellular transport	0.0694002	0.272196	3	121	138	17639	0.0247934	0.00782357	0.0217391	0.0068598	Novel Fusion Transcripts	Copg1,Mgarp,Uchl1
GO:0007193	adenylate cyclase-inhibiting G-protein coupled receptor signaling pathway	0.0695395	0.272261	2	121	63	17639	0.0165289	0.00357163	0.031746	0.0068598	Novel Fusion Transcripts	Flna,Psap
GO:0051259	protein oligomerization	0.0697136	0.272461	7	121	525	17639	0.0578512	0.0297636	0.0133333	0.0068598	Novel Fusion Transcripts	Atxn10,Cryaa,Cryab,Hmox1,Mip,Pkm,Ppp5c
GO:0010038	response to metal ion	0.0702219	0.273964	4	121	226	17639	0.0330579	0.0128125	0.0176991	0.0068598	Novel Fusion Transcripts	Capn3,Fus,Hmox1,Sumo1
GO:0045766	positive regulation of angiogenesis	0.0705906	0.27452	3	121	139	17639	0.0247934	0.00788027	0.0215827	0.0068598	Novel Fusion Transcripts	Hipk2,Hmox1,Sash1
GO:1900180	regulation of protein localization to nucleus	0.0711199	0.27452	4	121	227	17639	0.0330579	0.0128692	0.0176211	0.0068598	Novel Fusion Transcripts	Flna,Hnrnpm,Mcrs1,Tcp1
GO:0031175	neuron projection development	0.0713539	0.27452	8	121	636	17639	0.0661157	0.0360565	0.0125786	0.0068598	Novel Fusion Transcripts	Atxn10,Clu,Lamb1,Pax6,Prmt1,Rpl24,Shc1,Uchl1
GO:0045892	negative regulation of transcription, DNA-templated	0.0726705	0.27452	12	121	1095	17639	0.0991736	0.0620783	0.0109589	0.0068598	Novel Fusion Transcripts	Capn3,Chd4,Dkk3,Flna,Hdgf,Hipk2,Nedd4,Rpl10,Shc1,Smarca2,Smarca5,Sumo1
GO:0032989	cellular component morphogenesis	0.0728729	0.27452	9	121	750	17639	0.0743802	0.0425194	0.012	0.0068598	Novel Fusion Transcripts	Capn3,Clu,Cryaa,Crygb,Flna,Lamb1,Pax6,Rpl24,Uchl1
GO:0070914	UV-damage excision repair	0.0729422	0.27452	1	121	11	17639	0.00826446	0.000623618	0.0909091	0.0068598	Novel Fusion Transcripts	Ddb1
GO:0007195	adenylate cyclase-inhibiting dopamine receptor signaling pathway	0.0729422	0.27452	1	121	11	17639	0.00826446	0.000623618	0.0909091	0.0068598	Novel Fusion Transcripts	Flna
GO:0086014	atrial cardiac muscle cell action potential	0.0729422	0.27452	1	121	11	17639	0.00826446	0.000623618	0.0909091	0.0068598	Novel Fusion Transcripts	Ank2
GO:0086026	atrial cardiac muscle cell to AV node cell signaling	0.0729422	0.27452	1	121	11	17639	0.00826446	0.000623618	0.0909091	0.0068598	Novel Fusion Transcripts	Ank2
GO:0071243	cellular response to arsenic-containing substance	0.0729422	0.27452	1	121	11	17639	0.00826446	0.000623618	0.0909091	0.0068598	Novel Fusion Transcripts	Hmox1
GO:0051131	chaperone-mediated protein complex assembly	0.0729422	0.27452	1	121	11	17639	0.00826446	0.000623618	0.0909091	0.0068598	Novel Fusion Transcripts	Clu
GO:0046855	inositol phosphate dephosphorylation	0.0729422	0.27452	1	121	11	17639	0.00826446	0.000623618	0.0909091	0.0068598	Novel Fusion Transcripts	Inpp5a
GO:1901142	insulin metabolic process	0.0729422	0.27452	1	121	11	17639	0.00826446	0.000623618	0.0909091	0.0068598	Novel Fusion Transcripts	Pax6
GO:1902992	negative regulation of amyloid precursor protein catabolic process	0.0729422	0.27452	1	121	11	17639	0.00826446	0.000623618	0.0909091	0.0068598	Novel Fusion Transcripts	Clu
GO:0033004	negative regulation of mast cell activation	0.0729422	0.27452	1	121	11	17639	0.00826446	0.000623618	0.0909091	0.0068598	Novel Fusion Transcripts	Hmox1
GO:1905214	regulation of RNA binding	0.0729422	0.27452	1	121	11	17639	0.00826446	0.000623618	0.0909091	0.0068598	Novel Fusion Transcripts	Hnrnpl
GO:0070202	regulation of establishment of protein localization to chromosome	0.0729422	0.27452	1	121	11	17639	0.00826446	0.000623618	0.0909091	0.0068598	Novel Fusion Transcripts	Tcp1
GO:2000322	regulation of glucocorticoid receptor signaling pathway	0.0729422	0.27452	1	121	11	17639	0.00826446	0.000623618	0.0909091	0.0068598	Novel Fusion Transcripts	Ppp5c
GO:1904478	regulation of intestinal absorption	0.0729422	0.27452	1	121	11	17639	0.00826446	0.000623618	0.0909091	0.0068598	Novel Fusion Transcripts	Acat2
GO:0043619	regulation of transcription from RNA polymerase II promoter in response to oxidative stress	0.0729422	0.27452	1	121	11	17639	0.00826446	0.000623618	0.0909091	0.0068598	Novel Fusion Transcripts	Hmox1
GO:0006575	cellular modified amino acid metabolic process	0.072999	0.27452	3	121	141	17639	0.0247934	0.00799365	0.0212766	0.0068598	Novel Fusion Transcripts	Cpq,Gstm1,P4ha1
GO:0001944	vasculature development	0.0730896	0.27452	7	121	531	17639	0.0578512	0.0301037	0.0131827	0.0068598	Novel Fusion Transcripts	Col4a1,Flna,Hmox1,Nedd4,Pax6,Shc1,Smarca2
GO:0070585	protein localization to mitochondrion	0.0734188	0.275289	2	121	65	17639	0.0165289	0.00368502	0.0307692	0.0068598	Novel Fusion Transcripts	Dnaja1,Mgarp
GO:0043123	positive regulation of I-kappaB kinase/NF-kappaB signaling	0.0742169	0.277812	3	121	142	17639	0.0247934	0.00805034	0.0211268	0.0068598	Novel Fusion Transcripts	Flna,Hmox1,Ppp5c
GO:0010468	regulation of gene expression	0.0751444	0.280758	35	121	4050	17639	0.289256	0.229605	0.00864198	0.0068598	Novel Fusion Transcripts	Ank2,Capn3,Caprin2,Chd4,Clu,Cryaa,Cryab,Dkk3,Dnajc1,Eif4g2,Eif5b,Ewsr1,Flna,Ftx,Hdgf,Hipk2,Hmgn3,Hmox1,Hnrnpl,Mcrs1,Mllt10,Nedd4,Pax6,Prmt1,Ptov1,Rpl10,Rpl11,Shc1,Smarca2,Smarca5,Sumo1,Taf1,Tdrd7,Trap1,Trim26
GO:0043407	negative regulation of MAP kinase activity	0.0753842	0.280758	2	121	66	17639	0.0165289	0.00374171	0.030303	0.0068598	Novel Fusion Transcripts	Dnaja1,Uchl1
GO:1901184	regulation of ERBB signaling pathway	0.0753842	0.280758	2	121	66	17639	0.0165289	0.00374171	0.030303	0.0068598	Novel Fusion Transcripts	Aplp2,Lgmn
GO:0030154	cell differentiation	0.0755692	0.280975	31	121	3516	17639	0.256198	0.199331	0.00881684	0.0068598	Novel Fusion Transcripts	Amer1,Ank2,Atxn10,Bfsp1,Bfsp2,Bin1,Capn3,Caprin2,Clu,Cryaa,Crygb,Crygd,Eif4g2,Flna,H3f3b,Herc4,Hipk2,Lamb1,Nedd4,Osbp2,Pax6,Plxnb2,Ppl,Prmt1,Psap,Rpl24,Shc1,Smarca2,Tcp11,Tdrd7,Uchl1
GO:2000113	negative regulation of cellular macromolecule biosynthetic process	0.0768615	0.284192	14	121	1345	17639	0.115702	0.0762515	0.0104089	0.0068598	Novel Fusion Transcripts	Capn3,Caprin2,Chd4,Dkk3,Flna,Hdgf,Hipk2,Mcrs1,Nedd4,Rpl10,Shc1,Smarca2,Smarca5,Sumo1
GO:0043434	response to peptide hormone	0.0775702	0.284192	4	121	234	17639	0.0330579	0.0132661	0.017094	0.0068598	Novel Fusion Transcripts	Mgarp,Pkm,Shc1,Zfp106
GO:0032874	positive regulation of stress-activated MAPK cascade	0.0779249	0.284192	3	121	145	17639	0.0247934	0.00822042	0.0206897	0.0068598	Novel Fusion Transcripts	Hipk2,Prmt1,Sash1
GO:1903169	regulation of calcium ion transmembrane transport	0.0779249	0.284192	3	121	145	17639	0.0247934	0.00822042	0.0206897	0.0068598	Novel Fusion Transcripts	Ank2,Capn3,Sumo1
GO:0032269	negative regulation of cellular protein metabolic process	0.0781101	0.284192	11	121	991	17639	0.0909091	0.0561823	0.0110999	0.0068598	Novel Fusion Transcripts	Capn3,Caprin2,Cryaa,Cryab,Cryba1,Dnaja1,Pax6,Ppp5c,Rpl11,Taf1,Uchl1
GO:0009056	catabolic process	0.0787708	0.284192	15	121	1472	17639	0.123967	0.0834514	0.0101902	0.0068598	Novel Fusion Transcripts	Acat2,Cpq,Ddb1,Gstm1,H13,Hmox1,Inpp5a,Lgmn,Nedd4,Pik3r4,Pkm,Pla2g16,Psmd12,Taf1,Uchl1
GO:1903507	negative regulation of nucleic acid-templated transcription	0.0790447	0.284192	12	121	1111	17639	0.0991736	0.0629854	0.0108011	0.0068598	Novel Fusion Transcripts	Capn3,Chd4,Dkk3,Flna,Hdgf,Hipk2,Nedd4,Rpl10,Shc1,Smarca2,Smarca5,Sumo1
GO:0070304	positive regulation of stress-activated protein kinase signaling cascade	0.0791787	0.284192	3	121	146	17639	0.0247934	0.00827711	0.0205479	0.0068598	Novel Fusion Transcripts	Hipk2,Prmt1,Sash1
GO:0086066	atrial cardiac muscle cell to AV node cell communication	0.0793056	0.284192	1	121	12	17639	0.00826446	0.000680311	0.0833333	0.0068598	Novel Fusion Transcripts	Ank2
GO:0060573	cell fate specification involved in pattern specification	0.0793056	0.284192	1	121	12	17639	0.00826446	0.000680311	0.0833333	0.0068598	Novel Fusion Transcripts	Pax6
GO:0071281	cellular response to iron ion	0.0793056	0.284192	1	121	12	17639	0.00826446	0.000680311	0.0833333	0.0068598	Novel Fusion Transcripts	Hmox1
GO:0010458	exit from mitosis	0.0793056	0.284192	1	121	12	17639	0.00826446	0.000680311	0.0833333	0.0068598	Novel Fusion Transcripts	Rpl24
GO:0031115	negative regulation of microtubule polymerization	0.0793056	0.284192	1	121	12	17639	0.00826446	0.000680311	0.0833333	0.0068598	Novel Fusion Transcripts	Mapre1
GO:0051974	negative regulation of telomerase activity	0.0793056	0.284192	1	121	12	17639	0.00826446	0.000680311	0.0833333	0.0068598	Novel Fusion Transcripts	Mcrs1
GO:0018216	peptidyl-arginine methylation	0.0793056	0.284192	1	121	12	17639	0.00826446	0.000680311	0.0833333	0.0068598	Novel Fusion Transcripts	Prmt1
GO:1904816	positive regulation of protein localization to chromosome, telomeric region	0.0793056	0.284192	1	121	12	17639	0.00826446	0.000680311	0.0833333	0.0068598	Novel Fusion Transcripts	Tcp1
GO:1903025	regulation of RNA polymerase II regulatory region sequence-specific DNA binding	0.0793056	0.284192	1	121	12	17639	0.00826446	0.000680311	0.0833333	0.0068598	Novel Fusion Transcripts	Taf1
GO:1901298	regulation of hydrogen peroxide-mediated programmed cell death	0.0793056	0.284192	1	121	12	17639	0.00826446	0.000680311	0.0833333	0.0068598	Novel Fusion Transcripts	Trap1
GO:0061299	retina vasculature morphogenesis in camera-type eye	0.0793056	0.284192	1	121	12	17639	0.00826446	0.000680311	0.0833333	0.0068598	Novel Fusion Transcripts	Col4a1
GO:0021521	ventral spinal cord interneuron specification	0.0793056	0.284192	1	121	12	17639	0.00826446	0.000680311	0.0833333	0.0068598	Novel Fusion Transcripts	Pax6
GO:0042178	xenobiotic catabolic process	0.0793056	0.284192	1	121	12	17639	0.00826446	0.000680311	0.0833333	0.0068598	Novel Fusion Transcripts	Gstm1
GO:1902679	negative regulation of RNA biosynthetic process	0.0794547	0.284192	12	121	1112	17639	0.0991736	0.0630421	0.0107914	0.0068598	Novel Fusion Transcripts	Capn3,Chd4,Dkk3,Flna,Hdgf,Hipk2,Nedd4,Rpl10,Shc1,Smarca2,Smarca5,Sumo1
GO:0045765	regulation of angiogenesis	0.0794655	0.284192	4	121	236	17639	0.0330579	0.0133794	0.0169492	0.0068598	Novel Fusion Transcripts	Hipk2,Hmox1,Sash1,Sparc
GO:1902533	positive regulation of intracellular signal transduction	0.0795122	0.284192	10	121	878	17639	0.0826446	0.0497761	0.0113895	0.0068598	Novel Fusion Transcripts	Clu,Flna,Hipk2,Hmox1,Ppp5c,Prmt1,Psap,Rpl11,Sash1,Shc1
GO:0051247	positive regulation of protein metabolic process	0.0805559	0.287459	15	121	1477	17639	0.123967	0.0837349	0.0101557	0.0068598	Novel Fusion Transcripts	Amer1,Capn3,Caprin2,Clu,Cryaa,Eif4g2,Hipk2,Hnrnpl,Nedd4,Prmt1,Psap,Sash1,Shc1,Sumo1,Taf1
GO:0072358	cardiovascular system development	0.0813407	0.288689	7	121	545	17639	0.0578512	0.0308974	0.012844	0.0068598	Novel Fusion Transcripts	Col4a1,Flna,Hmox1,Nedd4,Pax6,Shc1,Smarca2
GO:0010595	positive regulation of endothelial cell migration	0.0813794	0.288689	2	121	69	17639	0.0165289	0.00391179	0.0289855	0.0068598	Novel Fusion Transcripts	Sash1,Sparc
GO:0051225	spindle assembly	0.0813794	0.288689	2	121	69	17639	0.0165289	0.00391179	0.0289855	0.0068598	Novel Fusion Transcripts	Chd4,Flna
GO:0000902	cell morphogenesis	0.0814219	0.288689	8	121	655	17639	0.0661157	0.0371336	0.0122137	0.0068598	Novel Fusion Transcripts	Clu,Cryaa,Crygb,Flna,Lamb1,Pax6,Rpl24,Uchl1
GO:0051100	negative regulation of binding	0.0817129	0.289258	3	121	148	17639	0.0247934	0.0083905	0.0202703	0.0068598	Novel Fusion Transcripts	Hmox1,Sumo1,Taf1
GO:0070482	response to oxygen levels	0.0823518	0.291055	4	121	239	17639	0.0330579	0.0135495	0.0167364	0.0068598	Novel Fusion Transcripts	Cryaa,Cryab,Hmox1,Mgarp
GO:0030163	protein catabolic process	0.0825621	0.291334	7	121	547	17639	0.0578512	0.0310108	0.0127971	0.0068598	Novel Fusion Transcripts	Ddb1,H13,Lgmn,Nedd4,Psmd12,Taf1,Uchl1
GO:1901214	regulation of neuron death	0.0833196	0.291469	5	121	338	17639	0.0413223	0.0191621	0.0147929	0.0068598	Novel Fusion Transcripts	Clu,Hipk2,Hmox1,Lgmn,Ppp5c
GO:0043409	negative regulation of MAPK cascade	0.0842819	0.291469	3	121	150	17639	0.0247934	0.00850388	0.02	0.0068598	Novel Fusion Transcripts	Cryba1,Dnaja1,Uchl1
GO:0045926	negative regulation of growth	0.0843046	0.291469	4	121	241	17639	0.0330579	0.0136629	0.0165975	0.0068598	Novel Fusion Transcripts	Caprin2,Cryab,Lgmn,Smarca2
GO:0034644	cellular response to UV	0.0854556	0.291469	2	121	71	17639	0.0165289	0.00402517	0.028169	0.0068598	Novel Fusion Transcripts	Ddb1,Taf1
GO:1903201	regulation of oxidative stress-induced cell death	0.0854556	0.291469	2	121	71	17639	0.0165289	0.00402517	0.028169	0.0068598	Novel Fusion Transcripts	Psap,Trap1
GO:0006978	DNA damage response, signal transduction by p53 class mediator resulting in transcription of p21 class mediator	0.0856257	0.291469	1	121	13	17639	0.00826446	0.000737003	0.0769231	0.0068598	Novel Fusion Transcripts	Hipk2
GO:0051764	actin crosslink formation	0.0856257	0.291469	1	121	13	17639	0.00826446	0.000737003	0.0769231	0.0068598	Novel Fusion Transcripts	Flna
GO:0006662	glycerol ether metabolic process	0.0856257	0.291469	1	121	13	17639	0.00826446	0.000737003	0.0769231	0.0068598	Novel Fusion Transcripts	Pla2g16
GO:0070828	heterochromatin organization	0.0856257	0.291469	1	121	13	17639	0.00826446	0.000737003	0.0769231	0.0068598	Novel Fusion Transcripts	H3f3b
GO:0035518	histone H2A monoubiquitination	0.0856257	0.291469	1	121	13	17639	0.00826446	0.000737003	0.0769231	0.0068598	Novel Fusion Transcripts	Ddb1
GO:0043984	histone H4-K16 acetylation	0.0856257	0.291469	1	121	13	17639	0.00826446	0.000737003	0.0769231	0.0068598	Novel Fusion Transcripts	Mcrs1
GO:0071545	inositol phosphate catabolic process	0.0856257	0.291469	1	121	13	17639	0.00826446	0.000737003	0.0769231	0.0068598	Novel Fusion Transcripts	Inpp5a
GO:1902579	multi-organism localization	0.0856257	0.291469	1	121	13	17639	0.00826446	0.000737003	0.0769231	0.0068598	Novel Fusion Transcripts	Tcp1
GO:0044766	multi-organism transport	0.0856257	0.291469	1	121	13	17639	0.00826446	0.000737003	0.0769231	0.0068598	Novel Fusion Transcripts	Tcp1
GO:0043217	myelin maintenance	0.0856257	0.291469	1	121	13	17639	0.00826446	0.000737003	0.0769231	0.0068598	Novel Fusion Transcripts	Clu
GO:0043508	negative regulation of JUN kinase activity	0.0856257	0.291469	1	121	13	17639	0.00826446	0.000737003	0.0769231	0.0068598	Novel Fusion Transcripts	Dnaja1
GO:0030575	nuclear body organization	0.0856257	0.291469	1	121	13	17639	0.00826446	0.000737003	0.0769231	0.0068598	Novel Fusion Transcripts	Sumo1
GO:0046838	phosphorylated carbohydrate dephosphorylation	0.0856257	0.291469	1	121	13	17639	0.00826446	0.000737003	0.0769231	0.0068598	Novel Fusion Transcripts	Inpp5a
GO:0048711	positive regulation of astrocyte differentiation	0.0856257	0.291469	1	121	13	17639	0.00826446	0.000737003	0.0769231	0.0068598	Novel Fusion Transcripts	Bin1
GO:0010882	regulation of cardiac muscle contraction by calcium ion signaling	0.0856257	0.291469	1	121	13	17639	0.00826446	0.000737003	0.0769231	0.0068598	Novel Fusion Transcripts	Ank2
GO:2001044	regulation of integrin-mediated signaling pathway	0.0856257	0.291469	1	121	13	17639	0.00826446	0.000737003	0.0769231	0.0068598	Novel Fusion Transcripts	Flna
GO:0048505	regulation of timing of cell differentiation	0.0856257	0.291469	1	121	13	17639	0.00826446	0.000737003	0.0769231	0.0068598	Novel Fusion Transcripts	Pax6
GO:0021520	spinal cord motor neuron cell fate specification	0.0856257	0.291469	1	121	13	17639	0.00826446	0.000737003	0.0769231	0.0068598	Novel Fusion Transcripts	Pax6
GO:0060341	regulation of cellular localization	0.0881422	0.298927	10	121	896	17639	0.0826446	0.0507965	0.0111607	0.0068598	Novel Fusion Transcripts	Ank2,Capn3,Cryab,Dnaja1,Flna,Hmgn3,Hmox1,Hnrnpm,Mcrs1,Tcp1
GO:0043408	regulation of MAPK cascade	0.0881976	0.298927	8	121	667	17639	0.0661157	0.0378139	0.011994	0.0068598	Novel Fusion Transcripts	Cryba1,Dnaja1,Hipk2,Prmt1,Psap,Sash1,Shc1,Uchl1
GO:0007169	transmembrane receptor protein tyrosine kinase signaling pathway	0.0882212	0.298927	5	121	344	17639	0.0413223	0.0195022	0.0145349	0.0068598	Novel Fusion Transcripts	Col4a1,Col4a5,Col4a6,Shc1,Zfp106
GO:1901565	organonitrogen compound catabolic process	0.0884655	0.299297	9	121	781	17639	0.0743802	0.0442769	0.0115237	0.0068598	Novel Fusion Transcripts	Cpq,Ddb1,H13,Hmox1,Lgmn,Nedd4,Psmd12,Taf1,Uchl1
GO:0098609	cell-cell adhesion	0.0890526	0.300378	5	121	345	17639	0.0413223	0.0195589	0.0144928	0.0068598	Novel Fusion Transcripts	Flna,Lamb1,Metap1,Plxnb2,Shc1
GO:0032270	positive regulation of cellular protein metabolic process	0.0894967	0.300378	14	121	1378	17639	0.115702	0.0781223	0.0101597	0.0068598	Novel Fusion Transcripts	Amer1,Capn3,Caprin2,Clu,Cryaa,Eif4g2,Hipk2,Hnrnpl,Prmt1,Psap,Sash1,Shc1,Sumo1,Taf1
GO:0032868	response to insulin	0.0895228	0.300378	3	121	154	17639	0.0247934	0.00873065	0.0194805	0.0068598	Novel Fusion Transcripts	Pkm,Shc1,Zfp106
GO:0006950	response to stress	0.0898064	0.300378	26	121	2910	17639	0.214876	0.164975	0.00893471	0.0068598	Novel Fusion Transcripts	Capn3,Cdip1,Clu,Cryaa,Cryab,Crygd,Ddb1,Dnaja1,Flna,H13,Hipk2,Hmox1,Hnrnpl,Mcrs1,Metap1,Mgarp,Pdia6,Pik3r4,Pkm,Shc1,Smarca5,Sumo1,Taf1,Trap1,Trim26,Uchl1
GO:0055001	muscle cell development	0.0908541	0.300378	3	121	155	17639	0.0247934	0.00878735	0.0193548	0.0068598	Novel Fusion Transcripts	Ank2,Capn3,Uchl1
GO:0048518	positive regulation of biological process	0.0911898	0.300378	45	121	5494	17639	0.371901	0.311469	0.00819075	0.0068598	Novel Fusion Transcripts	Acat2,Amer1,Ank2,Bin1,Capn3,Caprin2,Clu,Col16a1,Cryaa,Cryba1,Ddb1,Dnaja1,Eif4g2,Flna,Hdgf,Hipk2,Hmgn3,Hmox1,Hnrnpl,Hnrnpm,Lamb1,Mcrs1,Mgarp,Mip,Mllt10,Nedd4,Nid1,Pax6,Pik3r4,Plxnb2,Ppp5c,Prmt1,Psap,Rpl11,Rps15a,Sash1,Shc1,Smarca2,Smarca5,Sparc,Sumo1,Taf1,Tcp1,Trim26,Vit
GO:0006732	coenzyme metabolic process	0.0913171	0.300378	4	121	248	17639	0.0330579	0.0140598	0.016129	0.0068598	Novel Fusion Transcripts	Mocs2,Pgls,Pkm,Tkt
GO:0098602	single organism cell adhesion	0.0913171	0.300378	4	121	248	17639	0.0330579	0.0140598	0.016129	0.0068598	Novel Fusion Transcripts	Flna,Lamb1,Metap1,Shc1
GO:2000112	regulation of cellular macromolecule biosynthetic process	0.0916317	0.300378	31	121	3581	17639	0.256198	0.203016	0.0086568	0.0068598	Novel Fusion Transcripts	Capn3,Caprin2,Chd4,Clu,Dkk3,Dnajc1,Eif4g2,Eif5b,Ewsr1,Flna,Hdgf,Hipk2,Hmgn3,Hmox1,Hnrnpl,Mcrs1,Mllt10,Nedd4,Pax6,Prmt1,Ptov1,Rpl10,Rpl11,Shc1,Smarca2,Smarca5,Sumo1,Taf1,Tcp1,Trap1,Trim26
GO:0033143	regulation of intracellular steroid hormone receptor signaling pathway	0.091683	0.300378	2	121	74	17639	0.0165289	0.00419525	0.027027	0.0068598	Novel Fusion Transcripts	Ppp5c,Taf1
GO:0042772	DNA damage response, signal transduction resulting in transcription	0.0919027	0.300378	1	121	14	17639	0.00826446	0.000793696	0.0714286	0.0068598	Novel Fusion Transcripts	Hipk2
GO:0051645	Golgi localization	0.0919027	0.300378	1	121	14	17639	0.00826446	0.000793696	0.0714286	0.0068598	Novel Fusion Transcripts	Copg1
GO:0018904	ether metabolic process	0.0919027	0.300378	1	121	14	17639	0.00826446	0.000793696	0.0714286	0.0068598	Novel Fusion Transcripts	Pla2g16
GO:0021877	forebrain neuron fate commitment	0.0919027	0.300378	1	121	14	17639	0.00826446	0.000793696	0.0714286	0.0068598	Novel Fusion Transcripts	Pax6
GO:0021781	glial cell fate commitment	0.0919027	0.300378	1	121	14	17639	0.00826446	0.000793696	0.0714286	0.0068598	Novel Fusion Transcripts	Pax6
GO:0021932	hindbrain radial glia guided cell migration	0.0919027	0.300378	1	121	14	17639	0.00826446	0.000793696	0.0714286	0.0068598	Novel Fusion Transcripts	Flna
GO:0072074	kidney mesenchyme development	0.0919027	0.300378	1	121	14	17639	0.00826446	0.000793696	0.0714286	0.0068598	Novel Fusion Transcripts	Amer1
GO:0014067	negative regulation of phosphatidylinositol 3-kinase signaling	0.0919027	0.300378	1	121	14	17639	0.00826446	0.000793696	0.0714286	0.0068598	Novel Fusion Transcripts	Cryba1
GO:2000060	positive regulation of protein ubiquitination involved in ubiquitin-dependent protein catabolic process	0.0919027	0.300378	1	121	14	17639	0.00826446	0.000793696	0.0714286	0.0068598	Novel Fusion Transcripts	Clu
GO:0060736	prostate gland growth	0.0919027	0.300378	1	121	14	17639	0.00826446	0.000793696	0.0714286	0.0068598	Novel Fusion Transcripts	Psap
GO:1902003	regulation of amyloid-beta formation	0.0919027	0.300378	1	121	14	17639	0.00826446	0.000793696	0.0714286	0.0068598	Novel Fusion Transcripts	Clu
GO:1904814	regulation of protein localization to chromosome, telomeric region	0.0919027	0.300378	1	121	14	17639	0.00826446	0.000793696	0.0714286	0.0068598	Novel Fusion Transcripts	Tcp1
GO:0021903	rostrocaudal neural tube patterning	0.0919027	0.300378	1	121	14	17639	0.00826446	0.000793696	0.0714286	0.0068598	Novel Fusion Transcripts	Pax6
GO:1904018	positive regulation of vasculature development	0.0921936	0.300885	3	121	156	17639	0.0247934	0.00884404	0.0192308	0.0068598	Novel Fusion Transcripts	Hipk2,Hmox1,Sash1
GO:0032501	multicellular organismal process	0.0923559	0.300972	58	121	7335	17639	0.479339	0.41584	0.00790729	0.0068598	Novel Fusion Transcripts	Amer1,Ank2,Aplp2,Atxn10,Bfsp1,Bfsp2,Bin1,Caprin2,Clu,Col4a1,Col9a1,Cryaa,Cryab,Cryba1,Cryba2,Cryba4,Crybb1,Crybb2,Crybb3,Cryga,Crygb,Crygc,Crygd,Cryge,Crygf,Crygs,Dkk3,Dnaja1,Eif4g2,Flna,H3f3b,Herc4,Hipk2,Hmox1,Lamb1,Lgmn,Lim2,Metap1,Mip,Nedd4,Nid1,Osbp2,Pax6,Pkm,Plxnb2,Ppl,Prmt1,Psap,Rpl24,Shc1,Slc38a10,Smarca2,Smarca5,Sparc,Taf1,Tcp11,Tdrd7,Uchl1
GO:0080135	regulation of cellular response to stress	0.0927152	0.301699	7	121	563	17639	0.0578512	0.0319179	0.0124334	0.0068598	Novel Fusion Transcripts	Clu,Dnaja1,Hipk2,Prmt1,Psap,Sash1,Trap1
GO:0045184	establishment of protein localization	0.09371	0.304489	13	121	1266	17639	0.107438	0.0717728	0.0102686	0.0068598	Novel Fusion Transcripts	Ank2,Clu,Copg1,Flna,H13,Mgarp,Myl12a,Pik3r4,Rpl11,Snx24,Srp14,Ssr3,Tcp1
GO:0015031	protein transport	0.0946668	0.307147	12	121	1147	17639	0.0991736	0.0650264	0.0104621	0.0068598	Novel Fusion Transcripts	Ank2,Clu,Copg1,H13,Mgarp,Myl12a,Pik3r4,Rpl11,Snx24,Srp14,Ssr3,Tcp1
GO:0018107	peptidyl-threonine phosphorylation	0.0959065	0.309358	2	121	76	17639	0.0165289	0.00430863	0.0263158	0.0068598	Novel Fusion Transcripts	Hipk2,Taf1
GO:0090263	positive regulation of canonical Wnt signaling pathway	0.0959065	0.309358	2	121	76	17639	0.0165289	0.00430863	0.0263158	0.0068598	Novel Fusion Transcripts	Amer1,Caprin2
GO:0051279	regulation of release of sequestered calcium ion into cytosol	0.0959065	0.309358	2	121	76	17639	0.0165289	0.00430863	0.0263158	0.0068598	Novel Fusion Transcripts	Ank2,Capn3
GO:0007224	smoothened signaling pathway	0.0959065	0.309358	2	121	76	17639	0.0165289	0.00430863	0.0263158	0.0068598	Novel Fusion Transcripts	Hipk2,Pax6
GO:0010558	negative regulation of macromolecule biosynthetic process	0.096918	0.309789	14	121	1396	17639	0.115702	0.0791428	0.0100287	0.0068598	Novel Fusion Transcripts	Capn3,Caprin2,Chd4,Dkk3,Flna,Hdgf,Hipk2,Mcrs1,Nedd4,Rpl10,Shc1,Smarca2,Smarca5,Sumo1
GO:0032446	protein modification by small protein conjugation	0.0969714	0.309789	6	121	460	17639	0.0495868	0.0260786	0.0130435	0.0068598	Novel Fusion Transcripts	Ddb1,Herc4,Nedd4,Sash1,Sumo1,Taf1
GO:0006878	cellular copper ion homeostasis	0.098137	0.309789	1	121	15	17639	0.00826446	0.000850388	0.0666667	0.0068598	Novel Fusion Transcripts	Aplp2
GO:0060742	epithelial cell differentiation involved in prostate gland development	0.098137	0.309789	1	121	15	17639	0.00826446	0.000850388	0.0666667	0.0068598	Novel Fusion Transcripts	Psap
GO:0046847	filopodium assembly	0.098137	0.309789	1	121	15	17639	0.00826446	0.000850388	0.0666667	0.0068598	Novel Fusion Transcripts	Spata13
GO:0003417	growth plate cartilage development	0.098137	0.309789	1	121	15	17639	0.00826446	0.000850388	0.0666667	0.0068598	Novel Fusion Transcripts	Col9a1
GO:0043981	histone H4-K5 acetylation	0.098137	0.309789	1	121	15	17639	0.00826446	0.000850388	0.0666667	0.0068598	Novel Fusion Transcripts	Mcrs1
GO:0043982	histone H4-K8 acetylation	0.098137	0.309789	1	121	15	17639	0.00826446	0.000850388	0.0666667	0.0068598	Novel Fusion Transcripts	Mcrs1
GO:2001015	negative regulation of skeletal muscle cell differentiation	0.098137	0.309789	1	121	15	17639	0.00826446	0.000850388	0.0666667	0.0068598	Novel Fusion Transcripts	Capn3
GO:1904874	positive regulation of telomerase RNA localization to Cajal body	0.098137	0.309789	1	121	15	17639	0.00826446	0.000850388	0.0666667	0.0068598	Novel Fusion Transcripts	Tcp1
GO:0040034	regulation of development, heterochronic	0.098137	0.309789	1	121	15	17639	0.00826446	0.000850388	0.0666667	0.0068598	Novel Fusion Transcripts	Pax6
GO:0090083	regulation of inclusion body assembly	0.098137	0.309789	1	121	15	17639	0.00826446	0.000850388	0.0666667	0.0068598	Novel Fusion Transcripts	Clu
GO:0010566	regulation of ketone biosynthetic process	0.098137	0.309789	1	121	15	17639	0.00826446	0.000850388	0.0666667	0.0068598	Novel Fusion Transcripts	Dkk3
GO:1902914	regulation of protein polyubiquitination	0.098137	0.309789	1	121	15	17639	0.00826446	0.000850388	0.0666667	0.0068598	Novel Fusion Transcripts	Sash1
GO:0006833	water transport	0.098137	0.309789	1	121	15	17639	0.00826446	0.000850388	0.0666667	0.0068598	Novel Fusion Transcripts	Mip
GO:0072659	protein localization to plasma membrane	0.0990138	0.311779	3	121	161	17639	0.0247934	0.0091275	0.0186335	0.0068598	Novel Fusion Transcripts	Ank2,Flna,Myl12a
GO:0048699	generation of neurons	0.099049	0.311779	15	121	1525	17639	0.123967	0.0864561	0.00983607	0.0068598	Novel Fusion Transcripts	Atxn10,Bin1,Caprin2,Clu,Eif4g2,Flna,Hipk2,Lamb1,Nedd4,Pax6,Plxnb2,Prmt1,Rpl24,Shc1,Uchl1
GO:0071495	cellular response to endogenous stimulus	0.0994394	0.312564	10	121	918	17639	0.0826446	0.0520438	0.0108932	0.0068598	Novel Fusion Transcripts	Col16a1,Col4a1,Col4a6,Dnaja1,Hipk2,Mgarp,Pkm,Shc1,Taf1,Zfp106
GO:0060255	regulation of macromolecule metabolic process	0.100046	0.314016	45	121	5532	17639	0.371901	0.313623	0.00813449	0.0068598	Novel Fusion Transcripts	Amer1,Ank2,Aplp2,Capn3,Caprin2,Chd4,Clu,Cryaa,Cryab,Cryba1,Dkk3,Dnaja1,Dnajc1,Eif4g2,Eif5b,Ewsr1,Flna,Ftx,Hdgf,Hipk2,Hmgn3,Hmox1,Hnrnpl,Mcrs1,Mllt10,Nedd4,Pax6,Plxnb2,Ppp5c,Prmt1,Psap,Ptov1,Rpl10,Rpl11,Sash1,Shc1,Smarca2,Smarca5,Sumo1,Taf1,Tcp1,Tdrd7,Trap1,Trim26,Uchl1
GO:0046916	cellular transition metal ion homeostasis	0.100185	0.314016	2	121	78	17639	0.0165289	0.00442202	0.025641	0.0068598	Novel Fusion Transcripts	Aplp2,Hmox1
GO:1901700	response to oxygen-containing compound	0.100804	0.315512	13	121	1282	17639	0.107438	0.0726799	0.0101404	0.0068598	Novel Fusion Transcripts	Col16a1,Col4a1,Col4a6,Cryaa,Cryab,Crygd,Hmox1,Mgarp,Pkm,Rpl36al,Shc1,Taf1,Zfp106
GO:0080090	regulation of primary metabolic process	0.101593	0.315828	44	121	5399	17639	0.363636	0.306083	0.00814966	0.0068598	Novel Fusion Transcripts	Amer1,Aplp2,Capn3,Caprin2,Chd4,Clu,Cryaa,Cryab,Cryba1,Dkk3,Dnaja1,Dnajc1,Eif4g2,Eif5b,Ewsr1,Flna,Ftx,Hdgf,Hipk2,Hmgn3,Hmox1,Hnrnpl,Mcrs1,Mllt10,Nedd4,Pax6,Pik3r4,Plxnb2,Ppp5c,Prmt1,Psap,Ptov1,Rpl10,Rpl11,Sash1,Shc1,Smarca2,Smarca5,Sumo1,Taf1,Tcp1,Trap1,Trim26,Uchl1
GO:0070887	cellular response to chemical stimulus	0.101622	0.315828	21	121	2295	17639	0.173554	0.130109	0.00915033	0.0068598	Novel Fusion Transcripts	Capn3,Cdip1,Col16a1,Col4a1,Col4a6,Crygd,Dnaja1,Fus,Gstm1,Hipk2,Hmox1,Mgarp,Pax6,Pkm,Psap,Shc1,Smarca5,Sparc,Sumo1,Taf1,Zfp106
GO:0071214	cellular response to abiotic stimulus	0.101804	0.315828	4	121	258	17639	0.0330579	0.0146267	0.0155039	0.0068598	Novel Fusion Transcripts	Capn3,Cryab,Ddb1,Taf1
GO:0070647	protein modification by small protein conjugation or removal	0.102846	0.315828	7	121	578	17639	0.0578512	0.0327683	0.0121107	0.0068598	Novel Fusion Transcripts	Ddb1,Herc4,Nedd4,Sash1,Sumo1,Taf1,Uchl1
GO:0008016	regulation of heart contraction	0.103202	0.315828	3	121	164	17639	0.0247934	0.00929758	0.0182927	0.0068598	Novel Fusion Transcripts	Ank2,Flna,Sumo1
GO:0071711	basement membrane organization	0.104329	0.315828	1	121	16	17639	0.00826446	0.000907081	0.0625	0.0068598	Novel Fusion Transcripts	Col4a1
GO:0060581	cell fate commitment involved in pattern specification	0.104329	0.315828	1	121	16	17639	0.00826446	0.000907081	0.0625	0.0068598	Novel Fusion Transcripts	Pax6
GO:0009950	dorsal/ventral axis specification	0.104329	0.315828	1	121	16	17639	0.00826446	0.000907081	0.0625	0.0068598	Novel Fusion Transcripts	Pax6
GO:0048016	inositol phosphate-mediated signaling	0.104329	0.315828	1	121	16	17639	0.00826446	0.000907081	0.0625	0.0068598	Novel Fusion Transcripts	Inpp5a
GO:0040015	negative regulation of multicellular organism growth	0.104329	0.315828	1	121	16	17639	0.00826446	0.000907081	0.0625	0.0068598	Novel Fusion Transcripts	Lgmn
GO:0010766	negative regulation of sodium ion transport	0.104329	0.315828	1	121	16	17639	0.00826446	0.000907081	0.0625	0.0068598	Novel Fusion Transcripts	Nedd4
GO:1902187	negative regulation of viral release from host cell	0.104329	0.315828	1	121	16	17639	0.00826446	0.000907081	0.0625	0.0068598	Novel Fusion Transcripts	Trim26
GO:0046174	polyol catabolic process	0.104329	0.315828	1	121	16	17639	0.00826446	0.000907081	0.0625	0.0068598	Novel Fusion Transcripts	Inpp5a
GO:1901018	positive regulation of potassium ion transmembrane transporter activity	0.104329	0.315828	1	121	16	17639	0.00826446	0.000907081	0.0625	0.0068598	Novel Fusion Transcripts	Ank2
GO:1902188	positive regulation of viral release from host cell	0.104329	0.315828	1	121	16	17639	0.00826446	0.000907081	0.0625	0.0068598	Novel Fusion Transcripts	Ddb1
GO:0043278	response to morphine	0.104329	0.315828	1	121	16	17639	0.00826446	0.000907081	0.0625	0.0068598	Novel Fusion Transcripts	Ppp5c
GO:0021978	telencephalon regionalization	0.104329	0.315828	1	121	16	17639	0.00826446	0.000907081	0.0625	0.0068598	Novel Fusion Transcripts	Pax6
GO:0042403	thyroid hormone metabolic process	0.104329	0.315828	1	121	16	17639	0.00826446	0.000907081	0.0625	0.0068598	Novel Fusion Transcripts	Cpq
GO:0060579	ventral spinal cord interneuron fate commitment	0.104329	0.315828	1	121	16	17639	0.00826446	0.000907081	0.0625	0.0068598	Novel Fusion Transcripts	Pax6
GO:0018210	peptidyl-threonine modification	0.104516	0.315828	2	121	80	17639	0.0165289	0.0045354	0.025	0.0068598	Novel Fusion Transcripts	Hipk2,Taf1
GO:0032414	positive regulation of ion transmembrane transporter activity	0.104516	0.315828	2	121	80	17639	0.0165289	0.0045354	0.025	0.0068598	Novel Fusion Transcripts	Ank2,Sumo1
GO:1901019	regulation of calcium ion transmembrane transporter activity	0.104516	0.315828	2	121	80	17639	0.0165289	0.0045354	0.025	0.0068598	Novel Fusion Transcripts	Ank2,Sumo1
GO:1900407	regulation of cellular response to oxidative stress	0.104516	0.315828	2	121	80	17639	0.0165289	0.0045354	0.025	0.0068598	Novel Fusion Transcripts	Psap,Trap1
GO:0032204	regulation of telomere maintenance	0.104516	0.315828	2	121	80	17639	0.0165289	0.0045354	0.025	0.0068598	Novel Fusion Transcripts	Mcrs1,Tcp1
GO:0072331	signal transduction by p53 class mediator	0.104516	0.315828	2	121	80	17639	0.0165289	0.0045354	0.025	0.0068598	Novel Fusion Transcripts	Cdip1,Hipk2
GO:0051171	regulation of nitrogen compound metabolic process	0.104611	0.315828	43	121	5272	17639	0.355372	0.298883	0.0081563	0.0068598	Novel Fusion Transcripts	Amer1,Aplp2,Capn3,Caprin2,Chd4,Clu,Cryaa,Cryab,Cryba1,Dkk3,Dnaja1,Dnajc1,Eif4g2,Eif5b,Ewsr1,Flna,Ftx,Hdgf,Hipk2,Hmgn3,Hmox1,Hnrnpl,Mcrs1,Mllt10,Nedd4,Pax6,Plxnb2,Ppp5c,Prmt1,Psap,Ptov1,Rpl10,Rpl11,Sash1,Shc1,Smarca2,Smarca5,Sumo1,Taf1,Tcp1,Trap1,Trim26,Uchl1
GO:0048869	cellular developmental process	0.104912	0.31601	31	121	3629	17639	0.256198	0.205737	0.0085423	0.0068598	Novel Fusion Transcripts	Amer1,Ank2,Atxn10,Bfsp1,Bfsp2,Bin1,Capn3,Caprin2,Clu,Cryaa,Crygb,Crygd,Eif4g2,Flna,H3f3b,Herc4,Hipk2,Lamb1,Nedd4,Osbp2,Pax6,Plxnb2,Ppl,Prmt1,Psap,Rpl24,Shc1,Smarca2,Tcp11,Tdrd7,Uchl1
GO:1901342	regulation of vasculature development	0.105054	0.31601	4	121	261	17639	0.0330579	0.0147968	0.0153257	0.0068598	Novel Fusion Transcripts	Hipk2,Hmox1,Sash1,Sparc
GO:0019220	regulation of phosphate metabolic process	0.105099	0.31601	16	121	1665	17639	0.132231	0.0943931	0.00960961	0.0068598	Novel Fusion Transcripts	Aplp2,Caprin2,Clu,Cryaa,Cryba1,Dnaja1,Hipk2,Pax6,Pik3r4,Plxnb2,Ppp5c,Prmt1,Psap,Sash1,Shc1,Uchl1
GO:0007283	spermatogenesis	0.105465	0.316682	6	121	471	17639	0.0495868	0.0267022	0.0127389	0.0068598	Novel Fusion Transcripts	Dnaja1,H3f3b,Herc4,Osbp2,Tcp11,Tdrd7
GO:0007420	brain development	0.105646	0.316726	7	121	582	17639	0.0578512	0.0329951	0.0120275	0.0068598	Novel Fusion Transcripts	Aplp2,Col4a1,Flna,Lamb1,Pax6,Plxnb2,Taf1
GO:0071230	cellular response to amino acid stimulus	0.106032	0.316726	3	121	166	17639	0.0247934	0.00941096	0.0180723	0.0068598	Novel Fusion Transcripts	Col16a1,Col4a1,Col4a6
GO:0043524	negative regulation of neuron apoptotic process	0.106032	0.316726	3	121	166	17639	0.0247934	0.00941096	0.0180723	0.0068598	Novel Fusion Transcripts	Hipk2,Hmox1,Lgmn
GO:0071705	nitrogen compound transport	0.106052	0.316726	14	121	1417	17639	0.115702	0.0803334	0.00988003	0.0068598	Novel Fusion Transcripts	Ank2,Clu,Copg1,H13,Mgarp,Myl12a,Pik3r4,Psap,Rpl11,Slc38a10,Snx24,Srp14,Ssr3,Tcp1
GO:0015833	peptide transport	0.106565	0.316954	12	121	1172	17639	0.0991736	0.0664437	0.0102389	0.0068598	Novel Fusion Transcripts	Ank2,Clu,Copg1,H13,Mgarp,Myl12a,Pik3r4,Rpl11,Snx24,Srp14,Ssr3,Tcp1
GO:0061351	neural precursor cell proliferation	0.1067	0.316954	2	121	81	17639	0.0165289	0.0045921	0.0246914	0.0068598	Novel Fusion Transcripts	Pax6,Plxnb2
GO:0051289	protein homotetramerization	0.1067	0.316954	2	121	81	17639	0.0165289	0.0045921	0.0246914	0.0068598	Novel Fusion Transcripts	Mip,Pkm
GO:0060998	regulation of dendritic spine development	0.1067	0.316954	2	121	81	17639	0.0165289	0.0045921	0.0246914	0.0068598	Novel Fusion Transcripts	Caprin2,Eif4g2
GO:0051174	regulation of phosphorus metabolic process	0.107165	0.317125	16	121	1670	17639	0.132231	0.0946766	0.00958084	0.0068598	Novel Fusion Transcripts	Aplp2,Caprin2,Clu,Cryaa,Cryba1,Dnaja1,Hipk2,Pax6,Pik3r4,Plxnb2,Ppp5c,Prmt1,Psap,Sash1,Shc1,Uchl1
GO:0009628	response to abiotic stimulus	0.108732	0.317125	10	121	935	17639	0.0826446	0.0530075	0.0106952	0.0068598	Novel Fusion Transcripts	Capn3,Cryaa,Cryab,Ddb1,Dnaja1,Hmox1,Lgmn,Mgarp,Sumo1,Taf1
GO:0030308	negative regulation of cell growth	0.108893	0.317125	3	121	168	17639	0.0247934	0.00952435	0.0178571	0.0068598	Novel Fusion Transcripts	Caprin2,Cryab,Smarca2
GO:0046328	regulation of JNK cascade	0.108893	0.317125	3	121	168	17639	0.0247934	0.00952435	0.0178571	0.0068598	Novel Fusion Transcripts	Dnaja1,Hipk2,Sash1
GO:0050773	regulation of dendrite development	0.108893	0.317125	3	121	168	17639	0.0247934	0.00952435	0.0178571	0.0068598	Novel Fusion Transcripts	Caprin2,Eif4g2,Nedd4
GO:0071482	cellular response to light stimulus	0.108897	0.317125	2	121	82	17639	0.0165289	0.00464879	0.0243902	0.0068598	Novel Fusion Transcripts	Ddb1,Taf1
GO:0031016	pancreas development	0.108897	0.317125	2	121	82	17639	0.0165289	0.00464879	0.0243902	0.0068598	Novel Fusion Transcripts	Clu,Pax6
GO:0046907	intracellular transport	0.109048	0.317125	12	121	1177	17639	0.0991736	0.0667271	0.0101954	0.0068598	Novel Fusion Transcripts	Ank2,Copg1,Flna,H13,Mgarp,Myl12a,Pik3r4,Rpl11,Slc25a3,Srp14,Ssr3,Uchl1
GO:0042254	ribosome biogenesis	0.109462	0.317125	4	121	265	17639	0.0330579	0.0150235	0.0150943	0.0068598	Novel Fusion Transcripts	Rpl10,Rpl11,Rpl24,Rps25
GO:0032870	cellular response to hormone stimulus	0.110218	0.317125	5	121	369	17639	0.0413223	0.0209196	0.0135501	0.0068598	Novel Fusion Transcripts	Dnaja1,Mgarp,Pkm,Shc1,Zfp106
GO:0000209	protein polyubiquitination	0.110335	0.317125	3	121	169	17639	0.0247934	0.00958104	0.0177515	0.0068598	Novel Fusion Transcripts	Nedd4,Sash1,Taf1
GO:0000380	alternative mRNA splicing, via spliceosome	0.110479	0.317125	1	121	17	17639	0.00826446	0.000963773	0.0588235	0.0068598	Novel Fusion Transcripts	Hnrnpm
GO:0032291	axon ensheathment in central nervous system	0.110479	0.317125	1	121	17	17639	0.00826446	0.000963773	0.0588235	0.0068598	Novel Fusion Transcripts	Clu
GO:0022010	central nervous system myelination	0.110479	0.317125	1	121	17	17639	0.00826446	0.000963773	0.0588235	0.0068598	Novel Fusion Transcripts	Clu
GO:0055070	copper ion homeostasis	0.110479	0.317125	1	121	17	17639	0.00826446	0.000963773	0.0588235	0.0068598	Novel Fusion Transcripts	Aplp2
GO:0033522	histone H2A ubiquitination	0.110479	0.317125	1	121	17	17639	0.00826446	0.000963773	0.0588235	0.0068598	Novel Fusion Transcripts	Ddb1
GO:0045653	negative regulation of megakaryocyte differentiation	0.110479	0.317125	1	121	17	17639	0.00826446	0.000963773	0.0588235	0.0068598	Novel Fusion Transcripts	Prmt1
GO:1902176	negative regulation of oxidative stress-induced intrinsic apoptotic signaling pathway	0.110479	0.317125	1	121	17	17639	0.00826446	0.000963773	0.0588235	0.0068598	Novel Fusion Transcripts	Trap1
GO:0051444	negative regulation of ubiquitin-protein transferase activity	0.110479	0.317125	1	121	17	17639	0.00826446	0.000963773	0.0588235	0.0068598	Novel Fusion Transcripts	Rpl11
GO:0060456	positive regulation of digestive system process	0.110479	0.317125	1	121	17	17639	0.00826446	0.000963773	0.0588235	0.0068598	Novel Fusion Transcripts	Acat2
GO:1902991	regulation of amyloid precursor protein catabolic process	0.110479	0.317125	1	121	17	17639	0.00826446	0.000963773	0.0588235	0.0068598	Novel Fusion Transcripts	Clu
GO:0042659	regulation of cell fate specification	0.110479	0.317125	1	121	17	17639	0.00826446	0.000963773	0.0588235	0.0068598	Novel Fusion Transcripts	Pax6
GO:1902259	regulation of delayed rectifier potassium channel activity	0.110479	0.317125	1	121	17	17639	0.00826446	0.000963773	0.0588235	0.0068598	Novel Fusion Transcripts	Sumo1
GO:0060850	regulation of transcription involved in cell fate commitment	0.110479	0.317125	1	121	17	17639	0.00826446	0.000963773	0.0588235	0.0068598	Novel Fusion Transcripts	Pax6
GO:0014072	response to isoquinoline alkaloid	0.110479	0.317125	1	121	17	17639	0.00826446	0.000963773	0.0588235	0.0068598	Novel Fusion Transcripts	Ppp5c
GO:0001967	suckling behavior	0.110479	0.317125	1	121	17	17639	0.00826446	0.000963773	0.0588235	0.0068598	Novel Fusion Transcripts	Aplp2
GO:0031099	regeneration	0.111106	0.318512	2	121	83	17639	0.0165289	0.00470548	0.0240964	0.0068598	Novel Fusion Transcripts	Hmox1,Pkm
GO:0051348	negative regulation of transferase activity	0.111696	0.319379	4	121	267	17639	0.0330579	0.0151369	0.0149813	0.0068598	Novel Fusion Transcripts	Dnaja1,Mcrs1,Rpl11,Uchl1
GO:0042060	wound healing	0.111696	0.319379	4	121	267	17639	0.0330579	0.0151369	0.0149813	0.0068598	Novel Fusion Transcripts	Flna,Hmox1,Metap1,Pkm
GO:0045785	positive regulation of cell adhesion	0.112084	0.320076	5	121	371	17639	0.0413223	0.0210329	0.0134771	0.0068598	Novel Fusion Transcripts	Col16a1,Flna,Mip,Nid1,Vit
GO:0051603	proteolysis involved in cellular protein catabolic process	0.114337	0.326087	6	121	482	17639	0.0495868	0.0273258	0.0124481	0.0068598	Novel Fusion Transcripts	Ddb1,Lgmn,Nedd4,Psmd12,Taf1,Uchl1
GO:0043154	negative regulation of cysteine-type endopeptidase activity involved in apoptotic process	0.115558	0.326206	2	121	85	17639	0.0165289	0.00481887	0.0235294	0.0068598	Novel Fusion Transcripts	Cryaa,Cryab
GO:0022603	regulation of anatomical structure morphogenesis	0.116167	0.326206	10	121	948	17639	0.0826446	0.0537445	0.0105485	0.0068598	Novel Fusion Transcripts	Caprin2,Eif4g2,Flna,Hipk2,Hmox1,Myl12a,Nedd4,Plxnb2,Sash1,Sparc
GO:0033627	cell adhesion mediated by integrin	0.116586	0.326206	1	121	18	17639	0.00826446	0.00102047	0.0555556	0.0068598	Novel Fusion Transcripts	Col16a1
GO:0021535	cell migration in hindbrain	0.116586	0.326206	1	121	18	17639	0.00826446	0.00102047	0.0555556	0.0068598	Novel Fusion Transcripts	Flna
GO:1903513	endoplasmic reticulum to cytosol transport	0.116586	0.326206	1	121	18	17639	0.00826446	0.00102047	0.0555556	0.0068598	Novel Fusion Transcripts	H13
GO:0009084	glutamine family amino acid biosynthetic process	0.116586	0.326206	1	121	18	17639	0.00826446	0.00102047	0.0555556	0.0068598	Novel Fusion Transcripts	Lgsn
GO:0042789	mRNA transcription from RNA polymerase II promoter	0.116586	0.326206	1	121	18	17639	0.00826446	0.00102047	0.0555556	0.0068598	Novel Fusion Transcripts	Flna
GO:1901017	negative regulation of potassium ion transmembrane transporter activity	0.116586	0.326206	1	121	18	17639	0.00826446	0.00102047	0.0555556	0.0068598	Novel Fusion Transcripts	Sumo1
GO:0031664	regulation of lipopolysaccharide-mediated signaling pathway	0.116586	0.326206	1	121	18	17639	0.00826446	0.00102047	0.0555556	0.0068598	Novel Fusion Transcripts	Sash1
GO:0010880	regulation of release of sequestered calcium ion into cytosol by sarcoplasmic reticulum	0.116586	0.326206	1	121	18	17639	0.00826446	0.00102047	0.0555556	0.0068598	Novel Fusion Transcripts	Ank2
GO:0090030	regulation of steroid hormone biosynthetic process	0.116586	0.326206	1	121	18	17639	0.00826446	0.00102047	0.0555556	0.0068598	Novel Fusion Transcripts	Dkk3
GO:1904872	regulation of telomerase RNA localization to Cajal body	0.116586	0.326206	1	121	18	17639	0.00826446	0.00102047	0.0555556	0.0068598	Novel Fusion Transcripts	Tcp1
GO:1904666	regulation of ubiquitin protein ligase activity	0.116586	0.326206	1	121	18	17639	0.00826446	0.00102047	0.0555556	0.0068598	Novel Fusion Transcripts	Rpl11
GO:0030970	retrograde protein transport, ER to cytosol	0.116586	0.326206	1	121	18	17639	0.00826446	0.00102047	0.0555556	0.0068598	Novel Fusion Transcripts	H13
GO:0021514	ventral spinal cord interneuron differentiation	0.116586	0.326206	1	121	18	17639	0.00826446	0.00102047	0.0555556	0.0068598	Novel Fusion Transcripts	Pax6
GO:1902850	microtubule cytoskeleton organization involved in mitosis	0.117802	0.329191	2	121	86	17639	0.0165289	0.00487556	0.0232558	0.0068598	Novel Fusion Transcripts	Flna,Pax6
GO:0043270	positive regulation of ion transport	0.119677	0.3333	4	121	274	17639	0.0330579	0.0155338	0.0145985	0.0068598	Novel Fusion Transcripts	Ank2,Capn3,Flna,Sumo1
GO:0044092	negative regulation of molecular function	0.119694	0.3333	10	121	954	17639	0.0826446	0.0540847	0.0104822	0.0068598	Novel Fusion Transcripts	Cryaa,Cryab,Dnaja1,Flna,Hmox1,Mcrs1,Rpl11,Sumo1,Taf1,Uchl1
GO:0050772	positive regulation of axonogenesis	0.120056	0.3333	2	121	87	17639	0.0165289	0.00493225	0.0229885	0.0068598	Novel Fusion Transcripts	Eif4g2,Plxnb2
GO:0043506	regulation of JUN kinase activity	0.120056	0.3333	2	121	87	17639	0.0165289	0.00493225	0.0229885	0.0068598	Novel Fusion Transcripts	Dnaja1,Sash1
GO:1902882	regulation of response to oxidative stress	0.120056	0.3333	2	121	87	17639	0.0165289	0.00493225	0.0229885	0.0068598	Novel Fusion Transcripts	Psap,Trap1
GO:0048232	male gamete generation	0.120174	0.3333	6	121	489	17639	0.0495868	0.0277227	0.0122699	0.0068598	Novel Fusion Transcripts	Dnaja1,H3f3b,Herc4,Osbp2,Tcp11,Tdrd7
GO:0009967	positive regulation of signal transduction	0.120454	0.333658	13	121	1323	17639	0.107438	0.0750043	0.00982615	0.0068598	Novel Fusion Transcripts	Amer1,Caprin2,Clu,Flna,Hipk2,Hmox1,Ppp5c,Prmt1,Psap,Rpl11,Sash1,Shc1,Taf1
GO:0010959	regulation of metal ion transport	0.121645	0.33514	5	121	381	17639	0.0413223	0.0215999	0.0131234	0.0068598	Novel Fusion Transcripts	Ank2,Capn3,Flna,Nedd4,Sumo1
GO:0010556	regulation of macromolecule biosynthetic process	0.12197	0.33514	31	121	3685	17639	0.256198	0.208912	0.00841248	0.0068598	Novel Fusion Transcripts	Capn3,Caprin2,Chd4,Clu,Dkk3,Dnajc1,Eif4g2,Eif5b,Ewsr1,Flna,Hdgf,Hipk2,Hmgn3,Hmox1,Hnrnpl,Mcrs1,Mllt10,Nedd4,Pax6,Prmt1,Ptov1,Rpl10,Rpl11,Shc1,Smarca2,Smarca5,Sumo1,Taf1,Tcp1,Trap1,Trim26
GO:0034504	protein localization to nucleus	0.12213	0.33514	3	121	177	17639	0.0247934	0.0100346	0.0169492	0.0068598	Novel Fusion Transcripts	Hdgf,Rpl11,Sumo1
GO:0043200	response to amino acid	0.12213	0.33514	3	121	177	17639	0.0247934	0.0100346	0.0169492	0.0068598	Novel Fusion Transcripts	Col16a1,Col4a1,Col4a6
GO:0032411	positive regulation of transporter activity	0.122321	0.33514	2	121	88	17639	0.0165289	0.00498894	0.0227273	0.0068598	Novel Fusion Transcripts	Ank2,Sumo1
GO:0051187	cofactor catabolic process	0.122653	0.33514	1	121	19	17639	0.00826446	0.00107716	0.0526316	0.0068598	Novel Fusion Transcripts	Hmox1
GO:0001774	microglial cell activation	0.122653	0.33514	1	121	19	17639	0.00826446	0.00107716	0.0526316	0.0068598	Novel Fusion Transcripts	Clu
GO:0018126	protein hydroxylation	0.122653	0.33514	1	121	19	17639	0.00826446	0.00107716	0.0526316	0.0068598	Novel Fusion Transcripts	P4ha1
GO:0010447	response to acidic pH	0.122653	0.33514	1	121	19	17639	0.00826446	0.00107716	0.0526316	0.0068598	Novel Fusion Transcripts	Lgmn
GO:0010842	retina layer formation	0.122653	0.33514	1	121	19	17639	0.00826446	0.00107716	0.0526316	0.0068598	Novel Fusion Transcripts	Hipk2
GO:0031290	retinal ganglion cell axon guidance	0.122653	0.33514	1	121	19	17639	0.00826446	0.00107716	0.0526316	0.0068598	Novel Fusion Transcripts	Rpl24
GO:0010648	negative regulation of cell communication	0.123585	0.337272	12	121	1205	17639	0.0991736	0.0683145	0.00995851	0.0068598	Novel Fusion Transcripts	Amer1,Clu,Cryba1,Dkk3,Dnaja1,Hipk2,Hmox1,Ivns1abp,Lgmn,Nedd4,Trap1,Uchl1
GO:0044703	multi-organism reproductive process	0.123898	0.33771	9	121	841	17639	0.0743802	0.0476784	0.0107015	0.0068598	Novel Fusion Transcripts	Aplp2,Dnaja1,H3f3b,Herc4,Lamb1,Osbp2,Tcp1,Tcp11,Tdrd7
GO:0071702	organic substance transport	0.124145	0.337967	16	121	1709	17639	0.132231	0.0968876	0.0093622	0.0068598	Novel Fusion Transcripts	Ank2,Clu,Copg1,H13,Mgarp,Mip,Myl12a,Osbp2,Pik3r4,Psap,Rpl11,Slc38a10,Snx24,Srp14,Ssr3,Tcp1
GO:0009653	anatomical structure morphogenesis	0.124453	0.338391	19	121	2096	17639	0.157025	0.118828	0.00906489	0.0068598	Novel Fusion Transcripts	Capn3,Clu,Col4a1,Col9a1,Cryaa,Cryab,Crygb,Crygs,Flna,Hipk2,Hmox1,Lamb1,Nedd4,Pax6,Plxnb2,Rpl24,Shc1,Tdrd7,Uchl1
GO:0001568	blood vessel development	0.125295	0.339847	6	121	495	17639	0.0495868	0.0280628	0.0121212	0.0068598	Novel Fusion Transcripts	Col4a1,Flna,Hmox1,Nedd4,Pax6,Shc1
GO:0040017	positive regulation of locomotion	0.125295	0.339847	6	121	495	17639	0.0495868	0.0280628	0.0121212	0.0068598	Novel Fusion Transcripts	Ddb1,Flna,Lamb1,Pax6,Sash1,Sparc
GO:0023057	negative regulation of signaling	0.125749	0.34066	12	121	1209	17639	0.0991736	0.0685413	0.00992556	0.0068598	Novel Fusion Transcripts	Amer1,Clu,Cryba1,Dkk3,Dnaja1,Hipk2,Hmox1,Ivns1abp,Lgmn,Nedd4,Trap1,Uchl1
GO:0050790	regulation of catalytic activity	0.125973	0.34085	16	121	1713	17639	0.132231	0.0971143	0.00934034	0.0068598	Novel Fusion Transcripts	Aplp2,Bin1,Capn3,Clu,Cryaa,Cryab,Dnaja1,Mcrs1,Pik3r4,Plxnb2,Rpl11,Sash1,Shc1,Sumo1,Tcp1,Uchl1
GO:0097190	apoptotic signaling pathway	0.12671	0.341133	4	121	280	17639	0.0330579	0.0158739	0.0142857	0.0068598	Novel Fusion Transcripts	Cdip1,Clu,Hipk2,Hmox1
GO:1901652	response to peptide	0.12671	0.341133	4	121	280	17639	0.0330579	0.0158739	0.0142857	0.0068598	Novel Fusion Transcripts	Mgarp,Pkm,Shc1,Zfp106
GO:0035265	organ growth	0.126883	0.341133	2	121	90	17639	0.0165289	0.00510233	0.0222222	0.0068598	Novel Fusion Transcripts	Col9a1,Psap
GO:0043112	receptor metabolic process	0.126883	0.341133	2	121	90	17639	0.0165289	0.00510233	0.0222222	0.0068598	Novel Fusion Transcripts	Lgmn,Pik3r4
GO:0044257	cellular protein catabolic process	0.127896	0.341133	6	121	498	17639	0.0495868	0.0282329	0.0120482	0.0068598	Novel Fusion Transcripts	Ddb1,Lgmn,Nedd4,Psmd12,Taf1,Uchl1
GO:0045862	positive regulation of proteolysis	0.127899	0.341133	4	121	281	17639	0.0330579	0.0159306	0.0142349	0.0068598	Novel Fusion Transcripts	Capn3,Clu,Sumo1,Taf1
GO:0043405	regulation of MAP kinase activity	0.127899	0.341133	4	121	281	17639	0.0330579	0.0159306	0.0142349	0.0068598	Novel Fusion Transcripts	Dnaja1,Sash1,Shc1,Uchl1
GO:0015721	bile acid and bile salt transport	0.128678	0.341133	1	121	20	17639	0.00826446	0.00113385	0.05	0.0068598	Novel Fusion Transcripts	Mip
GO:0051220	cytoplasmic sequestering of protein	0.128678	0.341133	1	121	20	17639	0.00826446	0.00113385	0.05	0.0068598	Novel Fusion Transcripts	Flna
GO:0045022	early endosome to late endosome transport	0.128678	0.341133	1	121	20	17639	0.00826446	0.00113385	0.05	0.0068598	Novel Fusion Transcripts	Flna
GO:0046597	negative regulation of viral entry into host cell	0.128678	0.341133	1	121	20	17639	0.00826446	0.00113385	0.05	0.0068598	Novel Fusion Transcripts	Trim26
GO:0032527	protein exit from endoplasmic reticulum	0.128678	0.341133	1	121	20	17639	0.00826446	0.00113385	0.05	0.0068598	Novel Fusion Transcripts	H13
GO:0099623	regulation of cardiac muscle cell membrane repolarization	0.128678	0.341133	1	121	20	17639	0.00826446	0.00113385	0.05	0.0068598	Novel Fusion Transcripts	Flna
GO:0046685	response to arsenic-containing substance	0.128678	0.341133	1	121	20	17639	0.00826446	0.00113385	0.05	0.0068598	Novel Fusion Transcripts	Hmox1
GO:0010039	response to iron ion	0.128678	0.341133	1	121	20	17639	0.00826446	0.00113385	0.05	0.0068598	Novel Fusion Transcripts	Hmox1
GO:0000028	ribosomal small subunit assembly	0.128678	0.341133	1	121	20	17639	0.00826446	0.00113385	0.05	0.0068598	Novel Fusion Transcripts	Rps25
GO:1902532	negative regulation of intracellular signal transduction	0.128768	0.341133	6	121	499	17639	0.0495868	0.0282896	0.012024	0.0068598	Novel Fusion Transcripts	Clu,Cryba1,Dnaja1,Ivns1abp,Trap1,Uchl1
GO:0031327	negative regulation of cellular biosynthetic process	0.128849	0.341133	14	121	1465	17639	0.115702	0.0830546	0.00955631	0.0068598	Novel Fusion Transcripts	Capn3,Caprin2,Chd4,Dkk3,Flna,Hdgf,Hipk2,Mcrs1,Nedd4,Rpl10,Shc1,Smarca2,Smarca5,Sumo1
GO:0072594	establishment of protein localization to organelle	0.129092	0.341192	4	121	282	17639	0.0330579	0.0159873	0.0141844	0.0068598	Novel Fusion Transcripts	Mgarp,Pik3r4,Srp14,Ssr3
GO:0048661	positive regulation of smooth muscle cell proliferation	0.129179	0.341192	2	121	91	17639	0.0165289	0.00515902	0.021978	0.0068598	Novel Fusion Transcripts	Hmox1,Shc1
GO:0032844	regulation of homeostatic process	0.129644	0.342013	6	121	500	17639	0.0495868	0.0283463	0.012	0.0068598	Novel Fusion Transcripts	Ank2,Capn3,Hmgn3,Mcrs1,Prmt1,Tcp1
GO:0040012	regulation of locomotion	0.129799	0.342015	9	121	850	17639	0.0743802	0.0481887	0.0105882	0.0068598	Novel Fusion Transcripts	Ddb1,Flna,Lamb1,Pax6,Plxnb2,Sash1,Sparc,Spata13,Trim26
GO:0120036	plasma membrane bounded cell projection organization	0.130011	0.342167	10	121	971	17639	0.0826446	0.0550485	0.0102987	0.0068598	Novel Fusion Transcripts	Atxn10,Clu,Flna,Lamb1,Pax6,Prmt1,Rpl24,Shc1,Spata13,Uchl1
GO:0051270	regulation of cellular component movement	0.131799	0.346462	9	121	853	17639	0.0743802	0.0483588	0.010551	0.0068598	Novel Fusion Transcripts	Ank2,Flna,Lamb1,Pax6,Plxnb2,Sash1,Sparc,Spata13,Sumo1
GO:1990778	protein localization to cell periphery	0.132814	0.346585	3	121	184	17639	0.0247934	0.0104314	0.0163043	0.0068598	Novel Fusion Transcripts	Ank2,Flna,Myl12a
GO:0009205	purine ribonucleoside triphosphate metabolic process	0.132814	0.346585	3	121	184	17639	0.0247934	0.0104314	0.0163043	0.0068598	Novel Fusion Transcripts	Atp6v1a,Mocs2,Pkm
GO:0060828	regulation of canonical Wnt signaling pathway	0.132814	0.346585	3	121	184	17639	0.0247934	0.0104314	0.0163043	0.0068598	Novel Fusion Transcripts	Amer1,Caprin2,Dkk3
GO:0031323	regulation of cellular metabolic process	0.133161	0.346585	44	121	5516	17639	0.363636	0.312716	0.00797679	0.0068598	Novel Fusion Transcripts	Amer1,Aplp2,Capn3,Caprin2,Chd4,Clu,Cryaa,Cryab,Cryba1,Dkk3,Dnaja1,Dnajc1,Eif4g2,Eif5b,Ewsr1,Flna,Ftx,Hdgf,Hipk2,Hmgn3,Hmox1,Hnrnpl,Mcrs1,Mllt10,Nedd4,Pax6,Pik3r4,Plxnb2,Ppp5c,Prmt1,Psap,Ptov1,Rpl10,Rpl11,Sash1,Shc1,Smarca2,Smarca5,Sumo1,Taf1,Tcp1,Trap1,Trim26,Uchl1
GO:0048514	blood vessel morphogenesis	0.133607	0.346585	5	121	393	17639	0.0413223	0.0222802	0.0127226	0.0068598	Novel Fusion Transcripts	Col4a1,Flna,Hmox1,Nedd4,Shc1
GO:0016573	histone acetylation	0.133799	0.346585	2	121	93	17639	0.0165289	0.00527241	0.0215054	0.0068598	Novel Fusion Transcripts	Mcrs1,Taf1
GO:0001525	angiogenesis	0.133914	0.346585	4	121	286	17639	0.0330579	0.0162141	0.013986	0.0068598	Novel Fusion Transcripts	Col4a1,Flna,Hmox1,Shc1
GO:0019953	sexual reproduction	0.134053	0.346585	8	121	737	17639	0.0661157	0.0417824	0.0108548	0.0068598	Novel Fusion Transcripts	Aplp2,Dnaja1,H3f3b,Herc4,Osbp2,Tcp1,Tcp11,Tdrd7
GO:0034508	centromere complex assembly	0.134661	0.346585	1	121	21	17639	0.00826446	0.00119054	0.047619	0.0068598	Novel Fusion Transcripts	H3f3b
GO:0003416	endochondral bone growth	0.134661	0.346585	1	121	21	17639	0.00826446	0.00119054	0.047619	0.0068598	Novel Fusion Transcripts	Col9a1
GO:0002068	glandular epithelial cell development	0.134661	0.346585	1	121	21	17639	0.00826446	0.00119054	0.047619	0.0068598	Novel Fusion Transcripts	Pax6
GO:0002719	negative regulation of cytokine production involved in immune response	0.134661	0.346585	1	121	21	17639	0.00826446	0.00119054	0.047619	0.0068598	Novel Fusion Transcripts	Hmox1
GO:2000678	negative regulation of transcription regulatory region DNA binding	0.134661	0.346585	1	121	21	17639	0.00826446	0.00119054	0.047619	0.0068598	Novel Fusion Transcripts	Taf1
GO:0045943	positive regulation of transcription from RNA polymerase I promoter	0.134661	0.346585	1	121	21	17639	0.00826446	0.00119054	0.047619	0.0068598	Novel Fusion Transcripts	Taf1
GO:0016925	protein sumoylation	0.134661	0.346585	1	121	21	17639	0.00826446	0.00119054	0.047619	0.0068598	Novel Fusion Transcripts	Sumo1
GO:2000209	regulation of anoikis	0.134661	0.346585	1	121	21	17639	0.00826446	0.00119054	0.047619	0.0068598	Novel Fusion Transcripts	Cryba1
GO:0014850	response to muscle activity	0.134661	0.346585	1	121	21	17639	0.00826446	0.00119054	0.047619	0.0068598	Novel Fusion Transcripts	Capn3
GO:0098927	vesicle-mediated transport between endosomal compartments	0.134661	0.346585	1	121	21	17639	0.00826446	0.00119054	0.047619	0.0068598	Novel Fusion Transcripts	Flna
GO:0001558	regulation of cell growth	0.13565	0.348725	5	121	395	17639	0.0413223	0.0223936	0.0126582	0.0068598	Novel Fusion Transcripts	Caprin2,Cryaa,Cryab,Eif4g2,Smarca2
GO:0050769	positive regulation of neurogenesis	0.135854	0.348845	6	121	507	17639	0.0495868	0.0287431	0.0118343	0.0068598	Novel Fusion Transcripts	Bin1,Caprin2,Eif4g2,Flna,Pax6,Plxnb2
GO:0009057	macromolecule catabolic process	0.136991	0.351355	8	121	741	17639	0.0661157	0.0420092	0.0107962	0.0068598	Novel Fusion Transcripts	Ddb1,H13,Lgmn,Nedd4,Pik3r4,Psmd12,Taf1,Uchl1
GO:0001889	liver development	0.138457	0.353794	2	121	95	17639	0.0165289	0.00538579	0.0210526	0.0068598	Novel Fusion Transcripts	Hmox1,Pkm
GO:0010522	regulation of calcium ion transport into cytosol	0.138457	0.353794	2	121	95	17639	0.0165289	0.00538579	0.0210526	0.0068598	Novel Fusion Transcripts	Ank2,Capn3
GO:0009199	ribonucleoside triphosphate metabolic process	0.139062	0.353794	3	121	188	17639	0.0247934	0.0106582	0.0159574	0.0068598	Novel Fusion Transcripts	Atp6v1a,Mocs2,Pkm
GO:0060322	head development	0.139116	0.353794	7	121	626	17639	0.0578512	0.0354895	0.0111821	0.0068598	Novel Fusion Transcripts	Aplp2,Col4a1,Flna,Lamb1,Pax6,Plxnb2,Taf1
GO:1904062	regulation of cation transmembrane transport	0.140044	0.353794	4	121	291	17639	0.0330579	0.0164975	0.0137457	0.0068598	Novel Fusion Transcripts	Ank2,Capn3,Flna,Sumo1
GO:0086019	cell-cell signaling involved in cardiac conduction	0.140605	0.353794	1	121	22	17639	0.00826446	0.00124724	0.0454545	0.0068598	Novel Fusion Transcripts	Ank2
GO:0071472	cellular response to salt stress	0.140605	0.353794	1	121	22	17639	0.00826446	0.00124724	0.0454545	0.0068598	Novel Fusion Transcripts	Capn3
GO:0000132	establishment of mitotic spindle orientation	0.140605	0.353794	1	121	22	17639	0.00826446	0.00124724	0.0454545	0.0068598	Novel Fusion Transcripts	Pax6
GO:0042044	fluid transport	0.140605	0.353794	1	121	22	17639	0.00826446	0.00124724	0.0454545	0.0068598	Novel Fusion Transcripts	Mip
GO:1901380	negative regulation of potassium ion transmembrane transport	0.140605	0.353794	1	121	22	17639	0.00826446	0.00124724	0.0454545	0.0068598	Novel Fusion Transcripts	Sumo1
GO:1903306	negative regulation of regulated secretory pathway	0.140605	0.353794	1	121	22	17639	0.00826446	0.00124724	0.0454545	0.0068598	Novel Fusion Transcripts	Hmox1
GO:0032376	positive regulation of cholesterol transport	0.140605	0.353794	1	121	22	17639	0.00826446	0.00124724	0.0454545	0.0068598	Novel Fusion Transcripts	Acat2
GO:0051894	positive regulation of focal adhesion assembly	0.140605	0.353794	1	121	22	17639	0.00826446	0.00124724	0.0454545	0.0068598	Novel Fusion Transcripts	Col16a1
GO:0032461	positive regulation of protein oligomerization	0.140605	0.353794	1	121	22	17639	0.00826446	0.00124724	0.0454545	0.0068598	Novel Fusion Transcripts	Clu
GO:0032373	positive regulation of sterol transport	0.140605	0.353794	1	121	22	17639	0.00826446	0.00124724	0.0454545	0.0068598	Novel Fusion Transcripts	Acat2
GO:0065005	protein-lipid complex assembly	0.140605	0.353794	1	121	22	17639	0.00826446	0.00124724	0.0454545	0.0068598	Novel Fusion Transcripts	Bin1
GO:1901701	cellular response to oxygen-containing compound	0.140655	0.353794	9	121	866	17639	0.0743802	0.0490958	0.0103926	0.0068598	Novel Fusion Transcripts	Col16a1,Col4a1,Col4a6,Crygd,Mgarp,Pkm,Shc1,Taf1,Zfp106
GO:0010628	positive regulation of gene expression	0.142154	0.357159	16	121	1747	17639	0.132231	0.0990419	0.00915856	0.0068598	Novel Fusion Transcripts	Ank2,Capn3,Caprin2,Clu,Eif4g2,Hdgf,Hipk2,Hmgn3,Hnrnpl,Mllt10,Pax6,Rpl11,Shc1,Smarca2,Smarca5,Taf1
GO:1900006	positive regulation of dendrite development	0.143151	0.359137	2	121	97	17639	0.0165289	0.00549918	0.0206186	0.0068598	Novel Fusion Transcripts	Caprin2,Eif4g2
GO:0051649	establishment of localization in cell	0.144429	0.359137	13	121	1368	17639	0.107438	0.0775554	0.00950292	0.0068598	Novel Fusion Transcripts	Ank2,Copg1,Flna,H13,Mgarp,Myl12a,Pax6,Pik3r4,Rpl11,Slc25a3,Srp14,Ssr3,Uchl1
GO:0010942	positive regulation of cell death	0.144875	0.359137	7	121	633	17639	0.0578512	0.0358864	0.0110585	0.0068598	Novel Fusion Transcripts	Bin1,Clu,Cryba1,Dnaja1,Hmox1,Pax6,Rpl11
GO:0009890	negative regulation of biosynthetic process	0.144975	0.359137	14	121	1496	17639	0.115702	0.0848121	0.00935829	0.0068598	Novel Fusion Transcripts	Capn3,Caprin2,Chd4,Dkk3,Flna,Hdgf,Hipk2,Mcrs1,Nedd4,Rpl10,Shc1,Smarca2,Smarca5,Sumo1
GO:0001933	negative regulation of protein phosphorylation	0.14502	0.359137	5	121	404	17639	0.0413223	0.0229038	0.0123762	0.0068598	Novel Fusion Transcripts	Cryba1,Dnaja1,Pax6,Ppp5c,Uchl1
GO:0009117	nucleotide metabolic process	0.14502	0.359137	5	121	404	17639	0.0413223	0.0229038	0.0123762	0.0068598	Novel Fusion Transcripts	Atp6v1a,Mocs2,Pgls,Pkm,Tkt
GO:0009144	purine nucleoside triphosphate metabolic process	0.145408	0.359137	3	121	192	17639	0.0247934	0.010885	0.015625	0.0068598	Novel Fusion Transcripts	Atp6v1a,Mocs2,Pkm
GO:0061008	hepaticobiliary system development	0.14551	0.359137	2	121	98	17639	0.0165289	0.00555587	0.0204082	0.0068598	Novel Fusion Transcripts	Hmox1,Pkm
GO:0018393	internal peptidyl-lysine acetylation	0.14551	0.359137	2	121	98	17639	0.0165289	0.00555587	0.0204082	0.0068598	Novel Fusion Transcripts	Mcrs1,Taf1
GO:0022008	neurogenesis	0.145527	0.359137	15	121	1625	17639	0.123967	0.0921254	0.00923077	0.0068598	Novel Fusion Transcripts	Atxn10,Bin1,Caprin2,Clu,Eif4g2,Flna,Hipk2,Lamb1,Nedd4,Pax6,Plxnb2,Prmt1,Rpl24,Shc1,Uchl1
GO:0030521	androgen receptor signaling pathway	0.146507	0.359137	1	121	23	17639	0.00826446	0.00130393	0.0434783	0.0068598	Novel Fusion Transcripts	Dnaja1
GO:0098868	bone growth	0.146507	0.359137	1	121	23	17639	0.00826446	0.00130393	0.0434783	0.0068598	Novel Fusion Transcripts	Col9a1
GO:0090505	epiboly involved in wound healing	0.146507	0.359137	1	121	23	17639	0.00826446	0.00130393	0.0434783	0.0068598	Novel Fusion Transcripts	Flna
GO:0006541	glutamine metabolic process	0.146507	0.359137	1	121	23	17639	0.00826446	0.00130393	0.0434783	0.0068598	Novel Fusion Transcripts	Lgsn
GO:1902230	negative regulation of intrinsic apoptotic signaling pathway in response to DNA damage	0.146507	0.359137	1	121	23	17639	0.00826446	0.00130393	0.0434783	0.0068598	Novel Fusion Transcripts	Clu
GO:0018195	peptidyl-arginine modification	0.146507	0.359137	1	121	23	17639	0.00826446	0.00130393	0.0434783	0.0068598	Novel Fusion Transcripts	Prmt1
GO:0045648	positive regulation of erythrocyte differentiation	0.146507	0.359137	1	121	23	17639	0.00826446	0.00130393	0.0434783	0.0068598	Novel Fusion Transcripts	Prmt1
GO:0060046	regulation of acrosome reaction	0.146507	0.359137	1	121	23	17639	0.00826446	0.00130393	0.0434783	0.0068598	Novel Fusion Transcripts	Tcp11
GO:0033233	regulation of protein sumoylation	0.146507	0.359137	1	121	23	17639	0.00826446	0.00130393	0.0434783	0.0068598	Novel Fusion Transcripts	Capn3
GO:1904705	regulation of vascular smooth muscle cell proliferation	0.146507	0.359137	1	121	23	17639	0.00826446	0.00130393	0.0434783	0.0068598	Novel Fusion Transcripts	Hmox1
GO:0023019	signal transduction involved in regulation of gene expression	0.146507	0.359137	1	121	23	17639	0.00826446	0.00130393	0.0434783	0.0068598	Novel Fusion Transcripts	Pax6
GO:0044319	wound healing, spreading of cells	0.146507	0.359137	1	121	23	17639	0.00826446	0.00130393	0.0434783	0.0068598	Novel Fusion Transcripts	Flna
GO:0030162	regulation of proteolysis	0.147379	0.360503	7	121	636	17639	0.0578512	0.0360565	0.0110063	0.0068598	Novel Fusion Transcripts	Capn3,Clu,Cryaa,Cryab,Rpl11,Sumo1,Taf1
GO:1902903	regulation of supramolecular fiber organization	0.147546	0.360503	4	121	297	17639	0.0330579	0.0168377	0.013468	0.0068598	Novel Fusion Transcripts	Clu,Cryab,Flna,Mapre1
GO:0010975	regulation of neuron projection development	0.147755	0.360503	6	121	520	17639	0.0495868	0.0294801	0.0115385	0.0068598	Novel Fusion Transcripts	Caprin2,Eif4g2,Flna,Nedd4,Pax6,Plxnb2
GO:0048814	regulation of dendrite morphogenesis	0.147878	0.360503	2	121	99	17639	0.0165289	0.00561256	0.020202	0.0068598	Novel Fusion Transcripts	Caprin2,Nedd4
GO:0051592	response to calcium ion	0.147878	0.360503	2	121	99	17639	0.0165289	0.00561256	0.020202	0.0068598	Novel Fusion Transcripts	Capn3,Fus
GO:0006511	ubiquitin-dependent protein catabolic process	0.149273	0.361898	5	121	408	17639	0.0413223	0.0231306	0.0122549	0.0068598	Novel Fusion Transcripts	Ddb1,Nedd4,Psmd12,Taf1,Uchl1
GO:0090002	establishment of protein localization to plasma membrane	0.150253	0.361898	2	121	100	17639	0.0165289	0.00566926	0.02	0.0068598	Novel Fusion Transcripts	Ank2,Myl12a
GO:0051668	localization within membrane	0.150253	0.361898	2	121	100	17639	0.0165289	0.00566926	0.02	0.0068598	Novel Fusion Transcripts	Arhgef9,Flna
GO:0010557	positive regulation of macromolecule biosynthetic process	0.150758	0.361898	15	121	1635	17639	0.123967	0.0926923	0.00917431	0.0068598	Novel Fusion Transcripts	Capn3,Caprin2,Eif4g2,Hdgf,Hipk2,Hmgn3,Hnrnpl,Mllt10,Pax6,Prmt1,Shc1,Smarca2,Smarca5,Taf1,Tcp1
GO:0030155	regulation of cell adhesion	0.151597	0.361898	7	121	641	17639	0.0578512	0.0363399	0.0109204	0.0068598	Novel Fusion Transcripts	Col16a1,Flna,Lamb1,Mip,Nid1,Plxnb2,Vit
GO:0007399	nervous system development	0.151734	0.361898	19	121	2158	17639	0.157025	0.122343	0.00880445	0.0068598	Novel Fusion Transcripts	Aplp2,Atxn10,Bin1,Caprin2,Clu,Col4a1,Eif4g2,Flna,Hipk2,Lamb1,Nedd4,Pax6,Plxnb2,Prmt1,Rpl24,Shc1,Smarca2,Taf1,Uchl1
GO:0099132	ATP hydrolysis coupled cation transmembrane transport	0.15237	0.361898	1	121	24	17639	0.00826446	0.00136062	0.0416667	0.0068598	Novel Fusion Transcripts	Atp6v1a
GO:0099131	ATP hydrolysis coupled ion transmembrane transport	0.15237	0.361898	1	121	24	17639	0.00826446	0.00136062	0.0416667	0.0068598	Novel Fusion Transcripts	Atp6v1a
GO:0015991	ATP hydrolysis coupled proton transport	0.15237	0.361898	1	121	24	17639	0.00826446	0.00136062	0.0416667	0.0068598	Novel Fusion Transcripts	Atp6v1a
GO:0021801	cerebral cortex radial glia guided migration	0.15237	0.361898	1	121	24	17639	0.00826446	0.00136062	0.0416667	0.0068598	Novel Fusion Transcripts	Lamb1
GO:0090504	epiboly	0.15237	0.361898	1	121	24	17639	0.00826446	0.00136062	0.0416667	0.0068598	Novel Fusion Transcripts	Flna
GO:0010390	histone monoubiquitination	0.15237	0.361898	1	121	24	17639	0.00826446	0.00136062	0.0416667	0.0068598	Novel Fusion Transcripts	Ddb1
GO:0009299	mRNA transcription	0.15237	0.361898	1	121	24	17639	0.00826446	0.00136062	0.0416667	0.0068598	Novel Fusion Transcripts	Flna
GO:0048025	negative regulation of mRNA splicing, via spliceosome	0.15237	0.361898	1	121	24	17639	0.00826446	0.00136062	0.0416667	0.0068598	Novel Fusion Transcripts	Hnrnpl
GO:0010894	negative regulation of steroid biosynthetic process	0.15237	0.361898	1	121	24	17639	0.00826446	0.00136062	0.0416667	0.0068598	Novel Fusion Transcripts	Dkk3
GO:0045939	negative regulation of steroid metabolic process	0.15237	0.361898	1	121	24	17639	0.00826446	0.00136062	0.0416667	0.0068598	Novel Fusion Transcripts	Dkk3
GO:1903393	positive regulation of adherens junction organization	0.15237	0.361898	1	121	24	17639	0.00826446	0.00136062	0.0416667	0.0068598	Novel Fusion Transcripts	Col16a1
GO:0061003	positive regulation of dendritic spine morphogenesis	0.15237	0.361898	1	121	24	17639	0.00826446	0.00136062	0.0416667	0.0068598	Novel Fusion Transcripts	Caprin2
GO:1901798	positive regulation of signal transduction by p53 class mediator	0.15237	0.361898	1	121	24	17639	0.00826446	0.00136062	0.0416667	0.0068598	Novel Fusion Transcripts	Rpl11
GO:0043949	regulation of cAMP-mediated signaling	0.15237	0.361898	1	121	24	17639	0.00826446	0.00136062	0.0416667	0.0068598	Novel Fusion Transcripts	Tcp11
GO:0002931	response to ischemia	0.15237	0.361898	1	121	24	17639	0.00826446	0.00136062	0.0416667	0.0068598	Novel Fusion Transcripts	Uchl1
GO:0022030	telencephalon glial cell migration	0.15237	0.361898	1	121	24	17639	0.00826446	0.00136062	0.0416667	0.0068598	Novel Fusion Transcripts	Lamb1
GO:0003309	type B pancreatic cell differentiation	0.15237	0.361898	1	121	24	17639	0.00826446	0.00136062	0.0416667	0.0068598	Novel Fusion Transcripts	Pax6
GO:0035886	vascular smooth muscle cell differentiation	0.15237	0.361898	1	121	24	17639	0.00826446	0.00136062	0.0416667	0.0068598	Novel Fusion Transcripts	Smarca2
GO:0018394	peptidyl-lysine acetylation	0.152636	0.362143	2	121	101	17639	0.0165289	0.00572595	0.019802	0.0068598	Novel Fusion Transcripts	Mcrs1,Taf1
GO:0009893	positive regulation of metabolic process	0.153393	0.363549	26	121	3096	17639	0.214876	0.17552	0.00839793	0.0068598	Novel Fusion Transcripts	Amer1,Ank2,Capn3,Caprin2,Clu,Cryaa,Eif4g2,Hdgf,Hipk2,Hmgn3,Hmox1,Hnrnpl,Mllt10,Nedd4,Pax6,Pik3r4,Prmt1,Psap,Rpl11,Sash1,Shc1,Smarca2,Smarca5,Sumo1,Taf1,Tcp1
GO:0031328	positive regulation of cellular biosynthetic process	0.153746	0.363997	16	121	1770	17639	0.132231	0.100346	0.00903955	0.0068598	Novel Fusion Transcripts	Capn3,Caprin2,Clu,Eif4g2,Hdgf,Hipk2,Hmgn3,Hnrnpl,Mllt10,Pax6,Prmt1,Shc1,Smarca2,Smarca5,Taf1,Tcp1
GO:0030030	cell projection organization	0.154762	0.365468	10	121	1009	17639	0.0826446	0.0572028	0.0099108	0.0068598	Novel Fusion Transcripts	Atxn10,Clu,Flna,Lamb1,Pax6,Prmt1,Rpl24,Shc1,Spata13,Uchl1
GO:0090090	negative regulation of canonical Wnt signaling pathway	0.155027	0.365468	2	121	102	17639	0.0165289	0.00578264	0.0196078	0.0068598	Novel Fusion Transcripts	Amer1,Dkk3
GO:2000117	negative regulation of cysteine-type endopeptidase activity	0.155027	0.365468	2	121	102	17639	0.0165289	0.00578264	0.0196078	0.0068598	Novel Fusion Transcripts	Cryaa,Cryab
GO:2000177	regulation of neural precursor cell proliferation	0.155027	0.365468	2	121	102	17639	0.0165289	0.00578264	0.0196078	0.0068598	Novel Fusion Transcripts	Flna,Pax6
GO:0045861	negative regulation of proteolysis	0.155202	0.365492	4	121	303	17639	0.0330579	0.0171778	0.0132013	0.0068598	Novel Fusion Transcripts	Cryaa,Cryab,Rpl11,Taf1
GO:0019941	modification-dependent protein catabolic process	0.155751	0.36562	5	121	414	17639	0.0413223	0.0234707	0.0120773	0.0068598	Novel Fusion Transcripts	Ddb1,Nedd4,Psmd12,Taf1,Uchl1
GO:0006753	nucleoside phosphate metabolic process	0.155751	0.36562	5	121	414	17639	0.0413223	0.0234707	0.0120773	0.0068598	Novel Fusion Transcripts	Atp6v1a,Mocs2,Pgls,Pkm,Tkt
GO:0051640	organelle localization	0.155751	0.36562	5	121	414	17639	0.0413223	0.0234707	0.0120773	0.0068598	Novel Fusion Transcripts	Bin1,Copg1,Mgarp,Pax6,Uchl1
GO:0090662	ATP hydrolysis coupled transmembrane transport	0.158192	0.365799	1	121	25	17639	0.00826446	0.00141731	0.04	0.0068598	Novel Fusion Transcripts	Atp6v1a
GO:0043277	apoptotic cell clearance	0.158192	0.365799	1	121	25	17639	0.00826446	0.00141731	0.04	0.0068598	Novel Fusion Transcripts	Pdia6
GO:0071480	cellular response to gamma radiation	0.158192	0.365799	1	121	25	17639	0.00826446	0.00141731	0.04	0.0068598	Novel Fusion Transcripts	Cryab
GO:0015988	energy coupled proton transmembrane transport, against electrochemical gradient	0.158192	0.365799	1	121	25	17639	0.00826446	0.00141731	0.04	0.0068598	Novel Fusion Transcripts	Atp6v1a
GO:0040001	establishment of mitotic spindle localization	0.158192	0.365799	1	121	25	17639	0.00826446	0.00141731	0.04	0.0068598	Novel Fusion Transcripts	Pax6
GO:1901185	negative regulation of ERBB signaling pathway	0.158192	0.365799	1	121	25	17639	0.00826446	0.00141731	0.04	0.0068598	Novel Fusion Transcripts	Lgmn
GO:0016242	negative regulation of macroautophagy	0.158192	0.365799	1	121	25	17639	0.00826446	0.00141731	0.04	0.0068598	Novel Fusion Transcripts	Hmox1
GO:0048642	negative regulation of skeletal muscle tissue development	0.158192	0.365799	1	121	25	17639	0.00826446	0.00141731	0.04	0.0068598	Novel Fusion Transcripts	Capn3
GO:1904357	negative regulation of telomere maintenance via telomere lengthening	0.158192	0.365799	1	121	25	17639	0.00826446	0.00141731	0.04	0.0068598	Novel Fusion Transcripts	Mcrs1
GO:1903846	positive regulation of cellular response to transforming growth factor beta stimulus	0.158192	0.365799	1	121	25	17639	0.00826446	0.00141731	0.04	0.0068598	Novel Fusion Transcripts	Hipk2
GO:0030511	positive regulation of transforming growth factor beta receptor signaling pathway	0.158192	0.365799	1	121	25	17639	0.00826446	0.00141731	0.04	0.0068598	Novel Fusion Transcripts	Hipk2
GO:0060765	regulation of androgen receptor signaling pathway	0.158192	0.365799	1	121	25	17639	0.00826446	0.00141731	0.04	0.0068598	Novel Fusion Transcripts	Taf1
GO:0051788	response to misfolded protein	0.158192	0.365799	1	121	25	17639	0.00826446	0.00141731	0.04	0.0068598	Novel Fusion Transcripts	Clu
GO:0021513	spinal cord dorsal/ventral patterning	0.158192	0.365799	1	121	25	17639	0.00826446	0.00141731	0.04	0.0068598	Novel Fusion Transcripts	Pax6
GO:0043412	macromolecule modification	0.158304	0.365799	21	121	2437	17639	0.173554	0.13816	0.00861715	0.0068598	Novel Fusion Transcripts	Aars2,Chd4,Cryab,Ddb1,Herc4,Hipk2,Hmgn3,Mcrs1,Nedd4,Nek9,P4ha1,Pik3r4,Ppp5c,Prmt1,Rpn1,Sash1,Shc1,Smarca5,Sumo1,Taf1,Uchl1
GO:0006475	internal protein amino acid acetylation	0.15983	0.367858	2	121	104	17639	0.0165289	0.00589603	0.0192308	0.0068598	Novel Fusion Transcripts	Mcrs1,Taf1
GO:0071901	negative regulation of protein serine/threonine kinase activity	0.15983	0.367858	2	121	104	17639	0.0165289	0.00589603	0.0192308	0.0068598	Novel Fusion Transcripts	Dnaja1,Uchl1
GO:0045727	positive regulation of translation	0.15983	0.367858	2	121	104	17639	0.0165289	0.00589603	0.0192308	0.0068598	Novel Fusion Transcripts	Eif4g2,Hnrnpl
GO:0032879	regulation of localization	0.15994	0.367858	22	121	2574	17639	0.181818	0.145927	0.00854701	0.0068598	Novel Fusion Transcripts	Acat2,Ank2,Bin1,Capn3,Clu,Cryab,Dnaja1,Dnajc1,Flna,Hmgn3,Hmox1,Hnrnpm,Lamb1,Mcrs1,Nedd4,Pax6,Plxnb2,Sash1,Sparc,Spata13,Sumo1,Tcp1
GO:0042063	gliogenesis	0.160025	0.367858	3	121	201	17639	0.0247934	0.0113952	0.0149254	0.0068598	Novel Fusion Transcripts	Clu,Lamb1,Pax6
GO:0007417	central nervous system development	0.160846	0.369361	8	121	772	17639	0.0661157	0.0437667	0.0103627	0.0068598	Novel Fusion Transcripts	Aplp2,Clu,Col4a1,Flna,Lamb1,Pax6,Plxnb2,Taf1
GO:0048585	negative regulation of response to stimulus	0.161178	0.369741	13	121	1397	17639	0.107438	0.0791995	0.00930565	0.0068598	Novel Fusion Transcripts	Amer1,Clu,Cryba1,Dkk3,Dnaja1,Hipk2,Hmox1,Ivns1abp,Lgmn,Nedd4,Psap,Trap1,Uchl1
GO:0021987	cerebral cortex development	0.162242	0.370784	2	121	105	17639	0.0165289	0.00595272	0.0190476	0.0068598	Novel Fusion Transcripts	Lamb1,Pax6
GO:0043279	response to alkaloid	0.162242	0.370784	2	121	105	17639	0.0165289	0.00595272	0.0190476	0.0068598	Novel Fusion Transcripts	Hmox1,Ppp5c
GO:0010604	positive regulation of macromolecule metabolic process	0.163281	0.370784	24	121	2850	17639	0.198347	0.161574	0.00842105	0.0068598	Novel Fusion Transcripts	Amer1,Ank2,Capn3,Caprin2,Clu,Cryaa,Eif4g2,Hdgf,Hipk2,Hmgn3,Hnrnpl,Mllt10,Nedd4,Pax6,Prmt1,Psap,Rpl11,Sash1,Shc1,Smarca2,Smarca5,Sumo1,Taf1,Tcp1
GO:0016567	protein ubiquitination	0.163456	0.370784	5	121	421	17639	0.0413223	0.0238676	0.0118765	0.0068598	Novel Fusion Transcripts	Ddb1,Herc4,Nedd4,Sash1,Taf1
GO:0035883	enteroendocrine cell differentiation	0.163975	0.370784	1	121	26	17639	0.00826446	0.00147401	0.0384615	0.0068598	Novel Fusion Transcripts	Pax6
GO:0051294	establishment of spindle orientation	0.163975	0.370784	1	121	26	17639	0.00826446	0.00147401	0.0384615	0.0068598	Novel Fusion Transcripts	Pax6
GO:2000178	negative regulation of neural precursor cell proliferation	0.163975	0.370784	1	121	26	17639	0.00826446	0.00147401	0.0384615	0.0068598	Novel Fusion Transcripts	Pax6
GO:0032435	negative regulation of proteasomal ubiquitin-dependent protein catabolic process	0.163975	0.370784	1	121	26	17639	0.00826446	0.00147401	0.0384615	0.0068598	Novel Fusion Transcripts	Rpl11
GO:0002052	positive regulation of neuroblast proliferation	0.163975	0.370784	1	121	26	17639	0.00826446	0.00147401	0.0384615	0.0068598	Novel Fusion Transcripts	Pax6
GO:0006623	protein targeting to vacuole	0.163975	0.370784	1	121	26	17639	0.00826446	0.00147401	0.0384615	0.0068598	Novel Fusion Transcripts	Pik3r4
GO:0043457	regulation of cellular respiration	0.163975	0.370784	1	121	26	17639	0.00826446	0.00147401	0.0384615	0.0068598	Novel Fusion Transcripts	Trap1
GO:0046885	regulation of hormone biosynthetic process	0.163975	0.370784	1	121	26	17639	0.00826446	0.00147401	0.0384615	0.0068598	Novel Fusion Transcripts	Dkk3
GO:0033198	response to ATP	0.163975	0.370784	1	121	26	17639	0.00826446	0.00147401	0.0384615	0.0068598	Novel Fusion Transcripts	Taf1
GO:0043403	skeletal muscle tissue regeneration	0.163975	0.370784	1	121	26	17639	0.00826446	0.00147401	0.0384615	0.0068598	Novel Fusion Transcripts	Pkm
GO:0043632	modification-dependent macromolecule catabolic process	0.164569	0.371197	5	121	422	17639	0.0413223	0.0239243	0.0118483	0.0068598	Novel Fusion Transcripts	Ddb1,Nedd4,Psmd12,Taf1,Uchl1
GO:1904591	positive regulation of protein import	0.16466	0.371197	2	121	106	17639	0.0165289	0.00600941	0.0188679	0.0068598	Novel Fusion Transcripts	Flna,Hnrnpm
GO:0051282	regulation of sequestering of calcium ion	0.16466	0.371197	2	121	106	17639	0.0165289	0.00600941	0.0188679	0.0068598	Novel Fusion Transcripts	Ank2,Capn3
GO:0006979	response to oxidative stress	0.165638	0.373023	4	121	311	17639	0.0330579	0.0176314	0.0128617	0.0068598	Novel Fusion Transcripts	Cryaa,Cryab,Crygd,Hmox1
GO:0030216	keratinocyte differentiation	0.167085	0.375899	2	121	107	17639	0.0165289	0.0060661	0.0186916	0.0068598	Novel Fusion Transcripts	Pax6,Ppl
GO:0001655	urogenital system development	0.168287	0.377228	4	121	313	17639	0.0330579	0.0177448	0.0127796	0.0068598	Novel Fusion Transcripts	Amer1,Col4a1,Nid1,Psap
GO:0008344	adult locomotory behavior	0.169516	0.377228	2	121	108	17639	0.0165289	0.0061228	0.0185185	0.0068598	Novel Fusion Transcripts	Hipk2,Uchl1
GO:0007631	feeding behavior	0.169516	0.377228	2	121	108	17639	0.0165289	0.0061228	0.0185185	0.0068598	Novel Fusion Transcripts	Aplp2,Uchl1
GO:0030177	positive regulation of Wnt signaling pathway	0.169516	0.377228	2	121	108	17639	0.0165289	0.0061228	0.0185185	0.0068598	Novel Fusion Transcripts	Amer1,Caprin2
GO:2000278	regulation of DNA biosynthetic process	0.169516	0.377228	2	121	108	17639	0.0165289	0.0061228	0.0185185	0.0068598	Novel Fusion Transcripts	Mcrs1,Tcp1
GO:0046039	GTP metabolic process	0.169718	0.377228	1	121	27	17639	0.00826446	0.0015307	0.037037	0.0068598	Novel Fusion Transcripts	Mocs2
GO:0061900	glial cell activation	0.169718	0.377228	1	121	27	17639	0.00826446	0.0015307	0.037037	0.0068598	Novel Fusion Transcripts	Clu
GO:0043552	positive regulation of phosphatidylinositol 3-kinase activity	0.169718	0.377228	1	121	27	17639	0.00826446	0.0015307	0.037037	0.0068598	Novel Fusion Transcripts	Pik3r4
GO:0044030	regulation of DNA methylation	0.169718	0.377228	1	121	27	17639	0.00826446	0.0015307	0.037037	0.0068598	Novel Fusion Transcripts	Ftx
GO:1902253	regulation of intrinsic apoptotic signaling pathway by p53 class mediator	0.169718	0.377228	1	121	27	17639	0.00826446	0.0015307	0.037037	0.0068598	Novel Fusion Transcripts	Rpl11
GO:0030947	regulation of vascular endothelial growth factor receptor signaling pathway	0.169718	0.377228	1	121	27	17639	0.00826446	0.0015307	0.037037	0.0068598	Novel Fusion Transcripts	Nedd4
GO:0021511	spinal cord patterning	0.169718	0.377228	1	121	27	17639	0.00826446	0.0015307	0.037037	0.0068598	Novel Fusion Transcripts	Pax6
GO:0009891	positive regulation of biosynthetic process	0.171812	0.381431	16	121	1804	17639	0.132231	0.102273	0.00886918	0.0068598	Novel Fusion Transcripts	Capn3,Caprin2,Clu,Eif4g2,Hdgf,Hipk2,Hmgn3,Hnrnpl,Mllt10,Pax6,Prmt1,Shc1,Smarca2,Smarca5,Taf1,Tcp1
GO:0031398	positive regulation of protein ubiquitination	0.171954	0.381431	2	121	109	17639	0.0165289	0.00617949	0.0183486	0.0068598	Novel Fusion Transcripts	Amer1,Clu
GO:0048666	neuron development	0.172229	0.381659	8	121	786	17639	0.0661157	0.0445603	0.0101781	0.0068598	Novel Fusion Transcripts	Atxn10,Clu,Lamb1,Pax6,Prmt1,Rpl24,Shc1,Uchl1
GO:0046942	carboxylic acid transport	0.173379	0.38306	3	121	209	17639	0.0247934	0.0118487	0.0143541	0.0068598	Novel Fusion Transcripts	Mip,Psap,Slc38a10
GO:0009141	nucleoside triphosphate metabolic process	0.173379	0.38306	3	121	209	17639	0.0247934	0.0118487	0.0143541	0.0068598	Novel Fusion Transcripts	Atp6v1a,Mocs2,Pkm
GO:0015849	organic acid transport	0.173379	0.38306	3	121	209	17639	0.0247934	0.0118487	0.0143541	0.0068598	Novel Fusion Transcripts	Mip,Psap,Slc38a10
GO:0008089	anterograde axonal transport	0.175423	0.383748	1	121	28	17639	0.00826446	0.00158739	0.0357143	0.0068598	Novel Fusion Transcripts	Mgarp
GO:0021871	forebrain regionalization	0.175423	0.383748	1	121	28	17639	0.00826446	0.00158739	0.0357143	0.0068598	Novel Fusion Transcripts	Pax6
GO:0033619	membrane protein proteolysis	0.175423	0.383748	1	121	28	17639	0.00826446	0.00158739	0.0357143	0.0068598	Novel Fusion Transcripts	H13
GO:1902042	negative regulation of extrinsic apoptotic signaling pathway via death domain receptors	0.175423	0.383748	1	121	28	17639	0.00826446	0.00158739	0.0357143	0.0068598	Novel Fusion Transcripts	Hmox1
GO:0043171	peptide catabolic process	0.175423	0.383748	1	121	28	17639	0.00826446	0.00158739	0.0357143	0.0068598	Novel Fusion Transcripts	Cpq
GO:0007176	regulation of epidermal growth factor-activated receptor activity	0.175423	0.383748	1	121	28	17639	0.00826446	0.00158739	0.0357143	0.0068598	Novel Fusion Transcripts	Aplp2
GO:0045652	regulation of megakaryocyte differentiation	0.175423	0.383748	1	121	28	17639	0.00826446	0.00158739	0.0357143	0.0068598	Novel Fusion Transcripts	Prmt1
GO:0060306	regulation of membrane repolarization	0.175423	0.383748	1	121	28	17639	0.00826446	0.00158739	0.0357143	0.0068598	Novel Fusion Transcripts	Flna
GO:1902175	regulation of oxidative stress-induced intrinsic apoptotic signaling pathway	0.175423	0.383748	1	121	28	17639	0.00826446	0.00158739	0.0357143	0.0068598	Novel Fusion Transcripts	Trap1
GO:0061298	retina vasculature development in camera-type eye	0.175423	0.383748	1	121	28	17639	0.00826446	0.00158739	0.0357143	0.0068598	Novel Fusion Transcripts	Col4a1
GO:0018193	peptidyl-amino acid modification	0.177155	0.387155	7	121	670	17639	0.0578512	0.037984	0.0104478	0.0068598	Novel Fusion Transcripts	Hipk2,Mcrs1,P4ha1,Prmt1,Rpn1,Sumo1,Taf1
GO:0006508	proteolysis	0.178796	0.389921	10	121	1043	17639	0.0826446	0.0591303	0.00958773	0.0068598	Novel Fusion Transcripts	Capn3,Cpq,Ddb1,H13,Lgmn,Metap1,Nedd4,Psmd12,Taf1,Uchl1
GO:0007167	enzyme linked receptor protein signaling pathway	0.178966	0.389921	6	121	552	17639	0.0495868	0.0312943	0.0108696	0.0068598	Novel Fusion Transcripts	Col4a1,Col4a5,Col4a6,Hipk2,Shc1,Zfp106
GO:0043623	cellular protein complex assembly	0.179029	0.389921	4	121	321	17639	0.0330579	0.0181983	0.0124611	0.0068598	Novel Fusion Transcripts	Aars2,Clu,Cryaa,Cryab
GO:0051092	positive regulation of NF-kappaB transcription factor activity	0.1793	0.389921	2	121	112	17639	0.0165289	0.00634957	0.0178571	0.0068598	Novel Fusion Transcripts	Capn3,Clu
GO:0010634	positive regulation of epithelial cell migration	0.1793	0.389921	2	121	112	17639	0.0165289	0.00634957	0.0178571	0.0068598	Novel Fusion Transcripts	Sash1,Sparc
GO:0086002	cardiac muscle cell action potential involved in contraction	0.181088	0.390741	1	121	29	17639	0.00826446	0.00164408	0.0344828	0.0068598	Novel Fusion Transcripts	Ank2
GO:0072666	establishment of protein localization to vacuole	0.181088	0.390741	1	121	29	17639	0.00826446	0.00164408	0.0344828	0.0068598	Novel Fusion Transcripts	Pik3r4
GO:0042168	heme metabolic process	0.181088	0.390741	1	121	29	17639	0.00826446	0.00164408	0.0344828	0.0068598	Novel Fusion Transcripts	Hmox1
GO:0000959	mitochondrial RNA metabolic process	0.181088	0.390741	1	121	29	17639	0.00826446	0.00164408	0.0344828	0.0068598	Novel Fusion Transcripts	Aars2
GO:0033119	negative regulation of RNA splicing	0.181088	0.390741	1	121	29	17639	0.00826446	0.00164408	0.0344828	0.0068598	Novel Fusion Transcripts	Hnrnpl
GO:0045920	negative regulation of exocytosis	0.181088	0.390741	1	121	29	17639	0.00826446	0.00164408	0.0344828	0.0068598	Novel Fusion Transcripts	Hmox1
GO:1901890	positive regulation of cell junction assembly	0.181088	0.390741	1	121	29	17639	0.00826446	0.00164408	0.0344828	0.0068598	Novel Fusion Transcripts	Col16a1
GO:2001014	regulation of skeletal muscle cell differentiation	0.181088	0.390741	1	121	29	17639	0.00826446	0.00164408	0.0344828	0.0068598	Novel Fusion Transcripts	Capn3
GO:0010256	endomembrane system organization	0.181625	0.391428	5	121	437	17639	0.0413223	0.0247746	0.0114416	0.0068598	Novel Fusion Transcripts	Ank2,Clu,Flna,Myl12a,Sumo1
GO:2001251	negative regulation of chromosome organization	0.18176	0.391428	2	121	113	17639	0.0165289	0.00640626	0.0176991	0.0068598	Novel Fusion Transcripts	H3f3b,Mcrs1
GO:0009611	response to wounding	0.184486	0.396913	4	121	325	17639	0.0330579	0.0184251	0.0123077	0.0068598	Novel Fusion Transcripts	Flna,Hmox1,Metap1,Pkm
GO:0018205	peptidyl-lysine modification	0.185316	0.398312	3	121	216	17639	0.0247934	0.0122456	0.0138889	0.0068598	Novel Fusion Transcripts	Mcrs1,Sumo1,Taf1
GO:0007338	single fertilization	0.186694	0.398997	2	121	115	17639	0.0165289	0.00651964	0.0173913	0.0068598	Novel Fusion Transcripts	H3f3b,Tcp1
GO:0060351	cartilage development involved in endochondral bone morphogenesis	0.186715	0.398997	1	121	30	17639	0.00826446	0.00170078	0.0333333	0.0068598	Novel Fusion Transcripts	Col9a1
GO:0002701	negative regulation of production of molecular mediator of immune response	0.186715	0.398997	1	121	30	17639	0.00826446	0.00170078	0.0333333	0.0068598	Novel Fusion Transcripts	Hmox1
GO:0090218	positive regulation of lipid kinase activity	0.186715	0.398997	1	121	30	17639	0.00826446	0.00170078	0.0333333	0.0068598	Novel Fusion Transcripts	Pik3r4
GO:1903429	regulation of cell maturation	0.186715	0.398997	1	121	30	17639	0.00826446	0.00170078	0.0333333	0.0068598	Novel Fusion Transcripts	Tcp11
GO:0033209	tumor necrosis factor-mediated signaling pathway	0.186715	0.398997	1	121	30	17639	0.00826446	0.00170078	0.0333333	0.0068598	Novel Fusion Transcripts	Cdip1
GO:0006869	lipid transport	0.187039	0.399305	3	121	217	17639	0.0247934	0.0123023	0.0138249	0.0068598	Novel Fusion Transcripts	Mip,Osbp2,Psap
GO:0051128	regulation of cellular component organization	0.188985	0.403071	20	121	2367	17639	0.165289	0.134191	0.00844951	0.0068598	Novel Fusion Transcripts	Bin1,Caprin2,Clu,Col16a1,Cryaa,Cryab,Eif4g2,Flna,H3f3b,Mapre1,Mcrs1,Mgarp,Myl12a,Nedd4,Pax6,Plxnb2,Smarca2,Sparc,Sumo1,Tcp1
GO:0042326	negative regulation of phosphorylation	0.189806	0.403546	5	121	444	17639	0.0413223	0.0251715	0.0112613	0.0068598	Novel Fusion Transcripts	Cryba1,Dnaja1,Pax6,Ppp5c,Uchl1
GO:0090407	organophosphate biosynthetic process	0.189998	0.403546	4	121	329	17639	0.0330579	0.0186519	0.0121581	0.0068598	Novel Fusion Transcripts	Mocs2,Pkm,Pla2g16,Tkt
GO:0045664	regulation of neuron differentiation	0.190123	0.403546	7	121	684	17639	0.0578512	0.0387777	0.0102339	0.0068598	Novel Fusion Transcripts	Bin1,Caprin2,Eif4g2,Flna,Nedd4,Pax6,Plxnb2
GO:0009719	response to endogenous stimulus	0.190687	0.403546	10	121	1059	17639	0.0826446	0.0600374	0.00944287	0.0068598	Novel Fusion Transcripts	Col16a1,Col4a1,Col4a6,Dnaja1,Hipk2,Mgarp,Pkm,Shc1,Taf1,Zfp106
GO:0010594	regulation of endothelial cell migration	0.191648	0.403546	2	121	117	17639	0.0165289	0.00663303	0.017094	0.0068598	Novel Fusion Transcripts	Sash1,Sparc
GO:0055076	transition metal ion homeostasis	0.191648	0.403546	2	121	117	17639	0.0165289	0.00663303	0.017094	0.0068598	Novel Fusion Transcripts	Aplp2,Hmox1
GO:0031326	regulation of cellular biosynthetic process	0.192088	0.403546	31	121	3874	17639	0.256198	0.219627	0.00800207	0.0068598	Novel Fusion Transcripts	Capn3,Caprin2,Chd4,Clu,Dkk3,Dnajc1,Eif4g2,Eif5b,Ewsr1,Flna,Hdgf,Hipk2,Hmgn3,Hmox1,Hnrnpl,Mcrs1,Mllt10,Nedd4,Pax6,Prmt1,Ptov1,Rpl10,Rpl11,Shc1,Smarca2,Smarca5,Sumo1,Taf1,Tcp1,Trap1,Trim26
GO:0030330	DNA damage response, signal transduction by p53 class mediator	0.192303	0.403546	1	121	31	17639	0.00826446	0.00175747	0.0322581	0.0068598	Novel Fusion Transcripts	Hipk2
GO:0086003	cardiac muscle cell contraction	0.192303	0.403546	1	121	31	17639	0.00826446	0.00175747	0.0322581	0.0068598	Novel Fusion Transcripts	Ank2
GO:0007405	neuroblast proliferation	0.192303	0.403546	1	121	31	17639	0.00826446	0.00175747	0.0322581	0.0068598	Novel Fusion Transcripts	Plxnb2
GO:0018208	peptidyl-proline modification	0.192303	0.403546	1	121	31	17639	0.00826446	0.00175747	0.0322581	0.0068598	Novel Fusion Transcripts	P4ha1
GO:0007031	peroxisome organization	0.192303	0.403546	1	121	31	17639	0.00826446	0.00175747	0.0322581	0.0068598	Novel Fusion Transcripts	Pla2g16
GO:0045070	positive regulation of viral genome replication	0.192303	0.403546	1	121	31	17639	0.00826446	0.00175747	0.0322581	0.0068598	Novel Fusion Transcripts	Ddb1
GO:0018279	protein N-linked glycosylation via asparagine	0.192303	0.403546	1	121	31	17639	0.00826446	0.00175747	0.0322581	0.0068598	Novel Fusion Transcripts	Rpn1
GO:0010453	regulation of cell fate commitment	0.192303	0.403546	1	121	31	17639	0.00826446	0.00175747	0.0322581	0.0068598	Novel Fusion Transcripts	Pax6
GO:0046596	regulation of viral entry into host cell	0.192303	0.403546	1	121	31	17639	0.00826446	0.00175747	0.0322581	0.0068598	Novel Fusion Transcripts	Trim26
GO:0007435	salivary gland morphogenesis	0.192303	0.403546	1	121	31	17639	0.00826446	0.00175747	0.0322581	0.0068598	Novel Fusion Transcripts	Pax6
GO:0030335	positive regulation of cell migration	0.193352	0.405004	5	121	447	17639	0.0413223	0.0253416	0.0111857	0.0068598	Novel Fusion Transcripts	Flna,Lamb1,Pax6,Sash1,Sparc
GO:0019222	regulation of metabolic process	0.193364	0.405004	46	121	5980	17639	0.380165	0.339021	0.00769231	0.0068598	Novel Fusion Transcripts	Amer1,Ank2,Aplp2,Capn3,Caprin2,Chd4,Clu,Cryaa,Cryab,Cryba1,Dkk3,Dnaja1,Dnajc1,Eif4g2,Eif5b,Ewsr1,Flna,Ftx,Hdgf,Hipk2,Hmgn3,Hmox1,Hnrnpl,Mcrs1,Mllt10,Nedd4,Pax6,Pik3r4,Plxnb2,Ppp5c,Prmt1,Psap,Ptov1,Rpl10,Rpl11,Sash1,Shc1,Smarca2,Smarca5,Sumo1,Taf1,Tcp1,Tdrd7,Trap1,Trim26,Uchl1
GO:0006473	protein acetylation	0.194131	0.406227	2	121	118	17639	0.0165289	0.00668972	0.0169492	0.0068598	Novel Fusion Transcripts	Mcrs1,Taf1
GO:1901566	organonitrogen compound biosynthetic process	0.196001	0.408996	10	121	1066	17639	0.0826446	0.0604343	0.00938086	0.0068598	Novel Fusion Transcripts	Aars2,Eif4g2,Eif5b,Lgsn,Mocs2,Pkm,Rpl10,Rpl11,Rpl24,Rpn1
GO:0007051	spindle organization	0.196619	0.408996	2	121	119	17639	0.0165289	0.00674641	0.0168067	0.0068598	Novel Fusion Transcripts	Chd4,Flna
GO:0086065	cell communication involved in cardiac conduction	0.197854	0.408996	1	121	32	17639	0.00826446	0.00181416	0.03125	0.0068598	Novel Fusion Transcripts	Ank2
GO:0046329	negative regulation of JNK cascade	0.197854	0.408996	1	121	32	17639	0.00826446	0.00181416	0.03125	0.0068598	Novel Fusion Transcripts	Dnaja1
GO:0018196	peptidyl-asparagine modification	0.197854	0.408996	1	121	32	17639	0.00826446	0.00181416	0.03125	0.0068598	Novel Fusion Transcripts	Rpn1
GO:1900026	positive regulation of substrate adhesion-dependent cell spreading	0.197854	0.408996	1	121	32	17639	0.00826446	0.00181416	0.03125	0.0068598	Novel Fusion Transcripts	Flna
GO:0032212	positive regulation of telomere maintenance via telomerase	0.197854	0.408996	1	121	32	17639	0.00826446	0.00181416	0.03125	0.0068598	Novel Fusion Transcripts	Tcp1
GO:0048710	regulation of astrocyte differentiation	0.197854	0.408996	1	121	32	17639	0.00826446	0.00181416	0.03125	0.0068598	Novel Fusion Transcripts	Bin1
GO:0080154	regulation of fertilization	0.197854	0.408996	1	121	32	17639	0.00826446	0.00181416	0.03125	0.0068598	Novel Fusion Transcripts	Tcp11
GO:0086091	regulation of heart rate by cardiac conduction	0.197854	0.408996	1	121	32	17639	0.00826446	0.00181416	0.03125	0.0068598	Novel Fusion Transcripts	Ank2
GO:0033032	regulation of myeloid cell apoptotic process	0.197854	0.408996	1	121	32	17639	0.00826446	0.00181416	0.03125	0.0068598	Novel Fusion Transcripts	Tcp1
GO:0014823	response to activity	0.197854	0.408996	1	121	32	17639	0.00826446	0.00181416	0.03125	0.0068598	Novel Fusion Transcripts	Capn3
GO:0035094	response to nicotine	0.197854	0.408996	1	121	32	17639	0.00826446	0.00181416	0.03125	0.0068598	Novel Fusion Transcripts	Hmox1
GO:0042221	response to chemical	0.198633	0.410064	29	121	3613	17639	0.239669	0.20483	0.00802657	0.0068598	Novel Fusion Transcripts	Capn3,Cdip1,Clu,Col16a1,Col4a1,Col4a6,Cryaa,Cryab,Crygd,Dnaja1,Fus,Gstm1,H13,Hipk2,Hmox1,Mgarp,Pax6,Pkm,Ppp5c,Psap,Rpl24,Rpl36al,Shc1,Smarca5,Sparc,Srp14,Sumo1,Taf1,Zfp106
GO:0007565	female pregnancy	0.19911	0.410064	2	121	120	17639	0.0165289	0.00680311	0.0166667	0.0068598	Novel Fusion Transcripts	H3f3b,Lamb1
GO:0035023	regulation of Rho protein signal transduction	0.19911	0.410064	2	121	120	17639	0.0165289	0.00680311	0.0166667	0.0068598	Novel Fusion Transcripts	Arhgef9,Spata13
GO:0046390	ribose phosphate biosynthetic process	0.19911	0.410064	2	121	120	17639	0.0165289	0.00680311	0.0166667	0.0068598	Novel Fusion Transcripts	Pkm,Tkt
GO:0051656	establishment of organelle localization	0.199769	0.411038	4	121	336	17639	0.0330579	0.0190487	0.0119048	0.0068598	Novel Fusion Transcripts	Copg1,Mgarp,Pax6,Uchl1
GO:0010469	regulation of receptor activity	0.201606	0.414209	2	121	121	17639	0.0165289	0.0068598	0.0165289	0.0068598	Novel Fusion Transcripts	Aplp2,Taf1
GO:0051962	positive regulation of nervous system development	0.202925	0.414209	6	121	575	17639	0.0495868	0.0325982	0.0104348	0.0068598	Novel Fusion Transcripts	Bin1,Caprin2,Eif4g2,Flna,Pax6,Plxnb2
GO:0021846	cell proliferation in forebrain	0.203366	0.414209	1	121	33	17639	0.00826446	0.00187085	0.030303	0.0068598	Novel Fusion Transcripts	Pax6
GO:0007212	dopamine receptor signaling pathway	0.203366	0.414209	1	121	33	17639	0.00826446	0.00187085	0.030303	0.0068598	Novel Fusion Transcripts	Flna
GO:0051293	establishment of spindle localization	0.203366	0.414209	1	121	33	17639	0.00826446	0.00187085	0.030303	0.0068598	Novel Fusion Transcripts	Pax6
GO:0043647	inositol phosphate metabolic process	0.203366	0.414209	1	121	33	17639	0.00826446	0.00187085	0.030303	0.0068598	Novel Fusion Transcripts	Inpp5a
GO:0030032	lamellipodium assembly	0.203366	0.414209	1	121	33	17639	0.00826446	0.00187085	0.030303	0.0068598	Novel Fusion Transcripts	Spata13
GO:0007617	mating behavior	0.203366	0.414209	1	121	33	17639	0.00826446	0.00187085	0.030303	0.0068598	Novel Fusion Transcripts	Aplp2
GO:0050686	negative regulation of mRNA processing	0.203366	0.414209	1	121	33	17639	0.00826446	0.00187085	0.030303	0.0068598	Novel Fusion Transcripts	Hnrnpl
GO:0014003	oligodendrocyte development	0.203366	0.414209	1	121	33	17639	0.00826446	0.00187085	0.030303	0.0068598	Novel Fusion Transcripts	Clu
GO:0072698	protein localization to microtubule cytoskeleton	0.203366	0.414209	1	121	33	17639	0.00826446	0.00187085	0.030303	0.0068598	Novel Fusion Transcripts	Mapre1
GO:0012501	programmed cell death	0.204889	0.416927	8	121	824	17639	0.0661157	0.0467147	0.00970874	0.0068598	Novel Fusion Transcripts	Capn3,Cdip1,Clu,Cryaa,Cryab,Hipk2,Hmox1,Pkm
GO:0001101	response to acid chemical	0.205421	0.417626	4	121	340	17639	0.0330579	0.0192755	0.0117647	0.0068598	Novel Fusion Transcripts	Col16a1,Col4a1,Col4a6,Rpl36al
GO:0010720	positive regulation of cell development	0.206136	0.417683	6	121	578	17639	0.0495868	0.0327683	0.0103806	0.0068598	Novel Fusion Transcripts	Bin1,Caprin2,Eif4g2,Flna,Pax6,Plxnb2
GO:0032387	negative regulation of intracellular transport	0.206608	0.417683	2	121	123	17639	0.0165289	0.00697318	0.0162602	0.0068598	Novel Fusion Transcripts	Cryab,Hmox1
GO:0046330	positive regulation of JNK cascade	0.206608	0.417683	2	121	123	17639	0.0165289	0.00697318	0.0162602	0.0068598	Novel Fusion Transcripts	Hipk2,Sash1
GO:1903900	regulation of viral life cycle	0.206608	0.417683	2	121	123	17639	0.0165289	0.00697318	0.0162602	0.0068598	Novel Fusion Transcripts	Ddb1,Trim26
GO:0043065	positive regulation of apoptotic process	0.20721	0.417683	6	121	579	17639	0.0495868	0.032825	0.0103627	0.0068598	Novel Fusion Transcripts	Bin1,Clu,Cryba1,Dnaja1,Hmox1,Rpl11
GO:0055086	nucleobase-containing small molecule metabolic process	0.20777	0.417683	5	121	459	17639	0.0413223	0.0260219	0.0108932	0.0068598	Novel Fusion Transcripts	Atp6v1a,Mocs2,Pgls,Pkm,Tkt
GO:0009887	animal organ morphogenesis	0.208133	0.417683	9	121	954	17639	0.0743802	0.0540847	0.00943396	0.0068598	Novel Fusion Transcripts	Col9a1,Cryaa,Crygb,Flna,Hipk2,Lamb1,Nedd4,Pax6,Tdrd7
GO:0042327	positive regulation of phosphorylation	0.208133	0.417683	9	121	954	17639	0.0743802	0.0540847	0.00943396	0.0068598	Novel Fusion Transcripts	Caprin2,Clu,Cryaa,Hipk2,Pik3r4,Prmt1,Psap,Sash1,Shc1
GO:0006458	'de novo' protein folding	0.208841	0.417683	1	121	34	17639	0.00826446	0.00192755	0.0294118	0.0068598	Novel Fusion Transcripts	Tcp1
GO:0086001	cardiac muscle cell action potential	0.208841	0.417683	1	121	34	17639	0.00826446	0.00192755	0.0294118	0.0068598	Novel Fusion Transcripts	Ank2
GO:0031128	developmental induction	0.208841	0.417683	1	121	34	17639	0.00826446	0.00192755	0.0294118	0.0068598	Novel Fusion Transcripts	Hipk2
GO:1901068	guanosine-containing compound metabolic process	0.208841	0.417683	1	121	34	17639	0.00826446	0.00192755	0.0294118	0.0068598	Novel Fusion Transcripts	Mocs2
GO:0042116	macrophage activation	0.208841	0.417683	1	121	34	17639	0.00826446	0.00192755	0.0294118	0.0068598	Novel Fusion Transcripts	Clu
GO:0043267	negative regulation of potassium ion transport	0.208841	0.417683	1	121	34	17639	0.00826446	0.00192755	0.0294118	0.0068598	Novel Fusion Transcripts	Sumo1
GO:1901799	negative regulation of proteasomal protein catabolic process	0.208841	0.417683	1	121	34	17639	0.00826446	0.00192755	0.0294118	0.0068598	Novel Fusion Transcripts	Rpl11
GO:0033006	regulation of mast cell activation involved in immune response	0.208841	0.417683	1	121	34	17639	0.00826446	0.00192755	0.0294118	0.0068598	Novel Fusion Transcripts	Hmox1
GO:0043304	regulation of mast cell degranulation	0.208841	0.417683	1	121	34	17639	0.00826446	0.00192755	0.0294118	0.0068598	Novel Fusion Transcripts	Hmox1
GO:0009651	response to salt stress	0.208841	0.417683	1	121	34	17639	0.00826446	0.00192755	0.0294118	0.0068598	Novel Fusion Transcripts	Capn3
GO:0007018	microtubule-based movement	0.209801	0.418847	3	121	230	17639	0.0247934	0.0130393	0.0130435	0.0068598	Novel Fusion Transcripts	Copg1,Mgarp,Uchl1
GO:0032846	positive regulation of homeostatic process	0.209801	0.418847	3	121	230	17639	0.0247934	0.0130393	0.0130435	0.0068598	Novel Fusion Transcripts	Capn3,Prmt1,Tcp1
GO:0030029	actin filament-based process	0.210207	0.41928	5	121	461	17639	0.0413223	0.0261353	0.010846	0.0068598	Novel Fusion Transcripts	Ank2,Capn3,Cryaa,Flna,Shc1
GO:0043549	regulation of kinase activity	0.211262	0.419843	7	121	706	17639	0.0578512	0.0400249	0.00991501	0.0068598	Novel Fusion Transcripts	Aplp2,Clu,Dnaja1,Pik3r4,Sash1,Shc1,Uchl1
GO:0043410	positive regulation of MAPK cascade	0.21143	0.419843	5	121	462	17639	0.0413223	0.026192	0.0108225	0.0068598	Novel Fusion Transcripts	Hipk2,Prmt1,Psap,Sash1,Shc1
GO:2000147	positive regulation of cell motility	0.212654	0.419843	5	121	463	17639	0.0413223	0.0262487	0.0107991	0.0068598	Novel Fusion Transcripts	Flna,Lamb1,Pax6,Sash1,Sparc
GO:0048583	regulation of response to stimulus	0.213585	0.419843	27	121	3370	17639	0.22314	0.191054	0.00801187	0.0068598	Novel Fusion Transcripts	Amer1,Aplp2,Arhgef9,Capn3,Caprin2,Clu,Cryba1,Dkk3,Dnaja1,Flna,Hipk2,Hmgn3,Hmox1,Ivns1abp,Lgmn,Nedd4,Ppp5c,Prmt1,Psap,Rpl11,Sash1,Shc1,Spata13,Taf1,Tcp11,Trap1,Uchl1
GO:0043068	positive regulation of programmed cell death	0.213698	0.419843	6	121	585	17639	0.0495868	0.0331651	0.0102564	0.0068598	Novel Fusion Transcripts	Bin1,Clu,Cryba1,Dnaja1,Hmox1,Rpl11
GO:0035270	endocrine system development	0.214136	0.419843	2	121	126	17639	0.0165289	0.00714326	0.015873	0.0068598	Novel Fusion Transcripts	Clu,Pax6
GO:0090288	negative regulation of cellular response to growth factor stimulus	0.214136	0.419843	2	121	126	17639	0.0165289	0.00714326	0.015873	0.0068598	Novel Fusion Transcripts	Hipk2,Nedd4
GO:0046164	alcohol catabolic process	0.214279	0.419843	1	121	35	17639	0.00826446	0.00198424	0.0285714	0.0068598	Novel Fusion Transcripts	Inpp5a
GO:0007339	binding of sperm to zona pellucida	0.214279	0.419843	1	121	35	17639	0.00826446	0.00198424	0.0285714	0.0068598	Novel Fusion Transcripts	Tcp1
GO:0061005	cell differentiation involved in kidney development	0.214279	0.419843	1	121	35	17639	0.00826446	0.00198424	0.0285714	0.0068598	Novel Fusion Transcripts	Amer1
GO:0031424	keratinization	0.214279	0.419843	1	121	35	17639	0.00826446	0.00198424	0.0285714	0.0068598	Novel Fusion Transcripts	Ppl
GO:0001937	negative regulation of endothelial cell proliferation	0.214279	0.419843	1	121	35	17639	0.00826446	0.00198424	0.0285714	0.0068598	Novel Fusion Transcripts	Sparc
GO:0031111	negative regulation of microtubule polymerization or depolymerization	0.214279	0.419843	1	121	35	17639	0.00826446	0.00198424	0.0285714	0.0068598	Novel Fusion Transcripts	Mapre1
GO:0032205	negative regulation of telomere maintenance	0.214279	0.419843	1	121	35	17639	0.00826446	0.00198424	0.0285714	0.0068598	Novel Fusion Transcripts	Mcrs1
GO:0051973	positive regulation of telomerase activity	0.214279	0.419843	1	121	35	17639	0.00826446	0.00198424	0.0285714	0.0068598	Novel Fusion Transcripts	Tcp1
GO:1904358	positive regulation of telomere maintenance via telomere lengthening	0.214279	0.419843	1	121	35	17639	0.00826446	0.00198424	0.0285714	0.0068598	Novel Fusion Transcripts	Tcp1
GO:0070207	protein homotrimerization	0.214279	0.419843	1	121	35	17639	0.00826446	0.00198424	0.0285714	0.0068598	Novel Fusion Transcripts	Atxn10
GO:0071825	protein-lipid complex subunit organization	0.214279	0.419843	1	121	35	17639	0.00826446	0.00198424	0.0285714	0.0068598	Novel Fusion Transcripts	Bin1
GO:1902229	regulation of intrinsic apoptotic signaling pathway in response to DNA damage	0.214279	0.419843	1	121	35	17639	0.00826446	0.00198424	0.0285714	0.0068598	Novel Fusion Transcripts	Clu
GO:0007431	salivary gland development	0.214279	0.419843	1	121	35	17639	0.00826446	0.00198424	0.0285714	0.0068598	Novel Fusion Transcripts	Pax6
GO:0009889	regulation of biosynthetic process	0.216459	0.423368	31	121	3930	17639	0.256198	0.222802	0.00788804	0.0068598	Novel Fusion Transcripts	Capn3,Caprin2,Chd4,Clu,Dkk3,Dnajc1,Eif4g2,Eif5b,Ewsr1,Flna,Hdgf,Hipk2,Hmgn3,Hmox1,Hnrnpl,Mcrs1,Mllt10,Nedd4,Pax6,Prmt1,Ptov1,Rpl10,Rpl11,Shc1,Smarca2,Smarca5,Sumo1,Taf1,Tcp1,Trap1,Trim26
GO:0007596	blood coagulation	0.216651	0.423368	2	121	127	17639	0.0165289	0.00719995	0.015748	0.0068598	Novel Fusion Transcripts	Flna,Metap1
GO:0050817	coagulation	0.216651	0.423368	2	121	127	17639	0.0165289	0.00719995	0.015748	0.0068598	Novel Fusion Transcripts	Flna,Metap1
GO:0043161	proteasome-mediated ubiquitin-dependent protein catabolic process	0.216928	0.423536	3	121	234	17639	0.0247934	0.0132661	0.0128205	0.0068598	Novel Fusion Transcripts	Ddb1,Psmd12,Taf1
GO:0035556	intracellular signal transduction	0.218286	0.425162	11	121	1224	17639	0.0909091	0.0693917	0.00898693	0.0068598	Novel Fusion Transcripts	Ank2,Arhgef9,Cdip1,Clu,Cryab,Hipk2,Hmox1,Inpp5a,Shc1,Spata13,Tcp11
GO:0060612	adipose tissue development	0.21968	0.425162	1	121	36	17639	0.00826446	0.00204093	0.0277778	0.0068598	Novel Fusion Transcripts	Amer1
GO:0003333	amino acid transmembrane transport	0.21968	0.425162	1	121	36	17639	0.00826446	0.00204093	0.0277778	0.0068598	Novel Fusion Transcripts	Slc38a10
GO:0021799	cerebral cortex radially oriented cell migration	0.21968	0.425162	1	121	36	17639	0.00826446	0.00204093	0.0277778	0.0068598	Novel Fusion Transcripts	Lamb1
GO:0006096	glycolytic process	0.21968	0.425162	1	121	36	17639	0.00826446	0.00204093	0.0277778	0.0068598	Novel Fusion Transcripts	Pkm
GO:0016574	histone ubiquitination	0.21968	0.425162	1	121	36	17639	0.00826446	0.00204093	0.0277778	0.0068598	Novel Fusion Transcripts	Ddb1
GO:0048665	neuron fate specification	0.21968	0.425162	1	121	36	17639	0.00826446	0.00204093	0.0277778	0.0068598	Novel Fusion Transcripts	Pax6
GO:0070534	protein K63-linked ubiquitination	0.21968	0.425162	1	121	36	17639	0.00826446	0.00204093	0.0277778	0.0068598	Novel Fusion Transcripts	Nedd4
GO:1902692	regulation of neuroblast proliferation	0.21968	0.425162	1	121	36	17639	0.00826446	0.00204093	0.0277778	0.0068598	Novel Fusion Transcripts	Pax6
GO:0043551	regulation of phosphatidylinositol 3-kinase activity	0.21968	0.425162	1	121	36	17639	0.00826446	0.00204093	0.0277778	0.0068598	Novel Fusion Transcripts	Pik3r4
GO:0007599	hemostasis	0.22169	0.427931	2	121	129	17639	0.0165289	0.00731334	0.0155039	0.0068598	Novel Fusion Transcripts	Flna,Metap1
GO:0140014	mitotic nuclear division	0.22169	0.427931	2	121	129	17639	0.0165289	0.00731334	0.0155039	0.0068598	Novel Fusion Transcripts	Flna,Rpl24
GO:0050905	neuromuscular process	0.22169	0.427931	2	121	129	17639	0.0165289	0.00731334	0.0155039	0.0068598	Novel Fusion Transcripts	Aplp2,Uchl1
GO:0051094	positive regulation of developmental process	0.223032	0.42954	12	121	1361	17639	0.0991736	0.0771586	0.00881705	0.0068598	Novel Fusion Transcripts	Bin1,Capn3,Caprin2,Clu,Eif4g2,Flna,Hipk2,Hmox1,Pax6,Plxnb2,Prmt1,Sash1
GO:0030182	neuron differentiation	0.223386	0.42954	9	121	972	17639	0.0743802	0.0551052	0.00925926	0.0068598	Novel Fusion Transcripts	Atxn10,Clu,Hipk2,Lamb1,Pax6,Prmt1,Rpl24,Shc1,Uchl1
GO:0019637	organophosphate metabolic process	0.224156	0.42954	7	121	719	17639	0.0578512	0.0407619	0.00973574	0.0068598	Novel Fusion Transcripts	Atp6v1a,Inpp5a,Mocs2,Pgls,Pkm,Pla2g16,Tkt
GO:1903322	positive regulation of protein modification by small protein conjugation or removal	0.224213	0.42954	2	121	130	17639	0.0165289	0.00737003	0.0153846	0.0068598	Novel Fusion Transcripts	Amer1,Clu
GO:0006757	ATP generation from ADP	0.225043	0.42954	1	121	37	17639	0.00826446	0.00209762	0.027027	0.0068598	Novel Fusion Transcripts	Pkm
GO:0090307	mitotic spindle assembly	0.225043	0.42954	1	121	37	17639	0.00826446	0.00209762	0.027027	0.0068598	Novel Fusion Transcripts	Flna
GO:0006778	porphyrin-containing compound metabolic process	0.225043	0.42954	1	121	37	17639	0.00826446	0.00209762	0.027027	0.0068598	Novel Fusion Transcripts	Hmox1
GO:0032781	positive regulation of ATPase activity	0.225043	0.42954	1	121	37	17639	0.00826446	0.00209762	0.027027	0.0068598	Novel Fusion Transcripts	Sumo1
GO:2000273	positive regulation of receptor activity	0.225043	0.42954	1	121	37	17639	0.00826446	0.00209762	0.027027	0.0068598	Novel Fusion Transcripts	Taf1
GO:0044380	protein localization to cytoskeleton	0.225043	0.42954	1	121	37	17639	0.00826446	0.00209762	0.027027	0.0068598	Novel Fusion Transcripts	Mapre1
GO:0072665	protein localization to vacuole	0.225043	0.42954	1	121	37	17639	0.00826446	0.00209762	0.027027	0.0068598	Novel Fusion Transcripts	Pik3r4
GO:0000381	regulation of alternative mRNA splicing, via spliceosome	0.225043	0.42954	1	121	37	17639	0.00826446	0.00209762	0.027027	0.0068598	Novel Fusion Transcripts	Hnrnpl
GO:0045214	sarcomere organization	0.225043	0.42954	1	121	37	17639	0.00826446	0.00209762	0.027027	0.0068598	Novel Fusion Transcripts	Capn3
GO:0010647	positive regulation of cell communication	0.227147	0.433182	14	121	1631	17639	0.115702	0.0924656	0.00858369	0.0068598	Novel Fusion Transcripts	Amer1,Caprin2,Clu,Flna,Hipk2,Hmox1,Pax6,Ppp5c,Prmt1,Psap,Rpl11,Sash1,Shc1,Taf1
GO:0007626	locomotory behavior	0.227713	0.433731	3	121	240	17639	0.0247934	0.0136062	0.0125	0.0068598	Novel Fusion Transcripts	Aplp2,Hipk2,Uchl1
GO:0051240	positive regulation of multicellular organismal process	0.228497	0.433731	14	121	1633	17639	0.115702	0.0925789	0.00857318	0.0068598	Novel Fusion Transcripts	Acat2,Bin1,Caprin2,Clu,Eif4g2,Flna,Hipk2,Hmox1,Pax6,Plxnb2,Prmt1,Sash1,Shc1,Sparc
GO:0050680	negative regulation of epithelial cell proliferation	0.229266	0.433731	2	121	132	17639	0.0165289	0.00748342	0.0151515	0.0068598	Novel Fusion Transcripts	Pax6,Sparc
GO:0051272	positive regulation of cellular component movement	0.230036	0.433731	5	121	477	17639	0.0413223	0.0270423	0.0104822	0.0068598	Novel Fusion Transcripts	Flna,Lamb1,Pax6,Sash1,Sparc
GO:0006754	ATP biosynthetic process	0.230371	0.433731	1	121	38	17639	0.00826446	0.00215432	0.0263158	0.0068598	Novel Fusion Transcripts	Pkm
GO:0071470	cellular response to osmotic stress	0.230371	0.433731	1	121	38	17639	0.00826446	0.00215432	0.0263158	0.0068598	Novel Fusion Transcripts	Capn3
GO:0050879	multicellular organismal movement	0.230371	0.433731	1	121	38	17639	0.00826446	0.00215432	0.0263158	0.0068598	Novel Fusion Transcripts	Hipk2
GO:0050881	musculoskeletal movement	0.230371	0.433731	1	121	38	17639	0.00826446	0.00215432	0.0263158	0.0068598	Novel Fusion Transcripts	Hipk2
GO:2000279	negative regulation of DNA biosynthetic process	0.230371	0.433731	1	121	38	17639	0.00826446	0.00215432	0.0263158	0.0068598	Novel Fusion Transcripts	Mcrs1
GO:1903573	negative regulation of response to endoplasmic reticulum stress	0.230371	0.433731	1	121	38	17639	0.00826446	0.00215432	0.0263158	0.0068598	Novel Fusion Transcripts	Clu
GO:0051281	positive regulation of release of sequestered calcium ion into cytosol	0.230371	0.433731	1	121	38	17639	0.00826446	0.00215432	0.0263158	0.0068598	Novel Fusion Transcripts	Capn3
GO:0032350	regulation of hormone metabolic process	0.230371	0.433731	1	121	38	17639	0.00826446	0.00215432	0.0263158	0.0068598	Novel Fusion Transcripts	Dkk3
GO:0035036	sperm-egg recognition	0.230371	0.433731	1	121	38	17639	0.00826446	0.00215432	0.0263158	0.0068598	Novel Fusion Transcripts	Tcp1
GO:0051653	spindle localization	0.230371	0.433731	1	121	38	17639	0.00826446	0.00215432	0.0263158	0.0068598	Novel Fusion Transcripts	Pax6
GO:0042246	tissue regeneration	0.230371	0.433731	1	121	38	17639	0.00826446	0.00215432	0.0263158	0.0068598	Novel Fusion Transcripts	Pkm
GO:0071383	cellular response to steroid hormone stimulus	0.231795	0.435108	2	121	133	17639	0.0165289	0.00754011	0.0150376	0.0068598	Novel Fusion Transcripts	Dnaja1,Mgarp
GO:0051302	regulation of cell division	0.231795	0.435108	2	121	133	17639	0.0165289	0.00754011	0.0150376	0.0068598	Novel Fusion Transcripts	Pax6,Pik3r4
GO:0019932	second-messenger-mediated signaling	0.231795	0.435108	2	121	133	17639	0.0165289	0.00754011	0.0150376	0.0068598	Novel Fusion Transcripts	Ank2,Inpp5a
GO:0023056	positive regulation of signaling	0.231887	0.435108	14	121	1638	17639	0.115702	0.0928624	0.00854701	0.0068598	Novel Fusion Transcripts	Amer1,Caprin2,Clu,Flna,Hipk2,Hmox1,Pax6,Ppp5c,Prmt1,Psap,Rpl11,Sash1,Shc1,Taf1
GO:0010876	lipid localization	0.233144	0.436924	3	121	243	17639	0.0247934	0.0137763	0.0123457	0.0068598	Novel Fusion Transcripts	Mip,Osbp2,Psap
GO:0006796	phosphate-containing compound metabolic process	0.23325	0.436924	14	121	1640	17639	0.115702	0.0929758	0.00853659	0.0068598	Novel Fusion Transcripts	Atp6v1a,Cryab,Hipk2,Inpp5a,Mocs2,Nek9,Pgls,Pik3r4,Pkm,Pla2g16,Ppp5c,Shc1,Taf1,Tkt
GO:0007276	gamete generation	0.233579	0.437172	6	121	603	17639	0.0495868	0.0341856	0.00995025	0.0068598	Novel Fusion Transcripts	Dnaja1,H3f3b,Herc4,Osbp2,Tcp11,Tdrd7
GO:0010498	proteasomal protein catabolic process	0.23496	0.439214	3	121	244	17639	0.0247934	0.013833	0.0122951	0.0068598	Novel Fusion Transcripts	Ddb1,Psmd12,Taf1
GO:0042755	eating behavior	0.235662	0.439214	1	121	39	17639	0.00826446	0.00221101	0.025641	0.0068598	Novel Fusion Transcripts	Uchl1
GO:0032873	negative regulation of stress-activated MAPK cascade	0.235662	0.439214	1	121	39	17639	0.00826446	0.00221101	0.025641	0.0068598	Novel Fusion Transcripts	Dnaja1
GO:0070303	negative regulation of stress-activated protein kinase signaling cascade	0.235662	0.439214	1	121	39	17639	0.00826446	0.00221101	0.025641	0.0068598	Novel Fusion Transcripts	Dnaja1
GO:0021983	pituitary gland development	0.235662	0.439214	1	121	39	17639	0.00826446	0.00221101	0.025641	0.0068598	Novel Fusion Transcripts	Pax6
GO:0006355	regulation of transcription, DNA-templated	0.236196	0.43984	25	121	3140	17639	0.206612	0.178015	0.00796178	0.0068598	Novel Fusion Transcripts	Capn3,Caprin2,Chd4,Clu,Dkk3,Ewsr1,Flna,Hdgf,Hipk2,Hmgn3,Hmox1,Mcrs1,Mllt10,Nedd4,Pax6,Prmt1,Ptov1,Rpl10,Rpl11,Shc1,Smarca2,Smarca5,Sumo1,Taf1,Trim26
GO:0030178	negative regulation of Wnt signaling pathway	0.236859	0.44062	2	121	135	17639	0.0165289	0.0076535	0.0148148	0.0068598	Novel Fusion Transcripts	Amer1,Dkk3
GO:0048646	anatomical structure formation involved in morphogenesis	0.237012	0.44062	8	121	859	17639	0.0661157	0.0486989	0.00931315	0.0068598	Novel Fusion Transcripts	Capn3,Col4a1,Flna,Hipk2,Hmox1,Pax6,Plxnb2,Shc1
GO:0006520	cellular amino acid metabolic process	0.238599	0.442312	3	121	246	17639	0.0247934	0.0139464	0.0121951	0.0068598	Novel Fusion Transcripts	Aars2,Lgsn,P4ha1
GO:0051924	regulation of calcium ion transport	0.238599	0.442312	3	121	246	17639	0.0247934	0.0139464	0.0121951	0.0068598	Novel Fusion Transcripts	Ank2,Capn3,Sumo1
GO:0051252	regulation of RNA metabolic process	0.239162	0.442312	26	121	3284	17639	0.214876	0.186178	0.00791717	0.0068598	Novel Fusion Transcripts	Capn3,Caprin2,Chd4,Clu,Dkk3,Ewsr1,Flna,Hdgf,Hipk2,Hmgn3,Hmox1,Hnrnpl,Mcrs1,Mllt10,Nedd4,Pax6,Prmt1,Ptov1,Rpl10,Rpl11,Shc1,Smarca2,Smarca5,Sumo1,Taf1,Trim26
GO:0008360	regulation of cell shape	0.239394	0.442312	2	121	136	17639	0.0165289	0.00771019	0.0147059	0.0068598	Novel Fusion Transcripts	Myl12a,Plxnb2
GO:0008219	cell death	0.240794	0.442312	8	121	863	17639	0.0661157	0.0489257	0.00926999	0.0068598	Novel Fusion Transcripts	Capn3,Cdip1,Clu,Cryaa,Cryab,Hipk2,Hmox1,Pkm
GO:0001569	branching involved in blood vessel morphogenesis	0.240916	0.442312	1	121	40	17639	0.00826446	0.0022677	0.025	0.0068598	Novel Fusion Transcripts	Col4a1
GO:0030199	collagen fibril organization	0.240916	0.442312	1	121	40	17639	0.00826446	0.0022677	0.025	0.0068598	Novel Fusion Transcripts	P4ha1
GO:2001258	negative regulation of cation channel activity	0.240916	0.442312	1	121	40	17639	0.00826446	0.0022677	0.025	0.0068598	Novel Fusion Transcripts	Sumo1
GO:0001755	neural crest cell migration	0.240916	0.442312	1	121	40	17639	0.00826446	0.0022677	0.025	0.0068598	Novel Fusion Transcripts	Pax6
GO:1903727	positive regulation of phospholipid metabolic process	0.240916	0.442312	1	121	40	17639	0.00826446	0.0022677	0.025	0.0068598	Novel Fusion Transcripts	Pik3r4
GO:0032374	regulation of cholesterol transport	0.240916	0.442312	1	121	40	17639	0.00826446	0.0022677	0.025	0.0068598	Novel Fusion Transcripts	Acat2
GO:0031113	regulation of microtubule polymerization	0.240916	0.442312	1	121	40	17639	0.00826446	0.0022677	0.025	0.0068598	Novel Fusion Transcripts	Mapre1
GO:0032371	regulation of sterol transport	0.240916	0.442312	1	121	40	17639	0.00826446	0.0022677	0.025	0.0068598	Novel Fusion Transcripts	Acat2
GO:0009268	response to pH	0.240916	0.442312	1	121	40	17639	0.00826446	0.0022677	0.025	0.0068598	Novel Fusion Transcripts	Lgmn
GO:0034446	substrate adhesion-dependent cell spreading	0.240916	0.442312	1	121	40	17639	0.00826446	0.0022677	0.025	0.0068598	Novel Fusion Transcripts	Lamb1
GO:0030334	regulation of cell migration	0.242458	0.444774	7	121	737	17639	0.0578512	0.0417824	0.00949796	0.0068598	Novel Fusion Transcripts	Flna,Lamb1,Pax6,Plxnb2,Sash1,Sparc,Spata13
GO:0055002	striated muscle cell development	0.244467	0.447041	2	121	138	17639	0.0165289	0.00782357	0.0144928	0.0068598	Novel Fusion Transcripts	Capn3,Uchl1
GO:1903506	regulation of nucleic acid-templated transcription	0.244495	0.447041	25	121	3156	17639	0.206612	0.178922	0.00792142	0.0068598	Novel Fusion Transcripts	Capn3,Caprin2,Chd4,Clu,Dkk3,Ewsr1,Flna,Hdgf,Hipk2,Hmgn3,Hmox1,Mcrs1,Mllt10,Nedd4,Pax6,Prmt1,Ptov1,Rpl10,Rpl11,Shc1,Smarca2,Smarca5,Sumo1,Taf1,Trim26
GO:0048609	multicellular organismal reproductive process	0.244522	0.447041	7	121	739	17639	0.0578512	0.0418958	0.00947226	0.0068598	Novel Fusion Transcripts	Aplp2,Dnaja1,H3f3b,Herc4,Osbp2,Tcp11,Tdrd7
GO:0044248	cellular catabolic process	0.244665	0.447041	11	121	1258	17639	0.0909091	0.0713192	0.00874404	0.0068598	Novel Fusion Transcripts	Acat2,Cpq,Ddb1,Gstm1,Hmox1,Lgmn,Nedd4,Pik3r4,Psmd12,Taf1,Uchl1
GO:0043900	regulation of multi-organism process	0.244702	0.447041	4	121	367	17639	0.0330579	0.0208062	0.0108992	0.0068598	Novel Fusion Transcripts	Ddb1,Sash1,Tcp11,Trim26
GO:0043523	regulation of neuron apoptotic process	0.245907	0.447445	3	121	250	17639	0.0247934	0.0141731	0.012	0.0068598	Novel Fusion Transcripts	Hipk2,Hmox1,Lgmn
GO:0034198	cellular response to amino acid starvation	0.246135	0.447445	1	121	41	17639	0.00826446	0.00232439	0.0243902	0.0068598	Novel Fusion Transcripts	Hnrnpl
GO:0003197	endocardial cushion development	0.246135	0.447445	1	121	41	17639	0.00826446	0.00232439	0.0243902	0.0068598	Novel Fusion Transcripts	Nedd4
GO:0008347	glial cell migration	0.246135	0.447445	1	121	41	17639	0.00826446	0.00232439	0.0243902	0.0068598	Novel Fusion Transcripts	Lamb1
GO:0021532	neural tube patterning	0.246135	0.447445	1	121	41	17639	0.00826446	0.00232439	0.0243902	0.0068598	Novel Fusion Transcripts	Pax6
GO:0021522	spinal cord motor neuron differentiation	0.246135	0.447445	1	121	41	17639	0.00826446	0.00232439	0.0243902	0.0068598	Novel Fusion Transcripts	Pax6
GO:0010951	negative regulation of endopeptidase activity	0.247005	0.448658	2	121	139	17639	0.0165289	0.00788027	0.0143885	0.0068598	Novel Fusion Transcripts	Cryaa,Cryab
GO:2001141	regulation of RNA biosynthetic process	0.247642	0.448669	25	121	3162	17639	0.206612	0.179262	0.00790639	0.0068598	Novel Fusion Transcripts	Capn3,Caprin2,Chd4,Clu,Dkk3,Ewsr1,Flna,Hdgf,Hipk2,Hmgn3,Hmox1,Mcrs1,Mllt10,Nedd4,Pax6,Prmt1,Ptov1,Rpl10,Rpl11,Shc1,Smarca2,Smarca5,Sumo1,Taf1,Trim26
GO:0030111	regulation of Wnt signaling pathway	0.24774	0.448669	3	121	251	17639	0.0247934	0.0142298	0.0119522	0.0068598	Novel Fusion Transcripts	Amer1,Caprin2,Dkk3
GO:0031325	positive regulation of cellular metabolic process	0.247757	0.448669	23	121	2886	17639	0.190083	0.163615	0.00796951	0.0068598	Novel Fusion Transcripts	Amer1,Capn3,Caprin2,Clu,Cryaa,Eif4g2,Hdgf,Hipk2,Hmgn3,Hmox1,Hnrnpl,Mllt10,Pax6,Pik3r4,Prmt1,Psap,Sash1,Shc1,Smarca2,Smarca5,Sumo1,Taf1,Tcp1
GO:0044057	regulation of system process	0.247821	0.448669	5	121	491	17639	0.0413223	0.027836	0.0101833	0.0068598	Novel Fusion Transcripts	Acat2,Ank2,Flna,Shc1,Sumo1
GO:0007281	germ cell development	0.249574	0.451475	3	121	252	17639	0.0247934	0.0142865	0.0119048	0.0068598	Novel Fusion Transcripts	H3f3b,Osbp2,Tdrd7
GO:0001974	blood vessel remodeling	0.251319	0.452415	1	121	42	17639	0.00826446	0.00238109	0.0238095	0.0068598	Novel Fusion Transcripts	Flna
GO:0001709	cell fate determination	0.251319	0.452415	1	121	42	17639	0.00826446	0.00238109	0.0238095	0.0068598	Novel Fusion Transcripts	Pax6
GO:0042462	eye photoreceptor cell development	0.251319	0.452415	1	121	42	17639	0.00826446	0.00238109	0.0238095	0.0068598	Novel Fusion Transcripts	Pax6
GO:0097581	lamellipodium organization	0.251319	0.452415	1	121	42	17639	0.00826446	0.00238109	0.0238095	0.0068598	Novel Fusion Transcripts	Spata13
GO:0051898	negative regulation of protein kinase B signaling	0.251319	0.452415	1	121	42	17639	0.00826446	0.00238109	0.0238095	0.0068598	Novel Fusion Transcripts	Cryba1
GO:1901224	positive regulation of NIK/NF-kappaB signaling	0.251319	0.452415	1	121	42	17639	0.00826446	0.00238109	0.0238095	0.0068598	Novel Fusion Transcripts	Sash1
GO:0048660	regulation of smooth muscle cell proliferation	0.252085	0.453425	2	121	141	17639	0.0165289	0.00799365	0.0141844	0.0068598	Novel Fusion Transcripts	Hmox1,Shc1
GO:0007010	cytoskeleton organization	0.253228	0.454416	8	121	876	17639	0.0661157	0.0496627	0.00913242	0.0068598	Novel Fusion Transcripts	Bfsp2,Capn3,Chd4,Cryaa,Cryab,Flna,Pax6,Shc1
GO:0016055	Wnt signaling pathway	0.253251	0.454416	3	121	254	17639	0.0247934	0.0143999	0.011811	0.0068598	Novel Fusion Transcripts	Amer1,Ddb1,Dkk3
GO:0198738	cell-cell signaling by wnt	0.253251	0.454416	3	121	254	17639	0.0247934	0.0143999	0.011811	0.0068598	Novel Fusion Transcripts	Amer1,Ddb1,Dkk3
GO:0043254	regulation of protein complex assembly	0.253661	0.454784	4	121	373	17639	0.0330579	0.0211463	0.0107239	0.0068598	Novel Fusion Transcripts	Clu,Cryab,Mapre1,Sumo1
GO:2001257	regulation of cation channel activity	0.254626	0.455997	2	121	142	17639	0.0165289	0.00805034	0.0140845	0.0068598	Novel Fusion Transcripts	Ank2,Sumo1
GO:0032504	multicellular organism reproduction	0.254924	0.455997	7	121	749	17639	0.0578512	0.0424627	0.00934579	0.0068598	Novel Fusion Transcripts	Aplp2,Dnaja1,H3f3b,Herc4,Osbp2,Tcp11,Tdrd7
GO:1903829	positive regulation of cellular protein localization	0.255161	0.455997	4	121	374	17639	0.0330579	0.021203	0.0106952	0.0068598	Novel Fusion Transcripts	Flna,Hnrnpm,Mcrs1,Tcp1
GO:0097435	supramolecular fiber organization	0.255161	0.455997	4	121	374	17639	0.0330579	0.021203	0.0106952	0.0068598	Novel Fusion Transcripts	Capn3,Cryaa,Flna,P4ha1
GO:0008284	positive regulation of cell proliferation	0.256127	0.456124	8	121	879	17639	0.0661157	0.0498328	0.00910125	0.0068598	Novel Fusion Transcripts	Clu,Flna,Hipk2,Hmox1,Pax6,Rps15a,Shc1,Taf1
GO:0045104	intermediate filament cytoskeleton organization	0.256467	0.456124	1	121	43	17639	0.00826446	0.00243778	0.0232558	0.0068598	Novel Fusion Transcripts	Bfsp2
GO:1903312	negative regulation of mRNA metabolic process	0.256467	0.456124	1	121	43	17639	0.00826446	0.00243778	0.0232558	0.0068598	Novel Fusion Transcripts	Hnrnpl
GO:0061001	regulation of dendritic spine morphogenesis	0.256467	0.456124	1	121	43	17639	0.00826446	0.00243778	0.0232558	0.0068598	Novel Fusion Transcripts	Caprin2
GO:0006418	tRNA aminoacylation for protein translation	0.256467	0.456124	1	121	43	17639	0.00826446	0.00243778	0.0232558	0.0068598	Novel Fusion Transcripts	Aars2
GO:0033013	tetrapyrrole metabolic process	0.256467	0.456124	1	121	43	17639	0.00826446	0.00243778	0.0232558	0.0068598	Novel Fusion Transcripts	Hmox1
GO:0007188	adenylate cyclase-modulating G-protein coupled receptor signaling pathway	0.257167	0.457003	2	121	143	17639	0.0165289	0.00810704	0.013986	0.0068598	Novel Fusion Transcripts	Flna,Psap
GO:1902582	single-organism intracellular transport	0.259442	0.460676	5	121	500	17639	0.0413223	0.0283463	0.01	0.0068598	Novel Fusion Transcripts	Ank2,Copg1,Mgarp,Myl12a,Uchl1
GO:0051173	positive regulation of nitrogen compound metabolic process	0.2611	0.46078	22	121	2772	17639	0.181818	0.157152	0.00793651	0.0068598	Novel Fusion Transcripts	Amer1,Capn3,Caprin2,Clu,Cryaa,Eif4g2,Hdgf,Hipk2,Hmgn3,Hnrnpl,Mllt10,Nedd4,Pax6,Prmt1,Psap,Sash1,Shc1,Smarca2,Smarca5,Sumo1,Taf1,Tcp1
GO:0046031	ADP metabolic process	0.26158	0.46078	1	121	44	17639	0.00826446	0.00249447	0.0227273	0.0068598	Novel Fusion Transcripts	Pkm
GO:1901264	carbohydrate derivative transport	0.26158	0.46078	1	121	44	17639	0.00826446	0.00249447	0.0227273	0.0068598	Novel Fusion Transcripts	Psap
GO:0045103	intermediate filament-based process	0.26158	0.46078	1	121	44	17639	0.00826446	0.00249447	0.0227273	0.0068598	Novel Fusion Transcripts	Bfsp2
GO:0007618	mating	0.26158	0.46078	1	121	44	17639	0.00826446	0.00249447	0.0227273	0.0068598	Novel Fusion Transcripts	Aplp2
GO:0031109	microtubule polymerization or depolymerization	0.26158	0.46078	1	121	44	17639	0.00826446	0.00249447	0.0227273	0.0068598	Novel Fusion Transcripts	Cryab
GO:0048662	negative regulation of smooth muscle cell proliferation	0.26158	0.46078	1	121	44	17639	0.00826446	0.00249447	0.0227273	0.0068598	Novel Fusion Transcripts	Hmox1
GO:0045907	positive regulation of vasoconstriction	0.26158	0.46078	1	121	44	17639	0.00826446	0.00249447	0.0227273	0.0068598	Novel Fusion Transcripts	Shc1
GO:0030850	prostate gland development	0.26158	0.46078	1	121	44	17639	0.00826446	0.00249447	0.0227273	0.0068598	Novel Fusion Transcripts	Psap
GO:0043300	regulation of leukocyte degranulation	0.26158	0.46078	1	121	44	17639	0.00826446	0.00249447	0.0227273	0.0068598	Novel Fusion Transcripts	Hmox1
GO:0007155	cell adhesion	0.262285	0.461655	7	121	756	17639	0.0578512	0.0428596	0.00925926	0.0068598	Novel Fusion Transcripts	Col16a1,Flna,Lamb1,Metap1,Nid1,Plxnb2,Shc1
GO:0009314	response to radiation	0.262688	0.461998	4	121	379	17639	0.0330579	0.0214865	0.0105541	0.0068598	Novel Fusion Transcripts	Cryaa,Cryab,Ddb1,Taf1
GO:0000226	microtubule cytoskeleton organization	0.264199	0.464287	4	121	380	17639	0.0330579	0.0215432	0.0105263	0.0068598	Novel Fusion Transcripts	Chd4,Cryab,Flna,Pax6
GO:0044706	multi-multicellular organism process	0.264794	0.464643	2	121	146	17639	0.0165289	0.00827711	0.0136986	0.0068598	Novel Fusion Transcripts	H3f3b,Lamb1
GO:0071229	cellular response to acid chemical	0.266177	0.464643	3	121	261	17639	0.0247934	0.0147968	0.0114943	0.0068598	Novel Fusion Transcripts	Col16a1,Col4a1,Col4a6
GO:0006879	cellular iron ion homeostasis	0.266658	0.464643	1	121	45	17639	0.00826446	0.00255117	0.0222222	0.0068598	Novel Fusion Transcripts	Hmox1
GO:0032543	mitochondrial translation	0.266658	0.464643	1	121	45	17639	0.00826446	0.00255117	0.0222222	0.0068598	Novel Fusion Transcripts	Aars2
GO:1904036	negative regulation of epithelial cell apoptotic process	0.266658	0.464643	1	121	45	17639	0.00826446	0.00255117	0.0222222	0.0068598	Novel Fusion Transcripts	Hmox1
GO:0006998	nuclear envelope organization	0.266658	0.464643	1	121	45	17639	0.00826446	0.00255117	0.0222222	0.0068598	Novel Fusion Transcripts	Sumo1
GO:0045687	positive regulation of glial cell differentiation	0.266658	0.464643	1	121	45	17639	0.00826446	0.00255117	0.0222222	0.0068598	Novel Fusion Transcripts	Bin1
GO:0045646	regulation of erythrocyte differentiation	0.266658	0.464643	1	121	45	17639	0.00826446	0.00255117	0.0222222	0.0068598	Novel Fusion Transcripts	Prmt1
GO:0043550	regulation of lipid kinase activity	0.266658	0.464643	1	121	45	17639	0.00826446	0.00255117	0.0222222	0.0068598	Novel Fusion Transcripts	Pik3r4
GO:0042770	signal transduction in response to DNA damage	0.266658	0.464643	1	121	45	17639	0.00826446	0.00255117	0.0222222	0.0068598	Novel Fusion Transcripts	Hipk2
GO:0022613	ribonucleoprotein complex biogenesis	0.267226	0.464643	4	121	382	17639	0.0330579	0.0216566	0.0104712	0.0068598	Novel Fusion Transcripts	Rpl10,Rpl11,Rpl24,Rps25
GO:0009267	cellular response to starvation	0.267337	0.464643	2	121	147	17639	0.0165289	0.00833381	0.0136054	0.0068598	Novel Fusion Transcripts	Hnrnpl,Pik3r4
GO:0021543	pallium development	0.267337	0.464643	2	121	147	17639	0.0165289	0.00833381	0.0136054	0.0068598	Novel Fusion Transcripts	Lamb1,Pax6
GO:0045807	positive regulation of endocytosis	0.267337	0.464643	2	121	147	17639	0.0165289	0.00833381	0.0136054	0.0068598	Novel Fusion Transcripts	Bin1,Clu
GO:1902580	single-organism cellular localization	0.269096	0.467333	6	121	634	17639	0.0495868	0.0359431	0.00946372	0.0068598	Novel Fusion Transcripts	Ank2,Copg1,Flna,Mgarp,Myl12a,Uchl1
GO:0051050	positive regulation of transport	0.271551	0.468188	9	121	1026	17639	0.0743802	0.0581666	0.00877193	0.0068598	Novel Fusion Transcripts	Acat2,Ank2,Bin1,Capn3,Clu,Flna,Hnrnpm,Pax6,Sumo1
GO:0032835	glomerulus development	0.271701	0.468188	1	121	46	17639	0.00826446	0.00260786	0.0217391	0.0068598	Novel Fusion Transcripts	Nid1
GO:0033108	mitochondrial respiratory chain complex assembly	0.271701	0.468188	1	121	46	17639	0.00826446	0.00260786	0.0217391	0.0068598	Novel Fusion Transcripts	Aars2
GO:0021772	olfactory bulb development	0.271701	0.468188	1	121	46	17639	0.00826446	0.00260786	0.0217391	0.0068598	Novel Fusion Transcripts	Pax6
GO:0001954	positive regulation of cell-matrix adhesion	0.271701	0.468188	1	121	46	17639	0.00826446	0.00260786	0.0217391	0.0068598	Novel Fusion Transcripts	Col16a1
GO:0044058	regulation of digestive system process	0.271701	0.468188	1	121	46	17639	0.00826446	0.00260786	0.0217391	0.0068598	Novel Fusion Transcripts	Acat2
GO:0033003	regulation of mast cell activation	0.271701	0.468188	1	121	46	17639	0.00826446	0.00260786	0.0217391	0.0068598	Novel Fusion Transcripts	Hmox1
GO:0051438	regulation of ubiquitin-protein transferase activity	0.271701	0.468188	1	121	46	17639	0.00826446	0.00260786	0.0217391	0.0068598	Novel Fusion Transcripts	Rpl11
GO:0043039	tRNA aminoacylation	0.271701	0.468188	1	121	46	17639	0.00826446	0.00260786	0.0217391	0.0068598	Novel Fusion Transcripts	Aars2
GO:0006805	xenobiotic metabolic process	0.271701	0.468188	1	121	46	17639	0.00826446	0.00260786	0.0217391	0.0068598	Novel Fusion Transcripts	Gstm1
GO:0031589	cell-substrate adhesion	0.272423	0.468702	2	121	149	17639	0.0165289	0.00844719	0.0134228	0.0068598	Novel Fusion Transcripts	Lamb1,Nid1
GO:0043543	protein acylation	0.272423	0.468702	2	121	149	17639	0.0165289	0.00844719	0.0134228	0.0068598	Novel Fusion Transcripts	Mcrs1,Taf1
GO:0022610	biological adhesion	0.272907	0.469172	7	121	766	17639	0.0578512	0.0434265	0.00913838	0.0068598	Novel Fusion Transcripts	Col16a1,Flna,Lamb1,Metap1,Nid1,Plxnb2,Shc1
GO:0000165	MAPK cascade	0.274965	0.470599	2	121	150	17639	0.0165289	0.00850388	0.0133333	0.0068598	Novel Fusion Transcripts	Cryab,Shc1
GO:0043038	amino acid activation	0.27671	0.470599	1	121	47	17639	0.00826446	0.00266455	0.0212766	0.0068598	Novel Fusion Transcripts	Aars2
GO:0061337	cardiac conduction	0.27671	0.470599	1	121	47	17639	0.00826446	0.00266455	0.0212766	0.0068598	Novel Fusion Transcripts	Ank2
GO:0007173	epidermal growth factor receptor signaling pathway	0.27671	0.470599	1	121	47	17639	0.00826446	0.00266455	0.0212766	0.0068598	Novel Fusion Transcripts	Shc1
GO:0002067	glandular epithelial cell differentiation	0.27671	0.470599	1	121	47	17639	0.00826446	0.00266455	0.0212766	0.0068598	Novel Fusion Transcripts	Pax6
GO:0030518	intracellular steroid hormone receptor signaling pathway	0.27671	0.470599	1	121	47	17639	0.00826446	0.00266455	0.0212766	0.0068598	Novel Fusion Transcripts	Dnaja1
GO:0051055	negative regulation of lipid biosynthetic process	0.27671	0.470599	1	121	47	17639	0.00826446	0.00266455	0.0212766	0.0068598	Novel Fusion Transcripts	Dkk3
GO:0045429	positive regulation of nitric oxide biosynthetic process	0.27671	0.470599	1	121	47	17639	0.00826446	0.00266455	0.0212766	0.0068598	Novel Fusion Transcripts	Clu
GO:1904407	positive regulation of nitric oxide metabolic process	0.27671	0.470599	1	121	47	17639	0.00826446	0.00266455	0.0212766	0.0068598	Novel Fusion Transcripts	Clu
GO:0042993	positive regulation of transcription factor import into nucleus	0.27671	0.470599	1	121	47	17639	0.00826446	0.00266455	0.0212766	0.0068598	Novel Fusion Transcripts	Flna
GO:0090109	regulation of cell-substrate junction assembly	0.27671	0.470599	1	121	47	17639	0.00826446	0.00266455	0.0212766	0.0068598	Novel Fusion Transcripts	Col16a1
GO:0051893	regulation of focal adhesion assembly	0.27671	0.470599	1	121	47	17639	0.00826446	0.00266455	0.0212766	0.0068598	Novel Fusion Transcripts	Col16a1
GO:1900024	regulation of substrate adhesion-dependent cell spreading	0.27671	0.470599	1	121	47	17639	0.00826446	0.00266455	0.0212766	0.0068598	Novel Fusion Transcripts	Flna
GO:0051145	smooth muscle cell differentiation	0.27671	0.470599	1	121	47	17639	0.00826446	0.00266455	0.0212766	0.0068598	Novel Fusion Transcripts	Smarca2
GO:0006793	phosphorus metabolic process	0.277061	0.470834	14	121	1702	17639	0.115702	0.0964907	0.00822562	0.0068598	Novel Fusion Transcripts	Atp6v1a,Cryab,Hipk2,Inpp5a,Mocs2,Nek9,Pgls,Pik3r4,Pkm,Pla2g16,Ppp5c,Shc1,Taf1,Tkt
GO:0044712	single-organism catabolic process	0.277306	0.470889	6	121	641	17639	0.0495868	0.0363399	0.00936037	0.0068598	Novel Fusion Transcripts	Acat2,H13,Hmox1,Inpp5a,Pkm,Pla2g16
GO:0048469	cell maturation	0.280049	0.473967	2	121	152	17639	0.0165289	0.00861727	0.0131579	0.0068598	Novel Fusion Transcripts	Bfsp1,Bfsp2
GO:0030902	hindbrain development	0.280049	0.473967	2	121	152	17639	0.0165289	0.00861727	0.0131579	0.0068598	Novel Fusion Transcripts	Flna,Pax6
GO:0007286	spermatid development	0.280049	0.473967	2	121	152	17639	0.0165289	0.00861727	0.0131579	0.0068598	Novel Fusion Transcripts	H3f3b,Osbp2
GO:0009725	response to hormone	0.280416	0.473967	5	121	516	17639	0.0413223	0.0292534	0.00968992	0.0068598	Novel Fusion Transcripts	Dnaja1,Mgarp,Pkm,Shc1,Zfp106
GO:0048708	astrocyte differentiation	0.281685	0.473967	1	121	48	17639	0.00826446	0.00272124	0.0208333	0.0068598	Novel Fusion Transcripts	Pax6
GO:0021545	cranial nerve development	0.281685	0.473967	1	121	48	17639	0.00826446	0.00272124	0.0208333	0.0068598	Novel Fusion Transcripts	Rpl24
GO:0006635	fatty acid beta-oxidation	0.281685	0.473967	1	121	48	17639	0.00826446	0.00272124	0.0208333	0.0068598	Novel Fusion Transcripts	Acat2
GO:0021988	olfactory lobe development	0.281685	0.473967	1	121	48	17639	0.00826446	0.00272124	0.0208333	0.0068598	Novel Fusion Transcripts	Pax6
GO:1901616	organic hydroxy compound catabolic process	0.281685	0.473967	1	121	48	17639	0.00826446	0.00272124	0.0208333	0.0068598	Novel Fusion Transcripts	Inpp5a
GO:2000677	regulation of transcription regulatory region DNA binding	0.281685	0.473967	1	121	48	17639	0.00826446	0.00272124	0.0208333	0.0068598	Novel Fusion Transcripts	Taf1
GO:0019098	reproductive behavior	0.281685	0.473967	1	121	48	17639	0.00826446	0.00272124	0.0208333	0.0068598	Novel Fusion Transcripts	Aplp2
GO:0010332	response to gamma radiation	0.281685	0.473967	1	121	48	17639	0.00826446	0.00272124	0.0208333	0.0068598	Novel Fusion Transcripts	Cryab
GO:0051052	regulation of DNA metabolic process	0.282453	0.474729	4	121	392	17639	0.0330579	0.0222235	0.0102041	0.0068598	Novel Fusion Transcripts	Ftx,Mcrs1,Shc1,Tcp1
GO:2000145	regulation of cell motility	0.282567	0.474729	7	121	775	17639	0.0578512	0.0439367	0.00903226	0.0068598	Novel Fusion Transcripts	Flna,Lamb1,Pax6,Plxnb2,Sash1,Sparc,Spata13
GO:0051129	negative regulation of cellular component organization	0.284391	0.475422	6	121	647	17639	0.0495868	0.0366801	0.00927357	0.0068598	Novel Fusion Transcripts	Clu,Cryab,Flna,H3f3b,Mapre1,Mcrs1
GO:0045859	regulation of protein kinase activity	0.284391	0.475422	6	121	647	17639	0.0495868	0.0366801	0.00927357	0.0068598	Novel Fusion Transcripts	Aplp2,Clu,Dnaja1,Sash1,Shc1,Uchl1
GO:0007187	G-protein coupled receptor signaling pathway, coupled to cyclic nucleotide second messenger	0.28513	0.475422	2	121	154	17639	0.0165289	0.00873065	0.012987	0.0068598	Novel Fusion Transcripts	Flna,Psap
GO:0043271	negative regulation of ion transport	0.28513	0.475422	2	121	154	17639	0.0165289	0.00873065	0.012987	0.0068598	Novel Fusion Transcripts	Nedd4,Sumo1
GO:0001934	positive regulation of protein phosphorylation	0.285674	0.475422	8	121	909	17639	0.0661157	0.0515335	0.00880088	0.0068598	Novel Fusion Transcripts	Caprin2,Clu,Cryaa,Hipk2,Prmt1,Psap,Sash1,Shc1
GO:0070252	actin-mediated cell contraction	0.286626	0.475422	1	121	49	17639	0.00826446	0.00277794	0.0204082	0.0068598	Novel Fusion Transcripts	Ank2
GO:1905039	carboxylic acid transmembrane transport	0.286626	0.475422	1	121	49	17639	0.00826446	0.00277794	0.0204082	0.0068598	Novel Fusion Transcripts	Slc38a10
GO:0035272	exocrine system development	0.286626	0.475422	1	121	49	17639	0.00826446	0.00277794	0.0204082	0.0068598	Novel Fusion Transcripts	Pax6
GO:1902600	hydrogen ion transmembrane transport	0.286626	0.475422	1	121	49	17639	0.00826446	0.00277794	0.0204082	0.0068598	Novel Fusion Transcripts	Atp6v1a
GO:0010656	negative regulation of muscle cell apoptotic process	0.286626	0.475422	1	121	49	17639	0.00826446	0.00277794	0.0204082	0.0068598	Novel Fusion Transcripts	Hmox1
GO:1903825	organic acid transmembrane transport	0.286626	0.475422	1	121	49	17639	0.00826446	0.00277794	0.0204082	0.0068598	Novel Fusion Transcripts	Slc38a10
GO:0050775	positive regulation of dendrite morphogenesis	0.286626	0.475422	1	121	49	17639	0.00826446	0.00277794	0.0204082	0.0068598	Novel Fusion Transcripts	Caprin2
GO:0006626	protein targeting to mitochondrion	0.286626	0.475422	1	121	49	17639	0.00826446	0.00277794	0.0204082	0.0068598	Novel Fusion Transcripts	Mgarp
GO:0009135	purine nucleoside diphosphate metabolic process	0.286626	0.475422	1	121	49	17639	0.00826446	0.00277794	0.0204082	0.0068598	Novel Fusion Transcripts	Pkm
GO:0009179	purine ribonucleoside diphosphate metabolic process	0.286626	0.475422	1	121	49	17639	0.00826446	0.00277794	0.0204082	0.0068598	Novel Fusion Transcripts	Pkm
GO:0009206	purine ribonucleoside triphosphate biosynthetic process	0.286626	0.475422	1	121	49	17639	0.00826446	0.00277794	0.0204082	0.0068598	Novel Fusion Transcripts	Pkm
GO:1902041	regulation of extrinsic apoptotic signaling pathway via death domain receptors	0.286626	0.475422	1	121	49	17639	0.00826446	0.00277794	0.0204082	0.0068598	Novel Fusion Transcripts	Hmox1
GO:0019219	regulation of nucleobase-containing compound metabolic process	0.288892	0.478392	28	121	3658	17639	0.231405	0.207381	0.00765446	0.0068598	Novel Fusion Transcripts	Capn3,Caprin2,Chd4,Clu,Dkk3,Ewsr1,Flna,Ftx,Hdgf,Hipk2,Hmgn3,Hmox1,Hnrnpl,Mcrs1,Mllt10,Nedd4,Pax6,Prmt1,Ptov1,Rpl10,Rpl11,Shc1,Smarca2,Smarca5,Sumo1,Taf1,Tcp1,Trim26
GO:0051347	positive regulation of transferase activity	0.289701	0.478392	5	121	523	17639	0.0413223	0.0296502	0.00956023	0.0068598	Novel Fusion Transcripts	Clu,Pik3r4,Sash1,Shc1,Tcp1
GO:0043902	positive regulation of multi-organism process	0.290208	0.478392	2	121	156	17639	0.0165289	0.00884404	0.0128205	0.0068598	Novel Fusion Transcripts	Ddb1,Sash1
GO:0009416	response to light stimulus	0.290382	0.478392	3	121	274	17639	0.0247934	0.0155338	0.0109489	0.0068598	Novel Fusion Transcripts	Cryaa,Ddb1,Taf1
GO:0044265	cellular macromolecule catabolic process	0.291518	0.478392	6	121	653	17639	0.0495868	0.0370202	0.00918836	0.0068598	Novel Fusion Transcripts	Ddb1,Lgmn,Nedd4,Psmd12,Taf1,Uchl1
GO:0042149	cellular response to glucose starvation	0.291533	0.478392	1	121	50	17639	0.00826446	0.00283463	0.02	0.0068598	Novel Fusion Transcripts	Pik3r4
GO:0071466	cellular response to xenobiotic stimulus	0.291533	0.478392	1	121	50	17639	0.00826446	0.00283463	0.02	0.0068598	Novel Fusion Transcripts	Gstm1
GO:0045773	positive regulation of axon extension	0.291533	0.478392	1	121	50	17639	0.00826446	0.00283463	0.02	0.0068598	Novel Fusion Transcripts	Eif4g2
GO:2001259	positive regulation of cation channel activity	0.291533	0.478392	1	121	50	17639	0.00826446	0.00283463	0.02	0.0068598	Novel Fusion Transcripts	Ank2
GO:0002833	positive regulation of response to biotic stimulus	0.291533	0.478392	1	121	50	17639	0.00826446	0.00283463	0.02	0.0068598	Novel Fusion Transcripts	Sash1
GO:0032206	positive regulation of telomere maintenance	0.291533	0.478392	1	121	50	17639	0.00826446	0.00283463	0.02	0.0068598	Novel Fusion Transcripts	Tcp1
GO:0009145	purine nucleoside triphosphate biosynthetic process	0.291533	0.478392	1	121	50	17639	0.00826446	0.00283463	0.02	0.0068598	Novel Fusion Transcripts	Pkm
GO:1903391	regulation of adherens junction organization	0.291533	0.478392	1	121	50	17639	0.00826446	0.00283463	0.02	0.0068598	Novel Fusion Transcripts	Col16a1
GO:0032210	regulation of telomere maintenance via telomerase	0.291533	0.478392	1	121	50	17639	0.00826446	0.00283463	0.02	0.0068598	Novel Fusion Transcripts	Tcp1
GO:0048732	gland development	0.291655	0.478392	4	121	398	17639	0.0330579	0.0225636	0.0100503	0.0068598	Novel Fusion Transcripts	Hmox1,Pax6,Pkm,Psap
GO:0072001	renal system development	0.292252	0.479016	3	121	275	17639	0.0247934	0.0155905	0.0109091	0.0068598	Novel Fusion Transcripts	Amer1,Col4a1,Nid1
GO:0051239	regulation of multicellular organismal process	0.292642	0.479118	22	121	2826	17639	0.181818	0.160213	0.00778485	0.0068598	Novel Fusion Transcripts	Acat2,Ank2,Bin1,Capn3,Caprin2,Clu,Cryba1,Eif4g2,Flna,Hipk2,Hmox1,Lgmn,Nedd4,Pax6,Pla2g16,Plxnb2,Prmt1,Sash1,Shc1,Sparc,Sumo1,Tcp11
GO:0051262	protein tetramerization	0.292746	0.479118	2	121	157	17639	0.0165289	0.00890073	0.0127389	0.0068598	Novel Fusion Transcripts	Mip,Pkm
GO:0051049	regulation of transport	0.293565	0.480104	15	121	1861	17639	0.123967	0.105505	0.00806018	0.0068598	Novel Fusion Transcripts	Acat2,Ank2,Bin1,Capn3,Clu,Cryab,Dnaja1,Dnajc1,Flna,Hmgn3,Hmox1,Hnrnpm,Nedd4,Pax6,Sumo1
GO:0010001	glial cell differentiation	0.295283	0.482556	2	121	158	17639	0.0165289	0.00895742	0.0126582	0.0068598	Novel Fusion Transcripts	Clu,Pax6
GO:0002011	morphogenesis of an epithelial sheet	0.296407	0.482614	1	121	51	17639	0.00826446	0.00289132	0.0196078	0.0068598	Novel Fusion Transcripts	Flna
GO:0030514	negative regulation of BMP signaling pathway	0.296407	0.482614	1	121	51	17639	0.00826446	0.00289132	0.0196078	0.0068598	Novel Fusion Transcripts	Hipk2
GO:0002704	negative regulation of leukocyte mediated immunity	0.296407	0.482614	1	121	51	17639	0.00826446	0.00289132	0.0196078	0.0068598	Novel Fusion Transcripts	Hmox1
GO:0006289	nucleotide-excision repair	0.296407	0.482614	1	121	51	17639	0.00826446	0.00289132	0.0196078	0.0068598	Novel Fusion Transcripts	Ddb1
GO:0002886	regulation of myeloid leukocyte mediated immunity	0.296407	0.482614	1	121	51	17639	0.00826446	0.00289132	0.0196078	0.0068598	Novel Fusion Transcripts	Hmox1
GO:0050792	regulation of viral process	0.297818	0.484555	2	121	159	17639	0.0165289	0.00901412	0.0125786	0.0068598	Novel Fusion Transcripts	Ddb1,Trim26
GO:0046034	ATP metabolic process	0.300352	0.486918	2	121	160	17639	0.0165289	0.00907081	0.0125	0.0068598	Novel Fusion Transcripts	Atp6v1a,Pkm
GO:0038127	ERBB signaling pathway	0.301248	0.486918	1	121	52	17639	0.00826446	0.00294801	0.0192308	0.0068598	Novel Fusion Transcripts	Shc1
GO:0035690	cellular response to drug	0.301248	0.486918	1	121	52	17639	0.00826446	0.00294801	0.0192308	0.0068598	Novel Fusion Transcripts	Gstm1
GO:0006749	glutathione metabolic process	0.301248	0.486918	1	121	52	17639	0.00826446	0.00294801	0.0192308	0.0068598	Novel Fusion Transcripts	Gstm1
GO:0043967	histone H4 acetylation	0.301248	0.486918	1	121	52	17639	0.00826446	0.00294801	0.0192308	0.0068598	Novel Fusion Transcripts	Mcrs1
GO:0006165	nucleoside diphosphate phosphorylation	0.301248	0.486918	1	121	52	17639	0.00826446	0.00294801	0.0192308	0.0068598	Novel Fusion Transcripts	Pkm
GO:0010524	positive regulation of calcium ion transport into cytosol	0.301248	0.486918	1	121	52	17639	0.00826446	0.00294801	0.0192308	0.0068598	Novel Fusion Transcripts	Capn3
GO:2000648	positive regulation of stem cell proliferation	0.301248	0.486918	1	121	52	17639	0.00826446	0.00294801	0.0192308	0.0068598	Novel Fusion Transcripts	Pax6
GO:0009201	ribonucleoside triphosphate biosynthetic process	0.301248	0.486918	1	121	52	17639	0.00826446	0.00294801	0.0192308	0.0068598	Novel Fusion Transcripts	Pkm
GO:0009150	purine ribonucleotide metabolic process	0.301614	0.487155	3	121	280	17639	0.0247934	0.0158739	0.0107143	0.0068598	Novel Fusion Transcripts	Atp6v1a,Mocs2,Pkm
GO:0048515	spermatid differentiation	0.302884	0.488851	2	121	161	17639	0.0165289	0.0091275	0.0124224	0.0068598	Novel Fusion Transcripts	H3f3b,Osbp2
GO:0071900	regulation of protein serine/threonine kinase activity	0.305535	0.491462	4	121	407	17639	0.0330579	0.0230739	0.00982801	0.0068598	Novel Fusion Transcripts	Dnaja1,Sash1,Shc1,Uchl1
GO:0010033	response to organic substance	0.30564	0.491462	20	121	2569	17639	0.165289	0.145643	0.00778513	0.0068598	Novel Fusion Transcripts	Cdip1,Clu,Col16a1,Col4a1,Col4a6,Dnaja1,H13,Hipk2,Hmox1,Mgarp,Pax6,Pkm,Ppp5c,Psap,Rpl36al,Shc1,Smarca5,Sparc,Taf1,Zfp106
GO:0120035	regulation of plasma membrane bounded cell projection organization	0.305883	0.491462	6	121	665	17639	0.0495868	0.0377005	0.00902256	0.0068598	Novel Fusion Transcripts	Caprin2,Eif4g2,Flna,Nedd4,Pax6,Plxnb2
GO:0009988	cell-cell recognition	0.306055	0.491462	1	121	53	17639	0.00826446	0.00300471	0.0188679	0.0068598	Novel Fusion Transcripts	Tcp1
GO:1903902	positive regulation of viral life cycle	0.306055	0.491462	1	121	53	17639	0.00826446	0.00300471	0.0188679	0.0068598	Novel Fusion Transcripts	Ddb1
GO:0090303	positive regulation of wound healing	0.306055	0.491462	1	121	53	17639	0.00826446	0.00300471	0.0188679	0.0068598	Novel Fusion Transcripts	Capn3
GO:0009185	ribonucleoside diphosphate metabolic process	0.306055	0.491462	1	121	53	17639	0.00826446	0.00300471	0.0188679	0.0068598	Novel Fusion Transcripts	Pkm
GO:0071310	cellular response to organic substance	0.306587	0.491961	15	121	1879	17639	0.123967	0.106525	0.00798297	0.0068598	Novel Fusion Transcripts	Cdip1,Col16a1,Col4a1,Col4a6,Dnaja1,Hipk2,Mgarp,Pax6,Pkm,Psap,Shc1,Smarca5,Sparc,Taf1,Zfp106
GO:0030036	actin cytoskeleton organization	0.307083	0.492399	4	121	408	17639	0.0330579	0.0231306	0.00980392	0.0068598	Novel Fusion Transcripts	Capn3,Cryaa,Flna,Shc1
GO:0009913	epidermal cell differentiation	0.307945	0.493424	2	121	163	17639	0.0165289	0.00924089	0.0122699	0.0068598	Novel Fusion Transcripts	Pax6,Ppl
GO:0045927	positive regulation of growth	0.309116	0.494472	3	121	284	17639	0.0247934	0.0161007	0.0105634	0.0068598	Novel Fusion Transcripts	Capn3,Cryaa,Eif4g2
GO:0045666	positive regulation of neuron differentiation	0.31018	0.494472	4	121	410	17639	0.0330579	0.0232439	0.0097561	0.0068598	Novel Fusion Transcripts	Caprin2,Eif4g2,Pax6,Plxnb2
GO:0009566	fertilization	0.310473	0.494472	2	121	164	17639	0.0165289	0.00929758	0.0121951	0.0068598	Novel Fusion Transcripts	H3f3b,Tcp1
GO:0042594	response to starvation	0.310473	0.494472	2	121	164	17639	0.0165289	0.00929758	0.0121951	0.0068598	Novel Fusion Transcripts	Hnrnpl,Pik3r4
GO:0021795	cerebral cortex cell migration	0.31083	0.494472	1	121	54	17639	0.00826446	0.0030614	0.0185185	0.0068598	Novel Fusion Transcripts	Lamb1
GO:0060350	endochondral bone morphogenesis	0.31083	0.494472	1	121	54	17639	0.00826446	0.0030614	0.0185185	0.0068598	Novel Fusion Transcripts	Col9a1
GO:0046939	nucleotide phosphorylation	0.31083	0.494472	1	121	54	17639	0.00826446	0.0030614	0.0185185	0.0068598	Novel Fusion Transcripts	Pkm
GO:0043388	positive regulation of DNA binding	0.31083	0.494472	1	121	54	17639	0.00826446	0.0030614	0.0185185	0.0068598	Novel Fusion Transcripts	Hipk2
GO:0043462	regulation of ATPase activity	0.31083	0.494472	1	121	54	17639	0.00826446	0.0030614	0.0185185	0.0068598	Novel Fusion Transcripts	Sumo1
GO:0072089	stem cell proliferation	0.31083	0.494472	1	121	54	17639	0.00826446	0.0030614	0.0185185	0.0068598	Novel Fusion Transcripts	Plxnb2
GO:0048589	developmental growth	0.311729	0.495547	4	121	411	17639	0.0330579	0.0233006	0.00973236	0.0068598	Novel Fusion Transcripts	Col9a1,H3f3b,Pkm,Psap
GO:0043086	negative regulation of catalytic activity	0.313116	0.497394	6	121	671	17639	0.0495868	0.0380407	0.00894188	0.0068598	Novel Fusion Transcripts	Cryaa,Cryab,Dnaja1,Mcrs1,Rpl11,Uchl1
GO:0044281	small molecule metabolic process	0.313388	0.497471	12	121	1477	17639	0.0991736	0.0837349	0.00812458	0.0068598	Novel Fusion Transcripts	Aars2,Acat2,Aplp2,Atp6v1a,Inpp5a,Lgsn,Mocs2,P4ha1,Pgls,Pkm,Pla2g16,Tkt
GO:0003407	neural retina development	0.315572	0.499505	1	121	55	17639	0.00826446	0.00311809	0.0181818	0.0068598	Novel Fusion Transcripts	Hipk2
GO:0042440	pigment metabolic process	0.315572	0.499505	1	121	55	17639	0.00826446	0.00311809	0.0181818	0.0068598	Novel Fusion Transcripts	Hmox1
GO:0016239	positive regulation of macroautophagy	0.315572	0.499505	1	121	55	17639	0.00826446	0.00311809	0.0181818	0.0068598	Novel Fusion Transcripts	Hmox1
GO:0021517	ventral spinal cord development	0.315572	0.499505	1	121	55	17639	0.00826446	0.00311809	0.0181818	0.0068598	Novel Fusion Transcripts	Pax6
GO:0009259	ribonucleotide metabolic process	0.316625	0.500645	3	121	288	17639	0.0247934	0.0163275	0.0104167	0.0068598	Novel Fusion Transcripts	Atp6v1a,Mocs2,Pkm
GO:0031344	regulation of cell projection organization	0.316744	0.500645	6	121	674	17639	0.0495868	0.0382108	0.00890208	0.0068598	Novel Fusion Transcripts	Caprin2,Eif4g2,Flna,Nedd4,Pax6,Plxnb2
GO:0044802	single-organism membrane organization	0.317875	0.501586	5	121	544	17639	0.0413223	0.0308408	0.00919118	0.0068598	Novel Fusion Transcripts	Ank2,Clu,Flna,Myl12a,Sumo1
GO:0034765	regulation of ion transmembrane transport	0.317936	0.501586	4	121	415	17639	0.0330579	0.0235274	0.00963855	0.0068598	Novel Fusion Transcripts	Ank2,Capn3,Flna,Sumo1
GO:0045937	positive regulation of phosphate metabolic process	0.318712	0.501586	9	121	1076	17639	0.0743802	0.0610012	0.00836431	0.0068598	Novel Fusion Transcripts	Caprin2,Clu,Cryaa,Hipk2,Pik3r4,Prmt1,Psap,Sash1,Shc1
GO:0010562	positive regulation of phosphorus metabolic process	0.318712	0.501586	9	121	1076	17639	0.0743802	0.0610012	0.00836431	0.0068598	Novel Fusion Transcripts	Caprin2,Clu,Cryaa,Hipk2,Pik3r4,Prmt1,Psap,Sash1,Shc1
GO:0001754	eye photoreceptor cell differentiation	0.320282	0.501586	1	121	56	17639	0.00826446	0.00317478	0.0178571	0.0068598	Novel Fusion Transcripts	Pax6
GO:2001021	negative regulation of response to DNA damage stimulus	0.320282	0.501586	1	121	56	17639	0.00826446	0.00317478	0.0178571	0.0068598	Novel Fusion Transcripts	Clu
GO:0042461	photoreceptor cell development	0.320282	0.501586	1	121	56	17639	0.00826446	0.00317478	0.0178571	0.0068598	Novel Fusion Transcripts	Pax6
GO:0045740	positive regulation of DNA replication	0.320282	0.501586	1	121	56	17639	0.00826446	0.00317478	0.0178571	0.0068598	Novel Fusion Transcripts	Shc1
GO:1903428	positive regulation of reactive oxygen species biosynthetic process	0.320282	0.501586	1	121	56	17639	0.00826446	0.00317478	0.0178571	0.0068598	Novel Fusion Transcripts	Clu
GO:0046128	purine ribonucleoside metabolic process	0.320282	0.501586	1	121	56	17639	0.00826446	0.00317478	0.0178571	0.0068598	Novel Fusion Transcripts	Mocs2
GO:1901222	regulation of NIK/NF-kappaB signaling	0.320282	0.501586	1	121	56	17639	0.00826446	0.00317478	0.0178571	0.0068598	Novel Fusion Transcripts	Sash1
GO:0009410	response to xenobiotic stimulus	0.320282	0.501586	1	121	56	17639	0.00826446	0.00317478	0.0178571	0.0068598	Novel Fusion Transcripts	Gstm1
GO:0006400	tRNA modification	0.320282	0.501586	1	121	56	17639	0.00826446	0.00317478	0.0178571	0.0068598	Novel Fusion Transcripts	Aars2
GO:0031669	cellular response to nutrient levels	0.323082	0.505614	2	121	169	17639	0.0165289	0.00958104	0.0118343	0.0068598	Novel Fusion Transcripts	Hnrnpl,Pik3r4
GO:0065008	regulation of biological quality	0.324054	0.50605	26	121	3440	17639	0.214876	0.195022	0.00755814	0.0068598	Novel Fusion Transcripts	Ank2,Aplp2,Capn3,Clu,Col9a1,Cpq,Cryab,Ddb1,Dkk3,Eif4g2,Flna,Hmgn3,Hmox1,Mcrs1,Metap1,Myl12a,Nedd4,Pax6,Pdia6,Plxnb2,Prmt1,Rpl11,Shc1,Sumo1,Taf1,Tcp1
GO:0048747	muscle fiber development	0.324959	0.50605	1	121	57	17639	0.00826446	0.00323148	0.0175439	0.0068598	Novel Fusion Transcripts	Uchl1
GO:0030239	myofibril assembly	0.324959	0.50605	1	121	57	17639	0.00826446	0.00323148	0.0175439	0.0068598	Novel Fusion Transcripts	Capn3
GO:0070206	protein trimerization	0.324959	0.50605	1	121	57	17639	0.00826446	0.00323148	0.0175439	0.0068598	Novel Fusion Transcripts	Atxn10
GO:0009127	purine nucleoside monophosphate biosynthetic process	0.324959	0.50605	1	121	57	17639	0.00826446	0.00323148	0.0175439	0.0068598	Novel Fusion Transcripts	Pkm
GO:0009168	purine ribonucleoside monophosphate biosynthetic process	0.324959	0.50605	1	121	57	17639	0.00826446	0.00323148	0.0175439	0.0068598	Novel Fusion Transcripts	Pkm
GO:1903725	regulation of phospholipid metabolic process	0.324959	0.50605	1	121	57	17639	0.00826446	0.00323148	0.0175439	0.0068598	Novel Fusion Transcripts	Pik3r4
GO:0006163	purine nucleotide metabolic process	0.326018	0.507342	3	121	293	17639	0.0247934	0.0166109	0.0102389	0.0068598	Novel Fusion Transcripts	Atp6v1a,Mocs2,Pkm
GO:0000377	RNA splicing, via transesterification reactions with bulged adenosine as nucleophile	0.328111	0.509883	2	121	171	17639	0.0165289	0.00969443	0.0116959	0.0068598	Novel Fusion Transcripts	Hnrnpm,U2af1
GO:0000398	mRNA splicing, via spliceosome	0.328111	0.509883	2	121	171	17639	0.0165289	0.00969443	0.0116959	0.0068598	Novel Fusion Transcripts	Hnrnpm,U2af1
GO:0071479	cellular response to ionizing radiation	0.329605	0.510059	1	121	58	17639	0.00826446	0.00328817	0.0172414	0.0068598	Novel Fusion Transcripts	Cryab
GO:0009064	glutamine family amino acid metabolic process	0.329605	0.510059	1	121	58	17639	0.00826446	0.00328817	0.0172414	0.0068598	Novel Fusion Transcripts	Lgsn
GO:0032007	negative regulation of TOR signaling	0.329605	0.510059	1	121	58	17639	0.00826446	0.00328817	0.0172414	0.0068598	Novel Fusion Transcripts	Cryba1
GO:2000378	negative regulation of reactive oxygen species metabolic process	0.329605	0.510059	1	121	58	17639	0.00826446	0.00328817	0.0172414	0.0068598	Novel Fusion Transcripts	Cryab
GO:0030858	positive regulation of epithelial cell differentiation	0.329605	0.510059	1	121	58	17639	0.00826446	0.00328817	0.0172414	0.0068598	Novel Fusion Transcripts	Pax6
GO:0048260	positive regulation of receptor-mediated endocytosis	0.329605	0.510059	1	121	58	17639	0.00826446	0.00328817	0.0172414	0.0068598	Novel Fusion Transcripts	Clu
GO:0006928	movement of cell or subcellular component	0.330396	0.510207	10	121	1224	17639	0.0826446	0.0693917	0.00816993	0.0068598	Novel Fusion Transcripts	Ank2,Copg1,Dnaja1,Flna,Lamb1,Mgarp,Pax6,Rpl24,Spata13,Uchl1
GO:0000375	RNA splicing, via transesterification reactions	0.330621	0.510207	2	121	172	17639	0.0165289	0.00975112	0.0116279	0.0068598	Novel Fusion Transcripts	Hnrnpm,U2af1
GO:0006839	mitochondrial transport	0.330621	0.510207	2	121	172	17639	0.0165289	0.00975112	0.0116279	0.0068598	Novel Fusion Transcripts	Mgarp,Slc25a3
GO:2000377	regulation of reactive oxygen species metabolic process	0.330621	0.510207	2	121	172	17639	0.0165289	0.00975112	0.0116279	0.0068598	Novel Fusion Transcripts	Clu,Cryab
GO:0060284	regulation of cell development	0.331533	0.511258	8	121	954	17639	0.0661157	0.0540847	0.00838574	0.0068598	Novel Fusion Transcripts	Bin1,Caprin2,Eif4g2,Flna,Nedd4,Pax6,Plxnb2,Tcp11
GO:0050770	regulation of axonogenesis	0.333129	0.512938	2	121	173	17639	0.0165289	0.00980781	0.0115607	0.0068598	Novel Fusion Transcripts	Eif4g2,Plxnb2
GO:0023014	signal transduction by protein phosphorylation	0.333129	0.512938	2	121	173	17639	0.0165289	0.00980781	0.0115607	0.0068598	Novel Fusion Transcripts	Cryab,Shc1
GO:0022412	cellular process involved in reproduction in multicellular organism	0.333533	0.512938	3	121	297	17639	0.0247934	0.0168377	0.010101	0.0068598	Novel Fusion Transcripts	H3f3b,Osbp2,Tdrd7
GO:1901607	alpha-amino acid biosynthetic process	0.334219	0.512938	1	121	59	17639	0.00826446	0.00334486	0.0169492	0.0068598	Novel Fusion Transcripts	Lgsn
GO:0071156	regulation of cell cycle arrest	0.334219	0.512938	1	121	59	17639	0.00826446	0.00334486	0.0169492	0.0068598	Novel Fusion Transcripts	Bin1
GO:0045661	regulation of myoblast differentiation	0.334219	0.512938	1	121	59	17639	0.00826446	0.00334486	0.0169492	0.0068598	Novel Fusion Transcripts	Capn3
GO:0044087	regulation of cellular component biogenesis	0.334243	0.512938	7	121	822	17639	0.0578512	0.0466013	0.00851582	0.0068598	Novel Fusion Transcripts	Clu,Col16a1,Cryab,Flna,H3f3b,Mapre1,Sumo1
GO:0006464	cellular protein modification process	0.336734	0.516046	17	121	2198	17639	0.140496	0.12461	0.0077343	0.0068598	Novel Fusion Transcripts	Cryab,Ddb1,Herc4,Hipk2,Mcrs1,Nedd4,Nek9,P4ha1,Pik3r4,Ppp5c,Prmt1,Rpn1,Sash1,Shc1,Sumo1,Taf1,Uchl1
GO:0036211	protein modification process	0.336734	0.516046	17	121	2198	17639	0.140496	0.12461	0.0077343	0.0068598	Novel Fusion Transcripts	Cryab,Ddb1,Herc4,Hipk2,Mcrs1,Nedd4,Nek9,P4ha1,Pik3r4,Ppp5c,Prmt1,Rpn1,Sash1,Shc1,Sumo1,Taf1,Uchl1
GO:0021515	cell differentiation in spinal cord	0.338801	0.516713	1	121	60	17639	0.00826446	0.00340155	0.0166667	0.0068598	Novel Fusion Transcripts	Pax6
GO:0072655	establishment of protein localization to mitochondrion	0.338801	0.516713	1	121	60	17639	0.00826446	0.00340155	0.0166667	0.0068598	Novel Fusion Transcripts	Mgarp
GO:0032272	negative regulation of protein polymerization	0.338801	0.516713	1	121	60	17639	0.00826446	0.00340155	0.0166667	0.0068598	Novel Fusion Transcripts	Mapre1
GO:0042278	purine nucleoside metabolic process	0.338801	0.516713	1	121	60	17639	0.00826446	0.00340155	0.0166667	0.0068598	Novel Fusion Transcripts	Mocs2
GO:0006090	pyruvate metabolic process	0.338801	0.516713	1	121	60	17639	0.00826446	0.00340155	0.0166667	0.0068598	Novel Fusion Transcripts	Pkm
GO:0032465	regulation of cytokinesis	0.338801	0.516713	1	121	60	17639	0.00826446	0.00340155	0.0166667	0.0068598	Novel Fusion Transcripts	Pik3r4
GO:0009156	ribonucleoside monophosphate biosynthetic process	0.338801	0.516713	1	121	60	17639	0.00826446	0.00340155	0.0166667	0.0068598	Novel Fusion Transcripts	Pkm
GO:0051130	positive regulation of cellular component organization	0.339585	0.517552	10	121	1234	17639	0.0826446	0.0699586	0.00810373	0.0068598	Novel Fusion Transcripts	Bin1,Caprin2,Clu,Col16a1,Eif4g2,Flna,Mgarp,Plxnb2,Sumo1,Tcp1
GO:0050767	regulation of neurogenesis	0.339835	0.517577	7	121	827	17639	0.0578512	0.0468847	0.00846433	0.0068598	Novel Fusion Transcripts	Bin1,Caprin2,Eif4g2,Flna,Nedd4,Pax6,Plxnb2
GO:0034599	cellular response to oxidative stress	0.340638	0.518443	2	121	176	17639	0.0165289	0.00997789	0.0113636	0.0068598	Novel Fusion Transcripts	Crygd,Hmox1
GO:0034762	regulation of transmembrane transport	0.342853	0.519365	4	121	431	17639	0.0330579	0.0244345	0.00928074	0.0068598	Novel Fusion Transcripts	Ank2,Capn3,Flna,Sumo1
GO:1901605	alpha-amino acid metabolic process	0.343135	0.519365	2	121	177	17639	0.0165289	0.0100346	0.0112994	0.0068598	Novel Fusion Transcripts	Lgsn,P4ha1
GO:2001235	positive regulation of apoptotic signaling pathway	0.343135	0.519365	2	121	177	17639	0.0165289	0.0100346	0.0112994	0.0068598	Novel Fusion Transcripts	Clu,Rpl11
GO:0030307	positive regulation of cell growth	0.343135	0.519365	2	121	177	17639	0.0165289	0.0100346	0.0112994	0.0068598	Novel Fusion Transcripts	Cryaa,Eif4g2
GO:0008652	cellular amino acid biosynthetic process	0.343352	0.519365	1	121	61	17639	0.00826446	0.00345825	0.0163934	0.0068598	Novel Fusion Transcripts	Lgsn
GO:0001837	epithelial to mesenchymal transition	0.343352	0.519365	1	121	61	17639	0.00826446	0.00345825	0.0163934	0.0068598	Novel Fusion Transcripts	Flna
GO:0032413	negative regulation of ion transmembrane transporter activity	0.343352	0.519365	1	121	61	17639	0.00826446	0.00345825	0.0163934	0.0068598	Novel Fusion Transcripts	Sumo1
GO:0006487	protein N-linked glycosylation	0.343352	0.519365	1	121	61	17639	0.00826446	0.00345825	0.0163934	0.0068598	Novel Fusion Transcripts	Rpn1
GO:0060042	retina morphogenesis in camera-type eye	0.343352	0.519365	1	121	61	17639	0.00826446	0.00345825	0.0163934	0.0068598	Novel Fusion Transcripts	Hipk2
GO:0048812	neuron projection morphogenesis	0.345975	0.522974	4	121	433	17639	0.0330579	0.0245479	0.00923788	0.0068598	Novel Fusion Transcripts	Clu,Pax6,Rpl24,Uchl1
GO:0046717	acid secretion	0.347873	0.523699	1	121	62	17639	0.00826446	0.00351494	0.016129	0.0068598	Novel Fusion Transcripts	Mip
GO:0045454	cell redox homeostasis	0.347873	0.523699	1	121	62	17639	0.00826446	0.00351494	0.016129	0.0068598	Novel Fusion Transcripts	Pdia6
GO:0051701	interaction with host	0.347873	0.523699	1	121	62	17639	0.00826446	0.00351494	0.016129	0.0068598	Novel Fusion Transcripts	Tcp1
GO:0009142	nucleoside triphosphate biosynthetic process	0.347873	0.523699	1	121	62	17639	0.00826446	0.00351494	0.016129	0.0068598	Novel Fusion Transcripts	Pkm
GO:0002718	regulation of cytokine production involved in immune response	0.347873	0.523699	1	121	62	17639	0.00826446	0.00351494	0.016129	0.0068598	Novel Fusion Transcripts	Hmox1
GO:0042058	regulation of epidermal growth factor receptor signaling pathway	0.347873	0.523699	1	121	62	17639	0.00826446	0.00351494	0.016129	0.0068598	Novel Fusion Transcripts	Aplp2
GO:1905114	cell surface receptor signaling pathway involved in cell-cell signaling	0.348554	0.524369	3	121	305	17639	0.0247934	0.0172912	0.00983607	0.0068598	Novel Fusion Transcripts	Amer1,Ddb1,Dkk3
GO:0031401	positive regulation of protein modification process	0.349802	0.52589	9	121	1108	17639	0.0743802	0.0628154	0.00812274	0.0068598	Novel Fusion Transcripts	Amer1,Caprin2,Clu,Cryaa,Hipk2,Prmt1,Psap,Sash1,Shc1
GO:0019216	regulation of lipid metabolic process	0.35043	0.526389	3	121	306	17639	0.0247934	0.0173479	0.00980392	0.0068598	Novel Fusion Transcripts	Dkk3,Pik3r4,Psap
GO:1904589	regulation of protein import	0.350609	0.526389	2	121	180	17639	0.0165289	0.0102047	0.0111111	0.0068598	Novel Fusion Transcripts	Flna,Hnrnpm
GO:0008283	cell proliferation	0.351845	0.526878	5	121	569	17639	0.0413223	0.0322581	0.00878735	0.0068598	Novel Fusion Transcripts	Clu,H3f3b,Pax6,Plxnb2,Uchl1
GO:0002066	columnar/cuboidal epithelial cell development	0.352362	0.526878	1	121	63	17639	0.00826446	0.00357163	0.015873	0.0068598	Novel Fusion Transcripts	Pax6
GO:0032370	positive regulation of lipid transport	0.352362	0.526878	1	121	63	17639	0.00826446	0.00357163	0.015873	0.0068598	Novel Fusion Transcripts	Acat2
GO:0045428	regulation of nitric oxide biosynthetic process	0.352362	0.526878	1	121	63	17639	0.00826446	0.00357163	0.015873	0.0068598	Novel Fusion Transcripts	Clu
GO:0061097	regulation of protein tyrosine kinase activity	0.352362	0.526878	1	121	63	17639	0.00826446	0.00357163	0.015873	0.0068598	Novel Fusion Transcripts	Aplp2
GO:1905897	regulation of response to endoplasmic reticulum stress	0.352362	0.526878	1	121	63	17639	0.00826446	0.00357163	0.015873	0.0068598	Novel Fusion Transcripts	Clu
GO:0030534	adult behavior	0.353094	0.527262	2	121	181	17639	0.0165289	0.0102614	0.0110497	0.0068598	Novel Fusion Transcripts	Hipk2,Uchl1
GO:0010632	regulation of epithelial cell migration	0.353094	0.527262	2	121	181	17639	0.0165289	0.0102614	0.0110497	0.0068598	Novel Fusion Transcripts	Sash1,Sparc
GO:0120039	plasma membrane bounded cell projection morphogenesis	0.353781	0.527933	4	121	438	17639	0.0330579	0.0248313	0.00913242	0.0068598	Novel Fusion Transcripts	Clu,Pax6,Rpl24,Uchl1
GO:0070373	negative regulation of ERK1 and ERK2 cascade	0.35682	0.530494	1	121	64	17639	0.00826446	0.00362832	0.015625	0.0068598	Novel Fusion Transcripts	Cryba1
GO:0045843	negative regulation of striated muscle tissue development	0.35682	0.530494	1	121	64	17639	0.00826446	0.00362832	0.015625	0.0068598	Novel Fusion Transcripts	Capn3
GO:1903036	positive regulation of response to wounding	0.35682	0.530494	1	121	64	17639	0.00826446	0.00362832	0.015625	0.0068598	Novel Fusion Transcripts	Capn3
GO:1901796	regulation of signal transduction by p53 class mediator	0.35682	0.530494	1	121	64	17639	0.00826446	0.00362832	0.015625	0.0068598	Novel Fusion Transcripts	Rpl11
GO:0006641	triglyceride metabolic process	0.35682	0.530494	1	121	64	17639	0.00826446	0.00362832	0.015625	0.0068598	Novel Fusion Transcripts	Pla2g16
GO:1903508	positive regulation of nucleic acid-templated transcription	0.357174	0.530494	11	121	1391	17639	0.0909091	0.0788593	0.00790798	0.0068598	Novel Fusion Transcripts	Capn3,Caprin2,Hdgf,Hipk2,Hmgn3,Mllt10,Pax6,Shc1,Smarca2,Smarca5,Taf1
GO:0045893	positive regulation of transcription, DNA-templated	0.357174	0.530494	11	121	1391	17639	0.0909091	0.0788593	0.00790798	0.0068598	Novel Fusion Transcripts	Capn3,Caprin2,Hdgf,Hipk2,Hmgn3,Mllt10,Pax6,Shc1,Smarca2,Smarca5,Taf1
GO:0015711	organic anion transport	0.357928	0.530742	3	121	310	17639	0.0247934	0.0175747	0.00967742	0.0068598	Novel Fusion Transcripts	Mip,Psap,Slc38a10
GO:0018105	peptidyl-serine phosphorylation	0.358054	0.530742	2	121	183	17639	0.0165289	0.0103747	0.010929	0.0068598	Novel Fusion Transcripts	Hipk2,Taf1
GO:1902680	positive regulation of RNA biosynthetic process	0.358059	0.530742	11	121	1392	17639	0.0909091	0.078916	0.0079023	0.0068598	Novel Fusion Transcripts	Capn3,Caprin2,Hdgf,Hipk2,Hmgn3,Mllt10,Pax6,Shc1,Smarca2,Smarca5,Taf1
GO:0033044	regulation of chromosome organization	0.359801	0.53289	3	121	311	17639	0.0247934	0.0176314	0.0096463	0.0068598	Novel Fusion Transcripts	H3f3b,Mcrs1,Tcp1
GO:0007052	mitotic spindle organization	0.361249	0.53289	1	121	65	17639	0.00826446	0.00368502	0.0153846	0.0068598	Novel Fusion Transcripts	Flna
GO:1903901	negative regulation of viral life cycle	0.361249	0.53289	1	121	65	17639	0.00826446	0.00368502	0.0153846	0.0068598	Novel Fusion Transcripts	Trim26
GO:0014032	neural crest cell development	0.361249	0.53289	1	121	65	17639	0.00826446	0.00368502	0.0153846	0.0068598	Novel Fusion Transcripts	Pax6
GO:0009124	nucleoside monophosphate biosynthetic process	0.361249	0.53289	1	121	65	17639	0.00826446	0.00368502	0.0153846	0.0068598	Novel Fusion Transcripts	Pkm
GO:0006940	regulation of smooth muscle contraction	0.361249	0.53289	1	121	65	17639	0.00826446	0.00368502	0.0153846	0.0068598	Novel Fusion Transcripts	Shc1
GO:0044724	single-organism carbohydrate catabolic process	0.361249	0.53289	1	121	65	17639	0.00826446	0.00368502	0.0153846	0.0068598	Novel Fusion Transcripts	Pkm
GO:0048858	cell projection morphogenesis	0.36159	0.53289	4	121	443	17639	0.0330579	0.0251148	0.00902935	0.0068598	Novel Fusion Transcripts	Clu,Pax6,Rpl24,Uchl1
GO:0048562	embryonic organ morphogenesis	0.361673	0.53289	3	121	312	17639	0.0247934	0.0176881	0.00961538	0.0068598	Novel Fusion Transcripts	Cryaa,Hipk2,Pax6
GO:0045936	negative regulation of phosphate metabolic process	0.364138	0.53581	5	121	578	17639	0.0413223	0.0327683	0.00865052	0.0068598	Novel Fusion Transcripts	Cryba1,Dnaja1,Pax6,Ppp5c,Uchl1
GO:0010563	negative regulation of phosphorus metabolic process	0.364138	0.53581	5	121	578	17639	0.0413223	0.0327683	0.00865052	0.0068598	Novel Fusion Transcripts	Cryba1,Dnaja1,Pax6,Ppp5c,Uchl1
GO:0009167	purine ribonucleoside monophosphate metabolic process	0.36547	0.536604	2	121	186	17639	0.0165289	0.0105448	0.0107527	0.0068598	Novel Fusion Transcripts	Atp6v1a,Pkm
GO:0009062	fatty acid catabolic process	0.365646	0.536604	1	121	66	17639	0.00826446	0.00374171	0.0151515	0.0068598	Novel Fusion Transcripts	Acat2
GO:0019395	fatty acid oxidation	0.365646	0.536604	1	121	66	17639	0.00826446	0.00374171	0.0151515	0.0068598	Novel Fusion Transcripts	Acat2
GO:0048635	negative regulation of muscle organ development	0.365646	0.536604	1	121	66	17639	0.00826446	0.00374171	0.0151515	0.0068598	Novel Fusion Transcripts	Capn3
GO:0009126	purine nucleoside monophosphate metabolic process	0.367934	0.539247	2	121	187	17639	0.0165289	0.0106015	0.0106952	0.0068598	Novel Fusion Transcripts	Atp6v1a,Pkm
GO:0048545	response to steroid hormone	0.367934	0.539247	2	121	187	17639	0.0165289	0.0106015	0.0106952	0.0068598	Novel Fusion Transcripts	Dnaja1,Mgarp
GO:0033674	positive regulation of kinase activity	0.369398	0.540153	4	121	448	17639	0.0330579	0.0253983	0.00892857	0.0068598	Novel Fusion Transcripts	Clu,Pik3r4,Sash1,Shc1
GO:0051702	interaction with symbiont	0.370014	0.540153	1	121	67	17639	0.00826446	0.0037984	0.0149254	0.0068598	Novel Fusion Transcripts	Ddb1
GO:0034440	lipid oxidation	0.370014	0.540153	1	121	67	17639	0.00826446	0.0037984	0.0149254	0.0068598	Novel Fusion Transcripts	Acat2
GO:1901862	negative regulation of muscle tissue development	0.370014	0.540153	1	121	67	17639	0.00826446	0.0037984	0.0149254	0.0068598	Novel Fusion Transcripts	Capn3
GO:0014015	positive regulation of gliogenesis	0.370014	0.540153	1	121	67	17639	0.00826446	0.0037984	0.0149254	0.0068598	Novel Fusion Transcripts	Bin1
GO:0061178	regulation of insulin secretion involved in cellular response to glucose stimulus	0.370014	0.540153	1	121	67	17639	0.00826446	0.0037984	0.0149254	0.0068598	Novel Fusion Transcripts	Hmgn3
GO:0007015	actin filament organization	0.370395	0.540353	2	121	188	17639	0.0165289	0.0106582	0.0106383	0.0068598	Novel Fusion Transcripts	Cryaa,Flna
GO:0010976	positive regulation of neuron projection development	0.371022	0.540911	3	121	317	17639	0.0247934	0.0179715	0.00946372	0.0068598	Novel Fusion Transcripts	Caprin2,Eif4g2,Plxnb2
GO:0034976	response to endoplasmic reticulum stress	0.372852	0.542865	2	121	189	17639	0.0165289	0.0107149	0.010582	0.0068598	Novel Fusion Transcripts	H13,Pdia6
GO:0009161	ribonucleoside monophosphate metabolic process	0.372852	0.542865	2	121	189	17639	0.0165289	0.0107149	0.010582	0.0068598	Novel Fusion Transcripts	Atp6v1a,Pkm
GO:1903827	regulation of cellular protein localization	0.37371	0.543756	5	121	585	17639	0.0413223	0.0331651	0.00854701	0.0068598	Novel Fusion Transcripts	Dnaja1,Flna,Hnrnpm,Mcrs1,Tcp1
GO:0048641	regulation of skeletal muscle tissue development	0.374352	0.543977	1	121	68	17639	0.00826446	0.00385509	0.0147059	0.0068598	Novel Fusion Transcripts	Capn3
GO:0050810	regulation of steroid biosynthetic process	0.374352	0.543977	1	121	68	17639	0.00826446	0.00385509	0.0147059	0.0068598	Novel Fusion Transcripts	Dkk3
GO:0007411	axon guidance	0.375306	0.545005	2	121	190	17639	0.0165289	0.0107716	0.0105263	0.0068598	Novel Fusion Transcripts	Pax6,Rpl24
GO:0045597	positive regulation of cell differentiation	0.37648	0.546353	8	121	997	17639	0.0661157	0.0565225	0.00802407	0.0068598	Novel Fusion Transcripts	Bin1,Caprin2,Clu,Eif4g2,Flna,Pax6,Plxnb2,Prmt1
GO:0007409	axonogenesis	0.378485	0.546653	3	121	321	17639	0.0247934	0.0181983	0.00934579	0.0068598	Novel Fusion Transcripts	Pax6,Rpl24,Uchl1
GO:0030048	actin filament-based movement	0.378661	0.546653	1	121	69	17639	0.00826446	0.00391179	0.0144928	0.0068598	Novel Fusion Transcripts	Ank2
GO:0060048	cardiac muscle contraction	0.378661	0.546653	1	121	69	17639	0.00826446	0.00391179	0.0144928	0.0068598	Novel Fusion Transcripts	Ank2
GO:0051705	multi-organism behavior	0.378661	0.546653	1	121	69	17639	0.00826446	0.00391179	0.0144928	0.0068598	Novel Fusion Transcripts	Aplp2
GO:2000573	positive regulation of DNA biosynthetic process	0.378661	0.546653	1	121	69	17639	0.00826446	0.00391179	0.0144928	0.0068598	Novel Fusion Transcripts	Tcp1
GO:0031110	regulation of microtubule polymerization or depolymerization	0.378661	0.546653	1	121	69	17639	0.00826446	0.00391179	0.0144928	0.0068598	Novel Fusion Transcripts	Mapre1
GO:0006970	response to osmotic stress	0.378661	0.546653	1	121	69	17639	0.00826446	0.00391179	0.0144928	0.0068598	Novel Fusion Transcripts	Capn3
GO:0022029	telencephalon cell migration	0.378661	0.546653	1	121	69	17639	0.00826446	0.00391179	0.0144928	0.0068598	Novel Fusion Transcripts	Lamb1
GO:0021915	neural tube development	0.380201	0.548163	2	121	192	17639	0.0165289	0.010885	0.0104167	0.0068598	Novel Fusion Transcripts	Pax6,Plxnb2
GO:0097485	neuron projection guidance	0.380201	0.548163	2	121	192	17639	0.0165289	0.010885	0.0104167	0.0068598	Novel Fusion Transcripts	Pax6,Rpl24
GO:0072359	circulatory system development	0.381549	0.549749	7	121	864	17639	0.0578512	0.0489824	0.00810185	0.0068598	Novel Fusion Transcripts	Col4a1,Flna,Hmox1,Nedd4,Pax6,Shc1,Smarca2
GO:0014031	mesenchymal cell development	0.38294	0.549964	1	121	70	17639	0.00826446	0.00396848	0.0142857	0.0068598	Novel Fusion Transcripts	Pax6
GO:0032410	negative regulation of transporter activity	0.38294	0.549964	1	121	70	17639	0.00826446	0.00396848	0.0142857	0.0068598	Novel Fusion Transcripts	Sumo1
GO:0009132	nucleoside diphosphate metabolic process	0.38294	0.549964	1	121	70	17639	0.00826446	0.00396848	0.0142857	0.0068598	Novel Fusion Transcripts	Pkm
GO:0046530	photoreceptor cell differentiation	0.38294	0.549964	1	121	70	17639	0.00826446	0.00396848	0.0142857	0.0068598	Novel Fusion Transcripts	Pax6
GO:0032200	telomere organization	0.38294	0.549964	1	121	70	17639	0.00826446	0.00396848	0.0142857	0.0068598	Novel Fusion Transcripts	H3f3b
GO:0043903	regulation of symbiosis, encompassing mutualism through parasitism	0.385081	0.552595	2	121	194	17639	0.0165289	0.0109984	0.0103093	0.0068598	Novel Fusion Transcripts	Ddb1,Trim26
GO:0001501	skeletal system development	0.386554	0.552595	4	121	459	17639	0.0330579	0.0260219	0.0087146	0.0068598	Novel Fusion Transcripts	Amer1,Col9a1,Slc38a10,Sparc
GO:0016052	carbohydrate catabolic process	0.38719	0.552595	1	121	71	17639	0.00826446	0.00402517	0.0140845	0.0068598	Novel Fusion Transcripts	Pkm
GO:0021536	diencephalon development	0.38719	0.552595	1	121	71	17639	0.00826446	0.00402517	0.0140845	0.0068598	Novel Fusion Transcripts	Pax6
GO:0019751	polyol metabolic process	0.38719	0.552595	1	121	71	17639	0.00826446	0.00402517	0.0140845	0.0068598	Novel Fusion Transcripts	Inpp5a
GO:0015992	proton transport	0.38719	0.552595	1	121	71	17639	0.00826446	0.00402517	0.0140845	0.0068598	Novel Fusion Transcripts	Atp6v1a
GO:0043627	response to estrogen	0.38719	0.552595	1	121	71	17639	0.00826446	0.00402517	0.0140845	0.0068598	Novel Fusion Transcripts	Hmox1
GO:0048864	stem cell development	0.38719	0.552595	1	121	71	17639	0.00826446	0.00402517	0.0140845	0.0068598	Novel Fusion Transcripts	Pax6
GO:0031668	cellular response to extracellular stimulus	0.387515	0.552595	2	121	195	17639	0.0165289	0.011055	0.0102564	0.0068598	Novel Fusion Transcripts	Hnrnpl,Pik3r4
GO:0048639	positive regulation of developmental growth	0.387515	0.552595	2	121	195	17639	0.0165289	0.011055	0.0102564	0.0068598	Novel Fusion Transcripts	Capn3,Eif4g2
GO:0043281	regulation of cysteine-type endopeptidase activity involved in apoptotic process	0.387515	0.552595	2	121	195	17639	0.0165289	0.011055	0.0102564	0.0068598	Novel Fusion Transcripts	Cryaa,Cryab
GO:0021885	forebrain cell migration	0.39141	0.554227	1	121	72	17639	0.00826446	0.00408186	0.0138889	0.0068598	Novel Fusion Transcripts	Lamb1
GO:0021879	forebrain neuron differentiation	0.39141	0.554227	1	121	72	17639	0.00826446	0.00408186	0.0138889	0.0068598	Novel Fusion Transcripts	Pax6
GO:0006818	hydrogen transport	0.39141	0.554227	1	121	72	17639	0.00826446	0.00408186	0.0138889	0.0068598	Novel Fusion Transcripts	Atp6v1a
GO:0014033	neural crest cell differentiation	0.39141	0.554227	1	121	72	17639	0.00826446	0.00408186	0.0138889	0.0068598	Novel Fusion Transcripts	Pax6
GO:0050885	neuromuscular process controlling balance	0.39141	0.554227	1	121	72	17639	0.00826446	0.00408186	0.0138889	0.0068598	Novel Fusion Transcripts	Aplp2
GO:0003151	outflow tract morphogenesis	0.39141	0.554227	1	121	72	17639	0.00826446	0.00408186	0.0138889	0.0068598	Novel Fusion Transcripts	Nedd4
GO:0043507	positive regulation of JUN kinase activity	0.39141	0.554227	1	121	72	17639	0.00826446	0.00408186	0.0138889	0.0068598	Novel Fusion Transcripts	Sash1
GO:1901888	regulation of cell junction assembly	0.39141	0.554227	1	121	72	17639	0.00826446	0.00408186	0.0138889	0.0068598	Novel Fusion Transcripts	Col16a1
GO:0061333	renal tubule morphogenesis	0.39141	0.554227	1	121	72	17639	0.00826446	0.00408186	0.0138889	0.0068598	Novel Fusion Transcripts	Col4a1
GO:0009119	ribonucleoside metabolic process	0.39141	0.554227	1	121	72	17639	0.00826446	0.00408186	0.0138889	0.0068598	Novel Fusion Transcripts	Mocs2
GO:0007179	transforming growth factor beta receptor signaling pathway	0.39141	0.554227	1	121	72	17639	0.00826446	0.00408186	0.0138889	0.0068598	Novel Fusion Transcripts	Hipk2
GO:0009123	nucleoside monophosphate metabolic process	0.39237	0.55523	2	121	197	17639	0.0165289	0.0111684	0.0101523	0.0068598	Novel Fusion Transcripts	Atp6v1a,Pkm
GO:0048522	positive regulation of cellular process	0.393391	0.55632	36	121	4990	17639	0.297521	0.282896	0.00721443	0.0068598	Novel Fusion Transcripts	Amer1,Ank2,Bin1,Capn3,Caprin2,Clu,Col16a1,Cryaa,Cryba1,Dnaja1,Eif4g2,Flna,Hdgf,Hipk2,Hmgn3,Hmox1,Hnrnpl,Lamb1,Mgarp,Mllt10,Pax6,Pik3r4,Plxnb2,Ppp5c,Prmt1,Psap,Rpl11,Rps15a,Sash1,Shc1,Smarca2,Smarca5,Sparc,Sumo1,Taf1,Tcp1
GO:0120031	plasma membrane bounded cell projection assembly	0.395208	0.557871	3	121	330	17639	0.0247934	0.0187085	0.00909091	0.0068598	Novel Fusion Transcripts	Atxn10,Flna,Spata13
GO:0019229	regulation of vasoconstriction	0.395602	0.557871	1	121	73	17639	0.00826446	0.00413856	0.0136986	0.0068598	Novel Fusion Transcripts	Shc1
GO:0045069	regulation of viral genome replication	0.395602	0.557871	1	121	73	17639	0.00826446	0.00413856	0.0136986	0.0068598	Novel Fusion Transcripts	Ddb1
GO:0042274	ribosomal small subunit biogenesis	0.395602	0.557871	1	121	73	17639	0.00826446	0.00413856	0.0136986	0.0068598	Novel Fusion Transcripts	Rps25
GO:0006807	nitrogen compound metabolic process	0.395746	0.557871	49	121	6869	17639	0.404959	0.389421	0.0071335	0.0068598	Novel Fusion Transcripts	Aars2,Atp6v1a,Capn3,Chd4,Cpq,Cryab,Ddb1,Eif4g2,Eif5b,Ewsr1,Flna,Gstm1,H13,Hdgf,Herc4,Hipk2,Hmox1,Hnrnpl,Hnrnpm,Lgmn,Lgsn,Mcrs1,Metap1,Mocs2,Nedd4,Nek9,P4ha1,Pax6,Pgls,Pik3r4,Pkm,Ppp5c,Prmt1,Psap,Psmd12,Ptov1,Rpl10,Rpl11,Rpl24,Rpn1,Sash1,Shc1,Smarca2,Smarca5,Sumo1,Taf1,Tkt,U2af1,Uchl1
GO:0006366	transcription from RNA polymerase II promoter	0.397207	0.559575	2	121	199	17639	0.0165289	0.0112818	0.0100503	0.0068598	Novel Fusion Transcripts	Flna,Pax6
GO:0032990	cell part morphogenesis	0.399001	0.561745	4	121	467	17639	0.0330579	0.0264754	0.00856531	0.0068598	Novel Fusion Transcripts	Clu,Pax6,Rpl24,Uchl1
GO:1904063	negative regulation of cation transmembrane transport	0.399766	0.562464	1	121	74	17639	0.00826446	0.00419525	0.0135135	0.0068598	Novel Fusion Transcripts	Sumo1
GO:0040007	growth	0.400555	0.562859	4	121	468	17639	0.0330579	0.0265321	0.00854701	0.0068598	Novel Fusion Transcripts	Col9a1,H3f3b,Pkm,Psap
GO:0044708	single-organism behavior	0.400555	0.562859	4	121	468	17639	0.0330579	0.0265321	0.00854701	0.0068598	Novel Fusion Transcripts	Hipk2,Lamb1,Pax6,Uchl1
GO:0031334	positive regulation of protein complex assembly	0.402028	0.563949	2	121	201	17639	0.0165289	0.0113952	0.00995025	0.0068598	Novel Fusion Transcripts	Clu,Sumo1
GO:2000021	regulation of ion homeostasis	0.402028	0.563949	2	121	201	17639	0.0165289	0.0113952	0.00995025	0.0068598	Novel Fusion Transcripts	Ank2,Capn3
GO:0050793	regulation of developmental process	0.402093	0.563949	18	121	2431	17639	0.14876	0.13782	0.00740436	0.0068598	Novel Fusion Transcripts	Bin1,Capn3,Caprin2,Clu,Eif4g2,Flna,Hipk2,Hmox1,Lgmn,Myl12a,Nedd4,Pax6,Pla2g16,Plxnb2,Prmt1,Sash1,Sparc,Tcp11
GO:0010639	negative regulation of organelle organization	0.402605	0.564309	3	121	334	17639	0.0247934	0.0189353	0.00898204	0.0068598	Novel Fusion Transcripts	H3f3b,Mapre1,Mcrs1
GO:0060395	SMAD protein signal transduction	0.4039	0.565409	1	121	75	17639	0.00826446	0.00425194	0.0133333	0.0068598	Novel Fusion Transcripts	Hipk2
GO:0001708	cell fate specification	0.4039	0.565409	1	121	75	17639	0.00826446	0.00425194	0.0133333	0.0068598	Novel Fusion Transcripts	Pax6
GO:0030031	cell projection assembly	0.406295	0.567685	3	121	336	17639	0.0247934	0.0190487	0.00892857	0.0068598	Novel Fusion Transcripts	Atxn10,Flna,Spata13
GO:0072521	purine-containing compound metabolic process	0.406295	0.567685	3	121	336	17639	0.0247934	0.0190487	0.00892857	0.0068598	Novel Fusion Transcripts	Atp6v1a,Mocs2,Pkm
GO:0032970	regulation of actin filament-based process	0.406295	0.567685	3	121	336	17639	0.0247934	0.0190487	0.00892857	0.0068598	Novel Fusion Transcripts	Ank2,Flna,Sumo1
GO:0018209	peptidyl-serine modification	0.40683	0.567718	2	121	203	17639	0.0165289	0.0115086	0.00985222	0.0068598	Novel Fusion Transcripts	Hipk2,Taf1
GO:0046578	regulation of Ras protein signal transduction	0.40683	0.567718	2	121	203	17639	0.0165289	0.0115086	0.00985222	0.0068598	Novel Fusion Transcripts	Arhgef9,Spata13
GO:0021675	nerve development	0.408007	0.567929	1	121	76	17639	0.00826446	0.00430863	0.0131579	0.0068598	Novel Fusion Transcripts	Rpl24
GO:0048477	oogenesis	0.408007	0.567929	1	121	76	17639	0.00826446	0.00430863	0.0131579	0.0068598	Novel Fusion Transcripts	H3f3b
GO:0048024	regulation of mRNA splicing, via spliceosome	0.408007	0.567929	1	121	76	17639	0.00826446	0.00430863	0.0131579	0.0068598	Novel Fusion Transcripts	Hnrnpl
GO:0051403	stress-activated MAPK cascade	0.408007	0.567929	1	121	76	17639	0.00826446	0.00430863	0.0131579	0.0068598	Novel Fusion Transcripts	Cryab
GO:0061448	connective tissue development	0.409225	0.56891	2	121	204	17639	0.0165289	0.0115653	0.00980392	0.0068598	Novel Fusion Transcripts	Amer1,Col9a1
GO:0016311	dephosphorylation	0.409225	0.56891	2	121	204	17639	0.0165289	0.0115653	0.00980392	0.0068598	Novel Fusion Transcripts	Inpp5a,Ppp5c
GO:0051254	positive regulation of RNA metabolic process	0.409863	0.569439	11	121	1450	17639	0.0909091	0.0822042	0.00758621	0.0068598	Novel Fusion Transcripts	Capn3,Caprin2,Hdgf,Hipk2,Hmgn3,Mllt10,Pax6,Shc1,Smarca2,Smarca5,Taf1
GO:0051146	striated muscle cell differentiation	0.411615	0.570738	2	121	205	17639	0.0165289	0.011622	0.0097561	0.0068598	Novel Fusion Transcripts	Capn3,Uchl1
GO:0016571	histone methylation	0.412085	0.570738	1	121	77	17639	0.00826446	0.00436533	0.012987	0.0068598	Novel Fusion Transcripts	Prmt1
GO:0032760	positive regulation of tumor necrosis factor production	0.412085	0.570738	1	121	77	17639	0.00826446	0.00436533	0.012987	0.0068598	Novel Fusion Transcripts	Clu
GO:0048524	positive regulation of viral process	0.412085	0.570738	1	121	77	17639	0.00826446	0.00436533	0.012987	0.0068598	Novel Fusion Transcripts	Ddb1
GO:1904035	regulation of epithelial cell apoptotic process	0.412085	0.570738	1	121	77	17639	0.00826446	0.00436533	0.012987	0.0068598	Novel Fusion Transcripts	Hmox1
GO:0006468	protein phosphorylation	0.412495	0.570949	6	121	752	17639	0.0495868	0.0426328	0.00797872	0.0068598	Novel Fusion Transcripts	Cryab,Hipk2,Nek9,Pik3r4,Shc1,Taf1
GO:0044403	symbiosis, encompassing mutualism through parasitism	0.414	0.572674	2	121	206	17639	0.0165289	0.0116787	0.00970874	0.0068598	Novel Fusion Transcripts	Ddb1,Tcp1
GO:0071456	cellular response to hypoxia	0.416136	0.574174	1	121	78	17639	0.00826446	0.00442202	0.0128205	0.0068598	Novel Fusion Transcripts	Mgarp
GO:1903557	positive regulation of tumor necrosis factor superfamily cytokine production	0.416136	0.574174	1	121	78	17639	0.00826446	0.00442202	0.0128205	0.0068598	Novel Fusion Transcripts	Clu
GO:0045685	regulation of glial cell differentiation	0.416136	0.574174	1	121	78	17639	0.00826446	0.00442202	0.0128205	0.0068598	Novel Fusion Transcripts	Bin1
GO:0010660	regulation of muscle cell apoptotic process	0.416136	0.574174	1	121	78	17639	0.00826446	0.00442202	0.0128205	0.0068598	Novel Fusion Transcripts	Hmox1
GO:0016197	endosomal transport	0.41638	0.574174	2	121	207	17639	0.0165289	0.0117354	0.00966184	0.0068598	Novel Fusion Transcripts	Flna,Pik3r4
GO:0061564	axon development	0.417324	0.575117	3	121	342	17639	0.0247934	0.0193889	0.00877193	0.0068598	Novel Fusion Transcripts	Pax6,Rpl24,Uchl1
GO:0006875	cellular metal ion homeostasis	0.41914	0.576903	4	121	480	17639	0.0330579	0.0272124	0.00833333	0.0068598	Novel Fusion Transcripts	Ank2,Aplp2,Capn3,Hmox1
GO:0010817	regulation of hormone levels	0.41914	0.576903	4	121	480	17639	0.0330579	0.0272124	0.00833333	0.0068598	Novel Fusion Transcripts	Cpq,Dkk3,Hmgn3,Pax6
GO:1903524	positive regulation of blood circulation	0.420159	0.577789	1	121	79	17639	0.00826446	0.00447871	0.0126582	0.0068598	Novel Fusion Transcripts	Shc1
GO:0007166	cell surface receptor signaling pathway	0.420305	0.577789	13	121	1745	17639	0.107438	0.0989285	0.00744986	0.0068598	Novel Fusion Transcripts	Amer1,Cdip1,Col4a1,Col4a5,Col4a6,Ddb1,Dkk3,Flna,Hipk2,Pax6,Plxnb2,Shc1,Zfp106
GO:1901615	organic hydroxy compound metabolic process	0.420986	0.578366	3	121	344	17639	0.0247934	0.0195022	0.00872093	0.0068598	Novel Fusion Transcripts	Aplp2,Cpq,Inpp5a
GO:0034249	negative regulation of cellular amide metabolic process	0.423492	0.581449	2	121	210	17639	0.0165289	0.0119054	0.00952381	0.0068598	Novel Fusion Transcripts	Caprin2,Clu
GO:2000026	regulation of multicellular organismal development	0.424312	0.582213	14	121	1892	17639	0.115702	0.107262	0.00739958	0.0068598	Novel Fusion Transcripts	Bin1,Capn3,Caprin2,Eif4g2,Flna,Hipk2,Hmox1,Nedd4,Pax6,Pla2g16,Plxnb2,Prmt1,Sash1,Sparc
GO:0007005	mitochondrion organization	0.424641	0.582304	3	121	346	17639	0.0247934	0.0196156	0.00867052	0.0068598	Novel Fusion Transcripts	Aars2,Cryaa,Mgarp
GO:0006066	alcohol metabolic process	0.425853	0.583245	2	121	211	17639	0.0165289	0.0119621	0.00947867	0.0068598	Novel Fusion Transcripts	Aplp2,Inpp5a
GO:0043406	positive regulation of MAP kinase activity	0.425853	0.583245	2	121	211	17639	0.0165289	0.0119621	0.00947867	0.0068598	Novel Fusion Transcripts	Sash1,Shc1
GO:0055072	iron ion homeostasis	0.428123	0.584305	1	121	81	17639	0.00826446	0.0045921	0.0123457	0.0068598	Novel Fusion Transcripts	Hmox1
GO:0072329	monocarboxylic acid catabolic process	0.428123	0.584305	1	121	81	17639	0.00826446	0.0045921	0.0123457	0.0068598	Novel Fusion Transcripts	Acat2
GO:0048525	negative regulation of viral process	0.428123	0.584305	1	121	81	17639	0.00826446	0.0045921	0.0123457	0.0068598	Novel Fusion Transcripts	Trim26
GO:0048663	neuron fate commitment	0.428123	0.584305	1	121	81	17639	0.00826446	0.0045921	0.0123457	0.0068598	Novel Fusion Transcripts	Pax6
GO:0018958	phenol-containing compound metabolic process	0.428123	0.584305	1	121	81	17639	0.00826446	0.0045921	0.0123457	0.0068598	Novel Fusion Transcripts	Cpq
GO:0090276	regulation of peptide hormone secretion	0.428209	0.584305	2	121	212	17639	0.0165289	0.0120188	0.00943396	0.0068598	Novel Fusion Transcripts	Hmgn3,Pax6
GO:0032412	regulation of ion transmembrane transporter activity	0.43056	0.587152	2	121	213	17639	0.0165289	0.0120755	0.00938967	0.0068598	Novel Fusion Transcripts	Ank2,Sumo1
GO:0006639	acylglycerol metabolic process	0.432064	0.588478	1	121	82	17639	0.00826446	0.00464879	0.0121951	0.0068598	Novel Fusion Transcripts	Pla2g16
GO:0060047	heart contraction	0.432064	0.588478	1	121	82	17639	0.00826446	0.00464879	0.0121951	0.0068598	Novel Fusion Transcripts	Ank2
GO:0036503	ERAD pathway	0.435978	0.591265	1	121	83	17639	0.00826446	0.00470548	0.0120482	0.0068598	Novel Fusion Transcripts	H13
GO:0036294	cellular response to decreased oxygen levels	0.435978	0.591265	1	121	83	17639	0.00826446	0.00470548	0.0120482	0.0068598	Novel Fusion Transcripts	Mgarp
GO:0006342	chromatin silencing	0.435978	0.591265	1	121	83	17639	0.00826446	0.00470548	0.0120482	0.0068598	Novel Fusion Transcripts	Smarca5
GO:0021872	forebrain generation of neurons	0.435978	0.591265	1	121	83	17639	0.00826446	0.00470548	0.0120482	0.0068598	Novel Fusion Transcripts	Pax6
GO:1905954	positive regulation of lipid localization	0.435978	0.591265	1	121	83	17639	0.00826446	0.00470548	0.0120482	0.0068598	Novel Fusion Transcripts	Acat2
GO:1903426	regulation of reactive oxygen species biosynthetic process	0.435978	0.591265	1	121	83	17639	0.00826446	0.00470548	0.0120482	0.0068598	Novel Fusion Transcripts	Clu
GO:0072091	regulation of stem cell proliferation	0.435978	0.591265	1	121	83	17639	0.00826446	0.00470548	0.0120482	0.0068598	Novel Fusion Transcripts	Pax6
GO:0048584	positive regulation of response to stimulus	0.436328	0.591378	14	121	1907	17639	0.115702	0.108113	0.00734137	0.0068598	Novel Fusion Transcripts	Amer1,Capn3,Caprin2,Clu,Flna,Hipk2,Hmox1,Ppp5c,Prmt1,Psap,Rpl11,Sash1,Shc1,Taf1
GO:0006469	negative regulation of protein kinase activity	0.437583	0.592717	2	121	216	17639	0.0165289	0.0122456	0.00925926	0.0068598	Novel Fusion Transcripts	Dnaja1,Uchl1
GO:0048638	regulation of developmental growth	0.439181	0.593992	3	121	354	17639	0.0247934	0.0200692	0.00847458	0.0068598	Novel Fusion Transcripts	Capn3,Eif4g2,Lgmn
GO:0030317	flagellated sperm motility	0.439865	0.593992	1	121	84	17639	0.00826446	0.00476217	0.0119048	0.0068598	Novel Fusion Transcripts	Dnaja1
GO:0045185	maintenance of protein location	0.439865	0.593992	1	121	84	17639	0.00826446	0.00476217	0.0119048	0.0068598	Novel Fusion Transcripts	Flna
GO:0045833	negative regulation of lipid metabolic process	0.439865	0.593992	1	121	84	17639	0.00826446	0.00476217	0.0119048	0.0068598	Novel Fusion Transcripts	Dkk3
GO:0006638	neutral lipid metabolic process	0.439865	0.593992	1	121	84	17639	0.00826446	0.00476217	0.0119048	0.0068598	Novel Fusion Transcripts	Pla2g16
GO:0002009	morphogenesis of an epithelium	0.440659	0.594702	4	121	494	17639	0.0330579	0.0280061	0.00809717	0.0068598	Novel Fusion Transcripts	Col4a1,Crygs,Flna,Plxnb2
GO:0009952	anterior/posterior pattern specification	0.442239	0.596471	2	121	218	17639	0.0165289	0.012359	0.00917431	0.0068598	Novel Fusion Transcripts	Hipk2,Pax6
GO:0030522	intracellular receptor signaling pathway	0.443726	0.597749	1	121	85	17639	0.00826446	0.00481887	0.0117647	0.0068598	Novel Fusion Transcripts	Dnaja1
GO:0016525	negative regulation of angiogenesis	0.443726	0.597749	1	121	85	17639	0.00826446	0.00481887	0.0117647	0.0068598	Novel Fusion Transcripts	Sparc
GO:0046394	carboxylic acid biosynthetic process	0.446874	0.599271	2	121	220	17639	0.0165289	0.0124724	0.00909091	0.0068598	Novel Fusion Transcripts	Lgsn,Pkm
GO:0016053	organic acid biosynthetic process	0.446874	0.599271	2	121	220	17639	0.0165289	0.0124724	0.00909091	0.0068598	Novel Fusion Transcripts	Lgsn,Pkm
GO:0022898	regulation of transmembrane transporter activity	0.446874	0.599271	2	121	220	17639	0.0165289	0.0124724	0.00909091	0.0068598	Novel Fusion Transcripts	Ank2,Sumo1
GO:0014066	regulation of phosphatidylinositol 3-kinase signaling	0.447561	0.599271	1	121	86	17639	0.00826446	0.00487556	0.0116279	0.0068598	Novel Fusion Transcripts	Cryba1
GO:0048259	regulation of receptor-mediated endocytosis	0.447561	0.599271	1	121	86	17639	0.00826446	0.00487556	0.0116279	0.0068598	Novel Fusion Transcripts	Clu
GO:0042990	regulation of transcription factor import into nucleus	0.447561	0.599271	1	121	86	17639	0.00826446	0.00487556	0.0116279	0.0068598	Novel Fusion Transcripts	Flna
GO:0003014	renal system process	0.447561	0.599271	1	121	86	17639	0.00826446	0.00487556	0.0116279	0.0068598	Novel Fusion Transcripts	Lgmn
GO:0061326	renal tubule development	0.447561	0.599271	1	121	86	17639	0.00826446	0.00487556	0.0116279	0.0068598	Novel Fusion Transcripts	Col4a1
GO:0032526	response to retinoic acid	0.447561	0.599271	1	121	86	17639	0.00826446	0.00487556	0.0116279	0.0068598	Novel Fusion Transcripts	Rpl36al
GO:0097722	sperm motility	0.447561	0.599271	1	121	86	17639	0.00826446	0.00487556	0.0116279	0.0068598	Novel Fusion Transcripts	Dnaja1
GO:0000003	reproduction	0.44831	0.599551	10	121	1350	17639	0.0826446	0.076535	0.00740741	0.0068598	Novel Fusion Transcripts	Aplp2,Dnaja1,H3f3b,Herc4,Lamb1,Osbp2,Psap,Tcp1,Tcp11,Tdrd7
GO:0022414	reproductive process	0.44831	0.599551	10	121	1350	17639	0.0826446	0.076535	0.00740741	0.0068598	Novel Fusion Transcripts	Aplp2,Dnaja1,H3f3b,Herc4,Lamb1,Osbp2,Psap,Tcp1,Tcp11,Tdrd7
GO:0001818	negative regulation of cytokine production	0.449184	0.599995	2	121	221	17639	0.0165289	0.0125291	0.00904977	0.0068598	Novel Fusion Transcripts	Cryba1,Hmox1
GO:0010506	regulation of autophagy	0.449184	0.599995	2	121	221	17639	0.0165289	0.0125291	0.00904977	0.0068598	Novel Fusion Transcripts	Eif4g2,Hmox1
GO:0051960	regulation of nervous system development	0.450612	0.601102	7	121	925	17639	0.0578512	0.0524406	0.00756757	0.0068598	Novel Fusion Transcripts	Bin1,Caprin2,Eif4g2,Flna,Nedd4,Pax6,Plxnb2
GO:0019722	calcium-mediated signaling	0.451369	0.601102	1	121	87	17639	0.00826446	0.00493225	0.0114943	0.0068598	Novel Fusion Transcripts	Ank2
GO:0045814	negative regulation of gene expression, epigenetic	0.451369	0.601102	1	121	87	17639	0.00826446	0.00493225	0.0114943	0.0068598	Novel Fusion Transcripts	Smarca5
GO:0034766	negative regulation of ion transmembrane transport	0.451369	0.601102	1	121	87	17639	0.00826446	0.00493225	0.0114943	0.0068598	Novel Fusion Transcripts	Sumo1
GO:0046683	response to organophosphorus	0.451369	0.601102	1	121	87	17639	0.00826446	0.00493225	0.0114943	0.0068598	Novel Fusion Transcripts	Taf1
GO:0010466	negative regulation of peptidase activity	0.453787	0.603174	2	121	223	17639	0.0165289	0.0126424	0.00896861	0.0068598	Novel Fusion Transcripts	Cryaa,Cryab
GO:2000116	regulation of cysteine-type endopeptidase activity	0.453787	0.603174	2	121	223	17639	0.0165289	0.0126424	0.00896861	0.0068598	Novel Fusion Transcripts	Cryaa,Cryab
GO:0043269	regulation of ion transport	0.453945	0.603174	5	121	644	17639	0.0413223	0.03651	0.00776398	0.0068598	Novel Fusion Transcripts	Ank2,Capn3,Flna,Nedd4,Sumo1
GO:0009108	coenzyme biosynthetic process	0.455151	0.603174	1	121	88	17639	0.00826446	0.00498894	0.0113636	0.0068598	Novel Fusion Transcripts	Mocs2
GO:0021782	glial cell development	0.455151	0.603174	1	121	88	17639	0.00826446	0.00498894	0.0113636	0.0068598	Novel Fusion Transcripts	Clu
GO:0003015	heart process	0.455151	0.603174	1	121	88	17639	0.00826446	0.00498894	0.0113636	0.0068598	Novel Fusion Transcripts	Ank2
GO:2000181	negative regulation of blood vessel morphogenesis	0.455151	0.603174	1	121	88	17639	0.00826446	0.00498894	0.0113636	0.0068598	Novel Fusion Transcripts	Sparc
GO:0002027	regulation of heart rate	0.455151	0.603174	1	121	88	17639	0.00826446	0.00498894	0.0113636	0.0068598	Novel Fusion Transcripts	Ank2
GO:0030900	forebrain development	0.455375	0.603174	3	121	363	17639	0.0247934	0.0205794	0.00826446	0.0068598	Novel Fusion Transcripts	Aplp2,Lamb1,Pax6
GO:0007610	behavior	0.457972	0.606042	5	121	647	17639	0.0413223	0.0366801	0.00772798	0.0068598	Novel Fusion Transcripts	Aplp2,Hipk2,Lamb1,Pax6,Uchl1
GO:0042493	response to drug	0.458369	0.606042	2	121	225	17639	0.0165289	0.0127558	0.00888889	0.0068598	Novel Fusion Transcripts	Gstm1,Srp14
GO:0071453	cellular response to oxygen levels	0.458907	0.606042	1	121	89	17639	0.00826446	0.00504564	0.011236	0.0068598	Novel Fusion Transcripts	Mgarp
GO:0045638	negative regulation of myeloid cell differentiation	0.458907	0.606042	1	121	89	17639	0.00826446	0.00504564	0.011236	0.0068598	Novel Fusion Transcripts	Prmt1
GO:0040014	regulation of multicellular organism growth	0.458907	0.606042	1	121	89	17639	0.00826446	0.00504564	0.011236	0.0068598	Novel Fusion Transcripts	Lgmn
GO:0016071	mRNA metabolic process	0.46044	0.606538	4	121	507	17639	0.0330579	0.0287431	0.00788955	0.0068598	Novel Fusion Transcripts	Flna,Hnrnpl,Hnrnpm,U2af1
GO:0044419	interspecies interaction between organisms	0.460651	0.606538	2	121	226	17639	0.0165289	0.0128125	0.00884956	0.0068598	Novel Fusion Transcripts	Ddb1,Tcp1
GO:0016042	lipid catabolic process	0.460651	0.606538	2	121	226	17639	0.0165289	0.0128125	0.00884956	0.0068598	Novel Fusion Transcripts	Acat2,Pla2g16
GO:0051054	positive regulation of DNA metabolic process	0.460651	0.606538	2	121	226	17639	0.0165289	0.0128125	0.00884956	0.0068598	Novel Fusion Transcripts	Shc1,Tcp1
GO:0051056	regulation of small GTPase mediated signal transduction	0.460651	0.606538	2	121	226	17639	0.0165289	0.0128125	0.00884956	0.0068598	Novel Fusion Transcripts	Arhgef9,Spata13
GO:0006915	apoptotic process	0.461498	0.60699	6	121	792	17639	0.0495868	0.0449005	0.00757576	0.0068598	Novel Fusion Transcripts	Cdip1,Clu,Cryaa,Cryab,Hipk2,Hmox1
GO:0016236	macroautophagy	0.462638	0.60699	1	121	90	17639	0.00826446	0.00510233	0.0111111	0.0068598	Novel Fusion Transcripts	Pik3r4
GO:0009116	nucleoside metabolic process	0.462638	0.60699	1	121	90	17639	0.00826446	0.00510233	0.0111111	0.0068598	Novel Fusion Transcripts	Mocs2
GO:0042476	odontogenesis	0.462638	0.60699	1	121	90	17639	0.00826446	0.00510233	0.0111111	0.0068598	Novel Fusion Transcripts	Lamb1
GO:0002028	regulation of sodium ion transport	0.462638	0.60699	1	121	90	17639	0.00826446	0.00510233	0.0111111	0.0068598	Novel Fusion Transcripts	Nedd4
GO:0060359	response to ammonium ion	0.462638	0.60699	1	121	90	17639	0.00826446	0.00510233	0.0111111	0.0068598	Novel Fusion Transcripts	Ppp5c
GO:0045665	negative regulation of neuron differentiation	0.465199	0.609989	2	121	228	17639	0.0165289	0.0129259	0.00877193	0.0068598	Novel Fusion Transcripts	Flna,Pax6
GO:0010927	cellular component assembly involved in morphogenesis	0.466343	0.610405	1	121	91	17639	0.00826446	0.00515902	0.010989	0.0068598	Novel Fusion Transcripts	Capn3
GO:0006006	glucose metabolic process	0.466343	0.610405	1	121	91	17639	0.00826446	0.00515902	0.010989	0.0068598	Novel Fusion Transcripts	Pkm
GO:0017015	regulation of transforming growth factor beta receptor signaling pathway	0.466343	0.610405	1	121	91	17639	0.00826446	0.00515902	0.010989	0.0068598	Novel Fusion Transcripts	Hipk2
GO:0030510	regulation of BMP signaling pathway	0.470023	0.613771	1	121	92	17639	0.00826446	0.00521572	0.0108696	0.0068598	Novel Fusion Transcripts	Hipk2
GO:0032231	regulation of actin filament bundle assembly	0.470023	0.613771	1	121	92	17639	0.00826446	0.00521572	0.0108696	0.0068598	Novel Fusion Transcripts	Flna
GO:0030516	regulation of axon extension	0.470023	0.613771	1	121	92	17639	0.00826446	0.00521572	0.0108696	0.0068598	Novel Fusion Transcripts	Eif4g2
GO:0016241	regulation of macroautophagy	0.470023	0.613771	1	121	92	17639	0.00826446	0.00521572	0.0108696	0.0068598	Novel Fusion Transcripts	Hmox1
GO:0030100	regulation of endocytosis	0.47198	0.615642	2	121	231	17639	0.0165289	0.013096	0.00865801	0.0068598	Novel Fusion Transcripts	Bin1,Clu
GO:0044702	single organism reproductive process	0.473593	0.615642	9	121	1233	17639	0.0743802	0.0699019	0.00729927	0.0068598	Novel Fusion Transcripts	Dnaja1,H3f3b,Herc4,Lamb1,Osbp2,Psap,Tcp1,Tcp11,Tdrd7
GO:0009798	axis specification	0.473677	0.615642	1	121	93	17639	0.00826446	0.00527241	0.0107527	0.0068598	Novel Fusion Transcripts	Pax6
GO:0034763	negative regulation of transmembrane transport	0.473677	0.615642	1	121	93	17639	0.00826446	0.00527241	0.0107527	0.0068598	Novel Fusion Transcripts	Sumo1
GO:0045639	positive regulation of myeloid cell differentiation	0.473677	0.615642	1	121	93	17639	0.00826446	0.00527241	0.0107527	0.0068598	Novel Fusion Transcripts	Prmt1
GO:1903844	regulation of cellular response to transforming growth factor beta stimulus	0.473677	0.615642	1	121	93	17639	0.00826446	0.00527241	0.0107527	0.0068598	Novel Fusion Transcripts	Hipk2
GO:0019218	regulation of steroid metabolic process	0.473677	0.615642	1	121	93	17639	0.00826446	0.00527241	0.0107527	0.0068598	Novel Fusion Transcripts	Dkk3
GO:0043401	steroid hormone mediated signaling pathway	0.473677	0.615642	1	121	93	17639	0.00826446	0.00527241	0.0107527	0.0068598	Novel Fusion Transcripts	Dnaja1
GO:0032409	regulation of transporter activity	0.474229	0.615997	2	121	232	17639	0.0165289	0.0131527	0.00862069	0.0068598	Novel Fusion Transcripts	Ank2,Sumo1
GO:0051051	negative regulation of transport	0.476996	0.618183	4	121	518	17639	0.0330579	0.0293667	0.00772201	0.0068598	Novel Fusion Transcripts	Cryab,Hmox1,Nedd4,Sumo1
GO:0048640	negative regulation of developmental growth	0.477307	0.618183	1	121	94	17639	0.00826446	0.0053291	0.0106383	0.0068598	Novel Fusion Transcripts	Lgmn
GO:1901343	negative regulation of vasculature development	0.477307	0.618183	1	121	94	17639	0.00826446	0.0053291	0.0106383	0.0068598	Novel Fusion Transcripts	Sparc
GO:0060021	palate development	0.477307	0.618183	1	121	94	17639	0.00826446	0.0053291	0.0106383	0.0068598	Novel Fusion Transcripts	Sumo1
GO:1903747	regulation of establishment of protein localization to mitochondrion	0.477307	0.618183	1	121	94	17639	0.00826446	0.0053291	0.0106383	0.0068598	Novel Fusion Transcripts	Dnaja1
GO:0008015	blood circulation	0.478421	0.618194	3	121	376	17639	0.0247934	0.0213164	0.00797872	0.0068598	Novel Fusion Transcripts	Ank2,Hmox1,Shc1
GO:0071363	cellular response to growth factor stimulus	0.478421	0.618194	3	121	376	17639	0.0247934	0.0213164	0.00797872	0.0068598	Novel Fusion Transcripts	Hipk2,Shc1,Sparc
GO:1901135	carbohydrate derivative metabolic process	0.478446	0.618194	6	121	806	17639	0.0495868	0.0456942	0.00744417	0.0068598	Novel Fusion Transcripts	Atp6v1a,Mocs2,Pgls,Pkm,Rpn1,Tkt
GO:0021700	developmental maturation	0.478709	0.618194	2	121	234	17639	0.0165289	0.0132661	0.00854701	0.0068598	Novel Fusion Transcripts	Bfsp1,Bfsp2
GO:0021537	telencephalon development	0.478709	0.618194	2	121	234	17639	0.0165289	0.0132661	0.00854701	0.0068598	Novel Fusion Transcripts	Lamb1,Pax6
GO:0001508	action potential	0.480912	0.619992	1	121	95	17639	0.00826446	0.00538579	0.0105263	0.0068598	Novel Fusion Transcripts	Ank2
GO:0001952	regulation of cell-matrix adhesion	0.480912	0.619992	1	121	95	17639	0.00826446	0.00538579	0.0105263	0.0068598	Novel Fusion Transcripts	Col16a1
GO:0033673	negative regulation of kinase activity	0.480941	0.619992	2	121	235	17639	0.0165289	0.0133228	0.00851064	0.0068598	Novel Fusion Transcripts	Dnaja1,Uchl1
GO:0007264	small GTPase mediated signal transduction	0.483167	0.622036	2	121	236	17639	0.0165289	0.0133794	0.00847458	0.0068598	Novel Fusion Transcripts	Arhgef9,Hmox1
GO:0044282	small molecule catabolic process	0.483167	0.622036	2	121	236	17639	0.0165289	0.0133794	0.00847458	0.0068598	Novel Fusion Transcripts	Acat2,Inpp5a
GO:0031032	actomyosin structure organization	0.484492	0.622036	1	121	96	17639	0.00826446	0.00544249	0.0104167	0.0068598	Novel Fusion Transcripts	Capn3
GO:0060349	bone morphogenesis	0.484492	0.622036	1	121	96	17639	0.00826446	0.00544249	0.0104167	0.0068598	Novel Fusion Transcripts	Col9a1
GO:0034614	cellular response to reactive oxygen species	0.484492	0.622036	1	121	96	17639	0.00826446	0.00544249	0.0104167	0.0068598	Novel Fusion Transcripts	Crygd
GO:2000379	positive regulation of reactive oxygen species metabolic process	0.484492	0.622036	1	121	96	17639	0.00826446	0.00544249	0.0104167	0.0068598	Novel Fusion Transcripts	Clu
GO:0043467	regulation of generation of precursor metabolites and energy	0.484492	0.622036	1	121	96	17639	0.00826446	0.00544249	0.0104167	0.0068598	Novel Fusion Transcripts	Trap1
GO:0034641	cellular nitrogen compound metabolic process	0.485045	0.622386	29	121	4142	17639	0.239669	0.234821	0.00700145	0.0068598	Novel Fusion Transcripts	Aars2,Atp6v1a,Chd4,Cpq,Ddb1,Eif4g2,Eif5b,Ewsr1,Flna,Gstm1,Hdgf,Hipk2,Hmox1,Hnrnpl,Hnrnpm,Mcrs1,Mocs2,Pax6,Pgls,Pkm,Ptov1,Rpl10,Rpl11,Rpl24,Smarca2,Smarca5,Taf1,Tkt,U2af1
GO:0045944	positive regulation of transcription from RNA polymerase II promoter	0.485905	0.623128	8	121	1101	17639	0.0661157	0.0624185	0.00726612	0.0068598	Novel Fusion Transcripts	Caprin2,Hdgf,Hipk2,Hmgn3,Mllt10,Pax6,Smarca2,Taf1
GO:0010467	gene expression	0.487099	0.624024	21	121	2985	17639	0.173554	0.169227	0.00703518	0.0068598	Novel Fusion Transcripts	Aars2,Chd4,Eif4g2,Eif5b,Ewsr1,Flna,Hdgf,Hipk2,Hnrnpl,Hnrnpm,Lgmn,Mcrs1,Pax6,Ptov1,Rpl10,Rpl11,Rpl24,Smarca2,Smarca5,Taf1,U2af1
GO:0003013	circulatory system process	0.487167	0.624024	3	121	381	17639	0.0247934	0.0215999	0.00787402	0.0068598	Novel Fusion Transcripts	Ank2,Hmox1,Shc1
GO:0009953	dorsal/ventral pattern formation	0.488047	0.62407	1	121	97	17639	0.00826446	0.00549918	0.0103093	0.0068598	Novel Fusion Transcripts	Pax6
GO:0034101	erythrocyte homeostasis	0.488047	0.62407	1	121	97	17639	0.00826446	0.00549918	0.0103093	0.0068598	Novel Fusion Transcripts	Hmox1
GO:0007156	homophilic cell adhesion via plasma membrane adhesion molecules	0.488047	0.62407	1	121	97	17639	0.00826446	0.00549918	0.0103093	0.0068598	Novel Fusion Transcripts	Plxnb2
GO:0071704	organic substance metabolic process	0.489503	0.62557	54	121	7781	17639	0.446281	0.441125	0.00693998	0.0068598	Novel Fusion Transcripts	Aars2,Acat2,Aplp2,Atp6v1a,Capn3,Chd4,Cpq,Cryab,Ddb1,Eif4g2,Eif5b,Ewsr1,Flna,Gstm1,H13,Hdgf,Herc4,Hipk2,Hmgn3,Hmox1,Hnrnpl,Hnrnpm,Inpp5a,Lgmn,Lgsn,Mcrs1,Metap1,Mocs2,Nedd4,Nek9,P4ha1,Pax6,Pgls,Pik3r4,Pkm,Pla2g16,Ppp5c,Prmt1,Psap,Psmd12,Ptov1,Rpl10,Rpl11,Rpl24,Rpn1,Sash1,Shc1,Smarca2,Smarca5,Sumo1,Taf1,Tkt,U2af1,Uchl1
GO:2001237	negative regulation of extrinsic apoptotic signaling pathway	0.491579	0.626777	1	121	98	17639	0.00826446	0.00555587	0.0102041	0.0068598	Novel Fusion Transcripts	Hmox1
GO:0043473	pigmentation	0.491579	0.626777	1	121	98	17639	0.00826446	0.00555587	0.0102041	0.0068598	Novel Fusion Transcripts	Sparc
GO:0019233	sensory perception of pain	0.491579	0.626777	1	121	98	17639	0.00826446	0.00555587	0.0102041	0.0068598	Novel Fusion Transcripts	Uchl1
GO:0021510	spinal cord development	0.491579	0.626777	1	121	98	17639	0.00826446	0.00555587	0.0102041	0.0068598	Novel Fusion Transcripts	Pax6
GO:0008203	cholesterol metabolic process	0.495086	0.630161	1	121	99	17639	0.00826446	0.00561256	0.010101	0.0068598	Novel Fusion Transcripts	Aplp2
GO:0001936	regulation of endothelial cell proliferation	0.495086	0.630161	1	121	99	17639	0.00826446	0.00561256	0.010101	0.0068598	Novel Fusion Transcripts	Sparc
GO:0014074	response to purine-containing compound	0.495086	0.630161	1	121	99	17639	0.00826446	0.00561256	0.010101	0.0068598	Novel Fusion Transcripts	Taf1
GO:0005975	carbohydrate metabolic process	0.495844	0.630763	3	121	386	17639	0.0247934	0.0218833	0.00777202	0.0068598	Novel Fusion Transcripts	Inpp5a,Pgls,Pkm
GO:0030010	establishment of cell polarity	0.498569	0.633503	1	121	100	17639	0.00826446	0.00566926	0.01	0.0068598	Novel Fusion Transcripts	Pax6
GO:0010508	positive regulation of autophagy	0.498569	0.633503	1	121	100	17639	0.00826446	0.00566926	0.01	0.0068598	Novel Fusion Transcripts	Hmox1
GO:0014070	response to organic cyclic compound	0.499063	0.633698	5	121	678	17639	0.0413223	0.0384376	0.00737463	0.0068598	Novel Fusion Transcripts	Dnaja1,Hmox1,Mgarp,Ppp5c,Taf1
GO:0006397	mRNA processing	0.499294	0.633698	3	121	388	17639	0.0247934	0.0219967	0.00773196	0.0068598	Novel Fusion Transcripts	Hnrnpl,Hnrnpm,U2af1
GO:0090287	regulation of cellular response to growth factor stimulus	0.500763	0.635028	2	121	244	17639	0.0165289	0.013833	0.00819672	0.0068598	Novel Fusion Transcripts	Hipk2,Nedd4
GO:0070848	response to growth factor	0.501015	0.635028	3	121	389	17639	0.0247934	0.0220534	0.00771208	0.0068598	Novel Fusion Transcripts	Hipk2,Shc1,Sparc
GO:0090087	regulation of peptide transport	0.501202	0.635028	6	121	825	17639	0.0495868	0.0467714	0.00727273	0.0068598	Novel Fusion Transcripts	Dnaja1,Dnajc1,Flna,Hmgn3,Hnrnpm,Pax6
GO:0006865	amino acid transport	0.502028	0.635348	1	121	101	17639	0.00826446	0.00572595	0.00990099	0.0068598	Novel Fusion Transcripts	Slc38a10
GO:0002274	myeloid leukocyte activation	0.502028	0.635348	1	121	101	17639	0.00826446	0.00572595	0.00990099	0.0068598	Novel Fusion Transcripts	Clu
GO:1903047	mitotic cell cycle process	0.502733	0.635877	3	121	390	17639	0.0247934	0.0221101	0.00769231	0.0068598	Novel Fusion Transcripts	Flna,Pax6,Rpl24
GO:0007162	negative regulation of cell adhesion	0.505102	0.637606	2	121	246	17639	0.0165289	0.0139464	0.00813008	0.0068598	Novel Fusion Transcripts	Lamb1,Plxnb2
GO:0015718	monocarboxylic acid transport	0.505464	0.637606	1	121	102	17639	0.00826446	0.00578264	0.00980392	0.0068598	Novel Fusion Transcripts	Mip
GO:0090101	negative regulation of transmembrane receptor protein serine/threonine kinase signaling pathway	0.505464	0.637606	1	121	102	17639	0.00826446	0.00578264	0.00980392	0.0068598	Novel Fusion Transcripts	Hipk2
GO:0016579	protein deubiquitination	0.505464	0.637606	1	121	102	17639	0.00826446	0.00578264	0.00980392	0.0068598	Novel Fusion Transcripts	Uchl1
GO:0080134	regulation of response to stress	0.505539	0.637606	8	121	1120	17639	0.0661157	0.0634957	0.00714286	0.0068598	Novel Fusion Transcripts	Capn3,Clu,Dnaja1,Hipk2,Prmt1,Psap,Sash1,Trap1
GO:0045935	positive regulation of nucleobase-containing compound metabolic process	0.505927	0.637733	12	121	1703	17639	0.0991736	0.0965474	0.00704639	0.0068598	Novel Fusion Transcripts	Capn3,Caprin2,Hdgf,Hipk2,Hmgn3,Mllt10,Pax6,Shc1,Smarca2,Smarca5,Taf1,Tcp1
GO:0060271	cilium assembly	0.507263	0.639053	2	121	247	17639	0.0165289	0.0140031	0.00809717	0.0068598	Novel Fusion Transcripts	Atxn10,Flna
GO:0042391	regulation of membrane potential	0.507869	0.639454	3	121	393	17639	0.0247934	0.0222802	0.00763359	0.0068598	Novel Fusion Transcripts	Ank2,Flna,Sumo1
GO:0042307	positive regulation of protein import into nucleus	0.508876	0.639994	1	121	103	17639	0.00826446	0.00583933	0.00970874	0.0068598	Novel Fusion Transcripts	Flna
GO:1902652	secondary alcohol metabolic process	0.508876	0.639994	1	121	103	17639	0.00826446	0.00583933	0.00970874	0.0068598	Novel Fusion Transcripts	Aplp2
GO:0048667	cell morphogenesis involved in neuron differentiation	0.511278	0.64207	3	121	395	17639	0.0247934	0.0223936	0.00759494	0.0068598	Novel Fusion Transcripts	Pax6,Rpl24,Uchl1
GO:0007160	cell-matrix adhesion	0.512265	0.64207	1	121	104	17639	0.00826446	0.00589603	0.00961538	0.0068598	Novel Fusion Transcripts	Nid1
GO:0071356	cellular response to tumor necrosis factor	0.512265	0.64207	1	121	104	17639	0.00826446	0.00589603	0.00961538	0.0068598	Novel Fusion Transcripts	Cdip1
GO:0035637	multicellular organismal signaling	0.512265	0.64207	1	121	104	17639	0.00826446	0.00589603	0.00961538	0.0068598	Novel Fusion Transcripts	Ank2
GO:0035966	response to topologically incorrect protein	0.512265	0.64207	1	121	104	17639	0.00826446	0.00589603	0.00961538	0.0068598	Novel Fusion Transcripts	Clu
GO:0006941	striated muscle contraction	0.512265	0.64207	1	121	104	17639	0.00826446	0.00589603	0.00961538	0.0068598	Novel Fusion Transcripts	Ank2
GO:0016310	phosphorylation	0.515025	0.644829	7	121	983	17639	0.0578512	0.0557288	0.00712106	0.0068598	Novel Fusion Transcripts	Cryab,Hipk2,Nek9,Pik3r4,Pkm,Shc1,Taf1
GO:1901216	positive regulation of neuron death	0.515631	0.644829	1	121	105	17639	0.00826446	0.00595272	0.00952381	0.0068598	Novel Fusion Transcripts	Clu
GO:0032006	regulation of TOR signaling	0.515631	0.644829	1	121	105	17639	0.00826446	0.00595272	0.00952381	0.0068598	Novel Fusion Transcripts	Cryba1
GO:0008033	tRNA processing	0.515631	0.644829	1	121	105	17639	0.00826446	0.00595272	0.00952381	0.0068598	Novel Fusion Transcripts	Aars2
GO:0003007	heart morphogenesis	0.517975	0.646092	2	121	252	17639	0.0165289	0.0142865	0.00793651	0.0068598	Novel Fusion Transcripts	Flna,Nedd4
GO:0043588	skin development	0.517975	0.646092	2	121	252	17639	0.0165289	0.0142865	0.00793651	0.0068598	Novel Fusion Transcripts	Pax6,Ppl
GO:0007093	mitotic cell cycle checkpoint	0.518973	0.646092	1	121	106	17639	0.00826446	0.00600941	0.00943396	0.0068598	Novel Fusion Transcripts	Rpl24
GO:0042552	myelination	0.518973	0.646092	1	121	106	17639	0.00826446	0.00600941	0.00943396	0.0068598	Novel Fusion Transcripts	Clu
GO:0015850	organic hydroxy compound transport	0.518973	0.646092	1	121	106	17639	0.00826446	0.00600941	0.00943396	0.0068598	Novel Fusion Transcripts	Mip
GO:0090100	positive regulation of transmembrane receptor protein serine/threonine kinase signaling pathway	0.518973	0.646092	1	121	106	17639	0.00826446	0.00600941	0.00943396	0.0068598	Novel Fusion Transcripts	Hipk2
GO:2000106	regulation of leukocyte apoptotic process	0.518973	0.646092	1	121	106	17639	0.00826446	0.00600941	0.00943396	0.0068598	Novel Fusion Transcripts	Tcp1
GO:0007034	vacuolar transport	0.518973	0.646092	1	121	106	17639	0.00826446	0.00600941	0.00943396	0.0068598	Novel Fusion Transcripts	Pik3r4
GO:0006281	DNA repair	0.519747	0.646693	3	121	400	17639	0.0247934	0.022677	0.0075	0.0068598	Novel Fusion Transcripts	Ddb1,Mcrs1,Smarca5
GO:0001822	kidney development	0.522217	0.647678	2	121	254	17639	0.0165289	0.0143999	0.00787402	0.0068598	Novel Fusion Transcripts	Amer1,Nid1
GO:0016482	cytosolic transport	0.522293	0.647678	1	121	107	17639	0.00826446	0.0060661	0.00934579	0.0068598	Novel Fusion Transcripts	Flna
GO:0046434	organophosphate catabolic process	0.522293	0.647678	1	121	107	17639	0.00826446	0.0060661	0.00934579	0.0068598	Novel Fusion Transcripts	Inpp5a
GO:0090277	positive regulation of peptide hormone secretion	0.522293	0.647678	1	121	107	17639	0.00826446	0.0060661	0.00934579	0.0068598	Novel Fusion Transcripts	Pax6
GO:0032368	regulation of lipid transport	0.522293	0.647678	1	121	107	17639	0.00826446	0.0060661	0.00934579	0.0068598	Novel Fusion Transcripts	Acat2
GO:0050684	regulation of mRNA processing	0.522293	0.647678	1	121	107	17639	0.00826446	0.0060661	0.00934579	0.0068598	Novel Fusion Transcripts	Hnrnpl
GO:0070201	regulation of establishment of protein localization	0.523623	0.648965	6	121	844	17639	0.0495868	0.0478485	0.007109	0.0068598	Novel Fusion Transcripts	Dnaja1,Dnajc1,Flna,Hmgn3,Hnrnpm,Tcp1
GO:0055065	metal ion homeostasis	0.525446	0.649948	4	121	551	17639	0.0330579	0.0312376	0.00725953	0.0068598	Novel Fusion Transcripts	Ank2,Aplp2,Capn3,Hmox1
GO:0009451	RNA modification	0.52559	0.649948	1	121	108	17639	0.00826446	0.0061228	0.00925926	0.0068598	Novel Fusion Transcripts	Aars2
GO:0071560	cellular response to transforming growth factor beta stimulus	0.52559	0.649948	1	121	108	17639	0.00826446	0.0061228	0.00925926	0.0068598	Novel Fusion Transcripts	Hipk2
GO:0061387	regulation of extent of cell growth	0.52559	0.649948	1	121	108	17639	0.00826446	0.0061228	0.00925926	0.0068598	Novel Fusion Transcripts	Eif4g2
GO:0071496	cellular response to external stimulus	0.526434	0.650306	2	121	256	17639	0.0165289	0.0145133	0.0078125	0.0068598	Novel Fusion Transcripts	Hnrnpl,Pik3r4
GO:0071407	cellular response to organic cyclic compound	0.526466	0.650306	3	121	404	17639	0.0247934	0.0229038	0.00742574	0.0068598	Novel Fusion Transcripts	Dnaja1,Mgarp,Taf1
GO:0044271	cellular nitrogen compound biosynthetic process	0.527391	0.650729	18	121	2607	17639	0.14876	0.147797	0.00690449	0.0068598	Novel Fusion Transcripts	Aars2,Chd4,Eif4g2,Eif5b,Ewsr1,Flna,Hdgf,Hipk2,Mcrs1,Pax6,Pkm,Ptov1,Rpl10,Rpl11,Rpl24,Smarca2,Smarca5,Taf1
GO:0030003	cellular cation homeostasis	0.528316	0.650729	4	121	553	17639	0.0330579	0.031351	0.00723327	0.0068598	Novel Fusion Transcripts	Ank2,Aplp2,Capn3,Hmox1
GO:0008366	axon ensheathment	0.528864	0.650729	1	121	109	17639	0.00826446	0.00617949	0.00917431	0.0068598	Novel Fusion Transcripts	Clu
GO:0007272	ensheathment of neurons	0.528864	0.650729	1	121	109	17639	0.00826446	0.00617949	0.00917431	0.0068598	Novel Fusion Transcripts	Clu
GO:0070661	leukocyte proliferation	0.528864	0.650729	1	121	109	17639	0.00826446	0.00617949	0.00917431	0.0068598	Novel Fusion Transcripts	Clu
GO:0006665	sphingolipid metabolic process	0.528864	0.650729	1	121	109	17639	0.00826446	0.00617949	0.00917431	0.0068598	Novel Fusion Transcripts	Psap
GO:0016125	sterol metabolic process	0.528864	0.650729	1	121	109	17639	0.00826446	0.00617949	0.00917431	0.0068598	Novel Fusion Transcripts	Aplp2
GO:0044238	primary metabolic process	0.529525	0.65118	51	121	7424	17639	0.421488	0.420886	0.00686961	0.0068598	Novel Fusion Transcripts	Aars2,Acat2,Aplp2,Atp6v1a,Capn3,Chd4,Cpq,Cryab,Ddb1,Eif4g2,Eif5b,Ewsr1,Flna,H13,Hdgf,Herc4,Hipk2,Hnrnpl,Hnrnpm,Inpp5a,Lgmn,Lgsn,Mcrs1,Metap1,Mocs2,Nedd4,Nek9,P4ha1,Pax6,Pgls,Pik3r4,Pkm,Pla2g16,Ppp5c,Prmt1,Psap,Psmd12,Ptov1,Rpl10,Rpl11,Rpl24,Rpn1,Sash1,Shc1,Smarca2,Smarca5,Sumo1,Taf1,Tkt,U2af1,Uchl1
GO:0022402	cell cycle process	0.531354	0.652196	5	121	703	17639	0.0413223	0.0398549	0.00711238	0.0068598	Novel Fusion Transcripts	Capn3,Chd4,Flna,Pax6,Rpl24
GO:0031346	positive regulation of cell projection organization	0.531472	0.652196	3	121	407	17639	0.0247934	0.0230739	0.00737101	0.0068598	Novel Fusion Transcripts	Caprin2,Eif4g2,Plxnb2
GO:0000187	activation of MAPK activity	0.532116	0.652196	1	121	110	17639	0.00826446	0.00623618	0.00909091	0.0068598	Novel Fusion Transcripts	Shc1
GO:1901657	glycosyl compound metabolic process	0.532116	0.652196	1	121	110	17639	0.00826446	0.00623618	0.00909091	0.0068598	Novel Fusion Transcripts	Mocs2
GO:0009152	purine ribonucleotide biosynthetic process	0.532116	0.652196	1	121	110	17639	0.00826446	0.00623618	0.00909091	0.0068598	Novel Fusion Transcripts	Pkm
GO:0048771	tissue remodeling	0.532116	0.652196	1	121	110	17639	0.00826446	0.00623618	0.00909091	0.0068598	Novel Fusion Transcripts	Flna
GO:0007611	learning or memory	0.532713	0.652566	2	121	259	17639	0.0165289	0.0146834	0.00772201	0.0068598	Novel Fusion Transcripts	Lamb1,Pax6
GO:0043085	positive regulation of catalytic activity	0.533449	0.653106	7	121	1000	17639	0.0578512	0.0566926	0.007	0.0068598	Novel Fusion Transcripts	Bin1,Clu,Pik3r4,Sash1,Shc1,Sumo1,Tcp1
GO:0046546	development of primary male sexual characteristics	0.535346	0.653623	1	121	111	17639	0.00826446	0.00629287	0.00900901	0.0068598	Novel Fusion Transcripts	H3f3b
GO:0008584	male gonad development	0.535346	0.653623	1	121	111	17639	0.00826446	0.00629287	0.00900901	0.0068598	Novel Fusion Transcripts	H3f3b
GO:0006275	regulation of DNA replication	0.535346	0.653623	1	121	111	17639	0.00826446	0.00629287	0.00900901	0.0068598	Novel Fusion Transcripts	Shc1
GO:0043484	regulation of RNA splicing	0.535346	0.653623	1	121	111	17639	0.00826446	0.00629287	0.00900901	0.0068598	Novel Fusion Transcripts	Hnrnpl
GO:0071559	response to transforming growth factor beta	0.535346	0.653623	1	121	111	17639	0.00826446	0.00629287	0.00900901	0.0068598	Novel Fusion Transcripts	Hipk2
GO:0008213	protein alkylation	0.538554	0.656816	1	121	112	17639	0.00826446	0.00634957	0.00892857	0.0068598	Novel Fusion Transcripts	Prmt1
GO:0006479	protein methylation	0.538554	0.656816	1	121	112	17639	0.00826446	0.00634957	0.00892857	0.0068598	Novel Fusion Transcripts	Prmt1
GO:0007049	cell cycle	0.539093	0.657112	8	121	1153	17639	0.0661157	0.0653665	0.00693842	0.0068598	Novel Fusion Transcripts	Capn3,Chd4,Flna,Mapre1,Nek9,Pax6,Rpl24,Taf1
GO:0000280	nuclear division	0.540997	0.659071	2	121	263	17639	0.0165289	0.0149101	0.00760456	0.0068598	Novel Fusion Transcripts	Flna,Rpl24
GO:0045860	positive regulation of protein kinase activity	0.541396	0.659194	3	121	413	17639	0.0247934	0.023414	0.00726392	0.0068598	Novel Fusion Transcripts	Clu,Sash1,Shc1
GO:0098656	anion transmembrane transport	0.544903	0.662257	1	121	114	17639	0.00826446	0.00646295	0.00877193	0.0068598	Novel Fusion Transcripts	Slc38a10
GO:0001843	neural tube closure	0.544903	0.662257	1	121	114	17639	0.00826446	0.00646295	0.00877193	0.0068598	Novel Fusion Transcripts	Plxnb2
GO:0010565	regulation of cellular ketone metabolic process	0.544903	0.662257	1	121	114	17639	0.00826446	0.00646295	0.00877193	0.0068598	Novel Fusion Transcripts	Dkk3
GO:0051241	negative regulation of multicellular organismal process	0.545107	0.662257	8	121	1159	17639	0.0661157	0.0657067	0.0069025	0.0068598	Novel Fusion Transcripts	Capn3,Cryba1,Flna,Hmox1,Lgmn,Pax6,Prmt1,Sparc
GO:1903305	regulation of regulated secretory pathway	0.548045	0.665098	1	121	115	17639	0.00826446	0.00651964	0.00869565	0.0068598	Novel Fusion Transcripts	Hmox1
GO:0060606	tube closure	0.548045	0.665098	1	121	115	17639	0.00826446	0.00651964	0.00869565	0.0068598	Novel Fusion Transcripts	Plxnb2
GO:0006873	cellular ion homeostasis	0.549573	0.666587	4	121	568	17639	0.0330579	0.0322014	0.00704225	0.0068598	Novel Fusion Transcripts	Ank2,Aplp2,Capn3,Hmox1
GO:0002698	negative regulation of immune effector process	0.551166	0.667788	1	121	116	17639	0.00826446	0.00657634	0.00862069	0.0068598	Novel Fusion Transcripts	Hmox1
GO:0031098	stress-activated protein kinase signaling cascade	0.551166	0.667788	1	121	116	17639	0.00826446	0.00657634	0.00862069	0.0068598	Novel Fusion Transcripts	Cryab
GO:0006396	RNA processing	0.551542	0.667879	5	121	719	17639	0.0413223	0.0407619	0.0069541	0.0068598	Novel Fusion Transcripts	Aars2,Hnrnpl,Hnrnpm,Rpl11,U2af1
GO:0033138	positive regulation of peptidyl-serine phosphorylation	0.554265	0.670443	1	121	117	17639	0.00826446	0.00663303	0.00854701	0.0068598	Novel Fusion Transcripts	Caprin2
GO:0009260	ribonucleotide biosynthetic process	0.554265	0.670443	1	121	117	17639	0.00826446	0.00663303	0.00854701	0.0068598	Novel Fusion Transcripts	Pkm
GO:0052548	regulation of endopeptidase activity	0.555252	0.67127	2	121	270	17639	0.0165289	0.015307	0.00740741	0.0068598	Novel Fusion Transcripts	Cryaa,Cryab
GO:0044782	cilium organization	0.557263	0.673334	2	121	271	17639	0.0165289	0.0153637	0.00738007	0.0068598	Novel Fusion Transcripts	Atxn10,Flna
GO:0044237	cellular metabolic process	0.557912	0.673751	49	121	7189	17639	0.404959	0.407563	0.00681597	0.0068598	Novel Fusion Transcripts	Aars2,Acat2,Atp6v1a,Chd4,Cpq,Cryab,Ddb1,Eif4g2,Eif5b,Ewsr1,Flna,Gstm1,Hdgf,Herc4,Hipk2,Hmox1,Hnrnpl,Hnrnpm,Inpp5a,Lgmn,Lgsn,Mcrs1,Mocs2,Nedd4,Nek9,P4ha1,Pax6,Pgls,Pik3r4,Pkm,Pla2g16,Ppp5c,Prmt1,Psap,Psmd12,Ptov1,Rpl10,Rpl11,Rpl24,Rpn1,Sash1,Shc1,Smarca2,Smarca5,Sumo1,Taf1,Tkt,U2af1,Uchl1
GO:0032880	regulation of protein localization	0.558998	0.674286	7	121	1024	17639	0.0578512	0.0580532	0.00683594	0.0068598	Novel Fusion Transcripts	Dnaja1,Dnajc1,Flna,Hmgn3,Hnrnpm,Mcrs1,Tcp1
GO:0008544	epidermis development	0.559268	0.674286	2	121	272	17639	0.0165289	0.0154204	0.00735294	0.0068598	Novel Fusion Transcripts	Pax6,Ppl
GO:0070372	regulation of ERK1 and ERK2 cascade	0.559268	0.674286	2	121	272	17639	0.0165289	0.0154204	0.00735294	0.0068598	Novel Fusion Transcripts	Cryba1,Shc1
GO:0022612	gland morphogenesis	0.5604	0.674398	1	121	119	17639	0.00826446	0.00674641	0.00840336	0.0068598	Novel Fusion Transcripts	Pax6
GO:0072006	nephron development	0.5604	0.674398	1	121	119	17639	0.00826446	0.00674641	0.00840336	0.0068598	Novel Fusion Transcripts	Nid1
GO:0006164	purine nucleotide biosynthetic process	0.5604	0.674398	1	121	119	17639	0.00826446	0.00674641	0.00840336	0.0068598	Novel Fusion Transcripts	Pkm
GO:0001775	cell activation	0.560709	0.674398	4	121	576	17639	0.0330579	0.0326549	0.00694444	0.0068598	Novel Fusion Transcripts	Clu,Flna,Metap1,Nedd4
GO:0006820	anion transport	0.560882	0.674398	3	121	425	17639	0.0247934	0.0240943	0.00705882	0.0068598	Novel Fusion Transcripts	Mip,Psap,Slc38a10
GO:0002262	myeloid cell homeostasis	0.563436	0.676734	1	121	120	17639	0.00826446	0.00680311	0.00833333	0.0068598	Novel Fusion Transcripts	Hmox1
GO:0046824	positive regulation of nucleocytoplasmic transport	0.563436	0.676734	1	121	120	17639	0.00826446	0.00680311	0.00833333	0.0068598	Novel Fusion Transcripts	Flna
GO:0009755	hormone-mediated signaling pathway	0.566452	0.678517	1	121	121	17639	0.00826446	0.0068598	0.00826446	0.0068598	Novel Fusion Transcripts	Dnaja1
GO:0035264	multicellular organism growth	0.566452	0.678517	1	121	121	17639	0.00826446	0.0068598	0.00826446	0.0068598	Novel Fusion Transcripts	H3f3b
GO:0001649	osteoblast differentiation	0.566452	0.678517	1	121	121	17639	0.00826446	0.0068598	0.00826446	0.0068598	Novel Fusion Transcripts	H3f3b
GO:0014020	primary neural tube formation	0.566452	0.678517	1	121	121	17639	0.00826446	0.0068598	0.00826446	0.0068598	Novel Fusion Transcripts	Plxnb2
GO:0070646	protein modification by small protein removal	0.566452	0.678517	1	121	121	17639	0.00826446	0.0068598	0.00826446	0.0068598	Novel Fusion Transcripts	Uchl1
GO:0009987	cellular process	0.566834	0.678609	98	121	14304	17639	0.809917	0.81093	0.00685123	0.0068598	Novel Fusion Transcripts	Aars2,Acat2,Amer1,Ank2,Aplp2,Arhgef9,Atp6v1a,Atxn10,Bfsp1,Bfsp2,Bin1,Capn3,Caprin2,Cdip1,Chd4,Clu,Col16a1,Col4a1,Col4a5,Col4a6,Copg1,Cpq,Cryaa,Cryab,Crygb,Crygd,Ddb1,Dkk3,Dnaja1,Dnajc1,Eif4g2,Eif5b,Ewsr1,Flna,Ftx,Fus,Gstm1,H13,H3f3b,Hdgf,Herc4,Hipk2,Hmgn3,Hmox1,Hnrnpl,Hnrnpm,Inpp5a,Lamb1,Lgmn,Lgsn,Mapre1,Mcrs1,Metap1,Mgarp,Mip,Mocs2,Myl12a,Nap1l4,Nedd4,Nek9,Nid1,Osbp2,P4ha1,Pax6,Pdia6,Pgls,Pik3r4…
GO:0046883	regulation of hormone secretion	0.567222	0.678706	2	121	276	17639	0.0165289	0.0156471	0.00724638	0.0068598	Novel Fusion Transcripts	Hmgn3,Pax6
GO:0043170	macromolecule metabolic process	0.568302	0.679632	42	121	6188	17639	0.347107	0.350814	0.00678733	0.0068598	Novel Fusion Transcripts	Aars2,Capn3,Chd4,Cpq,Cryab,Ddb1,Eif4g2,Eif5b,Ewsr1,Flna,H13,Hdgf,Herc4,Hipk2,Hmgn3,Hnrnpl,Hnrnpm,Lgmn,Mcrs1,Metap1,Mocs2,Nedd4,Nek9,P4ha1,Pax6,Pik3r4,Ppp5c,Prmt1,Psmd12,Ptov1,Rpl10,Rpl11,Rpl24,Rpn1,Sash1,Shc1,Smarca2,Smarca5,Sumo1,Taf1,U2af1,Uchl1
GO:0002065	columnar/cuboidal epithelial cell differentiation	0.569446	0.679899	1	121	122	17639	0.00826446	0.00691649	0.00819672	0.0068598	Novel Fusion Transcripts	Pax6
GO:0019318	hexose metabolic process	0.569446	0.679899	1	121	122	17639	0.00826446	0.00691649	0.00819672	0.0068598	Novel Fusion Transcripts	Pkm
GO:0034612	response to tumor necrosis factor	0.569446	0.679899	1	121	122	17639	0.00826446	0.00691649	0.00819672	0.0068598	Novel Fusion Transcripts	Cdip1
GO:0044260	cellular macromolecule metabolic process	0.569939	0.680121	37	121	5460	17639	0.305785	0.309541	0.00677656	0.0068598	Novel Fusion Transcripts	Aars2,Chd4,Cryab,Ddb1,Eif4g2,Eif5b,Ewsr1,Flna,Hdgf,Herc4,Hipk2,Hnrnpl,Hnrnpm,Lgmn,Mcrs1,Mocs2,Nedd4,Nek9,P4ha1,Pax6,Pik3r4,Ppp5c,Prmt1,Psmd12,Ptov1,Rpl10,Rpl11,Rpl24,Rpn1,Sash1,Shc1,Smarca2,Smarca5,Sumo1,Taf1,U2af1,Uchl1
GO:0044772	mitotic cell cycle phase transition	0.57242	0.682347	1	121	123	17639	0.00826446	0.00697318	0.00813008	0.0068598	Novel Fusion Transcripts	Rpl24
GO:0002700	regulation of production of molecular mediator of immune response	0.57242	0.682347	1	121	123	17639	0.00826446	0.00697318	0.00813008	0.0068598	Novel Fusion Transcripts	Hmox1
GO:0051179	localization	0.573888	0.683729	31	121	4588	17639	0.256198	0.260105	0.00675676	0.0068598	Novel Fusion Transcripts	Ank2,Arhgef9,Atp6v1a,Bin1,Capn3,Clu,Copg1,Dnaja1,Flna,H13,Hdgf,Lamb1,Mapre1,Mgarp,Mip,Myl12a,Osbp2,Pax6,Pdia6,Pik3r4,Psap,Rpl11,Slc25a3,Slc38a10,Snx24,Spata13,Srp14,Ssr3,Sumo1,Tcp1,Uchl1
GO:0072522	purine-containing compound biosynthetic process	0.575374	0.684763	1	121	124	17639	0.00826446	0.00702988	0.00806452	0.0068598	Novel Fusion Transcripts	Pkm
GO:0014013	regulation of gliogenesis	0.575374	0.684763	1	121	124	17639	0.00826446	0.00702988	0.00806452	0.0068598	Novel Fusion Transcripts	Bin1
GO:0043087	regulation of GTPase activity	0.577021	0.685986	2	121	281	17639	0.0165289	0.0159306	0.00711744	0.0068598	Novel Fusion Transcripts	Bin1,Plxnb2
GO:0031667	response to nutrient levels	0.577021	0.685986	2	121	281	17639	0.0165289	0.0159306	0.00711744	0.0068598	Novel Fusion Transcripts	Hnrnpl,Pik3r4
GO:0044262	cellular carbohydrate metabolic process	0.578307	0.686779	1	121	125	17639	0.00826446	0.00708657	0.008	0.0068598	Novel Fusion Transcripts	Inpp5a
GO:0010212	response to ionizing radiation	0.578307	0.686779	1	121	125	17639	0.00826446	0.00708657	0.008	0.0068598	Novel Fusion Transcripts	Cryab
GO:0019752	carboxylic acid metabolic process	0.579827	0.688026	5	121	742	17639	0.0413223	0.0420659	0.00673854	0.0068598	Novel Fusion Transcripts	Aars2,Acat2,Lgsn,P4ha1,Pkm
GO:0045216	cell-cell junction organization	0.581221	0.688026	1	121	126	17639	0.00826446	0.00714326	0.00793651	0.0068598	Novel Fusion Transcripts	Flna
GO:0007292	female gamete generation	0.581221	0.688026	1	121	126	17639	0.00826446	0.00714326	0.00793651	0.0068598	Novel Fusion Transcripts	H3f3b
GO:0042445	hormone metabolic process	0.581221	0.688026	1	121	126	17639	0.00826446	0.00714326	0.00793651	0.0068598	Novel Fusion Transcripts	Cpq
GO:0051053	negative regulation of DNA metabolic process	0.581221	0.688026	1	121	126	17639	0.00826446	0.00714326	0.00793651	0.0068598	Novel Fusion Transcripts	Mcrs1
GO:0032680	regulation of tumor necrosis factor production	0.581221	0.688026	1	121	126	17639	0.00826446	0.00714326	0.00793651	0.0068598	Novel Fusion Transcripts	Clu
GO:0061024	membrane organization	0.584652	0.691718	5	121	746	17639	0.0413223	0.0422926	0.00670241	0.0068598	Novel Fusion Transcripts	Ank2,Clu,Flna,Myl12a,Sumo1
GO:0044249	cellular biosynthetic process	0.585704	0.692593	23	121	3431	17639	0.190083	0.194512	0.00670358	0.0068598	Novel Fusion Transcripts	Aars2,Chd4,Eif4g2,Eif5b,Ewsr1,Flna,Hdgf,Hipk2,Lgsn,Mcrs1,Mocs2,Pax6,Pkm,Pla2g16,Ptov1,Rpl10,Rpl11,Rpl24,Rpn1,Smarca2,Smarca5,Taf1,Tkt
GO:0002831	regulation of response to biotic stimulus	0.586988	0.693371	1	121	128	17639	0.00826446	0.00725665	0.0078125	0.0068598	Novel Fusion Transcripts	Sash1
GO:1903555	regulation of tumor necrosis factor superfamily cytokine production	0.586988	0.693371	1	121	128	17639	0.00826446	0.00725665	0.0078125	0.0068598	Novel Fusion Transcripts	Clu
GO:1901137	carbohydrate derivative biosynthetic process	0.589171	0.695543	3	121	443	17639	0.0247934	0.0251148	0.00677201	0.0068598	Novel Fusion Transcripts	Pkm,Rpn1,Tkt
GO:0051188	cofactor biosynthetic process	0.589842	0.695543	1	121	129	17639	0.00826446	0.00731334	0.00775194	0.0068598	Novel Fusion Transcripts	Mocs2
GO:0051494	negative regulation of cytoskeleton organization	0.589842	0.695543	1	121	129	17639	0.00826446	0.00731334	0.00775194	0.0068598	Novel Fusion Transcripts	Mapre1
GO:0071902	positive regulation of protein serine/threonine kinase activity	0.590468	0.695543	2	121	288	17639	0.0165289	0.0163275	0.00694444	0.0068598	Novel Fusion Transcripts	Sash1,Shc1
GO:0019725	cellular homeostasis	0.590641	0.695543	5	121	751	17639	0.0413223	0.0425761	0.00665779	0.0068598	Novel Fusion Transcripts	Ank2,Aplp2,Capn3,Hmox1,Pdia6
GO:0000278	mitotic cell cycle	0.590709	0.695543	3	121	444	17639	0.0247934	0.0251715	0.00675676	0.0068598	Novel Fusion Transcripts	Flna,Pax6,Rpl24
GO:0048729	tissue morphogenesis	0.591892	0.696565	4	121	599	17639	0.0330579	0.0339588	0.0066778	0.0068598	Novel Fusion Transcripts	Col4a1,Crygs,Flna,Plxnb2
GO:0050890	cognition	0.592363	0.69675	2	121	289	17639	0.0165289	0.0163841	0.00692042	0.0068598	Novel Fusion Transcripts	Lamb1,Pax6
GO:0048285	organelle fission	0.59801	0.702226	2	121	292	17639	0.0165289	0.0165542	0.00684932	0.0068598	Novel Fusion Transcripts	Flna,Rpl24
GO:0044770	cell cycle phase transition	0.598287	0.702226	1	121	132	17639	0.00826446	0.00748342	0.00757576	0.0068598	Novel Fusion Transcripts	Rpl24
GO:0072330	monocarboxylic acid biosynthetic process	0.598287	0.702226	1	121	132	17639	0.00826446	0.00748342	0.00757576	0.0068598	Novel Fusion Transcripts	Pkm
GO:0008654	phospholipid biosynthetic process	0.598287	0.702226	1	121	132	17639	0.00826446	0.00748342	0.00757576	0.0068598	Novel Fusion Transcripts	Pla2g16
GO:0034645	cellular macromolecule biosynthetic process	0.59881	0.702468	18	121	2711	17639	0.14876	0.153694	0.00663962	0.0068598	Novel Fusion Transcripts	Aars2,Chd4,Eif4g2,Eif5b,Ewsr1,Flna,Hdgf,Hipk2,Mcrs1,Pax6,Ptov1,Rpl10,Rpl11,Rpl24,Rpn1,Smarca2,Smarca5,Taf1
GO:1902578	single-organism localization	0.599862	0.702979	13	121	1967	17639	0.107438	0.111514	0.00660905	0.0068598	Novel Fusion Transcripts	Ank2,Atp6v1a,Clu,Copg1,Flna,Mgarp,Mip,Myl12a,Osbp2,Pdia6,Psap,Slc38a10,Uchl1
GO:0050768	negative regulation of neurogenesis	0.599879	0.702979	2	121	293	17639	0.0165289	0.0166109	0.00682594	0.0068598	Novel Fusion Transcripts	Flna,Pax6
GO:0051726	regulation of cell cycle	0.602474	0.705646	6	121	914	17639	0.0495868	0.051817	0.00656455	0.0068598	Novel Fusion Transcripts	Bin1,Ddb1,Pik3r4,Pla2g16,Rpl24,Rps15a
GO:0006357	regulation of transcription from RNA polymerase II promoter	0.603608	0.705938	12	121	1822	17639	0.0991736	0.103294	0.00658617	0.0068598	Novel Fusion Transcripts	Caprin2,Chd4,Hdgf,Hipk2,Hmgn3,Hmox1,Mllt10,Nedd4,Pax6,Rpl10,Smarca2,Taf1
GO:0050777	negative regulation of immune response	0.60382	0.705938	1	121	134	17639	0.00826446	0.0075968	0.00746269	0.0068598	Novel Fusion Transcripts	Hmox1
GO:0016485	protein processing	0.60382	0.705938	1	121	134	17639	0.00826446	0.0075968	0.00746269	0.0068598	Novel Fusion Transcripts	Lgmn
GO:0006810	transport	0.603998	0.705938	23	121	3461	17639	0.190083	0.196213	0.00664548	0.0068598	Novel Fusion Transcripts	Ank2,Atp6v1a,Bin1,Clu,Copg1,Dnaja1,Flna,H13,Mgarp,Mip,Myl12a,Osbp2,Pdia6,Pik3r4,Psap,Rpl11,Slc25a3,Slc38a10,Snx24,Srp14,Ssr3,Tcp1,Uchl1
GO:0044765	single-organism transport	0.605181	0.706948	12	121	1824	17639	0.0991736	0.103407	0.00657895	0.0068598	Novel Fusion Transcripts	Ank2,Atp6v1a,Clu,Copg1,Mgarp,Mip,Myl12a,Osbp2,Pdia6,Psap,Slc38a10,Uchl1
GO:0001841	neural tube formation	0.606559	0.707812	1	121	135	17639	0.00826446	0.0076535	0.00740741	0.0068598	Novel Fusion Transcripts	Plxnb2
GO:0001764	neuron migration	0.606559	0.707812	1	121	135	17639	0.00826446	0.0076535	0.00740741	0.0068598	Novel Fusion Transcripts	Pax6
GO:0034330	cell junction organization	0.609279	0.709491	1	121	136	17639	0.00826446	0.00771019	0.00735294	0.0068598	Novel Fusion Transcripts	Flna
GO:0030856	regulation of epithelial cell differentiation	0.609279	0.709491	1	121	136	17639	0.00826446	0.00771019	0.00735294	0.0068598	Novel Fusion Transcripts	Pax6
GO:1905952	regulation of lipid localization	0.609279	0.709491	1	121	136	17639	0.00826446	0.00771019	0.00735294	0.0068598	Novel Fusion Transcripts	Acat2
GO:0006814	sodium ion transport	0.609279	0.709491	1	121	136	17639	0.00826446	0.00771019	0.00735294	0.0068598	Novel Fusion Transcripts	Slc38a10
GO:0051896	regulation of protein kinase B signaling	0.61198	0.71223	1	121	137	17639	0.00826446	0.00776688	0.00729927	0.0068598	Novel Fusion Transcripts	Cryba1
GO:0051234	establishment of localization	0.612273	0.71223	24	121	3623	17639	0.198347	0.205397	0.00662434	0.0068598	Novel Fusion Transcripts	Ank2,Atp6v1a,Bin1,Clu,Copg1,Dnaja1,Flna,H13,Mgarp,Mip,Myl12a,Osbp2,Pax6,Pdia6,Pik3r4,Psap,Rpl11,Slc25a3,Slc38a10,Snx24,Srp14,Ssr3,Tcp1,Uchl1
GO:0048598	embryonic morphogenesis	0.614102	0.713511	4	121	616	17639	0.0330579	0.0349226	0.00649351	0.0068598	Novel Fusion Transcripts	Cryaa,Hipk2,Pax6,Plxnb2
GO:1903707	negative regulation of hemopoiesis	0.614662	0.713511	1	121	138	17639	0.00826446	0.00782357	0.00724638	0.0068598	Novel Fusion Transcripts	Prmt1
GO:0010822	positive regulation of mitochondrion organization	0.614662	0.713511	1	121	138	17639	0.00826446	0.00782357	0.00724638	0.0068598	Novel Fusion Transcripts	Mgarp
GO:0050807	regulation of synapse organization	0.614662	0.713511	1	121	138	17639	0.00826446	0.00782357	0.00724638	0.0068598	Novel Fusion Transcripts	Nedd4
GO:0044723	single-organism carbohydrate metabolic process	0.616413	0.715168	2	121	302	17639	0.0165289	0.0171212	0.00662252	0.0068598	Novel Fusion Transcripts	Inpp5a,Pkm
GO:0061041	regulation of wound healing	0.617326	0.71578	1	121	139	17639	0.00826446	0.00788027	0.00719424	0.0068598	Novel Fusion Transcripts	Capn3
GO:0000122	negative regulation of transcription from RNA polymerase II promoter	0.617587	0.71578	5	121	774	17639	0.0413223	0.04388	0.00645995	0.0068598	Novel Fusion Transcripts	Chd4,Hdgf,Hipk2,Nedd4,Rpl10
GO:0044089	positive regulation of cellular component biogenesis	0.619223	0.717301	3	121	463	17639	0.0247934	0.0262487	0.00647948	0.0068598	Novel Fusion Transcripts	Clu,Col16a1,Sumo1
GO:0034470	ncRNA processing	0.620016	0.717845	2	121	304	17639	0.0165289	0.0172345	0.00657895	0.0068598	Novel Fusion Transcripts	Aars2,Rpl11
GO:0009059	macromolecule biosynthetic process	0.621913	0.719665	18	121	2746	17639	0.14876	0.155678	0.00655499	0.0068598	Novel Fusion Transcripts	Aars2,Chd4,Eif4g2,Eif5b,Ewsr1,Flna,Hdgf,Hipk2,Mcrs1,Pax6,Ptov1,Rpl10,Rpl11,Rpl24,Rpn1,Smarca2,Smarca5,Taf1
GO:1903311	regulation of mRNA metabolic process	0.6226	0.720085	1	121	141	17639	0.00826446	0.00799365	0.0070922	0.0068598	Novel Fusion Transcripts	Hnrnpl
GO:0002791	regulation of peptide secretion	0.625054	0.721972	3	121	467	17639	0.0247934	0.0264754	0.00642398	0.0068598	Novel Fusion Transcripts	Dnajc1,Hmgn3,Pax6
GO:0051235	maintenance of location	0.62521	0.721972	1	121	142	17639	0.00826446	0.00805034	0.00704225	0.0068598	Novel Fusion Transcripts	Flna
GO:0046661	male sex differentiation	0.62521	0.721972	1	121	142	17639	0.00826446	0.00805034	0.00704225	0.0068598	Novel Fusion Transcripts	H3f3b
GO:0050789	regulation of biological process	0.626925	0.723576	76	121	11249	17639	0.628099	0.637735	0.00675616	0.0068598	Novel Fusion Transcripts	Acat2,Amer1,Ank2,Aplp2,Arhgef9,Bin1,Capn3,Caprin2,Cdip1,Chd4,Clu,Col16a1,Col4a1,Col4a5,Col4a6,Cryaa,Cryab,Cryba1,Ddb1,Dkk3,Dnaja1,Dnajc1,Eif4g2,Eif5b,Ewsr1,Flna,Ftx,H3f3b,Hdgf,Hipk2,Hmgn3,Hmox1,Hnrnpl,Hnrnpm,Inpp5a,Ivns1abp,Lamb1,Lgmn,Mapre1,Mcrs1,Mgarp,Mip,Mllt10,Myl12a,Nedd4,Nid1,Pax6,Pdia6,Pik3r4,Pla2g16,Plxnb2,Ppp5c,Prmt1,Psap,Ptov1,Rpl10,Rpl11,Rpl24,Rps15a,Sash1,Shc1,Smarca2,Smarca5,Sparc,Sp…
GO:1903828	negative regulation of cellular protein localization	0.627802	0.723834	1	121	143	17639	0.00826446	0.00810704	0.00699301	0.0068598	Novel Fusion Transcripts	Dnaja1
GO:0046887	positive regulation of hormone secretion	0.627802	0.723834	1	121	143	17639	0.00826446	0.00810704	0.00699301	0.0068598	Novel Fusion Transcripts	Pax6
GO:1990830	cellular response to leukemia inhibitory factor	0.62891	0.723982	2	121	309	17639	0.0165289	0.017518	0.00647249	0.0068598	Novel Fusion Transcripts	Pax6,Smarca5
GO:0009991	response to extracellular stimulus	0.62891	0.723982	2	121	309	17639	0.0165289	0.017518	0.00647249	0.0068598	Novel Fusion Transcripts	Hnrnpl,Pik3r4
GO:1990823	response to leukemia inhibitory factor	0.62891	0.723982	2	121	309	17639	0.0165289	0.017518	0.00647249	0.0068598	Novel Fusion Transcripts	Pax6,Smarca5
GO:0050803	regulation of synapse structure or activity	0.630376	0.725254	1	121	144	17639	0.00826446	0.00816373	0.00694444	0.0068598	Novel Fusion Transcripts	Nedd4
GO:0015672	monovalent inorganic cation transport	0.63067	0.725254	2	121	310	17639	0.0165289	0.0175747	0.00645161	0.0068598	Novel Fusion Transcripts	Atp6v1a,Slc38a10
GO:0051223	regulation of protein transport	0.631234	0.725526	5	121	786	17639	0.0413223	0.0445603	0.00636132	0.0068598	Novel Fusion Transcripts	Dnaja1,Dnajc1,Flna,Hmgn3,Hnrnpm
GO:0044242	cellular lipid catabolic process	0.632932	0.727101	1	121	145	17639	0.00826446	0.00822042	0.00689655	0.0068598	Novel Fusion Transcripts	Acat2
GO:0045834	positive regulation of lipid metabolic process	0.635471	0.729511	1	121	146	17639	0.00826446	0.00827711	0.00684932	0.0068598	Novel Fusion Transcripts	Pik3r4
GO:0051093	negative regulation of developmental process	0.636152	0.729511	6	121	946	17639	0.0495868	0.0536312	0.00634249	0.0068598	Novel Fusion Transcripts	Capn3,Flna,Lgmn,Pax6,Prmt1,Sparc
GO:0009790	embryo development	0.636516	0.729511	7	121	1101	17639	0.0578512	0.0624185	0.00635786	0.0068598	Novel Fusion Transcripts	Aplp2,Cryaa,Hipk2,Pax6,Plxnb2,Prmt1,Smarca5
GO:1901576	organic substance biosynthetic process	0.636723	0.729511	23	121	3516	17639	0.190083	0.199331	0.00654152	0.0068598	Novel Fusion Transcripts	Aars2,Chd4,Eif4g2,Eif5b,Ewsr1,Flna,Hdgf,Hipk2,Lgsn,Mcrs1,Mocs2,Pax6,Pkm,Pla2g16,Ptov1,Rpl10,Rpl11,Rpl24,Rpn1,Smarca2,Smarca5,Taf1,Tkt
GO:0055080	cation homeostasis	0.636803	0.729511	4	121	634	17639	0.0330579	0.0359431	0.00630915	0.0068598	Novel Fusion Transcripts	Ank2,Aplp2,Capn3,Hmox1
GO:0008380	RNA splicing	0.637644	0.729511	2	121	314	17639	0.0165289	0.0178015	0.00636943	0.0068598	Novel Fusion Transcripts	Hnrnpm,U2af1
GO:0048568	embryonic organ development	0.637953	0.729511	3	121	476	17639	0.0247934	0.0269857	0.00630252	0.0068598	Novel Fusion Transcripts	Cryaa,Hipk2,Pax6
GO:0006302	double-strand break repair	0.637993	0.729511	1	121	147	17639	0.00826446	0.00833381	0.00680272	0.0068598	Novel Fusion Transcripts	Smarca5
GO:0010977	negative regulation of neuron projection development	0.637993	0.729511	1	121	147	17639	0.00826446	0.00833381	0.00680272	0.0068598	Novel Fusion Transcripts	Flna
GO:0000075	cell cycle checkpoint	0.640497	0.731619	1	121	148	17639	0.00826446	0.0083905	0.00675676	0.0068598	Novel Fusion Transcripts	Rpl24
GO:0098742	cell-cell adhesion via plasma-membrane adhesion molecules	0.640497	0.731619	1	121	148	17639	0.00826446	0.0083905	0.00675676	0.0068598	Novel Fusion Transcripts	Plxnb2
GO:0051961	negative regulation of nervous system development	0.641093	0.731923	2	121	316	17639	0.0165289	0.0179148	0.00632911	0.0068598	Novel Fusion Transcripts	Flna,Pax6
GO:0051704	multi-organism process	0.642062	0.732414	12	121	1872	17639	0.0991736	0.106128	0.00641026	0.0068598	Novel Fusion Transcripts	Aplp2,Ddb1,Dnaja1,H3f3b,Herc4,Lamb1,Osbp2,Rps15a,Shc1,Tcp1,Tcp11,Tdrd7
GO:0060627	regulation of vesicle-mediated transport	0.642184	0.732414	3	121	479	17639	0.0247934	0.0271557	0.00626305	0.0068598	Novel Fusion Transcripts	Bin1,Clu,Hmox1
GO:0030258	lipid modification	0.642984	0.732552	1	121	149	17639	0.00826446	0.00844719	0.00671141	0.0068598	Novel Fusion Transcripts	Acat2
GO:0033135	regulation of peptidyl-serine phosphorylation	0.642984	0.732552	1	121	149	17639	0.00826446	0.00844719	0.00671141	0.0068598	Novel Fusion Transcripts	Caprin2
GO:0048878	chemical homeostasis	0.643297	0.732552	6	121	953	17639	0.0495868	0.054028	0.00629591	0.0068598	Novel Fusion Transcripts	Ank2,Aplp2,Capn3,Ddb1,Hmox1,Pax6
GO:0042127	regulation of cell proliferation	0.644075	0.733061	10	121	1570	17639	0.0826446	0.0890073	0.00636943	0.0068598	Novel Fusion Transcripts	Clu,Flna,Hipk2,Hmox1,Pax6,Rps15a,Shc1,Smarca2,Sparc,Taf1
GO:0001667	ameboidal-type cell migration	0.645454	0.7335	1	121	150	17639	0.00826446	0.00850388	0.00666667	0.0068598	Novel Fusion Transcripts	Pax6
GO:0032845	negative regulation of homeostatic process	0.645454	0.7335	1	121	150	17639	0.00826446	0.00850388	0.00666667	0.0068598	Novel Fusion Transcripts	Mcrs1
GO:0006470	protein dephosphorylation	0.645454	0.7335	1	121	150	17639	0.00826446	0.00850388	0.00666667	0.0068598	Novel Fusion Transcripts	Ppp5c
GO:0043436	oxoacid metabolic process	0.646785	0.734637	5	121	800	17639	0.0413223	0.045354	0.00625	0.0068598	Novel Fusion Transcripts	Aars2,Acat2,Lgsn,P4ha1,Pkm
GO:0050678	regulation of epithelial cell proliferation	0.649603	0.736696	2	121	321	17639	0.0165289	0.0181983	0.00623053	0.0068598	Novel Fusion Transcripts	Pax6,Sparc
GO:0008285	negative regulation of cell proliferation	0.650252	0.736696	4	121	645	17639	0.0330579	0.0365667	0.00620155	0.0068598	Novel Fusion Transcripts	Hmox1,Pax6,Smarca2,Sparc
GO:0051216	cartilage development	0.650343	0.736696	1	121	152	17639	0.00826446	0.00861727	0.00657895	0.0068598	Novel Fusion Transcripts	Col9a1
GO:0005996	monosaccharide metabolic process	0.650343	0.736696	1	121	152	17639	0.00826446	0.00861727	0.00657895	0.0068598	Novel Fusion Transcripts	Pkm
GO:0046890	regulation of lipid biosynthetic process	0.650343	0.736696	1	121	152	17639	0.00826446	0.00861727	0.00657895	0.0068598	Novel Fusion Transcripts	Dkk3
GO:0045595	regulation of cell differentiation	0.650593	0.736696	11	121	1731	17639	0.0909091	0.0981348	0.00635471	0.0068598	Novel Fusion Transcripts	Bin1,Capn3,Caprin2,Clu,Eif4g2,Flna,Nedd4,Pax6,Plxnb2,Prmt1,Tcp11
GO:0034220	ion transmembrane transport	0.651923	0.737826	3	121	486	17639	0.0247934	0.0275526	0.00617284	0.0068598	Novel Fusion Transcripts	Atp6v1a,Mip,Slc38a10
GO:0055082	cellular chemical homeostasis	0.653863	0.739642	4	121	648	17639	0.0330579	0.0367368	0.00617284	0.0068598	Novel Fusion Transcripts	Ank2,Aplp2,Capn3,Hmox1
GO:0051291	protein heterooligomerization	0.655165	0.740738	1	121	154	17639	0.00826446	0.00873065	0.00649351	0.0068598	Novel Fusion Transcripts	Ppp5c
GO:0098771	inorganic ion homeostasis	0.656256	0.741593	4	121	650	17639	0.0330579	0.0368502	0.00615385	0.0068598	Novel Fusion Transcripts	Ank2,Aplp2,Capn3,Hmox1
GO:0001838	embryonic epithelial tube formation	0.659921	0.74346	1	121	156	17639	0.00826446	0.00884404	0.00641026	0.0068598	Novel Fusion Transcripts	Plxnb2
GO:0006643	membrane lipid metabolic process	0.659921	0.74346	1	121	156	17639	0.00826446	0.00884404	0.00641026	0.0068598	Novel Fusion Transcripts	Psap
GO:0002695	negative regulation of leukocyte activation	0.659921	0.74346	1	121	156	17639	0.00826446	0.00884404	0.00641026	0.0068598	Novel Fusion Transcripts	Hmox1
GO:0097746	regulation of blood vessel diameter	0.659921	0.74346	1	121	156	17639	0.00826446	0.00884404	0.00641026	0.0068598	Novel Fusion Transcripts	Shc1
GO:0016202	regulation of striated muscle tissue development	0.659921	0.74346	1	121	156	17639	0.00826446	0.00884404	0.00641026	0.0068598	Novel Fusion Transcripts	Capn3
GO:0035296	regulation of tube diameter	0.659921	0.74346	1	121	156	17639	0.00826446	0.00884404	0.00641026	0.0068598	Novel Fusion Transcripts	Shc1
GO:0006082	organic acid metabolic process	0.660861	0.74414	5	121	813	17639	0.0413223	0.046091	0.00615006	0.0068598	Novel Fusion Transcripts	Aars2,Acat2,Lgsn,P4ha1,Pkm
GO:0070507	regulation of microtubule cytoskeleton organization	0.662275	0.744597	1	121	157	17639	0.00826446	0.00890073	0.00636943	0.0068598	Novel Fusion Transcripts	Mapre1
GO:0048863	stem cell differentiation	0.662275	0.744597	1	121	157	17639	0.00826446	0.00890073	0.00636943	0.0068598	Novel Fusion Transcripts	Pax6
GO:0006399	tRNA metabolic process	0.662275	0.744597	1	121	157	17639	0.00826446	0.00890073	0.00636943	0.0068598	Novel Fusion Transcripts	Aars2
GO:0050878	regulation of body fluid levels	0.662888	0.744909	2	121	329	17639	0.0165289	0.0186519	0.00607903	0.0068598	Novel Fusion Transcripts	Flna,Metap1
GO:0044699	single-organism process	0.663942	0.745715	85	121	12615	17639	0.702479	0.715177	0.00673801	0.0068598	Novel Fusion Transcripts	Aars2,Acat2,Amer1,Ank2,Aplp2,Arhgef9,Atp6v1a,Atxn10,Bfsp1,Bfsp2,Bin1,Capn3,Caprin2,Cdip1,Chd4,Clu,Col4a1,Col4a5,Col4a6,Col9a1,Copg1,Cryaa,Cryab,Cryba1,Cryba2,Cryba4,Crybb2,Cryga,Crygb,Crygc,Crygd,Cryge,Crygf,Crygs,Ddb1,Dkk3,Dnaja1,Eif4g2,Flna,H13,H3f3b,Herc4,Hipk2,Hmox1,Inpp5a,Lamb1,Lgsn,Lim2,Mapre1,Metap1,Mgarp,Mip,Mocs2,Myl12a,Nedd4,Nek9,Nid1,Osbp2,P4ha1,Pax6,Pdia6,Pgls,Pkm,Pla2g16,Plxnb2,Ppl,P…
GO:0035295	tube development	0.664548	0.746018	4	121	657	17639	0.0330579	0.037247	0.00608828	0.0068598	Novel Fusion Transcripts	Col4a1,Pax6,Plxnb2,Sparc
GO:0048754	branching morphogenesis of an epithelial tube	0.666934	0.74756	1	121	159	17639	0.00826446	0.00901412	0.00628931	0.0068598	Novel Fusion Transcripts	Col4a1
GO:0007163	establishment or maintenance of cell polarity	0.666934	0.74756	1	121	159	17639	0.00826446	0.00901412	0.00628931	0.0068598	Novel Fusion Transcripts	Pax6
GO:1901861	regulation of muscle tissue development	0.666934	0.74756	1	121	159	17639	0.00826446	0.00901412	0.00628931	0.0068598	Novel Fusion Transcripts	Capn3
GO:0065007	biological regulation	0.667382	0.747684	79	121	11763	17639	0.652893	0.666875	0.00671597	0.0068598	Novel Fusion Transcripts	Acat2,Amer1,Ank2,Aplp2,Arhgef9,Bin1,Capn3,Caprin2,Cdip1,Chd4,Clu,Col16a1,Col4a1,Col4a5,Col4a6,Col9a1,Cpq,Cryaa,Cryab,Cryba1,Ddb1,Dkk3,Dnaja1,Dnajc1,Eif4g2,Eif5b,Ewsr1,Flna,Ftx,H3f3b,Hdgf,Hipk2,Hmgn3,Hmox1,Hnrnpl,Hnrnpm,Inpp5a,Ivns1abp,Lamb1,Lgmn,Mapre1,Mcrs1,Metap1,Mgarp,Mip,Mllt10,Myl12a,Nedd4,Nid1,Pax6,Pdia6,Pik3r4,Pla2g16,Plxnb2,Ppp5c,Prmt1,Psap,Ptov1,Rpl10,Rpl11,Rpl24,Rps15a,Sash1,Shc1,Smarca…
GO:0003008	system process	0.668229	0.748254	17	121	2668	17639	0.140496	0.151256	0.00637181	0.0068598	Novel Fusion Transcripts	Ank2,Aplp2,Bfsp2,Cryba1,Cryba4,Crybb1,Crybb2,Crybb3,Crygc,Crygd,Hmox1,Lamb1,Lgmn,Mip,Pax6,Shc1,Uchl1
GO:0048634	regulation of muscle organ development	0.66924	0.749008	1	121	160	17639	0.00826446	0.00907081	0.00625	0.0068598	Novel Fusion Transcripts	Capn3
GO:0051604	protein maturation	0.671529	0.750812	1	121	161	17639	0.00826446	0.0091275	0.00621118	0.0068598	Novel Fusion Transcripts	Lgmn
GO:2000241	regulation of reproductive process	0.671529	0.750812	1	121	161	17639	0.00826446	0.0091275	0.00621118	0.0068598	Novel Fusion Transcripts	Tcp11
GO:0009058	biosynthetic process	0.672153	0.75113	23	121	3578	17639	0.190083	0.202846	0.00642817	0.0068598	Novel Fusion Transcripts	Aars2,Chd4,Eif4g2,Eif5b,Ewsr1,Flna,Hdgf,Hipk2,Lgsn,Mcrs1,Mocs2,Pax6,Pkm,Pla2g16,Ptov1,Rpl10,Rpl11,Rpl24,Rpn1,Smarca2,Smarca5,Taf1,Tkt
GO:0010721	negative regulation of cell development	0.672587	0.751236	2	121	335	17639	0.0165289	0.018992	0.00597015	0.0068598	Novel Fusion Transcripts	Flna,Pax6
GO:0006403	RNA localization	0.673803	0.752216	1	121	162	17639	0.00826446	0.00918419	0.00617284	0.0068598	Novel Fusion Transcripts	Tcp1
GO:0072175	epithelial tube formation	0.676062	0.753219	1	121	163	17639	0.00826446	0.00924089	0.00613497	0.0068598	Novel Fusion Transcripts	Plxnb2
GO:0009165	nucleotide biosynthetic process	0.676062	0.753219	1	121	163	17639	0.00826446	0.00924089	0.00613497	0.0068598	Novel Fusion Transcripts	Pkm
GO:2001252	positive regulation of chromosome organization	0.676062	0.753219	1	121	163	17639	0.00826446	0.00924089	0.00613497	0.0068598	Novel Fusion Transcripts	Tcp1
GO:2001236	regulation of extrinsic apoptotic signaling pathway	0.676062	0.753219	1	121	163	17639	0.00826446	0.00924089	0.00613497	0.0068598	Novel Fusion Transcripts	Hmox1
GO:0043901	negative regulation of multi-organism process	0.678305	0.755338	1	121	164	17639	0.00826446	0.00929758	0.00609756	0.0068598	Novel Fusion Transcripts	Trim26
GO:0003002	regionalization	0.680497	0.757399	2	121	340	17639	0.0165289	0.0192755	0.00588235	0.0068598	Novel Fusion Transcripts	Hipk2,Pax6
GO:0050896	response to stimulus	0.682979	0.759779	53	121	8034	17639	0.438017	0.455468	0.00659696	0.0068598	Novel Fusion Transcripts	Amer1,Ank2,Arhgef9,Bfsp2,Capn3,Cdip1,Clu,Col16a1,Col4a1,Col4a5,Col4a6,Cryaa,Cryab,Crygd,Ddb1,Dkk3,Dnaja1,Flna,Fus,Gstm1,H13,Hipk2,Hmox1,Hnrnpl,Inpp5a,Lgmn,Mcrs1,Metap1,Mgarp,Mip,Nedd4,Pax6,Pdia6,Pik3r4,Pkm,Plxnb2,Ppp5c,Psap,Rpl24,Rpl36al,Rps15a,Shc1,Smarca5,Sparc,Spata13,Srp14,Sumo1,Taf1,Tcp11,Trap1,Trim26,Uchl1,Zfp106
GO:0044283	small molecule biosynthetic process	0.683618	0.760109	2	121	342	17639	0.0165289	0.0193889	0.00584795	0.0068598	Novel Fusion Transcripts	Lgsn,Pkm
GO:0006725	cellular aromatic compound metabolic process	0.684763	0.760436	24	121	3751	17639	0.198347	0.212654	0.00639829	0.0068598	Novel Fusion Transcripts	Aars2,Atp6v1a,Chd4,Cpq,Ddb1,Ewsr1,Flna,Hdgf,Hipk2,Hmox1,Hnrnpl,Hnrnpm,Mcrs1,Mocs2,Pax6,Pgls,Pkm,Ptov1,Rpl11,Smarca2,Smarca5,Taf1,Tkt,U2af1
GO:0017038	protein import	0.684941	0.760436	1	121	167	17639	0.00826446	0.00946766	0.00598802	0.0068598	Novel Fusion Transcripts	Clu
GO:0050880	regulation of blood vessel size	0.684941	0.760436	1	121	167	17639	0.00826446	0.00946766	0.00598802	0.0068598	Novel Fusion Transcripts	Shc1
GO:0050801	ion homeostasis	0.686374	0.761645	4	121	676	17639	0.0330579	0.0383242	0.00591716	0.0068598	Novel Fusion Transcripts	Ank2,Aplp2,Capn3,Hmox1
GO:0035150	regulation of tube size	0.687123	0.762095	1	121	168	17639	0.00826446	0.00952435	0.00595238	0.0068598	Novel Fusion Transcripts	Shc1
GO:0044710	single-organism metabolic process	0.687503	0.762134	18	121	2851	17639	0.14876	0.16163	0.00631357	0.0068598	Novel Fusion Transcripts	Aars2,Acat2,Aplp2,Atp6v1a,Cryab,H13,Hmox1,Inpp5a,Lgsn,Mocs2,P4ha1,Pgls,Pkm,Pla2g16,Psap,Rpn1,Shc1,Tkt
[truncated: 217 more rows]

## Sheet: Cellular_component
TermID	Term	P	Q	k	n	K	N	k/n	K/N	k/K	n/N	Qset	Symbols
GO:0031012	extracellular matrix	2.98576e-09	1.28089e-06	18	116	504	18247	0.155172	0.027621	0.0357143	0.00635721	Novel Fusion Transcripts	Clu,Col16a1,Col4a1,Col4a5,Col4a6,Col9a1,Flna,Hnrnpm,Lamb1,Megf9,Nid1,Pkm,Rpl11,Rpn1,Rps15a,Rps25,Sparc,Vit
GO:0044421	extracellular region part	7.21679e-07	0.0001548	49	116	4003	18247	0.422414	0.219379	0.0122408	0.00635721	Novel Fusion Transcripts	Acat2,Aplp2,Atp6v1a,Atxn10,Clu,Col16a1,Col4a1,Col4a5,Col4a6,Col9a1,Cpq,Cryaa,Cryab,Ddb1,Dkk3,Dnaja1,Flna,H3f3b,Hdgf,Hnrnpl,Hnrnpm,Inpp5a,Lamb1,Lgmn,Megf9,Mocs2,Myl12a,Nid1,Pdia6,Pgls,Pkm,Plxnb2,Ppl,Psap,Psmd12,Rpl11,Rpl24,Rpn1,Rps15a,Rps25,Slc25a3,Sparc,Srp14,Tcp1,Tkt,Trap1,Ubn2,Uchl1,Vit
GO:0005737	cytoplasm	1.9588e-06	0.000192569	90	116	10346	18247	0.775862	0.566997	0.00869901	0.00635721	Novel Fusion Transcripts	Aars2,Acat2,Amer1,Ank2,Arhgef9,Atp6v1a,Atxn10,Bfsp1,Bfsp2,Bin1,Capn3,Caprin2,Cdip1,Chd4,Clu,Copg1,Cpq,Cryaa,Cryab,Cryba1,Crygb,Crygc,Crygd,Ddb1,Dnaja1,Dnajc1,Eif4g2,Eif5b,Ewsr1,Flna,Fus,Gstm1,H13,Hdgf,Herc4,Hipk2,Hmox1,Hnrnpl,Ivns1abp,Lamb1,Lgmn,Mapre1,Mcrs1,Metap1,Mgarp,Mip,Mllt10,Mocs2,Myl12a,Nap1l4,Nedd4,Nek9,P4ha1,Pax6,Pdia6,Pgls,Pik3r4,Pkm,Pla2g16,Ppl,Ppp5c,Prmt1,Psap,Psmd12,Ptov1,Rpl10,Rpl1…
GO:0070062	extracellular exosome	2.70979e-06	0.000192569	36	116	2595	18247	0.310345	0.142215	0.0138728	0.00635721	Novel Fusion Transcripts	Acat2,Aplp2,Atp6v1a,Clu,Cpq,Cryaa,Cryab,Ddb1,Dnaja1,Flna,H3f3b,Hnrnpl,Hnrnpm,Inpp5a,Lamb1,Lgmn,Mocs2,Myl12a,Nid1,Pdia6,Pgls,Pkm,Plxnb2,Ppl,Psap,Psmd12,Rpl11,Rpl24,Rps15a,Rps25,Slc25a3,Srp14,Tcp1,Tkt,Trap1,Uchl1
GO:1903561	extracellular vesicle	3.10318e-06	0.000192569	36	116	2610	18247	0.310345	0.143037	0.0137931	0.00635721	Novel Fusion Transcripts	Acat2,Aplp2,Atp6v1a,Clu,Cpq,Cryaa,Cryab,Ddb1,Dnaja1,Flna,H3f3b,Hnrnpl,Hnrnpm,Inpp5a,Lamb1,Lgmn,Mocs2,Myl12a,Nid1,Pdia6,Pgls,Pkm,Plxnb2,Ppl,Psap,Psmd12,Rpl11,Rpl24,Rps15a,Rps25,Slc25a3,Srp14,Tcp1,Tkt,Trap1,Uchl1
GO:0043230	extracellular organelle	3.33412e-06	0.000192569	36	116	2618	18247	0.310345	0.143476	0.013751	0.00635721	Novel Fusion Transcripts	Acat2,Aplp2,Atp6v1a,Clu,Cpq,Cryaa,Cryab,Ddb1,Dnaja1,Flna,H3f3b,Hnrnpl,Hnrnpm,Inpp5a,Lamb1,Lgmn,Mocs2,Myl12a,Nid1,Pdia6,Pgls,Pkm,Plxnb2,Ppl,Psap,Psmd12,Rpl11,Rpl24,Rps15a,Rps25,Slc25a3,Srp14,Tcp1,Tkt,Trap1,Uchl1
GO:0005604	basement membrane	4.18803e-06	0.000192569	7	116	103	18247	0.0603448	0.00564476	0.0679612	0.00635721	Novel Fusion Transcripts	Col4a1,Col4a5,Col4a6,Lamb1,Megf9,Nid1,Sparc
GO:0098651	basement membrane collagen trimer	4.93768e-06	0.000192569	3	116	6	18247	0.0258621	0.000328821	0.5	0.00635721	Novel Fusion Transcripts	Col4a1,Col4a5,Col4a6
GO:0098645	collagen network	4.93768e-06	0.000192569	3	116	6	18247	0.0258621	0.000328821	0.5	0.00635721	Novel Fusion Transcripts	Col4a1,Col4a5,Col4a6
GO:0005587	collagen type IV trimer	4.93768e-06	0.000192569	3	116	6	18247	0.0258621	0.000328821	0.5	0.00635721	Novel Fusion Transcripts	Col4a1,Col4a5,Col4a6
GO:0098642	network-forming collagen trimer	4.93768e-06	0.000192569	3	116	6	18247	0.0258621	0.000328821	0.5	0.00635721	Novel Fusion Transcripts	Col4a1,Col4a5,Col4a6
GO:0031982	vesicle	5.83456e-06	0.000208586	46	116	3901	18247	0.396552	0.213789	0.0117918	0.00635721	Novel Fusion Transcripts	Acat2,Aplp2,Atp6v1a,Bin1,Cdip1,Clu,Copg1,Cpq,Cryaa,Cryab,Ddb1,Dnaja1,Flna,H13,H3f3b,Hnrnpl,Hnrnpm,Inpp5a,Lamb1,Lgmn,Lim2,Mocs2,Myl12a,Nid1,Pdia6,Pgls,Pik3r4,Pkm,Plxnb2,Ppl,Psap,Psmd12,Rpl11,Rpl24,Rps15a,Rps25,Shc1,Slc25a3,Snx24,Sparc,Srp14,Tcp1,Tcp11,Tkt,Trap1,Uchl1
GO:0005576	extracellular region	1.10646e-05	0.00036513	50	116	4516	18247	0.431034	0.247493	0.0110717	0.00635721	Novel Fusion Transcripts	Acat2,Aplp2,Atp6v1a,Atxn10,Clu,Col16a1,Col4a1,Col4a5,Col4a6,Col9a1,Cpq,Cryaa,Cryab,Ddb1,Dkk3,Dnaja1,Flna,Gstm1,H3f3b,Hdgf,Hnrnpl,Hnrnpm,Inpp5a,Lamb1,Lgmn,Megf9,Mocs2,Myl12a,Nid1,Pdia6,Pgls,Pkm,Plxnb2,Ppl,Psap,Psmd12,Rpl11,Rpl24,Rpn1,Rps15a,Rps25,Slc25a3,Sparc,Srp14,Tcp1,Tkt,Trap1,Ubn2,Uchl1,Vit
GO:0032991	macromolecular complex	1.25903e-05	0.000385801	54	116	5077	18247	0.465517	0.278238	0.0106362	0.00635721	Novel Fusion Transcripts	Atp6v1a,Bin1,Capn3,Caprin2,Chd4,Clu,Col16a1,Col4a1,Col4a5,Col4a6,Col9a1,Copg1,Ddb1,Dnaja1,Eif4g2,Flna,Fus,Gstm1,H13,H3f3b,Hdgf,Hipk2,Hnrnpl,Hnrnpm,Lamb1,Mcrs1,Mllt10,Mocs2,Myl12a,Nedd4,P4ha1,Pax6,Pdia6,Pik3r4,Pkm,Ppp5c,Prmt1,Psmd12,Rpl10,Rpl11,Rpl24,Rpn1,Rps15a,Rps25,Sash1,Shc1,Smarca2,Smarca5,Srp14,Sumo1,Taf1,Tcp1,Tdrd7,U2af1
GO:0044420	extracellular matrix component	1.84454e-05	0.000516553	7	116	129	18247	0.0603448	0.00706966	0.0542636	0.00635721	Novel Fusion Transcripts	Col4a1,Col4a5,Col4a6,Lamb1,Megf9,Nid1,Sparc
GO:0005634	nucleus	1.92654e-05	0.000516553	64	116	6575	18247	0.551724	0.360333	0.00973384	0.00635721	Novel Fusion Transcripts	Acat2,Amer1,Aplp2,Bin1,Capn3,Caprin2,Cdip1,Chd4,Clu,Cryaa,Cryab,Cryba1,Crygb,Crygc,Crygd,Ddb1,Dnaja1,Dnajc1,Ewsr1,Flna,Fus,H3f3b,Hdgf,Herc4,Hipk2,Hmgn3,Hmox1,Hnrnpl,Hnrnpm,Ivns1abp,Lamb1,Mcrs1,Mllt10,Mocs2,Nap1l4,Nek9,Pax6,Pik3r4,Pkm,Ppl,Ppp5c,Prmt1,Psmd12,Ptov1,Rpl10,Rpl11,Rpl36al,Rps25,Sh3glb2,Shc1,Smarca2,Smarca5,Sparc,Spata13,Srp14,Sumo1,Taf1,Tcp1,Tkt,Trap1,U2af1,Ubn2,Uchl1,Zfp106
GO:0005829	cytosol	5.00551e-05	0.00126316	36	116	2953	18247	0.310345	0.161835	0.012191	0.00635721	Novel Fusion Transcripts	Acat2,Arhgef9,Atp6v1a,Atxn10,Bin1,Capn3,Caprin2,Cryaa,Cryab,Dnaja1,Flna,Gstm1,Herc4,Hmox1,Hnrnpl,Ivns1abp,Mllt10,Mocs2,Nedd4,Pax6,Pdia6,Pkm,Ppp5c,Prmt1,Rpl10,Rpl11,Rpl24,Rpl36al,Rpn1,Rps15a,Rps25,Sh3glb2,Spata13,Tcp1,Uchl1,Zfp106
GO:0043209	myelin sheath	5.90614e-05	0.00140763	8	116	210	18247	0.0689655	0.0115087	0.0380952	0.00635721	Novel Fusion Transcripts	Atp6v1a,Cryab,Gstm1,Pkm,Slc25a3,Tcp1,Tkt,Uchl1
GO:0005578	proteinaceous extracellular matrix	7.80387e-05	0.00176203	10	116	349	18247	0.0862069	0.0191264	0.0286533	0.00635721	Novel Fusion Transcripts	Col16a1,Col4a1,Col4a5,Col4a6,Col9a1,Lamb1,Megf9,Nid1,Sparc,Vit
GO:0043231	intracellular membrane-bounded organelle	8.79507e-05	0.00188654	83	116	9879	18247	0.715517	0.541404	0.00840166	0.00635721	Novel Fusion Transcripts	Aars2,Acat2,Amer1,Aplp2,Atp6v1a,Bin1,Capn3,Caprin2,Cdip1,Chd4,Clu,Copg1,Cpq,Cryaa,Cryab,Cryba1,Crygb,Crygc,Crygd,Ddb1,Dnaja1,Dnajc1,Ewsr1,Flna,Fus,H13,H3f3b,Hdgf,Herc4,Hipk2,Hmgn3,Hmox1,Hnrnpl,Hnrnpm,Ivns1abp,Lamb1,Lgmn,Mapre1,Mcrs1,Mgarp,Mip,Mllt10,Mocs2,Nap1l4,Nek9,P4ha1,Pax6,Pdia6,Pik3r4,Pkm,Pla2g16,Ppl,Ppp5c,Prmt1,Psap,Psmd12,Ptov1,Rpl10,Rpl11,Rpl36al,Rpn1,Rps15a,Rps25,Sh3glb2,Shc1,Slc25a3,Sl…
GO:0005615	extracellular space	9.60415e-05	0.00196199	42	116	3805	18247	0.362069	0.208527	0.0110381	0.00635721	Novel Fusion Transcripts	Acat2,Aplp2,Atp6v1a,Atxn10,Clu,Col4a1,Cpq,Cryaa,Cryab,Ddb1,Dkk3,Dnaja1,Flna,H3f3b,Hdgf,Hnrnpl,Hnrnpm,Inpp5a,Lamb1,Lgmn,Mocs2,Myl12a,Nid1,Pdia6,Pgls,Pkm,Plxnb2,Ppl,Psap,Psmd12,Rpl11,Rpl24,Rps15a,Rps25,Slc25a3,Sparc,Srp14,Tcp1,Tkt,Trap1,Ubn2,Uchl1
GO:0030018	Z disc	0.000107054	0.00208756	6	116	118	18247	0.0517241	0.00646682	0.0508475	0.00635721	Novel Fusion Transcripts	Ank2,Bin1,Capn3,Cryab,Flna,Myl12a
GO:0043227	membrane-bounded organelle	0.000128523	0.00239723	92	116	11530	18247	0.793103	0.631885	0.00797918	0.00635721	Novel Fusion Transcripts	Aars2,Acat2,Amer1,Aplp2,Atp6v1a,Bin1,Capn3,Caprin2,Cdip1,Chd4,Clu,Copg1,Cpq,Cryaa,Cryab,Cryba1,Crygb,Crygc,Crygd,Ddb1,Dnaja1,Dnajc1,Ewsr1,Flna,Fus,H13,H3f3b,Hdgf,Herc4,Hipk2,Hmgn3,Hmox1,Hnrnpl,Hnrnpm,Inpp5a,Ivns1abp,Lamb1,Lgmn,Lim2,Mapre1,Mcrs1,Mgarp,Mip,Mllt10,Mocs2,Myl12a,Nap1l4,Nek9,Nid1,P4ha1,Pax6,Pdia6,Pgls,Pik3r4,Pkm,Pla2g16,Plxnb2,Ppl,Ppp5c,Prmt1,Psap,Psmd12,Ptov1,Rpl10,Rpl11,Rpl24,Rpl36al…
GO:0098644	complex of collagen trimers	0.000159517	0.00274228	3	116	17	18247	0.0258621	0.00093166	0.176471	0.00635721	Novel Fusion Transcripts	Col4a1,Col4a5,Col4a6
GO:0044444	cytoplasmic part	0.000159806	0.00274228	69	116	7750	18247	0.594828	0.424727	0.00890323	0.00635721	Novel Fusion Transcripts	Aars2,Acat2,Ank2,Arhgef9,Atp6v1a,Atxn10,Bin1,Capn3,Caprin2,Cdip1,Clu,Copg1,Cpq,Cryaa,Cryab,Dnaja1,Dnajc1,Eif4g2,Flna,Fus,Gstm1,H13,Herc4,Hmox1,Hnrnpl,Ivns1abp,Lamb1,Lgmn,Mapre1,Mcrs1,Mgarp,Mip,Mllt10,Mocs2,Myl12a,Nedd4,P4ha1,Pax6,Pdia6,Pik3r4,Pkm,Pla2g16,Ppl,Ppp5c,Prmt1,Psap,Rpl10,Rpl11,Rpl24,Rpl36al,Rpn1,Rps15a,Rps25,Sh3glb2,Shc1,Slc25a3,Slc38a10,Snx24,Sparc,Spata13,Srp14,Ssr3,Tcp1,Tcp11,Tdrd7,T…
GO:0005581	collagen trimer	0.000175888	0.00290215	5	116	82	18247	0.0431034	0.00449389	0.0609756	0.00635721	Novel Fusion Transcripts	Col16a1,Col4a1,Col4a5,Col4a6,Col9a1
GO:0031674	I band	0.00020623	0.00327677	6	116	133	18247	0.0517241	0.00728887	0.0451128	0.00635721	Novel Fusion Transcripts	Ank2,Bin1,Capn3,Cryab,Flna,Myl12a
GO:0097440	apical dendrite	0.000306263	0.00469238	3	116	21	18247	0.0258621	0.00115087	0.142857	0.00635721	Novel Fusion Transcripts	Clu,Flna,Osbp2
GO:0005605	basal lamina	0.000352981	0.00522168	3	116	22	18247	0.0258621	0.00120568	0.136364	0.00635721	Novel Fusion Transcripts	Col4a5,Lamb1,Nid1
GO:0043229	intracellular organelle	0.00039907	0.00570669	90	116	11428	18247	0.775862	0.626295	0.00787539	0.00635721	Novel Fusion Transcripts	Aars2,Acat2,Amer1,Ank2,Aplp2,Atp6v1a,Bfsp1,Bfsp2,Bin1,Capn3,Caprin2,Cdip1,Chd4,Clu,Copg1,Cpq,Cryaa,Cryab,Cryba1,Crygb,Crygc,Crygd,Ddb1,Dnaja1,Dnajc1,Ewsr1,Flna,Fus,H13,H3f3b,Hdgf,Herc4,Hipk2,Hmgn3,Hmox1,Hnrnpl,Hnrnpm,Ivns1abp,Lamb1,Lgmn,Mapre1,Mcrs1,Mgarp,Mip,Mllt10,Mocs2,Myl12a,Nap1l4,Nek9,P4ha1,Pax6,Pdia6,Pik3r4,Pkm,Pla2g16,Ppl,Ppp5c,Prmt1,Psap,Psmd12,Ptov1,Rpl10,Rpl11,Rpl24,Rpl36al,Rpn1,Rps15a…
GO:0043234	protein complex	0.000461259	0.00638323	36	116	3290	18247	0.310345	0.180304	0.0109422	0.00635721	Novel Fusion Transcripts	Atp6v1a,Capn3,Chd4,Clu,Col16a1,Col4a1,Col4a5,Col4a6,Col9a1,Copg1,Eif4g2,Flna,Gstm1,H13,H3f3b,Hipk2,Lamb1,Mcrs1,Mllt10,Mocs2,Myl12a,Pax6,Pdia6,Pik3r4,Ppp5c,Prmt1,Psmd12,Rpl10,Rpl11,Sash1,Shc1,Smarca2,Smarca5,Taf1,Tcp1,U2af1
GO:0044424	intracellular part	0.000610511	0.00818466	99	116	13179	18247	0.853448	0.722256	0.00751195	0.00635721	Novel Fusion Transcripts	Aars2,Acat2,Amer1,Ank2,Aplp2,Arhgef9,Atp6v1a,Atxn10,Bfsp1,Bfsp2,Bin1,Capn3,Caprin2,Cdip1,Chd4,Clu,Copg1,Cpq,Cryaa,Cryab,Cryba1,Crygb,Crygc,Crygd,Ddb1,Dnaja1,Dnajc1,Eif4g2,Eif5b,Ewsr1,Flna,Fus,Gstm1,H13,H3f3b,Hdgf,Herc4,Hipk2,Hmgn3,Hmox1,Hnrnpl,Hnrnpm,Ivns1abp,Lamb1,Lgmn,Mapre1,Mcrs1,Metap1,Mgarp,Mip,Mllt10,Mocs2,Myl12a,Nap1l4,Nedd4,Nek9,P4ha1,Pax6,Pdia6,Pgls,Pik3r4,Pkm,Pla2g16,Ppl,Ppp5c,Prmt1,Psa…
GO:0043226	organelle	0.000709222	0.00921989	95	116	12465	18247	0.818966	0.683126	0.00762134	0.00635721	Novel Fusion Transcripts	Aars2,Acat2,Amer1,Ank2,Aplp2,Atp6v1a,Bfsp1,Bfsp2,Bin1,Capn3,Caprin2,Cdip1,Chd4,Clu,Copg1,Cpq,Cryaa,Cryab,Cryba1,Crygb,Crygc,Crygd,Ddb1,Dnaja1,Dnajc1,Ewsr1,Flna,Fus,H13,H3f3b,Hdgf,Herc4,Hipk2,Hmgn3,Hmox1,Hnrnpl,Hnrnpm,Inpp5a,Ivns1abp,Lamb1,Lgmn,Lim2,Mapre1,Mcrs1,Mgarp,Mip,Mllt10,Mocs2,Myl12a,Nap1l4,Nek9,Nid1,P4ha1,Pax6,Pdia6,Pgls,Pik3r4,Pkm,Pla2g16,Plxnb2,Ppl,Ppp5c,Prmt1,Psap,Psmd12,Ptov1,Rpl10,Rp…
GO:0022626	cytosolic ribosome	0.000940986	0.011873	5	116	118	18247	0.0431034	0.00646682	0.0423729	0.00635721	Novel Fusion Transcripts	Rpl10,Rpl11,Rpl24,Rps15a,Rps25
GO:0005622	intracellular	0.000979999	0.0119324	99	116	13289	18247	0.853448	0.728284	0.00744977	0.00635721	Novel Fusion Transcripts	Aars2,Acat2,Amer1,Ank2,Aplp2,Arhgef9,Atp6v1a,Atxn10,Bfsp1,Bfsp2,Bin1,Capn3,Caprin2,Cdip1,Chd4,Clu,Copg1,Cpq,Cryaa,Cryab,Cryba1,Crygb,Crygc,Crygd,Ddb1,Dnaja1,Dnajc1,Eif4g2,Eif5b,Ewsr1,Flna,Fus,Gstm1,H13,H3f3b,Hdgf,Herc4,Hipk2,Hmgn3,Hmox1,Hnrnpl,Hnrnpm,Ivns1abp,Lamb1,Lgmn,Mapre1,Mcrs1,Metap1,Mgarp,Mip,Mllt10,Mocs2,Myl12a,Nap1l4,Nedd4,Nek9,P4ha1,Pax6,Pdia6,Pgls,Pik3r4,Pkm,Pla2g16,Ppl,Ppp5c,Prmt1,Psa…
GO:0044422	organelle part	0.00102222	0.0119324	61	116	6951	18247	0.525862	0.380939	0.00877572	0.00635721	Novel Fusion Transcripts	Acat2,Amer1,Ank2,Atp6v1a,Bfsp1,Bfsp2,Bin1,Capn3,Caprin2,Cdip1,Chd4,Copg1,Cryaa,Cryab,Ddb1,Dnajc1,Flna,H13,H3f3b,Hdgf,Herc4,Hipk2,Hmgn3,Hmox1,Hnrnpl,Hnrnpm,Mapre1,Mcrs1,Mgarp,Mllt10,Mocs2,Myl12a,P4ha1,Pax6,Pdia6,Pik3r4,Prmt1,Psmd12,Rpl10,Rpl11,Rpl24,Rpn1,Rps15a,Rps25,Sh3glb2,Shc1,Slc25a3,Smarca2,Smarca5,Sparc,Spata13,Sumo1,Taf1,Tcp1,Tcp11,Tdrd7,Tkt,Trap1,U2af1,Ubn2,Uchl1
GO:0070603	SWI/SNF superfamily-type complex	0.00102913	0.0119324	4	116	70	18247	0.0344828	0.00383625	0.0571429	0.00635721	Novel Fusion Transcripts	Chd4,Mcrs1,Smarca2,Smarca5
GO:0030017	sarcomere	0.00111772	0.0126185	6	116	183	18247	0.0517241	0.010029	0.0327869	0.00635721	Novel Fusion Transcripts	Ank2,Bin1,Capn3,Cryab,Flna,Myl12a
GO:0030425	dendrite	0.00142067	0.0156274	11	116	594	18247	0.0948276	0.0325533	0.0185185	0.00635721	Novel Fusion Transcripts	Atxn10,Clu,Cryab,Flna,Fus,Mcrs1,Nap1l4,Nedd4,Osbp2,Ppp5c,Sumo1
GO:0044449	contractile fiber part	0.00162898	0.0174708	6	116	197	18247	0.0517241	0.0107963	0.0304569	0.00635721	Novel Fusion Transcripts	Ank2,Bin1,Capn3,Cryab,Flna,Myl12a
GO:0070013	intracellular organelle lumen	0.0017402	0.0178044	37	116	3663	18247	0.318966	0.200745	0.010101	0.00635721	Novel Fusion Transcripts	Acat2,Amer1,Chd4,Cryaa,Ddb1,Dnajc1,Flna,H3f3b,Hdgf,Herc4,Hipk2,Hmox1,Hnrnpl,Hnrnpm,Mcrs1,Mllt10,Mocs2,Pax6,Pdia6,Prmt1,Psmd12,Rpl11,Rps25,Sh3glb2,Smarca2,Smarca5,Sparc,Spata13,Sumo1,Taf1,Tcp1,Tdrd7,Tkt,Trap1,U2af1,Ubn2,Uchl1
GO:0031974	membrane-enclosed lumen	0.00178459	0.0178044	37	116	3668	18247	0.318966	0.201019	0.0100872	0.00635721	Novel Fusion Transcripts	Acat2,Amer1,Chd4,Cryaa,Ddb1,Dnajc1,Flna,H3f3b,Hdgf,Herc4,Hipk2,Hmox1,Hnrnpl,Hnrnpm,Mcrs1,Mllt10,Mocs2,Pax6,Pdia6,Prmt1,Psmd12,Rpl11,Rps25,Sh3glb2,Smarca2,Smarca5,Sparc,Spata13,Sumo1,Taf1,Tcp1,Tdrd7,Tkt,Trap1,U2af1,Ubn2,Uchl1
GO:0043233	organelle lumen	0.00178459	0.0178044	37	116	3668	18247	0.318966	0.201019	0.0100872	0.00635721	Novel Fusion Transcripts	Acat2,Amer1,Chd4,Cryaa,Ddb1,Dnajc1,Flna,H3f3b,Hdgf,Herc4,Hipk2,Hmox1,Hnrnpl,Hnrnpm,Mcrs1,Mllt10,Mocs2,Pax6,Pdia6,Prmt1,Psmd12,Rpl11,Rps25,Sh3glb2,Smarca2,Smarca5,Sparc,Spata13,Sumo1,Taf1,Tcp1,Tdrd7,Tkt,Trap1,U2af1,Ubn2,Uchl1
GO:0030016	myofibril	0.00209116	0.0203888	6	116	207	18247	0.0517241	0.0113443	0.0289855	0.00635721	Novel Fusion Transcripts	Ank2,Bin1,Capn3,Cryab,Flna,Myl12a
GO:0031981	nuclear lumen	0.00235843	0.0224837	34	116	3326	18247	0.293103	0.182277	0.0102225	0.00635721	Novel Fusion Transcripts	Acat2,Amer1,Chd4,Cryaa,Ddb1,Flna,H3f3b,Hdgf,Herc4,Hipk2,Hmox1,Hnrnpl,Hnrnpm,Mcrs1,Mllt10,Mocs2,Pax6,Prmt1,Psmd12,Rpl11,Rps25,Sh3glb2,Smarca2,Smarca5,Sparc,Spata13,Sumo1,Taf1,Tcp1,Tkt,Trap1,U2af1,Ubn2,Uchl1
GO:0044446	intracellular organelle part	0.00246273	0.0229677	58	116	6719	18247	0.5	0.368225	0.00863224	0.00635721	Novel Fusion Transcripts	Acat2,Amer1,Atp6v1a,Bfsp1,Bfsp2,Bin1,Caprin2,Cdip1,Chd4,Copg1,Cryaa,Cryab,Ddb1,Dnajc1,Flna,H13,H3f3b,Hdgf,Herc4,Hipk2,Hmgn3,Hmox1,Hnrnpl,Hnrnpm,Mapre1,Mcrs1,Mgarp,Mllt10,Mocs2,Myl12a,P4ha1,Pax6,Pdia6,Pik3r4,Prmt1,Psmd12,Rpl10,Rpl11,Rpl24,Rpn1,Rps15a,Rps25,Sh3glb2,Shc1,Slc25a3,Smarca2,Smarca5,Sparc,Spata13,Sumo1,Taf1,Tcp1,Tdrd7,Tkt,Trap1,U2af1,Ubn2,Uchl1
GO:0099081	supramolecular polymer	0.00265503	0.0239737	13	116	841	18247	0.112069	0.0460898	0.0154578	0.00635721	Novel Fusion Transcripts	Ank2,Bfsp1,Bfsp2,Bin1,Capn3,Col4a1,Col4a5,Col4a6,Cryab,Flna,Mapre1,Myl12a,Tcp1
GO:0099080	supramolecular complex	0.00268237	0.0239737	13	116	842	18247	0.112069	0.0461446	0.0154394	0.00635721	Novel Fusion Transcripts	Ank2,Bfsp1,Bfsp2,Bin1,Capn3,Col4a1,Col4a5,Col4a6,Cryab,Flna,Mapre1,Myl12a,Tcp1
GO:0043292	contractile fiber	0.00289685	0.0253623	6	116	221	18247	0.0517241	0.0121116	0.0271493	0.00635721	Novel Fusion Transcripts	Ank2,Bin1,Capn3,Cryab,Flna,Myl12a
GO:0005844	polysome	0.00441079	0.0378445	3	116	52	18247	0.0258621	0.00284978	0.0576923	0.00635721	Novel Fusion Transcripts	Fus,Mcrs1,Rps25
GO:0030529	intracellular ribonucleoprotein complex	0.00502612	0.041177	13	116	907	18247	0.112069	0.0497068	0.014333	0.00635721	Novel Fusion Transcripts	Fus,Hnrnpl,Hnrnpm,Mcrs1,Rpl10,Rpl11,Rpl24,Rps15a,Rps25,Srp14,Sumo1,Tdrd7,U2af1
GO:1990904	ribonucleoprotein complex	0.0050721	0.041177	13	116	908	18247	0.112069	0.0497616	0.0143172	0.00635721	Novel Fusion Transcripts	Fus,Hnrnpl,Hnrnpm,Mcrs1,Rpl10,Rpl11,Rpl24,Rps15a,Rps25,Srp14,Sumo1,Tdrd7,U2af1
GO:0044428	nuclear part	0.00514761	0.041177	36	116	3757	18247	0.310345	0.205897	0.00958211	0.00635721	Novel Fusion Transcripts	Acat2,Amer1,Bin1,Chd4,Cryaa,Ddb1,Flna,H3f3b,Hdgf,Herc4,Hipk2,Hmox1,Hnrnpl,Hnrnpm,Mcrs1,Mllt10,Mocs2,Pax6,Pik3r4,Prmt1,Psmd12,Rpl11,Rps25,Sh3glb2,Smarca2,Smarca5,Sparc,Spata13,Sumo1,Taf1,Tcp1,Tkt,Trap1,U2af1,Ubn2,Uchl1
GO:0000785	chromatin	0.00526858	0.041177	9	116	510	18247	0.0775862	0.0279498	0.0176471	0.00635721	Novel Fusion Transcripts	Chd4,H3f3b,Hmgn3,Mcrs1,Pax6,Smarca2,Sumo1,Taf1,Tcp1
GO:0044445	cytosolic part	0.0052791	0.041177	6	116	250	18247	0.0517241	0.0137009	0.024	0.00635721	Novel Fusion Transcripts	Rpl10,Rpl11,Rpl24,Rps15a,Rps25,Tcp1
GO:0070435	Shc-EGFR complex	0.00635721	0.045454	1	116	1	18247	0.00862069	5.48035e-05	1	0.00635721	Novel Fusion Transcripts	Shc1
GO:0043257	laminin-8 complex	0.00635721	0.045454	1	116	1	18247	0.00862069	5.48035e-05	1	0.00635721	Novel Fusion Transcripts	Lamb1
GO:0060987	lipid tube	0.00635721	0.045454	1	116	1	18247	0.00862069	5.48035e-05	1	0.00635721	Novel Fusion Transcripts	Bin1
GO:0071561	nucleus-vacuole junction	0.00635721	0.045454	1	116	1	18247	0.00862069	5.48035e-05	1	0.00635721	Novel Fusion Transcripts	Pik3r4
GO:1902912	pyruvate kinase complex	0.00635721	0.045454	1	116	1	18247	0.00862069	5.48035e-05	1	0.00635721	Novel Fusion Transcripts	Pkm
GO:0000790	nuclear chromatin	0.00673942	0.0473969	7	116	347	18247	0.0603448	0.0190168	0.0201729	0.00635721	Novel Fusion Transcripts	Chd4,H3f3b,Mcrs1,Pax6,Smarca2,Taf1,Tcp1
GO:0030315	T-tubule	0.00689246	0.0476914	3	116	61	18247	0.0258621	0.00334302	0.0491803	0.00635721	Novel Fusion Transcripts	Ank2,Bin1,Capn3
GO:0005654	nucleoplasm	0.00749541	0.0502959	25	116	2385	18247	0.215517	0.130706	0.0104822	0.00635721	Novel Fusion Transcripts	Amer1,Chd4,Cryaa,Ddb1,Hdgf,Hipk2,Hnrnpl,Hnrnpm,Mcrs1,Mllt10,Mocs2,Pax6,Prmt1,Rpl11,Sh3glb2,Smarca2,Smarca5,Spata13,Sumo1,Taf1,Tkt,Trap1,U2af1,Ubn2,Uchl1
GO:0044391	ribosomal subunit	0.00750335	0.0502959	5	116	191	18247	0.0431034	0.0104675	0.026178	0.00635721	Novel Fusion Transcripts	Rpl10,Rpl11,Rpl24,Rps15a,Rps25
GO:0045120	pronucleus	0.00851764	0.0556738	2	116	22	18247	0.0172414	0.00120568	0.0909091	0.00635721	Novel Fusion Transcripts	Hnrnpl,Taf1
GO:0022625	cytosolic large ribosomal subunit	0.0085652	0.0556738	3	116	66	18247	0.0258621	0.00361703	0.0454545	0.00635721	Novel Fusion Transcripts	Rpl10,Rpl11,Rpl24
GO:0043204	perikaryon	0.00904162	0.0578934	4	116	128	18247	0.0344828	0.00701485	0.03125	0.00635721	Novel Fusion Transcripts	Cryab,Fus,Mcrs1,Ppp5c
GO:0031430	M band	0.0100932	0.0636759	2	116	24	18247	0.0172414	0.00131528	0.0833333	0.00635721	Novel Fusion Transcripts	Ank2,Cryab
GO:0036477	somatodendritic compartment	0.0105138	0.0653684	12	116	884	18247	0.103448	0.0484463	0.0135747	0.00635721	Novel Fusion Transcripts	Atxn10,Clu,Cryab,Flna,Fus,Mcrs1,Nap1l4,Nedd4,Osbp2,Ppp5c,Sumo1,Uchl1
GO:0031213	RSF complex	0.0126744	0.0744835	1	116	2	18247	0.00862069	0.000109607	0.5	0.00635721	Novel Fusion Transcripts	Smarca5
GO:0098560	cytoplasmic side of late endosome membrane	0.0126744	0.0744835	1	116	2	18247	0.00862069	0.000109607	0.5	0.00635721	Novel Fusion Transcripts	Cdip1
GO:0005607	laminin-2 complex	0.0126744	0.0744835	1	116	2	18247	0.00862069	0.000109607	0.5	0.00635721	Novel Fusion Transcripts	Lamb1
GO:0019008	molybdopterin synthase complex	0.0126744	0.0744835	1	116	2	18247	0.00862069	0.000109607	0.5	0.00635721	Novel Fusion Transcripts	Mocs2
GO:0048471	perinuclear region of cytoplasm	0.0131226	0.0760756	9	116	591	18247	0.0775862	0.0323889	0.0152284	0.00635721	Novel Fusion Transcripts	Ank2,Atxn10,Clu,Flna,Fus,Hmox1,Hnrnpl,Lamb1,Pla2g16
GO:0071339	MLL1 complex	0.013597	0.0767512	2	116	28	18247	0.0172414	0.0015345	0.0714286	0.00635721	Novel Fusion Transcripts	Mcrs1,Taf1
GO:0044665	MLL1/2 complex	0.013597	0.0767512	2	116	28	18247	0.0172414	0.0015345	0.0714286	0.00635721	Novel Fusion Transcripts	Mcrs1,Taf1
GO:0032432	actin filament bundle	0.0149131	0.0830872	3	116	81	18247	0.0258621	0.00443909	0.037037	0.00635721	Novel Fusion Transcripts	Cryab,Flna,Myl12a
GO:0017053	transcriptional repressor complex	0.0159143	0.0864922	3	116	83	18247	0.0258621	0.00454869	0.0361446	0.00635721	Novel Fusion Transcripts	Chd4,Hdgf,Smarca5
GO:0044427	chromosomal part	0.0161612	0.0864922	12	116	938	18247	0.103448	0.0514057	0.0127932	0.00635721	Novel Fusion Transcripts	Chd4,Ddb1,Flna,H3f3b,Hmgn3,Mcrs1,Pax6,Smarca2,Smarca5,Sumo1,Taf1,Tcp1
GO:0005840	ribosome	0.0163419	0.0864922	5	116	232	18247	0.0431034	0.0127144	0.0215517	0.00635721	Novel Fusion Transcripts	Rpl10,Rpl11,Rpl24,Rps15a,Rps25
GO:0090568	nuclear transcriptional repressor complex	0.016521	0.0864922	2	116	31	18247	0.0172414	0.00169891	0.0645161	0.00635721	Novel Fusion Transcripts	Chd4,Smarca5
GO:0043232	intracellular non-membrane-bounded organelle	0.0171036	0.0864922	35	116	3913	18247	0.301724	0.214446	0.00894454	0.00635721	Novel Fusion Transcripts	Acat2,Ank2,Bfsp1,Bfsp2,Bin1,Capn3,Caprin2,Chd4,Cryab,Ddb1,Dnaja1,Flna,H3f3b,Herc4,Hmgn3,Hmox1,Hnrnpl,Ivns1abp,Mapre1,Mcrs1,Myl12a,Pax6,Pik3r4,Ppl,Rpl10,Rpl11,Rpl24,Rps15a,Rps25,Smarca2,Smarca5,Sumo1,Taf1,Tcp1,Tdrd7
GO:0043228	non-membrane-bounded organelle	0.0171036	0.0864922	35	116	3913	18247	0.301724	0.214446	0.00894454	0.00635721	Novel Fusion Transcripts	Acat2,Ank2,Bfsp1,Bfsp2,Bin1,Capn3,Caprin2,Chd4,Cryab,Ddb1,Dnaja1,Flna,H3f3b,Herc4,Hmgn3,Hmox1,Hnrnpl,Ivns1abp,Mapre1,Mcrs1,Myl12a,Pax6,Pik3r4,Ppl,Rpl10,Rpl11,Rpl24,Rps15a,Rps25,Smarca2,Smarca5,Sumo1,Taf1,Tcp1,Tdrd7
GO:0044454	nuclear chromosome part	0.0172458	0.0864922	9	116	619	18247	0.0775862	0.0339234	0.0145396	0.00635721	Novel Fusion Transcripts	Chd4,Ddb1,H3f3b,Mcrs1,Pax6,Smarca2,Smarca5,Taf1,Tcp1
GO:0034708	methyltransferase complex	0.0185796	0.0864922	3	116	88	18247	0.0258621	0.00482271	0.0340909	0.00635721	Novel Fusion Transcripts	Mcrs1,Prmt1,Taf1
GO:0005790	smooth endoplasmic reticulum	0.0186056	0.0864922	2	116	33	18247	0.0172414	0.00180852	0.0606061	0.00635721	Novel Fusion Transcripts	Pdia6,Rpl10
GO:0031523	Myb complex	0.0189517	0.0864922	1	116	3	18247	0.00862069	0.000164411	0.333333	0.00635721	Novel Fusion Transcripts	Flna
GO:0031510	SUMO activating enzyme complex	0.0189517	0.0864922	1	116	3	18247	0.00862069	0.000164411	0.333333	0.00635721	Novel Fusion Transcripts	Sumo1
GO:0005594	collagen type IX trimer	0.0189517	0.0864922	1	116	3	18247	0.00862069	0.000164411	0.333333	0.00635721	Novel Fusion Transcripts	Col9a1
GO:0046691	intracellular canaliculus	0.0189517	0.0864922	1	116	3	18247	0.00862069	0.000164411	0.333333	0.00635721	Novel Fusion Transcripts	Mip
GO:0005606	laminin-1 complex	0.0189517	0.0864922	1	116	3	18247	0.00862069	0.000164411	0.333333	0.00635721	Novel Fusion Transcripts	Lamb1
GO:0043259	laminin-10 complex	0.0189517	0.0864922	1	116	3	18247	0.00862069	0.000164411	0.333333	0.00635721	Novel Fusion Transcripts	Lamb1
GO:0031092	platelet alpha granule membrane	0.0189517	0.0864922	1	116	3	18247	0.00862069	0.000164411	0.333333	0.00635721	Novel Fusion Transcripts	Sparc
GO:0016222	procollagen-proline 4-dioxygenase complex	0.0189517	0.0864922	1	116	3	18247	0.00862069	0.000164411	0.333333	0.00635721	Novel Fusion Transcripts	P4ha1
GO:0030660	Golgi-associated vesicle membrane	0.0219279	0.0990219	2	116	36	18247	0.0172414	0.00197293	0.0555556	0.00635721	Novel Fusion Transcripts	Copg1,H13
GO:0000228	nuclear chromosome	0.0228422	0.102076	9	116	650	18247	0.0775862	0.0356223	0.0138462	0.00635721	Novel Fusion Transcripts	Chd4,Ddb1,H3f3b,Mcrs1,Pax6,Smarca2,Smarca5,Taf1,Tcp1
GO:0032994	protein-lipid complex	0.023086	0.102102	2	116	37	18247	0.0172414	0.00202773	0.0540541	0.00635721	Novel Fusion Transcripts	Bin1,Clu
GO:0120025	plasma membrane bounded cell projection	0.02347	0.102741	20	116	1972	18247	0.172414	0.108073	0.010142	0.00635721	Novel Fusion Transcripts	Atp6v1a,Atxn10,Bin1,Clu,Cryab,Eif4g2,Flna,Fus,Mapre1,Mcrs1,Nap1l4,Nedd4,Osbp2,Pik3r4,Pkm,Ppp5c,Spata13,Sumo1,Tcp11,Uchl1
GO:0031465	Cul4B-RING E3 ubiquitin ligase complex	0.0251894	0.102917	1	116	4	18247	0.00862069	0.000219214	0.25	0.00635721	Novel Fusion Transcripts	Ddb1
GO:0005593	FACIT collagen trimer	0.0251894	0.102917	1	116	4	18247	0.00862069	0.000219214	0.25	0.00635721	Novel Fusion Transcripts	Col9a1
GO:0030981	cortical microtubule cytoskeleton	0.0251894	0.102917	1	116	4	18247	0.00862069	0.000219214	0.25	0.00635721	Novel Fusion Transcripts	Mapre1
GO:0098574	cytoplasmic side of lysosomal membrane	0.0251894	0.102917	1	116	4	18247	0.00862069	0.000219214	0.25	0.00635721	Novel Fusion Transcripts	Cdip1
GO:0097418	neurofibrillary tangle	0.0251894	0.102917	1	116	4	18247	0.00862069	0.000219214	0.25	0.00635721	Novel Fusion Transcripts	Clu
GO:0034271	phosphatidylinositol 3-kinase complex, class III, type I	0.0251894	0.102917	1	116	4	18247	0.00862069	0.000219214	0.25	0.00635721	Novel Fusion Transcripts	Pik3r4
GO:0034272	phosphatidylinositol 3-kinase complex, class III, type II	0.0251894	0.102917	1	116	4	18247	0.00862069	0.000219214	0.25	0.00635721	Novel Fusion Transcripts	Pik3r4
GO:0031672	A band	0.0305412	0.123536	2	116	43	18247	0.0172414	0.00235655	0.0465116	0.00635721	Novel Fusion Transcripts	Ank2,Cryab
GO:0010009	cytoplasmic side of endosome membrane	0.0313879	0.123536	1	116	5	18247	0.00862069	0.000274018	0.2	0.00635721	Novel Fusion Transcripts	Cdip1
GO:0016281	eukaryotic translation initiation factor 4F complex	0.0313879	0.123536	1	116	5	18247	0.00862069	0.000274018	0.2	0.00635721	Novel Fusion Transcripts	Eif4g2
GO:0097165	nuclear stress granule	0.0313879	0.123536	1	116	5	18247	0.00862069	0.000274018	0.2	0.00635721	Novel Fusion Transcripts	Sumo1
GO:0022627	cytosolic small ribosomal subunit	0.0318649	0.124273	2	116	44	18247	0.0172414	0.00241136	0.0454545	0.00635721	Novel Fusion Transcripts	Rps15a,Rps25
GO:0005694	chromosome	0.0342302	0.132295	12	116	1047	18247	0.103448	0.0573793	0.0114613	0.00635721	Novel Fusion Transcripts	Chd4,Ddb1,Flna,H3f3b,Hmgn3,Mcrs1,Pax6,Smarca2,Smarca5,Sumo1,Taf1,Tcp1
GO:0005730	nucleolus	0.0353163	0.135274	10	116	817	18247	0.0862069	0.0447745	0.0122399	0.00635721	Novel Fusion Transcripts	Acat2,Flna,Herc4,Hmox1,Mcrs1,Rpl11,Rps25,Smarca5,Sumo1,Taf1
GO:1902494	catalytic complex	0.035873	0.135359	14	116	1298	18247	0.12069	0.071135	0.0107858	0.00635721	Novel Fusion Transcripts	Chd4,Ddb1,Dnaja1,Hnrnpm,Mcrs1,Nedd4,P4ha1,Pik3r4,Pkm,Prmt1,Psmd12,Rpn1,Sumo1,Taf1
GO:0005783	endoplasmic reticulum	0.0365985	0.135359	16	116	1552	18247	0.137931	0.0850551	0.0103093	0.00635721	Novel Fusion Transcripts	Clu,Cpq,Dnaja1,Dnajc1,H13,Hmox1,Mcrs1,Mip,P4ha1,Pdia6,Pla2g16,Rpl10,Rpn1,Ssr3,Tkt,Uchl1
GO:0043005	neuron projection	0.0374861	0.135359	14	116	1306	18247	0.12069	0.0715734	0.0107198	0.00635721	Novel Fusion Transcripts	Atxn10,Bin1,Clu,Cryab,Eif4g2,Flna,Fus,Mcrs1,Nap1l4,Nedd4,Osbp2,Ppp5c,Sumo1,Uchl1
GO:0089701	U2AF	0.0375472	0.135359	1	116	6	18247	0.00862069	0.000328821	0.166667	0.00635721	Novel Fusion Transcripts	U2af1
GO:0071458	integral component of cytoplasmic side of endoplasmic reticulum membrane	0.0375472	0.135359	1	116	6	18247	0.00862069	0.000328821	0.166667	0.00635721	Novel Fusion Transcripts	H13
GO:0071556	integral component of lumenal side of endoplasmic reticulum membrane	0.0375472	0.135359	1	116	6	18247	0.00862069	0.000328821	0.166667	0.00635721	Novel Fusion Transcripts	H13
GO:0098553	lumenal side of endoplasmic reticulum membrane	0.0375472	0.135359	1	116	6	18247	0.00862069	0.000328821	0.166667	0.00635721	Novel Fusion Transcripts	H13
GO:0099512	supramolecular fiber	0.0400219	0.141209	10	116	835	18247	0.0862069	0.0457609	0.011976	0.00635721	Novel Fusion Transcripts	Ank2,Bfsp1,Bfsp2,Bin1,Capn3,Cryab,Flna,Mapre1,Myl12a,Tcp1
GO:0044297	cell body	0.0412703	0.141209	9	116	724	18247	0.0775862	0.0396778	0.0124309	0.00635721	Novel Fusion Transcripts	Atxn10,Cryab,Flna,Fus,Mcrs1,Nap1l4,Ppp5c,Tcp1,Uchl1
GO:0015934	large ribosomal subunit	0.0428664	0.141209	3	116	122	18247	0.0258621	0.00668603	0.0245902	0.00635721	Novel Fusion Transcripts	Rpl10,Rpl11,Rpl24
GO:0005788	endoplasmic reticulum lumen	0.0432304	0.141209	2	116	52	18247	0.0172414	0.00284978	0.0384615	0.00635721	Novel Fusion Transcripts	Dnajc1,Pdia6
GO:0016589	NURF complex	0.0436677	0.141209	1	116	7	18247	0.00862069	0.000383625	0.142857	0.00635721	Novel Fusion Transcripts	Smarca5
GO:0044300	cerebellar mossy fiber	0.0436677	0.141209	1	116	7	18247	0.00862069	0.000383625	0.142857	0.00635721	Novel Fusion Transcripts	Bin1
GO:0042382	paraspeckles	0.0436677	0.141209	1	116	7	18247	0.00862069	0.000383625	0.142857	0.00635721	Novel Fusion Transcripts	Hnrnpm
GO:0035032	phosphatidylinositol 3-kinase complex, class III	0.0436677	0.141209	1	116	7	18247	0.00862069	0.000383625	0.142857	0.00635721	Novel Fusion Transcripts	Pik3r4
GO:0033180	proton-transporting V-type ATPase, V1 domain	0.0436677	0.141209	1	116	7	18247	0.00862069	0.000383625	0.142857	0.00635721	Novel Fusion Transcripts	Atp6v1a
GO:1990635	proximal dendrite	0.0436677	0.141209	1	116	7	18247	0.00862069	0.000383625	0.142857	0.00635721	Novel Fusion Transcripts	Ppp5c
GO:0005786	signal recognition particle, endoplasmic reticulum targeting	0.0436677	0.141209	1	116	7	18247	0.00862069	0.000383625	0.142857	0.00635721	Novel Fusion Transcripts	Srp14
GO:0034366	spherical high-density lipoprotein particle	0.0436677	0.141209	1	116	7	18247	0.00862069	0.000383625	0.142857	0.00635721	Novel Fusion Transcripts	Clu
GO:0001650	fibrillar center	0.043741	0.141209	3	116	123	18247	0.0258621	0.00674083	0.0243902	0.00635721	Novel Fusion Transcripts	Herc4,Smarca5,Sumo1
GO:0044451	nucleoplasm part	0.0437782	0.141209	11	116	967	18247	0.0948276	0.052995	0.0113754	0.00635721	Novel Fusion Transcripts	Amer1,Chd4,Hipk2,Hnrnpm,Mcrs1,Mocs2,Smarca5,Sumo1,Taf1,Tkt,U2af1
GO:0044463	cell projection part	0.0458964	0.145848	12	116	1096	18247	0.103448	0.0600647	0.0109489	0.00635721	Novel Fusion Transcripts	Bin1,Clu,Cryab,Flna,Fus,Mapre1,Nedd4,Pik3r4,Ppp5c,Spata13,Tcp11,Uchl1
GO:0120038	plasma membrane bounded cell projection part	0.0458964	0.145848	12	116	1096	18247	0.103448	0.0600647	0.0109489	0.00635721	Novel Fusion Transcripts	Bin1,Clu,Cryab,Flna,Fus,Mapre1,Nedd4,Pik3r4,Ppp5c,Spata13,Tcp11,Uchl1
GO:0042995	cell projection	0.0494175	0.152063	20	116	2140	18247	0.172414	0.11728	0.00934579	0.00635721	Novel Fusion Transcripts	Atp6v1a,Atxn10,Bin1,Clu,Cryab,Eif4g2,Flna,Fus,Mapre1,Mcrs1,Nap1l4,Nedd4,Osbp2,Pik3r4,Pkm,Ppp5c,Spata13,Sumo1,Tcp11,Uchl1
GO:0031464	Cul4A-RING E3 ubiquitin ligase complex	0.0497497	0.152063	1	116	8	18247	0.00862069	0.000438428	0.125	0.00635721	Novel Fusion Transcripts	Ddb1
GO:0005677	chromatin silencing complex	0.0497497	0.152063	1	116	8	18247	0.00862069	0.000438428	0.125	0.00635721	Novel Fusion Transcripts	Smarca5
GO:0043256	laminin complex	0.0497497	0.152063	1	116	8	18247	0.00862069	0.000438428	0.125	0.00635721	Novel Fusion Transcripts	Lamb1
GO:0031595	nuclear proteasome complex	0.0497497	0.152063	1	116	8	18247	0.00862069	0.000438428	0.125	0.00635721	Novel Fusion Transcripts	Psmd12
GO:1990234	transferase complex	0.0499788	0.152063	9	116	751	18247	0.0775862	0.0411575	0.011984	0.00635721	Novel Fusion Transcripts	Ddb1,Dnaja1,Mcrs1,Nedd4,Pik3r4,Pkm,Prmt1,Rpn1,Taf1
GO:0043025	neuronal cell body	0.0534297	0.161418	8	116	645	18247	0.0689655	0.0353483	0.0124031	0.00635721	Novel Fusion Transcripts	Atxn10,Cryab,Flna,Fus,Mcrs1,Nap1l4,Ppp5c,Uchl1
GO:0005739	mitochondrion	0.0553974	0.163941	17	116	1770	18247	0.146552	0.0970022	0.00960452	0.00635721	Novel Fusion Transcripts	Aars2,Acat2,Atp6v1a,Caprin2,Clu,Cryab,Dnaja1,Mgarp,P4ha1,Pkm,Ppl,Psap,Rps15a,Shc1,Slc25a3,Tdrd7,Trap1
GO:0097512	cardiac myofibril	0.0557933	0.163941	1	116	9	18247	0.00862069	0.000493232	0.111111	0.00635721	Novel Fusion Transcripts	Cryab
GO:0098554	cytoplasmic side of endoplasmic reticulum membrane	0.0557933	0.163941	1	116	9	18247	0.00862069	0.000493232	0.111111	0.00635721	Novel Fusion Transcripts	H13
GO:0008541	proteasome regulatory particle, lid subcomplex	0.0557933	0.163941	1	116	9	18247	0.00862069	0.000493232	0.111111	0.00635721	Novel Fusion Transcripts	Psmd12
GO:0012505	endomembrane system	0.0587513	0.171458	30	116	3571	18247	0.258621	0.195703	0.00840101	0.00635721	Novel Fusion Transcripts	Bin1,Cdip1,Clu,Copg1,Cpq,Cryab,Dnaja1,Dnajc1,Flna,H13,Hmox1,Lgmn,Mapre1,Mcrs1,Mip,P4ha1,Pdia6,Pik3r4,Pla2g16,Rpl10,Rpn1,Shc1,Slc38a10,Sparc,Ssr3,Sumo1,Tcp1,Tcp11,Tkt,Uchl1
GO:0097458	neuron part	0.0608075	0.173279	15	116	1530	18247	0.12931	0.0838494	0.00980392	0.00635721	Novel Fusion Transcripts	Atxn10,Bin1,Clu,Cryab,Eif4g2,Flna,Fus,Mcrs1,Nap1l4,Nedd4,Osbp2,Ppp5c,Smarca2,Sumo1,Uchl1
GO:0031010	ISWI-type complex	0.0617988	0.173279	1	116	10	18247	0.00862069	0.000548035	0.1	0.00635721	Novel Fusion Transcripts	Smarca5
GO:0044327	dendritic spine head	0.0617988	0.173279	1	116	10	18247	0.00862069	0.000548035	0.1	0.00635721	Novel Fusion Transcripts	Fus
GO:0034709	methylosome	0.0617988	0.173279	1	116	10	18247	0.00862069	0.000548035	0.1	0.00635721	Novel Fusion Transcripts	Prmt1
GO:0008250	oligosaccharyltransferase complex	0.0617988	0.173279	1	116	10	18247	0.00862069	0.000548035	0.1	0.00635721	Novel Fusion Transcripts	Rpn1
GO:0048500	signal recognition particle	0.0617988	0.173279	1	116	10	18247	0.00862069	0.000548035	0.1	0.00635721	Novel Fusion Transcripts	Srp14
GO:0005938	cell cortex	0.0630655	0.175682	4	116	235	18247	0.0344828	0.0128788	0.0170213	0.00635721	Novel Fusion Transcripts	Arhgef9,Flna,Mapre1,Myl12a
GO:0005832	chaperonin-containing T-complex	0.0677664	0.18756	1	116	11	18247	0.00862069	0.000602839	0.0909091	0.00635721	Novel Fusion Transcripts	Tcp1
GO:0042383	sarcolemma	0.068419	0.188152	3	116	148	18247	0.0258621	0.00811092	0.0202703	0.00635721	Novel Fusion Transcripts	Ank2,Bin1,Capn3
GO:0044448	cell cortex part	0.0695144	0.189947	3	116	149	18247	0.0258621	0.00816573	0.0201342	0.00635721	Novel Fusion Transcripts	Flna,Mapre1,Myl12a
GO:0030126	COPI vesicle coat	0.0736963	0.195159	1	116	12	18247	0.00862069	0.000657642	0.0833333	0.00635721	Novel Fusion Transcripts	Copg1
GO:0036513	Derlin-1 retrotranslocation complex	0.0736963	0.195159	1	116	12	18247	0.00862069	0.000657642	0.0833333	0.00635721	Novel Fusion Transcripts	H13
GO:0101031	chaperone complex	0.0736963	0.195159	1	116	12	18247	0.00862069	0.000657642	0.0833333	0.00635721	Novel Fusion Transcripts	Tcp1
GO:0034663	endoplasmic reticulum chaperone complex	0.0736963	0.195159	1	116	12	18247	0.00862069	0.000657642	0.0833333	0.00635721	Novel Fusion Transcripts	Pdia6
GO:0071564	npBAF complex	0.0736963	0.195159	1	116	12	18247	0.00862069	0.000657642	0.0833333	0.00635721	Novel Fusion Transcripts	Smarca2
GO:0005798	Golgi-associated vesicle	0.0750136	0.196225	2	116	71	18247	0.0172414	0.00389105	0.028169	0.00635721	Novel Fusion Transcripts	Copg1,H13
GO:0035097	histone methyltransferase complex	0.0750136	0.196225	2	116	71	18247	0.0172414	0.00389105	0.028169	0.00635721	Novel Fusion Transcripts	Mcrs1,Taf1
GO:0016605	PML body	0.0768466	0.198062	2	116	72	18247	0.0172414	0.00394585	0.0277778	0.00635721	Novel Fusion Transcripts	Hipk2,Sumo1
GO:0015935	small ribosomal subunit	0.0768466	0.198062	2	116	72	18247	0.0172414	0.00394585	0.0277778	0.00635721	Novel Fusion Transcripts	Rps15a,Rps25
GO:0005764	lysosome	0.0775628	0.198062	6	116	467	18247	0.0517241	0.0255932	0.012848	0.00635721	Novel Fusion Transcripts	Atp6v1a,Cdip1,Cpq,H13,Lgmn,Psap
GO:0000323	lytic vacuole	0.0775628	0.198062	6	116	467	18247	0.0517241	0.0255932	0.012848	0.00635721	Novel Fusion Transcripts	Atp6v1a,Cdip1,Cpq,H13,Lgmn,Psap
GO:0016514	SWI/SNF complex	0.0795889	0.200845	1	116	13	18247	0.00862069	0.000712446	0.0769231	0.00635721	Novel Fusion Transcripts	Smarca2
GO:0002199	zona pellucida receptor complex	0.0795889	0.200845	1	116	13	18247	0.00862069	0.000712446	0.0769231	0.00635721	Novel Fusion Transcripts	Tcp1
GO:0045111	intermediate filament cytoskeleton	0.0808996	0.202959	3	116	159	18247	0.0258621	0.00871376	0.0188679	0.00635721	Novel Fusion Transcripts	Bfsp1,Bfsp2,Smarca2
GO:0043197	dendritic spine	0.0820802	0.204723	3	116	160	18247	0.0258621	0.00876856	0.01875	0.00635721	Novel Fusion Transcripts	Cryab,Fus,Nedd4
GO:0030663	COPI-coated vesicle membrane	0.0854443	0.206467	1	116	14	18247	0.00862069	0.000767249	0.0714286	0.00635721	Novel Fusion Transcripts	Copg1
GO:0031011	Ino80 complex	0.0854443	0.206467	1	116	14	18247	0.00862069	0.000767249	0.0714286	0.00635721	Novel Fusion Transcripts	Mcrs1
GO:0033391	chromatoid body	0.0854443	0.206467	1	116	14	18247	0.00862069	0.000767249	0.0714286	0.00635721	Novel Fusion Transcripts	Tdrd7
GO:0071565	nBAF complex	0.0854443	0.206467	1	116	14	18247	0.00862069	0.000767249	0.0714286	0.00635721	Novel Fusion Transcripts	Smarca2
GO:0033178	proton-transporting two-sector ATPase complex, catalytic domain	0.0854443	0.206467	1	116	14	18247	0.00862069	0.000767249	0.0714286	0.00635721	Novel Fusion Transcripts	Atp6v1a
GO:0044309	neuron spine	0.0856668	0.206467	3	116	163	18247	0.0258621	0.00893298	0.0184049	0.00635721	Novel Fusion Transcripts	Cryab,Fus,Nedd4
GO:0044464	cell part	0.0873195	0.209274	104	116	15475	18247	0.896552	0.848085	0.00672052	0.00635721	Novel Fusion Transcripts	Aars2,Acat2,Amer1,Ank2,Aplp2,Arhgef9,Atp6v1a,Atxn10,Bfsp1,Bfsp2,Bin1,Capn3,Caprin2,Cdip1,Chd4,Clu,Copg1,Cpq,Cryaa,Cryab,Cryba1,Crygb,Crygc,Crygd,Ddb1,Dnaja1,Dnajc1,Eif4g2,Eif5b,Ewsr1,Flna,Fus,Gstm1,H13,H3f3b,Hdgf,Herc4,Hipk2,Hmgn3,Hmox1,Hnrnpl,Hnrnpm,Ivns1abp,Lamb1,Lgmn,Lgsn,Lim2,Mapre1,Mcrs1,Metap1,Mgarp,Mip,Mllt10,Mocs2,Myl12a,Nap1l4,Nedd4,Nek9,Nid1,Osbp2,P4ha1,Pax6,Pdia6,Pgls,Pik3r4,Pkm,Pla2g1…
GO:0005623	cell	0.0890937	0.210493	104	116	15482	18247	0.896552	0.848468	0.00671748	0.00635721	Novel Fusion Transcripts	Aars2,Acat2,Amer1,Ank2,Aplp2,Arhgef9,Atp6v1a,Atxn10,Bfsp1,Bfsp2,Bin1,Capn3,Caprin2,Cdip1,Chd4,Clu,Copg1,Cpq,Cryaa,Cryab,Cryba1,Crygb,Crygc,Crygd,Ddb1,Dnaja1,Dnajc1,Eif4g2,Eif5b,Ewsr1,Flna,Fus,Gstm1,H13,H3f3b,Hdgf,Herc4,Hipk2,Hmgn3,Hmox1,Hnrnpl,Hnrnpm,Ivns1abp,Lamb1,Lgmn,Lgsn,Lim2,Mapre1,Mcrs1,Metap1,Mgarp,Mip,Mllt10,Mocs2,Myl12a,Nap1l4,Nedd4,Nek9,Nid1,Osbp2,P4ha1,Pax6,Pdia6,Pgls,Pik3r4,Pkm,Pla2g1…
GO:0033202	DNA helicase complex	0.0912628	0.210493	1	116	15	18247	0.00862069	0.000822053	0.0666667	0.00635721	Novel Fusion Transcripts	Mcrs1
GO:0043186	P granule	0.0912628	0.210493	1	116	15	18247	0.00862069	0.000822053	0.0666667	0.00635721	Novel Fusion Transcripts	Tdrd7
GO:0043194	axon initial segment	0.0912628	0.210493	1	116	15	18247	0.00862069	0.000822053	0.0666667	0.00635721	Novel Fusion Transcripts	Bin1
GO:0060293	germ plasm	0.0912628	0.210493	1	116	15	18247	0.00862069	0.000822053	0.0666667	0.00635721	Novel Fusion Transcripts	Tdrd7
GO:0044232	organelle membrane contact site	0.0912628	0.210493	1	116	15	18247	0.00862069	0.000822053	0.0666667	0.00635721	Novel Fusion Transcripts	Pik3r4
GO:0045495	pole plasm	0.0912628	0.210493	1	116	15	18247	0.00862069	0.000822053	0.0666667	0.00635721	Novel Fusion Transcripts	Tdrd7
GO:0005770	late endosome	0.0917905	0.210578	3	116	168	18247	0.0258621	0.00920699	0.0178571	0.00635721	Novel Fusion Transcripts	Cdip1,Lgmn,Pik3r4
GO:0016363	nuclear matrix	0.0939505	0.214387	2	116	81	18247	0.0172414	0.00443909	0.0246914	0.00635721	Novel Fusion Transcripts	Hnrnpm,Sparc
GO:0033268	node of Ranvier	0.0970446	0.219117	1	116	16	18247	0.00862069	0.000876856	0.0625	0.00635721	Novel Fusion Transcripts	Bin1
GO:0043196	varicosity	0.0970446	0.219117	1	116	16	18247	0.00862069	0.000876856	0.0625	0.00635721	Novel Fusion Transcripts	Bin1
GO:0099568	cytoplasmic region	0.0984314	0.221084	4	116	275	18247	0.0344828	0.015071	0.0145455	0.00635721	Novel Fusion Transcripts	Arhgef9,Flna,Mapre1,Myl12a
GO:0044452	nucleolar part	0.0993724	0.222035	3	116	174	18247	0.0258621	0.00953581	0.0172414	0.00635721	Novel Fusion Transcripts	Herc4,Smarca5,Sumo1
GO:0016604	nuclear body	0.101018	0.224542	7	116	621	18247	0.0603448	0.034033	0.0112721	0.00635721	Novel Fusion Transcripts	Amer1,Hipk2,Hnrnpm,Mocs2,Sumo1,Tkt,U2af1
GO:0090545	CHD-type complex	0.10279	0.224984	1	116	17	18247	0.00862069	0.00093166	0.0588235	0.00635721	Novel Fusion Transcripts	Chd4
GO:0016581	NuRD complex	0.10279	0.224984	1	116	17	18247	0.00862069	0.00093166	0.0588235	0.00635721	Novel Fusion Transcripts	Chd4
GO:0005614	interstitial matrix	0.10279	0.224984	1	116	17	18247	0.00862069	0.00093166	0.0588235	0.00635721	Novel Fusion Transcripts	Vit
GO:0035770	ribonucleoprotein granule	0.108526	0.236334	3	116	181	18247	0.0258621	0.00991944	0.0165746	0.00635721	Novel Fusion Transcripts	Hnrnpl,Sumo1,Tdrd7
GO:0000792	heterochromatin	0.109976	0.237083	2	116	89	18247	0.0172414	0.00487751	0.0224719	0.00635721	Novel Fusion Transcripts	Sumo1,Tcp1
GO:0005902	microvillus	0.109976	0.237083	2	116	89	18247	0.0172414	0.00487751	0.0224719	0.00635721	Novel Fusion Transcripts	Atp6v1a,Nedd4
GO:0005791	rough endoplasmic reticulum	0.114089	0.242474	2	116	91	18247	0.0172414	0.00498712	0.021978	0.00635721	Novel Fusion Transcripts	H13,Rpn1
GO:0005942	phosphatidylinositol 3-kinase complex	0.114172	0.242474	1	116	19	18247	0.00862069	0.00104127	0.0526316	0.00635721	Novel Fusion Transcripts	Pik3r4
GO:0031091	platelet alpha granule	0.114172	0.242474	1	116	19	18247	0.00862069	0.00104127	0.0526316	0.00635721	Novel Fusion Transcripts	Sparc
GO:0098858	actin-based cell projection	0.117995	0.247868	3	116	188	18247	0.0258621	0.0103031	0.0159574	0.00635721	Novel Fusion Transcripts	Atp6v1a,Nedd4,Spata13
GO:0097346	INO80-type complex	0.119809	0.247868	1	116	20	18247	0.00862069	0.00109607	0.05	0.00635721	Novel Fusion Transcripts	Mcrs1
GO:0043034	costamere	0.119809	0.247868	1	116	20	18247	0.00862069	0.00109607	0.05	0.00635721	Novel Fusion Transcripts	Ank2
GO:0035371	microtubule plus-end	0.119809	0.247868	1	116	20	18247	0.00862069	0.00109607	0.05	0.00635721	Novel Fusion Transcripts	Mapre1
GO:0000242	pericentriolar material	0.119809	0.247868	1	116	20	18247	0.00862069	0.00109607	0.05	0.00635721	Novel Fusion Transcripts	Tcp1
GO:0005765	lysosomal membrane	0.120756	0.247868	3	116	190	18247	0.0258621	0.0104127	0.0157895	0.00635721	Novel Fusion Transcripts	Atp6v1a,Cdip1,H13
GO:0098852	lytic vacuole membrane	0.120756	0.247868	3	116	190	18247	0.0258621	0.0104127	0.0157895	0.00635721	Novel Fusion Transcripts	Atp6v1a,Cdip1,H13
GO:0001741	XY body	0.125411	0.256197	1	116	21	18247	0.00862069	0.00115087	0.047619	0.00635721	Novel Fusion Transcripts	Sumo1
GO:0044433	cytoplasmic vesicle part	0.126045	0.256271	5	116	416	18247	0.0431034	0.0227983	0.0120192	0.00635721	Novel Fusion Transcripts	Cdip1,Copg1,H13,Shc1,Sparc
GO:0030863	cortical cytoskeleton	0.126657	0.256301	2	116	97	18247	0.0172414	0.00531594	0.0206186	0.00635721	Novel Fusion Transcripts	Flna,Mapre1
GO:0044432	endoplasmic reticulum part	0.128327	0.258462	6	116	538	18247	0.0517241	0.0294843	0.0111524	0.00635721	Novel Fusion Transcripts	Dnajc1,H13,P4ha1,Pdia6,Rpn1,Tkt
GO:0090544	BAF-type complex	0.130977	0.258937	1	116	22	18247	0.00862069	0.00120568	0.0454545	0.00635721	Novel Fusion Transcripts	Smarca2
GO:0030137	COPI-coated vesicle	0.130977	0.258937	1	116	22	18247	0.00862069	0.00120568	0.0454545	0.00635721	Novel Fusion Transcripts	Copg1
GO:0033176	proton-transporting V-type ATPase complex	0.130977	0.258937	1	116	22	18247	0.00862069	0.00120568	0.0454545	0.00635721	Novel Fusion Transcripts	Atp6v1a
[truncated: 213 more rows]

## Sheet: Molecular_function
TermID	Term	P	Q	k	n	K	N	k/n	K/N	k/K	n/N	Qset	Symbols
[truncated: 509 more rows]
