# Supplementary material for: Identification of novel transcripts and peptides in developing murine lens
Source: Sci Rep. 2018 Jul 24;8:11162. doi: 10.1038/s41598-018-28727-w (PMC6057992; doi:10.1038/s41598-018-28727-w)
Supplement: Supplementary file 7 — Supplementary Table 6 [file 41598_2018_28727_MOESM7_ESM.xlsx]

## Sheet: Summary
Vlad Results				Novel Fusion Transcripts
Vlad version	v1.6.0			MGI:2681839	Aars2
Date	Thu Jun 22 16:52:12 2017			MGI:87871	Acat2
Run time	5.52 sec			MGI:1919595	Amer1
Ontology file	mammalian_phenotype.obo			MGI:88025	Ank2
Ontology date				MGI:88047	Aplp2
Annotation file	MPGeneAnnots.txt			MGI:2442233	Arhgef9
Annotation date	Thu Jun 22 01:00:02 2017			MGI:1859293	Atxn10
Analysis type	enrichment			MGI:101770	Bfsp1
Excluded evidence codes	ND			MGI:1333828	Bfsp2
Number of query sets	1			MGI:108092	Bin1
Query set 1	Novel Fusion Transcripts (n=88; 48 not found)			MGI:107437	Capn3
Universe set	default (everything)			MGI:2448541	Caprin2
Graph display	Top 15 scoring terms and their ancestors. Interior nodes have been culled.			MGI:1344380	Chd4
Jump to	MPheno.ontology			MGI:88423	Clu
				MGI:88454	Col4a1
				MGI:88456	Col4a5
Column Descriptions				MGI:2152695	Col4a6
TermID	ID of the ontology term.			MGI:88465	Col9a1
Term	The text of the term.			MGI:1858696	Copg1
Term Min P	The smallest P-val for any query set for this term.			MGI:88515	Cryaa
Term Max P	The largest P-val for any query set for this term.			MGI:88516	Cryab
Term P ratio	Term Min P divided by Term Max P.			MGI:88518	Cryba1
P	P value (significance score) for this query set for this ontology term.			MGI:104336	Cryba2
Q	The False Discovery Rate (FDR) statistic.			MGI:88519	Crybb2
k	The number of objects in the query set annotated to this term (or a descendant).			MGI:102717	Crybb3
n	The size of the query set.			MGI:88521	Cryga
K	The number of objects in the database annotated to this term (or a descendant).			MGI:88522	Crygb
N	Number of annotated objects in the database.			MGI:88523	Crygc
k/n	Percent of query set objects annotated to this term (or a descendant).			MGI:88524	Crygd
K/N	Percent of database objects annotated to this term (or a descendant).			MGI:88525	Cryge
k/K	Percent of all objects annotated to this term present in the query set.			MGI:88526	Crygf
n/N	Percent of database in the query set.			MGI:1298216	Crygs
Qset	The name of the query set.			MGI:1202384	Ddb1
Symbols	The symbols query set objects annotated to this term (or a descendant).			MGI:1354952	Dkk3
				MGI:1270129	Dnaja1
				MGI:109207	Eif4g2
				MGI:99960	Ewsr1
				MGI:95556	Flna
				MGI:1353633	Fus
				MGI:95860	Gstm1
				MGI:95886	H13
				MGI:1101768	H3f3b
				MGI:1194494	Hdgf
				MGI:1914595	Herc4
				MGI:1314872	Hipk2
				MGI:2138069	Hmgn3
				MGI:96163	Hmox1
				MGI:104816	Hnrnpl
				MGI:2686961	Inpp5a
				MGI:2152389	Ivns1abp
				MGI:96743	Lamb1
				MGI:1330838	Lgmn
				MGI:104698	Lim2
				MGI:1858420	Mcrs1
				MGI:96990	Mip
				MGI:1336894	Mocs2
				MGI:1914872	Mxra7
				MGI:97297	Nedd4
				MGI:2387995	Nek9
				MGI:97342	Nid1
				MGI:1921559	Osbp2
				MGI:97463	P4ha1
				MGI:97490	Pax6
				MGI:1922919	Pik3r4
				MGI:97591	Pkm
				MGI:2179715	Pla2g16
				MGI:2154239	Plxnb2
				MGI:1194898	Ppl
				MGI:102666	Ppp5c
				MGI:107846	Prmt1
				MGI:97783	Psap
				MGI:1915443	Rpl24
				MGI:98296	Shc1
				MGI:1353498	Slc25a3
				MGI:1919305	Slc38a10
				MGI:99603	Smarca2
				MGI:1935129	Smarca5
				MGI:98373	Sparc
				MGI:104838	Spata13
				MGI:1914687	Ssr3
				MGI:1197010	Sumo1
				MGI:98544	Tcp11
				MGI:2140279	Tdrd7
				MGI:105992	Tkt
				MGI:1915265	Trap1
				MGI:103149	Uchl1
				MGI:1921449	Vit
				MGI:1270153	Zfp106

## Sheet: MPheno.ontology
TermID	Term	P	Q	k	n	K	N	k/n	K/N	k/K	n/N	Qset	Symbols
MP:0002840	abnormal lens fiber morphology	6.86776e-28	1.37012e-24	19	88	75	17395	0.215909	0.00431158	0.253333	0.00505892	Novel Fusion Transcripts	Ank2,Bfsp1,Bfsp2,Caprin2,Cryaa,Cryab,Cryba1,Crybb2,Cryga,Crygb,Crygc,Crygd,Cryge,Crygs,Lim2,Mip,Pax6,Sparc,Tdrd7
MP:0001304	cataract	2.35805e-24	2.35216e-21	23	88	218	17395	0.261364	0.0125323	0.105505	0.00505892	Novel Fusion Transcripts	Bfsp1,Bfsp2,Caprin2,Col4a1,Cryaa,Cryab,Cryba1,Cryba2,Crybb2,Cryga,Crygb,Crygc,Crygd,Cryge,Crygf,Crygs,Ddb1,Lim2,Mip,Pax6,Rpl24,Sparc,Tdrd7
MP:0001303	abnormal lens morphology	5.77607e-24	3.84109e-21	27	88	380	17395	0.306818	0.0218454	0.0710526	0.00505892	Novel Fusion Transcripts	Ank2,Bfsp1,Bfsp2,Caprin2,Col4a1,Col4a5,Cryaa,Cryab,Cryba1,Cryba2,Crybb2,Cryga,Crygb,Crygc,Crygd,Cryge,Crygf,Crygs,Ddb1,Hipk2,Lim2,Mip,Nid1,Pax6,Rpl24,Sparc,Tdrd7
MP:0005193	abnormal anterior eye segment morphology	3.28221e-21	1.637e-18	29	88	593	17395	0.329545	0.0340903	0.0489039	0.00505892	Novel Fusion Transcripts	Ank2,Bfsp1,Bfsp2,Caprin2,Col4a1,Col4a5,Cryaa,Cryab,Cryba1,Cryba2,Crybb2,Cryga,Crygb,Crygc,Crygd,Cryge,Crygf,Crygs,Ddb1,Flna,Hipk2,Lim2,Mip,Nid1,Pax6,Psap,Rpl24,Sparc,Tdrd7
MP:0010263	total cataracts	2.74175e-19	1.09396e-16	10	88	18	17395	0.113636	0.00103478	0.555556	0.00505892	Novel Fusion Transcripts	Col4a1,Cryba1,Cryba2,Crybb2,Cryga,Crygd,Cryge,Crygs,Lim2,Mip
MP:0010254	nuclear cataracts	6.20278e-15	2.06242e-12	9	88	27	17395	0.102273	0.00155217	0.333333	0.00505892	Novel Fusion Transcripts	Cryaa,Cryba1,Crybb2,Cryga,Crygb,Crygc,Crygd,Cryge,Lim2
MP:0001306	small lens	1.19955e-14	3.41872e-12	11	88	62	17395	0.125	0.00356424	0.177419	0.00505892	Novel Fusion Transcripts	Cryaa,Cryab,Cryba1,Cryba2,Crybb2,Crygc,Crygd,Cryge,Lim2,Mip,Pax6
MP:0003236	abnormal lens capsule morphology	2.13288e-13	5.31888e-11	8	88	24	17395	0.0909091	0.00137971	0.333333	0.00505892	Novel Fusion Transcripts	Col4a1,Col4a5,Cryaa,Cryga,Cryge,Lim2,Sparc,Tdrd7
MP:0002092	abnormal eye morphology	2.84788e-12	6.31281e-10	33	88	1702	17395	0.375	0.0978442	0.019389	0.00505892	Novel Fusion Transcripts	Acat2,Ank2,Bfsp1,Bfsp2,Caprin2,Col4a1,Col4a5,Cryaa,Cryab,Cryba1,Cryba2,Crybb2,Cryga,Crygb,Crygc,Crygd,Cryge,Crygf,Crygs,Ddb1,Flna,H13,Hipk2,Lim2,Mip,Nid1,Pax6,Psap,Rpl24,Slc38a10,Sparc,Tdrd7,Tkt
MP:0005391	vision/eye phenotype	5.52022e-12	1.10128e-09	35	88	1967	17395	0.397727	0.113078	0.0177936	0.00505892	Novel Fusion Transcripts	Acat2,Ank2,Bfsp1,Bfsp2,Caprin2,Col4a1,Col4a5,Col9a1,Cryaa,Cryab,Cryba1,Cryba2,Crybb2,Cryga,Crygb,Crygc,Crygd,Cryge,Crygf,Crygs,Ddb1,Flna,H13,Hipk2,Lim2,Mip,Nid1,Pax6,Plxnb2,Psap,Rpl24,Slc38a10,Sparc,Tdrd7,Tkt
MP:0003237	abnormal lens epithelium morphology	6.52458e-12	1.18332e-09	8	88	35	17395	0.0909091	0.00201207	0.228571	0.00505892	Novel Fusion Transcripts	Cryaa,Cryab,Cryba1,Crygc,Lim2,Mip,Pax6,Sparc
MP:0011697	vacuolated lens	5.44001e-11	9.04401e-09	7	88	27	17395	0.0795455	0.00155217	0.259259	0.00505892	Novel Fusion Transcripts	Col4a1,Cryaa,Cryga,Crygd,Cryge,Lim2,Mip
MP:0008841	ruptured lens capsule	2.49272e-10	3.82536e-08	6	88	18	17395	0.0681818	0.00103478	0.333333	0.00505892	Novel Fusion Transcripts	Cryaa,Cryga,Cryge,Lim2,Sparc,Tdrd7
MP:0002697	abnormal eye size	2.03562e-09	2.90076e-07	13	88	287	17395	0.147727	0.016499	0.0452962	0.00505892	Novel Fusion Transcripts	Col4a1,Cryaa,Cryab,Cryba1,Crybb2,Cryga,Crygc,Cryge,Lim2,Mip,Pax6,Rpl24,Tkt
MP:0005545	abnormal lens development	1.08693e-08	1.4346e-06	8	88	85	17395	0.0909091	0.00488646	0.0941176	0.00505892	Novel Fusion Transcripts	Col4a1,Cryaa,Cryga,Crygd,Cryge,Lim2,Mip,Pax6
MP:0001297	microphthalmia	1.15056e-08	1.4346e-06	12	88	271	17395	0.136364	0.0155792	0.0442804	0.00505892	Novel Fusion Transcripts	Col4a1,Cryaa,Cryab,Cryba1,Crybb2,Cryga,Crygc,Cryge,Lim2,Mip,Pax6,Tkt
MP:0010251	subcapsular cataracts	2.11542e-08	2.4825e-06	4	88	7	17395	0.0454545	0.000402414	0.571429	0.00505892	Novel Fusion Transcripts	Col4a1,Cryba2,Crybb2,Sparc
MP:0001286	abnormal eye development	4.90795e-08	5.43964e-06	12	88	309	17395	0.136364	0.0177637	0.038835	0.00505892	Novel Fusion Transcripts	Col4a1,Col4a5,Cryaa,Cryba1,Cryga,Crygd,Cryge,H13,Lim2,Mip,Pax6,Rpl24
MP:0002579	disorganized secondary lens fibers	1.06238e-06	0.00011155	4	88	16	17395	0.0454545	0.000919805	0.25	0.00505892	Novel Fusion Transcripts	Ank2,Cryab,Crygs,Lim2
MP:0005384	cellular phenotype	3.61487e-06	0.000360583	40	88	4043	17395	0.454545	0.232423	0.00989364	0.00505892	Novel Fusion Transcripts	Amer1,Ank2,Bfsp2,Bin1,Chd4,Col4a1,Cryaa,Cryab,Cryba1,Crybb2,Ddb1,Dnaja1,Eif4g2,Flna,Fus,Gstm1,H3f3b,Herc4,Hipk2,Hmox1,Ivns1abp,Lgmn,Nid1,Osbp2,P4ha1,Pax6,Pik3r4,Pla2g16,Plxnb2,Ppp5c,Psap,Rpl24,Shc1,Smarca5,Ssr3,Sumo1,Tdrd7,Trap1,Vit,Zfp106
MP:0008793	abnormal lens epithelium apoptosis	4.31512e-06	0.000391303	3	88	7	17395	0.0340909	0.000402414	0.428571	0.00505892	Novel Fusion Transcripts	Cryaa,Ddb1,Pax6
MP:0008794	increased lens epithelium apoptosis	4.31512e-06	0.000391303	3	88	7	17395	0.0340909	0.000402414	0.428571	0.00505892	Novel Fusion Transcripts	Cryaa,Ddb1,Pax6
MP:0005253	abnormal eye physiology	1.41227e-05	0.00122499	12	88	530	17395	0.136364	0.0304685	0.0226415	0.00505892	Novel Fusion Transcripts	Bfsp2,Col4a1,Col4a5,Cryaa,Cryba1,Crygc,Ddb1,Mip,Pax6,Rpl24,Sparc,Tdrd7
MP:0001330	abnormal optic nerve morphology	2.95382e-05	0.00245537	6	88	118	17395	0.0681818	0.00678356	0.0508475	0.00505892	Novel Fusion Transcripts	Ank2,Col4a1,H13,Pax6,Rpl24,Tdrd7
MP:0010770	preweaning lethality	3.29206e-05	0.00262706	39	88	4243	17395	0.443182	0.243921	0.00919161	0.00505892	Novel Fusion Transcripts	Aars2,Acat2,Amer1,Ank2,Aplp2,Atxn10,Bin1,Chd4,Col4a1,Ddb1,Dnaja1,Eif4g2,Ewsr1,Flna,Fus,Hipk2,Hmox1,Hnrnpl,Inpp5a,Ivns1abp,Lamb1,Mcrs1,Mocs2,Nedd4,Nek9,P4ha1,Pax6,Pik3r4,Pkm,Plxnb2,Prmt1,Psap,Rpl24,Shc1,Slc25a3,Smarca5,Ssr3,Sumo1,Tkt
MP:0010769	abnormal survival	4.97016e-05	0.00381364	44	88	5169	17395	0.5	0.297154	0.00851228	0.00505892	Novel Fusion Transcripts	Aars2,Acat2,Amer1,Ank2,Aplp2,Atxn10,Bin1,Chd4,Col4a1,Col4a5,Ddb1,Dnaja1,Eif4g2,Ewsr1,Flna,Fus,H3f3b,Hipk2,Hmox1,Hnrnpl,Inpp5a,Ivns1abp,Lamb1,Mcrs1,Mocs2,Nedd4,Nek9,P4ha1,Pax6,Pik3r4,Pkm,Plxnb2,Ppp5c,Prmt1,Psap,Rpl24,Shc1,Slc25a3,Smarca5,Ssr3,Sumo1,Tkt,Uchl1,Zfp106
MP:0006219	optic nerve degeneration	5.44749e-05	0.00402509	3	88	15	17395	0.0340909	0.000862317	0.2	0.00505892	Novel Fusion Transcripts	Ank2,Pax6,Tdrd7
MP:0002699	abnormal vitreous body morphology	6.66071e-05	0.00474576	5	88	84	17395	0.0568182	0.00482897	0.0595238	0.00505892	Novel Fusion Transcripts	Col4a1,Col4a5,Lim2,Pax6,Rpl24
MP:0011100	preweaning lethality, complete penetrance	7.26956e-05	0.00500096	14	88	835	17395	0.159091	0.0480023	0.0167665	0.00505892	Novel Fusion Transcripts	Aars2,Acat2,Atxn10,Chd4,Eif4g2,Ewsr1,Fus,Inpp5a,Mcrs1,Mocs2,Nek9,Shc1,Slc25a3,Smarca5
MP:0001319	irregularly shaped pupil	9.66281e-05	0.00621849	3	88	18	17395	0.0340909	0.00103478	0.166667	0.00505892	Novel Fusion Transcripts	Col4a1,Flna,Pax6
MP:0006221	optic nerve hypoplasia	9.66281e-05	0.00621849	3	88	18	17395	0.0340909	0.00103478	0.166667	0.00505892	Novel Fusion Transcripts	Col4a1,Pax6,Rpl24
MP:0001588	abnormal hemoglobin	0.000108352	0.00675509	10	88	460	17395	0.113636	0.0264444	0.0217391	0.00505892	Novel Fusion Transcripts	Col4a1,Col4a5,Copg1,Dkk3,Hmox1,Lgmn,Ppp5c,Slc38a10,Sparc,Zfp106
MP:0005621	abnormal cell physiology	0.000131311	0.00793833	32	88	3357	17395	0.363636	0.192986	0.00953232	0.00505892	Novel Fusion Transcripts	Amer1,Ank2,Chd4,Cryaa,Cryab,Cryba1,Crybb2,Ddb1,Eif4g2,Flna,Fus,Gstm1,H3f3b,Hipk2,Hmox1,Ivns1abp,Lgmn,Osbp2,Pax6,Pik3r4,Pla2g16,Plxnb2,Ppp5c,Psap,Rpl24,Shc1,Smarca5,Ssr3,Tdrd7,Trap1,Vit,Zfp106
MP:0002080	prenatal lethality	0.000155389	0.00911771	25	88	2328	17395	0.284091	0.133832	0.0107388	0.00505892	Novel Fusion Transcripts	Aplp2,Atxn10,Chd4,Col4a1,Ddb1,Eif4g2,Flna,Hmox1,Hnrnpl,Lamb1,Mcrs1,Nedd4,P4ha1,Pax6,Pik3r4,Pkm,Plxnb2,Prmt1,Psap,Rpl24,Shc1,Slc25a3,Smarca5,Sumo1,Tkt
MP:0005380	embryo phenotype	0.000169893	0.00968391	21	88	1781	17395	0.238636	0.102386	0.0117911	0.00505892	Novel Fusion Transcripts	Acat2,Amer1,Aplp2,Chd4,Col4a1,Eif4g2,Fus,H13,H3f3b,Hipk2,Lamb1,P4ha1,Pax6,Plxnb2,Prmt1,Rpl24,Shc1,Slc25a3,Smarca5,Ssr3,Vit
MP:0020342	small optic nerve	0.000234471	0.0129936	3	88	24	17395	0.0340909	0.00137971	0.125	0.00505892	Novel Fusion Transcripts	Col4a1,Pax6,Rpl24
MP:0010713	corneal-lenticular stalk	0.00025054	0.0135089	2	88	5	17395	0.0227273	0.000287439	0.4	0.00505892	Novel Fusion Transcripts	Caprin2,Pax6
MP:0020378	abnormal cell cytoskeleton morphology	0.000265472	0.0139373	3	88	25	17395	0.0340909	0.00143719	0.12	0.00505892	Novel Fusion Transcripts	Bfsp2,Cryba1,Shc1
MP:0002834	decreased heart weight	0.000304871	0.0155953	5	88	116	17395	0.0568182	0.00666858	0.0431034	0.00505892	Novel Fusion Transcripts	Fus,Herc4,Slc38a10,Sparc,Tkt
MP:0013292	embryonic lethality prior to organogenesis	0.000365014	0.0177922	12	88	746	17395	0.136364	0.0428859	0.0160858	0.00505892	Novel Fusion Transcripts	Atxn10,Chd4,Eif4g2,Hnrnpl,Lamb1,Mcrs1,Pax6,Pkm,Prmt1,Slc25a3,Smarca5,Tkt
MP:0001317	abnormal pupil morphology	0.000367562	0.0177922	4	88	67	17395	0.0454545	0.00385168	0.0597015	0.00505892	Novel Fusion Transcripts	Col4a1,Cryge,Flna,Pax6
MP:0010261	sutural cataracts	0.000374573	0.0177922	2	88	6	17395	0.0227273	0.000344927	0.333333	0.00505892	Novel Fusion Transcripts	Col4a1,Crybb2
MP:0002706	abnormal kidney size	0.00055778	0.025302	8	88	369	17395	0.0909091	0.021213	0.0216802	0.00505892	Novel Fusion Transcripts	Amer1,Col4a5,H13,Hipk2,Lgmn,Plxnb2,Psap,Tkt
MP:0008128	abnormal brain internal capsule morphology	0.000558039	0.025302	3	88	32	17395	0.0340909	0.00183961	0.09375	0.00505892	Novel Fusion Transcripts	Ank2,H13,Pax6
MP:0001570	abnormal circulating enzyme level	0.000713579	0.0304847	10	88	583	17395	0.113636	0.0335154	0.0171527	0.00505892	Novel Fusion Transcripts	Capn3,Col4a1,Eif4g2,Ewsr1,Hmox1,Mocs2,Pik3r4,Pla2g16,Slc38a10,Uchl1
MP:0010090	increased circulating creatine kinase level	0.000728345	0.0304847	3	88	35	17395	0.0340909	0.00201207	0.0857143	0.00505892	Novel Fusion Transcripts	Capn3,Col4a1,Pik3r4
MP:0010053	decreased grip strength	0.000738609	0.0304847	7	88	295	17395	0.0795455	0.0169589	0.0237288	0.00505892	Novel Fusion Transcripts	Col4a1,Cryab,Dnaja1,Eif4g2,Hmgn3,Uchl1,Zfp106
MP:0010768	mortality/aging	0.000758691	0.0304847	44	88	5763	17395	0.5	0.331302	0.00763491	0.00505892	Novel Fusion Transcripts	Aars2,Acat2,Amer1,Ank2,Aplp2,Atxn10,Bin1,Chd4,Col4a1,Col4a5,Ddb1,Dnaja1,Eif4g2,Ewsr1,Flna,Fus,H3f3b,Hipk2,Hmox1,Hnrnpl,Inpp5a,Ivns1abp,Lamb1,Mcrs1,Mocs2,Nedd4,Nek9,P4ha1,Pax6,Pik3r4,Pkm,Plxnb2,Ppp5c,Prmt1,Psap,Rpl24,Shc1,Slc25a3,Smarca5,Ssr3,Sumo1,Tkt,Uchl1,Zfp106
MP:0008762	embryonic lethality	0.000776027	0.0304847	19	88	1710	17395	0.215909	0.0983041	0.0111111	0.00505892	Novel Fusion Transcripts	Aplp2,Atxn10,Chd4,Col4a1,Ddb1,Eif4g2,Hnrnpl,Lamb1,Mcrs1,P4ha1,Pax6,Pik3r4,Pkm,Prmt1,Rpl24,Shc1,Slc25a3,Smarca5,Tkt
MP:0020280	increased creatine kinase level	0.000791665	0.0304847	3	88	36	17395	0.0340909	0.00206956	0.0833333	0.00505892	Novel Fusion Transcripts	Capn3,Col4a1,Pik3r4
MP:0014134	abnormal embryo morphology	0.00081401	0.0304847	16	88	1312	17395	0.181818	0.075424	0.0121951	0.00505892	Novel Fusion Transcripts	Acat2,Amer1,Chd4,Eif4g2,Fus,H13,Hipk2,Lamb1,P4ha1,Pax6,Plxnb2,Prmt1,Rpl24,Slc25a3,Smarca5,Vit
MP:0005640	abnormal mean corpuscular hemoglobin concentration	0.000828725	0.0304847	4	88	83	17395	0.0454545	0.00477149	0.0481928	0.00505892	Novel Fusion Transcripts	Lgmn,Ppp5c,Slc38a10,Sparc
MP:0013293	embryonic lethality prior to tooth bud stage	0.000835409	0.0304847	12	88	819	17395	0.136364	0.0470825	0.014652	0.00505892	Novel Fusion Transcripts	Atxn10,Chd4,Eif4g2,Hnrnpl,Lamb1,Mcrs1,Pax6,Pkm,Prmt1,Slc25a3,Smarca5,Tkt
MP:0005195	abnormal posterior eye segment morphology	0.000853339	0.0304847	12	88	821	17395	0.136364	0.0471975	0.0146163	0.00505892	Novel Fusion Transcripts	Acat2,Ank2,Col4a1,Col4a5,Cryba1,H13,Lim2,Pax6,Rpl24,Slc38a10,Sparc,Tdrd7
MP:0011091	prenatal lethality, complete penetrance	0.000855043	0.0304847	8	88	394	17395	0.0909091	0.0226502	0.0203046	0.00505892	Novel Fusion Transcripts	Col4a1,Flna,Hmox1,Nedd4,Pax6,Pkm,Plxnb2,Rpl24
MP:0010089	abnormal circulating creatine kinase level	0.000858381	0.0304847	3	88	37	17395	0.0340909	0.00212705	0.0810811	0.00505892	Novel Fusion Transcripts	Capn3,Col4a1,Pik3r4
MP:0001322	abnormal iris morphology	0.000870993	0.0304847	5	88	146	17395	0.0568182	0.00839322	0.0342466	0.00505892	Novel Fusion Transcripts	Col4a1,Cryge,Flna,Pax6,Tdrd7
MP:0008260	abnormal autophagy	0.000906156	0.0308748	4	88	85	17395	0.0454545	0.00488646	0.0470588	0.00505892	Novel Fusion Transcripts	Cryab,Cryba1,Pik3r4,Psap
MP:0020279	abnormal creatine kinase level	0.000928564	0.0308748	3	88	38	17395	0.0340909	0.00218454	0.0789474	0.00505892	Novel Fusion Transcripts	Capn3,Col4a1,Pik3r4
MP:0004269	abnormal optic cup morphology	0.000928564	0.0308748	3	88	38	17395	0.0340909	0.00218454	0.0789474	0.00505892	Novel Fusion Transcripts	H13,Pax6,Rpl24
MP:0001312	abnormal cornea morphology	0.00107555	0.0351757	6	88	229	17395	0.0681818	0.0131647	0.0262009	0.00505892	Novel Fusion Transcripts	Caprin2,Col4a1,Cryab,Cryba2,Pax6,Psap
MP:0002984	retina hypoplasia	0.00110901	0.0356849	2	88	10	17395	0.0227273	0.000574878	0.2	0.00505892	Novel Fusion Transcripts	Pax6,Rpl24
MP:0005194	abnormal anterior uvea morphology	0.00113831	0.0360465	5	88	155	17395	0.0568182	0.00891061	0.0322581	0.00505892	Novel Fusion Transcripts	Col4a1,Cryge,Flna,Pax6,Tdrd7
MP:0002058	neonatal lethality	0.00135083	0.0414652	12	88	866	17395	0.136364	0.0497844	0.0138568	0.00505892	Novel Fusion Transcripts	Amer1,Ank2,Bin1,Ddb1,Flna,Fus,Nedd4,Pax6,Plxnb2,Psap,Ssr3,Sumo1
MP:0010259	anterior polar cataracts	0.001351	0.0414652	2	88	11	17395	0.0227273	0.000632366	0.181818	0.00505892	Novel Fusion Transcripts	Col4a1,Pax6
MP:0002989	small kidney	0.00139722	0.0422341	6	88	241	17395	0.0681818	0.0138546	0.0248963	0.00505892	Novel Fusion Transcripts	Col4a5,H13,Lgmn,Plxnb2,Psap,Tkt
MP:0004272	abnormal basement membrane morphology	0.00152258	0.0445973	3	88	45	17395	0.0340909	0.00258695	0.0666667	0.00505892	Novel Fusion Transcripts	Col4a1,Nid1,P4ha1
MP:0002106	abnormal muscle physiology	0.00152969	0.0445973	14	88	1129	17395	0.159091	0.0649037	0.0124004	0.00505892	Novel Fusion Transcripts	Ank2,Bin1,Clu,Col4a1,Cryab,Hipk2,Hmox1,Ivns1abp,Nid1,Pik3r4,Psap,Shc1,Smarca2,Zfp106
MP:0005328	abnormal circulating creatinine level	0.00154246	0.0445973	5	88	166	17395	0.0568182	0.00954297	0.0301205	0.00505892	Novel Fusion Transcripts	Col4a5,Lgmn,Prmt1,Slc38a10,Trap1
MP:0006071	abnormal retinal progenitor cell morphology	0.00161587	0.0447731	2	88	12	17395	0.0227273	0.000689853	0.166667	0.00505892	Novel Fusion Transcripts	Pax6,Rpl24
MP:0005258	ocular hypertension	0.00161587	0.0447731	2	88	12	17395	0.0227273	0.000689853	0.166667	0.00505892	Novel Fusion Transcripts	Pax6,Tdrd7
MP:0010258	polar cataracts	0.00161587	0.0447731	2	88	12	17395	0.0227273	0.000689853	0.166667	0.00505892	Novel Fusion Transcripts	Col4a1,Pax6
MP:0003658	abnormal capillary morphology	0.00165689	0.0452809	4	88	100	17395	0.0454545	0.00574878	0.04	0.00505892	Novel Fusion Transcripts	Clu,Col4a5,Nid1,P4ha1
MP:0009404	centrally nucleated skeletal muscle fibers	0.00171863	0.0463334	4	88	101	17395	0.0454545	0.00580627	0.039604	0.00505892	Novel Fusion Transcripts	Capn3,Cryab,Pik3r4,Zfp106
MP:0001056	abnormal cranial nerve morphology	0.00197293	0.05248	6	88	258	17395	0.0681818	0.0148318	0.0232558	0.00505892	Novel Fusion Transcripts	Ank2,Col4a1,H13,Pax6,Rpl24,Tdrd7
MP:0005319	abnormal enzyme/coenzyme level	0.00204795	0.0528203	10	88	671	17395	0.113636	0.0385743	0.0149031	0.00505892	Novel Fusion Transcripts	Capn3,Col4a1,Eif4g2,Ewsr1,Hmox1,Mocs2,Pik3r4,Pla2g16,Slc38a10,Uchl1
MP:0005451	abnormal body composition	0.00205459	0.0528203	25	88	2763	17395	0.284091	0.158839	0.00904814	0.00505892	Novel Fusion Transcripts	Ank2,Capn3,Chd4,Dnaja1,Eif4g2,Ewsr1,Fus,Hipk2,Hmox1,Lgmn,Mxra7,Nedd4,Pla2g16,Plxnb2,Ppp5c,Psap,Rpl24,Shc1,Slc38a10,Smarca2,Sparc,Tkt,Trap1,Uchl1,Zfp106
MP:0005642	decreased mean corpuscular hemoglobin concentration	0.00206515	0.0528203	3	88	50	17395	0.0340909	0.00287439	0.06	0.00505892	Novel Fusion Transcripts	Lgmn,Ppp5c,Sparc
MP:0008411	decreased cellular sensitivity to ultraviolet irradiation	0.00221334	0.0558937	2	88	14	17395	0.0227273	0.000804829	0.142857	0.00505892	Novel Fusion Transcripts	Hipk2,Shc1
MP:0000313	abnormal cell death	0.00232735	0.0580383	16	88	1451	17395	0.181818	0.0834148	0.0110269	0.00505892	Novel Fusion Transcripts	Amer1,Chd4,Cryaa,Crybb2,Ddb1,Flna,Gstm1,Hipk2,Hmox1,Ivns1abp,Osbp2,Pax6,Shc1,Smarca5,Ssr3,Tdrd7
MP:0003961	decreased lean body mass	0.00238657	0.0587804	6	88	268	17395	0.0681818	0.0154067	0.0223881	0.00505892	Novel Fusion Transcripts	Chd4,Eif4g2,Ewsr1,Mxra7,Slc38a10,Sparc
MP:0013258	abnormal extracellular matrix morphology	0.0024415	0.0594	3	88	53	17395	0.0340909	0.00304685	0.0566038	0.00505892	Novel Fusion Transcripts	Col4a1,Nid1,P4ha1
MP:0005553	increased circulating creatinine level	0.00250667	0.0602506	4	88	112	17395	0.0454545	0.00643863	0.0357143	0.00505892	Novel Fusion Transcripts	Col4a5,Lgmn,Prmt1,Slc38a10
MP:0011092	embryonic lethality, complete penetrance	0.00278263	0.065957	7	88	372	17395	0.0795455	0.0213855	0.0188172	0.00505892	Novel Fusion Transcripts	Aplp2,Chd4,Col4a1,Mcrs1,Pax6,Pik3r4,Rpl24
MP:0000961	abnormal dorsal root ganglion morphology	0.00284604	0.065957	4	88	116	17395	0.0454545	0.00666858	0.0344828	0.00505892	Novel Fusion Transcripts	H13,Psap,Uchl1,Zfp106
MP:0004619	caudal vertebral fusion	0.00289956	0.065957	2	88	16	17395	0.0227273	0.000919805	0.125	0.00505892	Novel Fusion Transcripts	Ppp5c,Rpl24
MP:0005059	lysosomal protein accumulation	0.00289956	0.065957	2	88	16	17395	0.0227273	0.000919805	0.125	0.00505892	Novel Fusion Transcripts	Cryba1,Lgmn
MP:0004857	abnormal heart weight	0.00290938	0.065957	7	88	375	17395	0.0795455	0.0215579	0.0186667	0.00505892	Novel Fusion Transcripts	Amer1,Fus,Herc4,Hmox1,Slc38a10,Sparc,Tkt
MP:0005563	abnormal hemoglobin content	0.00307159	0.068852	6	88	282	17395	0.0681818	0.0162116	0.0212766	0.00505892	Novel Fusion Transcripts	Col4a1,Col4a5,Dkk3,Hmox1,Lgmn,Slc38a10
MP:0002127	abnormal cardiovascular system morphology	0.0031214	0.068914	22	88	2378	17395	0.25	0.136706	0.00925147	0.00505892	Novel Fusion Transcripts	Aars2,Amer1,Bin1,Clu,Col4a1,Col4a5,Ddb1,Flna,Fus,H13,Herc4,Hmox1,Nid1,P4ha1,Psap,Rpl24,Shc1,Slc25a3,Slc38a10,Sparc,Ssr3,Tkt
MP:0000959	abnormal somatic sensory system morphology	0.00314344	0.068914	10	88	712	17395	0.113636	0.0409313	0.0140449	0.00505892	Novel Fusion Transcripts	Col4a1,H13,Hipk2,Pax6,Plxnb2,Psap,Rpl24,Shc1,Uchl1,Zfp106
MP:0003099	retinal detachment	0.0032754	0.0710262	2	88	17	17395	0.0227273	0.000977292	0.117647	0.00505892	Novel Fusion Transcripts	Rpl24,Sparc
MP:0003077	abnormal cell cycle	0.0034064	0.0730727	6	88	288	17395	0.0681818	0.0165565	0.0208333	0.00505892	Novel Fusion Transcripts	Chd4,H3f3b,Hipk2,Pax6,Ppp5c,Rpl24
MP:0002874	decreased hemoglobin content	0.00353612	0.0750485	5	88	201	17395	0.0568182	0.011555	0.0248756	0.00505892	Novel Fusion Transcripts	Col4a1,Col4a5,Hmox1,Lgmn,Slc38a10
MP:0000751	myopathy	0.00364354	0.0764636	3	88	61	17395	0.0340909	0.00350675	0.0491803	0.00505892	Novel Fusion Transcripts	Col4a1,Cryab,Pik3r4
MP:0002081	perinatal lethality	0.00367945	0.0764636	14	88	1242	17395	0.159091	0.0713998	0.0112721	0.00505892	Novel Fusion Transcripts	Amer1,Ank2,Bin1,Col4a1,Ddb1,Flna,Fus,Hmox1,Nedd4,Pax6,Plxnb2,Psap,Ssr3,Sumo1
MP:0002188	small heart	0.00384526	0.0788136	5	88	205	17395	0.0568182	0.011785	0.0243902	0.00505892	Novel Fusion Transcripts	Fus,Herc4,Slc38a10,Sparc,Tkt
MP:0001515	abnormal grip strength	0.00387154	0.0788136	7	88	395	17395	0.0795455	0.0227077	0.0177215	0.00505892	Novel Fusion Transcripts	Col4a1,Cryab,Dnaja1,Eif4g2,Hmgn3,Uchl1,Zfp106
MP:0005197	abnormal uvea morphology	0.00392548	0.0791044	5	88	206	17395	0.0568182	0.0118425	0.0242718	0.00505892	Novel Fusion Transcripts	Col4a1,Cryge,Flna,Pax6,Tdrd7
MP:0006243	impaired pupillary reflex	0.00409138	0.081623	2	88	19	17395	0.0227273	0.00109227	0.105263	0.00505892	Novel Fusion Transcripts	Pax6,Rpl24
MP:0005385	cardiovascular system phenotype	0.00449477	0.0841046	27	88	3251	17395	0.306818	0.186893	0.00830514	0.00505892	Novel Fusion Transcripts	Aars2,Amer1,Ank2,Bin1,Clu,Col4a1,Col4a5,Ddb1,Flna,Fus,H13,Herc4,Hmox1,Ivns1abp,Nedd4,Nid1,P4ha1,Pax6,Psap,Rpl24,Shc1,Slc25a3,Slc38a10,Sparc,Ssr3,Tkt,Uchl1
MP:0001589	abnormal mean corpuscular hemoglobin	0.00452099	0.0841046	5	88	213	17395	0.0568182	0.0122449	0.0234742	0.00505892	Novel Fusion Transcripts	Col4a5,Copg1,Dkk3,Lgmn,Zfp106
MP:0005257	abnormal intraocular pressure	0.00453109	0.0841046	2	88	20	17395	0.0227273	0.00114976	0.1	0.00505892	Novel Fusion Transcripts	Pax6,Tdrd7
MP:0009772	abnormal retinal development	0.00453109	0.0841046	2	88	20	17395	0.0227273	0.00114976	0.1	0.00505892	Novel Fusion Transcripts	Pax6,Rpl24
MP:0009414	skeletal muscle fiber necrosis	0.00453109	0.0841046	2	88	20	17395	0.0227273	0.00114976	0.1	0.00505892	Novel Fusion Transcripts	Cryab,Pik3r4
MP:0006055	abnormal vascular endothelial cell morphology	0.00454938	0.0841046	3	88	66	17395	0.0340909	0.00379419	0.0454545	0.00505892	Novel Fusion Transcripts	Flna,Psap,Shc1
MP:0003959	abnormal lean body mass	0.00480207	0.0841046	7	88	411	17395	0.0795455	0.0236275	0.0170316	0.00505892	Novel Fusion Transcripts	Chd4,Eif4g2,Ewsr1,Mxra7,Pla2g16,Slc38a10,Sparc
MP:0002752	abnormal somatic nervous system morphology	0.00489232	0.0841046	12	88	1013	17395	0.136364	0.0582351	0.011846	0.00505892	Novel Fusion Transcripts	Ank2,Col4a1,H13,Hipk2,Pax6,Plxnb2,Psap,Rpl24,Shc1,Tdrd7,Uchl1,Zfp106
MP:0004121	abnormal sarcolemma morphology	0.00499165	0.0841046	2	88	21	17395	0.0227273	0.00120724	0.0952381	0.00505892	Novel Fusion Transcripts	Capn3,Pik3r4
MP:0005508	abnormal skeleton morphology	0.00503084	0.0841046	23	88	2630	17395	0.261364	0.151193	0.00874525	0.00505892	Novel Fusion Transcripts	Amer1,Atxn10,Capn3,Col9a1,Crybb3,Eif4g2,Ewsr1,Flna,H13,Herc4,Hipk2,Lgmn,Mxra7,Pax6,Ppp5c,Psap,Rpl24,Slc25a3,Slc38a10,Sparc,Tcp11,Uchl1,Zfp106
MP:0008886	abnormal PML bodies	0.00505892	0.0841046	1	88	1	17395	0.0113636	5.74878e-05	1	0.00505892	Novel Fusion Transcripts	Sumo1
MP:0011379	abnormal kidney outer medulla outer stripe morphology	0.00505892	0.0841046	1	88	1	17395	0.0113636	5.74878e-05	1	0.00505892	Novel Fusion Transcripts	Lgmn
MP:0012044	abnormal phospholipase A2 level	0.00505892	0.0841046	1	88	1	17395	0.0113636	5.74878e-05	1	0.00505892	Novel Fusion Transcripts	Pla2g16
MP:0011887	decreased circulating lipase level	0.00505892	0.0841046	1	88	1	17395	0.0113636	5.74878e-05	1	0.00505892	Novel Fusion Transcripts	Mocs2
MP:0012634	decreased phospholipase A2 level	0.00505892	0.0841046	1	88	1	17395	0.0113636	5.74878e-05	1	0.00505892	Novel Fusion Transcripts	Pla2g16
MP:0000791	delaminated cerebral cortex	0.00505892	0.0841046	1	88	1	17395	0.0113636	5.74878e-05	1	0.00505892	Novel Fusion Transcripts	Col4a1
MP:0013731	immature cataract	0.00505892	0.0841046	1	88	1	17395	0.0113636	5.74878e-05	1	0.00505892	Novel Fusion Transcripts	Cryge
MP:0008799	oblique facial cleft	0.00505892	0.0841046	1	88	1	17395	0.0113636	5.74878e-05	1	0.00505892	Novel Fusion Transcripts	Sumo1
MP:0006225	ocular rupture	0.00505892	0.0841046	1	88	1	17395	0.0113636	5.74878e-05	1	0.00505892	Novel Fusion Transcripts	Crygd
MP:0010253	posterior subcapsular cataracts	0.00505892	0.0841046	1	88	1	17395	0.0113636	5.74878e-05	1	0.00505892	Novel Fusion Transcripts	Sparc
MP:0001648	abnormal apoptosis	0.00525325	0.0866135	14	88	1293	17395	0.159091	0.0743317	0.0108275	0.00505892	Novel Fusion Transcripts	Amer1,Chd4,Cryaa,Ddb1,Flna,Gstm1,Hipk2,Hmox1,Ivns1abp,Osbp2,Pax6,Smarca5,Ssr3,Tdrd7
MP:0002546	mydriasis	0.00597445	0.0970783	2	88	23	17395	0.0227273	0.00132222	0.0869565	0.00505892	Novel Fusion Transcripts	Flna,Pax6
MP:0004262	abnormal physical strength	0.00598528	0.0970783	8	88	540	17395	0.0909091	0.0310434	0.0148148	0.00505892	Novel Fusion Transcripts	Col4a1,Cryab,Dnaja1,Eif4g2,Hmgn3,Psap,Uchl1,Zfp106
MP:0003186	abnormal redox activity	0.00613715	0.0987388	4	88	144	17395	0.0454545	0.00827824	0.0277778	0.00505892	Novel Fusion Transcripts	Hmox1,Shc1,Trap1,Zfp106
MP:0000872	abnormal cerebellum external granule cell layer morphology	0.00626066	0.0999201	3	88	74	17395	0.0340909	0.0042541	0.0405405	0.00505892	Novel Fusion Transcripts	Ddb1,Pax6,Plxnb2
MP:0000819	abnormal olfactory bulb morphology	0.00643987	0.101965	4	88	146	17395	0.0454545	0.00839322	0.0273973	0.00505892	Novel Fusion Transcripts	Ddb1,H13,Pax6,Plxnb2
MP:0011481	anterior iris synechia	0.00649627	0.102048	2	88	24	17395	0.0227273	0.00137971	0.0833333	0.00505892	Novel Fusion Transcripts	Col4a1,Pax6
MP:0002875	decreased erythrocyte cell number	0.0068106	0.105893	5	88	235	17395	0.0568182	0.0135096	0.0212766	0.00505892	Novel Fusion Transcripts	Col4a1,Col4a5,Hmox1,Lgmn,Slc38a10
MP:0005390	skeleton phenotype	0.00684719	0.105893	24	88	2858	17395	0.272727	0.1643	0.00839748	0.00505892	Novel Fusion Transcripts	Amer1,Atxn10,Capn3,Col9a1,Crybb3,Eif4g2,Ewsr1,Flna,H13,Herc4,Hipk2,Lgmn,Mxra7,Pax6,Ppp5c,Psap,Rpl24,Slc25a3,Slc38a10,Smarca2,Sparc,Tcp11,Uchl1,Zfp106
MP:0011168	abnormal fat cell differentiation	0.00703808	0.108007	2	88	25	17395	0.0227273	0.00143719	0.08	0.00505892	Novel Fusion Transcripts	Amer1,Ank2
MP:0005416	abnormal circulating protein level	0.00717063	0.109202	12	88	1064	17395	0.136364	0.061167	0.0112782	0.00505892	Novel Fusion Transcripts	Capn3,Col4a1,Col4a5,Eif4g2,Ewsr1,Hmox1,Lgmn,Mocs2,Pik3r4,Pla2g16,Slc38a10,Uchl1
MP:0011380	enlarged brain ventricles	0.00723969	0.109418	4	88	151	17395	0.0454545	0.00868066	0.0264901	0.00505892	Novel Fusion Transcripts	Ank2,Col4a1,Ddb1,Plxnb2
MP:0001258	decreased body length	0.00745076	0.111761	6	88	339	17395	0.0681818	0.0194884	0.0176991	0.00505892	Novel Fusion Transcripts	Eif4g2,Lgmn,Pax6,Ppp5c,Slc38a10,Sparc
MP:0011187	abnormal parietal endoderm morphology	0.00759966	0.113144	2	88	26	17395	0.0227273	0.00149468	0.0769231	0.00505892	Novel Fusion Transcripts	Col4a1,Lamb1
MP:0000960	abnormal sensory ganglion morphology	0.00768374	0.113549	5	88	242	17395	0.0568182	0.013912	0.0206612	0.00505892	Novel Fusion Transcripts	H13,Hipk2,Psap,Uchl1,Zfp106
MP:0005311	abnormal circulating amino acid level	0.00808081	0.118538	5	88	245	17395	0.0568182	0.0140845	0.0204082	0.00505892	Novel Fusion Transcripts	Col4a5,Lgmn,Prmt1,Slc38a10,Trap1
MP:0003083	abnormal tibialis anterior morphology	0.00818083	0.11913	2	88	27	17395	0.0227273	0.00155217	0.0740741	0.00505892	Novel Fusion Transcripts	Capn3,Zfp106
MP:0004152	abnormal circulating iron level	0.00830925	0.120123	3	88	82	17395	0.0340909	0.004714	0.0365854	0.00505892	Novel Fusion Transcripts	Hmox1,Nek9,Slc38a10
MP:0013229	abnormal brain ventricle size	0.00883966	0.122772	4	88	160	17395	0.0454545	0.00919805	0.025	0.00505892	Novel Fusion Transcripts	Ank2,Col4a1,Ddb1,Plxnb2
MP:0005277	abnormal brainstem morphology	0.00891741	0.122772	5	88	251	17395	0.0568182	0.0144294	0.0199203	0.00505892	Novel Fusion Transcripts	Ddb1,Hipk2,Pax6,Psap,Uchl1
MP:0005369	muscle phenotype	0.00893037	0.122772	17	88	1817	17395	0.193182	0.104455	0.00935608	0.00505892	Novel Fusion Transcripts	Ank2,Bin1,Capn3,Clu,Col4a1,Cryab,H13,Hipk2,Hmox1,Ivns1abp,Nid1,Pax6,Pik3r4,Psap,Shc1,Smarca2,Zfp106
MP:0004222	iris synechia	0.00940103	0.122772	2	88	29	17395	0.0227273	0.00166715	0.0689655	0.00505892	Novel Fusion Transcripts	Col4a1,Pax6
MP:0009644	uremia	0.00965896	0.122772	5	88	256	17395	0.0568182	0.0147169	0.0195312	0.00505892	Novel Fusion Transcripts	Col4a5,Hmox1,Lgmn,Prmt1,Slc38a10
MP:0009944	abnormal olfactory lobe morphology	0.0100254	0.122772	4	88	166	17395	0.0454545	0.00954297	0.0240964	0.00505892	Novel Fusion Transcripts	Ddb1,H13,Pax6,Plxnb2
MP:0002638	abnormal pupillary reflex	0.0100397	0.122772	2	88	30	17395	0.0227273	0.00172463	0.0666667	0.00505892	Novel Fusion Transcripts	Pax6,Rpl24
MP:0008521	abnormal Bowman membrane	0.0100925	0.122772	1	88	2	17395	0.0113636	0.000114976	0.5	0.00505892	Novel Fusion Transcripts	Pax6
MP:0009682	abnormal anterior corticospinal tract morphology	0.0100925	0.122772	1	88	2	17395	0.0113636	0.000114976	0.5	0.00505892	Novel Fusion Transcripts	Ank2
MP:0009026	abnormal brain pia mater morphology	0.0100925	0.122772	1	88	2	17395	0.0113636	0.000114976	0.5	0.00505892	Novel Fusion Transcripts	Col4a1
MP:0003687	abnormal intraocular muscle morphology	0.0100925	0.122772	1	88	2	17395	0.0113636	0.000114976	0.5	0.00505892	Novel Fusion Transcripts	Pax6
MP:0009683	abnormal lateral corticospinal tract morphology	0.0100925	0.122772	1	88	2	17395	0.0113636	0.000114976	0.5	0.00505892	Novel Fusion Transcripts	Ank2
MP:0014005	abnormal posterior communicating artery morphology	0.0100925	0.122772	1	88	2	17395	0.0113636	0.000114976	0.5	0.00505892	Novel Fusion Transcripts	H13
MP:0013871	abnormal stapedial artery topology	0.0100925	0.122772	1	88	2	17395	0.0113636	0.000114976	0.5	0.00505892	Novel Fusion Transcripts	H13
MP:0013791	absent external nares	0.0100925	0.122772	1	88	2	17395	0.0113636	0.000114976	0.5	0.00505892	Novel Fusion Transcripts	Pax6
MP:0014006	absent posterior communicating artery	0.0100925	0.122772	1	88	2	17395	0.0113636	0.000114976	0.5	0.00505892	Novel Fusion Transcripts	H13
MP:0000450	absent snout	0.0100925	0.122772	1	88	2	17395	0.0113636	0.000114976	0.5	0.00505892	Novel Fusion Transcripts	Pax6
MP:0012462	decreased brain internal capsule size	0.0100925	0.122772	1	88	2	17395	0.0113636	0.000114976	0.5	0.00505892	Novel Fusion Transcripts	Ank2
MP:0008407	decreased cellular sensitivity to hydrogen peroxide	0.0100925	0.122772	1	88	2	17395	0.0113636	0.000114976	0.5	0.00505892	Novel Fusion Transcripts	Shc1
MP:0006102	decreased tegmentum size	0.0100925	0.122772	1	88	2	17395	0.0113636	0.000114976	0.5	0.00505892	Novel Fusion Transcripts	Hipk2
MP:0004093	diffuse Z lines	0.0100925	0.122772	1	88	2	17395	0.0113636	0.000114976	0.5	0.00505892	Novel Fusion Transcripts	Bin1
MP:0011803	double kidney pelvis	0.0100925	0.122772	1	88	2	17395	0.0113636	0.000114976	0.5	0.00505892	Novel Fusion Transcripts	Plxnb2
MP:0009360	endometrium inflammation	0.0100925	0.122772	1	88	2	17395	0.0113636	0.000114976	0.5	0.00505892	Novel Fusion Transcripts	Bin1
MP:0009852	increased Sertoli cell phagocytosis	0.0100925	0.122772	1	88	2	17395	0.0113636	0.000114976	0.5	0.00505892	Novel Fusion Transcripts	Osbp2
MP:0006222	optic neuropathy	0.0100925	0.122772	1	88	2	17395	0.0113636	0.000114976	0.5	0.00505892	Novel Fusion Transcripts	Tdrd7
MP:0006201	vitreous body inflammation	0.0100925	0.122772	1	88	2	17395	0.0113636	0.000114976	0.5	0.00505892	Novel Fusion Transcripts	Sparc
MP:0000558	abnormal tibia morphology	0.010282	0.124319	5	88	260	17395	0.0568182	0.0149468	0.0192308	0.00505892	Novel Fusion Transcripts	Col9a1,Ewsr1,Lgmn,Mxra7,Sparc
MP:0009489	abnormal blood vessel endothelium morphology	0.0103895	0.124861	3	88	89	17395	0.0340909	0.00511641	0.0337079	0.00505892	Novel Fusion Transcripts	Flna,Psap,Shc1
MP:0011427	mesangial cell hyperplasia	0.0106971	0.12717	2	88	31	17395	0.0227273	0.00178212	0.0645161	0.00505892	Novel Fusion Transcripts	Clu,Col4a5
MP:0001524	impaired limb coordination	0.010709	0.12717	3	88	90	17395	0.0340909	0.0051739	0.0333333	0.00505892	Novel Fusion Transcripts	Psap,Shc1,Zfp106
MP:0003081	abnormal soleus morphology	0.011373	0.132637	2	88	32	17395	0.0227273	0.00183961	0.0625	0.00505892	Novel Fusion Transcripts	Capn3,Zfp106
MP:0004100	abnormal spinal cord interneuron morphology	0.011373	0.132637	2	88	32	17395	0.0227273	0.00183961	0.0625	0.00505892	Novel Fusion Transcripts	Pax6,Vit
MP:0005542	corneal vascularization	0.011373	0.132637	2	88	32	17395	0.0227273	0.00183961	0.0625	0.00505892	Novel Fusion Transcripts	Col4a1,Pax6
MP:0001259	abnormal body weight	0.0114354	0.132637	22	88	2653	17395	0.25	0.152515	0.0082925	0.00505892	Novel Fusion Transcripts	Ank2,Capn3,Dnaja1,Fus,Hipk2,Hmgn3,Hmox1,Lgmn,Nedd4,Pla2g16,Plxnb2,Ppp5c,Psap,Rpl24,Shc1,Slc38a10,Smarca2,Sparc,Tkt,Trap1,Uchl1,Zfp106
MP:0008078	increased CD8-positive, alpha-beta T cell number	0.0115339	0.133007	4	88	173	17395	0.0454545	0.00994539	0.0231214	0.00505892	Novel Fusion Transcripts	Chd4,Hmox1,Nedd4,Ppp5c
MP:0005205	abnormal eye anterior chamber morphology	0.0120673	0.136994	2	88	33	17395	0.0227273	0.0018971	0.0606061	0.00505892	Novel Fusion Transcripts	Pax6,Tdrd7
MP:0000358	abnormal cell morphology	0.0120713	0.136994	13	88	1282	17395	0.147727	0.0736993	0.0101404	0.00505892	Novel Fusion Transcripts	Bfsp2,Cryba1,Dnaja1,Fus,H3f3b,Herc4,Lgmn,Osbp2,P4ha1,Ppp5c,Psap,Shc1,Sumo1
MP:0005378	growth/size/body region phenotype	0.0120857	0.136994	37	88	5256	17395	0.420455	0.302156	0.00703957	0.00505892	Novel Fusion Transcripts	Acat2,Amer1,Ank2,Aplp2,Capn3,Chd4,Col4a1,Dnaja1,Eif4g2,Ewsr1,Flna,Fus,H13,H3f3b,Hipk2,Hmgn3,Hmox1,Lgmn,Mxra7,Nedd4,P4ha1,Pax6,Pla2g16,Plxnb2,Ppp5c,Psap,Rpl24,Shc1,Slc38a10,Smarca2,Sparc,Ssr3,Sumo1,Tkt,Trap1,Uchl1,Zfp106
MP:0006204	embryonic lethality before implantation	0.0124581	0.140418	4	88	177	17395	0.0454545	0.0101753	0.0225989	0.00505892	Novel Fusion Transcripts	Chd4,Hnrnpl,Pax6,Tkt
MP:0003711	pathological neovascularization	0.0131054	0.143459	3	88	97	17395	0.0340909	0.00557632	0.0309278	0.00505892	Novel Fusion Transcripts	Col4a1,Pax6,Rpl24
MP:0002135	abnormal kidney morphology	0.0131135	0.143459	11	88	1014	17395	0.125	0.0582926	0.0108481	0.00505892	Novel Fusion Transcripts	Amer1,Clu,Col4a1,Col4a5,H13,Hipk2,Hmox1,Lgmn,Plxnb2,Psap,Tkt
MP:0000955	abnormal spinal cord morphology	0.0132292	0.143459	6	88	384	17395	0.0681818	0.0220753	0.015625	0.00505892	Novel Fusion Transcripts	Pax6,Psap,Shc1,Uchl1,Vit,Zfp106
MP:0002703	abnormal renal tubule morphology	0.013429	0.143459	5	88	278	17395	0.0568182	0.0159816	0.0179856	0.00505892	Novel Fusion Transcripts	Col4a5,Hmox1,Lgmn,Plxnb2,Psap
MP:0000373	belly spot	0.0134707	0.143459	3	88	98	17395	0.0340909	0.0056338	0.0306122	0.00505892	Novel Fusion Transcripts	Pax6,Plxnb2,Rpl24
MP:0003852	skeletal muscle necrosis	0.0135101	0.143459	2	88	35	17395	0.0227273	0.00201207	0.0571429	0.00505892	Novel Fusion Transcripts	Cryab,Pik3r4
MP:0005562	decreased mean corpuscular hemoglobin	0.0138418	0.143459	3	88	99	17395	0.0340909	0.00569129	0.030303	0.00505892	Novel Fusion Transcripts	Col4a5,Lgmn,Zfp106
MP:0003857	abnormal hindlimb zeugopod morphology	0.0142077	0.143459	5	88	282	17395	0.0568182	0.0162116	0.0177305	0.00505892	Novel Fusion Transcripts	Col9a1,Ewsr1,Lgmn,Mxra7,Sparc
MP:0001973	increased thermal nociceptive threshold	0.0142186	0.143459	3	88	100	17395	0.0340909	0.00574878	0.03	0.00505892	Novel Fusion Transcripts	Hmgn3,Uchl1,Zfp106
MP:0003082	abnormal gastrocnemius morphology	0.0142582	0.143459	2	88	36	17395	0.0227273	0.00206956	0.0555556	0.00505892	Novel Fusion Transcripts	Capn3,Zfp106
MP:0000885	ectopic Purkinje cell	0.0142582	0.143459	2	88	36	17395	0.0227273	0.00206956	0.0555556	0.00505892	Novel Fusion Transcripts	Pax6,Plxnb2
MP:0011346	renal tubule atrophy	0.0142582	0.143459	2	88	36	17395	0.0227273	0.00206956	0.0555556	0.00505892	Novel Fusion Transcripts	Col4a5,Lgmn
MP:0009415	skeletal muscle degeneration	0.0142582	0.143459	2	88	36	17395	0.0227273	0.00206956	0.0555556	0.00505892	Novel Fusion Transcripts	Capn3,Pik3r4
MP:0001614	abnormal blood vessel morphology	0.014511	0.143459	13	88	1313	17395	0.147727	0.0754815	0.00990099	0.00505892	Novel Fusion Transcripts	Clu,Col4a1,Col4a5,Ddb1,Flna,H13,Hmox1,Nid1,P4ha1,Psap,Rpl24,Shc1,Ssr3
MP:0008503	abnormal spinal cord grey matter morphology	0.0146082	0.143459	5	88	284	17395	0.0568182	0.0163265	0.0176056	0.00505892	Novel Fusion Transcripts	Pax6,Shc1,Uchl1,Vit,Zfp106
MP:0001262	decreased body weight	0.0149719	0.143459	18	88	2076	17395	0.204545	0.119345	0.00867052	0.00505892	Novel Fusion Transcripts	Ank2,Capn3,Dnaja1,Fus,Hipk2,Hmox1,Lgmn,Nedd4,Ppp5c,Psap,Rpl24,Shc1,Slc38a10,Sparc,Tkt,Trap1,Uchl1,Zfp106
MP:0012322	decreased total tissue mass	0.0149719	0.143459	18	88	2076	17395	0.204545	0.119345	0.00867052	0.00505892	Novel Fusion Transcripts	Ank2,Capn3,Dnaja1,Fus,Hipk2,Hmox1,Lgmn,Nedd4,Ppp5c,Psap,Rpl24,Shc1,Slc38a10,Sparc,Tkt,Trap1,Uchl1,Zfp106
MP:0005300	abnormal corneal stroma morphology	0.0150239	0.143459	2	88	37	17395	0.0227273	0.00212705	0.0540541	0.00505892	Novel Fusion Transcripts	Pax6,Psap
MP:0003686	abnormal eye muscle morphology	0.0150239	0.143459	2	88	37	17395	0.0227273	0.00212705	0.0540541	0.00505892	Novel Fusion Transcripts	H13,Pax6
MP:0009419	skeletal muscle fibrosis	0.0150239	0.143459	2	88	37	17395	0.0227273	0.00212705	0.0540541	0.00505892	Novel Fusion Transcripts	Cryab,Zfp106
MP:0013858	abnormal azygos vein topology	0.015101	0.143459	1	88	3	17395	0.0113636	0.000172463	0.333333	0.00505892	Novel Fusion Transcripts	H13
MP:0003093	abnormal cornea anterior stroma morphology	0.015101	0.143459	1	88	3	17395	0.0113636	0.000172463	0.333333	0.00505892	Novel Fusion Transcripts	Pax6
MP:0009942	abnormal olfactory bulb granule cell morphology	0.015101	0.143459	1	88	3	17395	0.0113636	0.000172463	0.333333	0.00505892	Novel Fusion Transcripts	Plxnb2
MP:0009950	abnormal olfactory bulb internal plexiform layer morphology	0.015101	0.143459	1	88	3	17395	0.0113636	0.000172463	0.333333	0.00505892	Novel Fusion Transcripts	Plxnb2
MP:0013863	abnormal paraumbilical vein morphology	0.015101	0.143459	1	88	3	17395	0.0113636	0.000172463	0.333333	0.00505892	Novel Fusion Transcripts	H13
MP:0009725	absent lens vesicle	0.015101	0.143459	1	88	3	17395	0.0113636	0.000172463	0.333333	0.00505892	Novel Fusion Transcripts	Pax6
MP:0003847	disorganized lens bow	0.015101	0.143459	1	88	3	17395	0.0113636	0.000172463	0.333333	0.00505892	Novel Fusion Transcripts	Lim2
MP:0013864	enlarged paraumbilical vein	0.015101	0.143459	1	88	3	17395	0.0113636	0.000172463	0.333333	0.00505892	Novel Fusion Transcripts	H13
MP:0003096	increased corneal light-scattering	0.015101	0.143459	1	88	3	17395	0.0113636	0.000172463	0.333333	0.00505892	Novel Fusion Transcripts	Bfsp2
MP:0010262	lamellar cataracts	0.015101	0.143459	1	88	3	17395	0.0113636	0.000172463	0.333333	0.00505892	Novel Fusion Transcripts	Crygb
MP:0010717	optic nerve coloboma	0.015101	0.143459	1	88	3	17395	0.0113636	0.000172463	0.333333	0.00505892	Novel Fusion Transcripts	Rpl24
MP:0012120	trophectoderm cell degeneration	0.015101	0.143459	1	88	3	17395	0.0113636	0.000172463	0.333333	0.00505892	Novel Fusion Transcripts	Smarca5
MP:0005515	uveitis	0.015101	0.143459	1	88	3	17395	0.0113636	0.000172463	0.333333	0.00505892	Novel Fusion Transcripts	Tdrd7
MP:0002089	abnormal postnatal growth/weight/body size	0.0152085	0.143796	29	88	3905	17395	0.329545	0.22449	0.00742638	0.00505892	Novel Fusion Transcripts	Ank2,Capn3,Chd4,Col4a1,Dnaja1,Eif4g2,Ewsr1,Fus,H3f3b,Hipk2,Hmgn3,Hmox1,Lgmn,Mxra7,Nedd4,Pax6,Pla2g16,Plxnb2,Ppp5c,Psap,Rpl24,Shc1,Slc38a10,Smarca2,Sparc,Tkt,Trap1,Uchl1,Zfp106
MP:0002447	abnormal erythrocyte morphology	0.0159916	0.150487	10	88	906	17395	0.113636	0.0520839	0.0110375	0.00505892	Novel Fusion Transcripts	Col4a1,Col4a5,Copg1,Dkk3,Hmox1,Lgmn,Ppp5c,Slc38a10,Sparc,Zfp106
MP:0003827	abnormal Wolffian duct morphology	0.0166073	0.155547	2	88	39	17395	0.0227273	0.00224202	0.0512821	0.00505892	Novel Fusion Transcripts	Amer1,H13
MP:0002596	abnormal hematocrit	0.016725	0.155917	5	88	294	17395	0.0568182	0.0169014	0.0170068	0.00505892	Novel Fusion Transcripts	Col4a1,Col4a5,Dkk3,Hmox1,Lgmn
MP:0008077	abnormal CD8-positive, alpha-beta T cell number	0.0171572	0.158373	6	88	407	17395	0.0681818	0.0233975	0.014742	0.00505892	Novel Fusion Transcripts	Chd4,H13,Hmox1,Hnrnpl,Nedd4,Ppp5c
MP:0008469	abnormal protein level	0.0174571	0.158373	12	88	1200	17395	0.136364	0.0689853	0.01	0.00505892	Novel Fusion Transcripts	Capn3,Col4a1,Col4a5,Eif4g2,Ewsr1,Hmox1,Lgmn,Mocs2,Pik3r4,Pla2g16,Slc38a10,Uchl1
MP:0001921	reduced fertility	0.0177418	0.158373	8	88	655	17395	0.0909091	0.0376545	0.0122137	0.00505892	Novel Fusion Transcripts	Col4a1,Dnaja1,Flna,Fus,H3f3b,Herc4,Pax6,Tkt
MP:0000822	abnormal brain ventricle morphology	0.0180884	0.158373	5	88	300	17395	0.0568182	0.0172463	0.0166667	0.00505892	Novel Fusion Transcripts	Ank2,Col4a1,Ddb1,Plxnb2,Psap
MP:0001256	abnormal body length	0.0181072	0.158373	6	88	412	17395	0.0681818	0.023685	0.0145631	0.00505892	Novel Fusion Transcripts	Eif4g2,Lgmn,Pax6,Ppp5c,Slc38a10,Sparc
MP:0002114	abnormal axial skeleton morphology	0.0185866	0.158373	15	88	1657	17395	0.170455	0.0952573	0.0090525	0.00505892	Novel Fusion Transcripts	Amer1,Capn3,Flna,H13,Hipk2,Pax6,Ppp5c,Psap,Rpl24,Slc25a3,Slc38a10,Sparc,Tcp11,Uchl1,Zfp106
MP:0000249	abnormal blood vessel physiology	0.0190929	0.158373	6	88	417	17395	0.0681818	0.0239724	0.0143885	0.00505892	Novel Fusion Transcripts	Col4a1,Flna,Hmox1,Pax6,Rpl24,Shc1
MP:0005241	abnormal retinal ganglion layer morphology	0.0191959	0.158373	3	88	112	17395	0.0340909	0.00643863	0.0267857	0.00505892	Novel Fusion Transcripts	Col4a1,Pax6,Rpl24
MP:0001314	corneal opacity	0.0191959	0.158373	3	88	112	17395	0.0340909	0.00643863	0.0267857	0.00505892	Novel Fusion Transcripts	Caprin2,Col4a1,Pax6
MP:0006254	thin cerebral cortex	0.0191959	0.158373	3	88	112	17395	0.0340909	0.00643863	0.0267857	0.00505892	Novel Fusion Transcripts	Ddb1,Nedd4,Pax6
MP:0004231	abnormal calcium ion homeostasis	0.0196243	0.158373	4	88	203	17395	0.0454545	0.01167	0.0197044	0.00505892	Novel Fusion Transcripts	Col4a5,Cryba1,Slc38a10,Zfp106
MP:0005332	abnormal amino acid level	0.01977	0.158373	5	88	307	17395	0.0568182	0.0176487	0.0162866	0.00505892	Novel Fusion Transcripts	Col4a5,Lgmn,Prmt1,Slc38a10,Trap1
MP:0001919	abnormal reproductive system physiology	0.0198825	0.158373	16	88	1825	17395	0.181818	0.104915	0.00876712	0.00505892	Novel Fusion Transcripts	Bin1,Col4a1,Dnaja1,Flna,Fus,H3f3b,Herc4,Hmox1,Osbp2,Pax6,Ppp5c,Prmt1,Psap,Smarca2,Tdrd7,Tkt
MP:0004196	abnormal prenatal growth/weight/body size	0.0199449	0.158373	11	88	1079	17395	0.125	0.0620293	0.0101946	0.00505892	Novel Fusion Transcripts	Acat2,Amer1,Aplp2,Eif4g2,Fus,H3f3b,Nedd4,P4ha1,Pax6,Rpl24,Ssr3
MP:0003172	abnormal lysosome physiology	0.0199763	0.158373	2	88	43	17395	0.0227273	0.00247197	0.0465116	0.00505892	Novel Fusion Transcripts	Cryba1,Lgmn
MP:0003956	abnormal body size	0.0199836	0.158373	26	88	3467	17395	0.295455	0.19931	0.00749928	0.00505892	Novel Fusion Transcripts	Ank2,Capn3,Col4a1,Dnaja1,Eif4g2,Fus,H3f3b,Hipk2,Hmgn3,Hmox1,Lgmn,Nedd4,Pax6,Pla2g16,Plxnb2,Ppp5c,Psap,Rpl24,Shc1,Slc38a10,Smarca2,Sparc,Tkt,Trap1,Uchl1,Zfp106
MP:0013915	abnormal brachial plexus formation	0.0200844	0.158373	1	88	4	17395	0.0113636	0.000229951	0.25	0.00505892	Novel Fusion Transcripts	H13
MP:0013854	abnormal celiac artery morphology	0.0200844	0.158373	1	88	4	17395	0.0113636	0.000229951	0.25	0.00505892	Novel Fusion Transcripts	H13
MP:0011332	abnormal kidney outer medulla morphology	0.0200844	0.158373	1	88	4	17395	0.0113636	0.000229951	0.25	0.00505892	Novel Fusion Transcripts	Lgmn
MP:0008795	abnormal lens fiber apoptosis	0.0200844	0.158373	1	88	4	17395	0.0113636	0.000229951	0.25	0.00505892	Novel Fusion Transcripts	Cryaa
MP:0009943	abnormal olfactory bulb periglomerular cell morphology	0.0200844	0.158373	1	88	4	17395	0.0113636	0.000229951	0.25	0.00505892	Novel Fusion Transcripts	Plxnb2
MP:0004171	abnormal pallium development	0.0200844	0.158373	1	88	4	17395	0.0113636	0.000229951	0.25	0.00505892	Novel Fusion Transcripts	Pax6
MP:0009637	abnormal pretectal region morphology	0.0200844	0.158373	1	88	4	17395	0.0113636	0.000229951	0.25	0.00505892	Novel Fusion Transcripts	Pax6
MP:0010151	abnormal spinal cord ependymal layer morphology	0.0200844	0.158373	1	88	4	17395	0.0113636	0.000229951	0.25	0.00505892	Novel Fusion Transcripts	Vit
MP:0006425	absent Mullerian ducts	0.0200844	0.158373	1	88	4	17395	0.0113636	0.000229951	0.25	0.00505892	Novel Fusion Transcripts	H13
MP:0006095	absent amacrine cells	0.0200844	0.158373	1	88	4	17395	0.0113636	0.000229951	0.25	0.00505892	Novel Fusion Transcripts	Pax6
MP:0013855	absent celiac artery	0.0200844	0.158373	1	88	4	17395	0.0113636	0.000229951	0.25	0.00505892	Novel Fusion Transcripts	H13
MP:0013742	absent ciliary body	0.0200844	0.158373	1	88	4	17395	0.0113636	0.000229951	0.25	0.00505892	Novel Fusion Transcripts	Pax6
MP:0004224	absent trabecular meshwork	0.0200844	0.158373	1	88	4	17395	0.0113636	0.000229951	0.25	0.00505892	Novel Fusion Transcripts	Pax6
MP:0010252	anterior subcapsular cataracts	0.0200844	0.158373	1	88	4	17395	0.0113636	0.000229951	0.25	0.00505892	Novel Fusion Transcripts	Col4a1
MP:0010255	cortical cataracts	0.0200844	0.158373	1	88	4	17395	0.0113636	0.000229951	0.25	0.00505892	Novel Fusion Transcripts	Sparc
MP:0009265	delayed eyelid fusion	0.0200844	0.158373	1	88	4	17395	0.0113636	0.000229951	0.25	0.00505892	Novel Fusion Transcripts	Pax6
MP:0010021	heart vascular congestion	0.0200844	0.158373	1	88	4	17395	0.0113636	0.000229951	0.25	0.00505892	Novel Fusion Transcripts	Shc1
MP:0001309	hydropic eye lens fibers	0.0200844	0.158373	1	88	4	17395	0.0113636	0.000229951	0.25	0.00505892	Novel Fusion Transcripts	Mip
MP:0008796	increased lens fiber apoptosis	0.0200844	0.158373	1	88	4	17395	0.0113636	0.000229951	0.25	0.00505892	Novel Fusion Transcripts	Cryaa
MP:0005302	neurogenic bladder	0.0200844	0.158373	1	88	4	17395	0.0113636	0.000229951	0.25	0.00505892	Novel Fusion Transcripts	Psap
MP:0013992	persistent dorsal ophthalmic artery	0.0200844	0.158373	1	88	4	17395	0.0113636	0.000229951	0.25	0.00505892	Novel Fusion Transcripts	H13
MP:0001024	small L5 dorsal root ganglion	0.0200844	0.158373	1	88	4	17395	0.0113636	0.000229951	0.25	0.00505892	Novel Fusion Transcripts	Zfp106
MP:0009080	uterus inflammation	0.0200844	0.158373	1	88	4	17395	0.0113636	0.000229951	0.25	0.00505892	Novel Fusion Transcripts	Bin1
MP:0003723	abnormal long bone morphology	0.0208382	0.162044	8	88	675	17395	0.0909091	0.0388043	0.0118519	0.00505892	Novel Fusion Transcripts	Amer1,Col9a1,Ewsr1,H13,Lgmn,Mxra7,Slc38a10,Sparc
MP:0008810	increased circulating iron level	0.0208597	0.162044	2	88	44	17395	0.0227273	0.00252946	0.0454545	0.00505892	Novel Fusion Transcripts	Nek9,Slc38a10
MP:0001289	persistence of hyaloid vascular system	0.0208597	0.162044	2	88	44	17395	0.0227273	0.00252946	0.0454545	0.00505892	Novel Fusion Transcripts	Col4a5,Rpl24
MP:0009642	abnormal blood homeostasis	0.0208758	0.162044	27	88	3652	17395	0.306818	0.209945	0.00739321	0.00505892	Novel Fusion Transcripts	Amer1,Ank2,Capn3,Col4a1,Col4a5,Copg1,Dkk3,Dnaja1,Eif4g2,Ewsr1,Flna,Fus,Hmgn3,Hmox1,Lgmn,Mocs2,Nek9,Pax6,Pik3r4,Pla2g16,Ppp5c,Prmt1,Psap,Slc38a10,Trap1,Uchl1,Zfp106
MP:0002066	abnormal motor capabilities/coordination/movement	0.020956	0.162044	24	88	3140	17395	0.272727	0.180512	0.00764331	0.00505892	Novel Fusion Transcripts	Ank2,Capn3,Chd4,Clu,Col4a1,Cryab,Dkk3,Dnaja1,Eif4g2,Ewsr1,Gstm1,Hdgf,Hipk2,Hmgn3,Hmox1,Nid1,Pax6,Psap,Rpl24,Shc1,Slc38a10,Sparc,Uchl1,Zfp106
MP:0006042	increased apoptosis	0.0211493	0.162906	9	88	810	17395	0.102273	0.0465651	0.0111111	0.00505892	Novel Fusion Transcripts	Amer1,Chd4,Cryaa,Ddb1,Gstm1,Hmox1,Ivns1abp,Pax6,Ssr3
MP:0004087	abnormal muscle fiber morphology	0.0213651	0.163936	7	88	550	17395	0.0795455	0.0316183	0.0127273	0.00505892	Novel Fusion Transcripts	Bin1,Capn3,Clu,Cryab,Pik3r4,Psap,Zfp106
MP:0000516	abnormal renal/urinary system morphology	0.021712	0.165054	11	88	1093	17395	0.125	0.0628341	0.010064	0.00505892	Novel Fusion Transcripts	Amer1,Clu,Col4a1,Col4a5,H13,Hipk2,Hmox1,Lgmn,Plxnb2,Psap,Tkt
MP:0005058	abnormal lysosome morphology	0.0217591	0.165054	2	88	45	17395	0.0227273	0.00258695	0.0444444	0.00505892	Novel Fusion Transcripts	Cryba1,Lgmn
MP:0001916	intracerebral hemorrhage	0.0217591	0.165054	2	88	45	17395	0.0227273	0.00258695	0.0444444	0.00505892	Novel Fusion Transcripts	Col4a1,Ddb1
MP:0012556	increased cell death	0.0220628	0.166724	9	88	816	17395	0.102273	0.04691	0.0110294	0.00505892	Novel Fusion Transcripts	Amer1,Chd4,Cryaa,Ddb1,Gstm1,Hmox1,Ivns1abp,Pax6,Ssr3
MP:0004969	pale kidney	0.0226743	0.170699	2	88	46	17395	0.0227273	0.00264444	0.0434783	0.00505892	Novel Fusion Transcripts	Col4a5,Lgmn
MP:0008026	abnormal brain white matter morphology	0.0232882	0.172277	4	88	214	17395	0.0454545	0.0123024	0.0186916	0.00505892	Novel Fusion Transcripts	Ank2,H13,Pax6,Psap
MP:0000841	abnormal hindbrain morphology	0.0235004	0.172277	7	88	561	17395	0.0795455	0.0322506	0.0124777	0.00505892	Novel Fusion Transcripts	Crybb2,Ddb1,H13,Pax6,Plxnb2,Psap,Uchl1
MP:0002206	abnormal CNS synaptic transmission	0.0237593	0.172277	8	88	692	17395	0.0909091	0.0397815	0.0115607	0.00505892	Novel Fusion Transcripts	Arhgef9,Fus,Hmgn3,Nedd4,Pax6,Psap,Shc1,Uchl1
MP:0000208	decreased hematocrit	0.0239961	0.172277	4	88	216	17395	0.0454545	0.0124174	0.0185185	0.00505892	Novel Fusion Transcripts	Col4a1,Col4a5,Hmox1,Lgmn
MP:0012321	abnormal total tissue mass	0.0240419	0.172277	20	88	2510	17395	0.227273	0.144294	0.00796813	0.00505892	Novel Fusion Transcripts	Ank2,Capn3,Dnaja1,Fus,Hipk2,Hmox1,Lgmn,Nedd4,Plxnb2,Ppp5c,Psap,Rpl24,Shc1,Slc38a10,Smarca2,Sparc,Tkt,Trap1,Uchl1,Zfp106
MP:0001586	abnormal erythrocyte cell number	0.0242738	0.172277	5	88	324	17395	0.0568182	0.018626	0.0154321	0.00505892	Novel Fusion Transcripts	Col4a1,Col4a5,Hmox1,Lgmn,Slc38a10
MP:0003385	abnormal body wall morphology	0.0245025	0.172277	3	88	123	17395	0.0340909	0.007071	0.0243902	0.00505892	Novel Fusion Transcripts	Acat2,Flna,H13
MP:0002938	white spotting	0.0245025	0.172277	3	88	123	17395	0.0340909	0.007071	0.0243902	0.00505892	Novel Fusion Transcripts	Pax6,Plxnb2,Rpl24
MP:0005327	abnormal mesangial cell morphology	0.0245518	0.172277	2	88	48	17395	0.0227273	0.00275941	0.0416667	0.00505892	Novel Fusion Transcripts	Clu,Col4a5
MP:0001765	abnormal ion homeostasis	0.0246709	0.172277	8	88	697	17395	0.0909091	0.040069	0.0114778	0.00505892	Novel Fusion Transcripts	Acat2,Col4a5,Cryba1,Eif4g2,Hmox1,Nek9,Slc38a10,Zfp106
MP:0009902	abnormal lateral nasal prominence morphology	0.0250428	0.172277	1	88	5	17395	0.0113636	0.000287439	0.2	0.00505892	Novel Fusion Transcripts	Pax6
MP:0013861	abnormal pancreas topology	0.0250428	0.172277	1	88	5	17395	0.0113636	0.000287439	0.2	0.00505892	Novel Fusion Transcripts	H13
MP:0013936	abnormal thymus topology	0.0250428	0.172277	1	88	5	17395	0.0113636	0.000287439	0.2	0.00505892	Novel Fusion Transcripts	H13
MP:0002898	absent cartilage	0.0250428	0.172277	1	88	5	17395	0.0113636	0.000287439	0.2	0.00505892	Novel Fusion Transcripts	Col9a1
MP:0012170	absent optic placodes	0.0250428	0.172277	1	88	5	17395	0.0113636	0.000287439	0.2	0.00505892	Novel Fusion Transcripts	Pax6
MP:0005261	aniridia	0.0250428	0.172277	1	88	5	17395	0.0113636	0.000287439	0.2	0.00505892	Novel Fusion Transcripts	Pax6
MP:0009274	buphthalmos	0.0250428	0.172277	1	88	5	17395	0.0113636	0.000287439	0.2	0.00505892	Novel Fusion Transcripts	Col4a1
MP:0012536	delayed optic fissure closure	0.0250428	0.172277	1	88	5	17395	0.0113636	0.000287439	0.2	0.00505892	Novel Fusion Transcripts	Rpl24
MP:0000879	increased Purkinje cell number	0.0250428	0.172277	1	88	5	17395	0.0113636	0.000287439	0.2	0.00505892	Novel Fusion Transcripts	Crybb2
MP:0009658	increased placenta apoptosis	0.0250428	0.172277	1	88	5	17395	0.0113636	0.000287439	0.2	0.00505892	Novel Fusion Transcripts	Ssr3
MP:0002809	increased spinal cord size	0.0250428	0.172277	1	88	5	17395	0.0113636	0.000287439	0.2	0.00505892	Novel Fusion Transcripts	Psap
MP:0012538	persistent hyaloid artery	0.0250428	0.172277	1	88	5	17395	0.0113636	0.000287439	0.2	0.00505892	Novel Fusion Transcripts	Cryba1
MP:0009522	submandibular gland hypoplasia	0.0250428	0.172277	1	88	5	17395	0.0113636	0.000287439	0.2	0.00505892	Novel Fusion Transcripts	Pax6
MP:0004677	truncated ribs	0.0250428	0.172277	1	88	5	17395	0.0113636	0.000287439	0.2	0.00505892	Novel Fusion Transcripts	Ppp5c
MP:0003381	vitreal fibroplasia	0.0250428	0.172277	1	88	5	17395	0.0113636	0.000287439	0.2	0.00505892	Novel Fusion Transcripts	Col4a1
MP:0013659	abnormal erythroid lineage cell morphology	0.0251991	0.172362	10	88	975	17395	0.113636	0.0560506	0.0102564	0.00505892	Novel Fusion Transcripts	Col4a1,Col4a5,Copg1,Dkk3,Hmox1,Lgmn,Ppp5c,Slc38a10,Sparc,Zfp106
MP:0005010	abnormal CD8-positive, alpha beta T cell morphology	0.0252981	0.172362	6	88	445	17395	0.0681818	0.0255821	0.0134831	0.00505892	Novel Fusion Transcripts	Chd4,H13,Hmox1,Hnrnpl,Nedd4,Ppp5c
MP:0009250	abnormal appendicular skeleton morphology	0.0253144	0.172362	9	88	836	17395	0.102273	0.0480598	0.0107656	0.00505892	Novel Fusion Transcripts	Amer1,Col9a1,Ewsr1,Flna,H13,Lgmn,Mxra7,Slc38a10,Sparc
MP:0005262	coloboma	0.0255137	0.173128	2	88	49	17395	0.0227273	0.0028169	0.0408163	0.00505892	Novel Fusion Transcripts	Pax6,Rpl24
MP:0011087	neonatal lethality, complete penetrance	0.0262099	0.17725	7	88	574	17395	0.0795455	0.032998	0.0121951	0.00505892	Novel Fusion Transcripts	Amer1,Bin1,Ddb1,Flna,Fus,Pax6,Ssr3
MP:0001265	decreased body size	0.0263573	0.177645	22	88	2867	17395	0.25	0.164817	0.00767353	0.00505892	Novel Fusion Transcripts	Ank2,Capn3,Col4a1,Dnaja1,Eif4g2,Fus,H3f3b,Hipk2,Hmox1,Lgmn,Nedd4,Pax6,Ppp5c,Psap,Rpl24,Shc1,Slc38a10,Sparc,Tkt,Trap1,Uchl1,Zfp106
MP:0003313	abnormal locomotor activation	0.0274221	0.183987	13	88	1431	17395	0.147727	0.082265	0.00908456	0.00505892	Novel Fusion Transcripts	Chd4,Clu,Dkk3,Eif4g2,Ewsr1,Gstm1,Hdgf,Hipk2,Hmox1,Psap,Sparc,Uchl1,Zfp106
MP:0010959	abnormal oxidative phosphorylation	0.0274827	0.183987	2	88	51	17395	0.0227273	0.00293188	0.0392157	0.00505892	Novel Fusion Transcripts	Trap1,Zfp106
MP:0003674	oxidative stress	0.0276979	0.184413	3	88	129	17395	0.0340909	0.00741592	0.0232558	0.00505892	Novel Fusion Transcripts	Hmox1,Shc1,Trap1
MP:0009115	abnormal fat cell morphology	0.0277313	0.184413	4	88	226	17395	0.0454545	0.0129922	0.0176991	0.00505892	Novel Fusion Transcripts	Amer1,Ank2,Hmox1,Pla2g16
MP:0011088	neonatal lethality, incomplete penetrance	0.0284447	0.185149	5	88	338	17395	0.0568182	0.0194309	0.0147929	0.00505892	Novel Fusion Transcripts	Ank2,Pax6,Plxnb2,Psap,Sumo1
MP:0000820	abnormal choroid plexus morphology	0.0284895	0.185149	2	88	52	17395	0.0227273	0.00298936	0.0384615	0.00505892	Novel Fusion Transcripts	Plxnb2,Psap
MP:0011320	abnormal glomerular capillary morphology	0.0284895	0.185149	2	88	52	17395	0.0227273	0.00298936	0.0384615	0.00505892	Novel Fusion Transcripts	Clu,Col4a5
MP:0013306	abnormal tela choroidea morphology	0.0284895	0.185149	2	88	52	17395	0.0227273	0.00298936	0.0384615	0.00505892	Novel Fusion Transcripts	Plxnb2,Psap
MP:0003727	abnormal retinal layer morphology	0.0288559	0.185149	6	88	459	17395	0.0681818	0.0263869	0.0130719	0.00505892	Novel Fusion Transcripts	Acat2,Col4a1,Cryba1,Pax6,Rpl24,Sparc
MP:0001696	failure to gastrulate	0.029511	0.185149	2	88	53	17395	0.0227273	0.00304685	0.0377358	0.00505892	Novel Fusion Transcripts	Eif4g2,Lamb1
MP:0009851	abnormal Sertoli cell phagocytosis	0.0299765	0.185149	1	88	6	17395	0.0113636	0.000344927	0.166667	0.00505892	Novel Fusion Transcripts	Osbp2
MP:0011885	abnormal circulating lipase level	0.0299765	0.185149	1	88	6	17395	0.0113636	0.000344927	0.166667	0.00505892	Novel Fusion Transcripts	Mocs2
MP:0002235	abnormal external nares morphology	0.0299765	0.185149	1	88	6	17395	0.0113636	0.000344927	0.166667	0.00505892	Novel Fusion Transcripts	Pax6
MP:0009903	abnormal medial nasal prominence morphology	0.0299765	0.185149	1	88	6	17395	0.0113636	0.000344927	0.166667	0.00505892	Novel Fusion Transcripts	Pax6
MP:0011760	abnormal ureteric bud tip morphology	0.0299765	0.185149	1	88	6	17395	0.0113636	0.000344927	0.166667	0.00505892	Novel Fusion Transcripts	Plxnb2
MP:0013996	abnormal vertebral artery origin	0.0299765	0.185149	1	88	6	17395	0.0113636	0.000344927	0.166667	0.00505892	Novel Fusion Transcripts	H13
MP:0004226	absent Schlemm's canal	0.0299765	0.185149	1	88	6	17395	0.0113636	0.000344927	0.166667	0.00505892	Novel Fusion Transcripts	Pax6
MP:0011207	absent ectoplacental cavity	0.0299765	0.185149	1	88	6	17395	0.0113636	0.000344927	0.166667	0.00505892	Novel Fusion Transcripts	Prmt1
MP:0006293	absent nasal placodes	0.0299765	0.185149	1	88	6	17395	0.0113636	0.000344927	0.166667	0.00505892	Novel Fusion Transcripts	Pax6
MP:0006052	cerebellum hemorrhage	0.0299765	0.185149	1	88	6	17395	0.0113636	0.000344927	0.166667	0.00505892	Novel Fusion Transcripts	Ddb1
MP:0011854	cerebral edema	0.0299765	0.185149	1	88	6	17395	0.0113636	0.000344927	0.166667	0.00505892	Novel Fusion Transcripts	Hmox1
MP:0008413	decreased cellular sensitivity to oxidative stress	0.0299765	0.185149	1	88	6	17395	0.0113636	0.000344927	0.166667	0.00505892	Novel Fusion Transcripts	Shc1
MP:0020138	delayed bone mineralization	0.0299765	0.185149	1	88	6	17395	0.0113636	0.000344927	0.166667	0.00505892	Novel Fusion Transcripts	Amer1
MP:0009432	increased fetal weight	0.0299765	0.185149	1	88	6	17395	0.0113636	0.000344927	0.166667	0.00505892	Novel Fusion Transcripts	Amer1
MP:0004041	increased susceptibility to kidney reperfusion injury	0.0299765	0.185149	1	88	6	17395	0.0113636	0.000344927	0.166667	0.00505892	Novel Fusion Transcripts	Plxnb2
MP:0012119	increased trophectoderm apoptosis	0.0299765	0.185149	1	88	6	17395	0.0113636	0.000344927	0.166667	0.00505892	Novel Fusion Transcripts	Smarca5
MP:0002959	increased urine microalbumin level	0.0299765	0.185149	1	88	6	17395	0.0113636	0.000344927	0.166667	0.00505892	Novel Fusion Transcripts	Col4a1
MP:0000717	abnormal lymphocyte cell number	0.0302637	0.186346	13	88	1451	17395	0.147727	0.0834148	0.00895934	0.00505892	Novel Fusion Transcripts	Chd4,Dkk3,Ewsr1,Fus,H13,Hmox1,Hnrnpl,Lgmn,Nedd4,Nek9,Ppp5c,Shc1,Slc38a10
MP:0011310	abnormal kidney capillary morphology	0.030547	0.187512	2	88	54	17395	0.0227273	0.00310434	0.037037	0.00505892	Novel Fusion Transcripts	Clu,Col4a5
MP:0002221	abnormal lymph organ size	0.0311278	0.19049	11	88	1156	17395	0.125	0.0664559	0.00951557	0.00505892	Novel Fusion Transcripts	Amer1,Chd4,Fus,Hmox1,Hnrnpl,Lgmn,Mxra7,Ppp5c,Psap,Shc1,Trap1
MP:0000914	exencephaly	0.0313747	0.191415	4	88	235	17395	0.0454545	0.0135096	0.0170213	0.00505892	Novel Fusion Transcripts	H13,Pax6,Plxnb2,Rpl24
MP:0002882	abnormal neuron morphology	0.0317331	0.193011	15	88	1772	17395	0.170455	0.101868	0.00846501	0.00505892	Novel Fusion Transcripts	Ank2,Arhgef9,Col4a1,Crybb2,Fus,Hipk2,Nedd4,Pax6,Plxnb2,Psap,Rpl24,Shc1,Uchl1,Vit,Zfp106
MP:0000937	abnormal motor neuron morphology	0.0326491	0.197455	4	88	238	17395	0.0454545	0.0136821	0.0168067	0.00505892	Novel Fusion Transcripts	Shc1,Uchl1,Vit,Zfp106
MP:0004090	abnormal sarcomere morphology	0.0326617	0.197455	2	88	56	17395	0.0227273	0.00321932	0.0357143	0.00505892	Novel Fusion Transcripts	Bin1,Capn3
MP:0000877	abnormal Purkinje cell morphology	0.0330805	0.199383	4	88	239	17395	0.0454545	0.0137396	0.0167364	0.00505892	Novel Fusion Transcripts	Crybb2,Pax6,Plxnb2,Psap
MP:0002759	abnormal caudal vertebrae morphology	0.0334935	0.199463	3	88	139	17395	0.0340909	0.0079908	0.0215827	0.00505892	Novel Fusion Transcripts	Ppp5c,Rpl24,Slc25a3
MP:0008942	abnormal induced cell death	0.0339535	0.199463	4	88	241	17395	0.0454545	0.0138546	0.0165975	0.00505892	Novel Fusion Transcripts	Crybb2,Hipk2,Ivns1abp,Shc1
MP:0011094	embryonic lethality before implantation, complete penetrance	0.0341051	0.199463	3	88	140	17395	0.0340909	0.00804829	0.0214286	0.00505892	Novel Fusion Transcripts	Chd4,Hnrnpl,Tkt
MP:0004686	decreased length of long bones	0.0347969	0.199463	5	88	357	17395	0.0568182	0.0205231	0.0140056	0.00505892	Novel Fusion Transcripts	Ewsr1,H13,Lgmn,Mxra7,Slc38a10
MP:0004633	abnormal cochlear IHC efferent innervation pattern	0.0348855	0.199463	1	88	7	17395	0.0113636	0.000402414	0.142857	0.00505892	Novel Fusion Transcripts	Psap
MP:0012537	abnormal hyaloid artery morphology	0.0348855	0.199463	1	88	7	17395	0.0113636	0.000402414	0.142857	0.00505892	Novel Fusion Transcripts	Cryba1
MP:0014091	abnormal tectorial membrane striated-sheet matrix morphology	0.0348855	0.199463	1	88	7	17395	0.0113636	0.000402414	0.142857	0.00505892	Novel Fusion Transcripts	Col9a1
MP:0001710	absent amniotic folds	0.0348855	0.199463	1	88	7	17395	0.0113636	0.000402414	0.142857	0.00505892	Novel Fusion Transcripts	Prmt1
MP:0001014	absent superior cervical ganglion	0.0348855	0.199463	1	88	7	17395	0.0113636	0.000402414	0.142857	0.00505892	Novel Fusion Transcripts	H13
MP:0002883	chromatolysis	0.0348855	0.199463	1	88	7	17395	0.0113636	0.000402414	0.142857	0.00505892	Novel Fusion Transcripts	Zfp106
MP:0004962	decreased prostate gland weight	0.0348855	0.199463	1	88	7	17395	0.0113636	0.000402414	0.142857	0.00505892	Novel Fusion Transcripts	Psap
MP:0009520	decreased submandibular gland size	0.0348855	0.199463	1	88	7	17395	0.0113636	0.000402414	0.142857	0.00505892	Novel Fusion Transcripts	Pax6
MP:0009829	enlarged eye anterior chamber	0.0348855	0.199463	1	88	7	17395	0.0113636	0.000402414	0.142857	0.00505892	Novel Fusion Transcripts	Tdrd7
MP:0001095	enlarged trigeminal ganglion	0.0348855	0.199463	1	88	7	17395	0.0113636	0.000402414	0.142857	0.00505892	Novel Fusion Transcripts	Hipk2
MP:0004650	increased lumbar vertebrae number	0.0348855	0.199463	1	88	7	17395	0.0113636	0.000402414	0.142857	0.00505892	Novel Fusion Transcripts	Rpl24
MP:0013182	increased spinal cord apoptosis	0.0348855	0.199463	1	88	7	17395	0.0113636	0.000402414	0.142857	0.00505892	Novel Fusion Transcripts	Zfp106
MP:0001021	small L4 dorsal root ganglion	0.0348855	0.199463	1	88	7	17395	0.0113636	0.000402414	0.142857	0.00505892	Novel Fusion Transcripts	Zfp106
MP:0005371	limbs/digits/tail phenotype	0.035089	0.199463	13	88	1482	17395	0.147727	0.0851969	0.00877193	0.00505892	Novel Fusion Transcripts	Amer1,Col9a1,Ewsr1,H13,Lgmn,Mxra7,P4ha1,Plxnb2,Ppp5c,Rpl24,Slc25a3,Sparc,Uchl1
MP:0000160	kyphosis	0.0352881	0.199463	4	88	244	17395	0.0454545	0.014027	0.0163934	0.00505892	Novel Fusion Transcripts	Capn3,Psap,Uchl1,Zfp106
MP:0001764	abnormal homeostasis	0.0352962	0.199463	34	88	5075	17395	0.386364	0.291751	0.00669951	0.00505892	Novel Fusion Transcripts	Acat2,Amer1,Ank2,Capn3,Clu,Col4a1,Col4a5,Copg1,Cryba1,Dkk3,Dnaja1,Eif4g2,Ewsr1,Flna,Fus,Gstm1,H13,Hipk2,Hmgn3,Hmox1,Ivns1abp,Lgmn,Mocs2,Nek9,Pax6,Pik3r4,Pla2g16,Ppp5c,Prmt1,Psap,Slc38a10,Trap1,Uchl1,Zfp106
MP:0005405	axon degeneration	0.0353459	0.199463	3	88	142	17395	0.0340909	0.00816327	0.0211268	0.00505892	Novel Fusion Transcripts	Psap,Uchl1,Zfp106
MP:0000852	small cerebellum	0.0353459	0.199463	3	88	142	17395	0.0340909	0.00816327	0.0211268	0.00505892	Novel Fusion Transcripts	Ddb1,Plxnb2,Psap
MP:0000556	abnormal hindlimb morphology	0.0353935	0.199463	6	88	482	17395	0.0681818	0.0277091	0.0124481	0.00505892	Novel Fusion Transcripts	Col9a1,Ewsr1,Lgmn,Mxra7,Sparc,Uchl1
MP:0011102	embryonic lethality, incomplete penetrance	0.0359382	0.201963	2	88	59	17395	0.0227273	0.00339178	0.0338983	0.00505892	Novel Fusion Transcripts	Pax6,Rpl24
MP:0000854	abnormal cerebellum development	0.0366098	0.204311	3	88	144	17395	0.0340909	0.00827824	0.0208333	0.00505892	Novel Fusion Transcripts	Ddb1,Pax6,Plxnb2
MP:0001562	abnormal circulating calcium level	0.0366098	0.204311	3	88	144	17395	0.0340909	0.00827824	0.0208333	0.00505892	Novel Fusion Transcripts	Col4a5,Slc38a10,Zfp106
MP:0002152	abnormal brain morphology	0.0366633	0.204311	16	88	1966	17395	0.181818	0.113021	0.00813835	0.00505892	Novel Fusion Transcripts	Ank2,Col4a1,Crybb2,Ddb1,Flna,Fus,H13,Hipk2,Nedd4,Pax6,Plxnb2,Psap,Rpl24,Shc1,Tkt,Uchl1
MP:0005567	decreased circulating total protein level	0.0370576	0.205933	2	88	60	17395	0.0227273	0.00344927	0.0333333	0.00505892	Novel Fusion Transcripts	Col4a5,Slc38a10
MP:0002109	abnormal limb morphology	0.037345	0.206953	10	88	1042	17395	0.113636	0.0599023	0.00959693	0.00505892	Novel Fusion Transcripts	Amer1,Col9a1,Ewsr1,Lgmn,Mxra7,P4ha1,Rpl24,Slc25a3,Sparc,Uchl1
MP:0001770	abnormal iron level	0.0378968	0.208792	3	88	146	17395	0.0340909	0.00839322	0.0205479	0.00505892	Novel Fusion Transcripts	Hmox1,Nek9,Slc38a10
MP:0011180	abnormal hematopoietic cell number	0.0380622	0.208792	18	88	2302	17395	0.204545	0.132337	0.00781929	0.00505892	Novel Fusion Transcripts	Chd4,Col4a1,Col4a5,Copg1,Dkk3,Ewsr1,Flna,Fus,H13,Hmox1,Hnrnpl,Lgmn,Nedd4,Nek9,Ppp5c,Shc1,Slc38a10,Sparc
MP:0003084	abnormal skeletal muscle fiber morphology	0.0385197	0.208792	4	88	251	17395	0.0454545	0.0144294	0.0159363	0.00505892	Novel Fusion Transcripts	Capn3,Cryab,Pik3r4,Zfp106
MP:0005376	homeostasis/metabolism phenotype	0.0389242	0.208792	39	88	6040	17395	0.443182	0.347226	0.00645695	0.00505892	Novel Fusion Transcripts	Acat2,Amer1,Ank2,Bin1,Capn3,Clu,Col4a1,Col4a5,Col9a1,Copg1,Cryba1,Dkk3,Dnaja1,Eif4g2,Ewsr1,Flna,Fus,Gstm1,H13,Hipk2,Hmgn3,Hmox1,Ivns1abp,Lgmn,Mocs2,Nek9,Pax6,Pik3r4,Pla2g16,Plxnb2,Ppp5c,Prmt1,Psap,Shc1,Slc38a10,Sparc,Trap1,Uchl1,Zfp106
MP:0006032	abnormal ureteric bud morphology	0.0393361	0.208792	2	88	62	17395	0.0227273	0.00356424	0.0322581	0.00505892	Novel Fusion Transcripts	Amer1,Plxnb2
MP:0005367	renal/urinary system phenotype	0.039549	0.208792	13	88	1508	17395	0.147727	0.0866916	0.00862069	0.00505892	Novel Fusion Transcripts	Amer1,Clu,Col4a1,Col4a5,H13,Hipk2,Hmox1,Lgmn,Pax6,Plxnb2,Psap,Tkt,Uchl1
MP:0009949	abnormal olfactory bulb granule cell layer morphology	0.0397699	0.208792	1	88	8	17395	0.0113636	0.000459902	0.125	0.00505892	Novel Fusion Transcripts	Plxnb2
MP:0009941	abnormal olfactory bulb interneuron morphology	0.0397699	0.208792	1	88	8	17395	0.0113636	0.000459902	0.125	0.00505892	Novel Fusion Transcripts	Plxnb2
MP:0010235	abnormal retina inner limiting membrane morphology	0.0397699	0.208792	1	88	8	17395	0.0113636	0.000459902	0.125	0.00505892	Novel Fusion Transcripts	Col4a1
MP:0013985	abnormal umbilical vein topology	0.0397699	0.208792	1	88	8	17395	0.0113636	0.000459902	0.125	0.00505892	Novel Fusion Transcripts	H13
MP:0009178	absent pancreatic alpha cells	0.0397699	0.208792	1	88	8	17395	0.0113636	0.000459902	0.125	0.00505892	Novel Fusion Transcripts	Pax6
MP:0009833	absent sperm mitochondrial sheath	0.0397699	0.208792	1	88	8	17395	0.0113636	0.000459902	0.125	0.00505892	Novel Fusion Transcripts	Osbp2
MP:0005060	accumulation of giant lysosomes in kidney/renal tubule cells	0.0397699	0.208792	1	88	8	17395	0.0113636	0.000459902	0.125	0.00505892	Novel Fusion Transcripts	Lgmn
MP:0009275	bruising	0.0397699	0.208792	1	88	8	17395	0.0113636	0.000459902	0.125	0.00505892	Novel Fusion Transcripts	Col4a1
MP:0004614	caudal vertebral transformation	0.0397699	0.208792	1	88	8	17395	0.0113636	0.000459902	0.125	0.00505892	Novel Fusion Transcripts	Ppp5c
MP:0009428	decreased tibialis anterior weight	0.0397699	0.208792	1	88	8	17395	0.0113636	0.000459902	0.125	0.00505892	Novel Fusion Transcripts	Zfp106
MP:0004591	enlarged tectorial membrane	0.0397699	0.208792	1	88	8	17395	0.0113636	0.000459902	0.125	0.00505892	Novel Fusion Transcripts	Col9a1
MP:0003926	impaired cellular glucose import	0.0397699	0.208792	1	88	8	17395	0.0113636	0.000459902	0.125	0.00505892	Novel Fusion Transcripts	Pla2g16
MP:0002700	opacity of vitreous body	0.0397699	0.208792	1	88	8	17395	0.0113636	0.000459902	0.125	0.00505892	Novel Fusion Transcripts	Pax6
MP:0001059	optic nerve atrophy	0.0397699	0.208792	1	88	8	17395	0.0113636	0.000459902	0.125	0.00505892	Novel Fusion Transcripts	Rpl24
MP:0008247	abnormal mononuclear cell morphology	0.0400197	0.209552	16	88	1988	17395	0.181818	0.114286	0.00804829	0.00505892	Novel Fusion Transcripts	Chd4,Dkk3,Ewsr1,Fus,H13,Hmox1,Hnrnpl,Lgmn,Nedd4,Nek9,Ppp5c,Psap,Shc1,Slc38a10,Sparc,Zfp106
MP:0004045	abnormal cell cycle checkpoint function	0.040495	0.210933	2	88	63	17395	0.0227273	0.00362173	0.031746	0.00505892	Novel Fusion Transcripts	Pax6,Ppp5c
MP:0008487	abnormal mesonephros morphology	0.040495	0.210933	2	88	63	17395	0.0227273	0.00362173	0.031746	0.00505892	Novel Fusion Transcripts	Amer1,H13
MP:0003222	increased cardiomyocyte apoptosis	0.0416667	0.216108	2	88	64	17395	0.0227273	0.00367922	0.03125	0.00505892	Novel Fusion Transcripts	Hmox1,Ivns1abp
MP:0005637	abnormal iron homeostasis	0.0425817	0.216108	3	88	153	17395	0.0340909	0.00879563	0.0196078	0.00505892	Novel Fusion Transcripts	Hmox1,Nek9,Slc38a10
MP:0003043	hypoalgesia	0.0425817	0.216108	3	88	153	17395	0.0340909	0.00879563	0.0196078	0.00505892	Novel Fusion Transcripts	Hmgn3,Uchl1,Zfp106
MP:0011723	ectopic neuron	0.042851	0.216108	2	88	65	17395	0.0227273	0.00373671	0.0307692	0.00505892	Novel Fusion Transcripts	Pax6,Plxnb2
MP:0004970	kidney atrophy	0.042851	0.216108	2	88	65	17395	0.0227273	0.00373671	0.0307692	0.00505892	Novel Fusion Transcripts	Col4a5,Lgmn
MP:0001392	abnormal locomotor behavior	0.0432619	0.216108	16	88	2008	17395	0.181818	0.115435	0.00796813	0.00505892	Novel Fusion Transcripts	Ank2,Capn3,Chd4,Clu,Dkk3,Eif4g2,Ewsr1,Gstm1,Hdgf,Hipk2,Hmox1,Psap,Shc1,Sparc,Uchl1,Zfp106
MP:0010379	decreased respiratory quotient	0.044048	0.216108	2	88	66	17395	0.0227273	0.00379419	0.030303	0.00505892	Novel Fusion Transcripts	Hipk2,Ppp5c
MP:0000875	abnormal cerebellar Purkinje cell layer	0.0444435	0.216108	4	88	263	17395	0.0454545	0.0151193	0.0152091	0.00505892	Novel Fusion Transcripts	Crybb2,Pax6,Plxnb2,Psap
MP:0001019	abnormal L4 dorsal root ganglion morphology	0.0446298	0.216108	1	88	9	17395	0.0113636	0.00051739	0.111111	0.00505892	Novel Fusion Transcripts	Zfp106
MP:0001022	abnormal L5 dorsal root ganglion morphology	0.0446298	0.216108	1	88	9	17395	0.0113636	0.00051739	0.111111	0.00505892	Novel Fusion Transcripts	Zfp106
MP:0009022	abnormal brain meninges morphology	0.0446298	0.216108	1	88	9	17395	0.0113636	0.00051739	0.111111	0.00505892	Novel Fusion Transcripts	Col4a1
MP:0005204	abnormal canal of Schlemm morphology	0.0446298	0.216108	1	88	9	17395	0.0113636	0.00051739	0.111111	0.00505892	Novel Fusion Transcripts	Pax6
MP:0013824	abnormal hypoglossal canal morphology	0.0446298	0.216108	1	88	9	17395	0.0113636	0.00051739	0.111111	0.00505892	Novel Fusion Transcripts	H13
MP:0013967	abnormal infrahyoid muscle connection	0.0446298	0.216108	1	88	9	17395	0.0113636	0.00051739	0.111111	0.00505892	Novel Fusion Transcripts	H13
MP:0014023	abnormal intestine placement	0.0446298	0.216108	1	88	9	17395	0.0113636	0.00051739	0.111111	0.00505892	Novel Fusion Transcripts	H13
MP:0011261	abnormal limb mesenchyme morphology	0.0446298	0.216108	1	88	9	17395	0.0113636	0.00051739	0.111111	0.00505892	Novel Fusion Transcripts	P4ha1
MP:0006306	abnormal nasal pit morphology	0.0446298	0.216108	1	88	9	17395	0.0113636	0.00051739	0.111111	0.00505892	Novel Fusion Transcripts	Pax6
MP:0012203	abnormal neuronal stem cell morphology	0.0446298	0.216108	1	88	9	17395	0.0113636	0.00051739	0.111111	0.00505892	Novel Fusion Transcripts	Vit
MP:0012535	abnormal optic fissure closure	0.0446298	0.216108	1	88	9	17395	0.0113636	0.00051739	0.111111	0.00505892	Novel Fusion Transcripts	Rpl24
MP:0012168	abnormal optic placode morphology	0.0446298	0.216108	1	88	9	17395	0.0113636	0.00051739	0.111111	0.00505892	Novel Fusion Transcripts	Pax6
MP:0009688	abnormal spinal cord central canal morphology	0.0446298	0.216108	1	88	9	17395	0.0113636	0.00051739	0.111111	0.00505892	Novel Fusion Transcripts	Vit
MP:0013826	absent hypoglossal canal	0.0446298	0.216108	1	88	9	17395	0.0113636	0.00051739	0.111111	0.00505892	Novel Fusion Transcripts	H13
MP:0009426	decreased soleus weight	0.0446298	0.216108	1	88	9	17395	0.0113636	0.00051739	0.111111	0.00505892	Novel Fusion Transcripts	Zfp106
MP:0004199	increased fetal size	0.0446298	0.216108	1	88	9	17395	0.0113636	0.00051739	0.111111	0.00505892	Novel Fusion Transcripts	Amer1
MP:0010750	increased susceptibility to parasitic infection induced morbidity/mortality	0.0446298	0.216108	1	88	9	17395	0.0113636	0.00051739	0.111111	0.00505892	Novel Fusion Transcripts	Hmox1
MP:0011483	renal glomerular synechia	0.0446298	0.216108	1	88	9	17395	0.0113636	0.00051739	0.111111	0.00505892	Novel Fusion Transcripts	Col4a5
MP:0001320	small pupils	0.0446298	0.216108	1	88	9	17395	0.0113636	0.00051739	0.111111	0.00505892	Novel Fusion Transcripts	Cryge
MP:0013977	symmetric azygos veins	0.0446298	0.216108	1	88	9	17395	0.0113636	0.00051739	0.111111	0.00505892	Novel Fusion Transcripts	H13
MP:0010620	thick mitral valve	0.0446298	0.216108	1	88	9	17395	0.0113636	0.00051739	0.111111	0.00505892	Novel Fusion Transcripts	Flna
MP:0002086	abnormal extraembryonic tissue morphology	0.0448244	0.216525	7	88	645	17395	0.0795455	0.0370796	0.0108527	0.00505892	Novel Fusion Transcripts	Col4a1,H13,Lamb1,Prmt1,Shc1,Slc25a3,Ssr3
MP:0000787	abnormal telencephalon morphology	0.0450013	0.216854	9	88	929	17395	0.102273	0.0534062	0.00968784	0.00505892	Novel Fusion Transcripts	Ank2,Col4a1,Ddb1,Fus,H13,Nedd4,Pax6,Plxnb2,Psap
MP:0000520	absent kidney	0.0452573	0.217562	2	88	67	17395	0.0227273	0.00385168	0.0298507	0.00505892	Novel Fusion Transcripts	Amer1,H13
MP:0000455	abnormal maxilla morphology	0.0453836	0.217645	3	88	157	17395	0.0340909	0.00902558	0.0191083	0.00505892	Novel Fusion Transcripts	Hipk2,Pax6,Slc38a10
MP:0005450	abnormal energy expenditure	0.0460003	0.219489	4	88	266	17395	0.0454545	0.0152918	0.0150376	0.00505892	Novel Fusion Transcripts	Ank2,Hmox1,Pla2g16,Slc38a10
MP:0002707	abnormal kidney weight	0.0460982	0.219489	3	88	158	17395	0.0340909	0.00908307	0.0189873	0.00505892	Novel Fusion Transcripts	Hipk2,Psap,Tkt
MP:0002733	abnormal thermal nociception	0.0460982	0.219489	3	88	158	17395	0.0340909	0.00908307	0.0189873	0.00505892	Novel Fusion Transcripts	Hmgn3,Uchl1,Zfp106
MP:0003635	abnormal synaptic transmission	0.0463789	0.22025	8	88	790	17395	0.0909091	0.0454153	0.0101266	0.00505892	Novel Fusion Transcripts	Arhgef9,Fus,Hmgn3,Nedd4,Pax6,Psap,Shc1,Uchl1
MP:0003566	abnormal cell adhesion	0.0464788	0.22025	2	88	68	17395	0.0227273	0.00390917	0.0294118	0.00505892	Novel Fusion Transcripts	Ppp5c,Shc1
MP:0002200	abnormal brain ventricular system morphology	0.0473561	0.223381	5	88	389	17395	0.0568182	0.0223627	0.0128535	0.00505892	Novel Fusion Transcripts	Ank2,Col4a1,Ddb1,Plxnb2,Psap
MP:0000759	abnormal skeletal muscle morphology	0.0474299	0.223381	6	88	518	17395	0.0681818	0.0297787	0.011583	0.00505892	Novel Fusion Transcripts	Capn3,Cryab,H13,Pik3r4,Shc1,Zfp106
MP:0004194	abnormal kidney pelvis morphology	0.047544	0.223381	3	88	160	17395	0.0340909	0.00919805	0.01875	0.00505892	Novel Fusion Transcripts	Lgmn,Plxnb2,Psap
MP:0000226	abnormal mean corpuscular volume	0.0475874	0.223381	4	88	269	17395	0.0454545	0.0154642	0.0148699	0.00505892	Novel Fusion Transcripts	Col4a5,Dkk3,Hmox1,Slc38a10
MP:0004859	abnormal synaptic plasticity	0.0477124	0.223442	2	88	69	17395	0.0227273	0.00396666	0.0289855	0.00505892	Novel Fusion Transcripts	Arhgef9,Uchl1
MP:0001961	abnormal reflex	0.0481332	0.223573	9	88	941	17395	0.102273	0.054096	0.00956429	0.00505892	Novel Fusion Transcripts	Dnaja1,Hipk2,Nid1,Pax6,Psap,Rpl24,Slc38a10,Uchl1,Zfp106
MP:0003702	abnormal chromosome morphology	0.048958	0.223573	2	88	70	17395	0.0227273	0.00402414	0.0285714	0.00505892	Novel Fusion Transcripts	Fus,H3f3b
MP:0000194	increased circulating calcium level	0.048958	0.223573	2	88	70	17395	0.0227273	0.00402414	0.0285714	0.00505892	Novel Fusion Transcripts	Col4a5,Zfp106
MP:0004746	abnormal cochlear IHC afferent innervation pattern	0.0494655	0.223573	1	88	10	17395	0.0113636	0.000574878	0.1	0.00505892	Novel Fusion Transcripts	Psap
MP:0004632	abnormal cochlear OHC efferent innervation pattern	0.0494655	0.223573	1	88	10	17395	0.0113636	0.000574878	0.1	0.00505892	Novel Fusion Transcripts	Psap
MP:0013966	abnormal infrahyoid muscle morphology	0.0494655	0.223573	1	88	10	17395	0.0113636	0.000574878	0.1	0.00505892	Novel Fusion Transcripts	H13
MP:0009174	absent pancreatic beta cells	0.0494655	0.223573	1	88	10	17395	0.0113636	0.000574878	0.1	0.00505892	Novel Fusion Transcripts	Pax6
MP:0013155	decreased KLRG1+ CD8 alpha beta T cell number	0.0494655	0.223573	1	88	10	17395	0.0113636	0.000574878	0.1	0.00505892	Novel Fusion Transcripts	H13
MP:0008486	decreased muscle spindle number	0.0494655	0.223573	1	88	10	17395	0.0113636	0.000574878	0.1	0.00505892	Novel Fusion Transcripts	Shc1
MP:0020394	decreased neuronal precursor proliferation	0.0494655	0.223573	1	88	10	17395	0.0113636	0.000574878	0.1	0.00505892	Novel Fusion Transcripts	Plxnb2
MP:0009303	decreased renal fat pad weight	0.0494655	0.223573	1	88	10	17395	0.0113636	0.000574878	0.1	0.00505892	Novel Fusion Transcripts	Pla2g16
MP:0014018	embryo tumor	0.0494655	0.223573	1	88	10	17395	0.0113636	0.000574878	0.1	0.00505892	Novel Fusion Transcripts	H13
MP:0012707	incomplete caudal neuropore closure	0.0494655	0.223573	1	88	10	17395	0.0113636	0.000574878	0.1	0.00505892	Novel Fusion Transcripts	Plxnb2
MP:0011890	increased circulating ferritin level	0.0494655	0.223573	1	88	10	17395	0.0113636	0.000574878	0.1	0.00505892	Novel Fusion Transcripts	Hmox1
MP:0002952	ventricular cardiomyopathy	0.0494655	0.223573	1	88	10	17395	0.0113636	0.000574878	0.1	0.00505892	Novel Fusion Transcripts	Bin1
MP:0000521	abnormal kidney cortex morphology	0.0495334	0.223573	5	88	394	17395	0.0568182	0.0226502	0.0126904	0.00505892	Novel Fusion Transcripts	Clu,Col4a5,Hmox1,Lgmn,Psap
MP:0013550	abnormal secondary palate morphology	0.0497545	0.224063	3	88	163	17395	0.0340909	0.00937051	0.0184049	0.00505892	Novel Fusion Transcripts	Flna,Pax6,Sumo1
MP:0003881	abnormal nephron morphology	0.0511758	0.229946	6	88	528	17395	0.0681818	0.0303535	0.0113636	0.00505892	Novel Fusion Transcripts	Clu,Col4a5,Hmox1,Lgmn,Plxnb2,Psap
MP:0005448	abnormal energy homeostasis	0.0514082	0.230294	4	88	276	17395	0.0454545	0.0158666	0.0144928	0.00505892	Novel Fusion Transcripts	Ank2,Hmox1,Pla2g16,Slc38a10
MP:0004098	abnormal cerebellar granule cell morphology	0.0514843	0.230294	2	88	72	17395	0.0227273	0.00413912	0.0277778	0.00505892	Novel Fusion Transcripts	Pax6,Plxnb2
MP:0000202	abnormal circulating alkaline phosphatase level	0.0525301	0.233367	4	88	278	17395	0.0454545	0.0159816	0.0143885	0.00505892	Novel Fusion Transcripts	Eif4g2,Ewsr1,Slc38a10,Uchl1
MP:0004197	abnormal fetal growth/weight/body size	0.0525301	0.233367	4	88	278	17395	0.0454545	0.0159816	0.0143885	0.00505892	Novel Fusion Transcripts	Amer1,Nedd4,Pax6,Ssr3
MP:0003918	decreased kidney weight	0.0527647	0.233367	2	88	73	17395	0.0227273	0.00419661	0.0273973	0.00505892	Novel Fusion Transcripts	Psap,Tkt
MP:0011096	embryonic lethality between implantation and somite formation, complete penetrance	0.053096	0.233367	4	88	279	17395	0.0454545	0.0160391	0.0143369	0.00505892	Novel Fusion Transcripts	Lamb1,Pax6,Prmt1,Smarca5
MP:0000897	abnormal midbrain morphology	0.0535486	0.233367	3	88	168	17395	0.0340909	0.00965795	0.0178571	0.00505892	Novel Fusion Transcripts	Ddb1,Hipk2,Pax6
MP:0011504	abnormal limb long bone morphology	0.0539038	0.233367	6	88	535	17395	0.0681818	0.030756	0.011215	0.00505892	Novel Fusion Transcripts	Amer1,Col9a1,Ewsr1,Lgmn,Mxra7,Sparc
MP:0003733	abnormal retinal inner nuclear layer morphology	0.0540565	0.233367	2	88	74	17395	0.0227273	0.0042541	0.027027	0.00505892	Novel Fusion Transcripts	Acat2,Rpl24
MP:0011202	abnormal ectoplacental cavity morphology	0.0542769	0.233367	1	88	11	17395	0.0113636	0.000632366	0.0909091	0.00505892	Novel Fusion Transcripts	Prmt1
MP:0010439	abnormal hepatic vein morphology	0.0542769	0.233367	1	88	11	17395	0.0113636	0.000632366	0.0909091	0.00505892	Novel Fusion Transcripts	H13
MP:0010490	abnormal inferior vena cava valve morphology	0.0542769	0.233367	1	88	11	17395	0.0113636	0.000632366	0.0909091	0.00505892	Novel Fusion Transcripts	H13
MP:0005208	abnormal iris stroma morphology	0.0542769	0.233367	1	88	11	17395	0.0113636	0.000632366	0.0909091	0.00505892	Novel Fusion Transcripts	Pax6
MP:0004135	abnormal mammary gland embryonic development	0.0542769	0.233367	1	88	11	17395	0.0113636	0.000632366	0.0909091	0.00505892	Novel Fusion Transcripts	Bin1
MP:0002253	abnormal pharyngeal muscle morphology	0.0542769	0.233367	1	88	11	17395	0.0113636	0.000632366	0.0909091	0.00505892	Novel Fusion Transcripts	H13
MP:0011198	absent proamniotic cavity	0.0542769	0.233367	1	88	11	17395	0.0113636	0.000632366	0.0909091	0.00505892	Novel Fusion Transcripts	Prmt1
MP:0009422	decreased gastrocnemius weight	0.0542769	0.233367	1	88	11	17395	0.0113636	0.000632366	0.0909091	0.00505892	Novel Fusion Transcripts	Zfp106
MP:0003044	impaired basement membrane formation	0.0542769	0.233367	1	88	11	17395	0.0113636	0.000632366	0.0909091	0.00505892	Novel Fusion Transcripts	P4ha1
MP:0001296	macrophthalmia	0.0542769	0.233367	1	88	11	17395	0.0113636	0.000632366	0.0909091	0.00505892	Novel Fusion Transcripts	Col4a1
MP:0005356	positive geotaxis	0.0542769	0.233367	1	88	11	17395	0.0113636	0.000632366	0.0909091	0.00505892	Novel Fusion Transcripts	Zfp106
MP:0013662	decreased myeloid cell number	0.0545298	0.233951	5	88	405	17395	0.0568182	0.0232826	0.0123457	0.00505892	Novel Fusion Transcripts	Col4a1,Col4a5,Hmox1,Lgmn,Slc38a10
MP:0002407	abnormal double-negative T cell morphology	0.0551043	0.235908	3	88	170	17395	0.0340909	0.00977292	0.0176471	0.00505892	Novel Fusion Transcripts	Chd4,Hnrnpl,Shc1
MP:0001157	small seminal vesicle	0.0553595	0.236493	2	88	75	17395	0.0227273	0.00431158	0.0266667	0.00505892	Novel Fusion Transcripts	Dnaja1,Psap
MP:0002085	abnormal embryonic tissue morphology	0.0557062	0.237466	9	88	968	17395	0.102273	0.0556482	0.00929752	0.00505892	Novel Fusion Transcripts	Amer1,Eif4g2,H13,Hipk2,P4ha1,Plxnb2,Prmt1,Slc25a3,Vit
MP:0010025	decreased total body fat amount	0.0559418	0.237961	5	88	408	17395	0.0568182	0.023455	0.0122549	0.00505892	Novel Fusion Transcripts	Amer1,Aplp2,Col4a5,Lgmn,Slc38a10
MP:0009819	abnormal circulating androgen level	0.0566735	0.238624	2	88	76	17395	0.0227273	0.00436907	0.0263158	0.00505892	Novel Fusion Transcripts	Hmgn3,Psap
MP:0005180	abnormal circulating testosterone level	0.0566735	0.238624	2	88	76	17395	0.0227273	0.00436907	0.0263158	0.00505892	Novel Fusion Transcripts	Hmgn3,Psap
MP:0002161	abnormal fertility/fecundity	0.0567269	0.238624	13	88	1592	17395	0.147727	0.0915206	0.00816583	0.00505892	Novel Fusion Transcripts	Col4a1,Dnaja1,Flna,Fus,H3f3b,Herc4,Hmox1,Osbp2,Pax6,Ppp5c,Smarca2,Tdrd7,Tkt
MP:0003111	abnormal cell nucleus morphology	0.0574784	0.238624	3	88	173	17395	0.0340909	0.00994539	0.017341	0.00505892	Novel Fusion Transcripts	Fus,H3f3b,Sumo1
MP:0003948	abnormal gas homeostasis	0.0579529	0.238624	6	88	545	17395	0.0681818	0.0313308	0.0110092	0.00505892	Novel Fusion Transcripts	Amer1,Flna,Hipk2,Pla2g16,Ppp5c,Slc38a10
MP:0004302	abnormal Deiters cell morphology	0.0590643	0.238624	1	88	12	17395	0.0113636	0.000689853	0.0833333	0.00505892	Novel Fusion Transcripts	Psap
MP:0013153	abnormal KLRG1+ CD8 alpha beta T cell number	0.0590643	0.238624	1	88	12	17395	0.0113636	0.000689853	0.0833333	0.00505892	Novel Fusion Transcripts	H13
MP:0002999	abnormal bone healing	0.0590643	0.238624	1	88	12	17395	0.0113636	0.000689853	0.0833333	0.00505892	Novel Fusion Transcripts	Col9a1
MP:0012544	abnormal caudal neuropore morphology	0.0590643	0.238624	1	88	12	17395	0.0113636	0.000689853	0.0833333	0.00505892	Novel Fusion Transcripts	Plxnb2
MP:0020205	abnormal heart right ventricle weight	0.0590643	0.238624	1	88	12	17395	0.0113636	0.000689853	0.0833333	0.00505892	Novel Fusion Transcripts	Hmox1
MP:0010096	abnormal incisor color	0.0590643	0.238624	1	88	12	17395	0.0113636	0.000689853	0.0833333	0.00505892	Novel Fusion Transcripts	Sparc
MP:0010098	abnormal retinal blood vessel pattern	0.0590643	0.238624	1	88	12	17395	0.0113636	0.000689853	0.0833333	0.00505892	Novel Fusion Transcripts	Col4a1
MP:0000853	absent cerebellar foliation	0.0590643	0.238624	1	88	12	17395	0.0113636	0.000689853	0.0833333	0.00505892	Novel Fusion Transcripts	Plxnb2
MP:0004354	absent deltoid tuberosity	0.0590643	0.238624	1	88	12	17395	0.0113636	0.000689853	0.0833333	0.00505892	Novel Fusion Transcripts	Amer1
MP:0001333	absent optic nerve	0.0590643	0.238624	1	88	12	17395	0.0113636	0.000689853	0.0833333	0.00505892	Novel Fusion Transcripts	Rpl24
MP:0000151	absent ribs	0.0590643	0.238624	1	88	12	17395	0.0113636	0.000689853	0.0833333	0.00505892	Novel Fusion Transcripts	H13
MP:0010432	common ventricle	0.0590643	0.238624	1	88	12	17395	0.0113636	0.000689853	0.0833333	0.00505892	Novel Fusion Transcripts	Flna
MP:0003913	increased heart right ventricle weight	0.0590643	0.238624	1	88	12	17395	0.0113636	0.000689853	0.0833333	0.00505892	Novel Fusion Transcripts	Hmox1
MP:0011628	increased mitochondria number	0.0590643	0.238624	1	88	12	17395	0.0113636	0.000689853	0.0833333	0.00505892	Novel Fusion Transcripts	Cryba1
MP:0004761	increased susceptibility to induced pancreatitis	0.0590643	0.238624	1	88	12	17395	0.0113636	0.000689853	0.0833333	0.00505892	Novel Fusion Transcripts	Pax6
MP:0011352	proximal convoluted tubule brush border loss	0.0590643	0.238624	1	88	12	17395	0.0113636	0.000689853	0.0833333	0.00505892	Novel Fusion Transcripts	Hmox1
MP:0011377	renal glomerulus fibrosis	0.0590643	0.238624	1	88	12	17395	0.0113636	0.000689853	0.0833333	0.00505892	Novel Fusion Transcripts	Clu
MP:0000785	telencephalon hypoplasia	0.0590643	0.238624	1	88	12	17395	0.0113636	0.000689853	0.0833333	0.00505892	Novel Fusion Transcripts	Pax6
MP:0008923	thoracoschisis	0.0590643	0.238624	1	88	12	17395	0.0113636	0.000689853	0.0833333	0.00505892	Novel Fusion Transcripts	H13
MP:0004889	increased energy expenditure	0.0590879	0.238624	3	88	175	17395	0.0340909	0.0100604	0.0171429	0.00505892	Novel Fusion Transcripts	Hmox1,Pla2g16,Slc38a10
MP:0004023	abnormal chromosome number	0.0593341	0.238652	2	88	78	17395	0.0227273	0.00448405	0.025641	0.00505892	Novel Fusion Transcripts	Fus,H3f3b
MP:0000749	muscle degeneration	0.0593341	0.238652	2	88	78	17395	0.0227273	0.00448405	0.025641	0.00505892	Novel Fusion Transcripts	Capn3,Pik3r4
MP:0002067	abnormal sensory capabilities/reflexes/nociception	0.0596976	0.239588	10	88	1133	17395	0.113636	0.0651337	0.00882613	0.00505892	Novel Fusion Transcripts	Dnaja1,Hipk2,Hmgn3,Nid1,Pax6,Psap,Rpl24,Slc38a10,Uchl1,Zfp106
MP:0002169	no abnormal phenotype detected	0.0598069	0.239588	17	88	2263	17395	0.193182	0.130095	0.00751215	0.00505892	Novel Fusion Transcripts	Aplp2,Atxn10,Capn3,Col4a6,Flna,Fus,H3f3b,Mcrs1,Pax6,Pik3r4,Pkm,Ppl,Ppp5c,Psap,Shc1,Spata13,Sumo1
MP:0000266	abnormal heart morphology	0.0600689	0.240155	14	88	1768	17395	0.159091	0.101638	0.00791855	0.00505892	Novel Fusion Transcripts	Aars2,Amer1,Bin1,Clu,Flna,Fus,H13,Herc4,Hmox1,Shc1,Slc25a3,Slc38a10,Sparc,Tkt
MP:0002873	normal phenotype	0.0606217	0.241412	17	88	2267	17395	0.193182	0.130325	0.0074989	0.00505892	Novel Fusion Transcripts	Aplp2,Atxn10,Capn3,Col4a6,Flna,Fus,H3f3b,Mcrs1,Pax6,Pik3r4,Pkm,Ppl,Ppp5c,Psap,Shc1,Spata13,Sumo1
MP:0006036	abnormal mitochondrial physiology	0.0607185	0.241412	3	88	177	17395	0.0340909	0.0101753	0.0169492	0.00505892	Novel Fusion Transcripts	Hmox1,Trap1,Zfp106
MP:0002619	abnormal lymphocyte morphology	0.0607463	0.241412	13	88	1609	17395	0.147727	0.0924978	0.00807955	0.00505892	Novel Fusion Transcripts	Chd4,Dkk3,Ewsr1,Fus,H13,Hmox1,Hnrnpl,Lgmn,Nedd4,Nek9,Ppp5c,Shc1,Slc38a10
MP:0001147	small testis	0.0617505	0.243008	6	88	554	17395	0.0681818	0.0318482	0.0108303	0.00505892	Novel Fusion Transcripts	Dnaja1,Fus,Hmox1,Psap,Tdrd7,Tkt
MP:0001539	decreased caudal vertebrae number	0.0620373	0.243008	2	88	80	17395	0.0227273	0.00459902	0.025	0.00505892	Novel Fusion Transcripts	Rpl24,Slc25a3
MP:0003985	renal fibrosis	0.0620373	0.243008	2	88	80	17395	0.0227273	0.00459902	0.025	0.00505892	Novel Fusion Transcripts	Clu,Lgmn
MP:0004645	decreased vertebrae number	0.0623703	0.243008	3	88	179	17395	0.0340909	0.0102903	0.0167598	0.00505892	Novel Fusion Transcripts	Ppp5c,Rpl24,Slc25a3
MP:0002764	short tibia	0.0623703	0.243008	3	88	179	17395	0.0340909	0.0102903	0.0167598	0.00505892	Novel Fusion Transcripts	Ewsr1,Lgmn,Mxra7
MP:0011385	abnormal testosterone level	0.0634044	0.243008	2	88	81	17395	0.0227273	0.00465651	0.0246914	0.00505892	Novel Fusion Transcripts	Hmgn3,Psap
MP:0009269	decreased fat cell size	0.0634044	0.243008	2	88	81	17395	0.0227273	0.00465651	0.0246914	0.00505892	Novel Fusion Transcripts	Hmox1,Pla2g16
MP:0009951	abnormal olfactory bulb mitral cell layer morphology	0.0638277	0.243008	1	88	13	17395	0.0113636	0.000747341	0.0769231	0.00505892	Novel Fusion Transcripts	Plxnb2
MP:0006100	abnormal tegmentum morphology	0.0638277	0.243008	1	88	13	17395	0.0113636	0.000747341	0.0769231	0.00505892	Novel Fusion Transcripts	Hipk2
MP:0013129	abnormal tooth color	0.0638277	0.243008	1	88	13	17395	0.0113636	0.000747341	0.0769231	0.00505892	Novel Fusion Transcripts	Sparc
MP:0005203	abnormal trabecular meshwork morphology	0.0638277	0.243008	1	88	13	17395	0.0113636	0.000747341	0.0769231	0.00505892	Novel Fusion Transcripts	Pax6
MP:0013859	abnormal vitelline vein connection	0.0638277	0.243008	1	88	13	17395	0.0113636	0.000747341	0.0769231	0.00505892	Novel Fusion Transcripts	H13
MP:0000956	decreased spinal cord size	0.0638277	0.243008	1	88	13	17395	0.0113636	0.000747341	0.0769231	0.00505892	Novel Fusion Transcripts	Vit
MP:0008512	disorganized retinal inner nuclear layer	0.0638277	0.243008	1	88	13	17395	0.0113636	0.000747341	0.0769231	0.00505892	Novel Fusion Transcripts	Rpl24
MP:0009859	eye opacity	0.0638277	0.243008	1	88	13	17395	0.0113636	0.000747341	0.0769231	0.00505892	Novel Fusion Transcripts	Pax6
MP:0000756	forelimb paralysis	0.0638277	0.243008	1	88	13	17395	0.0113636	0.000747341	0.0769231	0.00505892	Novel Fusion Transcripts	Uchl1
MP:0014171	increased fatty acid oxidation	0.0638277	0.243008	1	88	13	17395	0.0113636	0.000747341	0.0769231	0.00505892	Novel Fusion Transcripts	Pla2g16
MP:0012411	increased granulosa cell tumor incidence	0.0638277	0.243008	1	88	13	17395	0.0113636	0.000747341	0.0769231	0.00505892	Novel Fusion Transcripts	Bin1
MP:0003928	increased heart rate variability	0.0638277	0.243008	1	88	13	17395	0.0113636	0.000747341	0.0769231	0.00505892	Novel Fusion Transcripts	Ank2
MP:0002916	increased synaptic depression	0.0638277	0.243008	1	88	13	17395	0.0113636	0.000747341	0.0769231	0.00505892	Novel Fusion Transcripts	Uchl1
MP:0006226	iris hypoplasia	0.0638277	0.243008	1	88	13	17395	0.0113636	0.000747341	0.0769231	0.00505892	Novel Fusion Transcripts	Pax6
MP:0013969	reduced sympathetic cervical ganglion size	0.0638277	0.243008	1	88	13	17395	0.0113636	0.000747341	0.0769231	0.00505892	Novel Fusion Transcripts	H13
MP:0008946	abnormal neuron number	0.0643633	0.24458	6	88	560	17395	0.0681818	0.0321932	0.0107143	0.00505892	Novel Fusion Transcripts	Crybb2,Hipk2,Pax6,Psap,Rpl24,Vit
MP:0008056	abnormal retinal ganglion cell morphology	0.0647818	0.245146	2	88	82	17395	0.0227273	0.004714	0.0243902	0.00505892	Novel Fusion Transcripts	Col4a1,Rpl24
MP:0000938	motor neuron degeneration	0.0647818	0.245146	2	88	82	17395	0.0227273	0.004714	0.0243902	0.00505892	Novel Fusion Transcripts	Uchl1,Zfp106
MP:0006205	embryonic lethality between implantation and somite formation	0.0657486	0.245146	4	88	300	17395	0.0454545	0.0172463	0.0133333	0.00505892	Novel Fusion Transcripts	Lamb1,Pax6,Prmt1,Smarca5
MP:0000878	abnormal Purkinje cell number	0.0661693	0.245146	2	88	83	17395	0.0227273	0.00477149	0.0240964	0.00505892	Novel Fusion Transcripts	Crybb2,Psap
MP:0002090	abnormal vision	0.0661693	0.245146	2	88	83	17395	0.0227273	0.00477149	0.0240964	0.00505892	Novel Fusion Transcripts	Bfsp2,Pax6
MP:0002675	asthenozoospermia	0.0665906	0.245146	3	88	184	17395	0.0340909	0.0105778	0.0163043	0.00505892	Novel Fusion Transcripts	Dnaja1,Herc4,Osbp2
MP:0005092	decreased double-positive T cell number	0.0665906	0.245146	3	88	184	17395	0.0340909	0.0105778	0.0163043	0.00505892	Novel Fusion Transcripts	Chd4,Hnrnpl,Shc1
MP:0003949	abnormal circulating lipid level	0.0668118	0.245146	10	88	1157	17395	0.113636	0.0665134	0.00864304	0.00505892	Novel Fusion Transcripts	Ank2,Col4a5,Copg1,Dkk3,Dnaja1,Hmgn3,Hmox1,Pla2g16,Ppp5c,Slc38a10
MP:0002115	abnormal limb bone morphology	0.0670409	0.245146	6	88	566	17395	0.0681818	0.0325381	0.0106007	0.00505892	Novel Fusion Transcripts	Amer1,Col9a1,Ewsr1,Lgmn,Mxra7,Sparc
MP:0001402	hypoactivity	0.0670409	0.245146	6	88	566	17395	0.0681818	0.0325381	0.0106007	0.00505892	Novel Fusion Transcripts	Chd4,Gstm1,Hmox1,Psap,Sparc,Zfp106
MP:0005386	behavior/neurological phenotype	0.0671877	0.245146	31	88	4777	17395	0.352273	0.274619	0.00648943	0.00505892	Novel Fusion Transcripts	Ank2,Arhgef9,Bin1,Capn3,Chd4,Clu,Col4a1,Cryab,Dkk3,Dnaja1,Eif4g2,Ewsr1,Flna,Fus,Gstm1,Hdgf,Hipk2,Hmgn3,Hmox1,Nid1,Pax6,Plxnb2,Ppp5c,Psap,Rpl24,Shc1,Slc38a10,Sparc,Tkt,Uchl1,Zfp106
MP:0008246	abnormal leukocyte morphology	0.067423	0.245146	17	88	2299	17395	0.193182	0.132164	0.00739452	0.00505892	Novel Fusion Transcripts	Chd4,Dkk3,Ewsr1,Flna,Fus,H13,Hmox1,Hnrnpl,Lgmn,Nedd4,Nek9,Ppp5c,Psap,Shc1,Slc38a10,Sparc,Zfp106
MP:0000530	abnormal kidney blood vessel morphology	0.0675667	0.245146	2	88	84	17395	0.0227273	0.00482897	0.0238095	0.00505892	Novel Fusion Transcripts	Clu,Col4a5
MP:0005264	glomerulosclerosis	0.0675667	0.245146	2	88	84	17395	0.0227273	0.00482897	0.0238095	0.00505892	Novel Fusion Transcripts	Col4a5,Hmox1
MP:0005013	increased lymphocyte cell number	0.0677654	0.245146	8	88	856	17395	0.0909091	0.0492095	0.00934579	0.00505892	Novel Fusion Transcripts	Chd4,Ewsr1,Hmox1,Hnrnpl,Lgmn,Nedd4,Nek9,Ppp5c
MP:0004738	abnormal auditory brainstem response	0.067998	0.245146	5	88	432	17395	0.0568182	0.0248347	0.0115741	0.00505892	Novel Fusion Transcripts	Col9a1,Ewsr1,Herc4,Mocs2,Psap
MP:0005389	reproductive system phenotype	0.0684788	0.245146	19	88	2645	17395	0.215909	0.152055	0.00718336	0.00505892	Novel Fusion Transcripts	Bin1,Capn3,Col4a1,Dnaja1,Flna,Fus,H3f3b,Herc4,Hmox1,Osbp2,Pax6,Plxnb2,Ppp5c,Prmt1,Psap,Smarca2,Tdrd7,Tkt,Zfp106
MP:0006433	abnormal articular cartilage morphology	0.0685673	0.245146	1	88	14	17395	0.0113636	0.000804829	0.0714286	0.00505892	Novel Fusion Transcripts	Col9a1
MP:0005301	abnormal corneal endothelium morphology	0.0685673	0.245146	1	88	14	17395	0.0113636	0.000804829	0.0714286	0.00505892	Novel Fusion Transcripts	Pax6
MP:0009948	abnormal olfactory bulb glomerular layer morphology	0.0685673	0.245146	1	88	14	17395	0.0113636	0.000804829	0.0714286	0.00505892	Novel Fusion Transcripts	Plxnb2
MP:0008023	abnormal styloid process morphology	0.0685673	0.245146	1	88	14	17395	0.0113636	0.000804829	0.0714286	0.00505892	Novel Fusion Transcripts	H13
MP:0010667	abnormal umbilical vein morphology	0.0685673	0.245146	1	88	14	17395	0.0113636	0.000804829	0.0714286	0.00505892	Novel Fusion Transcripts	H13
MP:0010047	axonal spheroids	0.0685673	0.245146	1	88	14	17395	0.0113636	0.000804829	0.0714286	0.00505892	Novel Fusion Transcripts	Psap
MP:0004361	bowed ulna	0.0685673	0.245146	1	88	14	17395	0.0113636	0.000804829	0.0714286	0.00505892	Novel Fusion Transcripts	Amer1
MP:0004648	decreased thoracic vertebrae number	0.0685673	0.245146	1	88	14	17395	0.0113636	0.000804829	0.0714286	0.00505892	Novel Fusion Transcripts	Ppp5c
MP:0010743	delayed suture closure	0.0685673	0.245146	1	88	14	17395	0.0113636	0.000804829	0.0714286	0.00505892	Novel Fusion Transcripts	Amer1
MP:0011509	dilated glomerular capillary	0.0685673	0.245146	1	88	14	17395	0.0113636	0.000804829	0.0714286	0.00505892	Novel Fusion Transcripts	Col4a5
MP:0009687	empty decidua capsularis	0.0685673	0.245146	1	88	14	17395	0.0113636	0.000804829	0.0714286	0.00505892	Novel Fusion Transcripts	Prmt1
MP:0020080	increased bone mineralization	0.0685673	0.245146	1	88	14	17395	0.0113636	0.000804829	0.0714286	0.00505892	Novel Fusion Transcripts	Amer1
MP:0000441	increased cranium width	0.0685673	0.245146	1	88	14	17395	0.0113636	0.000804829	0.0714286	0.00505892	Novel Fusion Transcripts	Amer1
MP:0011423	kidney cortex atrophy	0.0685673	0.245146	1	88	14	17395	0.0113636	0.000804829	0.0714286	0.00505892	Novel Fusion Transcripts	Lgmn
MP:0003326	liver failure	0.0685673	0.245146	1	88	14	17395	0.0113636	0.000804829	0.0714286	0.00505892	Novel Fusion Transcripts	Hmox1
MP:0008441	thin cortical plate	0.0685673	0.245146	1	88	14	17395	0.0113636	0.000804829	0.0714286	0.00505892	Novel Fusion Transcripts	Pax6
MP:0003221	abnormal cardiomyocyte apoptosis	0.0689739	0.245285	2	88	85	17395	0.0227273	0.00488646	0.0235294	0.00505892	Novel Fusion Transcripts	Hmox1,Ivns1abp
MP:0012764	increased alpha-beta T cell number	0.0689748	0.245285	4	88	305	17395	0.0454545	0.0175338	0.0131148	0.00505892	Novel Fusion Transcripts	Chd4,Hmox1,Nedd4,Ppp5c
MP:0001923	reduced female fertility	0.0689748	0.245285	4	88	305	17395	0.0454545	0.0175338	0.0131148	0.00505892	Novel Fusion Transcripts	Flna,Fus,H3f3b,Pax6
MP:0008540	abnormal cerebral hemisphere morphology	0.0691971	0.245352	7	88	713	17395	0.0795455	0.0409888	0.00981767	0.00505892	Novel Fusion Transcripts	Ank2,Col4a1,Ddb1,Fus,Nedd4,Pax6,Psap
MP:0000783	abnormal forebrain morphology	0.0693006	0.245352	10	88	1165	17395	0.113636	0.0669733	0.00858369	0.00505892	Novel Fusion Transcripts	Ank2,Col4a1,Ddb1,Fus,H13,Hipk2,Nedd4,Pax6,Plxnb2,Psap
MP:0000217	abnormal leukocyte cell number	0.0693625	0.245352	15	88	1972	17395	0.170455	0.113366	0.00760649	0.00505892	Novel Fusion Transcripts	Chd4,Dkk3,Ewsr1,Flna,Fus,H13,Hmox1,Hnrnpl,Lgmn,Nedd4,Nek9,Ppp5c,Shc1,Slc38a10,Sparc
MP:0009850	embryonic lethality between implantation and placentation	0.0706792	0.249566	5	88	437	17395	0.0568182	0.0251222	0.0114416	0.00505892	Novel Fusion Transcripts	Atxn10,Lamb1,Pax6,Prmt1,Smarca5
MP:0011182	decreased hematopoietic cell number	0.07096	0.250115	13	88	1649	17395	0.147727	0.0947974	0.00788357	0.00505892	Novel Fusion Transcripts	Chd4,Col4a1,Col4a5,Dkk3,Fus,H13,Hmox1,Hnrnpl,Lgmn,Nedd4,Shc1,Slc38a10,Sparc
MP:0005559	increased circulating glucose level	0.071768	0.25061	5	88	439	17395	0.0568182	0.0252371	0.0113895	0.00505892	Novel Fusion Transcripts	Ank2,Fus,Hmgn3,Pax6,Pla2g16
MP:0008553	increased circulating tumor necrosis factor level	0.0718172	0.25061	2	88	87	17395	0.0227273	0.00500144	0.0229885	0.00505892	Novel Fusion Transcripts	Hmox1,Lgmn
MP:0011888	abnormal circulating total protein level	0.073253	0.25061	2	88	88	17395	0.0227273	0.00505892	0.0227273	0.00505892	Novel Fusion Transcripts	Col4a5,Slc38a10
MP:0008944	decreased sensitivity to induced cell death	0.073253	0.25061	2	88	88	17395	0.0227273	0.00505892	0.0227273	0.00505892	Novel Fusion Transcripts	Hipk2,Shc1
MP:0011569	abnormal azygos vein morphology	0.0732831	0.25061	1	88	15	17395	0.0113636	0.000862317	0.0666667	0.00505892	Novel Fusion Transcripts	H13
MP:0011889	abnormal circulating ferritin level	0.0732831	0.25061	1	88	15	17395	0.0113636	0.000862317	0.0666667	0.00505892	Novel Fusion Transcripts	Hmox1
MP:0006292	abnormal nasal placode morphology	0.0732831	0.25061	1	88	15	17395	0.0113636	0.000862317	0.0666667	0.00505892	Novel Fusion Transcripts	Pax6
MP:0020166	abnormal tibialis anterior weight	0.0732831	0.25061	1	88	15	17395	0.0113636	0.000862317	0.0666667	0.00505892	Novel Fusion Transcripts	Zfp106
MP:0005341	decreased susceptibility to atherosclerosis	0.0732831	0.25061	1	88	15	17395	0.0113636	0.000862317	0.0666667	0.00505892	Novel Fusion Transcripts	Shc1
MP:0000963	fused dorsal root ganglion	0.0732831	0.25061	1	88	15	17395	0.0113636	0.000862317	0.0666667	0.00505892	Novel Fusion Transcripts	H13
MP:0011386	increased metanephric mesenchyme apoptosis	0.0732831	0.25061	1	88	15	17395	0.0113636	0.000862317	0.0666667	0.00505892	Novel Fusion Transcripts	Amer1
MP:0004153	increased renal tubule apoptosis	0.0732831	0.25061	1	88	15	17395	0.0113636	0.000862317	0.0666667	0.00505892	Novel Fusion Transcripts	Hmox1
MP:0010069	increased serotonin level	0.0732831	0.25061	1	88	15	17395	0.0113636	0.000862317	0.0666667	0.00505892	Novel Fusion Transcripts	Gstm1
MP:0005141	liver hyperplasia	0.0732831	0.25061	1	88	15	17395	0.0113636	0.000862317	0.0666667	0.00505892	Novel Fusion Transcripts	Trap1
MP:0013968	multiple persisting craniopharyngeal ducts	0.0732831	0.25061	1	88	15	17395	0.0113636	0.000862317	0.0666667	0.00505892	Novel Fusion Transcripts	H13
MP:0013834	thin hypoglossal nerve	0.0732831	0.25061	1	88	15	17395	0.0113636	0.000862317	0.0666667	0.00505892	Novel Fusion Transcripts	H13
MP:0000716	abnormal immune system cell morphology	0.0733255	0.25061	17	88	2325	17395	0.193182	0.133659	0.00731183	0.00505892	Novel Fusion Transcripts	Chd4,Dkk3,Ewsr1,Flna,Fus,H13,Hmox1,Hnrnpl,Lgmn,Nedd4,Nek9,Ppp5c,Psap,Shc1,Slc38a10,Sparc,Zfp106
MP:0002224	abnormal spleen size	0.0733614	0.25061	8	88	871	17395	0.0909091	0.0500719	0.00918485	0.00505892	Novel Fusion Transcripts	Amer1,Chd4,Hmox1,Lgmn,Mxra7,Ppp5c,Psap,Trap1
MP:0002118	abnormal lipid homeostasis	0.0740833	0.252643	12	88	1498	17395	0.136364	0.0861167	0.00801068	0.00505892	Novel Fusion Transcripts	Ank2,Col4a5,Copg1,Dkk3,Dnaja1,Hmgn3,Hmox1,Pax6,Pla2g16,Ppp5c,Psap,Slc38a10
MP:0000297	abnormal atrioventricular cushion morphology	0.0761525	0.257297	2	88	90	17395	0.0227273	0.0051739	0.0222222	0.00505892	Novel Fusion Transcripts	Flna,Shc1
MP:0004987	abnormal osteoblast cell number	0.0761525	0.257297	2	88	90	17395	0.0227273	0.0051739	0.0222222	0.00505892	Novel Fusion Transcripts	Amer1,Sparc
MP:0004907	abnormal seminal vesicle size	0.0761525	0.257297	2	88	90	17395	0.0227273	0.0051739	0.0222222	0.00505892	Novel Fusion Transcripts	Dnaja1,Psap
MP:0008706	decreased interleukin-6 secretion	0.0761525	0.257297	2	88	90	17395	0.0227273	0.0051739	0.0222222	0.00505892	Novel Fusion Transcripts	Hmox1,Lgmn
MP:0008535	enlarged lateral ventricles	0.0761525	0.257297	2	88	90	17395	0.0227273	0.0051739	0.0222222	0.00505892	Novel Fusion Transcripts	Ank2,Ddb1
MP:0002962	increased urine protein level	0.0763225	0.257297	3	88	195	17395	0.0340909	0.0112101	0.0153846	0.00505892	Novel Fusion Transcripts	Col4a1,Col4a5,Lgmn
MP:0004756	abnormal proximal convoluted tubule morphology	0.0776158	0.257297	2	88	91	17395	0.0227273	0.00523139	0.021978	0.00505892	Novel Fusion Transcripts	Hmox1,Lgmn
MP:0001292	abnormal lens vesicle development	0.0779754	0.257297	1	88	16	17395	0.0113636	0.000919805	0.0625	0.00505892	Novel Fusion Transcripts	Pax6
MP:0006404	abnormal lumbar dorsal root ganglion morphology	0.0779754	0.257297	1	88	16	17395	0.0113636	0.000919805	0.0625	0.00505892	Novel Fusion Transcripts	Zfp106
MP:0005236	abnormal olfactory nerve morphology	0.0779754	0.257297	1	88	16	17395	0.0113636	0.000919805	0.0625	0.00505892	Novel Fusion Transcripts	Pax6
MP:0011350	abnormal proximal convoluted tubule brush border morphology	0.0779754	0.257297	1	88	16	17395	0.0113636	0.000919805	0.0625	0.00505892	Novel Fusion Transcripts	Hmox1
MP:0013986	abnormal vitelline vein topology	0.0779754	0.257297	1	88	16	17395	0.0113636	0.000919805	0.0625	0.00505892	Novel Fusion Transcripts	H13
MP:0013835	absent hypoglossal nerve	0.0779754	0.257297	1	88	16	17395	0.0113636	0.000919805	0.0625	0.00505892	Novel Fusion Transcripts	H13
MP:0008516	disorganized retinal outer nuclear layer	0.0779754	0.257297	1	88	16	17395	0.0113636	0.000919805	0.0625	0.00505892	Novel Fusion Transcripts	Rpl24
MP:0011493	double ureter	0.0779754	0.257297	1	88	16	17395	0.0113636	0.000919805	0.0625	0.00505892	Novel Fusion Transcripts	Plxnb2
MP:0002762	ectopic cerebellar granule cells	0.0779754	0.257297	1	88	16	17395	0.0113636	0.000919805	0.0625	0.00505892	Novel Fusion Transcripts	Plxnb2
MP:0006203	eye hemorrhage	0.0779754	0.257297	1	88	16	17395	0.0113636	0.000919805	0.0625	0.00505892	Novel Fusion Transcripts	Col4a1
MP:0008507	thin retinal ganglion layer	0.0779754	0.257297	1	88	16	17395	0.0113636	0.000919805	0.0625	0.00505892	Novel Fusion Transcripts	Rpl24
MP:0003814	vascular smooth muscle hypoplasia	0.0779754	0.257297	1	88	16	17395	0.0113636	0.000919805	0.0625	0.00505892	Novel Fusion Transcripts	Shc1
MP:0002088	abnormal embryonic growth/weight/body size	0.0780374	0.257297	8	88	883	17395	0.0909091	0.0507617	0.00906002	0.00505892	Novel Fusion Transcripts	Acat2,Aplp2,Eif4g2,Fus,H3f3b,P4ha1,Pax6,Rpl24
MP:0006108	abnormal hindbrain development	0.0781563	0.257297	3	88	197	17395	0.0340909	0.0113251	0.0152284	0.00505892	Novel Fusion Transcripts	Ddb1,Pax6,Plxnb2
MP:0001968	abnormal touch/ nociception	0.0784366	0.257794	4	88	319	17395	0.0454545	0.0183386	0.0125392	0.00505892	Novel Fusion Transcripts	Hmgn3,Slc38a10,Uchl1,Zfp106
MP:0001929	abnormal gametogenesis	0.0788339	0.257812	8	88	885	17395	0.0909091	0.0508767	0.00903955	0.00505892	Novel Fusion Transcripts	Capn3,Dnaja1,Fus,H3f3b,Herc4,Osbp2,Psap,Tdrd7
MP:0001325	abnormal retina morphology	0.0789586	0.257812	7	88	736	17395	0.0795455	0.042311	0.00951087	0.00505892	Novel Fusion Transcripts	Acat2,Col4a1,Cryba1,Pax6,Rpl24,Slc38a10,Sparc
MP:0003925	abnormal cellular glucose import	0.079088	0.257812	2	88	92	17395	0.0227273	0.00528888	0.0217391	0.00505892	Novel Fusion Transcripts	Ank2,Pla2g16
MP:0011339	abnormal glomerular mesangium morphology	0.079088	0.257812	2	88	92	17395	0.0227273	0.00528888	0.0217391	0.00505892	Novel Fusion Transcripts	Clu,Col4a5
MP:0004948	abnormal neuronal precursor proliferation	0.079088	0.257812	2	88	92	17395	0.0227273	0.00528888	0.0217391	0.00505892	Novel Fusion Transcripts	Pax6,Plxnb2
MP:0010865	prenatal growth retardation	0.0793924	0.258373	6	88	592	17395	0.0681818	0.0340328	0.0101351	0.00505892	Novel Fusion Transcripts	Aplp2,Eif4g2,H3f3b,Nedd4,P4ha1,Ssr3
MP:0006335	abnormal hearing electrophysiology	0.0796487	0.258373	5	88	453	17395	0.0568182	0.026042	0.0110375	0.00505892	Novel Fusion Transcripts	Col9a1,Ewsr1,Herc4,Mocs2,Psap
MP:0011110	preweaning lethality, incomplete penetrance	0.0796487	0.258373	5	88	453	17395	0.0568182	0.026042	0.0110375	0.00505892	Novel Fusion Transcripts	Dnaja1,Flna,Hipk2,Ivns1abp,Sumo1
MP:0004957	abnormal blastocyst morphology	0.0800094	0.258702	3	88	199	17395	0.0340909	0.0114401	0.0150754	0.00505892	Novel Fusion Transcripts	Chd4,Lamb1,Smarca5
MP:0014137	abnormal preimplantation embryo morphology	0.0800094	0.258702	3	88	199	17395	0.0340909	0.0114401	0.0150754	0.00505892	Novel Fusion Transcripts	Chd4,Lamb1,Smarca5
MP:0004849	abnormal testis size	0.0803928	0.259237	6	88	594	17395	0.0681818	0.0341477	0.010101	0.00505892	Novel Fusion Transcripts	Dnaja1,Fus,Hmox1,Psap,Tdrd7,Tkt
MP:0000692	small spleen	0.0805452	0.259237	4	88	322	17395	0.0454545	0.0185111	0.0124224	0.00505892	Novel Fusion Transcripts	Amer1,Chd4,Mxra7,Psap
MP:0002108	abnormal muscle morphology	0.0808879	0.259237	10	88	1200	17395	0.113636	0.0689853	0.00833333	0.00505892	Novel Fusion Transcripts	Bin1,Capn3,Clu,Cryab,H13,Pax6,Pik3r4,Psap,Shc1,Zfp106
MP:0009956	abnormal cerebellar layer morphology	0.0812543	0.259237	4	88	323	17395	0.0454545	0.0185686	0.0123839	0.00505892	Novel Fusion Transcripts	Crybb2,Pax6,Plxnb2,Psap
MP:0002075	abnormal coat/hair pigmentation	0.0813961	0.259237	5	88	456	17395	0.0568182	0.0262144	0.0109649	0.00505892	Novel Fusion Transcripts	Pax6,Plxnb2,Ppp5c,Rpl24,Sparc
MP:0008948	decreased neuron number	0.0813961	0.259237	5	88	456	17395	0.0568182	0.0262144	0.0109649	0.00505892	Novel Fusion Transcripts	Hipk2,Pax6,Psap,Rpl24,Vit
MP:0013661	abnormal myeloid cell number	0.0814003	0.259237	6	88	596	17395	0.0681818	0.0342627	0.0100671	0.00505892	Novel Fusion Transcripts	Col4a1,Col4a5,Copg1,Hmox1,Lgmn,Slc38a10
MP:0001851	eye inflammation	0.0820587	0.259237	2	88	94	17395	0.0227273	0.00540385	0.0212766	0.00505892	Novel Fusion Transcripts	Sparc,Tdrd7
MP:0001407	short stride length	0.0820587	0.259237	2	88	94	17395	0.0227273	0.00540385	0.0212766	0.00505892	Novel Fusion Transcripts	Hipk2,Psap
MP:0009770	abnormal optic chiasm morphology	0.0826441	0.259237	1	88	17	17395	0.0113636	0.000977292	0.0588235	0.00505892	Novel Fusion Transcripts	H13
MP:0004960	abnormal prostate gland weight	0.0826441	0.259237	1	88	17	17395	0.0113636	0.000977292	0.0588235	0.00505892	Novel Fusion Transcripts	Psap
MP:0020165	abnormal soleus weight	0.0826441	0.259237	1	88	17	17395	0.0113636	0.000977292	0.0588235	0.00505892	Novel Fusion Transcripts	Zfp106
MP:0009677	abnormal spinal cord dorsal column morphology	0.0826441	0.259237	1	88	17	17395	0.0113636	0.000977292	0.0588235	0.00505892	Novel Fusion Transcripts	Uchl1
MP:0004666	absent stapedial artery	0.0826441	0.259237	1	88	17	17395	0.0113636	0.000977292	0.0588235	0.00505892	Novel Fusion Transcripts	H13
MP:0008106	decreased amacrine cell number	0.0826441	0.259237	1	88	17	17395	0.0113636	0.000977292	0.0588235	0.00505892	Novel Fusion Transcripts	Pax6
MP:0005528	decreased renal glomerular filtration rate	0.0826441	0.259237	1	88	17	17395	0.0113636	0.000977292	0.0588235	0.00505892	Novel Fusion Transcripts	Lgmn
MP:0020326	dilated capillary	0.0826441	0.259237	1	88	17	17395	0.0113636	0.000977292	0.0588235	0.00505892	Novel Fusion Transcripts	Col4a5
MP:0014021	heterochrony	0.0826441	0.259237	1	88	17	17395	0.0113636	0.000977292	0.0588235	0.00505892	Novel Fusion Transcripts	H13
MP:0002223	lymphoid hypoplasia	0.0826441	0.259237	1	88	17	17395	0.0113636	0.000977292	0.0588235	0.00505892	Novel Fusion Transcripts	Fus
MP:0002864	abnormal ocular fundus morphology	0.0843584	0.264121	7	88	748	17395	0.0795455	0.0430009	0.00935829	0.00505892	Novel Fusion Transcripts	Acat2,Col4a1,Cryba1,Pax6,Rpl24,Slc38a10,Sparc
MP:0001116	small gonad	0.0844657	0.264121	6	88	602	17395	0.0681818	0.0346076	0.00996678	0.00505892	Novel Fusion Transcripts	Dnaja1,Fus,Hmox1,Psap,Tdrd7,Tkt
MP:0005406	abnormal heart size	0.0849652	0.265159	8	88	900	17395	0.0909091	0.051739	0.00888889	0.00505892	Novel Fusion Transcripts	Amer1,Fus,Herc4,Hmox1,Slc25a3,Slc38a10,Sparc,Tkt
MP:0006107	abnormal fetal atrioventricular canal morphology	0.0850636	0.265159	2	88	96	17395	0.0227273	0.00551883	0.0208333	0.00505892	Novel Fusion Transcripts	Flna,Shc1
MP:0003632	abnormal nervous system morphology	0.0860418	0.265866	22	88	3250	17395	0.25	0.186835	0.00676923	0.00505892	Novel Fusion Transcripts	Ank2,Arhgef9,Col4a1,Cryba1,Crybb2,Ddb1,Flna,Fus,H13,Hipk2,Nedd4,Pax6,Plxnb2,Psap,Rpl24,Shc1,Slc25a3,Tdrd7,Tkt,Uchl1,Vit,Zfp106
MP:0002160	abnormal reproductive system morphology	0.0863326	0.265866	12	88	1538	17395	0.136364	0.0884162	0.00780234	0.00505892	Novel Fusion Transcripts	Bin1,Capn3,Dnaja1,Fus,H3f3b,Herc4,Hmox1,Osbp2,Psap,Tdrd7,Tkt,Zfp106
MP:0003018	abnormal circulating chloride level	0.0865785	0.265866	2	88	97	17395	0.0227273	0.00557632	0.0206186	0.00505892	Novel Fusion Transcripts	Acat2,Eif4g2
MP:0002722	abnormal immune system organ morphology	0.0866544	0.265866	12	88	1539	17395	0.136364	0.0884737	0.00779727	0.00505892	Novel Fusion Transcripts	Amer1,Chd4,Fus,H13,Hmox1,Hnrnpl,Lgmn,Mxra7,Ppp5c,Psap,Shc1,Trap1
MP:0003491	abnormal voluntary movement	0.0872596	0.265866	16	88	2210	17395	0.181818	0.127048	0.00723982	0.00505892	Novel Fusion Transcripts	Ank2,Capn3,Chd4,Clu,Dkk3,Eif4g2,Ewsr1,Gstm1,Hdgf,Hipk2,Hmox1,Psap,Shc1,Sparc,Uchl1,Zfp106
MP:0009977	abnormal cerebellar granule cell migration	0.0872895	0.265866	1	88	18	17395	0.0113636	0.00103478	0.0555556	0.00505892	Novel Fusion Transcripts	Plxnb2
MP:0001045	abnormal enteric ganglia morphology	0.0872895	0.265866	1	88	18	17395	0.0113636	0.00103478	0.0555556	0.00505892	Novel Fusion Transcripts	Psap
MP:0004069	abnormal muscle spindle morphology	0.0872895	0.265866	1	88	18	17395	0.0113636	0.00103478	0.0555556	0.00505892	Novel Fusion Transcripts	Shc1
MP:0005353	abnormal patella morphology	0.0872895	0.265866	1	88	18	17395	0.0113636	0.00103478	0.0555556	0.00505892	Novel Fusion Transcripts	Col9a1
MP:0000990	abnormal skeletal muscle mechanoreceptor morphology	0.0872895	0.265866	1	88	18	17395	0.0113636	0.00103478	0.0555556	0.00505892	Novel Fusion Transcripts	Shc1
MP:0004665	abnormal stapedial artery morphology	0.0872895	0.265866	1	88	18	17395	0.0113636	0.00103478	0.0555556	0.00505892	Novel Fusion Transcripts	H13
MP:0012270	cardiac edema	0.0872895	0.265866	1	88	18	17395	0.0113636	0.00103478	0.0555556	0.00505892	Novel Fusion Transcripts	Clu
MP:0005161	hematuria	0.0872895	0.265866	1	88	18	17395	0.0113636	0.00103478	0.0555556	0.00505892	Novel Fusion Transcripts	Clu
MP:0004154	renal tubular necrosis	0.0872895	0.265866	1	88	18	17395	0.0113636	0.00103478	0.0555556	0.00505892	Novel Fusion Transcripts	Hmox1
MP:0000687	small lymphoid organs	0.0872895	0.265866	1	88	18	17395	0.0113636	0.00103478	0.0555556	0.00505892	Novel Fusion Transcripts	Fus
MP:0001513	limb grasping	0.0877763	0.266942	4	88	332	17395	0.0454545	0.0190859	0.0120482	0.00505892	Novel Fusion Transcripts	Hipk2,Psap,Uchl1,Zfp106
MP:0002136	abnormal kidney physiology	0.0885904	0.269008	5	88	468	17395	0.0568182	0.0269043	0.0106838	0.00505892	Novel Fusion Transcripts	Col4a5,Hmox1,Lgmn,Plxnb2,Psap
MP:0000063	decreased bone mineral density	0.0892595	0.27005	4	88	334	17395	0.0454545	0.0192009	0.011976	0.00505892	Novel Fusion Transcripts	Atxn10,Eif4g2,Slc38a10,Sparc
MP:0011109	lethality throughout fetal growth and development, incomplete penetrance	0.089559	0.27005	3	88	209	17395	0.0340909	0.0120149	0.0143541	0.00505892	Novel Fusion Transcripts	Flna,Nedd4,Sumo1
MP:0001553	abnormal circulating free fatty acids level	0.0905394	0.27005	3	88	210	17395	0.0340909	0.0120724	0.0142857	0.00505892	Novel Fusion Transcripts	Ank2,Hmox1,Pla2g16
MP:0004198	abnormal fetal size	0.0905394	0.27005	3	88	210	17395	0.0340909	0.0120724	0.0142857	0.00505892	Novel Fusion Transcripts	Amer1,Pax6,Ssr3
MP:0008045	decreased NK cell number	0.0911717	0.27005	2	88	100	17395	0.0227273	0.00574878	0.02	0.00505892	Novel Fusion Transcripts	Dkk3,Slc38a10
MP:0001783	decreased white adipose tissue amount	0.0911717	0.27005	2	88	100	17395	0.0227273	0.00574878	0.02	0.00505892	Novel Fusion Transcripts	Amer1,Tkt
MP:0008918	microgliosis	0.0911717	0.27005	2	88	100	17395	0.0227273	0.00574878	0.02	0.00505892	Novel Fusion Transcripts	Psap,Zfp106
MP:0004174	abnormal spine curvature	0.0915071	0.27005	4	88	337	17395	0.0454545	0.0193734	0.0118694	0.00505892	Novel Fusion Transcripts	Capn3,Psap,Uchl1,Zfp106
MP:0002183	gliosis	0.0915071	0.27005	4	88	337	17395	0.0454545	0.0193734	0.0118694	0.00505892	Novel Fusion Transcripts	Col4a1,Cryba1,Psap,Zfp106
MP:0002968	increased circulating alkaline phosphatase level	0.0915243	0.27005	3	88	211	17395	0.0340909	0.0121299	0.014218	0.00505892	Novel Fusion Transcripts	Eif4g2,Ewsr1,Uchl1
MP:0000849	abnormal cerebellum morphology	0.091684	0.27005	5	88	473	17395	0.0568182	0.0271917	0.0105708	0.00505892	Novel Fusion Transcripts	Crybb2,Ddb1,Pax6,Plxnb2,Psap
MP:0003954	abnormal Reichert's membrane morphology	0.0919116	0.27005	1	88	19	17395	0.0113636	0.00109227	0.0526316	0.00505892	Novel Fusion Transcripts	Col4a1
MP:0006097	abnormal cerebellar lobule formation	0.0919116	0.27005	1	88	19	17395	0.0113636	0.00109227	0.0526316	0.00505892	Novel Fusion Transcripts	Plxnb2
MP:0003289	abnormal intestinal peristalsis	0.0919116	0.27005	1	88	19	17395	0.0113636	0.00109227	0.0526316	0.00505892	Novel Fusion Transcripts	Psap
MP:0004279	abnormal rostral migratory stream morphology	0.0919116	0.27005	1	88	19	17395	0.0113636	0.00109227	0.0526316	0.00505892	Novel Fusion Transcripts	Plxnb2
MP:0003451	absent olfactory bulb	0.0919116	0.27005	1	88	19	17395	0.0113636	0.00109227	0.0526316	0.00505892	Novel Fusion Transcripts	Pax6
MP:0005128	decreased adrenocorticotropin level	0.0919116	0.27005	1	88	19	17395	0.0113636	0.00109227	0.0526316	0.00505892	Novel Fusion Transcripts	Pax6
MP:0008670	decreased interleukin-12b secretion	0.0919116	0.27005	1	88	19	17395	0.0113636	0.00109227	0.0526316	0.00505892	Novel Fusion Transcripts	Lgmn
MP:0001307	fused cornea and lens	0.0919116	0.27005	1	88	19	17395	0.0113636	0.00109227	0.0526316	0.00505892	Novel Fusion Transcripts	Pax6
MP:0005590	increased vasodilation	0.0919116	0.27005	1	88	19	17395	0.0113636	0.00109227	0.0526316	0.00505892	Novel Fusion Transcripts	Shc1
MP:0005422	osteosclerosis	0.0919116	0.27005	1	88	19	17395	0.0113636	0.00109227	0.0526316	0.00505892	Novel Fusion Transcripts	Amer1
MP:0010404	ostium primum atrial septal defect	0.0919116	0.27005	1	88	19	17395	0.0113636	0.00109227	0.0526316	0.00505892	Novel Fusion Transcripts	Flna
MP:0005325	abnormal renal glomerulus morphology	0.0922623	0.270623	4	88	338	17395	0.0454545	0.0194309	0.0118343	0.00505892	Novel Fusion Transcripts	Clu,Col4a5,Hmox1,Lgmn
MP:0000534	abnormal ureter morphology	0.0925138	0.270623	3	88	212	17395	0.0340909	0.0121874	0.0141509	0.00505892	Novel Fusion Transcripts	Lgmn,Plxnb2,Psap
MP:0006315	abnormal urine protein level	0.0925138	0.270623	3	88	212	17395	0.0340909	0.0121874	0.0141509	0.00505892	Novel Fusion Transcripts	Col4a1,Col4a5,Lgmn
MP:0009400	decreased skeletal muscle fiber size	0.0927186	0.270825	2	88	101	17395	0.0227273	0.00580627	0.019802	0.00505892	Novel Fusion Transcripts	Capn3,Zfp106
MP:0000523	cortical renal glomerulopathies	0.0935077	0.272731	3	88	213	17395	0.0340909	0.0122449	0.0140845	0.00505892	Novel Fusion Transcripts	Clu,Col4a5,Hmox1
MP:0004953	decreased spleen weight	0.0942732	0.274562	2	88	102	17395	0.0227273	0.00586375	0.0196078	0.00505892	Novel Fusion Transcripts	Mxra7,Psap
MP:0004924	abnormal behavior	0.0948062	0.275389	29	88	4557	17395	0.329545	0.261972	0.00636384	0.00505892	Novel Fusion Transcripts	Ank2,Arhgef9,Bin1,Capn3,Chd4,Clu,Col4a1,Cryab,Dkk3,Dnaja1,Eif4g2,Ewsr1,Fus,Gstm1,Hdgf,Hipk2,Hmgn3,Hmox1,Nid1,Pax6,Ppp5c,Psap,Rpl24,Shc1,Slc38a10,Sparc,Tkt,Uchl1,Zfp106
MP:0006357	abnormal circulating mineral level	0.0948333	0.275389	5	88	478	17395	0.0568182	0.0274792	0.0104603	0.00505892	Novel Fusion Transcripts	Col4a5,Hmox1,Nek9,Slc38a10,Zfp106
MP:0010122	abnormal bone mineral content	0.0953133	0.276381	4	88	342	17395	0.0454545	0.0196608	0.0116959	0.00505892	Novel Fusion Transcripts	Crybb3,Herc4,Slc38a10,Sparc
MP:0004201	fetal growth retardation	0.0958354	0.277034	2	88	103	17395	0.0227273	0.00592124	0.0194175	0.00505892	Novel Fusion Transcripts	Nedd4,Ssr3
MP:0004703	abnormal vertebral column morphology	0.0962486	0.277034	8	88	926	17395	0.0909091	0.0532337	0.00863931	0.00505892	Novel Fusion Transcripts	Capn3,H13,Ppp5c,Psap,Rpl24,Slc25a3,Uchl1,Zfp106
MP:0002914	abnormal endplate potential	0.0965106	0.277034	1	88	20	17395	0.0113636	0.00114976	0.05	0.00505892	Novel Fusion Transcripts	Uchl1
MP:0013836	abnormal hypoglossal nerve topology	0.0965106	0.277034	1	88	20	17395	0.0113636	0.00114976	0.05	0.00505892	Novel Fusion Transcripts	H13
MP:0001288	abnormal lens induction	0.0965106	0.277034	1	88	20	17395	0.0113636	0.00114976	0.05	0.00505892	Novel Fusion Transcripts	Pax6
MP:0008279	arrest of spermiogenesis	0.0965106	0.277034	1	88	20	17395	0.0113636	0.00114976	0.05	0.00505892	Novel Fusion Transcripts	H3f3b
MP:0004567	decreased myocardial fiber number	0.0965106	0.277034	1	88	20	17395	0.0113636	0.00114976	0.05	0.00505892	Novel Fusion Transcripts	Clu
MP:0006069	abnormal retinal neuronal layer morphology	0.0968567	0.277628	4	88	344	17395	0.0454545	0.0197758	0.0116279	0.00505892	Novel Fusion Transcripts	Acat2,Col4a1,Pax6,Rpl24
MP:0000685	abnormal immune system morphology	0.0971617	0.277954	20	88	2942	17395	0.227273	0.169129	0.0067981	0.00505892	Novel Fusion Transcripts	Amer1,Chd4,Dkk3,Ewsr1,Flna,Fus,H13,Hmox1,Hnrnpl,Lgmn,Mxra7,Nedd4,Nek9,Ppp5c,Psap,Shc1,Slc38a10,Sparc,Trap1,Zfp106
MP:0002211	abnormal primary sex determination	0.0973644	0.277954	6	88	626	17395	0.0681818	0.0359874	0.00958466	0.00505892	Novel Fusion Transcripts	Dnaja1,Fus,Hmox1,Psap,Tdrd7,Tkt
MP:0003402	decreased liver weight	0.097405	0.277954	2	88	104	17395	0.0227273	0.00597873	0.0192308	0.00505892	Novel Fusion Transcripts	Psap,Tkt
MP:0004643	abnormal vertebrae number	0.0975277	0.277954	3	88	217	17395	0.0340909	0.0124748	0.0138249	0.00505892	Novel Fusion Transcripts	Ppp5c,Rpl24,Slc25a3
MP:0001823	thymus hypoplasia	0.0985437	0.280449	3	88	218	17395	0.0340909	0.0125323	0.0137615	0.00505892	Novel Fusion Transcripts	Chd4,Hnrnpl,Shc1
MP:0005650	abnormal limb bud morphology	0.098982	0.281295	2	88	105	17395	0.0227273	0.00603622	0.0190476	0.00505892	Novel Fusion Transcripts	P4ha1,Slc25a3
MP:0001547	abnormal lipid level	0.0996605	0.281659	11	88	1413	17395	0.125	0.0812302	0.00778485	0.00505892	Novel Fusion Transcripts	Ank2,Col4a5,Copg1,Dkk3,Dnaja1,Hmgn3,Hmox1,Pla2g16,Ppp5c,Psap,Slc38a10
MP:0010358	abnormal free fatty acids level	0.100589	0.281659	3	88	220	17395	0.0340909	0.0126473	0.0136364	0.00505892	Novel Fusion Transcripts	Ank2,Hmox1,Pla2g16
MP:0011932	abnormal endocrine pancreas development	0.101087	0.281659	1	88	21	17395	0.0113636	0.00120724	0.047619	0.00505892	Novel Fusion Transcripts	Pax6
MP:0006429	abnormal hyaline cartilage morphology	0.101087	0.281659	1	88	21	17395	0.0113636	0.00120724	0.047619	0.00505892	Novel Fusion Transcripts	Col9a1
MP:0005623	abnormal meninges morphology	0.101087	0.281659	1	88	21	17395	0.0113636	0.00120724	0.047619	0.00505892	Novel Fusion Transcripts	Col4a1
MP:0002858	abnormal posterior semicircular canal morphology	0.101087	0.281659	1	88	21	17395	0.0113636	0.00120724	0.047619	0.00505892	Novel Fusion Transcripts	H13
MP:0004374	bowed radius	0.101087	0.281659	1	88	21	17395	0.0113636	0.00120724	0.047619	0.00505892	Novel Fusion Transcripts	Amer1
MP:0008565	decreased interferon-beta secretion	0.101087	0.281659	1	88	21	17395	0.0113636	0.00120724	0.047619	0.00505892	Novel Fusion Transcripts	Hmox1
MP:0011506	glomerular crescent	0.101087	0.281659	1	88	21	17395	0.0113636	0.00120724	0.047619	0.00505892	Novel Fusion Transcripts	Hmox1
MP:0010401	increased skeletal muscle glycogen level	0.101087	0.281659	1	88	21	17395	0.0113636	0.00120724	0.047619	0.00505892	Novel Fusion Transcripts	Pik3r4
MP:0009336	increased splenocyte proliferation	0.101087	0.281659	1	88	21	17395	0.0113636	0.00120724	0.047619	0.00505892	Novel Fusion Transcripts	Hmox1
MP:0010301	increased stomach tumor incidence	0.101087	0.281659	1	88	21	17395	0.0113636	0.00120724	0.047619	0.00505892	Novel Fusion Transcripts	Pax6
MP:0010334	pleural effusion	0.101087	0.281659	1	88	21	17395	0.0113636	0.00120724	0.047619	0.00505892	Novel Fusion Transcripts	Ivns1abp
MP:0002254	reproductive system inflammation	0.101087	0.281659	1	88	21	17395	0.0113636	0.00120724	0.047619	0.00505892	Novel Fusion Transcripts	Bin1
MP:0005296	abnormal humerus morphology	0.102158	0.28385	2	88	107	17395	0.0227273	0.00615119	0.0186916	0.00505892	Novel Fusion Transcripts	Amer1,Sparc
MP:0001932	abnormal spermiogenesis	0.102158	0.28385	2	88	107	17395	0.0227273	0.00615119	0.0186916	0.00505892	Novel Fusion Transcripts	H3f3b,Osbp2
MP:0003354	astrocytosis	0.102651	0.284428	3	88	222	17395	0.0340909	0.0127623	0.0135135	0.00505892	Novel Fusion Transcripts	Col4a1,Psap,Zfp106
MP:0008074	increased CD4-positive, alpha beta T cell number	0.102651	0.284428	3	88	222	17395	0.0340909	0.0127623	0.0135135	0.00505892	Novel Fusion Transcripts	Hmox1,Nedd4,Ppp5c
MP:0005090	increased double-negative T cell number	0.103756	0.286736	2	88	108	17395	0.0227273	0.00620868	0.0185185	0.00505892	Novel Fusion Transcripts	Chd4,Hnrnpl
MP:0002408	abnormal double-positive T cell morphology	0.10473	0.286736	3	88	224	17395	0.0340909	0.0128773	0.0133929	0.00505892	Novel Fusion Transcripts	Chd4,Hnrnpl,Shc1
MP:0010119	abnormal bone mineral density	0.105281	0.286736	5	88	494	17395	0.0568182	0.028399	0.0101215	0.00505892	Novel Fusion Transcripts	Amer1,Atxn10,Eif4g2,Slc38a10,Sparc
MP:0001399	hyperactivity	0.105353	0.286736	6	88	640	17395	0.0681818	0.0367922	0.009375	0.00505892	Novel Fusion Transcripts	Dkk3,Eif4g2,Ewsr1,Gstm1,Psap,Uchl1
MP:0011704	decreased fibroblast proliferation	0.105361	0.286736	2	88	109	17395	0.0227273	0.00626617	0.0183486	0.00505892	Novel Fusion Transcripts	Ppp5c,Trap1
MP:0003345	decreased rib number	0.105361	0.286736	2	88	109	17395	0.0227273	0.00626617	0.0183486	0.00505892	Novel Fusion Transcripts	H13,Ppp5c
MP:0008104	abnormal amacrine cell number	0.10564	0.286736	1	88	22	17395	0.0113636	0.00126473	0.0454545	0.00505892	Novel Fusion Transcripts	Pax6
MP:0013188	abnormal gastrocnemius weight	0.10564	0.286736	1	88	22	17395	0.0113636	0.00126473	0.0454545	0.00505892	Novel Fusion Transcripts	Zfp106
MP:0008285	abnormal hippocampus granule cell layer	0.10564	0.286736	1	88	22	17395	0.0113636	0.00126473	0.0454545	0.00505892	Novel Fusion Transcripts	Psap
MP:0004221	abnormal iridocorneal angle	0.10564	0.286736	1	88	22	17395	0.0113636	0.00126473	0.0454545	0.00505892	Novel Fusion Transcripts	Pax6
MP:0011197	abnormal proamniotic cavity morphology	0.10564	0.286736	1	88	22	17395	0.0113636	0.00126473	0.0454545	0.00505892	Novel Fusion Transcripts	Prmt1
MP:0009406	decreased skeletal muscle fiber number	0.10564	0.286736	1	88	22	17395	0.0113636	0.00126473	0.0454545	0.00505892	Novel Fusion Transcripts	Zfp106
MP:0008406	increased cellular sensitivity to hydrogen peroxide	0.10564	0.286736	1	88	22	17395	0.0113636	0.00126473	0.0454545	0.00505892	Novel Fusion Transcripts	Crybb2
MP:0003063	increased coping response	0.10564	0.286736	1	88	22	17395	0.0113636	0.00126473	0.0454545	0.00505892	Novel Fusion Transcripts	Uchl1
MP:0002951	small thyroid gland	0.10564	0.286736	1	88	22	17395	0.0113636	0.00126473	0.0454545	0.00505892	Novel Fusion Transcripts	H13
MP:0000965	abnormal sensory neuron morphology	0.106626	0.28902	5	88	496	17395	0.0568182	0.0285139	0.0100806	0.00505892	Novel Fusion Transcripts	Col4a1,Pax6,Plxnb2,Psap,Rpl24
MP:0003854	abnormal forelimb stylopod morphology	0.106973	0.289568	2	88	110	17395	0.0227273	0.00632366	0.0181818	0.00505892	Novel Fusion Transcripts	Amer1,Sparc
MP:0000771	abnormal brain size	0.107174	0.289718	4	88	357	17395	0.0454545	0.0205231	0.0112045	0.00505892	Novel Fusion Transcripts	Ddb1,Flna,Shc1,Tkt
MP:0012065	increased astrocyte number	0.107879	0.290084	3	88	227	17395	0.0340909	0.0130497	0.0132159	0.00505892	Novel Fusion Transcripts	Col4a1,Psap,Zfp106
MP:0009643	abnormal urine homeostasis	0.107979	0.290084	5	88	498	17395	0.0568182	0.0286289	0.0100402	0.00505892	Novel Fusion Transcripts	Clu,Col4a1,Col4a5,Lgmn,Psap
MP:0005452	abnormal adipose tissue amount	0.108043	0.290084	7	88	796	17395	0.0795455	0.0457603	0.00879397	0.00505892	Novel Fusion Transcripts	Amer1,Ank2,Aplp2,Col4a5,Lgmn,Slc38a10,Tkt
MP:0004811	abnormal neuron physiology	0.108288	0.290084	6	88	645	17395	0.0681818	0.0370796	0.00930233	0.00505892	Novel Fusion Transcripts	Ddb1,Gstm1,Hipk2,Pax6,Plxnb2,Psap
MP:0002435	abnormal effector T cell morphology	0.109102	0.290084	7	88	798	17395	0.0795455	0.0458753	0.00877193	0.00505892	Novel Fusion Transcripts	Chd4,H13,Hmox1,Hnrnpl,Nedd4,Ppp5c,Shc1
MP:0002674	abnormal sperm motility	0.11	0.290084	3	88	229	17395	0.0340909	0.0131647	0.0131004	0.00505892	Novel Fusion Transcripts	Dnaja1,Herc4,Osbp2
MP:0001859	kidney inflammation	0.11	0.290084	3	88	229	17395	0.0340909	0.0131647	0.0131004	0.00505892	Novel Fusion Transcripts	Col4a5,Hmox1,Psap
MP:0005198	abnormal aqueous drainage system morphology	0.11017	0.290084	1	88	23	17395	0.0113636	0.00132222	0.0434783	0.00505892	Novel Fusion Transcripts	Pax6
MP:0004757	abnormal distal convoluted tubule morphology	0.11017	0.290084	1	88	23	17395	0.0113636	0.00132222	0.0434783	0.00505892	Novel Fusion Transcripts	Psap
MP:0002234	abnormal pharynx morphology	0.11017	0.290084	1	88	23	17395	0.0113636	0.00132222	0.0434783	0.00505892	Novel Fusion Transcripts	H13
MP:0012300	abnormal umbilical cord blood vessel morphology	0.11017	0.290084	1	88	23	17395	0.0113636	0.00132222	0.0434783	0.00505892	Novel Fusion Transcripts	H13
MP:0013876	absent ductus venosus valve	0.11017	0.290084	1	88	23	17395	0.0113636	0.00132222	0.0434783	0.00505892	Novel Fusion Transcripts	H13
MP:0005120	decreased circulating growth hormone level	0.11017	0.290084	1	88	23	17395	0.0113636	0.00132222	0.0434783	0.00505892	Novel Fusion Transcripts	Pax6
MP:0008034	enhanced lipolysis	0.11017	0.290084	1	88	23	17395	0.0113636	0.00132222	0.0434783	0.00505892	Novel Fusion Transcripts	Pla2g16
MP:0001661	extended life span	0.11017	0.290084	1	88	23	17395	0.0113636	0.00132222	0.0434783	0.00505892	Novel Fusion Transcripts	Shc1
MP:0001443	poor grooming	0.11017	0.290084	1	88	23	17395	0.0113636	0.00132222	0.0434783	0.00505892	Novel Fusion Transcripts	Hmox1
MP:0002774	small prostate gland	0.11017	0.290084	1	88	23	17395	0.0113636	0.00132222	0.0434783	0.00505892	Novel Fusion Transcripts	Psap
MP:0001905	abnormal dopamine level	0.110218	0.290084	2	88	112	17395	0.0227273	0.00643863	0.0178571	0.00505892	Novel Fusion Transcripts	Gstm1,Hipk2
MP:0002912	abnormal excitatory postsynaptic potential	0.110218	0.290084	2	88	112	17395	0.0227273	0.00643863	0.0178571	0.00505892	Novel Fusion Transcripts	Arhgef9,Shc1
MP:0001915	intracranial hemorrhage	0.110218	0.290084	2	88	112	17395	0.0227273	0.00643863	0.0178571	0.00505892	Novel Fusion Transcripts	Col4a1,Ddb1
MP:0011967	increased or absent threshold for auditory brainstem response	0.110446	0.290303	4	88	361	17395	0.0454545	0.0207531	0.0110803	0.00505892	Novel Fusion Transcripts	Col9a1,Ewsr1,Herc4,Psap
MP:0012064	abnormal astrocyte number	0.111066	0.291548	3	88	230	17395	0.0340909	0.0132222	0.0130435	0.00505892	Novel Fusion Transcripts	Col4a1,Psap,Zfp106
MP:0005502	abnormal renal/urinary system physiology	0.111235	0.291608	7	88	802	17395	0.0795455	0.0461052	0.00872818	0.00505892	Novel Fusion Transcripts	Clu,Col4a1,Col4a5,Hmox1,Lgmn,Plxnb2,Psap
MP:0005419	decreased circulating serum albumin level	0.111849	0.29245	2	88	113	17395	0.0227273	0.00649612	0.0176991	0.00505892	Novel Fusion Transcripts	Col4a5,Slc38a10
MP:0005561	increased mean corpuscular hemoglobin	0.111849	0.29245	2	88	113	17395	0.0227273	0.00649612	0.0176991	0.00505892	Novel Fusion Transcripts	Copg1,Dkk3
MP:0004848	abnormal liver size	0.112091	0.292698	5	88	504	17395	0.0568182	0.0289738	0.00992063	0.00505892	Novel Fusion Transcripts	Lgmn,Pla2g16,Psap,Tkt,Trap1
MP:0001155	arrest of spermatogenesis	0.113211	0.295202	3	88	232	17395	0.0340909	0.0133372	0.012931	0.00505892	Novel Fusion Transcripts	H3f3b,Herc4,Tdrd7
MP:0004097	abnormal cerebellar cortex morphology	0.113763	0.295202	4	88	365	17395	0.0454545	0.020983	0.0109589	0.00505892	Novel Fusion Transcripts	Crybb2,Pax6,Plxnb2,Psap
MP:0000847	abnormal metencephalon morphology	0.114175	0.295202	5	88	507	17395	0.0568182	0.0291463	0.00986193	0.00505892	Novel Fusion Transcripts	Crybb2,Ddb1,Pax6,Plxnb2,Psap
MP:0002827	abnormal renal corpuscle morphology	0.114599	0.295202	4	88	366	17395	0.0454545	0.0210405	0.010929	0.00505892	Novel Fusion Transcripts	Clu,Col4a5,Hmox1,Lgmn
MP:0001346	abnormal lacrimal gland morphology	0.114677	0.295202	1	88	24	17395	0.0113636	0.00137971	0.0416667	0.00505892	Novel Fusion Transcripts	Pax6
MP:0013839	abnormal posterior cerebral artery morphology	0.114677	0.295202	1	88	24	17395	0.0113636	0.00137971	0.0416667	0.00505892	Novel Fusion Transcripts	H13
MP:0002861	abnormal tail bud morphology	0.114677	0.295202	1	88	24	17395	0.0113636	0.00137971	0.0416667	0.00505892	Novel Fusion Transcripts	Slc25a3
MP:0013840	absent segment of posterior cerebral artery	0.114677	0.295202	1	88	24	17395	0.0113636	0.00137971	0.0416667	0.00505892	Novel Fusion Transcripts	H13
MP:0005634	decreased circulating sodium level	0.114677	0.295202	1	88	24	17395	0.0113636	0.00137971	0.0416667	0.00505892	Novel Fusion Transcripts	Slc38a10
MP:0003560	osteoarthritis	0.114677	0.295202	1	88	24	17395	0.0113636	0.00137971	0.0416667	0.00505892	Novel Fusion Transcripts	Col9a1
MP:0011682	renal glomerulus cysts	0.114677	0.295202	1	88	24	17395	0.0113636	0.00137971	0.0416667	0.00505892	Novel Fusion Transcripts	Lgmn
MP:0012007	abnormal chloride level	0.115132	0.29561	2	88	115	17395	0.0227273	0.0066111	0.0173913	0.00505892	Novel Fusion Transcripts	Acat2,Eif4g2
MP:0000693	spleen hyperplasia	0.115132	0.29561	2	88	115	17395	0.0227273	0.0066111	0.0173913	0.00505892	Novel Fusion Transcripts	Hmox1,Trap1
MP:0000706	small thymus	0.115438	0.296014	4	88	367	17395	0.0454545	0.021098	0.0108992	0.00505892	Novel Fusion Transcripts	Chd4,Fus,Hnrnpl,Shc1
MP:0002396	abnormal hematopoietic system morphology/development	0.116076	0.296993	23	88	3550	17395	0.261364	0.204082	0.00647887	0.00505892	Novel Fusion Transcripts	Amer1,Chd4,Col4a1,Col4a5,Copg1,Dkk3,Ewsr1,Flna,Fus,H13,Hmox1,Hnrnpl,Lgmn,Mxra7,Nedd4,Nek9,Ppp5c,Psap,Shc1,Slc38a10,Sparc,Trap1,Zfp106
MP:0010866	abnormal prenatal body size	0.116118	0.296993	7	88	811	17395	0.0795455	0.0466226	0.00863132	0.00505892	Novel Fusion Transcripts	Acat2,Amer1,Fus,P4ha1,Pax6,Rpl24,Ssr3
MP:0002751	abnormal autonomic nervous system morphology	0.116783	0.297171	2	88	116	17395	0.0227273	0.00666858	0.0172414	0.00505892	Novel Fusion Transcripts	H13,Psap
MP:0001542	abnormal bone strength	0.116783	0.297171	2	88	116	17395	0.0227273	0.00666858	0.0172414	0.00505892	Novel Fusion Transcripts	Slc38a10,Sparc
MP:0002702	decreased circulating free fatty acid level	0.116783	0.297171	2	88	116	17395	0.0227273	0.00666858	0.0172414	0.00505892	Novel Fusion Transcripts	Hmox1,Pla2g16
MP:0001417	decreased exploration in new environment	0.116783	0.297171	2	88	116	17395	0.0227273	0.00666858	0.0172414	0.00505892	Novel Fusion Transcripts	Arhgef9,Hipk2
MP:0011762	renal/urinary system inflammation	0.117547	0.298654	3	88	236	17395	0.0340909	0.0135671	0.0127119	0.00505892	Novel Fusion Transcripts	Col4a5,Hmox1,Psap
MP:0012763	abnormal alpha-beta T cell number	0.117963	0.298654	6	88	661	17395	0.0681818	0.0379994	0.00907716	0.00505892	Novel Fusion Transcripts	Chd4,H13,Hmox1,Hnrnpl,Nedd4,Ppp5c
MP:0008561	decreased tumor necrosis factor secretion	0.11844	0.298654	2	88	117	17395	0.0227273	0.00672607	0.017094	0.00505892	Novel Fusion Transcripts	Hmox1,Lgmn
MP:0004353	abnormal deltoid tuberosity morphology	0.119162	0.298654	1	88	25	17395	0.0113636	0.00143719	0.04	0.00505892	Novel Fusion Transcripts	Amer1
MP:0004538	abnormal maxillary shelf morphology	0.119162	0.298654	1	88	25	17395	0.0113636	0.00143719	0.04	0.00505892	Novel Fusion Transcripts	Pax6
MP:0002237	abnormal nasal cavity morphology	0.119162	0.298654	1	88	25	17395	0.0113636	0.00143719	0.04	0.00505892	Novel Fusion Transcripts	Pax6
MP:0009946	abnormal olfactory bulb layer morphology	0.119162	0.298654	1	88	25	17395	0.0113636	0.00143719	0.04	0.00505892	Novel Fusion Transcripts	Plxnb2
MP:0004268	abnormal optic stalk morphology	0.119162	0.298654	1	88	25	17395	0.0113636	0.00143719	0.04	0.00505892	Novel Fusion Transcripts	H13
MP:0010602	abnormal pulmonary valve cusp morphology	0.119162	0.298654	1	88	25	17395	0.0113636	0.00143719	0.04	0.00505892	Novel Fusion Transcripts	H13
MP:0005172	decreased eye pigmentation	0.119162	0.298654	1	88	25	17395	0.0113636	0.00143719	0.04	0.00505892	Novel Fusion Transcripts	Pax6
MP:0002404	increased intestinal adenoma incidence	0.119162	0.298654	1	88	25	17395	0.0113636	0.00143719	0.04	0.00505892	Novel Fusion Transcripts	Pax6
MP:0003946	renal necrosis	0.119162	0.298654	1	88	25	17395	0.0113636	0.00143719	0.04	0.00505892	Novel Fusion Transcripts	Hmox1
MP:0010124	decreased bone mineral content	0.119739	0.299505	3	88	238	17395	0.0340909	0.0136821	0.012605	0.00505892	Novel Fusion Transcripts	Herc4,Slc38a10,Sparc
MP:0004624	abnormal thoracic cage morphology	0.119825	0.299505	5	88	515	17395	0.0568182	0.0296062	0.00970874	0.00505892	Novel Fusion Transcripts	Amer1,Flna,H13,Ppp5c,Tcp11
MP:0003756	abnormal hard palate morphology	0.120102	0.299505	2	88	118	17395	0.0227273	0.00678356	0.0169492	0.00505892	Novel Fusion Transcripts	Flna,Pax6
MP:0002915	abnormal synaptic depression	0.120102	0.299505	2	88	118	17395	0.0227273	0.00678356	0.0169492	0.00505892	Novel Fusion Transcripts	Arhgef9,Uchl1
MP:0000813	abnormal hippocampus layer morphology	0.121771	0.300404	2	88	119	17395	0.0227273	0.00684105	0.0168067	0.00505892	Novel Fusion Transcripts	Fus,Psap
MP:0002210	abnormal sex determination	0.12296	0.300404	6	88	669	17395	0.0681818	0.0384593	0.00896861	0.00505892	Novel Fusion Transcripts	Dnaja1,Fus,Hmox1,Psap,Tdrd7,Tkt
MP:0002972	abnormal cardiac muscle contractility	0.12311	0.300404	4	88	376	17395	0.0454545	0.0216154	0.0106383	0.00505892	Novel Fusion Transcripts	Clu,Hmox1,Ivns1abp,Shc1
MP:0001436	abnormal suckling behavior	0.123445	0.300404	2	88	120	17395	0.0227273	0.00689853	0.0166667	0.00505892	Novel Fusion Transcripts	Bin1,Fus
MP:0002941	increased circulating alanine transaminase level	0.123445	0.300404	2	88	120	17395	0.0227273	0.00689853	0.0166667	0.00505892	Novel Fusion Transcripts	Hmox1,Pla2g16
MP:0004434	abnormal cochlear outer hair cell physiology	0.123625	0.300404	1	88	26	17395	0.0113636	0.00149468	0.0384615	0.00505892	Novel Fusion Transcripts	Psap
MP:0009263	abnormal eyelid fusion	0.123625	0.300404	1	88	26	17395	0.0113636	0.00149468	0.0384615	0.00505892	Novel Fusion Transcripts	Pax6
MP:0008558	abnormal interferon-beta secretion	0.123625	0.300404	1	88	26	17395	0.0113636	0.00149468	0.0384615	0.00505892	Novel Fusion Transcripts	Hmox1
MP:0004726	abnormal nasal capsule morphology	0.123625	0.300404	1	88	26	17395	0.0113636	0.00149468	0.0384615	0.00505892	Novel Fusion Transcripts	Pax6
MP:0008902	abnormal renal fat pad morphology	0.123625	0.300404	1	88	26	17395	0.0113636	0.00149468	0.0384615	0.00505892	Novel Fusion Transcripts	Pla2g16
MP:0014069	abnormal skeletal muscle glycogen level	0.123625	0.300404	1	88	26	17395	0.0113636	0.00149468	0.0384615	0.00505892	Novel Fusion Transcripts	Pik3r4
MP:0010666	abnormal vitelline vein morphology	0.123625	0.300404	1	88	26	17395	0.0113636	0.00149468	0.0384615	0.00505892	Novel Fusion Transcripts	H13
MP:0003078	aphakia	0.123625	0.300404	1	88	26	17395	0.0113636	0.00149468	0.0384615	0.00505892	Novel Fusion Transcripts	Pax6
MP:0003225	axonal dystrophy	0.123625	0.300404	1	88	26	17395	0.0113636	0.00149468	0.0384615	0.00505892	Novel Fusion Transcripts	Uchl1
MP:0009177	decreased pancreatic alpha cell number	0.123625	0.300404	1	88	26	17395	0.0113636	0.00149468	0.0384615	0.00505892	Novel Fusion Transcripts	Pax6
MP:0011093	embryonic lethality at implantation, complete penetrance	0.123625	0.300404	1	88	26	17395	0.0113636	0.00149468	0.0384615	0.00505892	Novel Fusion Transcripts	Pkm
MP:0011104	embryonic lethality before implantation, incomplete penetrance	0.123625	0.300404	1	88	26	17395	0.0113636	0.00149468	0.0384615	0.00505892	Novel Fusion Transcripts	Pax6
MP:0002781	increased circulating testosterone level	0.123625	0.300404	1	88	26	17395	0.0113636	0.00149468	0.0384615	0.00505892	Novel Fusion Transcripts	Hmgn3
MP:0000464	increased presacral vertebrae number	0.123625	0.300404	1	88	26	17395	0.0113636	0.00149468	0.0384615	0.00505892	Novel Fusion Transcripts	Rpl24
MP:0001856	myocarditis	0.123625	0.300404	1	88	26	17395	0.0113636	0.00149468	0.0384615	0.00505892	Novel Fusion Transcripts	Clu
MP:0002826	tonic seizures	0.123625	0.300404	1	88	26	17395	0.0113636	0.00149468	0.0384615	0.00505892	Novel Fusion Transcripts	Psap
MP:0005289	increased oxygen consumption	0.125125	0.303432	2	88	121	17395	0.0227273	0.00695602	0.0165289	0.00505892	Novel Fusion Transcripts	Pla2g16,Slc38a10
MP:0005293	impaired glucose tolerance	0.125716	0.303432	4	88	379	17395	0.0454545	0.0217879	0.0105541	0.00505892	Novel Fusion Transcripts	Ank2,Col4a5,Hmgn3,Pax6
MP:0000282	abnormal interatrial septum morphology	0.126811	0.303432	2	88	122	17395	0.0227273	0.00701351	0.0163934	0.00505892	Novel Fusion Transcripts	Flna,H13
MP:0000003	abnormal adipose tissue morphology	0.127155	0.303432	9	88	1151	17395	0.102273	0.0661684	0.00781929	0.00505892	Novel Fusion Transcripts	Amer1,Ank2,Aplp2,Col4a5,Hmox1,Lgmn,Pla2g16,Slc38a10,Tkt
MP:0012762	abnormal alpha-beta T cell morphology	0.127368	0.303432	7	88	831	17395	0.0795455	0.0477723	0.00842359	0.00505892	Novel Fusion Transcripts	Chd4,H13,Hmox1,Hnrnpl,Nedd4,Ppp5c,Shc1
MP:0013821	abnormal cerebral artery morphology	0.128065	0.303432	1	88	27	17395	0.0113636	0.00155217	0.037037	0.00505892	Novel Fusion Transcripts	H13
MP:0009651	abnormal eyelid development	0.128065	0.303432	1	88	27	17395	0.0113636	0.00155217	0.037037	0.00505892	Novel Fusion Transcripts	Pax6
MP:0011617	abnormal habituation	0.128065	0.303432	1	88	27	17395	0.0113636	0.00155217	0.037037	0.00505892	Novel Fusion Transcripts	Psap
MP:0008828	abnormal lymph node cell ratio	0.128065	0.303432	1	88	27	17395	0.0113636	0.00155217	0.037037	0.00505892	Novel Fusion Transcripts	Hmox1
MP:0010984	abnormal metanephric mesenchyme morphology	0.128065	0.303432	1	88	27	17395	0.0113636	0.00155217	0.037037	0.00505892	Novel Fusion Transcripts	Amer1
MP:0004835	abnormal miniature endplate potential	0.128065	0.303432	1	88	27	17395	0.0113636	0.00155217	0.037037	0.00505892	Novel Fusion Transcripts	Uchl1
MP:0001168	abnormal prostate gland epithelium morphology	0.128065	0.303432	1	88	27	17395	0.0113636	0.00155217	0.037037	0.00505892	Novel Fusion Transcripts	Psap
MP:0002663	absent blastocoele	0.128065	0.303432	1	88	27	17395	0.0113636	0.00155217	0.037037	0.00505892	Novel Fusion Transcripts	Chd4
MP:0004040	altered susceptibility to kidney reperfusion injury	0.128065	0.303432	1	88	27	17395	0.0113636	0.00155217	0.037037	0.00505892	Novel Fusion Transcripts	Plxnb2
MP:0008805	decreased circulating amylase level	0.128065	0.303432	1	88	27	17395	0.0113636	0.00155217	0.037037	0.00505892	Novel Fusion Transcripts	Slc38a10
MP:0004929	decreased epididymis weight	0.128065	0.303432	1	88	27	17395	0.0113636	0.00155217	0.037037	0.00505892	Novel Fusion Transcripts	Psap
MP:0004921	decreased placenta weight	0.128065	0.303432	1	88	27	17395	0.0113636	0.00155217	0.037037	0.00505892	Novel Fusion Transcripts	Ssr3
MP:0004017	duplex kidney	0.128065	0.303432	1	88	27	17395	0.0113636	0.00155217	0.037037	0.00505892	Novel Fusion Transcripts	Plxnb2
MP:0009886	failure of palatal shelf elevation	0.128065	0.303432	1	88	27	17395	0.0113636	0.00155217	0.037037	0.00505892	Novel Fusion Transcripts	Flna
MP:0003212	increased susceptibility to age related obesity	0.128065	0.303432	1	88	27	17395	0.0113636	0.00155217	0.037037	0.00505892	Novel Fusion Transcripts	Ank2
MP:0000964	small dorsal root ganglion	0.128065	0.303432	1	88	27	17395	0.0113636	0.00155217	0.037037	0.00505892	Novel Fusion Transcripts	Zfp106
MP:0006319	abnormal epididymal fat pad morphology	0.128502	0.303746	2	88	123	17395	0.0227273	0.007071	0.0162602	0.00505892	Novel Fusion Transcripts	Ank2,Pla2g16
MP:0004129	abnormal respiratory quotient	0.128502	0.303746	2	88	123	17395	0.0227273	0.007071	0.0162602	0.00505892	Novel Fusion Transcripts	Hipk2,Ppp5c
MP:0002644	decreased circulating triglyceride level	0.128656	0.303751	3	88	246	17395	0.0340909	0.014142	0.0121951	0.00505892	Novel Fusion Transcripts	Dnaja1,Pla2g16,Ppp5c
MP:0005076	abnormal cell differentiation	0.129354	0.305037	6	88	679	17395	0.0681818	0.0390342	0.00883652	0.00505892	Novel Fusion Transcripts	Amer1,Ank2,Eif4g2,Pax6,Plxnb2,Vit
MP:0001785	edema	0.130026	0.306259	5	88	529	17395	0.0568182	0.030411	0.0094518	0.00505892	Novel Fusion Transcripts	Clu,Ewsr1,Flna,H13,Hmox1
MP:0009967	abnormal neuron proliferation	0.1319	0.308405	2	88	125	17395	0.0227273	0.00718597	0.016	0.00505892	Novel Fusion Transcripts	Pax6,Plxnb2
MP:0005048	abnormal thrombosis	0.1319	0.308405	2	88	125	17395	0.0227273	0.00718597	0.016	0.00505892	Novel Fusion Transcripts	Flna,Hmox1
MP:0003942	abnormal urinary system development	0.1319	0.308405	2	88	125	17395	0.0227273	0.00718597	0.016	0.00505892	Novel Fusion Transcripts	Amer1,Plxnb2
MP:0000747	muscle weakness	0.1319	0.308405	2	88	125	17395	0.0227273	0.00718597	0.016	0.00505892	Novel Fusion Transcripts	Pik3r4,Psap
MP:0010380	abnormal inner cell mass apoptosis	0.132483	0.308405	1	88	28	17395	0.0113636	0.00160966	0.0357143	0.00505892	Novel Fusion Transcripts	Smarca5
MP:0008668	abnormal interleukin-12b secretion	0.132483	0.308405	1	88	28	17395	0.0113636	0.00160966	0.0357143	0.00505892	Novel Fusion Transcripts	Lgmn
MP:0008968	abnormal lacrimal apparatus morphology	0.132483	0.308405	1	88	28	17395	0.0113636	0.00160966	0.0357143	0.00505892	Novel Fusion Transcripts	Pax6
MP:0012143	decreased a wave amplitude	0.132483	0.308405	1	88	28	17395	0.0113636	0.00160966	0.0357143	0.00505892	Novel Fusion Transcripts	Cryba1
MP:0003990	decreased neurotransmitter release	0.132483	0.308405	1	88	28	17395	0.0113636	0.00160966	0.0357143	0.00505892	Novel Fusion Transcripts	Uchl1
MP:0011405	tubulointerstitial nephritis	0.132483	0.308405	1	88	28	17395	0.0113636	0.00160966	0.0357143	0.00505892	Novel Fusion Transcripts	Col4a5
MP:0000788	abnormal cerebral cortex morphology	0.132778	0.308733	4	88	387	17395	0.0454545	0.0222478	0.0103359	0.00505892	Novel Fusion Transcripts	Col4a1,Ddb1,Nedd4,Pax6
MP:0003795	abnormal bone structure	0.133379	0.309769	8	88	1001	17395	0.0909091	0.0575453	0.00799201	0.00505892	Novel Fusion Transcripts	Amer1,Atxn10,Crybb3,Eif4g2,Herc4,Ppp5c,Slc38a10,Sparc
MP:0000755	hindlimb paralysis	0.133607	0.309937	2	88	126	17395	0.0227273	0.00724346	0.015873	0.00505892	Novel Fusion Transcripts	Psap,Uchl1
MP:0000598	abnormal liver morphology	0.135071	0.309958	9	88	1167	17395	0.102273	0.0670882	0.00771208	0.00505892	Novel Fusion Transcripts	Ank2,Flna,H13,Hmox1,Lgmn,Pla2g16,Psap,Tkt,Trap1
MP:0000886	abnormal cerebellar granule layer morphology	0.135319	0.309958	2	88	127	17395	0.0227273	0.00730095	0.015748	0.00505892	Novel Fusion Transcripts	Pax6,Plxnb2
MP:0003633	abnormal nervous system physiology	0.136691	0.309958	15	88	2191	17395	0.170455	0.125956	0.00684619	0.00505892	Novel Fusion Transcripts	Arhgef9,Col4a1,Ddb1,Fus,Gstm1,Hipk2,Hmgn3,Nedd4,Nid1,Pax6,Plxnb2,Psap,Shc1,Uchl1,Zfp106
MP:0001963	abnormal hearing physiology	0.136789	0.309958	5	88	538	17395	0.0568182	0.0309284	0.00929368	0.00505892	Novel Fusion Transcripts	Col9a1,Ewsr1,Herc4,Mocs2,Psap
MP:0012030	abnormal a wave amplitude	0.136879	0.309958	1	88	29	17395	0.0113636	0.00166715	0.0344828	0.00505892	Novel Fusion Transcripts	Cryba1
MP:0005537	abnormal cerebral aqueduct morphology	0.136879	0.309958	1	88	29	17395	0.0113636	0.00166715	0.0344828	0.00505892	Novel Fusion Transcripts	Ddb1
MP:0005099	abnormal ciliary body morphology	0.136879	0.309958	1	88	29	17395	0.0113636	0.00166715	0.0344828	0.00505892	Novel Fusion Transcripts	Pax6
MP:0008458	abnormal cortical ventricular zone morphology	0.136879	0.309958	1	88	29	17395	0.0113636	0.00166715	0.0344828	0.00505892	Novel Fusion Transcripts	Pax6
MP:0011616	abnormal nonassociative learning	0.136879	0.309958	1	88	29	17395	0.0113636	0.00166715	0.0344828	0.00505892	Novel Fusion Transcripts	Psap
MP:0003425	abnormal optic vesicle formation	0.136879	0.309958	1	88	29	17395	0.0113636	0.00166715	0.0344828	0.00505892	Novel Fusion Transcripts	Pax6
MP:0002847	abnormal renal glomerular filtration rate	0.136879	0.309958	1	88	29	17395	0.0113636	0.00166715	0.0344828	0.00505892	Novel Fusion Transcripts	Lgmn
MP:0009832	abnormal sperm mitochondrial sheath morphology	0.136879	0.309958	1	88	29	17395	0.0113636	0.00166715	0.0344828	0.00505892	Novel Fusion Transcripts	Osbp2
MP:0000836	abnormal substantia nigra morphology	0.136879	0.309958	1	88	29	17395	0.0113636	0.00166715	0.0344828	0.00505892	Novel Fusion Transcripts	Hipk2
MP:0010386	abnormal urinary bladder physiology	0.136879	0.309958	1	88	29	17395	0.0113636	0.00166715	0.0344828	0.00505892	Novel Fusion Transcripts	Psap
MP:0009671	abnormal uterus physiology	0.136879	0.309958	1	88	29	17395	0.0113636	0.00166715	0.0344828	0.00505892	Novel Fusion Transcripts	Bin1
MP:0002920	decreased paired-pulse facilitation	0.136879	0.309958	1	88	29	17395	0.0113636	0.00166715	0.0344828	0.00505892	Novel Fusion Transcripts	Uchl1
MP:0009254	disorganized pancreatic islets	0.136879	0.309958	1	88	29	17395	0.0113636	0.00166715	0.0344828	0.00505892	Novel Fusion Transcripts	Pax6
MP:0005323	dystonia	0.136879	0.309958	1	88	29	17395	0.0113636	0.00166715	0.0344828	0.00505892	Novel Fusion Transcripts	Hipk2
MP:0008817	hematoma	0.136879	0.309958	1	88	29	17395	0.0113636	0.00166715	0.0344828	0.00505892	Novel Fusion Transcripts	Col4a1
MP:0002666	increased circulating aldosterone level	0.136879	0.309958	1	88	29	17395	0.0113636	0.00166715	0.0344828	0.00505892	Novel Fusion Transcripts	Dkk3
MP:0003373	increased circulating mineralocorticoid level	0.136879	0.309958	1	88	29	17395	0.0113636	0.00166715	0.0344828	0.00505892	Novel Fusion Transcripts	Dkk3
MP:0005370	liver/biliary system phenotype	0.13783	0.311758	11	88	1506	17395	0.125	0.0865766	0.00730412	0.00505892	Novel Fusion Transcripts	Ank2,Flna,H13,Hmox1,Lgmn,Pla2g16,Psap,Slc38a10,Tkt,Trap1,Uchl1
MP:0001970	abnormal pain threshold	0.138964	0.313967	3	88	255	17395	0.0340909	0.0146594	0.0117647	0.00505892	Novel Fusion Transcripts	Hmgn3,Uchl1,Zfp106
MP:0012034	abnormal a wave shape	0.141252	0.316628	1	88	30	17395	0.0113636	0.00172463	0.0333333	0.00505892	Novel Fusion Transcripts	Cryba1
MP:0004963	abnormal blastocoele morphology	0.141252	0.316628	1	88	30	17395	0.0113636	0.00172463	0.0333333	0.00505892	Novel Fusion Transcripts	Chd4
MP:0000828	abnormal fourth ventricle morphology	0.141252	0.316628	1	88	30	17395	0.0113636	0.00172463	0.0333333	0.00505892	Novel Fusion Transcripts	Ddb1
MP:0012253	abnormal intersomitic vessel morphology	0.141252	0.316628	1	88	30	17395	0.0113636	0.00172463	0.0333333	0.00505892	Novel Fusion Transcripts	Flna
MP:0002001	blindness	0.141252	0.316628	1	88	30	17395	0.0113636	0.00172463	0.0333333	0.00505892	Novel Fusion Transcripts	Pax6
MP:0010088	decreased circulating fructosamine level	0.141252	0.316628	1	88	30	17395	0.0113636	0.00172463	0.0333333	0.00505892	Novel Fusion Transcripts	Col4a5
MP:0009237	kinked sperm flagellum	0.141252	0.316628	1	88	30	17395	0.0113636	0.00172463	0.0333333	0.00505892	Novel Fusion Transcripts	Herc4
MP:0008552	abnormal circulating tumor necrosis factor level	0.142216	0.318265	2	88	131	17395	0.0227273	0.0075309	0.0152672	0.00505892	Novel Fusion Transcripts	Hmox1,Lgmn
MP:0013656	abnormal hematopoietic cell morphology	0.142398	0.318265	20	88	3096	17395	0.227273	0.177982	0.00645995	0.00505892	Novel Fusion Transcripts	Chd4,Col4a1,Col4a5,Copg1,Dkk3,Ewsr1,Flna,Fus,H13,Hmox1,Hnrnpl,Lgmn,Nedd4,Nek9,Ppp5c,Psap,Shc1,Slc38a10,Sparc,Zfp106
MP:0005404	abnormal axon morphology	0.142461	0.318265	3	88	258	17395	0.0340909	0.0148318	0.0116279	0.00505892	Novel Fusion Transcripts	Ank2,Psap,Zfp106
MP:0002432	abnormal CD4-positive, alpha beta T cell morphology	0.142931	0.318957	5	88	546	17395	0.0568182	0.0313883	0.00915751	0.00505892	Novel Fusion Transcripts	Chd4,Hmox1,Hnrnpl,Nedd4,Ppp5c
MP:0001326	retinal degeneration	0.143952	0.320876	2	88	132	17395	0.0227273	0.00758839	0.0151515	0.00505892	Novel Fusion Transcripts	Cryba1,Sparc
MP:0003202	abnormal neuron apoptosis	0.144809	0.32204	3	88	260	17395	0.0340909	0.0149468	0.0115385	0.00505892	Novel Fusion Transcripts	Ddb1,Gstm1,Hipk2
MP:0004275	abnormal postnatal subventricular zone morphology	0.145604	0.32204	1	88	31	17395	0.0113636	0.00178212	0.0322581	0.00505892	Novel Fusion Transcripts	Pax6
MP:0008875	abnormal xenobiotic pharmacokinetics	0.145604	0.32204	1	88	31	17395	0.0113636	0.00178212	0.0322581	0.00505892	Novel Fusion Transcripts	Gstm1
MP:0011448	decreased dopaminergic neuron number	0.145604	0.32204	1	88	31	17395	0.0113636	0.00178212	0.0322581	0.00505892	Novel Fusion Transcripts	Hipk2
MP:0003037	increased myocardial infarction size	0.145604	0.32204	1	88	31	17395	0.0113636	0.00178212	0.0322581	0.00505892	Novel Fusion Transcripts	Hmox1
MP:0004025	polyploidy	0.145604	0.32204	1	88	31	17395	0.0113636	0.00178212	0.0322581	0.00505892	Novel Fusion Transcripts	H3f3b
MP:0004160	retroesophageal right subclavian artery	0.145604	0.32204	1	88	31	17395	0.0113636	0.00178212	0.0322581	0.00505892	Novel Fusion Transcripts	H13
MP:0005375	adipose tissue phenotype	0.146375	0.323387	9	88	1189	17395	0.102273	0.068353	0.00756939	0.00505892	Novel Fusion Transcripts	Amer1,Ank2,Aplp2,Col4a5,Hmox1,Lgmn,Pla2g16,Slc38a10,Tkt
MP:0002591	decreased mean corpuscular volume	0.147437	0.324424	2	88	134	17395	0.0227273	0.00770336	0.0149254	0.00505892	Novel Fusion Transcripts	Col4a5,Hmox1
MP:0004847	abnormal liver weight	0.148356	0.324424	3	88	263	17395	0.0340909	0.0151193	0.0114068	0.00505892	Novel Fusion Transcripts	Lgmn,Psap,Tkt
MP:0004543	abnormal sperm physiology	0.148356	0.324424	3	88	263	17395	0.0340909	0.0151193	0.0114068	0.00505892	Novel Fusion Transcripts	Dnaja1,Herc4,Osbp2
MP:0001406	abnormal gait	0.148404	0.324424	5	88	553	17395	0.0568182	0.0317907	0.00904159	0.00505892	Novel Fusion Transcripts	Capn3,Hipk2,Psap,Uchl1,Zfp106
MP:0010985	abnormal kidney mesenchyme morphology	0.149934	0.324424	1	88	32	17395	0.0113636	0.00183961	0.03125	0.00505892	Novel Fusion Transcripts	Amer1
MP:0013245	abnormal lipid metabolism	0.149934	0.324424	1	88	32	17395	0.0113636	0.00183961	0.03125	0.00505892	Novel Fusion Transcripts	Pla2g16
MP:0000846	abnormal medulla oblongata morphology	0.149934	0.324424	1	88	32	17395	0.0113636	0.00183961	0.03125	0.00505892	Novel Fusion Transcripts	Uchl1
MP:0003993	abnormal ventral spinal root morphology	0.149934	0.324424	1	88	32	17395	0.0113636	0.00183961	0.03125	0.00505892	Novel Fusion Transcripts	Psap
MP:0013971	blood in lymph vessels	0.149934	0.324424	1	88	32	17395	0.0113636	0.00183961	0.03125	0.00505892	Novel Fusion Transcripts	H13
MP:0012144	decreased b wave amplitude	0.149934	0.324424	1	88	32	17395	0.0113636	0.00183961	0.03125	0.00505892	Novel Fusion Transcripts	Cryba1
MP:0003649	decreased heart right ventricle size	0.149934	0.324424	1	88	32	17395	0.0113636	0.00183961	0.03125	0.00505892	Novel Fusion Transcripts	Flna
MP:0003420	delayed intramembranous bone ossification	0.149934	0.324424	1	88	32	17395	0.0113636	0.00183961	0.03125	0.00505892	Novel Fusion Transcripts	Amer1
MP:0020039	increased bone ossification	0.149934	0.324424	1	88	32	17395	0.0113636	0.00183961	0.03125	0.00505892	Novel Fusion Transcripts	Amer1
MP:0009288	increased epididymal fat pad weight	0.149934	0.324424	1	88	32	17395	0.0113636	0.00183961	0.03125	0.00505892	Novel Fusion Transcripts	Ank2
MP:0001658	increased mortality induced by gamma-irradiation	0.149934	0.324424	1	88	32	17395	0.0113636	0.00183961	0.03125	0.00505892	Novel Fusion Transcripts	Fus
MP:0006085	myocardial necrosis	0.149934	0.324424	1	88	32	17395	0.0113636	0.00183961	0.03125	0.00505892	Novel Fusion Transcripts	Hmox1
MP:0004510	myositis	0.149934	0.324424	1	88	32	17395	0.0113636	0.00183961	0.03125	0.00505892	Novel Fusion Transcripts	Pik3r4
MP:0000951	sporadic seizures	0.149934	0.324424	1	88	32	17395	0.0113636	0.00183961	0.03125	0.00505892	Novel Fusion Transcripts	Nid1
MP:0013848	subcutaneous edema	0.149934	0.324424	1	88	32	17395	0.0113636	0.00183961	0.03125	0.00505892	Novel Fusion Transcripts	H13
MP:0006208	lethality throughout fetal growth and development	0.150189	0.324623	4	88	406	17395	0.0454545	0.02334	0.00985222	0.00505892	Novel Fusion Transcripts	Col4a1,Flna,Nedd4,Sumo1
MP:0003920	abnormal heart right ventricle morphology	0.150736	0.325189	3	88	265	17395	0.0340909	0.0152343	0.0113208	0.00505892	Novel Fusion Transcripts	Flna,H13,Hmox1
MP:0003634	abnormal glial cell morphology	0.150777	0.325189	5	88	556	17395	0.0568182	0.0319632	0.00899281	0.00505892	Novel Fusion Transcripts	Col4a1,Cryba1,Plxnb2,Psap,Zfp106
MP:0001846	increased inflammatory response	0.151412	0.326206	10	88	1366	17395	0.113636	0.0785283	0.00732064	0.00505892	Novel Fusion Transcripts	Bin1,Clu,Col4a5,Col9a1,Hmox1,Pax6,Pik3r4,Psap,Sparc,Tdrd7
MP:0006007	abnormal basal ganglion morphology	0.152698	0.326428	2	88	137	17395	0.0227273	0.00787583	0.0145985	0.00505892	Novel Fusion Transcripts	Hipk2,Plxnb2
MP:0010954	abnormal cellular respiration	0.152698	0.326428	2	88	137	17395	0.0227273	0.00787583	0.0145985	0.00505892	Novel Fusion Transcripts	Hmox1,Zfp106
MP:0000767	abnormal smooth muscle morphology	0.152698	0.326428	2	88	137	17395	0.0227273	0.00787583	0.0145985	0.00505892	Novel Fusion Transcripts	Pax6,Shc1
MP:0004951	abnormal spleen weight	0.153128	0.326428	3	88	267	17395	0.0340909	0.0153492	0.011236	0.00505892	Novel Fusion Transcripts	Lgmn,Mxra7,Psap
MP:0003492	abnormal involuntary movement	0.153816	0.326428	9	88	1203	17395	0.102273	0.0691578	0.0074813	0.00505892	Novel Fusion Transcripts	Dnaja1,Hipk2,Nid1,Pax6,Psap,Rpl24,Slc38a10,Uchl1,Zfp106
MP:0000192	abnormal mineral level	0.153966	0.326428	5	88	560	17395	0.0568182	0.0321932	0.00892857	0.00505892	Novel Fusion Transcripts	Col4a5,Hmox1,Nek9,Slc38a10,Zfp106
MP:0005240	abnormal amacrine cell morphology	0.154243	0.326428	1	88	33	17395	0.0113636	0.0018971	0.030303	0.00505892	Novel Fusion Transcripts	Pax6
MP:0012031	abnormal b wave amplitude	0.154243	0.326428	1	88	33	17395	0.0113636	0.0018971	0.030303	0.00505892	Novel Fusion Transcripts	Cryba1
MP:0004145	abnormal muscle electrophysiology	0.154243	0.326428	1	88	33	17395	0.0113636	0.0018971	0.030303	0.00505892	Novel Fusion Transcripts	Zfp106
MP:0013284	abnormal renal glomerular filtration	0.154243	0.326428	1	88	33	17395	0.0113636	0.0018971	0.030303	0.00505892	Novel Fusion Transcripts	Lgmn
MP:0003793	abnormal submandibular gland morphology	0.154243	0.326428	1	88	33	17395	0.0113636	0.0018971	0.030303	0.00505892	Novel Fusion Transcripts	Pax6
MP:0003149	abnormal tectorial membrane morphology	0.154243	0.326428	1	88	33	17395	0.0113636	0.0018971	0.030303	0.00505892	Novel Fusion Transcripts	Col9a1
MP:0009293	decreased inguinal fat pad weight	0.154243	0.326428	1	88	33	17395	0.0113636	0.0018971	0.030303	0.00505892	Novel Fusion Transcripts	Pla2g16
MP:0002730	head shaking	0.154243	0.326428	1	88	33	17395	0.0113636	0.0018971	0.030303	0.00505892	Novel Fusion Transcripts	Psap
MP:0009413	skeletal muscle fiber atrophy	0.154243	0.326428	1	88	33	17395	0.0113636	0.0018971	0.030303	0.00505892	Novel Fusion Transcripts	Zfp106
MP:0001015	small superior cervical ganglion	0.154243	0.326428	1	88	33	17395	0.0113636	0.0018971	0.030303	0.00505892	Novel Fusion Transcripts	H13
MP:0000136	abnormal microglial cell morphology	0.15446	0.326428	2	88	138	17395	0.0227273	0.00793331	0.0144928	0.00505892	Novel Fusion Transcripts	Psap,Zfp106
MP:0006380	abnormal spermatid morphology	0.15446	0.326428	2	88	138	17395	0.0227273	0.00793331	0.0144928	0.00505892	Novel Fusion Transcripts	Dnaja1,Osbp2
MP:0011203	abnormal parietal yolk sac morphology	0.157996	0.331169	2	88	140	17395	0.0227273	0.00804829	0.0142857	0.00505892	Novel Fusion Transcripts	Col4a1,Lamb1
MP:0000519	hydronephrosis	0.157996	0.331169	2	88	140	17395	0.0227273	0.00804829	0.0142857	0.00505892	Novel Fusion Transcripts	Lgmn,Psap
MP:0012035	abnormal b-wave shape	0.158529	0.331169	1	88	34	17395	0.0113636	0.00195458	0.0294118	0.00505892	Novel Fusion Transcripts	Cryba1
MP:0004432	abnormal cochlear hair cell physiology	0.158529	0.331169	1	88	34	17395	0.0113636	0.00195458	0.0294118	0.00505892	Novel Fusion Transcripts	Psap
MP:0013877	abnormal ductus venosus valve morphology	0.158529	0.331169	1	88	34	17395	0.0113636	0.00195458	0.0294118	0.00505892	Novel Fusion Transcripts	H13
MP:0002653	abnormal ependyma morphology	0.158529	0.331169	1	88	34	17395	0.0113636	0.00195458	0.0294118	0.00505892	Novel Fusion Transcripts	Vit
MP:0004927	abnormal epididymis weight	0.158529	0.331169	1	88	34	17395	0.0113636	0.00195458	0.0294118	0.00505892	Novel Fusion Transcripts	Psap
MP:0006309	decreased retinal ganglion cell number	0.158529	0.331169	1	88	34	17395	0.0113636	0.00195458	0.0294118	0.00505892	Novel Fusion Transcripts	Rpl24
MP:0004965	inner cell mass degeneration	0.158529	0.331169	1	88	34	17395	0.0113636	0.00195458	0.0294118	0.00505892	Novel Fusion Transcripts	Smarca5
MP:0000024	lowered ear position	0.158529	0.331169	1	88	34	17395	0.0113636	0.00195458	0.0294118	0.00505892	Novel Fusion Transcripts	Pax6
MP:0002810	microcytic anemia	0.158529	0.331169	1	88	34	17395	0.0113636	0.00195458	0.0294118	0.00505892	Novel Fusion Transcripts	Hmox1
MP:0009890	cleft secondary palate	0.15977	0.33341	2	88	141	17395	0.0227273	0.00810578	0.0141844	0.00505892	Novel Fusion Transcripts	Flna,Sumo1
MP:0005015	increased T cell number	0.161246	0.336139	5	88	569	17395	0.0568182	0.0327105	0.00878735	0.00505892	Novel Fusion Transcripts	Chd4,Hmox1,Hnrnpl,Nedd4,Ppp5c
MP:0001146	abnormal testis morphology	0.161489	0.336168	6	88	726	17395	0.0681818	0.0417361	0.00826446	0.00505892	Novel Fusion Transcripts	Dnaja1,Fus,Hmox1,Psap,Tdrd7,Tkt
MP:0011117	abnormal susceptibility to weight gain	0.161597	0.336168	3	88	274	17395	0.0340909	0.0157517	0.0109489	0.00505892	Novel Fusion Transcripts	Ank2,Hmox1,Pla2g16
MP:0008439	abnormal cortical plate morphology	0.162795	0.336555	1	88	35	17395	0.0113636	0.00201207	0.0285714	0.00505892	Novel Fusion Transcripts	Pax6
MP:0002739	abnormal olfactory bulb development	0.162795	0.336555	1	88	35	17395	0.0113636	0.00201207	0.0285714	0.00505892	Novel Fusion Transcripts	Plxnb2
MP:0003734	abnormal retinal inner plexiform layer morphology	0.162795	0.336555	1	88	35	17395	0.0113636	0.00201207	0.0285714	0.00505892	Novel Fusion Transcripts	Rpl24
MP:0000061	fragile skeleton	0.162795	0.336555	1	88	35	17395	0.0113636	0.00201207	0.0285714	0.00505892	Novel Fusion Transcripts	Slc38a10
MP:0003382	straub tail	0.162795	0.336555	1	88	35	17395	0.0113636	0.00201207	0.0285714	0.00505892	Novel Fusion Transcripts	Psap
MP:0004179	transmission ratio distortion	0.162795	0.336555	1	88	35	17395	0.0113636	0.00201207	0.0285714	0.00505892	Novel Fusion Transcripts	Capn3
MP:0008892	abnormal sperm flagellum morphology	0.163328	0.336611	2	88	143	17395	0.0227273	0.00822075	0.013986	0.00505892	Novel Fusion Transcripts	Herc4,Osbp2
MP:0003068	enlarged kidney	0.163328	0.336611	2	88	143	17395	0.0227273	0.00822075	0.013986	0.00505892	Novel Fusion Transcripts	Amer1,Hipk2
MP:0002590	increased mean corpuscular volume	0.163328	0.336611	2	88	143	17395	0.0227273	0.00822075	0.013986	0.00505892	Novel Fusion Transcripts	Dkk3,Slc38a10
MP:0003631	nervous system phenotype	0.163812	0.33726	26	88	4263	17395	0.295455	0.24507	0.00609899	0.00505892	Novel Fusion Transcripts	Ank2,Arhgef9,Clu,Col4a1,Cryba1,Crybb2,Ddb1,Flna,Fus,Gstm1,H13,Hipk2,Hmgn3,Nedd4,Nid1,Pax6,Plxnb2,Psap,Rpl24,Shc1,Slc25a3,Tdrd7,Tkt,Uchl1,Vit,Zfp106
MP:0005636	abnormal mineral homeostasis	0.164526	0.338381	5	88	573	17395	0.0568182	0.0329405	0.008726	0.00505892	Novel Fusion Transcripts	Col4a5,Hmox1,Nek9,Slc38a10,Zfp106
MP:0002494	increased IgM level	0.165113	0.338889	2	88	144	17395	0.0227273	0.00827824	0.0138889	0.00505892	Novel Fusion Transcripts	Dkk3,Nedd4
MP:0002269	muscular atrophy	0.165113	0.338889	2	88	144	17395	0.0227273	0.00827824	0.0138889	0.00505892	Novel Fusion Transcripts	Psap,Zfp106
MP:0005595	abnormal vascular smooth muscle physiology	0.166901	0.340738	2	88	145	17395	0.0227273	0.00833573	0.0137931	0.00505892	Novel Fusion Transcripts	Hmox1,Shc1
MP:0000188	abnormal circulating glucose level	0.166908	0.340738	7	88	895	17395	0.0795455	0.0514516	0.00782123	0.00505892	Novel Fusion Transcripts	Ank2,Fus,Hmgn3,Pax6,Pla2g16,Ppp5c,Trap1
MP:0002913	abnormal PNS synaptic transmission	0.167039	0.340738	1	88	36	17395	0.0113636	0.00206956	0.0277778	0.00505892	Novel Fusion Transcripts	Uchl1
MP:0010953	abnormal fatty acid oxidation	0.167039	0.340738	1	88	36	17395	0.0113636	0.00206956	0.0277778	0.00505892	Novel Fusion Transcripts	Pla2g16
MP:0006329	sensorineural hearing impairment	0.167039	0.340738	1	88	36	17395	0.0113636	0.00206956	0.0277778	0.00505892	Novel Fusion Transcripts	Psap
MP:0004740	sensorineural hearing loss	0.167039	0.340738	1	88	36	17395	0.0113636	0.00206956	0.0277778	0.00505892	Novel Fusion Transcripts	Psap
MP:0001845	abnormal inflammatory response	0.170182	0.345816	11	88	1574	17395	0.125	0.0904858	0.00698856	0.00505892	Novel Fusion Transcripts	Bin1,Clu,Col4a5,Col9a1,Hmox1,Pax6,Pik3r4,Psap,Sparc,Tdrd7,Trap1
MP:0005280	abnormal fatty acid level	0.170206	0.345816	3	88	281	17395	0.0340909	0.0161541	0.0106762	0.00505892	Novel Fusion Transcripts	Ank2,Hmox1,Pla2g16
MP:0000218	increased leukocyte cell number	0.170388	0.345816	9	88	1233	17395	0.102273	0.0708824	0.00729927	0.00505892	Novel Fusion Transcripts	Chd4,Ewsr1,Flna,Hmox1,Hnrnpl,Lgmn,Nedd4,Nek9,Ppp5c
MP:0003817	abnormal pituitary diverticulum morphology	0.171261	0.345816	1	88	37	17395	0.0113636	0.00212705	0.027027	0.00505892	Novel Fusion Transcripts	H13
MP:0011513	abnormal vertebral artery morphology	0.171261	0.345816	1	88	37	17395	0.0113636	0.00212705	0.027027	0.00505892	Novel Fusion Transcripts	H13
MP:0002665	decreased circulating corticosterone level	0.171261	0.345816	1	88	37	17395	0.0113636	0.00212705	0.027027	0.00505892	Novel Fusion Transcripts	Hmgn3
MP:0008527	embryonic lethality at implantation	0.171261	0.345816	1	88	37	17395	0.0113636	0.00212705	0.027027	0.00505892	Novel Fusion Transcripts	Pkm
MP:0000291	enlarged pericardium	0.171261	0.345816	1	88	37	17395	0.0113636	0.00212705	0.027027	0.00505892	Novel Fusion Transcripts	Shc1
MP:0005641	increased mean corpuscular hemoglobin concentration	0.171261	0.345816	1	88	37	17395	0.0113636	0.00212705	0.027027	0.00505892	Novel Fusion Transcripts	Slc38a10
MP:0009141	increased prepulse inhibition	0.171261	0.345816	1	88	37	17395	0.0113636	0.00212705	0.027027	0.00505892	Novel Fusion Transcripts	Fus
MP:0001156	abnormal spermatogenesis	0.173166	0.347088	6	88	742	17395	0.0681818	0.0426559	0.00808625	0.00505892	Novel Fusion Transcripts	Dnaja1,Fus,H3f3b,Herc4,Osbp2,Tdrd7
MP:0005016	decreased lymphocyte cell number	0.173837	0.347088	8	88	1071	17395	0.0909091	0.0615694	0.00746965	0.00505892	Novel Fusion Transcripts	Chd4,Dkk3,Fus,H13,Hnrnpl,Nedd4,Shc1,Slc38a10
MP:0000240	extramedullary hematopoiesis	0.174088	0.347088	2	88	149	17395	0.0227273	0.00856568	0.0134228	0.00505892	Novel Fusion Transcripts	Hmox1,Lgmn
MP:0000694	spleen hypoplasia	0.174088	0.347088	2	88	149	17395	0.0227273	0.00856568	0.0134228	0.00505892	Novel Fusion Transcripts	Amer1,Chd4
MP:0004609	vertebral fusion	0.174088	0.347088	2	88	149	17395	0.0227273	0.00856568	0.0134228	0.00505892	Novel Fusion Transcripts	Ppp5c,Rpl24
MP:0003878	abnormal ear physiology	0.174529	0.347088	5	88	585	17395	0.0568182	0.0336304	0.00854701	0.00505892	Novel Fusion Transcripts	Col9a1,Ewsr1,Herc4,Mocs2,Psap
MP:0000774	decreased brain size	0.175184	0.347088	3	88	285	17395	0.0340909	0.016384	0.0105263	0.00505892	Novel Fusion Transcripts	Ddb1,Shc1,Tkt
MP:0010086	abnormal circulating fructosamine level	0.175463	0.347088	1	88	38	17395	0.0113636	0.00218454	0.0263158	0.00505892	Novel Fusion Transcripts	Col4a5
MP:0009885	abnormal palatal shelf elevation	0.175463	0.347088	1	88	38	17395	0.0113636	0.00218454	0.0263158	0.00505892	Novel Fusion Transcripts	Flna
MP:0004257	abnormal placenta weight	0.175463	0.347088	1	88	38	17395	0.0113636	0.00218454	0.0263158	0.00505892	Novel Fusion Transcripts	Ssr3
MP:0004122	abnormal sinus arrhythmia	0.175463	0.347088	1	88	38	17395	0.0113636	0.00218454	0.0263158	0.00505892	Novel Fusion Transcripts	Ank2
MP:0008277	abnormal sternum ossification	0.175463	0.347088	1	88	38	17395	0.0113636	0.00218454	0.0263158	0.00505892	Novel Fusion Transcripts	Amer1
MP:0005632	decreased circulating aspartate transaminase level	0.175463	0.347088	1	88	38	17395	0.0113636	0.00218454	0.0263158	0.00505892	Novel Fusion Transcripts	Hmox1
MP:0003368	decreased circulating glucocorticoid level	0.175463	0.347088	1	88	38	17395	0.0113636	0.00218454	0.0263158	0.00505892	Novel Fusion Transcripts	Hmgn3
MP:0005136	decreased growth hormone level	0.175463	0.347088	1	88	38	17395	0.0113636	0.00218454	0.0263158	0.00505892	Novel Fusion Transcripts	Pax6
MP:0008658	decreased interleukin-1 beta secretion	0.175463	0.347088	1	88	38	17395	0.0113636	0.00218454	0.0263158	0.00505892	Novel Fusion Transcripts	Hmox1
MP:0009789	decreased susceptibility to bacterial infection induced morbidity/mortality	0.175463	0.347088	1	88	38	17395	0.0113636	0.00218454	0.0263158	0.00505892	Novel Fusion Transcripts	Hmox1
MP:0005573	increased pulmonary respiratory rate	0.175463	0.347088	1	88	38	17395	0.0113636	0.00218454	0.0263158	0.00505892	Novel Fusion Transcripts	Mxra7
MP:0000688	lymphoid hyperplasia	0.175463	0.347088	1	88	38	17395	0.0113636	0.00218454	0.0263158	0.00505892	Novel Fusion Transcripts	Ppp5c
MP:0000018	small ears	0.175463	0.347088	1	88	38	17395	0.0113636	0.00218454	0.0263158	0.00505892	Novel Fusion Transcripts	Pax6
MP:0003048	abnormal cervical vertebrae morphology	0.175893	0.347088	2	88	150	17395	0.0227273	0.00862317	0.0133333	0.00505892	Novel Fusion Transcripts	H13,Ppp5c
MP:0011702	abnormal fibroblast proliferation	0.175893	0.347088	2	88	150	17395	0.0227273	0.00862317	0.0133333	0.00505892	Novel Fusion Transcripts	Ppp5c,Trap1
MP:0005282	decreased fatty acid level	0.175893	0.347088	2	88	150	17395	0.0227273	0.00862317	0.0133333	0.00505892	Novel Fusion Transcripts	Hmox1,Pla2g16
MP:0005294	abnormal heart ventricle morphology	0.176906	0.348742	7	88	910	17395	0.0795455	0.0523139	0.00769231	0.00505892	Novel Fusion Transcripts	Aars2,Bin1,Clu,Flna,H13,Hmox1,Shc1
MP:0011090	perinatal lethality, incomplete penetrance	0.177689	0.349618	3	88	287	17395	0.0340909	0.016499	0.010453	0.00505892	Novel Fusion Transcripts	Col4a1,Hmox1,Pax6
MP:0013503	abnormal embryonic tissue cell apoptosis	0.1777	0.349618	2	88	151	17395	0.0227273	0.00868066	0.013245	0.00505892	Novel Fusion Transcripts	Amer1,Smarca5
MP:0000952	abnormal CNS glial cell morphology	0.178342	0.35033	4	88	435	17395	0.0454545	0.0250072	0.0091954	0.00505892	Novel Fusion Transcripts	Col4a1,Plxnb2,Psap,Zfp106
MP:0008280	abnormal male germ cell apoptosis	0.179511	0.35033	2	88	152	17395	0.0227273	0.00873814	0.0131579	0.00505892	Novel Fusion Transcripts	Osbp2,Tdrd7
MP:0003826	abnormal Mullerian duct morphology	0.179643	0.35033	1	88	39	17395	0.0113636	0.00224202	0.025641	0.00505892	Novel Fusion Transcripts	H13
MP:0004091	abnormal Z lines	0.179643	0.35033	1	88	39	17395	0.0113636	0.00224202	0.025641	0.00505892	Novel Fusion Transcripts	Bin1
MP:0013337	abnormal adenohypophysis development	0.179643	0.35033	1	88	39	17395	0.0113636	0.00224202	0.025641	0.00505892	Novel Fusion Transcripts	H13
MP:0010951	abnormal lipid oxidation	0.179643	0.35033	1	88	39	17395	0.0113636	0.00224202	0.025641	0.00505892	Novel Fusion Transcripts	Pla2g16
MP:0006281	abnormal tail development	0.179643	0.35033	1	88	39	17395	0.0113636	0.00224202	0.025641	0.00505892	Novel Fusion Transcripts	Slc25a3
MP:0000602	enlarged liver sinusoidal spaces	0.179643	0.35033	1	88	39	17395	0.0113636	0.00224202	0.025641	0.00505892	Novel Fusion Transcripts	H13
MP:0005533	increased body temperature	0.179643	0.35033	1	88	39	17395	0.0113636	0.00224202	0.025641	0.00505892	Novel Fusion Transcripts	Lgmn
MP:0000199	abnormal circulating serum albumin level	0.183141	0.354629	2	88	154	17395	0.0227273	0.00885312	0.012987	0.00505892	Novel Fusion Transcripts	Col4a5,Slc38a10
MP:0010465	aberrant origin of the right subclavian artery	0.183803	0.354629	1	88	40	17395	0.0113636	0.00229951	0.025	0.00505892	Novel Fusion Transcripts	H13
MP:0004185	abnormal adipocyte glucose uptake	0.183803	0.354629	1	88	40	17395	0.0113636	0.00229951	0.025	0.00505892	Novel Fusion Transcripts	Ank2
MP:0005029	abnormal amnion morphology	0.183803	0.354629	1	88	40	17395	0.0113636	0.00229951	0.025	0.00505892	Novel Fusion Transcripts	Prmt1
MP:0013873	abnormal ductus venosus morphology	0.183803	0.354629	1	88	40	17395	0.0113636	0.00229951	0.025	0.00505892	Novel Fusion Transcripts	H13
MP:0008032	abnormal lipolysis	0.183803	0.354629	1	88	40	17395	0.0113636	0.00229951	0.025	0.00505892	Novel Fusion Transcripts	Pla2g16
MP:0003648	abnormal radial glial cell morphology	0.183803	0.354629	1	88	40	17395	0.0113636	0.00229951	0.025	0.00505892	Novel Fusion Transcripts	Plxnb2
MP:0008027	abnormal spinal cord white matter morphology	0.183803	0.354629	1	88	40	17395	0.0113636	0.00229951	0.025	0.00505892	Novel Fusion Transcripts	Uchl1
MP:0008412	increased cellular sensitivity to oxidative stress	0.183803	0.354629	1	88	40	17395	0.0113636	0.00229951	0.025	0.00505892	Novel Fusion Transcripts	Crybb2
MP:0002575	increased circulating ketone body level	0.183803	0.354629	1	88	40	17395	0.0113636	0.00229951	0.025	0.00505892	Novel Fusion Transcripts	Pax6
MP:0003178	left pulmonary isomerism	0.183803	0.354629	1	88	40	17395	0.0113636	0.00229951	0.025	0.00505892	Novel Fusion Transcripts	H13
MP:0005291	abnormal glucose tolerance	0.184763	0.355831	5	88	597	17395	0.0568182	0.0343202	0.00837521	0.00505892	Novel Fusion Transcripts	Ank2,Col4a5,Hmgn3,Hmox1,Pax6
MP:0008043	abnormal NK cell number	0.184961	0.355831	2	88	155	17395	0.0227273	0.00891061	0.0129032	0.00505892	Novel Fusion Transcripts	Dkk3,Slc38a10
MP:0002792	abnormal retinal vasculature morphology	0.184961	0.355831	2	88	155	17395	0.0227273	0.00891061	0.0129032	0.00505892	Novel Fusion Transcripts	Col4a1,Rpl24
MP:0009398	abnormal skeletal muscle fiber size	0.186782	0.356071	2	88	156	17395	0.0227273	0.00896809	0.0128205	0.00505892	Novel Fusion Transcripts	Capn3,Zfp106
MP:0001076	abnormal hypoglossal nerve morphology	0.187941	0.356071	1	88	41	17395	0.0113636	0.002357	0.0243902	0.00505892	Novel Fusion Transcripts	H13
MP:0005107	abnormal stapes morphology	0.187941	0.356071	1	88	41	17395	0.0113636	0.002357	0.0243902	0.00505892	Novel Fusion Transcripts	H13
MP:0004792	abnormal synaptic vesicle number	0.187941	0.356071	1	88	41	17395	0.0113636	0.002357	0.0243902	0.00505892	Novel Fusion Transcripts	Nedd4
MP:0001725	abnormal umbilical cord morphology	0.187941	0.356071	1	88	41	17395	0.0113636	0.002357	0.0243902	0.00505892	Novel Fusion Transcripts	H13
MP:0000364	abnormal vascular regression	0.187941	0.356071	1	88	41	17395	0.0113636	0.002357	0.0243902	0.00505892	Novel Fusion Transcripts	Flna
MP:0012114	absent inner cell mass proliferation	0.187941	0.356071	1	88	41	17395	0.0113636	0.002357	0.0243902	0.00505892	Novel Fusion Transcripts	Smarca5
MP:0004893	decreased adiponectin level	0.187941	0.356071	1	88	41	17395	0.0113636	0.002357	0.0243902	0.00505892	Novel Fusion Transcripts	Pla2g16
MP:0004151	decreased circulating iron level	0.187941	0.356071	1	88	41	17395	0.0113636	0.002357	0.0243902	0.00505892	Novel Fusion Transcripts	Hmox1
MP:0000781	decreased corpus callosum size	0.187941	0.356071	1	88	41	17395	0.0113636	0.002357	0.0243902	0.00505892	Novel Fusion Transcripts	Ank2
MP:0011968	decreased threshold for auditory brainstem response	0.187941	0.356071	1	88	41	17395	0.0113636	0.002357	0.0243902	0.00505892	Novel Fusion Transcripts	Mocs2
MP:0000439	enlarged cranium	0.187941	0.356071	1	88	41	17395	0.0113636	0.002357	0.0243902	0.00505892	Novel Fusion Transcripts	Amer1
MP:0009641	kidney degeneration	0.187941	0.356071	1	88	41	17395	0.0113636	0.002357	0.0243902	0.00505892	Novel Fusion Transcripts	Hmox1
MP:0002220	large lymphoid organs	0.187941	0.356071	1	88	41	17395	0.0113636	0.002357	0.0243902	0.00505892	Novel Fusion Transcripts	Ppp5c
MP:0008852	retinal neovascularization	0.187941	0.356071	1	88	41	17395	0.0113636	0.002357	0.0243902	0.00505892	Novel Fusion Transcripts	Rpl24
MP:0008511	thin retinal inner nuclear layer	0.187941	0.356071	1	88	41	17395	0.0113636	0.002357	0.0243902	0.00505892	Novel Fusion Transcripts	Rpl24
MP:0000599	enlarged liver	0.189084	0.357896	3	88	296	17395	0.0340909	0.0170164	0.0101351	0.00505892	Novel Fusion Transcripts	Lgmn,Pla2g16,Trap1
MP:0002182	abnormal astrocyte morphology	0.190362	0.359428	3	88	297	17395	0.0340909	0.0170739	0.010101	0.00505892	Novel Fusion Transcripts	Col4a1,Psap,Zfp106
MP:0004986	abnormal osteoblast morphology	0.190434	0.359428	2	88	158	17395	0.0227273	0.00908307	0.0126582	0.00505892	Novel Fusion Transcripts	Amer1,Sparc
MP:0004819	decreased skeletal muscle mass	0.190434	0.359428	2	88	158	17395	0.0227273	0.00908307	0.0126582	0.00505892	Novel Fusion Transcripts	Capn3,Zfp106
MP:0000350	abnormal cell proliferation	0.191331	0.360446	7	88	931	17395	0.0795455	0.0535211	0.0075188	0.00505892	Novel Fusion Transcripts	Hipk2,Hmox1,Pax6,Plxnb2,Ppp5c,Smarca5,Trap1
MP:0002364	abnormal thymus size	0.191515	0.360446	4	88	448	17395	0.0454545	0.0257545	0.00892857	0.00505892	Novel Fusion Transcripts	Chd4,Fus,Hnrnpl,Shc1
MP:0000352	decreased cell proliferation	0.191515	0.360446	4	88	448	17395	0.0454545	0.0257545	0.00892857	0.00505892	Novel Fusion Transcripts	Hipk2,Pax6,Ppp5c,Trap1
MP:0011181	increased hematopoietic cell number	0.191847	0.360494	10	88	1442	17395	0.113636	0.0828974	0.00693481	0.00505892	Novel Fusion Transcripts	Chd4,Copg1,Ewsr1,Flna,Hmox1,Hnrnpl,Lgmn,Nedd4,Nek9,Ppp5c
MP:0004300	abnormal organ of Corti supporting cell morphology	0.192059	0.360494	1	88	42	17395	0.0113636	0.00241449	0.0238095	0.00505892	Novel Fusion Transcripts	Psap
MP:0002059	abnormal seminal vesicle morphology	0.192263	0.360494	2	88	159	17395	0.0227273	0.00914056	0.0125786	0.00505892	Novel Fusion Transcripts	Dnaja1,Psap
MP:0001525	impaired balance	0.192263	0.360494	2	88	159	17395	0.0227273	0.00914056	0.0125786	0.00505892	Novel Fusion Transcripts	Ank2,Psap
MP:0004937	dilated heart	0.192924	0.361179	3	88	299	17395	0.0340909	0.0171888	0.0100334	0.00505892	Novel Fusion Transcripts	Aars2,Flna,Hmox1
MP:0003358	abnormal hypaxial muscle morphology	0.194095	0.361179	2	88	160	17395	0.0227273	0.00919805	0.0125	0.00505892	Novel Fusion Transcripts	Capn3,Zfp106
MP:0004264	abnormal extraembryonic tissue physiology	0.194209	0.361179	3	88	300	17395	0.0340909	0.0172463	0.01	0.00505892	Novel Fusion Transcripts	Chd4,Smarca5,Ssr3
MP:0000026	abnormal inner ear morphology	0.194209	0.361179	3	88	300	17395	0.0340909	0.0172463	0.01	0.00505892	Novel Fusion Transcripts	Col9a1,H13,Psap
MP:0002199	abnormal brain commissure morphology	0.19593	0.361179	2	88	161	17395	0.0227273	0.00925553	0.0124224	0.00505892	Novel Fusion Transcripts	Ank2,Pax6
MP:0003966	abnormal adrenocorticotropin level	0.196156	0.361179	1	88	43	17395	0.0113636	0.00247197	0.0232558	0.00505892	Novel Fusion Transcripts	Pax6
MP:0005346	abnormal circulating aldosterone level	0.196156	0.361179	1	88	43	17395	0.0113636	0.00247197	0.0232558	0.00505892	Novel Fusion Transcripts	Dkk3
MP:0003372	abnormal circulating mineralocorticoid level	0.196156	0.361179	1	88	43	17395	0.0113636	0.00247197	0.0232558	0.00505892	Novel Fusion Transcripts	Dkk3
MP:0004274	abnormal embryonic/fetal subventricular zone morphology	0.196156	0.361179	1	88	43	17395	0.0113636	0.00247197	0.0232558	0.00505892	Novel Fusion Transcripts	Pax6
MP:0003879	abnormal hair cell physiology	0.196156	0.361179	1	88	43	17395	0.0113636	0.00247197	0.0232558	0.00505892	Novel Fusion Transcripts	Psap
MP:0004620	cervical vertebral fusion	0.196156	0.361179	1	88	43	17395	0.0113636	0.00247197	0.0232558	0.00505892	Novel Fusion Transcripts	Ppp5c
MP:0003020	decreased circulating chloride level	0.196156	0.361179	1	88	43	17395	0.0113636	0.00247197	0.0232558	0.00505892	Novel Fusion Transcripts	Eif4g2
MP:0009402	decreased skeletal muscle fiber diameter	0.196156	0.361179	1	88	43	17395	0.0113636	0.00247197	0.0232558	0.00505892	Novel Fusion Transcripts	Capn3
MP:0011965	decreased total retina thickness	0.196156	0.361179	1	88	43	17395	0.0113636	0.00247197	0.0232558	0.00505892	Novel Fusion Transcripts	Pax6
MP:0002190	disorganized myocardium	0.196156	0.361179	1	88	43	17395	0.0113636	0.00247197	0.0232558	0.00505892	Novel Fusion Transcripts	Bin1
MP:0003992	increased mortality induced by ionizing radiation	0.196156	0.361179	1	88	43	17395	0.0113636	0.00247197	0.0232558	0.00505892	Novel Fusion Transcripts	Fus
MP:0004988	increased osteoblast cell number	0.196156	0.361179	1	88	43	17395	0.0113636	0.00247197	0.0232558	0.00505892	Novel Fusion Transcripts	Amer1
MP:0008101	lymph node hypoplasia	0.196156	0.361179	1	88	43	17395	0.0113636	0.00247197	0.0232558	0.00505892	Novel Fusion Transcripts	Chd4
MP:0002133	abnormal respiratory system physiology	0.196246	0.361179	7	88	938	17395	0.0795455	0.0539235	0.00746269	0.00505892	Novel Fusion Transcripts	Col4a1,Flna,Hmox1,Ivns1abp,Mxra7,Pax6,Psap
MP:0011969	abnormal circulating triglyceride level	0.197699	0.361179	4	88	454	17395	0.0454545	0.0260995	0.00881057	0.00505892	Novel Fusion Transcripts	Dnaja1,Pla2g16,Ppp5c,Slc38a10
MP:0010182	decreased susceptibility to weight gain	0.197766	0.361179	2	88	162	17395	0.0227273	0.00931302	0.0123457	0.00505892	Novel Fusion Transcripts	Hmox1,Pla2g16
MP:0000746	weakness	0.197766	0.361179	2	88	162	17395	0.0227273	0.00931302	0.0123457	0.00505892	Novel Fusion Transcripts	Col4a1,Psap
MP:0000703	abnormal thymus morphology	0.197864	0.361179	5	88	612	17395	0.0568182	0.0351825	0.00816993	0.00505892	Novel Fusion Transcripts	Chd4,Fus,H13,Hnrnpl,Shc1
MP:0003699	abnormal female reproductive system physiology	0.198323	0.361179	6	88	775	17395	0.0681818	0.044553	0.00774194	0.00505892	Novel Fusion Transcripts	Bin1,Flna,Fus,H3f3b,Pax6,Prmt1
MP:0009198	abnormal male genitalia morphology	0.198368	0.361179	7	88	941	17395	0.0795455	0.054096	0.00743889	0.00505892	Novel Fusion Transcripts	Dnaja1,Fus,Hmox1,Psap,Tdrd7,Tkt,Zfp106
MP:0001145	abnormal male reproductive system morphology	0.198368	0.361179	7	88	941	17395	0.0795455	0.054096	0.00743889	0.00505892	Novel Fusion Transcripts	Dnaja1,Fus,Hmox1,Psap,Tdrd7,Tkt,Zfp106
MP:0001186	pigmentation phenotype	0.199106	0.361179	6	88	776	17395	0.0681818	0.0446105	0.00773196	0.00505892	Novel Fusion Transcripts	Cryba1,Pax6,Plxnb2,Ppp5c,Rpl24,Sparc
MP:0011479	abnormal catecholamine level	0.199605	0.361179	2	88	163	17395	0.0227273	0.00937051	0.0122699	0.00505892	Novel Fusion Transcripts	Gstm1,Hipk2
MP:0003189	fused joints	0.199605	0.361179	2	88	163	17395	0.0227273	0.00937051	0.0122699	0.00505892	Novel Fusion Transcripts	Ppp5c,Rpl24
MP:0004181	abnormal carotid artery morphology	0.200233	0.361179	1	88	44	17395	0.0113636	0.00252946	0.0227273	0.00505892	Novel Fusion Transcripts	Shc1
MP:0008804	abnormal circulating amylase level	0.200233	0.361179	1	88	44	17395	0.0113636	0.00252946	0.0227273	0.00505892	Novel Fusion Transcripts	Slc38a10
MP:0003922	abnormal heart right atrium morphology	0.200233	0.361179	1	88	44	17395	0.0113636	0.00252946	0.0227273	0.00505892	Novel Fusion Transcripts	H13
MP:0006271	abnormal involution of the mammary gland	0.200233	0.361179	1	88	44	17395	0.0113636	0.00252946	0.0227273	0.00505892	Novel Fusion Transcripts	Bin1
MP:0010956	abnormal mitochondrial ATP synthesis coupled electron transport	0.200233	0.361179	1	88	44	17395	0.0113636	0.00252946	0.0227273	0.00505892	Novel Fusion Transcripts	Zfp106
MP:0003934	abnormal pancreas development	0.200233	0.361179	1	88	44	17395	0.0113636	0.00252946	0.0227273	0.00505892	Novel Fusion Transcripts	Pax6
MP:0011996	abnormal retinal inner nuclear layer thickness	0.200233	0.361179	1	88	44	17395	0.0113636	0.00252946	0.0227273	0.00505892	Novel Fusion Transcripts	Rpl24
MP:0000752	dystrophic muscle	0.200233	0.361179	1	88	44	17395	0.0113636	0.00252946	0.0227273	0.00505892	Novel Fusion Transcripts	Capn3
MP:0000542	left-sided isomerism	0.200233	0.361179	1	88	44	17395	0.0113636	0.00252946	0.0227273	0.00505892	Novel Fusion Transcripts	H13
MP:0009434	paraparesis	0.200233	0.361179	1	88	44	17395	0.0113636	0.00252946	0.0227273	0.00505892	Novel Fusion Transcripts	Psap
MP:0001426	polydipsia	0.200233	0.361179	1	88	44	17395	0.0113636	0.00252946	0.0227273	0.00505892	Novel Fusion Transcripts	Psap
MP:0003604	single kidney	0.200233	0.361179	1	88	44	17395	0.0113636	0.00252946	0.0227273	0.00505892	Novel Fusion Transcripts	Amer1
MP:0004930	small epididymis	0.200233	0.361179	1	88	44	17395	0.0113636	0.00252946	0.0227273	0.00505892	Novel Fusion Transcripts	Psap
MP:0005068	abnormal NK cell morphology	0.201445	0.362711	2	88	164	17395	0.0227273	0.009428	0.0121951	0.00505892	Novel Fusion Transcripts	Dkk3,Slc38a10
MP:0005438	abnormal glycogen homeostasis	0.201445	0.362711	2	88	164	17395	0.0227273	0.009428	0.0121951	0.00505892	Novel Fusion Transcripts	Pik3r4,Pla2g16
MP:0001672	abnormal embryo development	0.20264	0.364533	7	88	947	17395	0.0795455	0.0544409	0.00739176	0.00505892	Novel Fusion Transcripts	Aplp2,Eif4g2,H3f3b,Lamb1,P4ha1,Prmt1,Smarca5
MP:0000452	abnormal mouth morphology	0.203195	0.364541	5	88	618	17395	0.0568182	0.0355275	0.00809061	0.00505892	Novel Fusion Transcripts	Flna,Hipk2,Pax6,Sparc,Sumo1
MP:0001263	weight loss	0.203944	0.364541	4	88	460	17395	0.0454545	0.0264444	0.00869565	0.00505892	Novel Fusion Transcripts	Hmox1,Psap,Uchl1,Zfp106
MP:0002111	abnormal tail morphology	0.204088	0.364541	5	88	619	17395	0.0568182	0.0355849	0.00807754	0.00505892	Novel Fusion Transcripts	H13,Plxnb2,Ppp5c,Rpl24,Slc25a3
MP:0014068	abnormal muscle glycogen level	0.204289	0.364541	1	88	45	17395	0.0113636	0.00258695	0.0222222	0.00505892	Novel Fusion Transcripts	Pik3r4
MP:0009334	abnormal splenocyte proliferation	0.204289	0.364541	1	88	45	17395	0.0113636	0.00258695	0.0222222	0.00505892	Novel Fusion Transcripts	Hmox1
MP:0001780	decreased brown adipose tissue amount	0.204289	0.364541	1	88	45	17395	0.0113636	0.00258695	0.0222222	0.00505892	Novel Fusion Transcripts	Amer1
MP:0004910	decreased seminal vesicle weight	0.204289	0.364541	1	88	45	17395	0.0113636	0.00258695	0.0222222	0.00505892	Novel Fusion Transcripts	Psap
MP:0001906	increased dopamine level	0.204289	0.364541	1	88	45	17395	0.0113636	0.00258695	0.0222222	0.00505892	Novel Fusion Transcripts	Gstm1
MP:0008000	increased ovary tumor incidence	0.204289	0.364541	1	88	45	17395	0.0113636	0.00258695	0.0222222	0.00505892	Novel Fusion Transcripts	Bin1
MP:0001924	infertility	0.20479	0.365109	7	88	950	17395	0.0795455	0.0546134	0.00736842	0.00505892	Novel Fusion Transcripts	Col4a1,Fus,H3f3b,Hmox1,Osbp2,Smarca2,Tdrd7
MP:0002078	abnormal glucose homeostasis	0.205564	0.366045	10	88	1466	17395	0.113636	0.0842771	0.00682128	0.00505892	Novel Fusion Transcripts	Ank2,Col4a5,Fus,Hmgn3,Hmox1,Pax6,Pik3r4,Pla2g16,Ppp5c,Trap1
MP:0000689	abnormal spleen morphology	0.205807	0.366045	8	88	1121	17395	0.0909091	0.0644438	0.00713649	0.00505892	Novel Fusion Transcripts	Amer1,Chd4,Hmox1,Lgmn,Mxra7,Ppp5c,Psap,Trap1
MP:0005140	decreased cardiac muscle contractility	0.205866	0.366045	3	88	309	17395	0.0340909	0.0177637	0.00970874	0.00505892	Novel Fusion Transcripts	Clu,Ivns1abp,Shc1
MP:0008943	increased sensitivity to induced cell death	0.20698	0.366175	2	88	167	17395	0.0227273	0.00960046	0.011976	0.00505892	Novel Fusion Transcripts	Crybb2,Ivns1abp
MP:0008073	abnormal CD4-positive, alpha beta T cell number	0.208141	0.366175	4	88	464	17395	0.0454545	0.0266743	0.00862069	0.00505892	Novel Fusion Transcripts	Hmox1,Hnrnpl,Nedd4,Ppp5c
MP:0000864	abnormal cerebellum vermis morphology	0.208325	0.366175	1	88	46	17395	0.0113636	0.00264444	0.0217391	0.00505892	Novel Fusion Transcripts	Pax6
MP:0003085	abnormal egg cylinder morphology	0.208325	0.366175	1	88	46	17395	0.0113636	0.00264444	0.0217391	0.00505892	Novel Fusion Transcripts	Prmt1
MP:0010368	abnormal lymphatic system physiology	0.208325	0.366175	1	88	46	17395	0.0113636	0.00264444	0.0217391	0.00505892	Novel Fusion Transcripts	H13
MP:0009891	abnormal palate bone morphology	0.208325	0.366175	1	88	46	17395	0.0113636	0.00264444	0.0217391	0.00505892	Novel Fusion Transcripts	Pax6
MP:0003816	abnormal pituitary gland development	0.208325	0.366175	1	88	46	17395	0.0113636	0.00264444	0.0217391	0.00505892	Novel Fusion Transcripts	H13
MP:0009831	abnormal sperm midpiece morphology	0.208325	0.366175	1	88	46	17395	0.0113636	0.00264444	0.0217391	0.00505892	Novel Fusion Transcripts	Osbp2
MP:0005340	altered susceptibility to atherosclerosis	0.208325	0.366175	1	88	46	17395	0.0113636	0.00264444	0.0217391	0.00505892	Novel Fusion Transcripts	Shc1
MP:0004938	dilated vasculature	0.208325	0.366175	1	88	46	17395	0.0113636	0.00264444	0.0217391	0.00505892	Novel Fusion Transcripts	Col4a5
MP:0008797	facial cleft	0.208325	0.366175	1	88	46	17395	0.0113636	0.00264444	0.0217391	0.00505892	Novel Fusion Transcripts	Sumo1
MP:0004936	impaired branching involved in ureteric bud morphogenesis	0.208325	0.366175	1	88	46	17395	0.0113636	0.00264444	0.0217391	0.00505892	Novel Fusion Transcripts	Plxnb2
MP:0009347	increased trabecular bone thickness	0.208325	0.366175	1	88	46	17395	0.0113636	0.00264444	0.0217391	0.00505892	Novel Fusion Transcripts	Amer1
MP:0006279	abnormal limb development	0.208828	0.366414	2	88	168	17395	0.0227273	0.00965795	0.0119048	0.00505892	Novel Fusion Transcripts	P4ha1,Slc25a3
MP:0001756	abnormal urination	0.208828	0.366414	2	88	168	17395	0.0227273	0.00965795	0.0119048	0.00505892	Novel Fusion Transcripts	Plxnb2,Psap
MP:0000830	abnormal diencephalon morphology	0.209788	0.367774	3	88	312	17395	0.0340909	0.0179362	0.00961538	0.00505892	Novel Fusion Transcripts	H13,Pax6,Plxnb2
MP:0000823	abnormal lateral ventricle morphology	0.210679	0.368688	2	88	169	17395	0.0227273	0.00971544	0.0118343	0.00505892	Novel Fusion Transcripts	Ank2,Ddb1
MP:0002725	abnormal vein morphology	0.210679	0.368688	2	88	169	17395	0.0227273	0.00971544	0.0118343	0.00505892	Novel Fusion Transcripts	H13,Shc1
MP:0011415	abnormal aldosterone level	0.212341	0.369973	1	88	47	17395	0.0113636	0.00270193	0.0212766	0.00505892	Novel Fusion Transcripts	Dkk3
MP:0006000	abnormal corneal epithelium morphology	0.212341	0.369973	1	88	47	17395	0.0113636	0.00270193	0.0212766	0.00505892	Novel Fusion Transcripts	Pax6
MP:0003792	abnormal major salivary gland morphology	0.212341	0.369973	1	88	47	17395	0.0113636	0.00270193	0.0212766	0.00505892	Novel Fusion Transcripts	Pax6
MP:0000286	abnormal mitral valve morphology	0.212341	0.369973	1	88	47	17395	0.0113636	0.00270193	0.0212766	0.00505892	Novel Fusion Transcripts	Flna
MP:0002599	increased mean platelet volume	0.212341	0.369973	1	88	47	17395	0.0113636	0.00270193	0.0212766	0.00505892	Novel Fusion Transcripts	Slc38a10
MP:0013206	abnormal motile cilium morphology	0.212531	0.369982	2	88	170	17395	0.0227273	0.00977292	0.0117647	0.00505892	Novel Fusion Transcripts	Herc4,Osbp2
MP:0002138	abnormal hepatobiliary system morphology	0.215925	0.373348	9	88	1309	17395	0.102273	0.0752515	0.00687548	0.00505892	Novel Fusion Transcripts	Ank2,Flna,H13,Hmox1,Lgmn,Pla2g16,Psap,Tkt,Trap1
MP:0004113	abnormal aortic arch morphology	0.21624	0.373348	2	88	172	17395	0.0227273	0.0098879	0.0116279	0.00505892	Novel Fusion Transcripts	Flna,H13
MP:0012029	abnormal electroretinogram waveform feature	0.216336	0.373348	1	88	48	17395	0.0113636	0.00275941	0.0208333	0.00505892	Novel Fusion Transcripts	Cryba1
MP:0020149	abnormal mortality induced by ionizing radiation	0.216336	0.373348	1	88	48	17395	0.0113636	0.00275941	0.0208333	0.00505892	Novel Fusion Transcripts	Fus
MP:0004959	abnormal prostate gland size	0.216336	0.373348	1	88	48	17395	0.0113636	0.00275941	0.0208333	0.00505892	Novel Fusion Transcripts	Psap
MP:0004769	abnormal synaptic vesicle morphology	0.216336	0.373348	1	88	48	17395	0.0113636	0.00275941	0.0208333	0.00505892	Novel Fusion Transcripts	Nedd4
MP:0001825	arrested T cell differentiation	0.216336	0.373348	1	88	48	17395	0.0113636	0.00275941	0.0208333	0.00505892	Novel Fusion Transcripts	Chd4
MP:0011521	decreased placental labyrinth size	0.216336	0.373348	1	88	48	17395	0.0113636	0.00275941	0.0208333	0.00505892	Novel Fusion Transcripts	Ssr3
MP:0001566	increased circulating phosphate level	0.216336	0.373348	1	88	48	17395	0.0113636	0.00275941	0.0208333	0.00505892	Novel Fusion Transcripts	Col4a5
MP:0001475	reduced long term depression	0.216336	0.373348	1	88	48	17395	0.0113636	0.00275941	0.0208333	0.00505892	Novel Fusion Transcripts	Arhgef9
MP:0005288	abnormal oxygen consumption	0.219955	0.378572	2	88	174	17395	0.0227273	0.0100029	0.0114943	0.00505892	Novel Fusion Transcripts	Pla2g16,Slc38a10
MP:0008752	abnormal tumor necrosis factor level	0.219955	0.378572	2	88	174	17395	0.0227273	0.0100029	0.0114943	0.00505892	Novel Fusion Transcripts	Hmox1,Lgmn
MP:0010487	abnormal right subclavian artery morphology	0.220312	0.378572	1	88	49	17395	0.0113636	0.0028169	0.0204082	0.00505892	Novel Fusion Transcripts	H13
MP:0004981	decreased neuronal precursor cell number	0.220312	0.378572	1	88	49	17395	0.0113636	0.0028169	0.0204082	0.00505892	Novel Fusion Transcripts	Vit
MP:0000295	trabecula carnea hypoplasia	0.220312	0.378572	1	88	49	17395	0.0113636	0.0028169	0.0204082	0.00505892	Novel Fusion Transcripts	Shc1
MP:0004817	abnormal skeletal muscle mass	0.221815	0.380827	2	88	175	17395	0.0227273	0.0100604	0.0114286	0.00505892	Novel Fusion Transcripts	Capn3,Zfp106
MP:0005377	hearing/vestibular/ear phenotype	0.222306	0.381342	7	88	974	17395	0.0795455	0.0559931	0.00718686	0.00505892	Novel Fusion Transcripts	Col9a1,Ewsr1,H13,Herc4,Mocs2,Pax6,Psap
MP:0008704	abnormal interleukin-6 secretion	0.223676	0.382149	2	88	176	17395	0.0227273	0.0101178	0.0113636	0.00505892	Novel Fusion Transcripts	Hmox1,Lgmn
MP:0010464	abnormal aortic arch and aortic arch branch attachment	0.224267	0.382149	1	88	50	17395	0.0113636	0.00287439	0.02	0.00505892	Novel Fusion Transcripts	H13
MP:0004607	abnormal cervical atlas morphology	0.224267	0.382149	1	88	50	17395	0.0113636	0.00287439	0.02	0.00505892	Novel Fusion Transcripts	H13
MP:0003062	abnormal coping response	0.224267	0.382149	1	88	50	17395	0.0113636	0.00287439	0.02	0.00505892	Novel Fusion Transcripts	Uchl1
MP:0001044	abnormal enteric nervous system morphology	0.224267	0.382149	1	88	50	17395	0.0113636	0.00287439	0.02	0.00505892	Novel Fusion Transcripts	Psap
MP:0001011	abnormal superior cervical ganglion morphology	0.224267	0.382149	1	88	50	17395	0.0113636	0.00287439	0.02	0.00505892	Novel Fusion Transcripts	H13
MP:0010180	increased susceptibility to weight loss	0.224267	0.382149	1	88	50	17395	0.0113636	0.00287439	0.02	0.00505892	Novel Fusion Transcripts	Hmgn3
MP:0005318	decreased triglyceride level	0.224309	0.382149	3	88	323	17395	0.0340909	0.0185686	0.00928793	0.00505892	Novel Fusion Transcripts	Dnaja1,Pla2g16,Ppp5c
MP:0001784	abnormal fluid regulation	0.224779	0.382623	6	88	808	17395	0.0681818	0.0464501	0.00742574	0.00505892	Novel Fusion Transcripts	Clu,Ewsr1,Flna,H13,Hmox1,Ivns1abp
MP:0002177	abnormal outer ear morphology	0.225538	0.383588	2	88	177	17395	0.0227273	0.0101753	0.0112994	0.00505892	Novel Fusion Transcripts	H13,Pax6
MP:0010981	abnormal branching involved in ureteric bud morphogenesis	0.228203	0.384839	1	88	51	17395	0.0113636	0.00293188	0.0196078	0.00505892	Novel Fusion Transcripts	Plxnb2
MP:0000023	abnormal ear position	0.228203	0.384839	1	88	51	17395	0.0113636	0.00293188	0.0196078	0.00505892	Novel Fusion Transcripts	Pax6
MP:0012734	abnormal response to radiation	0.228203	0.384839	1	88	51	17395	0.0113636	0.00293188	0.0196078	0.00505892	Novel Fusion Transcripts	Fus
MP:0009409	abnormal skeletal muscle fiber type ratio	0.228203	0.384839	1	88	51	17395	0.0113636	0.00293188	0.0196078	0.00505892	Novel Fusion Transcripts	Zfp106
MP:0011963	abnormal total retina thickness	0.228203	0.384839	1	88	51	17395	0.0113636	0.00293188	0.0196078	0.00505892	Novel Fusion Transcripts	Pax6
MP:0004003	abnormal vascular endothelial cell physiology	0.228203	0.384839	1	88	51	17395	0.0113636	0.00293188	0.0196078	0.00505892	Novel Fusion Transcripts	Flna
MP:0011353	expanded mesangial matrix	0.228203	0.384839	1	88	51	17395	0.0113636	0.00293188	0.0196078	0.00505892	Novel Fusion Transcripts	Clu
MP:0011368	increased kidney apoptosis	0.228203	0.384839	1	88	51	17395	0.0113636	0.00293188	0.0196078	0.00505892	Novel Fusion Transcripts	Hmox1
MP:0003721	increased tumor growth/size	0.228203	0.384839	1	88	51	17395	0.0113636	0.00293188	0.0196078	0.00505892	Novel Fusion Transcripts	Sparc
MP:0009403	increased variability of skeletal muscle fiber size	0.228203	0.384839	1	88	51	17395	0.0113636	0.00293188	0.0196078	0.00505892	Novel Fusion Transcripts	Zfp106
MP:0009937	abnormal neuron differentiation	0.230976	0.389187	3	88	328	17395	0.0340909	0.018856	0.00914634	0.00505892	Novel Fusion Transcripts	Pax6,Plxnb2,Vit
MP:0009199	abnormal external male genitalia morphology	0.232119	0.390452	1	88	52	17395	0.0113636	0.00298936	0.0192308	0.00505892	Novel Fusion Transcripts	Zfp106
MP:0000748	progressive muscle weakness	0.232119	0.390452	1	88	52	17395	0.0113636	0.00298936	0.0192308	0.00505892	Novel Fusion Transcripts	Psap
MP:0002932	abnormal joint morphology	0.232314	0.390452	3	88	329	17395	0.0340909	0.0189135	0.00911854	0.00505892	Novel Fusion Transcripts	Amer1,Ppp5c,Rpl24
MP:0005201	abnormal retinal pigment epithelium morphology	0.232999	0.390945	2	88	181	17395	0.0227273	0.0104053	0.0110497	0.00505892	Novel Fusion Transcripts	Cryba1,Pax6
MP:0000966	decreased sensory neuron number	0.232999	0.390945	2	88	181	17395	0.0227273	0.0104053	0.0110497	0.00505892	Novel Fusion Transcripts	Pax6,Rpl24
MP:0004908	abnormal seminal vesicle weight	0.236015	0.395008	1	88	53	17395	0.0113636	0.00304685	0.0188679	0.00505892	Novel Fusion Transcripts	Psap
MP:0008140	podocyte foot process effacement	0.236015	0.395008	1	88	53	17395	0.0113636	0.00304685	0.0188679	0.00505892	Novel Fusion Transcripts	Col4a5
MP:0011402	renal cast	0.236015	0.395008	1	88	53	17395	0.0113636	0.00304685	0.0188679	0.00505892	Novel Fusion Transcripts	Hmox1
MP:0005620	abnormal muscle contractility	0.239278	0.396836	4	88	493	17395	0.0454545	0.0283415	0.00811359	0.00505892	Novel Fusion Transcripts	Clu,Hmox1,Ivns1abp,Shc1
MP:0001106	abnormal Schwann cell morphology	0.239892	0.396836	1	88	54	17395	0.0113636	0.00310434	0.0185185	0.00505892	Novel Fusion Transcripts	Psap
MP:0011338	abnormal mesangial matrix morphology	0.239892	0.396836	1	88	54	17395	0.0113636	0.00310434	0.0185185	0.00505892	Novel Fusion Transcripts	Clu
MP:0008789	abnormal olfactory epithelium morphology	0.239892	0.396836	1	88	54	17395	0.0113636	0.00310434	0.0185185	0.00505892	Novel Fusion Transcripts	Pax6
MP:0008317	abnormal paravertebral ganglion morphology	0.239892	0.396836	1	88	54	17395	0.0113636	0.00310434	0.0185185	0.00505892	Novel Fusion Transcripts	H13
MP:0011519	abnormal placenta labyrinth size	0.239892	0.396836	1	88	54	17395	0.0113636	0.00310434	0.0185185	0.00505892	Novel Fusion Transcripts	Ssr3
MP:0009570	abnormal right lung morphology	0.239892	0.396836	1	88	54	17395	0.0113636	0.00310434	0.0185185	0.00505892	Novel Fusion Transcripts	H13
MP:0006142	abnormal sinoatrial node conduction	0.239892	0.396836	1	88	54	17395	0.0113636	0.00310434	0.0185185	0.00505892	Novel Fusion Transcripts	Ank2
MP:0005324	ascites	0.239892	0.396836	1	88	54	17395	0.0113636	0.00310434	0.0185185	0.00505892	Novel Fusion Transcripts	Ivns1abp
MP:0005554	decreased circulating creatinine level	0.239892	0.396836	1	88	54	17395	0.0113636	0.00310434	0.0185185	0.00505892	Novel Fusion Transcripts	Trap1
MP:0004989	decreased osteoblast cell number	0.239892	0.396836	1	88	54	17395	0.0113636	0.00310434	0.0185185	0.00505892	Novel Fusion Transcripts	Sparc
MP:0009133	decreased white fat cell size	0.239892	0.396836	1	88	54	17395	0.0113636	0.00310434	0.0185185	0.00505892	Novel Fusion Transcripts	Pla2g16
MP:0011095	embryonic lethality between implantation and placentation, complete penetrance	0.239892	0.396836	1	88	54	17395	0.0113636	0.00310434	0.0185185	0.00505892	Novel Fusion Transcripts	Atxn10
MP:0001958	emphysema	0.239892	0.396836	1	88	54	17395	0.0113636	0.00310434	0.0185185	0.00505892	Novel Fusion Transcripts	Flna
MP:0010832	lethality during fetal growth through weaning	0.241757	0.399572	14	88	2247	17395	0.159091	0.129175	0.00623053	0.00505892	Novel Fusion Transcripts	Amer1,Ank2,Bin1,Col4a1,Ddb1,Flna,Fus,Hmox1,Nedd4,Pax6,Plxnb2,Psap,Ssr3,Sumo1
MP:0001544	abnormal cardiovascular system physiology	0.24207	0.399572	12	88	1885	17395	0.136364	0.108364	0.00636605	0.00505892	Novel Fusion Transcripts	Ank2,Bin1,Clu,Col4a1,Ddb1,Flna,Hmox1,Ivns1abp,Nedd4,Pax6,Rpl24,Shc1
MP:0003984	embryonic growth retardation	0.242563	0.399572	4	88	496	17395	0.0454545	0.0285139	0.00806452	0.00505892	Novel Fusion Transcripts	Aplp2,Eif4g2,H3f3b,P4ha1
MP:0001697	abnormal embryo size	0.242742	0.399572	5	88	661	17395	0.0568182	0.0379994	0.0075643	0.00505892	Novel Fusion Transcripts	Acat2,Fus,P4ha1,Pax6,Rpl24
MP:0009577	abnormal developmental vascular remodeling	0.243749	0.399572	1	88	55	17395	0.0113636	0.00316183	0.0181818	0.00505892	Novel Fusion Transcripts	Flna
MP:0003283	abnormal digestive organ placement	0.243749	0.399572	1	88	55	17395	0.0113636	0.00316183	0.0181818	0.00505892	Novel Fusion Transcripts	H13
MP:0003691	abnormal microglial cell physiology	0.243749	0.399572	1	88	55	17395	0.0113636	0.00316183	0.0181818	0.00505892	Novel Fusion Transcripts	Psap
MP:0009640	abnormal renal tubule epithelium morphology	0.243749	0.399572	1	88	55	17395	0.0113636	0.00316183	0.0181818	0.00505892	Novel Fusion Transcripts	Plxnb2
MP:0000159	abnormal xiphoid process morphology	0.243749	0.399572	1	88	55	17395	0.0113636	0.00316183	0.0181818	0.00505892	Novel Fusion Transcripts	Flna
MP:0004024	aneuploidy	0.243749	0.399572	1	88	55	17395	0.0113636	0.00316183	0.0181818	0.00505892	Novel Fusion Transcripts	Fus
MP:0002686	globozoospermia	0.243749	0.399572	1	88	55	17395	0.0113636	0.00316183	0.0181818	0.00505892	Novel Fusion Transcripts	Osbp2
MP:0002446	abnormal macrophage morphology	0.24476	0.400899	4	88	498	17395	0.0454545	0.0286289	0.00803213	0.00505892	Novel Fusion Transcripts	Hmox1,Psap,Sparc,Zfp106
MP:0000221	decreased leukocyte cell number	0.245678	0.402073	9	88	1355	17395	0.102273	0.0778959	0.00664207	0.00505892	Novel Fusion Transcripts	Chd4,Dkk3,Fus,H13,Hnrnpl,Nedd4,Shc1,Slc38a10,Sparc
MP:0010468	abnormal thoracic aorta morphology	0.246092	0.402422	2	88	188	17395	0.0227273	0.0108077	0.0106383	0.00505892	Novel Fusion Transcripts	Flna,H13
MP:0001105	abnormal PNS glial cell morphology	0.247587	0.402884	1	88	56	17395	0.0113636	0.00321932	0.0178571	0.00505892	Novel Fusion Transcripts	Psap
MP:0013285	abnormal renal filtration	0.247587	0.402884	1	88	56	17395	0.0113636	0.00321932	0.0178571	0.00505892	Novel Fusion Transcripts	Lgmn
MP:0011348	abnormal renal glomerulus basement membrane morphology	0.247587	0.402884	1	88	56	17395	0.0113636	0.00321932	0.0178571	0.00505892	Novel Fusion Transcripts	Col4a5
MP:0006072	abnormal retinal apoptosis	0.247587	0.402884	1	88	56	17395	0.0113636	0.00321932	0.0178571	0.00505892	Novel Fusion Transcripts	Pax6
MP:0005440	increased glycogen level	0.247587	0.402884	1	88	56	17395	0.0113636	0.00321932	0.0178571	0.00505892	Novel Fusion Transcripts	Pik3r4
MP:0003052	omphalocele	0.247587	0.402884	1	88	56	17395	0.0113636	0.00321932	0.0178571	0.00505892	Novel Fusion Transcripts	Flna
MP:0000753	paralysis	0.24984	0.406218	2	88	190	17395	0.0227273	0.0109227	0.0105263	0.00505892	Novel Fusion Transcripts	Psap,Uchl1
MP:0001853	heart inflammation	0.251406	0.407768	1	88	57	17395	0.0113636	0.0032768	0.0175439	0.00505892	Novel Fusion Transcripts	Clu
MP:0009750	impaired behavioral response to addictive substance	0.251406	0.407768	1	88	57	17395	0.0113636	0.0032768	0.0175439	0.00505892	Novel Fusion Transcripts	Hipk2
MP:0004157	interrupted aortic arch	0.251406	0.407768	1	88	57	17395	0.0113636	0.0032768	0.0175439	0.00505892	Novel Fusion Transcripts	Flna
MP:0020135	abnormal heart ventricle wall thickness	0.251714	0.407936	2	88	191	17395	0.0227273	0.0109802	0.0104712	0.00505892	Novel Fusion Transcripts	Bin1,Shc1
MP:0001577	anemia	0.252549	0.408958	3	88	344	17395	0.0340909	0.0197758	0.00872093	0.00505892	Novel Fusion Transcripts	Col4a1,Hmox1,Lgmn
MP:0008415	abnormal neurite morphology	0.25359	0.409601	4	88	506	17395	0.0454545	0.0290888	0.00790514	0.00505892	Novel Fusion Transcripts	Ank2,Nedd4,Psap,Zfp106
MP:0000459	abnormal presacral vertebrae morphology	0.253908	0.409601	3	88	345	17395	0.0340909	0.0198333	0.00869565	0.00505892	Novel Fusion Transcripts	H13,Ppp5c,Rpl24
MP:0002835	abnormal cranial suture morphology	0.255205	0.409601	1	88	58	17395	0.0113636	0.00333429	0.0172414	0.00505892	Novel Fusion Transcripts	Amer1
MP:0003383	abnormal gluconeogenesis	0.255205	0.409601	1	88	58	17395	0.0113636	0.00333429	0.0172414	0.00505892	Novel Fusion Transcripts	Ank2
MP:0005216	abnormal pancreatic alpha cell morphology	0.255205	0.409601	1	88	58	17395	0.0113636	0.00333429	0.0172414	0.00505892	Novel Fusion Transcripts	Pax6
MP:0008826	abnormal splenic cell ratio	0.255205	0.409601	1	88	58	17395	0.0113636	0.00333429	0.0172414	0.00505892	Novel Fusion Transcripts	Hmox1
MP:0005272	abnormal temporal bone morphology	0.255205	0.409601	1	88	58	17395	0.0113636	0.00333429	0.0172414	0.00505892	Novel Fusion Transcripts	H13
MP:0000832	abnormal thalamus morphology	0.255205	0.409601	1	88	58	17395	0.0113636	0.00333429	0.0172414	0.00505892	Novel Fusion Transcripts	Pax6
MP:0005338	atherosclerotic lesions	0.255205	0.409601	1	88	58	17395	0.0113636	0.00333429	0.0172414	0.00505892	Novel Fusion Transcripts	Shc1
MP:0002724	enhanced wound healing	0.255205	0.409601	1	88	58	17395	0.0113636	0.00333429	0.0172414	0.00505892	Novel Fusion Transcripts	Sparc
MP:0005627	increased circulating potassium level	0.255205	0.409601	1	88	58	17395	0.0113636	0.00333429	0.0172414	0.00505892	Novel Fusion Transcripts	Slc38a10
MP:0000285	abnormal heart valve morphology	0.255464	0.409687	2	88	193	17395	0.0227273	0.0110951	0.0103627	0.00505892	Novel Fusion Transcripts	Flna,H13
MP:0003457	abnormal circulating ketone body level	0.258986	0.412281	1	88	59	17395	0.0113636	0.00339178	0.0169492	0.00505892	Novel Fusion Transcripts	Pax6
MP:0003968	abnormal growth hormone level	0.258986	0.412281	1	88	59	17395	0.0113636	0.00339178	0.0169492	0.00505892	Novel Fusion Transcripts	Pax6
MP:0002748	abnormal pulmonary valve morphology	0.258986	0.412281	1	88	59	17395	0.0113636	0.00339178	0.0169492	0.00505892	Novel Fusion Transcripts	H13
MP:0004028	chromosome breakage	0.258986	0.412281	1	88	59	17395	0.0113636	0.00339178	0.0169492	0.00505892	Novel Fusion Transcripts	Fus
MP:0010544	interrupted aorta	0.258986	0.412281	1	88	59	17395	0.0113636	0.00339178	0.0169492	0.00505892	Novel Fusion Transcripts	Flna
MP:0013294	prenatal lethality prior to heart atrial septation	0.258986	0.412281	1	88	59	17395	0.0113636	0.00339178	0.0169492	0.00505892	Novel Fusion Transcripts	Atxn10
MP:0003446	renal hypoplasia	0.258986	0.412281	1	88	59	17395	0.0113636	0.00339178	0.0169492	0.00505892	Novel Fusion Transcripts	Plxnb2
MP:0003215	renal interstitial fibrosis	0.258986	0.412281	1	88	59	17395	0.0113636	0.00339178	0.0169492	0.00505892	Novel Fusion Transcripts	Lgmn
MP:0010577	abnormal heart right ventricle size	0.259215	0.412281	2	88	195	17395	0.0227273	0.0112101	0.0102564	0.00505892	Novel Fusion Transcripts	Flna,Hmox1
MP:0003755	abnormal palate morphology	0.259355	0.412281	3	88	349	17395	0.0340909	0.0200632	0.00859599	0.00505892	Novel Fusion Transcripts	Flna,Pax6,Sumo1
MP:0011655	abnormal systemic artery morphology	0.259355	0.412281	3	88	349	17395	0.0340909	0.0200632	0.00859599	0.00505892	Novel Fusion Transcripts	Flna,H13,Shc1
MP:0005397	hematopoietic system phenotype	0.260312	0.413473	24	88	4149	17395	0.272727	0.238517	0.00578453	0.00505892	Novel Fusion Transcripts	Amer1,Chd4,Col4a1,Col4a5,Copg1,Dkk3,Ewsr1,Flna,Fus,H13,Hmox1,Hnrnpl,Lgmn,Mxra7,Nedd4,Nek9,Ppp5c,Psap,Shc1,Slc38a10,Sparc,Trap1,Uchl1,Zfp106
MP:0011367	abnormal kidney apoptosis	0.262747	0.415028	1	88	60	17395	0.0113636	0.00344927	0.0166667	0.00505892	Novel Fusion Transcripts	Hmox1
MP:0003014	abnormal kidney medulla morphology	0.262747	0.415028	1	88	60	17395	0.0113636	0.00344927	0.0166667	0.00505892	Novel Fusion Transcripts	Lgmn
MP:0002908	delayed wound healing	0.262747	0.415028	1	88	60	17395	0.0113636	0.00344927	0.0166667	0.00505892	Novel Fusion Transcripts	Sparc
MP:0003019	increased circulating chloride level	0.262747	0.415028	1	88	60	17395	0.0113636	0.00344927	0.0166667	0.00505892	Novel Fusion Transcripts	Acat2
MP:0011083	lethality at weaning, complete penetrance	0.262747	0.415028	1	88	60	17395	0.0113636	0.00344927	0.0166667	0.00505892	Novel Fusion Transcripts	Psap
MP:0010503	myocardial trabeculae hypoplasia	0.262747	0.415028	1	88	60	17395	0.0113636	0.00344927	0.0166667	0.00505892	Novel Fusion Transcripts	Shc1
MP:0010017	visceral vascular congestion	0.262747	0.415028	1	88	60	17395	0.0113636	0.00344927	0.0166667	0.00505892	Novel Fusion Transcripts	Shc1
MP:0006387	abnormal T cell number	0.263561	0.415984	7	88	1028	17395	0.0795455	0.0590974	0.00680934	0.00505892	Novel Fusion Transcripts	Chd4,H13,Hmox1,Hnrnpl,Nedd4,Ppp5c,Shc1
MP:0002970	abnormal white adipose tissue morphology	0.264818	0.416362	3	88	353	17395	0.0340909	0.0202932	0.00849858	0.00505892	Novel Fusion Transcripts	Amer1,Pla2g16,Tkt
MP:0000778	abnormal nervous system tract morphology	0.264844	0.416362	2	88	198	17395	0.0227273	0.0113826	0.010101	0.00505892	Novel Fusion Transcripts	Ank2,Pax6
MP:0000157	abnormal sternum morphology	0.264844	0.416362	2	88	198	17395	0.0227273	0.0113826	0.010101	0.00505892	Novel Fusion Transcripts	Amer1,Flna
MP:0008022	dilated heart ventricle	0.264844	0.416362	2	88	198	17395	0.0227273	0.0113826	0.010101	0.00505892	Novel Fusion Transcripts	Aars2,Hmox1
MP:0005565	increased blood urea nitrogen level	0.264844	0.416362	2	88	198	17395	0.0227273	0.0113826	0.010101	0.00505892	Novel Fusion Transcripts	Col4a5,Hmox1
MP:0011082	abnormal gastrointestinal motility	0.26649	0.416651	1	88	61	17395	0.0113636	0.00350675	0.0163934	0.00505892	Novel Fusion Transcripts	Psap
MP:0011118	abnormal susceptibility to weight loss	0.26649	0.416651	1	88	61	17395	0.0113636	0.00350675	0.0163934	0.00505892	Novel Fusion Transcripts	Hmgn3
MP:0001008	abnormal sympathetic ganglion morphology	0.26649	0.416651	1	88	61	17395	0.0113636	0.00350675	0.0163934	0.00505892	Novel Fusion Transcripts	H13
MP:0003991	arteriosclerosis	0.26649	0.416651	1	88	61	17395	0.0113636	0.00350675	0.0163934	0.00505892	Novel Fusion Transcripts	Shc1
MP:0005643	decreased dopamine level	0.26649	0.416651	1	88	61	17395	0.0113636	0.00350675	0.0163934	0.00505892	Novel Fusion Transcripts	Hipk2
MP:0005658	increased susceptibility to diet-induced obesity	0.26649	0.416651	1	88	61	17395	0.0113636	0.00350675	0.0163934	0.00505892	Novel Fusion Transcripts	Ank2
MP:0009417	skeletal muscle atrophy	0.26649	0.416651	1	88	61	17395	0.0113636	0.00350675	0.0163934	0.00505892	Novel Fusion Transcripts	Zfp106
MP:0001573	abnormal circulating alanine transaminase level	0.266721	0.416673	2	88	199	17395	0.0227273	0.0114401	0.0100503	0.00505892	Novel Fusion Transcripts	Hmox1,Pla2g16
MP:0013657	abnormal blood cell morphology	0.266921	0.416673	13	88	2111	17395	0.147727	0.121357	0.00615822	0.00505892	Novel Fusion Transcripts	Chd4,Col4a1,Col4a5,Copg1,Dkk3,Hmox1,Hnrnpl,Lgmn,Ppp5c,Shc1,Slc38a10,Sparc,Zfp106
MP:0002727	decreased circulating insulin level	0.267555	0.417335	3	88	355	17395	0.0340909	0.0204082	0.0084507	0.00505892	Novel Fusion Transcripts	Ank2,Hmgn3,Pax6
MP:0002151	abnormal neural tube morphology	0.268081	0.417829	4	88	519	17395	0.0454545	0.0298362	0.00770713	0.00505892	Novel Fusion Transcripts	Hipk2,Plxnb2,Slc25a3,Vit
MP:0003049	abnormal lumbar vertebrae morphology	0.268597	0.417981	2	88	200	17395	0.0227273	0.0114976	0.01	0.00505892	Novel Fusion Transcripts	Ppp5c,Rpl24
MP:0005331	insulin resistance	0.268597	0.417981	2	88	200	17395	0.0227273	0.0114976	0.01	0.00505892	Novel Fusion Transcripts	Ank2,Pla2g16
MP:0005388	respiratory system phenotype	0.268855	0.418056	10	88	1569	17395	0.113636	0.0901983	0.00637349	0.00505892	Novel Fusion Transcripts	Col4a1,Flna,H13,Hmox1,Ivns1abp,Mxra7,Pax6,Psap,Ssr3,Uchl1
MP:0001092	abnormal trigeminal ganglion morphology	0.270214	0.419841	1	88	62	17395	0.0113636	0.00356424	0.016129	0.00505892	Novel Fusion Transcripts	Hipk2
MP:0003229	abnormal vitelline vasculature morphology	0.270474	0.419918	2	88	201	17395	0.0227273	0.011555	0.00995025	0.00505892	Novel Fusion Transcripts	H13,Shc1
MP:0001393	ataxia	0.271667	0.421443	3	88	358	17395	0.0340909	0.0205806	0.00837989	0.00505892	Novel Fusion Transcripts	Psap,Shc1,Uchl1
MP:0004200	decreased fetal size	0.27235	0.421847	2	88	202	17395	0.0227273	0.0116125	0.00990099	0.00505892	Novel Fusion Transcripts	Pax6,Ssr3
MP:0008489	slow postnatal weight gain	0.27235	0.421847	2	88	202	17395	0.0227273	0.0116125	0.00990099	0.00505892	Novel Fusion Transcripts	Lgmn,Psap
MP:0004736	abnormal distortion product otoacoustic emission	0.273919	0.422963	1	88	63	17395	0.0113636	0.00362173	0.015873	0.00505892	Novel Fusion Transcripts	Psap
MP:0001727	abnormal embryo implantation	0.273919	0.422963	1	88	63	17395	0.0113636	0.00362173	0.015873	0.00505892	Novel Fusion Transcripts	Prmt1
MP:0003411	abnormal vein development	0.273919	0.422963	1	88	63	17395	0.0113636	0.00362173	0.015873	0.00505892	Novel Fusion Transcripts	H13
MP:0004191	neuronal intranuclear inclusions	0.273919	0.422963	1	88	63	17395	0.0113636	0.00362173	0.015873	0.00505892	Novel Fusion Transcripts	Psap
MP:0005094	abnormal T cell proliferation	0.274413	0.423242	3	88	360	17395	0.0340909	0.0206956	0.00833333	0.00505892	Novel Fusion Transcripts	Chd4,Hnrnpl,Nedd4
MP:0003861	abnormal nervous system development	0.274541	0.423242	8	88	1219	17395	0.0909091	0.0700776	0.00656276	0.00505892	Novel Fusion Transcripts	Ddb1,H13,Hipk2,Pax6,Plxnb2,Rpl24,Slc25a3,Vit
MP:0013325	abnormal male reproductive gland morphology	0.274736	0.423242	6	88	867	17395	0.0681818	0.0498419	0.00692042	0.00505892	Novel Fusion Transcripts	Dnaja1,Fus,Hmox1,Psap,Tdrd7,Tkt
MP:0005387	immune system phenotype	0.27542	0.423969	27	88	4756	17395	0.306818	0.273412	0.00567704	0.00505892	Novel Fusion Transcripts	Amer1,Bin1,Chd4,Clu,Col4a5,Col9a1,Dkk3,Ewsr1,Flna,Fus,H13,Hmox1,Hnrnpl,Lgmn,Mxra7,Nedd4,Nek9,Pax6,Pik3r4,Ppp5c,Psap,Shc1,Slc38a10,Sparc,Tdrd7,Trap1,Zfp106
MP:0006336	abnormal otoacoustic response	0.277605	0.426263	1	88	64	17395	0.0113636	0.00367922	0.015625	0.00505892	Novel Fusion Transcripts	Psap
MP:0006379	abnormal spermatocyte morphology	0.277605	0.426263	1	88	64	17395	0.0113636	0.00367922	0.015625	0.00505892	Novel Fusion Transcripts	Dnaja1
MP:0009431	decreased fetal weight	0.277605	0.426263	1	88	64	17395	0.0113636	0.00367922	0.015625	0.00505892	Novel Fusion Transcripts	Ssr3
MP:0003232	abnormal forebrain development	0.277979	0.426263	2	88	205	17395	0.0227273	0.011785	0.0097561	0.00505892	Novel Fusion Transcripts	H13,Pax6
MP:0009538	abnormal synapse morphology	0.277979	0.426263	2	88	205	17395	0.0227273	0.011785	0.0097561	0.00505892	Novel Fusion Transcripts	Nedd4,Uchl1
MP:0002102	abnormal ear morphology	0.279333	0.42801	4	88	529	17395	0.0454545	0.030411	0.00756144	0.00505892	Novel Fusion Transcripts	Col9a1,H13,Pax6,Psap
MP:0002586	abnormal platelet volume	0.281273	0.42872	1	88	65	17395	0.0113636	0.00373671	0.0153846	0.00505892	Novel Fusion Transcripts	Slc38a10
MP:0009289	decreased epididymal fat pad weight	0.281273	0.42872	1	88	65	17395	0.0113636	0.00373671	0.0153846	0.00505892	Novel Fusion Transcripts	Pla2g16
MP:0004985	decreased osteoclast cell number	0.281273	0.42872	1	88	65	17395	0.0113636	0.00373671	0.0153846	0.00505892	Novel Fusion Transcripts	Sparc
MP:0003339	decreased pancreatic beta cell number	0.281273	0.42872	1	88	65	17395	0.0113636	0.00373671	0.0153846	0.00505892	Novel Fusion Transcripts	Pax6
MP:0003333	liver fibrosis	0.281273	0.42872	1	88	65	17395	0.0113636	0.00373671	0.0153846	0.00505892	Novel Fusion Transcripts	Hmox1
MP:0002766	situs inversus	0.281273	0.42872	1	88	65	17395	0.0113636	0.00373671	0.0153846	0.00505892	Novel Fusion Transcripts	H13
MP:0003312	abnormal locomotor coordination	0.281724	0.42872	6	88	875	17395	0.0681818	0.0503018	0.00685714	0.00505892	Novel Fusion Transcripts	Capn3,Hipk2,Psap,Shc1,Uchl1,Zfp106
MP:0002896	abnormal bone mineralization	0.28173	0.42872	2	88	207	17395	0.0227273	0.0119	0.00966184	0.00505892	Novel Fusion Transcripts	Amer1,Slc38a10
MP:0013189	abnormal exploration in a new environment	0.28173	0.42872	2	88	207	17395	0.0227273	0.0119	0.00966184	0.00505892	Novel Fusion Transcripts	Arhgef9,Hipk2
MP:0000454	abnormal jaw morphology	0.283857	0.429971	4	88	533	17395	0.0454545	0.030641	0.00750469	0.00505892	Novel Fusion Transcripts	Hipk2,Pax6,Slc38a10,Sparc
MP:0002083	premature death	0.284483	0.429971	10	88	1593	17395	0.113636	0.091578	0.00627746	0.00505892	Novel Fusion Transcripts	Ank2,Col4a1,Col4a5,Flna,Fus,Hmox1,Pax6,Psap,Uchl1,Zfp106
MP:0003243	abnormal dopaminergic neuron morphology	0.284923	0.429971	1	88	66	17395	0.0113636	0.00379419	0.0151515	0.00505892	Novel Fusion Transcripts	Hipk2
MP:0010853	abnormal lung position or orientation	0.284923	0.429971	1	88	66	17395	0.0113636	0.00379419	0.0151515	0.00505892	Novel Fusion Transcripts	H13
MP:0005572	abnormal pulmonary respiratory rate	0.284923	0.429971	1	88	66	17395	0.0113636	0.00379419	0.0151515	0.00505892	Novel Fusion Transcripts	Mxra7
MP:0010055	abnormal sensory neuron physiology	0.284923	0.429971	1	88	66	17395	0.0113636	0.00379419	0.0151515	0.00505892	Novel Fusion Transcripts	Psap
MP:0000195	decreased circulating calcium level	0.284923	0.429971	1	88	66	17395	0.0113636	0.00379419	0.0151515	0.00505892	Novel Fusion Transcripts	Slc38a10
MP:0005655	increased aggression	0.284923	0.429971	1	88	66	17395	0.0113636	0.00379419	0.0151515	0.00505892	Novel Fusion Transcripts	Clu
MP:0009590	increased gonad tumor incidence	0.284923	0.429971	1	88	66	17395	0.0113636	0.00379419	0.0151515	0.00505892	Novel Fusion Transcripts	Bin1
MP:0002217	small lymph nodes	0.284923	0.429971	1	88	66	17395	0.0113636	0.00379419	0.0151515	0.00505892	Novel Fusion Transcripts	Chd4
MP:0004259	small placenta	0.284923	0.429971	1	88	66	17395	0.0113636	0.00379419	0.0151515	0.00505892	Novel Fusion Transcripts	Ssr3
MP:0004215	abnormal myocardial fiber physiology	0.287355	0.432506	2	88	210	17395	0.0227273	0.0120724	0.00952381	0.00505892	Novel Fusion Transcripts	Hmox1,Ivns1abp
MP:0003088	abnormal prepulse inhibition	0.287355	0.432506	2	88	210	17395	0.0227273	0.0120724	0.00952381	0.00505892	Novel Fusion Transcripts	Fus,Hmgn3
MP:0008273	abnormal intramembranous bone ossification	0.288554	0.432506	1	88	67	17395	0.0113636	0.00385168	0.0149254	0.00505892	Novel Fusion Transcripts	Amer1
MP:0005499	abnormal olfactory system morphology	0.288554	0.432506	1	88	67	17395	0.0113636	0.00385168	0.0149254	0.00505892	Novel Fusion Transcripts	Pax6
MP:0009887	abnormal palatal shelf fusion at midline	0.288554	0.432506	1	88	67	17395	0.0113636	0.00385168	0.0149254	0.00505892	Novel Fusion Transcripts	Flna
MP:0003395	abnormal subclavian artery morphology	0.288554	0.432506	1	88	67	17395	0.0113636	0.00385168	0.0149254	0.00505892	Novel Fusion Transcripts	H13
MP:0001683	absent mesoderm	0.288554	0.432506	1	88	67	17395	0.0113636	0.00385168	0.0149254	0.00505892	Novel Fusion Transcripts	Eif4g2
MP:0003419	delayed endochondral bone ossification	0.288554	0.432506	1	88	67	17395	0.0113636	0.00385168	0.0149254	0.00505892	Novel Fusion Transcripts	Amer1
MP:0004110	transposition of great arteries	0.288554	0.432506	1	88	67	17395	0.0113636	0.00385168	0.0149254	0.00505892	Novel Fusion Transcripts	H13
MP:0000550	abnormal forelimb morphology	0.289229	0.433191	2	88	211	17395	0.0227273	0.0121299	0.00947867	0.00505892	Novel Fusion Transcripts	Amer1,Sparc
MP:0011101	prenatal lethality, incomplete penetrance	0.290947	0.434656	3	88	372	17395	0.0340909	0.0213855	0.00806452	0.00505892	Novel Fusion Transcripts	Pax6,Psap,Shc1
MP:0000438	abnormal cranium morphology	0.291401	0.434656	6	88	886	17395	0.0681818	0.0509342	0.00677201	0.00505892	Novel Fusion Transcripts	Amer1,H13,Hipk2,Pax6,Slc38a10,Sparc
MP:0006082	CNS inflammation	0.292167	0.434656	1	88	68	17395	0.0113636	0.00390917	0.0147059	0.00505892	Novel Fusion Transcripts	Psap
MP:0004966	abnormal inner cell mass proliferation	0.292167	0.434656	1	88	68	17395	0.0113636	0.00390917	0.0147059	0.00505892	Novel Fusion Transcripts	Smarca5
MP:0008395	abnormal osteoblast differentiation	0.292167	0.434656	1	88	68	17395	0.0113636	0.00390917	0.0147059	0.00505892	Novel Fusion Transcripts	Amer1
MP:0008059	abnormal podocyte foot process morphology	0.292167	0.434656	1	88	68	17395	0.0113636	0.00390917	0.0147059	0.00505892	Novel Fusion Transcripts	Col4a5
MP:0002499	chronic inflammation	0.292167	0.434656	1	88	68	17395	0.0113636	0.00390917	0.0147059	0.00505892	Novel Fusion Transcripts	Hmox1
MP:0005564	increased hemoglobin content	0.292167	0.434656	1	88	68	17395	0.0113636	0.00390917	0.0147059	0.00505892	Novel Fusion Transcripts	Dkk3
MP:0003054	spina bifida	0.292167	0.434656	1	88	68	17395	0.0113636	0.00390917	0.0147059	0.00505892	Novel Fusion Transcripts	Plxnb2
MP:0008556	abnormal tumor necrosis factor secretion	0.294847	0.436424	2	88	214	17395	0.0227273	0.0123024	0.00934579	0.00505892	Novel Fusion Transcripts	Hmox1,Lgmn
MP:0005095	decreased T cell proliferation	0.294847	0.436424	2	88	214	17395	0.0227273	0.0123024	0.00934579	0.00505892	Novel Fusion Transcripts	Chd4,Nedd4
MP:0000284	double outlet right ventricle	0.294847	0.436424	2	88	214	17395	0.0227273	0.0123024	0.00934579	0.00505892	Novel Fusion Transcripts	Flna,H13
MP:0000150	abnormal rib morphology	0.295094	0.436424	3	88	375	17395	0.0340909	0.0215579	0.008	0.00505892	Novel Fusion Transcripts	H13,Ppp5c,Tcp11
MP:0004967	abnormal kidney epithelium morphology	0.295762	0.436424	1	88	69	17395	0.0113636	0.00396666	0.0144928	0.00505892	Novel Fusion Transcripts	Plxnb2
MP:0011425	abnormal kidney interstitium morphology	0.295762	0.436424	1	88	69	17395	0.0113636	0.00396666	0.0144928	0.00505892	Novel Fusion Transcripts	Lgmn
MP:0001007	abnormal sympathetic system morphology	0.295762	0.436424	1	88	69	17395	0.0113636	0.00396666	0.0144928	0.00505892	Novel Fusion Transcripts	H13
MP:0001391	abnormal tail movements	0.295762	0.436424	1	88	69	17395	0.0113636	0.00396666	0.0144928	0.00505892	Novel Fusion Transcripts	Psap
MP:0002966	decreased circulating alkaline phosphatase level	0.295762	0.436424	1	88	69	17395	0.0113636	0.00396666	0.0144928	0.00505892	Novel Fusion Transcripts	Slc38a10
MP:0002754	dilated heart right ventricle	0.295762	0.436424	1	88	69	17395	0.0113636	0.00396666	0.0144928	0.00505892	Novel Fusion Transcripts	Hmox1
MP:0002797	increased thigmotaxis	0.295762	0.436424	1	88	69	17395	0.0113636	0.00396666	0.0144928	0.00505892	Novel Fusion Transcripts	Arhgef9
MP:0000260	abnormal angiogenesis	0.299245	0.44105	3	88	378	17395	0.0340909	0.0217304	0.00793651	0.00505892	Novel Fusion Transcripts	Flna,H13,Shc1
MP:0002918	abnormal paired-pulse facilitation	0.299339	0.44105	1	88	70	17395	0.0113636	0.00402414	0.0142857	0.00505892	Novel Fusion Transcripts	Uchl1
MP:0005329	abnormal myocardium layer morphology	0.302062	0.44411	4	88	549	17395	0.0454545	0.0315608	0.00728597	0.00505892	Novel Fusion Transcripts	Bin1,Clu,Hmox1,Shc1
MP:0002784	abnormal Sertoli cell morphology	0.302898	0.44411	1	88	71	17395	0.0113636	0.00408163	0.0140845	0.00505892	Novel Fusion Transcripts	Dnaja1
MP:0010428	abnormal heart right ventricle outflow tract morphology	0.302898	0.44411	1	88	71	17395	0.0113636	0.00408163	0.0140845	0.00505892	Novel Fusion Transcripts	H13
MP:0012543	abnormal rostral neuropore morphology	0.302898	0.44411	1	88	71	17395	0.0113636	0.00408163	0.0140845	0.00505892	Novel Fusion Transcripts	Plxnb2
MP:0003329	amyloid beta deposits	0.302898	0.44411	1	88	71	17395	0.0113636	0.00408163	0.0140845	0.00505892	Novel Fusion Transcripts	Psap
MP:0000928	incomplete rostral neuropore closure	0.302898	0.44411	1	88	71	17395	0.0113636	0.00408163	0.0140845	0.00505892	Novel Fusion Transcripts	Plxnb2
MP:0011086	postnatal lethality, incomplete penetrance	0.302974	0.44411	5	88	723	17395	0.0568182	0.0415637	0.00691563	0.00505892	Novel Fusion Transcripts	Col4a1,Flna,Fus,Hmox1,Pax6
MP:0005023	abnormal wound healing	0.304199	0.445251	2	88	219	17395	0.0227273	0.0125898	0.00913242	0.00505892	Novel Fusion Transcripts	Col9a1,Sparc
MP:0000601	small liver	0.304199	0.445251	2	88	219	17395	0.0227273	0.0125898	0.00913242	0.00505892	Novel Fusion Transcripts	Psap,Tkt
MP:0002116	abnormal craniofacial bone morphology	0.305604	0.446564	6	88	902	17395	0.0681818	0.051854	0.00665188	0.00505892	Novel Fusion Transcripts	Amer1,H13,Hipk2,Pax6,Slc38a10,Sparc
MP:0005105	abnormal middle ear ossicle morphology	0.306439	0.446564	1	88	72	17395	0.0113636	0.00413912	0.0138889	0.00505892	Novel Fusion Transcripts	H13
MP:0006094	increased fat cell size	0.306439	0.446564	1	88	72	17395	0.0113636	0.00413912	0.0138889	0.00505892	Novel Fusion Transcripts	Ank2
MP:0010279	increased gastrointestinal tumor incidence	0.306439	0.446564	1	88	72	17395	0.0113636	0.00413912	0.0138889	0.00505892	Novel Fusion Transcripts	Pax6
MP:0002953	thick ventricular wall	0.306439	0.446564	1	88	72	17395	0.0113636	0.00413912	0.0138889	0.00505892	Novel Fusion Transcripts	Bin1
MP:0010502	ventricle myocardium hypoplasia	0.306439	0.446564	1	88	72	17395	0.0113636	0.00413912	0.0138889	0.00505892	Novel Fusion Transcripts	Shc1
MP:0000972	abnormal mechanoreceptor morphology	0.307934	0.448109	2	88	221	17395	0.0227273	0.0127048	0.00904977	0.00505892	Novel Fusion Transcripts	Psap,Shc1
MP:0005266	abnormal metabolism	0.307949	0.448109	5	88	728	17395	0.0568182	0.0418511	0.00686813	0.00505892	Novel Fusion Transcripts	Cryba1,Fus,Hmox1,Pla2g16,Psap
MP:0002191	abnormal artery morphology	0.308927	0.448748	4	88	555	17395	0.0454545	0.0319057	0.00720721	0.00505892	Novel Fusion Transcripts	Flna,H13,Hmox1,Shc1
MP:0013330	abnormal male accessory sex gland morphology	0.3098	0.448748	2	88	222	17395	0.0227273	0.0127623	0.00900901	0.00505892	Novel Fusion Transcripts	Dnaja1,Psap
MP:0008989	abnormal liver sinusoid morphology	0.309962	0.448748	1	88	73	17395	0.0113636	0.00419661	0.0136986	0.00505892	Novel Fusion Transcripts	H13
MP:0004979	abnormal neuronal precursor cell number	0.309962	0.448748	1	88	73	17395	0.0113636	0.00419661	0.0136986	0.00505892	Novel Fusion Transcripts	Vit
MP:0005445	abnormal neurotransmitter secretion	0.309962	0.448748	1	88	73	17395	0.0113636	0.00419661	0.0136986	0.00505892	Novel Fusion Transcripts	Uchl1
MP:0002428	abnormal semicircular canal morphology	0.309962	0.448748	1	88	73	17395	0.0113636	0.00419661	0.0136986	0.00505892	Novel Fusion Transcripts	H13
MP:0002642	anisocytosis	0.309962	0.448748	1	88	73	17395	0.0113636	0.00419661	0.0136986	0.00505892	Novel Fusion Transcripts	Hmox1
MP:0010545	abnormal heart layer morphology	0.31122	0.450242	4	88	557	17395	0.0454545	0.0320207	0.00718133	0.00505892	Novel Fusion Transcripts	Bin1,Clu,Hmox1,Shc1
MP:0000738	impaired muscle contractility	0.311718	0.450636	3	88	387	17395	0.0340909	0.0222478	0.00775194	0.00505892	Novel Fusion Transcripts	Clu,Ivns1abp,Shc1
MP:0001405	impaired coordination	0.312367	0.451247	4	88	558	17395	0.0454545	0.0320782	0.00716846	0.00505892	Novel Fusion Transcripts	Hipk2,Psap,Uchl1,Zfp106
MP:0005336	abnormal inguinal fat pad morphology	0.313468	0.451293	1	88	74	17395	0.0113636	0.0042541	0.0135135	0.00505892	Novel Fusion Transcripts	Pla2g16
MP:0005322	abnormal serotonin level	0.313468	0.451293	1	88	74	17395	0.0113636	0.0042541	0.0135135	0.00505892	Novel Fusion Transcripts	Gstm1
MP:0003204	decreased neuron apoptosis	0.313468	0.451293	1	88	74	17395	0.0113636	0.0042541	0.0135135	0.00505892	Novel Fusion Transcripts	Hipk2
MP:0002410	decreased susceptibility to viral infection	0.313468	0.451293	1	88	74	17395	0.0113636	0.0042541	0.0135135	0.00505892	Novel Fusion Transcripts	Hmox1
MP:0003169	abnormal scala media morphology	0.31353	0.451293	2	88	224	17395	0.0227273	0.0128773	0.00892857	0.00505892	Novel Fusion Transcripts	Col9a1,Psap
MP:0004426	abnormal cochlear labyrinth morphology	0.315393	0.453648	2	88	225	17395	0.0227273	0.0129348	0.00888889	0.00505892	Novel Fusion Transcripts	Col9a1,Psap
MP:0009940	abnormal hippocampus pyramidal cell morphology	0.316956	0.454584	1	88	75	17395	0.0113636	0.00431158	0.0133333	0.00505892	Novel Fusion Transcripts	Fus
MP:0002945	abnormal inhibitory postsynaptic currents	0.316956	0.454584	1	88	75	17395	0.0113636	0.00431158	0.0133333	0.00505892	Novel Fusion Transcripts	Arhgef9
MP:0009333	abnormal splenocyte physiology	0.316956	0.454584	1	88	75	17395	0.0113636	0.00431158	0.0133333	0.00505892	Novel Fusion Transcripts	Hmox1
MP:0008688	decreased interleukin-2 secretion	0.316956	0.454584	1	88	75	17395	0.0113636	0.00431158	0.0133333	0.00505892	Novel Fusion Transcripts	Nedd4
MP:0001324	abnormal eye pigmentation	0.317255	0.454687	2	88	226	17395	0.0227273	0.0129922	0.00884956	0.00505892	Novel Fusion Transcripts	Cryba1,Pax6
MP:0001914	hemorrhage	0.319257	0.455956	4	88	564	17395	0.0454545	0.0324231	0.0070922	0.00505892	Novel Fusion Transcripts	Col4a1,Ddb1,Flna,Nedd4
MP:0009205	abnormal internal male genitalia morphology	0.319938	0.455956	6	88	918	17395	0.0681818	0.0527738	0.00653595	0.00505892	Novel Fusion Transcripts	Dnaja1,Fus,Hmox1,Psap,Tdrd7,Tkt
MP:0004891	abnormal adiponectin level	0.320426	0.455956	1	88	76	17395	0.0113636	0.00436907	0.0131579	0.00505892	Novel Fusion Transcripts	Pla2g16
MP:0012542	abnormal neuropore morphology	0.320426	0.455956	1	88	76	17395	0.0113636	0.00436907	0.0131579	0.00505892	Novel Fusion Transcripts	Plxnb2
MP:0004067	abnormal trabecula carnea morphology	0.320426	0.455956	1	88	76	17395	0.0113636	0.00436907	0.0131579	0.00505892	Novel Fusion Transcripts	Shc1
MP:0001613	abnormal vasodilation	0.320426	0.455956	1	88	76	17395	0.0113636	0.00436907	0.0131579	0.00505892	Novel Fusion Transcripts	Shc1
MP:0008083	decreased single-positive T cell number	0.320426	0.455956	1	88	76	17395	0.0113636	0.00436907	0.0131579	0.00505892	Novel Fusion Transcripts	Shc1
MP:0009786	decreased susceptibility to infection induced morbidity/mortality	0.320426	0.455956	1	88	76	17395	0.0113636	0.00436907	0.0131579	0.00505892	Novel Fusion Transcripts	Hmox1
MP:0003008	enhanced long term potentiation	0.320426	0.455956	1	88	76	17395	0.0113636	0.00436907	0.0131579	0.00505892	Novel Fusion Transcripts	Arhgef9
MP:0005408	hypopigmentation	0.320426	0.455956	1	88	76	17395	0.0113636	0.00436907	0.0131579	0.00505892	Novel Fusion Transcripts	Pax6
MP:0008987	abnormal liver lobule morphology	0.320976	0.456413	2	88	228	17395	0.0227273	0.0131072	0.00877193	0.00505892	Novel Fusion Transcripts	H13,Psap
MP:0001944	abnormal pancreas morphology	0.321433	0.456738	3	88	394	17395	0.0340909	0.0226502	0.00761421	0.00505892	Novel Fusion Transcripts	H13,Pax6,Trap1
MP:0000807	abnormal hippocampus morphology	0.322822	0.458384	3	88	395	17395	0.0340909	0.0227077	0.00759494	0.00505892	Novel Fusion Transcripts	Col4a1,Fus,Psap
MP:0005403	abnormal nerve conduction	0.323879	0.459232	1	88	77	17395	0.0113636	0.00442656	0.012987	0.00505892	Novel Fusion Transcripts	Shc1
MP:0003606	kidney failure	0.323879	0.459232	1	88	77	17395	0.0113636	0.00442656	0.012987	0.00505892	Novel Fusion Transcripts	Hmox1
MP:0008195	abnormal professional antigen presenting cell morphology	0.325755	0.461563	7	88	1105	17395	0.0795455	0.063524	0.00633484	0.00505892	Novel Fusion Transcripts	Fus,Hmox1,Nedd4,Nek9,Psap,Sparc,Zfp106
MP:0013754	abnormal ocular surface morphology	0.327315	0.463116	1	88	78	17395	0.0113636	0.00448405	0.0128205	0.00505892	Novel Fusion Transcripts	Pax6
MP:0005423	abnormal somatic nervous system physiology	0.327315	0.463116	1	88	78	17395	0.0113636	0.00448405	0.0128205	0.00505892	Novel Fusion Transcripts	Psap
MP:0001560	abnormal circulating insulin level	0.329618	0.46433	4	88	573	17395	0.0454545	0.0329405	0.0069808	0.00505892	Novel Fusion Transcripts	Ank2,Hmgn3,Pax6,Pla2g16
MP:0008898	abnormal acrosome morphology	0.330733	0.46433	1	88	79	17395	0.0113636	0.00454153	0.0126582	0.00505892	Novel Fusion Transcripts	Osbp2
MP:0002729	abnormal inner ear canal morphology	0.330733	0.46433	1	88	79	17395	0.0113636	0.00454153	0.0126582	0.00505892	Novel Fusion Transcripts	H13
MP:0010955	abnormal respiratory electron transport chain	0.330733	0.46433	1	88	79	17395	0.0113636	0.00454153	0.0126582	0.00505892	Novel Fusion Transcripts	Zfp106
MP:0000613	abnormal salivary gland morphology	0.330733	0.46433	1	88	79	17395	0.0113636	0.00454153	0.0126582	0.00505892	Novel Fusion Transcripts	Pax6
MP:0004404	cochlear outer hair cell degeneration	0.330733	0.46433	1	88	79	17395	0.0113636	0.00454153	0.0126582	0.00505892	Novel Fusion Transcripts	Psap
MP:0008497	decreased IgG2b level	0.330733	0.46433	1	88	79	17395	0.0113636	0.00454153	0.0126582	0.00505892	Novel Fusion Transcripts	Nedd4
MP:0000880	decreased Purkinje cell number	0.330733	0.46433	1	88	79	17395	0.0113636	0.00454153	0.0126582	0.00505892	Novel Fusion Transcripts	Psap
MP:0002942	decreased circulating alanine transaminase level	0.330733	0.46433	1	88	79	17395	0.0113636	0.00454153	0.0126582	0.00505892	Novel Fusion Transcripts	Hmox1
MP:0002192	hydrops fetalis	0.330733	0.46433	1	88	79	17395	0.0113636	0.00454153	0.0126582	0.00505892	Novel Fusion Transcripts	Ewsr1
MP:0010875	increased bone volume	0.330733	0.46433	1	88	79	17395	0.0113636	0.00454153	0.0126582	0.00505892	Novel Fusion Transcripts	Amer1
MP:0000801	abnormal temporal lobe morphology	0.331154	0.464594	3	88	401	17395	0.0340909	0.0230526	0.0074813	0.00505892	Novel Fusion Transcripts	Col4a1,Fus,Psap
MP:0001575	cyanosis	0.332111	0.465608	2	88	234	17395	0.0227273	0.0134521	0.00854701	0.00505892	Novel Fusion Transcripts	Amer1,Flna
MP:0009389	abnormal extracutaneous pigmentation	0.333962	0.467133	2	88	235	17395	0.0227273	0.0135096	0.00851064	0.00505892	Novel Fusion Transcripts	Cryba1,Pax6
MP:0002279	abnormal diaphragm morphology	0.334135	0.467133	1	88	80	17395	0.0113636	0.00459902	0.0125	0.00505892	Novel Fusion Transcripts	Capn3
MP:0008737	abnormal spleen physiology	0.334135	0.467133	1	88	80	17395	0.0113636	0.00459902	0.0125	0.00505892	Novel Fusion Transcripts	Hmox1
MP:0000681	abnormal thyroid gland morphology	0.334135	0.467133	1	88	80	17395	0.0113636	0.00459902	0.0125	0.00505892	Novel Fusion Transcripts	H13
MP:0010630	abnormal cardiac muscle tissue morphology	0.33532	0.468462	3	88	404	17395	0.0340909	0.0232251	0.00742574	0.00505892	Novel Fusion Transcripts	Bin1,Clu,Shc1
MP:0004130	abnormal muscle cell glucose uptake	0.337519	0.470545	1	88	81	17395	0.0113636	0.00465651	0.0123457	0.00505892	Novel Fusion Transcripts	Ank2
MP:0009132	abnormal white fat cell size	0.337519	0.470545	1	88	81	17395	0.0113636	0.00465651	0.0123457	0.00505892	Novel Fusion Transcripts	Pla2g16
MP:0005602	decreased angiogenesis	0.337519	0.470545	1	88	81	17395	0.0113636	0.00465651	0.0123457	0.00505892	Novel Fusion Transcripts	Shc1
MP:0001790	abnormal immune system physiology	0.340693	0.473584	18	88	3183	17395	0.204545	0.182984	0.00565504	0.00505892	Novel Fusion Transcripts	Bin1,Chd4,Clu,Col4a5,Col9a1,Dkk3,Fus,H13,Hmox1,Hnrnpl,Lgmn,Nedd4,Pax6,Pik3r4,Psap,Sparc,Tdrd7,Trap1
MP:0000876	Purkinje cell degeneration	0.340886	0.473584	1	88	82	17395	0.0113636	0.004714	0.0121951	0.00505892	Novel Fusion Transcripts	Psap
MP:0004142	abnormal muscle tone	0.340886	0.473584	1	88	82	17395	0.0113636	0.004714	0.0121951	0.00505892	Novel Fusion Transcripts	Hipk2
MP:0000102	abnormal nasal bone morphology	0.340886	0.473584	1	88	82	17395	0.0113636	0.004714	0.0121951	0.00505892	Novel Fusion Transcripts	Pax6
MP:0002310	decreased susceptibility to hepatic steatosis	0.340886	0.473584	1	88	82	17395	0.0113636	0.004714	0.0121951	0.00505892	Novel Fusion Transcripts	Hmox1
MP:0001828	abnormal T cell activation	0.342262	0.474931	3	88	409	17395	0.0340909	0.0235125	0.00733496	0.00505892	Novel Fusion Transcripts	Chd4,Hnrnpl,Nedd4
MP:0008986	abnormal liver parenchyma morphology	0.343195	0.474931	2	88	240	17395	0.0227273	0.0137971	0.00833333	0.00505892	Novel Fusion Transcripts	H13,Psap
MP:0011497	abnormal glomerular capsule visceral layer morphology	0.344236	0.474931	1	88	83	17395	0.0113636	0.00477149	0.0120482	0.00505892	Novel Fusion Transcripts	Col4a5
MP:0002718	abnormal inner cell mass morphology	0.344236	0.474931	1	88	83	17395	0.0113636	0.00477149	0.0120482	0.00505892	Novel Fusion Transcripts	Smarca5
MP:0012057	abnormal mural trophectoderm morphology	0.344236	0.474931	1	88	83	17395	0.0113636	0.00477149	0.0120482	0.00505892	Novel Fusion Transcripts	Lamb1
MP:0008803	abnormal placental labyrinth vasculature morphology	0.344236	0.474931	1	88	83	17395	0.0113636	0.00477149	0.0120482	0.00505892	Novel Fusion Transcripts	Ssr3
MP:0005326	abnormal podocyte morphology	0.344236	0.474931	1	88	83	17395	0.0113636	0.00477149	0.0120482	0.00505892	Novel Fusion Transcripts	Col4a5
MP:0003051	curly tail	0.344236	0.474931	1	88	83	17395	0.0113636	0.00477149	0.0120482	0.00505892	Novel Fusion Transcripts	Plxnb2
MP:0004890	decreased energy expenditure	0.344236	0.474931	1	88	83	17395	0.0113636	0.00477149	0.0120482	0.00505892	Novel Fusion Transcripts	Ank2
MP:0000255	vasculature congestion	0.344236	0.474931	1	88	83	17395	0.0113636	0.00477149	0.0120482	0.00505892	Novel Fusion Transcripts	Shc1
MP:0002100	abnormal tooth morphology	0.345038	0.475708	2	88	241	17395	0.0227273	0.0138546	0.00829876	0.00505892	Novel Fusion Transcripts	Hipk2,Sparc
MP:0000031	abnormal cochlea morphology	0.346878	0.477549	2	88	242	17395	0.0227273	0.013912	0.00826446	0.00505892	Novel Fusion Transcripts	Col9a1,Psap
MP:0005578	teratozoospermia	0.346878	0.477549	2	88	242	17395	0.0227273	0.013912	0.00826446	0.00505892	Novel Fusion Transcripts	Herc4,Osbp2
MP:0010240	decreased skeletal muscle size	0.347569	0.477549	1	88	84	17395	0.0113636	0.00482897	0.0119048	0.00505892	Novel Fusion Transcripts	Zfp106
MP:0000242	impaired fertilization	0.347569	0.477549	1	88	84	17395	0.0113636	0.00482897	0.0119048	0.00505892	Novel Fusion Transcripts	Osbp2
MP:0013279	increased fasted circulating glucose level	0.347569	0.477549	1	88	84	17395	0.0113636	0.00482897	0.0119048	0.00505892	Novel Fusion Transcripts	Pla2g16
MP:0013202	abnormal cilium morphology	0.348717	0.478467	2	88	243	17395	0.0227273	0.0139695	0.00823045	0.00505892	Novel Fusion Transcripts	Herc4,Osbp2
MP:0011099	lethality throughout fetal growth and development, complete penetrance	0.348717	0.478467	2	88	243	17395	0.0227273	0.0139695	0.00823045	0.00505892	Novel Fusion Transcripts	Col4a1,Flna
MP:0000691	enlarged spleen	0.349244	0.478861	4	88	590	17395	0.0454545	0.0339178	0.00677966	0.00505892	Novel Fusion Transcripts	Hmox1,Lgmn,Ppp5c,Trap1
MP:0003953	abnormal hormone level	0.349866	0.479384	7	88	1134	17395	0.0795455	0.0651911	0.00617284	0.00505892	Novel Fusion Transcripts	Ank2,Dkk3,Gstm1,Hmgn3,Pax6,Pla2g16,Psap
MP:0008656	abnormal interleukin-1 beta secretion	0.350886	0.479464	1	88	85	17395	0.0113636	0.00488646	0.0117647	0.00505892	Novel Fusion Transcripts	Hmox1
MP:0005269	abnormal occipital bone morphology	0.350886	0.479464	1	88	85	17395	0.0113636	0.00488646	0.0117647	0.00505892	Novel Fusion Transcripts	H13
MP:0002608	increased hematocrit	0.350886	0.479464	1	88	85	17395	0.0113636	0.00488646	0.0117647	0.00505892	Novel Fusion Transcripts	Dkk3
MP:0004799	increased susceptibility to experimental autoimmune encephalomyelitis	0.350886	0.479464	1	88	85	17395	0.0113636	0.00488646	0.0117647	0.00505892	Novel Fusion Transcripts	Hmox1
MP:0000857	abnormal cerebellar foliation	0.354186	0.481716	1	88	86	17395	0.0113636	0.00494395	0.0116279	0.00505892	Novel Fusion Transcripts	Plxnb2
MP:0004926	abnormal epididymis size	0.354186	0.481716	1	88	86	17395	0.0113636	0.00494395	0.0116279	0.00505892	Novel Fusion Transcripts	Psap
MP:0013545	cleft hard palate	0.354186	0.481716	1	88	86	17395	0.0113636	0.00494395	0.0116279	0.00505892	Novel Fusion Transcripts	Flna
MP:0004647	decreased lumbar vertebrae number	0.354186	0.481716	1	88	86	17395	0.0113636	0.00494395	0.0116279	0.00505892	Novel Fusion Transcripts	Ppp5c
MP:0010420	muscular ventricular septal defect	0.354186	0.481716	1	88	86	17395	0.0113636	0.00494395	0.0116279	0.00505892	Novel Fusion Transcripts	H13
MP:0010500	myocardium hypoplasia	0.354186	0.481716	1	88	86	17395	0.0113636	0.00494395	0.0116279	0.00505892	Novel Fusion Transcripts	Shc1
MP:0005265	abnormal blood urea nitrogen level	0.354224	0.481716	2	88	246	17395	0.0227273	0.014142	0.00813008	0.00505892	Novel Fusion Transcripts	Col4a5,Hmox1
MP:0008037	abnormal T cell morphology	0.355722	0.483424	7	88	1141	17395	0.0795455	0.0655936	0.00613497	0.00505892	Novel Fusion Transcripts	Chd4,H13,Hmox1,Hnrnpl,Nedd4,Ppp5c,Shc1
MP:0004508	abnormal pectoral girdle bone morphology	0.356056	0.483449	2	88	247	17395	0.0227273	0.0141995	0.00809717	0.00505892	Novel Fusion Transcripts	Amer1,Flna
MP:0000913	abnormal brain development	0.356226	0.483449	5	88	776	17395	0.0568182	0.0446105	0.0064433	0.00505892	Novel Fusion Transcripts	Ddb1,H13,Pax6,Plxnb2,Rpl24
MP:0001726	abnormal allantois morphology	0.357469	0.483557	1	88	87	17395	0.0113636	0.00500144	0.0114943	0.00505892	Novel Fusion Transcripts	Slc25a3
MP:0004950	abnormal brain vasculature morphology	0.357469	0.483557	1	88	87	17395	0.0113636	0.00500144	0.0114943	0.00505892	Novel Fusion Transcripts	H13
MP:0000480	increased rib number	0.357469	0.483557	1	88	87	17395	0.0113636	0.00500144	0.0114943	0.00505892	Novel Fusion Transcripts	Tcp11
MP:0005505	thrombocytosis	0.357469	0.483557	1	88	87	17395	0.0113636	0.00500144	0.0114943	0.00505892	Novel Fusion Transcripts	Copg1
MP:0000745	tremors	0.357517	0.483557	3	88	420	17395	0.0340909	0.0241449	0.00714286	0.00505892	Novel Fusion Transcripts	Psap,Uchl1,Zfp106
MP:0014012	abnormal cranial blood vasculature morphology	0.360736	0.486591	1	88	88	17395	0.0113636	0.00505892	0.0113636	0.00505892	Novel Fusion Transcripts	H13
MP:0010498	abnormal interventricular septum muscular part morphology	0.360736	0.486591	1	88	88	17395	0.0113636	0.00505892	0.0113636	0.00505892	Novel Fusion Transcripts	H13
MP:0010292	increased alimentary system tumor incidence	0.360736	0.486591	1	88	88	17395	0.0113636	0.00505892	0.0113636	0.00505892	Novel Fusion Transcripts	Pax6
MP:0003917	increased kidney weight	0.360736	0.486591	1	88	88	17395	0.0113636	0.00505892	0.0113636	0.00505892	Novel Fusion Transcripts	Hipk2
MP:0005274	abnormal viscerocranium morphology	0.363119	0.488334	4	88	602	17395	0.0454545	0.0346076	0.00664452	0.00505892	Novel Fusion Transcripts	Hipk2,Pax6,Slc38a10,Sparc
MP:0020180	abnormal IgM level	0.363367	0.488334	2	88	251	17395	0.0227273	0.0144294	0.00796813	0.00505892	Novel Fusion Transcripts	Dkk3,Nedd4
MP:0010911	abnormal pulmonary acinus morphology	0.363367	0.488334	2	88	251	17395	0.0227273	0.0144294	0.00796813	0.00505892	Novel Fusion Transcripts	Flna,Ssr3
MP:0001778	abnormal brown adipose tissue amount	0.363987	0.488334	1	88	89	17395	0.0113636	0.00511641	0.011236	0.00505892	Novel Fusion Transcripts	Amer1
MP:0003871	abnormal myelin sheath morphology	0.363987	0.488334	1	88	89	17395	0.0113636	0.00511641	0.011236	0.00505892	Novel Fusion Transcripts	Psap
MP:0001158	abnormal prostate gland morphology	0.363987	0.488334	1	88	89	17395	0.0113636	0.00511641	0.011236	0.00505892	Novel Fusion Transcripts	Psap
MP:0009356	decreased liver triglyceride level	0.363987	0.488334	1	88	89	17395	0.0113636	0.00511641	0.011236	0.00505892	Novel Fusion Transcripts	Pla2g16
MP:0001722	pale yolk sac	0.363987	0.488334	1	88	89	17395	0.0113636	0.00511641	0.011236	0.00505892	Novel Fusion Transcripts	Shc1
MP:0000443	abnormal snout morphology	0.36519	0.489619	2	88	252	17395	0.0227273	0.0144869	0.00793651	0.00505892	Novel Fusion Transcripts	Hipk2,Pax6
MP:0002745	abnormal atrioventricular valve morphology	0.367221	0.491681	1	88	90	17395	0.0113636	0.0051739	0.0111111	0.00505892	Novel Fusion Transcripts	Flna
MP:0000552	abnormal radius morphology	0.367221	0.491681	1	88	90	17395	0.0113636	0.0051739	0.0111111	0.00505892	Novel Fusion Transcripts	Amer1
MP:0001732	postnatal growth retardation	0.368991	0.49372	6	88	972	17395	0.0681818	0.0558781	0.00617284	0.00505892	Novel Fusion Transcripts	Dnaja1,Fus,Lgmn,Pax6,Psap,Tkt
MP:0003257	abnormal abdominal wall morphology	0.370439	0.49494	1	88	91	17395	0.0113636	0.00523139	0.010989	0.00505892	Novel Fusion Transcripts	Flna
MP:0008284	abnormal hippocampus pyramidal cell layer	0.370439	0.49494	1	88	91	17395	0.0113636	0.00523139	0.010989	0.00505892	Novel Fusion Transcripts	Fus
MP:0001413	abnormal response to new environment	0.370647	0.49494	2	88	255	17395	0.0227273	0.0146594	0.00784314	0.00505892	Novel Fusion Transcripts	Arhgef9,Hipk2
MP:0000187	abnormal triglyceride level	0.371212	0.495363	4	88	609	17395	0.0454545	0.0350101	0.00656814	0.00505892	Novel Fusion Transcripts	Dnaja1,Pla2g16,Ppp5c,Slc38a10
MP:0002628	hepatic steatosis	0.372462	0.49661	2	88	256	17395	0.0227273	0.0147169	0.0078125	0.00505892	Novel Fusion Transcripts	Ank2,Pla2g16
MP:0010435	abnormal heart atrium and ventricle connection	0.37364	0.49661	1	88	92	17395	0.0113636	0.00528888	0.0108696	0.00505892	Novel Fusion Transcripts	Flna
MP:0002566	abnormal sexual interaction	0.37364	0.49661	1	88	92	17395	0.0113636	0.00528888	0.0108696	0.00505892	Novel Fusion Transcripts	Tkt
MP:0000939	decreased motor neuron number	0.37364	0.49661	1	88	92	17395	0.0113636	0.00528888	0.0108696	0.00505892	Novel Fusion Transcripts	Vit
MP:0002640	reticulocytosis	0.37364	0.49661	1	88	92	17395	0.0113636	0.00528888	0.0108696	0.00505892	Novel Fusion Transcripts	Lgmn
MP:0002652	thin myocardium	0.37364	0.49661	1	88	92	17395	0.0113636	0.00528888	0.0108696	0.00505892	Novel Fusion Transcripts	Shc1
MP:0001876	decreased inflammatory response	0.374275	0.497123	2	88	257	17395	0.0227273	0.0147744	0.0077821	0.00505892	Novel Fusion Transcripts	Hmox1,Trap1
MP:0000166	abnormal chondrocyte morphology	0.376826	0.499904	1	88	93	17395	0.0113636	0.00534636	0.0107527	0.00505892	Novel Fusion Transcripts	Col9a1
MP:0002145	abnormal T cell differentiation	0.37687	0.499904	3	88	434	17395	0.0340909	0.0249497	0.00691244	0.00505892	Novel Fusion Transcripts	Chd4,Hnrnpl,Shc1
MP:0002207	abnormal long term potentiation	0.377895	0.499934	2	88	259	17395	0.0227273	0.0148893	0.00772201	0.00505892	Novel Fusion Transcripts	Arhgef9,Psap
MP:0000035	abnormal membranous labyrinth morphology	0.377895	0.499934	2	88	259	17395	0.0227273	0.0148893	0.00772201	0.00505892	Novel Fusion Transcripts	Col9a1,Psap
MP:0020167	abnormal vertical activity	0.377895	0.499934	2	88	259	17395	0.0227273	0.0148893	0.00772201	0.00505892	Novel Fusion Transcripts	Hdgf,Psap
MP:0006325	impaired hearing	0.377895	0.499934	2	88	259	17395	0.0227273	0.0148893	0.00772201	0.00505892	Novel Fusion Transcripts	Col9a1,Psap
MP:0005345	abnormal circulating corticosterone level	0.379995	0.501051	1	88	94	17395	0.0113636	0.00540385	0.0106383	0.00505892	Novel Fusion Transcripts	Hmgn3
MP:0008650	abnormal interleukin-1 secretion	0.379995	0.501051	1	88	94	17395	0.0113636	0.00540385	0.0106383	0.00505892	Novel Fusion Transcripts	Hmox1
MP:0013544	abnormal merocrine gland morphology	0.379995	0.501051	1	88	94	17395	0.0113636	0.00540385	0.0106383	0.00505892	Novel Fusion Transcripts	Pax6
MP:0005118	decreased circulating pituitary hormone level	0.379995	0.501051	1	88	94	17395	0.0113636	0.00540385	0.0106383	0.00505892	Novel Fusion Transcripts	Pax6
MP:0001654	hepatic necrosis	0.379995	0.501051	1	88	94	17395	0.0113636	0.00540385	0.0106383	0.00505892	Novel Fusion Transcripts	Flna
MP:0002006	neoplasm	0.380959	0.50199	8	88	1358	17395	0.0909091	0.0780684	0.00589102	0.00505892	Novel Fusion Transcripts	Bin1,Ewsr1,H13,Pax6,Ppp5c,Smarca5,Sparc,Trap1
MP:0005584	abnormal enzyme/coenzyme activity	0.381507	0.502049	2	88	261	17395	0.0227273	0.0150043	0.00766284	0.00505892	Novel Fusion Transcripts	Cryba1,Psap
MP:0012431	increased lymphoma incidence	0.381507	0.502049	2	88	261	17395	0.0227273	0.0150043	0.00766284	0.00505892	Novel Fusion Transcripts	Ewsr1,Ppp5c
MP:0000604	amyloidosis	0.383149	0.503877	1	88	95	17395	0.0113636	0.00546134	0.0105263	0.00505892	Novel Fusion Transcripts	Psap
MP:0010899	abnormal pulmonary alveolar system morphology	0.38511	0.505008	2	88	263	17395	0.0227273	0.0151193	0.00760456	0.00505892	Novel Fusion Transcripts	Flna,Ssr3
MP:0009964	abnormal cerebellum lobule morphology	0.386287	0.505008	1	88	96	17395	0.0113636	0.00551883	0.0104167	0.00505892	Novel Fusion Transcripts	Plxnb2
MP:0002668	abnormal circulating potassium level	0.386287	0.505008	1	88	96	17395	0.0113636	0.00551883	0.0104167	0.00505892	Novel Fusion Transcripts	Slc38a10
MP:0001898	abnormal long term depression	0.386287	0.505008	1	88	96	17395	0.0113636	0.00551883	0.0104167	0.00505892	Novel Fusion Transcripts	Arhgef9
MP:0009458	abnormal skeletal muscle size	0.386287	0.505008	1	88	96	17395	0.0113636	0.00551883	0.0104167	0.00505892	Novel Fusion Transcripts	Zfp106
MP:0004077	abnormal striatum morphology	0.386287	0.505008	1	88	96	17395	0.0113636	0.00551883	0.0104167	0.00505892	Novel Fusion Transcripts	Plxnb2
MP:0005108	abnormal ulna morphology	0.386287	0.505008	1	88	96	17395	0.0113636	0.00551883	0.0104167	0.00505892	Novel Fusion Transcripts	Amer1
MP:0009747	impaired behavioral response to xenobiotic	0.386287	0.505008	1	88	96	17395	0.0113636	0.00551883	0.0104167	0.00505892	Novel Fusion Transcripts	Hipk2
MP:0001154	seminiferous tubule degeneration	0.386287	0.505008	1	88	96	17395	0.0113636	0.00551883	0.0104167	0.00505892	Novel Fusion Transcripts	Dnaja1
MP:0002687	oligozoospermia	0.386908	0.505489	2	88	264	17395	0.0227273	0.0151768	0.00757576	0.00505892	Novel Fusion Transcripts	Dnaja1,Osbp2
MP:0002572	abnormal emotion/affect behavior	0.38867	0.506434	5	88	808	17395	0.0568182	0.0464501	0.00618812	0.00505892	Novel Fusion Transcripts	Arhgef9,Clu,Hipk2,Psap,Uchl1
MP:0008932	abnormal embryonic tissue physiology	0.388704	0.506434	2	88	265	17395	0.0227273	0.0152343	0.00754717	0.00505892	Novel Fusion Transcripts	Amer1,Smarca5
MP:0003366	abnormal circulating glucocorticoid level	0.389409	0.506434	1	88	97	17395	0.0113636	0.00557632	0.0103093	0.00505892	Novel Fusion Transcripts	Hmgn3
MP:0005592	abnormal vascular smooth muscle morphology	0.389409	0.506434	1	88	97	17395	0.0113636	0.00557632	0.0103093	0.00505892	Novel Fusion Transcripts	Shc1
MP:0002871	albuminuria	0.389409	0.506434	1	88	97	17395	0.0113636	0.00557632	0.0103093	0.00505892	Novel Fusion Transcripts	Lgmn
MP:0004362	cochlear hair cell degeneration	0.389409	0.506434	1	88	97	17395	0.0113636	0.00557632	0.0103093	0.00505892	Novel Fusion Transcripts	Psap
MP:0008947	increased neuron number	0.389409	0.506434	1	88	97	17395	0.0113636	0.00557632	0.0103093	0.00505892	Novel Fusion Transcripts	Crybb2
MP:0001574	abnormal oxygen level	0.392289	0.509478	2	88	267	17395	0.0227273	0.0153492	0.00749064	0.00505892	Novel Fusion Transcripts	Amer1,Flna
MP:0004163	abnormal adenohypophysis morphology	0.392515	0.509478	1	88	98	17395	0.0113636	0.0056338	0.0102041	0.00505892	Novel Fusion Transcripts	H13
MP:0002633	persistent truncus arteriosis	0.392515	0.509478	1	88	98	17395	0.0113636	0.0056338	0.0102041	0.00505892	Novel Fusion Transcripts	Flna
MP:0010650	abnormal aorticopulmonary septum morphology	0.395605	0.512156	1	88	99	17395	0.0113636	0.00569129	0.010101	0.00505892	Novel Fusion Transcripts	Flna
MP:0004258	abnormal placenta size	0.395605	0.512156	1	88	99	17395	0.0113636	0.00569129	0.010101	0.00505892	Novel Fusion Transcripts	Ssr3
MP:0005103	abnormal retinal pigmentation	0.395605	0.512156	1	88	99	17395	0.0113636	0.00569129	0.010101	0.00505892	Novel Fusion Transcripts	Cryba1
MP:0010651	aorticopulmonary septal defect	0.395605	0.512156	1	88	99	17395	0.0113636	0.00569129	0.010101	0.00505892	Novel Fusion Transcripts	Flna
MP:0002163	abnormal gland morphology	0.398535	0.514468	14	88	2523	17395	0.159091	0.145042	0.00554895	0.00505892	Novel Fusion Transcripts	Bin1,Chd4,Dnaja1,Ewsr1,Fus,H13,Hmox1,Hnrnpl,Pax6,Psap,Shc1,Tdrd7,Tkt,Trap1
MP:0000049	abnormal middle ear morphology	0.398681	0.514468	1	88	100	17395	0.0113636	0.00574878	0.01	0.00505892	Novel Fusion Transcripts	H13
MP:0000968	abnormal sensory neuron innervation pattern	0.398681	0.514468	1	88	100	17395	0.0113636	0.00574878	0.01	0.00505892	Novel Fusion Transcripts	Psap
MP:0010403	atrial septal defect	0.398681	0.514468	1	88	100	17395	0.0113636	0.00574878	0.01	0.00505892	Novel Fusion Transcripts	Flna
MP:0008866	chromosomal instability	0.398681	0.514468	1	88	100	17395	0.0113636	0.00574878	0.01	0.00505892	Novel Fusion Transcripts	Fus
MP:0020202	abnormal macrophage cell number	0.399432	0.514771	2	88	271	17395	0.0227273	0.0155792	0.00738007	0.00505892	Novel Fusion Transcripts	Hmox1,Sparc
MP:0002833	increased heart weight	0.399432	0.514771	2	88	271	17395	0.0227273	0.0155792	0.00738007	0.00505892	Novel Fusion Transcripts	Amer1,Hmox1
MP:0004166	abnormal limbic system morphology	0.40022	0.515454	3	88	451	17395	0.0340909	0.025927	0.00665188	0.00505892	Novel Fusion Transcripts	Col4a1,Fus,Psap
MP:0006362	abnormal male germ cell morphology	0.401207	0.515747	4	88	635	17395	0.0454545	0.0365047	0.00629921	0.00505892	Novel Fusion Transcripts	Dnaja1,Herc4,Osbp2,Psap
MP:0009703	decreased birth body size	0.401211	0.515747	2	88	272	17395	0.0227273	0.0156367	0.00735294	0.00505892	Novel Fusion Transcripts	Hipk2,Pax6
MP:0011750	abnormal seminiferous tubule epithelium morphology	0.40174	0.515747	1	88	101	17395	0.0113636	0.00580627	0.00990099	0.00505892	Novel Fusion Transcripts	Dnaja1
MP:0001554	increased circulating free fatty acid level	0.40174	0.515747	1	88	101	17395	0.0113636	0.00580627	0.00990099	0.00505892	Novel Fusion Transcripts	Ank2
MP:0010418	perimembraneous ventricular septal defect	0.40174	0.515747	1	88	101	17395	0.0113636	0.00580627	0.00990099	0.00505892	Novel Fusion Transcripts	H13
MP:0005164	abnormal response to injury	0.402357	0.516003	4	88	636	17395	0.0454545	0.0365622	0.00628931	0.00505892	Novel Fusion Transcripts	Col9a1,Hmox1,Plxnb2,Sparc
MP:0013658	abnormal myeloid cell morphology	0.40283	0.516003	11	88	1956	17395	0.125	0.112446	0.00562372	0.00505892	Novel Fusion Transcripts	Col4a1,Col4a5,Copg1,Dkk3,Hmox1,Lgmn,Ppp5c,Psap,Slc38a10,Sparc,Zfp106
MP:0010094	abnormal chromosome stability	0.404784	0.516003	1	88	102	17395	0.0113636	0.00586375	0.00980392	0.00505892	Novel Fusion Transcripts	Fus
MP:0003963	abnormal corticosterone level	0.404784	0.516003	1	88	102	17395	0.0113636	0.00586375	0.00980392	0.00505892	Novel Fusion Transcripts	Hmgn3
MP:0008823	abnormal interventricular septum membranous part morphology	0.404784	0.516003	1	88	102	17395	0.0113636	0.00586375	0.00980392	0.00505892	Novel Fusion Transcripts	H13
MP:0000527	abnormal kidney development	0.404784	0.516003	1	88	102	17395	0.0113636	0.00586375	0.00980392	0.00505892	Novel Fusion Transcripts	Amer1
MP:0004753	abnormal miniature excitatory postsynaptic currents	0.404784	0.516003	1	88	102	17395	0.0113636	0.00586375	0.00980392	0.00505892	Novel Fusion Transcripts	Nedd4
MP:0001053	abnormal neuromuscular synapse morphology	0.404784	0.516003	1	88	102	17395	0.0113636	0.00586375	0.00980392	0.00505892	Novel Fusion Transcripts	Uchl1
MP:0005316	abnormal response to tactile stimuli	0.404784	0.516003	1	88	102	17395	0.0113636	0.00586375	0.00980392	0.00505892	Novel Fusion Transcripts	Slc38a10
MP:0011913	abnormal reticulocyte cell number	0.404784	0.516003	1	88	102	17395	0.0113636	0.00586375	0.00980392	0.00505892	Novel Fusion Transcripts	Lgmn
MP:0012079	abnormal spinal reflex	0.404784	0.516003	1	88	102	17395	0.0113636	0.00586375	0.00980392	0.00505892	Novel Fusion Transcripts	Slc38a10
MP:0009117	abnormal white fat cell morphology	0.407813	0.518835	1	88	103	17395	0.0113636	0.00592124	0.00970874	0.00505892	Novel Fusion Transcripts	Pla2g16
MP:0008498	decreased IgG3 level	0.407813	0.518835	1	88	103	17395	0.0113636	0.00592124	0.00970874	0.00505892	Novel Fusion Transcripts	Nedd4
MP:0010052	increased grip strength	0.407813	0.518835	1	88	103	17395	0.0113636	0.00592124	0.00970874	0.00505892	Novel Fusion Transcripts	Dnaja1
MP:0009701	abnormal birth body size	0.408306	0.518835	2	88	276	17395	0.0227273	0.0158666	0.00724638	0.00505892	Novel Fusion Transcripts	Hipk2,Pax6
MP:0000701	abnormal lymph node size	0.408306	0.518835	2	88	276	17395	0.0227273	0.0158666	0.00724638	0.00505892	Novel Fusion Transcripts	Chd4,Hmox1
MP:0010766	abnormal NK cell physiology	0.410827	0.521042	1	88	104	17395	0.0113636	0.00597873	0.00961538	0.00505892	Novel Fusion Transcripts	Lgmn
MP:0001051	abnormal somatic motor system morphology	0.410827	0.521042	1	88	104	17395	0.0113636	0.00597873	0.00961538	0.00505892	Novel Fusion Transcripts	Uchl1
MP:0001762	polyuria	0.410827	0.521042	1	88	104	17395	0.0113636	0.00597873	0.00961538	0.00505892	Novel Fusion Transcripts	Psap
MP:0002458	abnormal B cell number	0.411546	0.521622	4	88	644	17395	0.0454545	0.0370221	0.00621118	0.00505892	Novel Fusion Transcripts	Fus,Hmox1,Nedd4,Nek9
MP:0005418	abnormal circulating hormone level	0.412963	0.52219	6	88	1020	17395	0.0681818	0.0586375	0.00588235	0.00505892	Novel Fusion Transcripts	Ank2,Dkk3,Hmgn3,Pax6,Pla2g16,Psap
MP:0003105	abnormal heart atrium morphology	0.413601	0.52219	2	88	279	17395	0.0227273	0.0160391	0.00716846	0.00505892	Novel Fusion Transcripts	Flna,H13
MP:0001730	embryonic growth arrest	0.413601	0.52219	2	88	279	17395	0.0227273	0.0160391	0.00716846	0.00505892	Novel Fusion Transcripts	Prmt1,Smarca5
MP:0009820	abnormal liver vasculature morphology	0.413825	0.52219	1	88	105	17395	0.0113636	0.00603622	0.00952381	0.00505892	Novel Fusion Transcripts	H13
MP:0009345	abnormal trabecular bone thickness	0.413825	0.52219	1	88	105	17395	0.0113636	0.00603622	0.00952381	0.00505892	Novel Fusion Transcripts	Amer1
MP:0004644	increased vertebrae number	0.413825	0.52219	1	88	105	17395	0.0113636	0.00603622	0.00952381	0.00505892	Novel Fusion Transcripts	Rpl24
MP:0008569	lethality at weaning	0.413825	0.52219	1	88	105	17395	0.0113636	0.00603622	0.00952381	0.00505892	Novel Fusion Transcripts	Psap
MP:0008171	abnormal mature B cell morphology	0.414985	0.523322	4	88	647	17395	0.0454545	0.0371946	0.00618238	0.00505892	Novel Fusion Transcripts	Fus,Hmox1,Nedd4,Nek9
MP:0002551	abnormal blood coagulation	0.415361	0.523465	2	88	280	17395	0.0227273	0.0160966	0.00714286	0.00505892	Novel Fusion Transcripts	Flna,Hmox1
MP:0008079	decreased CD8-positive, alpha-beta T cell number	0.417119	0.525348	2	88	281	17395	0.0227273	0.0161541	0.00711744	0.00505892	Novel Fusion Transcripts	H13,Hnrnpl
MP:0000272	abnormal aorta morphology	0.418874	0.526893	2	88	282	17395	0.0227273	0.0162116	0.0070922	0.00505892	Novel Fusion Transcripts	Flna,H13
MP:0009676	abnormal hemostasis	0.418874	0.526893	2	88	282	17395	0.0227273	0.0162116	0.0070922	0.00505892	Novel Fusion Transcripts	Flna,Hmox1
MP:0002024	increased T cell derived lymphoma incidence	0.419777	0.527365	1	88	107	17395	0.0113636	0.00615119	0.00934579	0.00505892	Novel Fusion Transcripts	Ewsr1
MP:0000603	pale liver	0.419777	0.527365	1	88	107	17395	0.0113636	0.00615119	0.00934579	0.00505892	Novel Fusion Transcripts	Pla2g16
MP:0000653	abnormal sex gland morphology	0.420284	0.527669	6	88	1028	17395	0.0681818	0.0590974	0.00583658	0.00505892	Novel Fusion Transcripts	Dnaja1,Fus,Hmox1,Psap,Tdrd7,Tkt
MP:0000137	abnormal vertebrae morphology	0.420708	0.527869	4	88	652	17395	0.0454545	0.037482	0.00613497	0.00505892	Novel Fusion Transcripts	H13,Ppp5c,Rpl24,Slc25a3
MP:0003224	neuron degeneration	0.421986	0.528083	3	88	467	17395	0.0340909	0.0268468	0.00642398	0.00505892	Novel Fusion Transcripts	Psap,Uchl1,Zfp106
MP:0003698	abnormal male reproductive system physiology	0.422113	0.528083	6	88	1030	17395	0.0681818	0.0592124	0.00582524	0.00505892	Novel Fusion Transcripts	Dnaja1,Fus,H3f3b,Herc4,Osbp2,Tdrd7
MP:0001565	abnormal circulating phosphate level	0.422731	0.528083	1	88	108	17395	0.0113636	0.00620868	0.00925926	0.00505892	Novel Fusion Transcripts	Col4a5
MP:0002175	decreased brain weight	0.422731	0.528083	1	88	108	17395	0.0113636	0.00620868	0.00925926	0.00505892	Novel Fusion Transcripts	Tkt
MP:0010287	increased reproductive system tumor incidence	0.422731	0.528083	1	88	108	17395	0.0113636	0.00620868	0.00925926	0.00505892	Novel Fusion Transcripts	Bin1
MP:0010365	increased thymus tumor incidence	0.422731	0.528083	1	88	108	17395	0.0113636	0.00620868	0.00925926	0.00505892	Novel Fusion Transcripts	Ewsr1
MP:0002574	increased vertical activity	0.422731	0.528083	1	88	108	17395	0.0113636	0.00620868	0.00925926	0.00505892	Novel Fusion Transcripts	Psap
MP:0002064	seizures	0.423339	0.528511	3	88	468	17395	0.0340909	0.0269043	0.00641026	0.00505892	Novel Fusion Transcripts	Col4a1,Nid1,Psap
MP:0011098	embryonic lethality during organogenesis, complete penetrance	0.425278	0.530009	4	88	656	17395	0.0454545	0.037712	0.00609756	0.00505892	Novel Fusion Transcripts	Ddb1,Eif4g2,P4ha1,Shc1
MP:0002424	abnormal reticulocyte morphology	0.425669	0.530009	1	88	109	17395	0.0113636	0.00626617	0.00917431	0.00505892	Novel Fusion Transcripts	Lgmn
MP:0009655	abnormal secondary palate development	0.425669	0.530009	1	88	109	17395	0.0113636	0.00626617	0.00917431	0.00505892	Novel Fusion Transcripts	Flna
MP:0000278	abnormal myocardial fiber morphology	0.425866	0.530009	2	88	286	17395	0.0227273	0.0164415	0.00699301	0.00505892	Novel Fusion Transcripts	Bin1,Clu
MP:0011898	abnormal platelet cell number	0.425866	0.530009	2	88	286	17395	0.0227273	0.0164415	0.00699301	0.00505892	Novel Fusion Transcripts	Copg1,Slc38a10
MP:0010499	abnormal ventricle myocardium morphology	0.428593	0.532737	1	88	110	17395	0.0113636	0.00632366	0.00909091	0.00505892	Novel Fusion Transcripts	Shc1
MP:0000461	decreased presacral vertebrae number	0.428593	0.532737	1	88	110	17395	0.0113636	0.00632366	0.00909091	0.00505892	Novel Fusion Transcripts	Ppp5c
MP:0004901	decreased male germ cell number	0.430085	0.534259	3	88	473	17395	0.0340909	0.0271917	0.00634249	0.00505892	Novel Fusion Transcripts	Dnaja1,Osbp2,Psap
MP:0000074	abnormal neurocranium morphology	0.431083	0.534833	2	88	289	17395	0.0227273	0.016614	0.00692042	0.00505892	Novel Fusion Transcripts	Amer1,H13
MP:0008873	increased physiological sensitivity to xenobiotic	0.431083	0.534833	2	88	289	17395	0.0227273	0.016614	0.00692042	0.00505892	Novel Fusion Transcripts	Bin1,Ivns1abp
MP:0003036	vertebral transformation	0.431502	0.53502	1	88	111	17395	0.0113636	0.00638114	0.00900901	0.00505892	Novel Fusion Transcripts	Ppp5c
MP:0001781	abnormal white adipose tissue amount	0.432817	0.536316	2	88	290	17395	0.0227273	0.0166715	0.00689655	0.00505892	Novel Fusion Transcripts	Amer1,Tkt
MP:0005358	abnormal incisor morphology	0.434397	0.53694	1	88	112	17395	0.0113636	0.00643863	0.00892857	0.00505892	Novel Fusion Transcripts	Sparc
MP:0002746	abnormal semilunar valve morphology	0.434397	0.53694	1	88	112	17395	0.0113636	0.00643863	0.00892857	0.00505892	Novel Fusion Transcripts	H13
MP:0008081	abnormal single-positive T cell number	0.434397	0.53694	1	88	112	17395	0.0113636	0.00643863	0.00892857	0.00505892	Novel Fusion Transcripts	Shc1
MP:0001869	pancreas inflammation	0.434397	0.53694	1	88	112	17395	0.0113636	0.00643863	0.00892857	0.00505892	Novel Fusion Transcripts	Pax6
MP:0001731	abnormal postnatal growth	0.436722	0.539164	6	88	1046	17395	0.0681818	0.0601322	0.00573614	0.00505892	Novel Fusion Transcripts	Dnaja1,Fus,Lgmn,Pax6,Psap,Tkt
MP:0001776	abnormal circulating sodium level	0.437277	0.539164	1	88	113	17395	0.0113636	0.00649612	0.00884956	0.00505892	Novel Fusion Transcripts	Slc38a10
MP:0003690	abnormal glial cell physiology	0.437277	0.539164	1	88	113	17395	0.0113636	0.00649612	0.00884956	0.00505892	Novel Fusion Transcripts	Psap
MP:0010067	increased red blood cell distribution width	0.437277	0.539164	1	88	113	17395	0.0113636	0.00649612	0.00884956	0.00505892	Novel Fusion Transcripts	Hmox1
MP:0004852	decreased testis weight	0.438	0.539723	2	88	293	17395	0.0227273	0.0168439	0.00682594	0.00505892	Novel Fusion Transcripts	Psap,Tkt
MP:0005666	abnormal adipose tissue physiology	0.440142	0.540359	1	88	114	17395	0.0113636	0.00655361	0.00877193	0.00505892	Novel Fusion Transcripts	Ank2
MP:0002910	abnormal excitatory postsynaptic currents	0.440142	0.540359	1	88	114	17395	0.0113636	0.00655361	0.00877193	0.00505892	Novel Fusion Transcripts	Nedd4
MP:0009653	abnormal palate development	0.440142	0.540359	1	88	114	17395	0.0113636	0.00655361	0.00877193	0.00505892	Novel Fusion Transcripts	Flna
MP:0004133	heterotaxia	0.440142	0.540359	1	88	114	17395	0.0113636	0.00655361	0.00877193	0.00505892	Novel Fusion Transcripts	H13
MP:0001488	increased startle reflex	0.440142	0.540359	1	88	114	17395	0.0113636	0.00655361	0.00877193	0.00505892	Novel Fusion Transcripts	Dnaja1
MP:0005027	increased susceptibility to parasitic infection	0.440142	0.540359	1	88	114	17395	0.0113636	0.00655361	0.00877193	0.00505892	Novel Fusion Transcripts	Hmox1
MP:0013663	increased myeloid cell number	0.441442	0.541289	2	88	295	17395	0.0227273	0.0169589	0.00677966	0.00505892	Novel Fusion Transcripts	Copg1,Lgmn
MP:0001922	reduced male fertility	0.441442	0.541289	2	88	295	17395	0.0227273	0.0169589	0.00677966	0.00505892	Novel Fusion Transcripts	Dnaja1,Herc4
MP:0003884	decreased macrophage cell number	0.442993	0.542394	1	88	115	17395	0.0113636	0.0066111	0.00869565	0.00505892	Novel Fusion Transcripts	Sparc
MP:0002026	increased leukemia incidence	0.442993	0.542394	1	88	115	17395	0.0113636	0.0066111	0.00869565	0.00505892	Novel Fusion Transcripts	Ewsr1
MP:0010831	lethality, incomplete penetrance	0.443159	0.542394	2	88	296	17395	0.0227273	0.0170164	0.00675676	0.00505892	Novel Fusion Transcripts	H3f3b,Ppp5c
MP:0002061	abnormal aggression-related behavior	0.44583	0.54466	1	88	116	17395	0.0113636	0.00666858	0.00862069	0.00505892	Novel Fusion Transcripts	Clu
MP:0010224	abnormal heart ventricle outflow tract morphology	0.44583	0.54466	1	88	116	17395	0.0113636	0.00666858	0.00862069	0.00505892	Novel Fusion Transcripts	H13
MP:0003972	decreased pituitary hormone level	0.44583	0.54466	1	88	116	17395	0.0113636	0.00666858	0.00862069	0.00505892	Novel Fusion Transcripts	Pax6
MP:0000428	abnormal craniofacial morphology	0.447074	0.545846	8	88	1442	17395	0.0909091	0.0828974	0.00554785	0.00505892	Novel Fusion Transcripts	Amer1,Flna,H13,Hipk2,Pax6,Slc38a10,Sparc,Sumo1
MP:0008872	abnormal physiological response to xenobiotic	0.447995	0.54633	4	88	676	17395	0.0454545	0.0388617	0.00591716	0.00505892	Novel Fusion Transcripts	Ank2,Bin1,Gstm1,Ivns1abp
MP:0003743	abnormal facial morphology	0.448195	0.54633	5	88	867	17395	0.0568182	0.0498419	0.00576701	0.00505892	Novel Fusion Transcripts	Flna,Hipk2,Pax6,Sparc,Sumo1
MP:0011089	perinatal lethality, complete penetrance	0.448292	0.54633	2	88	299	17395	0.0227273	0.0171888	0.00668896	0.00505892	Novel Fusion Transcripts	Nedd4,Pax6
MP:0004393	abnormal cochlear inner hair cell morphology	0.45146	0.549476	1	88	118	17395	0.0113636	0.00678356	0.00847458	0.00505892	Novel Fusion Transcripts	Psap
MP:0010454	abnormal truncus arteriosus septation	0.45146	0.549476	1	88	118	17395	0.0113636	0.00678356	0.00847458	0.00505892	Novel Fusion Transcripts	Flna
MP:0010426	abnormal heart and great artery attachment	0.4517	0.549476	2	88	301	17395	0.0227273	0.0173038	0.00664452	0.00505892	Novel Fusion Transcripts	Flna,H13
MP:0006009	abnormal neuronal migration	0.454254	0.551574	1	88	119	17395	0.0113636	0.00684105	0.00840336	0.00505892	Novel Fusion Transcripts	Plxnb2
MP:0002828	abnormal renal glomerular capsule morphology	0.454254	0.551574	1	88	119	17395	0.0113636	0.00684105	0.00840336	0.00505892	Novel Fusion Transcripts	Col4a5
MP:0002411	decreased susceptibility to bacterial infection	0.454254	0.551574	1	88	119	17395	0.0113636	0.00684105	0.00840336	0.00505892	Novel Fusion Transcripts	Hmox1
MP:0000010	abnormal abdominal fat pad morphology	0.455096	0.551924	2	88	303	17395	0.0227273	0.0174188	0.00660066	0.00505892	Novel Fusion Transcripts	Ank2,Pla2g16
MP:0010425	abnormal heart and great vessel attachment	0.455096	0.551924	2	88	303	17395	0.0227273	0.0174188	0.00660066	0.00505892	Novel Fusion Transcripts	Flna,H13
MP:0008686	abnormal interleukin-2 secretion	0.457034	0.553602	1	88	120	17395	0.0113636	0.00689853	0.00833333	0.00505892	Novel Fusion Transcripts	Nedd4
MP:0011978	abnormal potassium ion homeostasis	0.457034	0.553602	1	88	120	17395	0.0113636	0.00689853	0.00833333	0.00505892	Novel Fusion Transcripts	Slc38a10
MP:0008248	abnormal mononuclear phagocyte morphology	0.459257	0.555603	4	88	686	17395	0.0454545	0.0394366	0.0058309	0.00505892	Novel Fusion Transcripts	Hmox1,Psap,Sparc,Zfp106
MP:0014141	abnormal mesoderm morphology	0.4598	0.555603	1	88	121	17395	0.0113636	0.00695602	0.00826446	0.00505892	Novel Fusion Transcripts	Eif4g2
MP:0005028	abnormal trophectoderm morphology	0.4598	0.555603	1	88	121	17395	0.0113636	0.00695602	0.00826446	0.00505892	Novel Fusion Transcripts	Lamb1
MP:0000343	altered response to myocardial infarction	0.4598	0.555603	1	88	121	17395	0.0113636	0.00695602	0.00826446	0.00505892	Novel Fusion Transcripts	Hmox1
MP:0005379	endocrine/exocrine gland phenotype	0.460112	0.555643	15	88	2820	17395	0.170455	0.162116	0.00531915	0.00505892	Novel Fusion Transcripts	Ank2,Bin1,Chd4,Dnaja1,Ewsr1,Fus,H13,Hmox1,Hnrnpl,Pax6,Psap,Shc1,Tdrd7,Tkt,Trap1
MP:0001925	male infertility	0.461501	0.556984	4	88	688	17395	0.0454545	0.0395516	0.00581395	0.00505892	Novel Fusion Transcripts	Fus,H3f3b,Osbp2,Tdrd7
MP:0005410	abnormal fertilization	0.462552	0.557578	1	88	122	17395	0.0113636	0.00701351	0.00819672	0.00505892	Novel Fusion Transcripts	Osbp2
MP:0003855	abnormal forelimb zeugopod morphology	0.462552	0.557578	1	88	122	17395	0.0113636	0.00701351	0.00819672	0.00505892	Novel Fusion Transcripts	Amer1
MP:0003231	abnormal placenta vasculature	0.46529	0.559863	1	88	123	17395	0.0113636	0.007071	0.00813008	0.00505892	Novel Fusion Transcripts	Ssr3
MP:0000921	demyelination	0.46529	0.559863	1	88	123	17395	0.0113636	0.007071	0.00813008	0.00505892	Novel Fusion Transcripts	Psap
MP:0005455	increased susceptibility to weight gain	0.46529	0.559863	1	88	123	17395	0.0113636	0.007071	0.00813008	0.00505892	Novel Fusion Transcripts	Ank2
MP:0005382	craniofacial phenotype	0.465877	0.560232	8	88	1466	17395	0.0909091	0.0842771	0.00545703	0.00505892	Novel Fusion Transcripts	Amer1,Flna,H13,Hipk2,Pax6,Slc38a10,Sparc,Sumo1
MP:0000130	abnormal trabecular bone morphology	0.466888	0.560771	2	88	310	17395	0.0227273	0.0178212	0.00645161	0.00505892	Novel Fusion Transcripts	Amer1,Sparc
MP:0010402	ventricular septal defect	0.466888	0.560771	2	88	310	17395	0.0227273	0.0178212	0.00645161	0.00505892	Novel Fusion Transcripts	Flna,H13
MP:0013504	increased embryonic tissue cell apoptosis	0.468014	0.561448	1	88	124	17395	0.0113636	0.00712849	0.00806452	0.00505892	Novel Fusion Transcripts	Amer1
MP:0000280	thin ventricular wall	0.468014	0.561448	1	88	124	17395	0.0113636	0.00712849	0.00806452	0.00505892	Novel Fusion Transcripts	Shc1
MP:0003720	abnormal neural tube closure	0.47023	0.563345	2	88	312	17395	0.0227273	0.0179362	0.00641026	0.00505892	Novel Fusion Transcripts	Plxnb2,Slc25a3
MP:0010066	abnormal red blood cell distribution width	0.470725	0.563345	1	88	125	17395	0.0113636	0.00718597	0.008	0.00505892	Novel Fusion Transcripts	Hmox1
MP:0005668	decreased circulating leptin level	0.470725	0.563345	1	88	125	17395	0.0113636	0.00718597	0.008	0.00505892	Novel Fusion Transcripts	Pla2g16
MP:0010123	increased bone mineral content	0.470725	0.563345	1	88	125	17395	0.0113636	0.00718597	0.008	0.00505892	Novel Fusion Transcripts	Crybb3
MP:0004046	abnormal mitosis	0.476105	0.569342	1	88	127	17395	0.0113636	0.00730095	0.00787402	0.00505892	Novel Fusion Transcripts	Pax6
MP:0013560	abnormal endocrine gland morphology	0.476558	0.569342	6	88	1090	17395	0.0681818	0.0626617	0.00550459	0.00505892	Novel Fusion Transcripts	Chd4,Fus,H13,Hnrnpl,Pax6,Shc1
MP:0004850	abnormal testis weight	0.476877	0.569342	2	88	316	17395	0.0227273	0.0181661	0.00632911	0.00505892	Novel Fusion Transcripts	Psap,Tkt
MP:0001634	internal hemorrhage	0.476877	0.569342	2	88	316	17395	0.0227273	0.0181661	0.00632911	0.00505892	Novel Fusion Transcripts	Col4a1,Ddb1
MP:0001516	abnormal motor coordination/ balance	0.477456	0.569691	6	88	1091	17395	0.0681818	0.0627192	0.00549954	0.00505892	Novel Fusion Transcripts	Ank2,Hipk2,Psap,Shc1,Uchl1,Zfp106
MP:0000111	cleft palate	0.478531	0.569902	2	88	317	17395	0.0227273	0.0182236	0.00630915	0.00505892	Novel Fusion Transcripts	Flna,Sumo1
MP:0020177	abnormal IgG2b level	0.478775	0.569902	1	88	128	17395	0.0113636	0.00735844	0.0078125	0.00505892	Novel Fusion Transcripts	Nedd4
MP:0002705	dilated renal tubules	0.478775	0.569902	1	88	128	17395	0.0113636	0.00735844	0.0078125	0.00505892	Novel Fusion Transcripts	Col4a5
MP:0009787	increased susceptibility to infection induced morbidity/mortality	0.478775	0.569902	1	88	128	17395	0.0113636	0.00735844	0.0078125	0.00505892	Novel Fusion Transcripts	Hmox1
MP:0000432	abnormal head morphology	0.47925	0.570127	6	88	1093	17395	0.0681818	0.0628341	0.00548948	0.00505892	Novel Fusion Transcripts	Flna,H13,Hipk2,Pax6,Sparc,Sumo1
MP:0010210	abnormal circulating cytokine level	0.480182	0.570896	2	88	318	17395	0.0227273	0.0182811	0.00628931	0.00505892	Novel Fusion Transcripts	Hmox1,Lgmn
MP:0001967	deafness	0.481431	0.5717	1	88	129	17395	0.0113636	0.00741592	0.00775194	0.00505892	Novel Fusion Transcripts	Psap
MP:0009674	decreased birth weight	0.481431	0.5717	1	88	129	17395	0.0113636	0.00741592	0.00775194	0.00505892	Novel Fusion Transcripts	Hipk2
MP:0004599	abnormal vertebral arch morphology	0.484074	0.574046	1	88	130	17395	0.0113636	0.00747341	0.00769231	0.00505892	Novel Fusion Transcripts	H13
MP:0013804	decreased IgG2 level	0.484074	0.574046	1	88	130	17395	0.0113636	0.00747341	0.00769231	0.00505892	Novel Fusion Transcripts	Nedd4
MP:0000259	abnormal vascular development	0.484271	0.574046	3	88	514	17395	0.0340909	0.0295487	0.00583658	0.00505892	Novel Fusion Transcripts	Flna,H13,Shc1
MP:0001388	abnormal stationary movement	0.485116	0.574707	2	88	321	17395	0.0227273	0.0184536	0.00623053	0.00505892	Novel Fusion Transcripts	Psap,Uchl1
MP:0002208	abnormal germ cell morphology	0.485974	0.574881	4	88	710	17395	0.0454545	0.0408163	0.0056338	0.00505892	Novel Fusion Transcripts	Dnaja1,Herc4,Osbp2,Psap
MP:0000780	abnormal corpus callosum morphology	0.486704	0.574881	1	88	131	17395	0.0113636	0.0075309	0.00763359	0.00505892	Novel Fusion Transcripts	Ank2
MP:0010031	abnormal cranium size	0.486704	0.574881	1	88	131	17395	0.0113636	0.0075309	0.00763359	0.00505892	Novel Fusion Transcripts	Amer1
MP:0008272	abnormal endochondral bone ossification	0.486704	0.574881	1	88	131	17395	0.0113636	0.0075309	0.00763359	0.00505892	Novel Fusion Transcripts	Amer1
MP:0003448	abnormal tumor morphology	0.486704	0.574881	1	88	131	17395	0.0113636	0.0075309	0.00763359	0.00505892	Novel Fusion Transcripts	Sparc
MP:0009672	abnormal birth weight	0.48932	0.576399	1	88	132	17395	0.0113636	0.00758839	0.00757576	0.00505892	Novel Fusion Transcripts	Hipk2
MP:0005535	abnormal body temperature	0.48932	0.576399	1	88	132	17395	0.0113636	0.00758839	0.00757576	0.00505892	Novel Fusion Transcripts	Lgmn
MP:0002753	dilated heart left ventricle	0.48932	0.576399	1	88	132	17395	0.0113636	0.00758839	0.00757576	0.00505892	Novel Fusion Transcripts	Aars2
MP:0009766	increased sensitivity to xenobiotic induced morbidity/mortality	0.48932	0.576399	1	88	132	17395	0.0113636	0.00758839	0.00757576	0.00505892	Novel Fusion Transcripts	Ivns1abp
MP:0002209	decreased germ cell number	0.489434	0.576399	3	88	518	17395	0.0340909	0.0297787	0.00579151	0.00505892	Novel Fusion Transcripts	Dnaja1,Osbp2,Psap
MP:0001951	abnormal breathing pattern	0.49165	0.578308	2	88	325	17395	0.0227273	0.0186835	0.00615385	0.00505892	Novel Fusion Transcripts	Col4a1,Mxra7
MP:0001674	abnormal germ layer development	0.491924	0.578308	1	88	133	17395	0.0113636	0.00764588	0.0075188	0.00505892	Novel Fusion Transcripts	Eif4g2
MP:0000633	abnormal pituitary gland morphology	0.491924	0.578308	1	88	133	17395	0.0113636	0.00764588	0.0075188	0.00505892	Novel Fusion Transcripts	H13
MP:0008568	abnormal interleukin secretion	0.49329	0.579572	3	88	521	17395	0.0340909	0.0299511	0.00575816	0.00505892	Novel Fusion Transcripts	Hmox1,Lgmn,Nedd4
MP:0003410	abnormal artery development	0.494514	0.579645	1	88	134	17395	0.0113636	0.00770336	0.00746269	0.00505892	Novel Fusion Transcripts	H13
MP:0001293	anophthalmia	0.494514	0.579645	1	88	134	17395	0.0113636	0.00770336	0.00746269	0.00505892	Novel Fusion Transcripts	Pax6
MP:0002743	glomerulonephritis	0.494514	0.579645	1	88	134	17395	0.0113636	0.00770336	0.00746269	0.00505892	Novel Fusion Transcripts	Hmox1
MP:0011941	increased fluid intake	0.494514	0.579645	1	88	134	17395	0.0113636	0.00770336	0.00746269	0.00505892	Novel Fusion Transcripts	Psap
MP:0000203	abnormal circulating aspartate transaminase level	0.497091	0.581981	1	88	135	17395	0.0113636	0.00776085	0.00740741	0.00505892	Novel Fusion Transcripts	Hmox1
MP:0008219	abnormal dorsal telencephalic commissure morphology	0.497091	0.581981	1	88	135	17395	0.0113636	0.00776085	0.00740741	0.00505892	Novel Fusion Transcripts	Ank2
MP:0004499	increased incidence of tumors by chemical induction	0.499655	0.58464	1	88	136	17395	0.0113636	0.00781834	0.00735294	0.00505892	Novel Fusion Transcripts	Bin1
MP:0002128	abnormal blood circulation	0.502415	0.587525	4	88	725	17395	0.0454545	0.0416786	0.00551724	0.00505892	Novel Fusion Transcripts	Col4a1,Ddb1,Flna,Nedd4
MP:0001695	abnormal gastrulation	0.504565	0.588181	2	88	333	17395	0.0227273	0.0191434	0.00600601	0.00505892	Novel Fusion Transcripts	Eif4g2,Lamb1
MP:0003107	abnormal response to novelty	0.504565	0.588181	2	88	333	17395	0.0227273	0.0191434	0.00600601	0.00505892	Novel Fusion Transcripts	Arhgef9,Hipk2
MP:0004939	abnormal B cell morphology	0.50459	0.588181	4	88	727	17395	0.0454545	0.0417936	0.00550206	0.00505892	Novel Fusion Transcripts	Fus,Hmox1,Nedd4,Nek9
MP:0004983	abnormal osteoclast cell number	0.504744	0.588181	1	88	138	17395	0.0113636	0.00793331	0.00724638	0.00505892	Novel Fusion Transcripts	Sparc
MP:0000934	abnormal telencephalon development	0.504744	0.588181	1	88	138	17395	0.0113636	0.00793331	0.00724638	0.00505892	Novel Fusion Transcripts	Pax6
MP:0005659	decreased susceptibility to diet-induced obesity	0.504744	0.588181	1	88	138	17395	0.0113636	0.00793331	0.00724638	0.00505892	Novel Fusion Transcripts	Pla2g16
MP:0005179	decreased circulating cholesterol level	0.506164	0.589147	2	88	334	17395	0.0227273	0.0192009	0.00598802	0.00505892	Novel Fusion Transcripts	Copg1,Ppp5c
MP:0010296	increased hemolymphoid system tumor incidence	0.506164	0.589147	2	88	334	17395	0.0227273	0.0192009	0.00598802	0.00505892	Novel Fusion Transcripts	Ewsr1,Ppp5c
MP:0003360	abnormal depression-related behavior	0.50727	0.59009	1	88	139	17395	0.0113636	0.0079908	0.00719424	0.00505892	Novel Fusion Transcripts	Uchl1
MP:0000060	delayed bone ossification	0.509783	0.592667	1	88	140	17395	0.0113636	0.00804829	0.00714286	0.00505892	Novel Fusion Transcripts	Amer1
MP:0020179	abnormal IgG3 level	0.512283	0.59488	1	88	141	17395	0.0113636	0.00810578	0.0070922	0.00505892	Novel Fusion Transcripts	Nedd4
MP:0009939	abnormal hippocampus neuron morphology	0.512283	0.59488	1	88	141	17395	0.0113636	0.00810578	0.0070922	0.00505892	Novel Fusion Transcripts	Fus
MP:0009230	abnormal sperm head morphology	0.51477	0.596727	1	88	142	17395	0.0113636	0.00816327	0.00704225	0.00505892	Novel Fusion Transcripts	Osbp2
MP:0003047	abnormal thoracic vertebrae morphology	0.51477	0.596727	1	88	142	17395	0.0113636	0.00816327	0.00704225	0.00505892	Novel Fusion Transcripts	Ppp5c
MP:0003059	decreased insulin secretion	0.51477	0.596727	1	88	142	17395	0.0113636	0.00816327	0.00704225	0.00505892	Novel Fusion Transcripts	Ank2
MP:0014062	nervous system inclusion bodies	0.517245	0.599248	1	88	143	17395	0.0113636	0.00822075	0.00699301	0.00505892	Novel Fusion Transcripts	Psap
MP:0005014	increased B cell number	0.518842	0.600749	2	88	342	17395	0.0227273	0.0196608	0.00584795	0.00505892	Novel Fusion Transcripts	Hmox1,Nek9
MP:0001077	abnormal spinal nerve morphology	0.519708	0.601053	1	88	144	17395	0.0113636	0.00827824	0.00694444	0.00505892	Novel Fusion Transcripts	Psap
MP:0005281	increased fatty acid level	0.519708	0.601053	1	88	144	17395	0.0113636	0.00827824	0.00694444	0.00505892	Novel Fusion Transcripts	Ank2
MP:0000267	abnormal heart development	0.521979	0.602838	2	88	344	17395	0.0227273	0.0197758	0.00581395	0.00505892	Novel Fusion Transcripts	Flna,Shc1
MP:0004399	abnormal cochlear outer hair cell morphology	0.522158	0.602838	1	88	145	17395	0.0113636	0.00833573	0.00689655	0.00505892	Novel Fusion Transcripts	Psap
MP:0008566	increased interferon-gamma secretion	0.522158	0.602838	1	88	145	17395	0.0113636	0.00833573	0.00689655	0.00505892	Novel Fusion Transcripts	Hmox1
MP:0005437	abnormal glycogen level	0.524595	0.605302	1	88	146	17395	0.0113636	0.00839322	0.00684932	0.00505892	Novel Fusion Transcripts	Pik3r4
MP:0005018	decreased T cell number	0.525056	0.605483	4	88	746	17395	0.0454545	0.0428859	0.00536193	0.00505892	Novel Fusion Transcripts	Chd4,H13,Hnrnpl,Shc1
MP:0004720	abnormal platelet morphology	0.526658	0.606697	2	88	347	17395	0.0227273	0.0199483	0.00576369	0.00505892	Novel Fusion Transcripts	Copg1,Slc38a10
MP:0002971	abnormal brown adipose tissue morphology	0.527021	0.606697	1	88	147	17395	0.0113636	0.0084507	0.00680272	0.00505892	Novel Fusion Transcripts	Amer1
MP:0013277	abnormal fasted circulating glucose level	0.527021	0.606697	1	88	147	17395	0.0113636	0.0084507	0.00680272	0.00505892	Novel Fusion Transcripts	Pla2g16
MP:0001533	abnormal skeleton physiology	0.528252	0.607764	4	88	749	17395	0.0454545	0.0430584	0.00534045	0.00505892	Novel Fusion Transcripts	Amer1,Col9a1,Slc38a10,Sparc
MP:0005348	increased T cell proliferation	0.529434	0.608773	1	88	148	17395	0.0113636	0.00850819	0.00675676	0.00505892	Novel Fusion Transcripts	Hnrnpl
MP:0001698	decreased embryo size	0.529819	0.608865	3	88	550	17395	0.0340909	0.0316183	0.00545455	0.00505892	Novel Fusion Transcripts	P4ha1,Pax6,Rpl24
MP:0002189	abnormal myocardial trabeculae morphology	0.531835	0.610294	1	88	149	17395	0.0113636	0.00856568	0.00671141	0.00505892	Novel Fusion Transcripts	Shc1
MP:0002019	abnormal tumor incidence	0.53218	0.610294	6	88	1153	17395	0.0681818	0.0662834	0.00520382	0.00505892	Novel Fusion Transcripts	Bin1,Ewsr1,H13,Pax6,Ppp5c,Trap1
MP:0001260	increased body weight	0.532286	0.610294	3	88	552	17395	0.0340909	0.0317333	0.00543478	0.00505892	Novel Fusion Transcripts	Ank2,Plxnb2,Smarca2
MP:0012323	increased total tissue mass	0.532286	0.610294	3	88	552	17395	0.0340909	0.0317333	0.00543478	0.00505892	Novel Fusion Transcripts	Ank2,Plxnb2,Smarca2
MP:0012775	abnormal brain weight	0.534224	0.611812	1	88	150	17395	0.0113636	0.00862317	0.00666667	0.00505892	Novel Fusion Transcripts	Tkt
MP:0010299	increased mammary gland tumor incidence	0.534224	0.611812	1	88	150	17395	0.0113636	0.00862317	0.00666667	0.00505892	Novel Fusion Transcripts	Bin1
MP:0001935	decreased litter size	0.538987	0.616913	2	88	355	17395	0.0227273	0.0204082	0.0056338	0.00505892	Novel Fusion Transcripts	Fus,Ppp5c
MP:0001124	abnormal gametes	0.540865	0.618517	3	88	559	17395	0.0340909	0.0321357	0.00536673	0.00505892	Novel Fusion Transcripts	Dnaja1,Herc4,Osbp2
MP:0009748	abnormal behavioral response to addictive substance	0.541318	0.618517	1	88	153	17395	0.0113636	0.00879563	0.00653595	0.00505892	Novel Fusion Transcripts	Hipk2
MP:0002631	abnormal epididymis morphology	0.541318	0.618517	1	88	153	17395	0.0113636	0.00879563	0.00653595	0.00505892	Novel Fusion Transcripts	Psap
MP:0005150	cachexia	0.543659	0.620481	1	88	154	17395	0.0113636	0.00885312	0.00649351	0.00505892	Novel Fusion Transcripts	Hmox1
MP:0008495	decreased IgG1 level	0.543659	0.620481	1	88	154	17395	0.0113636	0.00885312	0.00649351	0.00505892	Novel Fusion Transcripts	Nedd4
MP:0002693	abnormal pancreas physiology	0.545069	0.621734	2	88	359	17395	0.0227273	0.0206381	0.00557103	0.00505892	Novel Fusion Transcripts	Ank2,Pax6
MP:0003731	abnormal retinal outer nuclear layer morphology	0.545989	0.622072	1	88	155	17395	0.0113636	0.00891061	0.00645161	0.00505892	Novel Fusion Transcripts	Rpl24
MP:0009142	decreased prepulse inhibition	0.545989	0.622072	1	88	155	17395	0.0113636	0.00891061	0.00645161	0.00505892	Novel Fusion Transcripts	Hmgn3
MP:0002166	altered tumor susceptibility	0.547657	0.623617	6	88	1171	17395	0.0681818	0.0673182	0.00512383	0.00505892	Novel Fusion Transcripts	Bin1,Ewsr1,H13,Pax6,Ppp5c,Trap1
MP:0014138	abnormal germ layer morphology	0.548306	0.623643	1	88	156	17395	0.0113636	0.00896809	0.00641026	0.00505892	Novel Fusion Transcripts	Eif4g2
MP:0001440	abnormal grooming behavior	0.548306	0.623643	1	88	156	17395	0.0113636	0.00896809	0.00641026	0.00505892	Novel Fusion Transcripts	Hmox1
MP:0003983	decreased cholesterol level	0.549595	0.624398	2	88	362	17395	0.0227273	0.0208106	0.00552486	0.00505892	Novel Fusion Transcripts	Copg1,Ppp5c
MP:0012225	decreased sterol level	0.549595	0.624398	2	88	362	17395	0.0227273	0.0208106	0.00552486	0.00505892	Novel Fusion Transcripts	Copg1,Ppp5c
MP:0000631	abnormal neuroendocrine gland morphology	0.55746	0.632612	1	88	160	17395	0.0113636	0.00919805	0.00625	0.00505892	Novel Fusion Transcripts	H13
MP:0010038	abnormal placenta physiology	0.55746	0.632612	1	88	160	17395	0.0113636	0.00919805	0.00625	0.00505892	Novel Fusion Transcripts	Ssr3
MP:0003935	abnormal craniofacial development	0.558553	0.633133	2	88	368	17395	0.0227273	0.0211555	0.00543478	0.00505892	Novel Fusion Transcripts	Flna,Pax6
MP:0002461	increased immunoglobulin level	0.558553	0.633133	2	88	368	17395	0.0227273	0.0211555	0.00543478	0.00505892	Novel Fusion Transcripts	Dkk3,Nedd4
MP:0002233	abnormal nose morphology	0.559719	0.634094	1	88	161	17395	0.0113636	0.00925553	0.00621118	0.00505892	Novel Fusion Transcripts	Pax6
MP:0011947	abnormal fluid intake	0.564204	0.638088	1	88	163	17395	0.0113636	0.00937051	0.00613497	0.00505892	Novel Fusion Transcripts	Psap
MP:0011977	abnormal sodium ion homeostasis	0.564204	0.638088	1	88	163	17395	0.0113636	0.00937051	0.00613497	0.00505892	Novel Fusion Transcripts	Slc38a10
MP:0002993	arthritis	0.564204	0.638088	1	88	163	17395	0.0113636	0.00937051	0.00613497	0.00505892	Novel Fusion Transcripts	Col9a1
MP:0001933	abnormal litter size	0.565923	0.63967	2	88	373	17395	0.0227273	0.0214429	0.00536193	0.00505892	Novel Fusion Transcripts	Fus,Ppp5c
MP:0001860	liver inflammation	0.56643	0.639879	1	88	164	17395	0.0113636	0.009428	0.00609756	0.00505892	Novel Fusion Transcripts	Hmox1
MP:0002981	increased liver weight	0.568644	0.641654	1	88	165	17395	0.0113636	0.00948548	0.00606061	0.00505892	Novel Fusion Transcripts	Lgmn
MP:0001473	reduced long term potentiation	0.568644	0.641654	1	88	165	17395	0.0113636	0.00948548	0.00606061	0.00505892	Novel Fusion Transcripts	Psap
MP:0002052	decreased tumor incidence	0.570847	0.643049	1	88	166	17395	0.0113636	0.00954297	0.0060241	0.00505892	Novel Fusion Transcripts	Trap1
MP:0002757	decreased vertical activity	0.570847	0.643049	1	88	166	17395	0.0113636	0.00954297	0.0060241	0.00505892	Novel Fusion Transcripts	Hdgf
MP:0000592	short tail	0.570847	0.643049	1	88	166	17395	0.0113636	0.00954297	0.0060241	0.00505892	Novel Fusion Transcripts	Rpl24
MP:0006126	abnormal cardiac outflow tract development	0.573039	0.64479	1	88	167	17395	0.0113636	0.00960046	0.00598802	0.00505892	Novel Fusion Transcripts	Flna
MP:0001716	abnormal placenta labyrinth morphology	0.573039	0.64479	1	88	167	17395	0.0113636	0.00960046	0.00598802	0.00505892	Novel Fusion Transcripts	Ssr3
MP:0004952	increased spleen weight	0.57522	0.646879	1	88	168	17395	0.0113636	0.00965795	0.00595238	0.00505892	Novel Fusion Transcripts	Lgmn
MP:0000163	abnormal cartilage morphology	0.576094	0.647498	2	88	380	17395	0.0227273	0.0218454	0.00526316	0.00505892	Novel Fusion Transcripts	Col9a1,Pax6
MP:0005425	increased macrophage cell number	0.579549	0.651013	1	88	170	17395	0.0113636	0.00977292	0.00588235	0.00505892	Novel Fusion Transcripts	Hmox1
MP:0010563	increased heart right ventricle size	0.581697	0.652107	1	88	171	17395	0.0113636	0.00983041	0.00584795	0.00505892	Novel Fusion Transcripts	Hmox1
MP:0003960	increased lean body mass	0.581697	0.652107	1	88	171	17395	0.0113636	0.00983041	0.00584795	0.00505892	Novel Fusion Transcripts	Pla2g16
MP:0002933	joint inflammation	0.581697	0.652107	1	88	171	17395	0.0113636	0.00983041	0.00584795	0.00505892	Novel Fusion Transcripts	Col9a1
MP:0005334	abnormal fat pad morphology	0.581829	0.652107	2	88	384	17395	0.0227273	0.0220753	0.00520833	0.00505892	Novel Fusion Transcripts	Ank2,Pla2g16
MP:0006035	abnormal mitochondrion morphology	0.583834	0.653986	1	88	172	17395	0.0113636	0.0098879	0.00581395	0.00505892	Novel Fusion Transcripts	Cryba1
MP:0003945	abnormal lymphocyte physiology	0.585361	0.655329	6	88	1216	17395	0.0681818	0.0699051	0.00493421	0.00505892	Novel Fusion Transcripts	Chd4,Dkk3,Fus,Hnrnpl,Lgmn,Nedd4
MP:0010024	increased total body fat amount	0.58596	0.655631	1	88	173	17395	0.0113636	0.00994539	0.00578035	0.00505892	Novel Fusion Transcripts	Ank2
MP:0010874	abnormal bone volume	0.588076	0.656598	1	88	174	17395	0.0113636	0.0100029	0.00574713	0.00505892	Novel Fusion Transcripts	Amer1
MP:0005217	abnormal pancreatic beta cell morphology	0.588076	0.656598	1	88	174	17395	0.0113636	0.0100029	0.00574713	0.00505892	Novel Fusion Transcripts	Pax6
MP:0020184	altered susceptibility to parasitic infection	0.588076	0.656598	1	88	174	17395	0.0113636	0.0100029	0.00574713	0.00505892	Novel Fusion Transcripts	Hmox1
MP:0001431	abnormal eating behavior	0.58814	0.656598	3	88	599	17395	0.0340909	0.0344352	0.00500835	0.00505892	Novel Fusion Transcripts	Bin1,Fus,Psap
MP:0001943	abnormal respiration	0.589283	0.657505	3	88	600	17395	0.0340909	0.0344927	0.005	0.00505892	Novel Fusion Transcripts	Col4a1,Mxra7,Pax6
MP:0000607	abnormal hepatocyte morphology	0.590181	0.658041	1	88	175	17395	0.0113636	0.0100604	0.00571429	0.00505892	Novel Fusion Transcripts	Psap
MP:0001264	increased body size	0.590423	0.658041	3	88	601	17395	0.0340909	0.0345502	0.00499168	0.00505892	Novel Fusion Transcripts	Ank2,Plxnb2,Smarca2
MP:0009661	abnormal pregnancy	0.592275	0.659369	1	88	176	17395	0.0113636	0.0101178	0.00568182	0.00505892	Novel Fusion Transcripts	Prmt1
MP:0003115	abnormal respiratory system development	0.592275	0.659369	1	88	176	17395	0.0113636	0.0101178	0.00568182	0.00505892	Novel Fusion Transcripts	Pax6
MP:0001510	abnormal coat appearance	0.596239	0.663256	5	88	1023	17395	0.0568182	0.05881	0.00488759	0.00505892	Novel Fusion Transcripts	Pax6,Plxnb2,Ppp5c,Rpl24,Sparc
MP:0002021	increased incidence of induced tumors	0.596432	0.663256	1	88	178	17395	0.0113636	0.0102328	0.00561798	0.00505892	Novel Fusion Transcripts	Bin1
MP:0009765	abnormal xenobiotic induced morbidity/mortality	0.600547	0.667386	1	88	180	17395	0.0113636	0.0103478	0.00555556	0.00505892	Novel Fusion Transcripts	Ivns1abp
MP:0002429	abnormal blood cell morphology/development	0.600815	0.667386	6	88	1235	17395	0.0681818	0.0709974	0.0048583	0.00505892	Novel Fusion Transcripts	Chd4,Col4a1,Hmox1,Hnrnpl,Lgmn,Shc1
MP:0009785	altered susceptibility to infection induced morbidity/mortality	0.602589	0.668241	1	88	181	17395	0.0113636	0.0104053	0.00552486	0.00505892	Novel Fusion Transcripts	Hmox1
MP:0000062	increased bone mineral density	0.602589	0.668241	1	88	181	17395	0.0113636	0.0104053	0.00552486	0.00505892	Novel Fusion Transcripts	Amer1
MP:0001953	respiratory failure	0.602589	0.668241	1	88	181	17395	0.0113636	0.0104053	0.00552486	0.00505892	Novel Fusion Transcripts	Pax6
MP:0002490	abnormal immunoglobulin level	0.603952	0.66938	3	88	613	17395	0.0340909	0.03524	0.00489396	0.00505892	Novel Fusion Transcripts	Dkk3,Fus,Nedd4
MP:0005116	abnormal circulating pituitary hormone level	0.604621	0.669749	1	88	182	17395	0.0113636	0.0104628	0.00549451	0.00505892	Novel Fusion Transcripts	Pax6
MP:0000186	decreased circulating HDL cholesterol level	0.606642	0.671574	1	88	183	17395	0.0113636	0.0105203	0.00546448	0.00505892	Novel Fusion Transcripts	Ppp5c
MP:0010288	increased gland tumor incidence	0.606941	0.671574	2	88	402	17395	0.0227273	0.0231101	0.00497512	0.00505892	Novel Fusion Transcripts	Bin1,Ewsr1
MP:0006207	embryonic lethality during organogenesis	0.608464	0.672349	4	88	828	17395	0.0454545	0.0475999	0.00483092	0.00505892	Novel Fusion Transcripts	Ddb1,Eif4g2,P4ha1,Shc1
MP:0003762	abnormal immune organ physiology	0.608653	0.672349	1	88	184	17395	0.0113636	0.0105778	0.00543478	0.00505892	Novel Fusion Transcripts	Hmox1
MP:0001559	hyperglycemia	0.608653	0.672349	1	88	184	17395	0.0113636	0.0105778	0.00543478	0.00505892	Novel Fusion Transcripts	Pax6
MP:0020189	abnormal adenoma incidence	0.610654	0.673069	1	88	185	17395	0.0113636	0.0106352	0.00540541	0.00505892	Novel Fusion Transcripts	Pax6
MP:0000947	convulsive seizures	0.610654	0.673069	1	88	185	17395	0.0113636	0.0106352	0.00540541	0.00505892	Novel Fusion Transcripts	Psap
MP:0001364	decreased anxiety-related response	0.610654	0.673069	1	88	185	17395	0.0113636	0.0106352	0.00540541	0.00505892	Novel Fusion Transcripts	Psap
MP:0010383	increased adenoma incidence	0.610654	0.673069	1	88	185	17395	0.0113636	0.0106352	0.00540541	0.00505892	Novel Fusion Transcripts	Pax6
MP:0002339	abnormal lymph node morphology	0.613714	0.675885	2	88	407	17395	0.0227273	0.0233975	0.004914	0.00505892	Novel Fusion Transcripts	Chd4,Hmox1
MP:0000628	abnormal mammary gland development	0.614626	0.675885	1	88	187	17395	0.0113636	0.0107502	0.00534759	0.00505892	Novel Fusion Transcripts	Bin1
MP:0000445	short snout	0.614626	0.675885	1	88	187	17395	0.0113636	0.0107502	0.00534759	0.00505892	Novel Fusion Transcripts	Pax6
MP:0002451	abnormal macrophage physiology	0.615058	0.675885	2	88	408	17395	0.0227273	0.023455	0.00490196	0.00505892	Novel Fusion Transcripts	Lgmn,Psap
MP:0000281	abnormal interventricular septum morphology	0.616399	0.675885	2	88	409	17395	0.0227273	0.0235125	0.00488998	0.00505892	Novel Fusion Transcripts	Flna,H13
MP:0002557	abnormal social/conspecific interaction	0.616399	0.675885	2	88	409	17395	0.0227273	0.0235125	0.00488998	0.00505892	Novel Fusion Transcripts	Gstm1,Tkt
MP:0002622	abnormal cochlear hair cell morphology	0.616596	0.675885	1	88	188	17395	0.0113636	0.0108077	0.00531915	0.00505892	Novel Fusion Transcripts	Psap
MP:0000436	abnormal head movements	0.616596	0.675885	1	88	188	17395	0.0113636	0.0108077	0.00531915	0.00505892	Novel Fusion Transcripts	Psap
MP:0005330	cardiomyopathy	0.616596	0.675885	1	88	188	17395	0.0113636	0.0108077	0.00531915	0.00505892	Novel Fusion Transcripts	Bin1
MP:0003203	increased neuron apoptosis	0.616596	0.675885	1	88	188	17395	0.0113636	0.0108077	0.00531915	0.00505892	Novel Fusion Transcripts	Gstm1
MP:0001657	abnormal induced morbidity/mortality	0.618281	0.677359	3	88	626	17395	0.0340909	0.0359874	0.00479233	0.00505892	Novel Fusion Transcripts	Fus,Hmox1,Ivns1abp
MP:0002327	abnormal respiratory function	0.619069	0.67785	2	88	411	17395	0.0227273	0.0236275	0.00486618	0.00505892	Novel Fusion Transcripts	Col4a1,Mxra7
MP:0001081	abnormal cranial ganglia morphology	0.620508	0.677937	1	88	190	17395	0.0113636	0.0109227	0.00526316	0.00505892	Novel Fusion Transcripts	Hipk2
MP:0001718	abnormal visceral yolk sac morphology	0.620508	0.677937	1	88	190	17395	0.0113636	0.0109227	0.00526316	0.00505892	Novel Fusion Transcripts	Shc1
MP:0002891	increased insulin sensitivity	0.620508	0.677937	1	88	190	17395	0.0113636	0.0109227	0.00526316	0.00505892	Novel Fusion Transcripts	Hmox1
MP:0005394	taste/olfaction phenotype	0.620508	0.677937	1	88	190	17395	0.0113636	0.0109227	0.00526316	0.00505892	Novel Fusion Transcripts	Pax6
MP:0012778	abnormal liver triglyceride level	0.622449	0.679129	1	88	191	17395	0.0113636	0.0109802	0.0052356	0.00505892	Novel Fusion Transcripts	Pla2g16
MP:0004982	abnormal osteoclast morphology	0.622449	0.679129	1	88	191	17395	0.0113636	0.0109802	0.0052356	0.00505892	Novel Fusion Transcripts	Sparc
MP:0002229	neurodegeneration	0.62262	0.679129	3	88	630	17395	0.0340909	0.0362173	0.0047619	0.00505892	Novel Fusion Transcripts	Psap,Uchl1,Zfp106
MP:0001362	abnormal anxiety-related response	0.623049	0.679225	2	88	414	17395	0.0227273	0.0237999	0.00483092	0.00505892	Novel Fusion Transcripts	Arhgef9,Psap
MP:0003797	abnormal compact bone morphology	0.62438	0.680305	1	88	192	17395	0.0113636	0.0110377	0.00520833	0.00505892	Novel Fusion Transcripts	Amer1
MP:0012765	decreased alpha-beta T cell number	0.625684	0.681353	2	88	416	17395	0.0227273	0.0239149	0.00480769	0.00505892	Novel Fusion Transcripts	H13,Hnrnpl
MP:0000367	abnormal coat/ hair morphology	0.627301	0.682742	5	88	1059	17395	0.0568182	0.0608796	0.00472144	0.00505892	Novel Fusion Transcripts	Pax6,Plxnb2,Ppp5c,Rpl24,Sparc
MP:0008210	increased mature B cell number	0.628214	0.683362	1	88	194	17395	0.0113636	0.0111526	0.00515464	0.00505892	Novel Fusion Transcripts	Nek9
MP:0000609	abnormal liver physiology	0.629611	0.684508	2	88	419	17395	0.0227273	0.0240874	0.00477327	0.00505892	Novel Fusion Transcripts	Hmox1,Slc38a10
MP:0000042	abnormal organ of Corti morphology	0.632008	0.686303	1	88	196	17395	0.0113636	0.0112676	0.00510204	0.00505892	Novel Fusion Transcripts	Psap
MP:0002082	postnatal lethality	0.633123	0.686303	6	88	1276	17395	0.0681818	0.0733544	0.00470219	0.00505892	Novel Fusion Transcripts	Ank2,Col4a1,Flna,Fus,Hmox1,Pax6
MP:0003308	abnormal cochlear sensory epithelium morphology	0.633891	0.686303	1	88	197	17395	0.0113636	0.0113251	0.00507614	0.00505892	Novel Fusion Transcripts	Psap
MP:0000045	abnormal hair cell morphology	0.633891	0.686303	1	88	197	17395	0.0113636	0.0113251	0.00507614	0.00505892	Novel Fusion Transcripts	Psap
MP:0003728	abnormal retinal photoreceptor layer morphology	0.633891	0.686303	1	88	197	17395	0.0113636	0.0113251	0.00507614	0.00505892	Novel Fusion Transcripts	Pax6
MP:0011999	abnormal tail length	0.633891	0.686303	1	88	197	17395	0.0113636	0.0113251	0.00507614	0.00505892	Novel Fusion Transcripts	Rpl24
MP:0020185	altered susceptibility to viral infection	0.633891	0.686303	1	88	197	17395	0.0113636	0.0113251	0.00507614	0.00505892	Novel Fusion Transcripts	Hmox1
MP:0002123	abnormal definitive hematopoiesis	0.634013	0.686303	5	88	1067	17395	0.0568182	0.0613395	0.00468604	0.00505892	Novel Fusion Transcripts	Chd4,Hmox1,Hnrnpl,Lgmn,Shc1
MP:0003564	abnormal insulin secretion	0.635764	0.687825	1	88	198	17395	0.0113636	0.0113826	0.00505051	0.00505892	Novel Fusion Transcripts	Ank2
MP:0008713	abnormal cytokine level	0.637369	0.689188	2	88	425	17395	0.0227273	0.0244323	0.00470588	0.00505892	Novel Fusion Transcripts	Hmox1,Lgmn
MP:0000929	open neural tube	0.639483	0.690724	1	88	200	17395	0.0113636	0.0114976	0.005	0.00505892	Novel Fusion Transcripts	Plxnb2
MP:0003179	thrombocytopenia	0.639483	0.690724	1	88	200	17395	0.0113636	0.0114976	0.005	0.00505892	Novel Fusion Transcripts	Slc38a10
MP:0014195	abnormal endocrine pancreas secretion	0.641328	0.691968	1	88	201	17395	0.0113636	0.011555	0.00497512	0.00505892	Novel Fusion Transcripts	Ank2
MP:0003675	kidney cysts	0.641328	0.691968	1	88	201	17395	0.0113636	0.011555	0.00497512	0.00505892	Novel Fusion Transcripts	Lgmn
MP:0002998	abnormal bone remodeling	0.643163	0.693573	1	88	202	17395	0.0113636	0.0116125	0.0049505	0.00505892	Novel Fusion Transcripts	Sparc
MP:0002084	abnormal developmental patterning	0.646262	0.696539	2	88	432	17395	0.0227273	0.0248347	0.00462963	0.00505892	Novel Fusion Transcripts	Eif4g2,Lamb1
MP:0005169	abnormal male meiosis	0.646807	0.696749	1	88	204	17395	0.0113636	0.0117275	0.00490196	0.00505892	Novel Fusion Transcripts	Fus
MP:0009745	abnormal behavioral response to xenobiotic	0.651267	0.70082	2	88	436	17395	0.0227273	0.0250647	0.00458716	0.00505892	Novel Fusion Transcripts	Gstm1,Hipk2
MP:0002452	abnormal professional antigen presenting cell physiology	0.651289	0.70082	5	88	1088	17395	0.0568182	0.0625467	0.00459559	0.00505892	Novel Fusion Transcripts	Dkk3,Fus,Lgmn,Nedd4,Psap
MP:0001175	abnormal lung morphology	0.652068	0.701281	3	88	658	17395	0.0340909	0.037827	0.00455927	0.00505892	Novel Fusion Transcripts	Flna,H13,Ssr3
MP:0008835	abnormal intercellular signaling peptide or protein level	0.65251	0.701378	2	88	437	17395	0.0227273	0.0251222	0.00457666	0.00505892	Novel Fusion Transcripts	Hmox1,Lgmn
MP:0003717	pallor	0.653984	0.702584	1	88	208	17395	0.0113636	0.0119575	0.00480769	0.00505892	Novel Fusion Transcripts	P4ha1
MP:0013693	abnormal hemopoiesis	0.654522	0.702784	5	88	1092	17395	0.0568182	0.0627767	0.00457875	0.00505892	Novel Fusion Transcripts	Chd4,Hmox1,Hnrnpl,Lgmn,Shc1
MP:0003921	abnormal heart left ventricle morphology	0.657446	0.704484	2	88	441	17395	0.0227273	0.0253521	0.00453515	0.00505892	Novel Fusion Transcripts	Aars2,Shc1
MP:0008251	abnormal phagocyte morphology	0.657495	0.704484	4	88	881	17395	0.0454545	0.0506467	0.0045403	0.00505892	Novel Fusion Transcripts	Hmox1,Psap,Sparc,Zfp106
MP:0002694	abnormal pancreas secretion	0.657518	0.704484	1	88	210	17395	0.0113636	0.0120724	0.0047619	0.00505892	Novel Fusion Transcripts	Ank2
MP:0000562	polydactyly	0.657518	0.704484	1	88	210	17395	0.0113636	0.0120724	0.0047619	0.00505892	Novel Fusion Transcripts	Rpl24
MP:0001800	abnormal humoral immune response	0.658166	0.704799	3	88	664	17395	0.0340909	0.0381719	0.00451807	0.00505892	Novel Fusion Transcripts	Dkk3,Fus,Nedd4
MP:0002270	abnormal pulmonary alveolus morphology	0.661017	0.707473	1	88	212	17395	0.0113636	0.0121874	0.00471698	0.00505892	Novel Fusion Transcripts	Ssr3
MP:0008271	abnormal bone ossification	0.668349	0.714937	2	88	450	17395	0.0227273	0.0258695	0.00444444	0.00505892	Novel Fusion Transcripts	Amer1,Slc38a10
MP:0010274	increased organ/body region tumor incidence	0.668888	0.715129	4	88	894	17395	0.0454545	0.0513941	0.00447427	0.00505892	Novel Fusion Transcripts	Bin1,Ewsr1,Pax6,Ppp5c
MP:0003965	abnormal pituitary hormone level	0.66961	0.715518	1	88	217	17395	0.0113636	0.0124748	0.00460829	0.00505892	Novel Fusion Transcripts	Pax6
MP:0002184	abnormal innervation	0.671302	0.716559	1	88	218	17395	0.0113636	0.0125323	0.00458716	0.00505892	Novel Fusion Transcripts	Psap
MP:0001861	lung inflammation	0.671302	0.716559	1	88	218	17395	0.0113636	0.0125323	0.00458716	0.00505892	Novel Fusion Transcripts	Hmox1
MP:0000702	enlarged lymph nodes	0.672986	0.717972	1	88	219	17395	0.0113636	0.0125898	0.00456621	0.00505892	Novel Fusion Transcripts	Hmox1
MP:0005017	decreased B cell number	0.674287	0.718975	2	88	455	17395	0.0227273	0.0261569	0.0043956	0.00505892	Novel Fusion Transcripts	Fus,Nedd4
MP:0000920	abnormal myelination	0.674662	0.71899	1	88	220	17395	0.0113636	0.0126473	0.00454545	0.00505892	Novel Fusion Transcripts	Psap
MP:0013558	abnormal exocrine gland morphology	0.675772	0.719789	4	88	902	17395	0.0454545	0.051854	0.00443459	0.00505892	Novel Fusion Transcripts	Bin1,Dnaja1,Pax6,Psap
MP:0013802	abnormal IgG2 level	0.676329	0.719998	1	88	221	17395	0.0113636	0.0127048	0.00452489	0.00505892	Novel Fusion Transcripts	Nedd4
MP:0013152	abnormal organ/body region tumor incidence	0.677478	0.720837	4	88	904	17395	0.0454545	0.051969	0.00442478	0.00505892	Novel Fusion Transcripts	Bin1,Ewsr1,Pax6,Ppp5c
MP:0002139	abnormal hepatobiliary system physiology	0.678975	0.721979	2	88	459	17395	0.0227273	0.0263869	0.0043573	0.00505892	Novel Fusion Transcripts	Hmox1,Slc38a10
MP:0003562	abnormal pancreatic beta cell physiology	0.679637	0.721979	1	88	223	17395	0.0113636	0.0128198	0.0044843	0.00505892	Novel Fusion Transcripts	Ank2
MP:0000288	abnormal pericardium morphology	0.679637	0.721979	1	88	223	17395	0.0113636	0.0128198	0.0044843	0.00505892	Novel Fusion Transcripts	Shc1
MP:0002673	abnormal sperm number	0.680139	0.722127	2	88	460	17395	0.0227273	0.0264444	0.00434783	0.00505892	Novel Fusion Transcripts	Dnaja1,Osbp2
MP:0001422	abnormal drinking behavior	0.681279	0.722953	1	88	224	17395	0.0113636	0.0128773	0.00446429	0.00505892	Novel Fusion Transcripts	Psap
MP:0000585	kinked tail	0.682912	0.724301	1	88	225	17395	0.0113636	0.0129348	0.00444444	0.00505892	Novel Fusion Transcripts	Rpl24
MP:0010147	abnormal endocrine pancreas physiology	0.684538	0.725639	1	88	226	17395	0.0113636	0.0129922	0.00442478	0.00505892	Novel Fusion Transcripts	Ank2
MP:0003137	abnormal impulse conducting system conduction	0.687763	0.728284	1	88	228	17395	0.0113636	0.0131072	0.00438596	0.00505892	Novel Fusion Transcripts	Ank2
MP:0003141	cardiac fibrosis	0.687763	0.728284	1	88	228	17395	0.0113636	0.0131072	0.00438596	0.00505892	Novel Fusion Transcripts	Hmox1
MP:0002065	abnormal fear/anxiety-related behavior	0.689327	0.729553	2	88	468	17395	0.0227273	0.0269043	0.0042735	0.00505892	Novel Fusion Transcripts	Arhgef9,Psap
MP:0002401	abnormal lymphopoiesis	0.690352	0.73025	3	88	697	17395	0.0340909	0.040069	0.00430416	0.00505892	Novel Fusion Transcripts	Chd4,Hnrnpl,Shc1
MP:0001552	increased circulating triglyceride level	0.690956	0.730502	1	88	230	17395	0.0113636	0.0132222	0.00434783	0.00505892	Novel Fusion Transcripts	Slc38a10
MP:0020148	abnormal sensitivity to induced morbidity/mortality	0.69384	0.733163	2	88	472	17395	0.0227273	0.0271342	0.00423729	0.00505892	Novel Fusion Transcripts	Fus,Ivns1abp
MP:0001363	increased anxiety-related response	0.695685	0.734723	1	88	233	17395	0.0113636	0.0133947	0.00429185	0.00505892	Novel Fusion Transcripts	Arhgef9
MP:0008143	abnormal dendrite morphology	0.698798	0.73723	1	88	235	17395	0.0113636	0.0135096	0.00425532	0.00505892	Novel Fusion Transcripts	Nedd4
MP:0010639	altered tumor pathology	0.698798	0.73723	1	88	235	17395	0.0113636	0.0135096	0.00425532	0.00505892	Novel Fusion Transcripts	Sparc
MP:0006043	decreased apoptosis	0.700343	0.738469	1	88	236	17395	0.0113636	0.0135671	0.00423729	0.00505892	Novel Fusion Transcripts	Hipk2
MP:0005667	abnormal circulating leptin level	0.70188	0.739699	1	88	237	17395	0.0113636	0.0136246	0.00421941	0.00505892	Novel Fusion Transcripts	Pla2g16
MP:0003009	abnormal cytokine secretion	0.702403	0.73986	3	88	710	17395	0.0340909	0.0408163	0.00422535	0.00505892	Novel Fusion Transcripts	Hmox1,Lgmn,Nedd4
MP:0001954	respiratory distress	0.703409	0.740528	1	88	238	17395	0.0113636	0.0136821	0.00420168	0.00505892	Novel Fusion Transcripts	Col4a1
MP:0012555	decreased cell death	0.70493	0.741738	1	88	239	17395	0.0113636	0.0137396	0.0041841	0.00505892	Novel Fusion Transcripts	Hipk2
MP:0010942	abnormal respiratory epithelium morphology	0.710938	0.747666	1	88	243	17395	0.0113636	0.0139695	0.00411523	0.00505892	Novel Fusion Transcripts	Pax6
MP:0000559	abnormal femur morphology	0.713897	0.749986	1	88	245	17395	0.0113636	0.0140845	0.00408163	0.00505892	Novel Fusion Transcripts	Col9a1
MP:0001930	abnormal meiosis	0.713897	0.749986	1	88	245	17395	0.0113636	0.0140845	0.00408163	0.00505892	Novel Fusion Transcripts	Fus
MP:0002444	abnormal T cell physiology	0.71587	0.751664	3	88	725	17395	0.0340909	0.0416786	0.00413793	0.00505892	Novel Fusion Transcripts	Chd4,Hnrnpl,Nedd4
MP:0000180	abnormal circulating cholesterol level	0.716752	0.751875	3	88	726	17395	0.0340909	0.0417361	0.00413223	0.00505892	Novel Fusion Transcripts	Col4a5,Copg1,Ppp5c
MP:0000351	increased cell proliferation	0.716825	0.751875	1	88	247	17395	0.0113636	0.0141995	0.00404858	0.00505892	Novel Fusion Transcripts	Hmox1
MP:0002079	increased circulating insulin level	0.718279	0.753004	1	88	248	17395	0.0113636	0.014257	0.00403226	0.00505892	Novel Fusion Transcripts	Pla2g16
MP:0003856	abnormal hindlimb stylopod morphology	0.719724	0.754123	1	88	249	17395	0.0113636	0.0143145	0.00401606	0.00505892	Novel Fusion Transcripts	Col9a1
MP:0002442	abnormal leukocyte physiology	0.721821	0.755923	7	88	1618	17395	0.0795455	0.0930152	0.00432633	0.00505892	Novel Fusion Transcripts	Chd4,Dkk3,Fus,Hnrnpl,Lgmn,Nedd4,Psap
MP:0006113	abnormal heart septum morphology	0.722925	0.756681	2	88	499	17395	0.0227273	0.0286864	0.00400802	0.00505892	Novel Fusion Transcripts	Flna,H13
MP:0005560	decreased circulating glucose level	0.723956	0.757031	2	88	500	17395	0.0227273	0.0287439	0.004	0.00505892	Novel Fusion Transcripts	Ppp5c,Trap1
MP:0020175	abnormal IgG1 level	0.724018	0.757031	1	88	252	17395	0.0113636	0.0144869	0.00396825	0.00505892	Novel Fusion Transcripts	Nedd4
MP:0005292	improved glucose tolerance	0.725435	0.757718	1	88	253	17395	0.0113636	0.0145444	0.00395257	0.00505892	Novel Fusion Transcripts	Hmox1
MP:0002405	respiratory system inflammation	0.725435	0.757718	1	88	253	17395	0.0113636	0.0145444	0.00395257	0.00505892	Novel Fusion Transcripts	Hmox1
MP:0000274	enlarged heart	0.727165	0.759128	3	88	738	17395	0.0340909	0.042426	0.00406504	0.00505892	Novel Fusion Transcripts	Amer1,Hmox1,Slc25a3
MP:0001545	abnormal hematopoietic system physiology	0.731948	0.763722	8	88	1851	17395	0.0909091	0.10641	0.00432199	0.00505892	Novel Fusion Transcripts	Chd4,Dkk3,Fus,Hmox1,Hnrnpl,Lgmn,Nedd4,Psap
MP:0002459	abnormal B cell physiology	0.733102	0.764526	3	88	745	17395	0.0340909	0.0428284	0.00402685	0.00505892	Novel Fusion Transcripts	Dkk3,Fus,Nedd4
MP:0001340	abnormal eyelid morphology	0.74321	0.774258	1	88	266	17395	0.0113636	0.0152918	0.0037594	0.00505892	Novel Fusion Transcripts	Pax6
MP:0001629	abnormal heart rate	0.74321	0.774258	1	88	266	17395	0.0113636	0.0152918	0.0037594	0.00505892	Novel Fusion Transcripts	Ank2
MP:0001819	abnormal immune cell physiology	0.743759	0.774425	7	88	1655	17395	0.0795455	0.0951423	0.00422961	0.00505892	Novel Fusion Transcripts	Chd4,Dkk3,Fus,Hnrnpl,Lgmn,Nedd4,Psap
MP:0010293	increased integument system tumor incidence	0.74453	0.774573	1	88	267	17395	0.0113636	0.0153492	0.00374532	0.00505892	Novel Fusion Transcripts	Bin1
MP:0002069	abnormal consumption behavior	0.744677	0.774573	3	88	759	17395	0.0340909	0.0436332	0.00395257	0.00505892	Novel Fusion Transcripts	Bin1,Fus,Psap
MP:0002409	decreased susceptibility to infection	0.745842	0.774977	1	88	268	17395	0.0113636	0.0154067	0.00373134	0.00505892	Novel Fusion Transcripts	Hmox1
MP:0005350	increased susceptibility to autoimmune disorder	0.745842	0.774977	1	88	268	17395	0.0113636	0.0154067	0.00373134	0.00505892	Novel Fusion Transcripts	Hmox1
MP:0011108	embryonic lethality during organogenesis, incomplete penetrance	0.748447	0.777279	1	88	270	17395	0.0113636	0.0155217	0.0037037	0.00505892	Novel Fusion Transcripts	Shc1
MP:0001805	decreased IgG level	0.752306	0.780477	1	88	273	17395	0.0113636	0.0156942	0.003663	0.00505892	Novel Fusion Transcripts	Nedd4
MP:0002421	abnormal cell-mediated immunity	0.75231	0.780477	7	88	1670	17395	0.0795455	0.0960046	0.00419162	0.00505892	Novel Fusion Transcripts	Chd4,Dkk3,Fus,Hnrnpl,Lgmn,Nedd4,Psap
MP:0002132	abnormal respiratory system morphology	0.753596	0.781406	4	88	1002	17395	0.0454545	0.0576028	0.00399202	0.00505892	Novel Fusion Transcripts	Flna,H13,Pax6,Ssr3
MP:0002925	abnormal cardiovascular development	0.755071	0.782529	3	88	772	17395	0.0340909	0.0443806	0.00388601	0.00505892	Novel Fusion Transcripts	Flna,H13,Shc1
MP:0013151	abnormal incidence of induced tumors	0.761082	0.788348	1	88	280	17395	0.0113636	0.0160966	0.00357143	0.00505892	Novel Fusion Transcripts	Bin1
MP:0003947	abnormal cholesterol level	0.763603	0.790549	3	88	783	17395	0.0340909	0.0450129	0.00383142	0.00505892	Novel Fusion Transcripts	Col4a5,Copg1,Ppp5c
MP:0010771	integument phenotype	0.76424	0.790798	11	88	2558	17395	0.125	0.147054	0.00430023	0.00505892	Novel Fusion Transcripts	Bin1,Hmgn3,P4ha1,Pax6,Plxnb2,Ppp5c,Rpl24,Slc38a10,Sparc,Uchl1,Zfp106
MP:0005215	abnormal pancreatic islet morphology	0.767162	0.79341	1	88	285	17395	0.0113636	0.016384	0.00350877	0.00505892	Novel Fusion Transcripts	Pax6
MP:0002420	abnormal adaptive immunity	0.768278	0.793826	7	88	1699	17395	0.0795455	0.0976717	0.00412007	0.00505892	Novel Fusion Transcripts	Chd4,Dkk3,Fus,Hnrnpl,Lgmn,Nedd4,Psap
MP:0009165	abnormal endocrine pancreas morphology	0.76836	0.793826	1	88	286	17395	0.0113636	0.0164415	0.0034965	0.00505892	Novel Fusion Transcripts	Pax6
MP:0011085	postnatal lethality, complete penetrance	0.768945	0.794019	2	88	547	17395	0.0227273	0.0314458	0.00365631	0.00505892	Novel Fusion Transcripts	Ank2,Pax6
MP:0005278	abnormal cholesterol homeostasis	0.770407	0.795117	3	88	792	17395	0.0340909	0.0455303	0.00378788	0.00505892	Novel Fusion Transcripts	Col4a5,Copg1,Ppp5c
MP:0002723	abnormal immune serum protein physiology	0.774857	0.799296	5	88	1263	17395	0.0568182	0.0726071	0.00395883	0.00505892	Novel Fusion Transcripts	Dkk3,Fus,Hmox1,Lgmn,Nedd4
MP:0008559	abnormal interferon-gamma secretion	0.777723	0.801485	1	88	294	17395	0.0113636	0.0169014	0.00340136	0.00505892	Novel Fusion Transcripts	Hmox1
MP:0012224	abnormal sterol level	0.777781	0.801485	3	88	802	17395	0.0340909	0.0461052	0.00374065	0.00505892	Novel Fusion Transcripts	Col4a5,Copg1,Ppp5c
MP:0008250	abnormal myeloid leukocyte morphology	0.780495	0.803865	4	88	1042	17395	0.0454545	0.0599023	0.00383877	0.00505892	Novel Fusion Transcripts	Hmox1,Psap,Sparc,Zfp106
MP:0002020	increased tumor incidence	0.781137	0.804112	4	88	1043	17395	0.0454545	0.0599598	0.00383509	0.00505892	Novel Fusion Transcripts	Bin1,Ewsr1,Pax6,Ppp5c
MP:0001463	abnormal spatial learning	0.783385	0.805757	1	88	299	17395	0.0113636	0.0171888	0.00334448	0.00505892	Novel Fusion Transcripts	Arhgef9
MP:0010273	increased classified tumor incidence	0.783543	0.805757	3	88	810	17395	0.0340909	0.0465651	0.0037037	0.00505892	Novel Fusion Transcripts	Ewsr1,Pax6,Ppp5c
MP:0005460	abnormal leukopoiesis	0.784254	0.806073	3	88	811	17395	0.0340909	0.0466226	0.00369914	0.00505892	Novel Fusion Transcripts	Chd4,Hnrnpl,Shc1
MP:0002063	abnormal learning/memory/conditioning	0.784964	0.806387	3	88	812	17395	0.0340909	0.0466801	0.00369458	0.00505892	Novel Fusion Transcripts	Arhgef9,Hipk2,Psap
MP:0014114	abnormal cognition	0.785672	0.806699	3	88	813	17395	0.0340909	0.0467376	0.00369004	0.00505892	Novel Fusion Transcripts	Arhgef9,Hipk2,Psap
MP:0020188	abnormal classified tumor incidence	0.787082	0.80773	3	88	815	17395	0.0340909	0.0468525	0.00368098	0.00505892	Novel Fusion Transcripts	Ewsr1,Pax6,Ppp5c
MP:0008075	decreased CD4-positive, alpha beta T cell number	0.787811	0.808063	1	88	303	17395	0.0113636	0.0174188	0.00330033	0.00505892	Novel Fusion Transcripts	Hnrnpl
MP:0008772	increased heart ventricle size	0.788903	0.808768	1	88	304	17395	0.0113636	0.0174763	0.00328947	0.00505892	Novel Fusion Transcripts	Hmox1
MP:0012382	abnormal blood cell physiology	0.79259	0.81213	7	88	1746	17395	0.0795455	0.100374	0.00400916	0.00505892	Novel Fusion Transcripts	Chd4,Dkk3,Fus,Hnrnpl,Lgmn,Nedd4,Psap
MP:0013554	abnormal apocrine gland morphology	0.799527	0.818397	1	88	314	17395	0.0113636	0.0180512	0.00318471	0.00505892	Novel Fusion Transcripts	Bin1
MP:0000627	abnormal mammary gland morphology	0.799527	0.818397	1	88	314	17395	0.0113636	0.0180512	0.00318471	0.00505892	Novel Fusion Transcripts	Bin1
MP:0010678	abnormal skin adnexa morphology	0.805261	0.823844	6	88	1546	17395	0.0681818	0.0888761	0.00388098	0.00505892	Novel Fusion Transcripts	Bin1,Pax6,Plxnb2,Ppp5c,Rpl24,Sparc
MP:0001486	abnormal startle reflex	0.806647	0.824839	1	88	321	17395	0.0113636	0.0184536	0.00311526	0.00505892	Novel Fusion Transcripts	Dnaja1
MP:0005381	digestive/alimentary phenotype	0.808257	0.826061	6	88	1552	17395	0.0681818	0.089221	0.00386598	0.00505892	Novel Fusion Transcripts	Flna,H13,Pax6,Psap,Sumo1,Uchl1
MP:0004085	abnormal heartbeat	0.810603	0.828035	1	88	325	17395	0.0113636	0.0186835	0.00307692	0.00505892	Novel Fusion Transcripts	Ank2
MP:0008555	abnormal interferon secretion	0.816387	0.83309	1	88	331	17395	0.0113636	0.0190285	0.00302115	0.00505892	Novel Fusion Transcripts	Hmox1
MP:0001408	stereotypic behavior	0.816387	0.83309	1	88	331	17395	0.0113636	0.0190285	0.00302115	0.00505892	Novel Fusion Transcripts	Psap
MP:0005317	increased triglyceride level	0.819213	0.835547	1	88	334	17395	0.0113636	0.0192009	0.00299401	0.00505892	Novel Fusion Transcripts	Slc38a10
MP:0000322	increased granulocyte number	0.820146	0.836071	1	88	335	17395	0.0113636	0.0192584	0.00298507	0.00505892	Novel Fusion Transcripts	Hmox1
MP:0001711	abnormal placenta morphology	0.823828	0.839396	1	88	339	17395	0.0113636	0.0194884	0.00294985	0.00505892	Novel Fusion Transcripts	Ssr3
MP:0002272	abnormal nervous system electrophysiology	0.828327	0.843549	1	88	344	17395	0.0113636	0.0197758	0.00290698	0.00505892	Novel Fusion Transcripts	Shc1
MP:0002419	abnormal innate immunity	0.829734	0.844551	2	88	625	17395	0.0227273	0.0359299	0.0032	0.00505892	Novel Fusion Transcripts	Lgmn,Psap
MP:0002460	decreased immunoglobulin level	0.83614	0.850637	1	88	353	17395	0.0113636	0.0202932	0.00283286	0.00505892	Novel Fusion Transcripts	Nedd4
MP:0009763	increased sensitivity to induced morbidity/mortality	0.836986	0.851064	1	88	354	17395	0.0113636	0.0203507	0.00282486	0.00505892	Novel Fusion Transcripts	Ivns1abp
MP:0002216	abnormal seminiferous tubule morphology	0.838665	0.852337	1	88	356	17395	0.0113636	0.0204657	0.00280899	0.00505892	Novel Fusion Transcripts	Dnaja1
MP:0000462	abnormal digestive system morphology	0.844219	0.857545	4	88	1155	17395	0.0454545	0.0663984	0.0034632	0.00505892	Novel Fusion Transcripts	Flna,H13,Pax6,Sumo1
MP:0020186	altered susceptibility to bacterial infection	0.847601	0.860541	1	88	367	17395	0.0113636	0.021098	0.0027248	0.00505892	Novel Fusion Transcripts	Hmox1
MP:0013701	abnormal mature B cell number	0.855298	0.867914	1	88	377	17395	0.0113636	0.0216729	0.00265252	0.00505892	Novel Fusion Transcripts	Nek9
MP:0000184	abnormal circulating HDL cholesterol level	0.871573	0.88398	1	88	400	17395	0.0113636	0.0229951	0.0025	0.00505892	Novel Fusion Transcripts	Ppp5c
MP:0013561	abnormal endocrine gland physiology	0.883036	0.895151	1	88	418	17395	0.0113636	0.0240299	0.00239234	0.00505892	Novel Fusion Transcripts	Ank2
MP:0005178	increased circulating cholesterol level	0.887215	0.898931	1	88	425	17395	0.0113636	0.0244323	0.00235294	0.00505892	Novel Fusion Transcripts	Col4a5
MP:0002110	abnormal digit morphology	0.900971	0.912405	1	88	450	17395	0.0113636	0.0258695	0.00222222	0.00505892	Novel Fusion Transcripts	Rpl24
MP:0002425	altered susceptibility to autoimmune disorder	0.901997	0.91298	1	88	452	17395	0.0113636	0.0259845	0.00221239	0.00505892	Novel Fusion Transcripts	Hmox1
MP:0020174	abnormal IgG level	0.903013	0.913545	1	88	454	17395	0.0113636	0.0260995	0.00220264	0.00505892	Novel Fusion Transcripts	Nedd4
MP:0005449	abnormal food intake	0.904516	0.914602	1	88	457	17395	0.0113636	0.0262719	0.00218818	0.00505892	Novel Fusion Transcripts	Psap
MP:0003982	increased cholesterol level	0.908414	0.918078	1	88	465	17395	0.0113636	0.0267318	0.00215054	0.00505892	Novel Fusion Transcripts	Col4a5
MP:0012226	increased sterol level	0.909364	0.918573	1	88	467	17395	0.0113636	0.0268468	0.00214133	0.00505892	Novel Fusion Transcripts	Col4a5
MP:0010330	abnormal circulating lipoprotein level	0.91077	0.919062	1	88	470	17395	0.0113636	0.0270193	0.00212766	0.00505892	Novel Fusion Transcripts	Ppp5c
MP:0010329	abnormal lipoprotein level	0.91077	0.919062	1	88	470	17395	0.0113636	0.0270193	0.00212766	0.00505892	Novel Fusion Transcripts	Ppp5c
MP:0002164	abnormal gland physiology	0.911512	0.919346	2	88	784	17395	0.0227273	0.0450704	0.00255102	0.00505892	Novel Fusion Transcripts	Ank2,Pax6
MP:0003091	abnormal cell migration	0.913066	0.919983	1	88	475	17395	0.0113636	0.0273067	0.00210526	0.00505892	Novel Fusion Transcripts	Plxnb2
MP:0000477	abnormal intestine morphology	0.913066	0.919983	1	88	475	17395	0.0113636	0.0273067	0.00210526	0.00505892	Novel Fusion Transcripts	H13
MP:0002113	abnormal skeleton development	0.924885	0.930951	1	88	503	17395	0.0113636	0.0289164	0.00198807	0.00505892	Novel Fusion Transcripts	Amer1
MP:0002406	increased susceptibility to infection	0.924885	0.930951	1	88	503	17395	0.0113636	0.0289164	0.00198807	0.00505892	Novel Fusion Transcripts	Hmox1
MP:0000572	abnormal autopod morphology	0.937118	0.942789	1	88	537	17395	0.0113636	0.0308709	0.0018622	0.00505892	Novel Fusion Transcripts	Rpl24
MP:0020201	abnormal granulocyte number	0.940325	0.945539	1	88	547	17395	0.0113636	0.0314458	0.00182815	0.00505892	Novel Fusion Transcripts	Hmox1
MP:0009931	abnormal skin appearance	0.94598	0.950745	1	88	566	17395	0.0113636	0.0325381	0.00176678	0.00505892	Novel Fusion Transcripts	P4ha1
MP:0002441	abnormal granulocyte morphology	0.950588	0.954896	1	88	583	17395	0.0113636	0.0335154	0.00171527	0.00505892	Novel Fusion Transcripts	Hmox1
MP:0002398	abnormal bone marrow cell morphology/development	0.953361	0.957199	1	88	594	17395	0.0113636	0.0341477	0.0016835	0.00505892	Novel Fusion Transcripts	Lgmn
MP:0001844	autoimmune response	0.95457	0.957925	1	88	599	17395	0.0113636	0.0344352	0.00166945	0.00505892	Novel Fusion Transcripts	Hmox1
MP:0005005	abnormal self tolerance	0.955044	0.957925	1	88	601	17395	0.0113636	0.0345502	0.00166389	0.00505892	Novel Fusion Transcripts	Hmox1
MP:0005000	abnormal immune tolerance	0.960165	0.962577	1	88	624	17395	0.0113636	0.0358724	0.00160256	0.00505892	Novel Fusion Transcripts	Hmox1
MP:0001793	altered susceptibility to infection	0.96939	0.971338	1	88	674	17395	0.0113636	0.0387468	0.00148368	0.00505892	Novel Fusion Transcripts	Hmox1
MP:0001663	abnormal digestive system physiology	0.971269	0.972732	1	88	686	17395	0.0113636	0.0394366	0.00145773	0.00505892	Novel Fusion Transcripts	Psap
MP:0005025	abnormal response to infection	0.974957	0.975936	1	88	712	17395	0.0113636	0.0409313	0.00140449	0.00505892	Novel Fusion Transcripts	Hmox1
MP:0002060	abnormal skin morphology	0.997657	0.998157	1	88	1154	17395	0.0113636	0.0663409	0.000866551	0.00505892	Novel Fusion Transcripts	P4ha1
MP:0000001	mammalian phenotype	1	1	88	88	17395	17395	1	1	0.00505892	0.00505892	Novel Fusion Transcripts	Aars2,Acat2,Amer1,Ank2,Aplp2,Arhgef9,Atxn10,Bfsp1,Bfsp2,Bin1,Capn3,Caprin2,Chd4,Clu,Col4a1,Col4a5,Col4a6,Col9a1,Copg1,Cryaa,Cryab,Cryba1,Cryba2,Crybb2,Crybb3,Cryga,Crygb,Crygc,Crygd,Cryge,Crygf,Crygs,Ddb1,Dkk3,Dnaja1,Eif4g2,Ewsr1,Flna,Fus,Gstm1,H13,H3f3b,Hdgf,Herc4,Hipk2,Hmgn3,Hmox1,Hnrnpl,Inpp5a,Ivns1abp,Lamb1,Lgmn,Lim2,Mcrs1,Mip,Mocs2,Mxra7,Nedd4,Nek9,Nid1,Osbp2,P4ha1,Pax6,Pik3r4,Pkm,Pla2g16,Pl…
