# Supplementary material for: Identification of novel transcripts and peptides in developing murine lens
Source: Sci Rep. 2018 Jul 24;8:11162. doi: 10.1038/s41598-018-28727-w (PMC6057992; doi:10.1038/s41598-018-28727-w)
Supplement: Supplementary file 8 — Supplementary Table 7 [file 41598_2018_28727_MOESM8_ESM.xlsx]

## Sheet: E15vsE18
Transcript ID	Gene Symbol	Chromosome	Strand	Exon Start	Exon End	Upstream Exon Start	Upstream Exon End	Downstream Exon Start	Downstream Exon End	Inclusion counts E15	Skipping counts E15	Inclusion counts E18	Skipping counts E18	Inclusion Length	Skipping Length	p-value	FDR	Inclusion level E15	Inclusion level E18	Inclusion Level difference
NM_001001321	Slc35d2	chr13	-	64118415	64118483	64112929	64113001	64120594	64120681	2,6	1,1	0,0	1,1	167	99	1.28937e-07	2.72119e-05	0.542,0.781	0.0,0.0	0.661
NM_001001792	Zfp239	chr6	+	117869217	117869273	117863076	117863142	117870255	117872766	4,10	0,3	0,0	3,3	155	99	1.60345e-08	4.33322e-06	1.0,0.68	0.0,0.0	0.84
NM_001003912	Arhgef11	chr3	+	87718228	87718258	87717420	87717520	87722356	87722483	2,0	6,13	11,11	14,14	129	99	0.00019211	0.00966556	0.204,0.0	0.376,0.376	-0.274
NM_001003955	Rab11fip5	chr6	-	85340342	85342361	85337480	85337670	85347779	85348455	22,13	0,0	49,49	2,2	2118	99	0.000142106	0.00801289	1.0,1.0	0.534,0.534	0.466
NM_001013414	Neurl4	chr11	+	69903653	69903719	69903007	69903452	69903864	69904163	25,28	0,1	28,28	7,7	165	99	8.56888e-06	0.00096389	1.0,0.944	0.706,0.706	0.266
NM_001013778	Tvp23a	chr16	-	10423221	10423361	10420558	10422885	10424198	10424258	5,10	7,11	2,2	20,20	239	99	9.74185e-05	0.00616798	0.228,0.274	0.04,0.04	0.211
NM_001033165	Dnajc25	chr4	+	59013631	59013855	59003192	59003557	59017669	59017822	3,9	0,0	3,3	2,2	323	99	6.85146e-06	0.000803325	1.0,1.0	0.315,0.315	0.685
NM_001033318	Cog7	chr7	-	121941169	121941235	121936953	121937140	121943777	121943894	33,25	0,1	22,22	5,5	165	99	3.31955e-05	0.0028402	1.0,0.938	0.725,0.725	0.244
NM_001033326	Dhrsx	chr4_GL456216_random	+	31058	31127	15880	16407	34137	34345	4,6	0,0	0,0	1,1	168	99	1.68961e-09	9.36046e-07	1.0,1.0	0.0,0.0	1
NM_001033532	AW554918	chr18	+	25344863	25344962	25339713	25340384	25399925	25400107	8,8	0,0	19,19	5,5	198	99	2.04139e-05	0.00190875	1.0,1.0	0.655,0.655	0.345
NM_001034168	Ank2	chr3	-	126928664	126928847	126921606	126923971	126929721	126929886	809561	4,9	699714	21,21	282	99	0.000143119	0.00804954	0.986,0.956	0.921,0.923	0.049
NM_001034891	Ermard	chr17	+	15059765	15059984	15059343	15059469	15061068	15061182	49,59	0,0	66,66	5,5	318	99	2.00716e-05	0.00189089	1.0,1.0	0.804,0.804	0.196
NM_001037906	Nell1	chr7	+	50826259	50826400	50701155	50701251	50848482	50848676	1,1	0,0	3,3	2,2	240	99	3.50575e-05	0.00298798	1.0,1.0	0.382,0.382	0.618
NM_001037987	Edil3	chr13	+	88977754	88977784	88944819	88944948	89042431	89042560	3,1	0,0	12,12	4,4	129	99	0.000130002	0.00754151	1.0,1.0	0.697,0.697	0.303
NM_001039139	Camk2g	chr14	-	20747818	20747851	20744603	20744648	20755658	20755702	0,0	12,27	6,6	25,25	132	99	2.59594e-05	0.00232899	0.0,0.0	0.153,0.153	-0.153
NM_001039485	Piezo2	chr18	-	63032840	63033023	63030274	63030527	63041546	63041805	18,5	0,0	6,6	3,3	282	99	1.21103e-06	0.000197326	1.0,1.0	0.412,0.412	0.588
NM_001045513	Raph1	chr1	-	60518979	60519060	60503517	60503595	60525591	60526100	0,0	9,9	4,4	7,7	180	99	6.17822e-05	0.00447416	0.0,0.0	0.239,0.239	-0.239
NM_001045515	Synj1	chr16	-	90971563	90971587	90969182	90969374	90973909	90974075	0,0	2,3	10,10	3,3	123	99	1.67516e-07	3.46931e-05	0.0,0.0	0.728,0.728	-0.728
NM_001077684	Ccdc173	chr2	-	69779079	69779224	69778059	69778216	69781638	69781832	3,5	4,7	0,0	7,7	244	99	0.000104417	0.00644537	0.233,0.225	0.0,0.0	0.229
NM_001080390	Mark2	chr19	-	7279985	7280012	7275395	7277450	7280997	7281255	0,0	1,2	2,2	1,1	126	99	9.16038e-05	0.00597762	0.0,0.0	0.611,0.611	-0.611
NM_001080748	Gtf2i	chr5	-	134279436	134279514	134274538	134274595	134282786	134282830	146228	2,2	253254	13,13	177	99	0.000152272	0.00837306	0.976,0.985	0.916,0.916	0.064
NM_001080995	Ddias	chr7	-	92868111	92868190	92866570	92866699	92872761	92872844	1,4	1,2	0,0	7,7	178	99	7.69582e-05	0.00524737	0.357,0.527	0.0,0.0	0.442
NM_001081173	Lrch2	chrX	-	147484753	147484804	147481614	147481672	147488233	147488278	24,26	0,0	38,38	5,5	150	99	6.334e-05	0.00457204	1.0,1.0	0.834,0.834	0.166
NM_001081191	Eml5	chr12	-	98819860	98819869	98817819	98817898	98821599	98821705	1,0	4,10	12,12	11,11	108	99	5.91533e-06	0.00072174	0.186,0.0	0.5,0.5	-0.407
NM_001081191	Eml5	chr12	-	98821599	98821610	98817819	98817898	98824633	98824760	0,3	1,3	4,4	0,0	110	99	0.000159854	0.00855781	0.0,0.474	1.0,1.0	-0.763
NM_001081252	Uggt2	chr14	-	119008537	119008586	119008062	119008147	119008720	119008811	0,0	4,6	5,5	3,3	148	99	5.95271e-07	0.000104561	0.0,0.0	0.527,0.527	-0.527
NM_001081557	Camta1	chr4	-	151835813	151835883	151830417	151830536	151861624	151861768	37,35	1,1	46,46	11,11	169	99	1.61886e-05	0.0015944	0.956,0.953	0.71,0.71	0.244
NM_001083958	Zfp655	chr5	+	145235305	145235391	145233440	145233602	145235736	145235863	6,6	1,0	4,4	7,7	185	99	3.81434e-06	0.000518563	0.763,1.0	0.234,0.234	0.647
NM_001100415	Gm14430	chr2	-	175645285	175645387	175643925	175643980	175651004	175651131	1,0	10,7	9,23	9,28	201	99	2.54601e-06	0.000358188	0.047,0.0	0.33,0.288	-0.285
NM_001103165	Pcbp2	chr15	+	102485899	102486040	102484166	102484240	102488204	102488277	2,7	2,2	0,0	1,1	240	99	1.46957e-05	0.00149383	0.292,0.591	0.0,0.0	0.442
NM_001103165	Pcbp2	chr15	+	102489515	102489627	102488775	102488814	102489751	102489807	3,6	243312	18,19	295296	211	99	0.000180033	0.00920287	0.006,0.009	0.028,0.029	-0.021
NM_001110159	Nxt1	chr2	+	148674463	148674598	148672640	148672835	148675281	148676026	5,16	27,43	2,2	43,44	234	99	4.46683e-05	0.00357346	0.073,0.136	0.019,0.019	0.086
NM_001110159	Nxt1	chr2	+	148672980	148673115	148672640	148672835	148674463	148674598	0,0	1,5	3,3	2,2	234	99	0.000140835	0.0079615	0.0,0.0	0.388,0.388	-0.388
NM_001110202	Trim9	chr12	-	70252442	70252484	70251010	70251260	70267233	70267266	2,1	0,0	0,0	1,1	141	99	1.22377e-08	3.4386e-06	1.0,1.0	0.0,0.0	1
NM_001112705	Tlk2	chr11	+	105240360	105240456	105221185	105221353	105241568	105241661	76,86	1,1	98,98	8,8	195	99	0.000167594	0.00881645	0.975,0.978	0.861,0.861	0.115
NM_001113188	Fxr1	chr3	+	34058175	34058231	34058023	34058081	34061863	34061989	1,1	0,0	0,0	1,1	155	99	2.02219e-08	5.09223e-06	1.0,1.0	0.0,0.0	1
NM_001113374	Mocs2	chr13	+	114825210	114825234	114820801	114820946	114826157	114826281	1,1	0,0	0,0	3,3	123	99	3.78097e-09	1.51723e-06	1.0,1.0	0.0,0.0	1
NM_001113374	Mocs2	chr13	+	114825210	114825265	114820801	114820946	114826157	114826281	4,1	0,0	1,1	3,3	154	99	6.6015e-08	1.46289e-05	1.0,1.0	0.176,0.176	0.824
NM_001114665	Fnbp1l	chr3	-	122556411	122556570	122552135	122552150	122557902	122558106	0,0	1,1	6,7	0,0	258	99	1.58666e-09	9.01549e-07	0.0,0.0	1.0,1.0	-1
NM_001123037	Eif4a2	chr16	+	23112350	23112457	23111816	23111896	23113166	23114132	212208	146161	188191	250252	206	99	2.76778e-05	0.00244359	0.411,0.383	0.265,0.267	0.131
NM_001123037	Eif4a2	chr16	+	23112350	23112453	23111816	23111896	23113166	23114132	172166	146161	156159	250252	202	99	0.00011506	0.0069286	0.366,0.336	0.234,0.236	0.116
NM_001128171	Cyld	chr8	+	88702304	88702438	88697027	88697099	88705225	88705879	0,1	1,2	3,3	0,0	233	99	5.74432e-07	0.000101835	0.0,0.175	1.0,1.0	-0.912
NM_001128171	Cyld	chr8	+	88702307	88702438	88697027	88697099	88705225	88705879	0,1	1,2	3,3	0,0	230	99	6.05796e-07	0.000104878	0.0,0.177	1.0,1.0	-0.911
NM_001130868	Kars	chr8	-	112010221	112010280	112008481	112008539	112011209	112011354	0,2	1,3	4,4	0,0	158	99	1.37828e-06	0.000216615	0.0,0.295	1.0,1.0	-0.853
NM_001134391	Apobec1	chr6	-	122588144	122588172	122581352	122581750	122591086	122591204	1,4	0,0	0,0	1,1	127	99	3.82728e-09	1.51723e-06	1.0,1.0	0.0,0.0	1
NM_001141949	Nmi	chr2	-	51972587	51972627	51960570	51960660	51972908	51973208	0,0	2,4	4,4	2,2	139	99	1.52971e-06	0.000233782	0.0,0.0	0.588,0.588	-0.588
NM_001141950	Tmem80	chr7	+	141333637	141333731	141332909	141333008	141334010	141334103	7,7	0,1	3,3	3,3	193	99	4.70598e-05	0.00365991	1.0,0.782	0.339,0.339	0.552
NM_001141950	Tmem80	chr7	+	141333658	141333731	141332909	141333008	141334010	141334103	7,7	0,1	4,4	3,3	172	99	0.000145864	0.00812309	1.0,0.801	0.434,0.434	0.467
NM_001141950	Tmem80	chr7	+	141333647	141333731	141332909	141333008	141334010	141334103	7,6	0,1	4,4	3,3	183	99	0.000174859	0.00901132	1.0,0.764	0.419,0.419	0.463
NM_001142642	Fbrsl1	chr5	-	110376006	110376078	110374389	110374519	110376252	110376282	14,28	2,7	17,17	0,0	171	99	1.85536e-05	0.00177986	0.802,0.698	1.0,1.0	-0.25
NM_001145801	Ctla2b	chr13	-	60896627	60896745	60896237	60896360	60897334	60897447	7,6	0,0	3,3	3,3	217	99	3.67519e-07	7.20727e-05	1.0,1.0	0.313,0.313	0.687
NM_001145937	Tenm3	chr8	-	48311674	48311692	48310622	48310769	48313237	48313264	1,4	1,3	0,0	5,5	117	99	4.0554e-05	0.00335313	0.458,0.53	0.0,0.0	0.494
NM_001159519	Pfas	chr11	-	69007457	69007552	69003695	69003872	69008402	69008460	0,0	3,7	4,4	5,5	194	99	5.14643e-05	0.00390564	0.0,0.0	0.29,0.29	-0.29
NM_001159620	Pigp	chr16	-	94365354	94365473	94358762	94359174	94370088	94370330	17,12	5,1	12,12	0,0	218	99	5.73217e-05	0.00424832	0.607,0.845	1.0,1.0	-0.274
NM_001160386	Dnah7b	chr1	+	46205418	46205456	46204217	46204316	46207444	46207693	0,0	1,1	2,2	0,0	137	99	7.06297e-09	2.37145e-06	0.0,0.0	1.0,1.0	-1
NM_001160386	Dnah7b	chr1	+	46085554	46085702	46083704	46083813	46097997	46098085	1,2	0,0	0,0	1,1	247	99	1.06711e-08	3.2303e-06	1.0,1.0	0.0,0.0	1
NM_001160712	Cd300lg	chr11	+	102046066	102046198	102042971	102043304	102047105	102047187	0,1	1,1	3,3	0,0	231	99	0.000167895	0.00881645	0.0,0.3	1.0,1.0	-0.85
NM_001161420	Vldlr	chr19	+	27236170	27236362	27234789	27234912	27238052	27238424	40,45	0,0	51,51	4,4	291	99	0.000103647	0.00641568	1.0,1.0	0.813,0.813	0.187
NM_001161483	Nol4	chr18	-	22951164	22951205	22921845	22921957	22952160	22952310	6,2	6,9	0,0	19,19	140	99	1.51232e-05	0.00152959	0.414,0.136	0.0,0.0	0.275
NM_001162533	Sh3d21	chr4	-	126150876	126150934	126150601	126150796	126151016	126151873	1,2	0,0	0,0	2,2	157	99	1.84016e-09	9.70903e-07	1.0,1.0	0.0,0.0	1
NM_001162533	Sh3d21	chr4	-	126162175	126162266	126161967	126162023	126162452	126162571	1,0	1,2	2,2	0,0	190	99	1.4704e-06	0.000227861	0.343,0.0	1.0,1.0	-0.829
NM_001163025	Mon2	chr10	-	123009912	123009930	123009502	123009631	123010493	123010637	1,3	19,18	14,14	13,13	117	99	1.40327e-06	0.00021899	0.043,0.124	0.477,0.477	-0.393
NM_001163026	Dnajc13	chr9	-	104153267	104153376	104151596	104152423	104156813	104156913	0,0	41,43	11,11	46,47	208	99	3.79036e-07	7.31616e-05	0.0,0.0	0.102,0.1	-0.101
NM_001163421	Tatdn3	chr1	-	191052859	191052974	191049281	191049362	191054855	191054911	5,7	0,0	6,6	3,3	214	99	6.23338e-06	0.000750716	1.0,1.0	0.481,0.481	0.519
NM_001163421	Tatdn3	chr1	-	191052859	191052972	191049281	191049362	191054855	191054911	11,15	0,0	14,14	3,3	212	99	9.70135e-05	0.0061651	1.0,1.0	0.685,0.685	0.315
NM_001163552	Ap4b1	chr3	+	103812084	103812309	103809867	103810057	103812776	103812903	44,35	0,0	50,52	5,5	324	99	1.21959e-05	0.00129933	1.0,1.0	0.753,0.761	0.243
NM_001164152	Tcf3	chr10	-	80412833	80413027	80409164	80410274	80413204	80413337	34,90	3,5	53,55	0,0	293	99	0.000171696	0.00896275	0.793,0.859	1.0,1.0	-0.174
NM_001164433	Mical1	chr10	+	41478427	41478635	41478009	41478314	41478962	41479067	19,40	0,0	27,28	4,4	307	99	7.76306e-06	0.000886749	1.0,1.0	0.685,0.693	0.311
NM_001164491	Ablim3	chr18	-	61818988	61819087	61816921	61816969	61819790	61819917	1,2	0,0	1,1	2,2	198	99	1.95648e-06	0.000290816	1.0,1.0	0.2,0.2	0.8
NM_001164491	Ablim3	chr18	-	61816921	61816969	61814197	61814332	61818988	61819087	1,2	0,0	1,1	2,2	147	99	7.55992e-06	0.00086802	1.0,1.0	0.252,0.252	0.748
NM_001164634	Slc22a8	chr19	+	8605393	8605548	8604789	8604893	8606024	8606193	1,3	0,0	0,0	2,2	254	99	6.06158e-10	4.47749e-07	1.0,1.0	0.0,0.0	1
NM_001164769	Fbxw2	chr2	-	34811078	34811109	34808513	34808600	34812814	34813009	1,0	2,2	1,1	0,0	130	99	4.81915e-08	1.10095e-05	0.276,0.0	1.0,1.0	-0.862
NM_001164818	Aar2	chr2	+	156549851	156550027	156547575	156547883	156550648	156551449	0,0	14,21	5,5	15,15	275	99	0.00018021	0.00920287	0.0,0.0	0.107,0.107	-0.107
NM_001165948	Pogz	chr3	+	94864013	94864037	94862421	94862530	94864484	94864667	0,0	1,2	2,2	0,0	123	99	2.93242e-09	1.32022e-06	0.0,0.0	1.0,1.0	-1
NM_001166450	Slc25a14	chrX	+	48623961	48624206	48623673	48623828	48629251	48629345	3,0	13,9	7,7	5,5	344	99	0.00011106	0.00674274	0.062,0.0	0.287,0.287	-0.256
NM_001167818	Rnls	chr19	-	33389916	33390059	33382366	33382525	33391079	33391185	2,1	0,0	0,0	1,1	242	99	1.07871e-08	3.2303e-06	1.0,1.0	0.0,0.0	1
NM_001167983	Sipa1l1	chr12	+	82265956	82266025	82170015	82170076	82311348	82311409	1,5	2,3	2,2	0,0	168	99	2.46254e-06	0.00035435	0.228,0.495	1.0,1.0	-0.639
NM_001177319	Tfpi	chr2	-	84452556	84452595	84444739	84444916	84458022	84458133	7,6	0,0	8,8	3,3	138	99	9.18366e-05	0.00597762	1.0,1.0	0.657,0.657	0.343
NM_001177667	Sptan1	chr2	+	30028643	30028706	30027630	30027648	30029619	30029674	2,6	595434	21,21	425434	162	99	4.73958e-06	0.000610634	0.002,0.008	0.029,0.029	-0.024
NM_001177669	Golph3l	chr3	+	95609671	95609786	95607905	95608037	95617043	95619247	44100	0,1	79,82	6,6	214	99	9.70948e-05	0.0061651	1.0,0.979	0.859,0.863	0.129
NM_001177798	Taf6l	chr19	-	8785632	8785827	8785121	8785178	8786267	8786417	7,1	0,0	0,0	2,2	294	99	1.43116e-10	1.76191e-07	1.0,1.0	0.0,0.0	1
NM_001190401	Usp34	chr11	+	23474265	23474389	23472949	23473054	23484101	23484181	30,36	0,2	29,30	6,7	223	99	0.000176815	0.00909098	1.0,0.889	0.682,0.655	0.276
NM_001195075	Klhl3	chr13	-	58016445	58016547	58013829	58013958	58018796	58018994	2,1	0,0	3,3	3,3	201	99	2.01714e-06	0.000296025	1.0,1.0	0.33,0.33	0.67
NM_001195086	Ppfia1	chr7	-	144489196	144489259	144488690	144488717	144491451	144491652	1,1	2,3	9,9	0,0	162	99	9.61984e-08	2.08996e-05	0.234,0.169	1.0,1.0	-0.798
NM_001195390	Commd7	chr2	-	153632187	153632262	153631199	153631353	153632593	153632781	5,1	0,0	0,0	2,2	174	99	4.08656e-10	3.62233e-07	1.0,1.0	0.0,0.0	1
NM_001195498	Dclk2	chr3	-	86793218	86793299	86791994	86792111	86793816	86793913	10,24	0,1	31,35	9,9	180	99	2.98685e-05	0.00259563	1.0,0.93	0.655,0.681	0.297
NM_001198565	Sulf1	chr1	+	12850759	12850793	12848330	12848454	12858811	12860372	47,41	9,16	39,39	0,0	133	99	6.58857e-09	2.24619e-06	0.795,0.656	1.0,1.0	-0.274
NM_001198833	Ddr1	chr17	-	35686117	35686191	35685305	35685550	35686480	35686591	0,0	22,62	5,5	31,31	173	99	0.000192788	0.00966556	0.0,0.0	0.084,0.084	-0.084
NM_001199227	Osbpl5	chr7	-	143702689	143702771	143700713	143700810	143704509	143704702	1,1	0,0	0,0	1,1	181	99	1.87189e-08	4.82339e-06	1.0,1.0	0.0,0.0	1
NM_001199265	Epb41l2	chr10	+	25495444	25495591	25488950	25489093	25501823	25502387	13,12	169140	34,38	177178	246	99	0.000191568	0.00966556	0.03,0.033	0.072,0.079	-0.044
NM_001199676	Camkk2	chr5	-	122742099	122742228	122737432	122737533	122743869	122743957	10,24	0,2	32,32	14,14	228	99	8.89018e-05	0.00588079	1.0,0.839	0.498,0.498	0.421
NM_001204979	Sars	chr3	-	108442736	108442762	108435885	108435966	108444996	108445259	2,1	0,1	0,0	1,1	125	99	7.09239e-05	0.00492688	1.0,0.442	0.0,0.0	0.721
NM_001205157	Yipf2	chr9	-	21592527	21592588	21592060	21592218	21592726	21592831	13,14	0,0	16,16	4,4	160	99	2.01376e-05	0.00189089	1.0,1.0	0.712,0.712	0.288
NM_001244692	St18	chr1	+	6752295	6752368	6487617	6487741	6752993	6753036	0,1	4,0	1,1	0,0	172	99	0.000174191	0.00900056	0.0,1.0	1.0,1.0	-0.5
NM_001252110	Cadps2	chr6	-	23381056	23381077	23355823	23355927	23382880	23383004	5,2	4,4	0,0	4,4	120	99	9.28521e-06	0.00102368	0.508,0.292	0.0,0.0	0.4
NM_001252413	Rpain	chr11	+	70974068	70974132	70973014	70973075	70977657	70977933	0,1	2,3	3,3	1,1	163	99	9.19841e-05	0.00597762	0.0,0.168	0.646,0.646	-0.562
NM_001252448	Strada	chr11	-	106184561	106184619	106173678	106173781	106187100	106187180	3,3	10,11	13,13	4,4	157	99	4.01037e-06	0.000538604	0.159,0.147	0.672,0.672	-0.519
NM_001252516	Hfm1	chr5	-	106920962	106921076	106917323	106917627	106922812	106922910	1,1	0,0	2,2	3,3	213	99	8.15151e-07	0.000135818	1.0,1.0	0.237,0.237	0.763
NM_001252516	Hfm1	chr5	-	106902921	106903073	106901888	106902146	106904225	106904358	2,3	0,0	7,7	3,3	251	99	7.5285e-06	0.00086802	1.0,1.0	0.479,0.479	0.521
NM_001252516	Hfm1	chr5	-	106918376	106918489	106917323	106917627	106922812	106922910	3,11	0,0	7,7	3,3	212	99	1.07519e-05	0.00116795	1.0,1.0	0.521,0.521	0.479
NM_001252518	Nono	chrX	+	101430492	101430500	101429650	101429762	101437208	101437377	4,3	1,0	1,1	2,2	107	99	0.000128641	0.00754151	0.787,1.0	0.316,0.316	0.577
NM_001253365	Kcnma1	chr14	-	23425566	23425740	23386259	23386353	23435949	23436026	10,9	1,0	5,5	3,3	273	99	7.91818e-05	0.00535162	0.784,1.0	0.377,0.377	0.515
NM_001256382	Rims2	chr15	+	39237913	39238098	39198285	39198538	39292101	39292312	1,1	2,1	1,1	0,0	284	99	4.27938e-06	0.000570396	0.148,0.258	1.0,1.0	-0.797
NM_001256382	Rims2	chr15	+	39306091	39306103	39292101	39292312	39345309	39345620	0,0	1,3	2,2	1,1	111	99	5.01772e-05	0.00386086	0.0,0.0	0.641,0.641	-0.641
NM_001267846	Fign	chr2	-	64096894	64097064	63971507	63980899	64097841	64098038	14,7	0,1	5,5	3,3	269	99	7.76934e-05	0.00528125	1.0,0.72	0.38,0.38	0.48
NM_001271348	Fbxw11	chr11	+	32680200	32680302	32642554	32642935	32708187	32708250	0,0	4,5	4,4	6,6	201	99	0.000117305	0.00702563	0.0,0.0	0.247,0.247	-0.247
NM_001271448	Enox2	chrX	-	49168631	49168784	49080616	49080751	49286855	49286904	12,8	0,0	7,7	4,4	252	99	4.07949e-07	7.72662e-05	1.0,1.0	0.407,0.407	0.593
NM_001271448	Enox2	chrX	-	49168640	49168784	49080616	49080751	49286855	49286904	11,9	0,0	7,7	4,4	243	99	4.5955e-07	8.41769e-05	1.0,1.0	0.416,0.416	0.584
NM_001271467	Gabpb1	chr2	-	126662990	126663088	126658469	126658577	126675355	126675592	0,1	10,9	5,5	8,8	197	99	0.000144621	0.00810918	0.0,0.053	0.239,0.239	-0.212
NM_001271506	Crem	chr18	-	3276693	3276729	3273421	3273578	3325360	3325478	1,0	3,1	1,1	0,0	135	99	4.03016e-08	9.60306e-06	0.196,0.0	1.0,1.0	-0.902
NM_001271729	Tk1	chr11	-	117825600	117825607	117824670	117824781	117825713	117826014	1,5	2,1	0,0	3,3	106	99	4.70906e-06	0.00061025	0.318,0.824	0.0,0.0	0.571
NM_001271764	Tpm3	chr3	+	90091012	90091091	90090009	90090079	90099527	90100902	136,42	0,0	69,70	81,81	178	99	0	0	1.0,1.0	0.321,0.325	0.677
NM_001271764	Tpm3	chr3	+	90091012	90091131	90090009	90090079	90099527	90100902	75,22	0,0	37,37	81,81	218	99	0	0	1.0,1.0	0.172,0.172	0.828
NM_001277293	Grip1	chr10	+	119897714	119897795	119454033	119454422	119929900	119930036	15,19	0,0	17,17	5,5	180	99	2.5511e-06	0.000358188	1.0,1.0	0.652,0.652	0.348
NM_001277903	Tnnt1	chr7	-	4513580	4513613	4512264	4512286	4513810	4513837	2,5	0,0	0,0	2,2	132	99	2.36007e-10	2.49044e-07	1.0,1.0	0.0,0.0	1
NM_001278569	Cryaa	chr17	+	31678299	31678535	31677930	31678189	31679468	31679677	644379	0,0	477480	21,20	335	99	2.89213e-13	8.0112e-10	1.0,1.0	0.87,0.876	0.127
NM_001282065	Cyb561a3	chr19	+	10578981	10579074	10577156	10578083	10580462	10580562	17,14	7,9	17,17	1,1	192	99	0.000114764	0.0069286	0.556,0.445	0.898,0.898	-0.397
NM_001283061	Ewsr1	chr11	-	5091459	5091477	5087959	5088146	5091858	5091982	1,6	323547	12,12	263268	117	99	5.14568e-05	0.00390564	0.003,0.009	0.037,0.037	-0.031
NM_001285490	Nap1l4	chr7	-	143546128	143546146	143541747	143541778	143548736	143548828	3,4	11,12	0,0	21,21	117	99	9.85587e-05	0.0062224	0.188,0.22	0.0,0.0	0.204
NM_001285993	Tbc1d5	chr17	-	50852532	50852639	50813755	50813841	50874565	50874708	11,15	0,0	15,15	3,3	206	99	0.000136986	0.00780365	1.0,1.0	0.706,0.706	0.294
NM_001286419	Rbfox2	chr15	-	77091811	77091854	77086066	77086155	77097939	77098072	2,1	0,0	0,0	3,3	142	99	1.22439e-09	7.53677e-07	1.0,1.0	0.0,0.0	1
NM_001286600	Clasp2	chr9	+	113862435	113862462	113862185	113862287	113868547	113868718	0,0	36,24	5,5	16,16	126	99	4.92319e-06	0.000623416	0.0,0.0	0.197,0.197	-0.197
NM_001286720	Tsc2	chr17	-	24606223	24606352	24604827	24604989	24607436	24607531	17,12	67,36	41,41	44,44	228	99	6.592e-06	0.000781169	0.099,0.126	0.288,0.288	-0.175
NM_001289549	St6galnac6	chr2	+	32608041	32608225	32606984	32607111	32609225	32609316	6,2	3,3	1,1	0,0	283	99	4.10591e-08	9.67945e-06	0.412,0.189	1.0,1.0	-0.7
NM_001289549	St6galnac6	chr2	+	32608041	32608096	32606984	32607111	32609225	32609316	7,5	3,3	4,4	0,0	154	99	1.28681e-05	0.00135145	0.6,0.517	1.0,1.0	-0.442
NM_001289622	Mynn	chr3	+	30612468	30612552	30611440	30611619	30613551	30613638	16,27	2,5	32,32	0,0	183	99	6.15228e-05	0.00447416	0.812,0.745	1.0,1.0	-0.222
NM_001289662	2810474O19Rik	chr6	+	149317634	149317708	149310321	149310377	149325404	149329784	2,1	0,0	2,2	2,2	173	99	3.29111e-05	0.00282678	1.0,1.0	0.364,0.364	0.636
NM_001290278	Rcor3	chr1	-	192102100	192102235	192101625	192101867	192108643	192108701	3,3	7,5	9,9	1,1	234	99	1.32775e-05	0.00137491	0.153,0.202	0.792,0.792	-0.615
NM_001291121	Epb41l1	chr2	+	156511784	156511820	156510732	156510881	156514027	156514210	0,8	32,22	16,16	16,18	135	99	4.0855e-05	0.00335313	0.0,0.211	0.423,0.395	-0.304
NM_001291144	Dhx35	chr2	+	158818261	158818331	158817362	158817424	158820385	158820445	23,25	0,0	30,30	4,4	169	99	0.000129991	0.00754151	1.0,1.0	0.815,0.815	0.185
NM_001291200	Tpd52l2	chr2	+	181502875	181502935	181501904	181502053	181508165	181508267	107104	48,53	142143	29,30	159	99	5.4993e-05	0.00411704	0.581,0.55	0.753,0.748	-0.185
NM_001291229	Clip1	chr5	-	123581591	123581597	123579999	123580124	123582719	123582769	0,12	4,17	0,0	18,18	105	99	6.46474e-05	0.0046362	0.0,0.4	0.0,0.0	0.2
NM_001293301	Clasp1	chr1	+	118512704	118512728	118510205	118510376	118521826	118521934	0,1	18,25	6,6	18,18	123	99	2.22041e-05	0.00205018	0.0,0.031	0.212,0.212	-0.197
NM_001293301	Clasp1	chr1	+	118531977	118532085	118525296	118525455	118539265	118539369	0,4	37,37	11,11	32,32	207	99	4.68051e-05	0.00365991	0.0,0.049	0.141,0.141	-0.116
NM_001293757	Dctn6	chr8	-	34098918	34099101	34097188	34097294	34106341	34106406	8,8	130112	27,27	116118	282	99	1.23943e-05	0.00131415	0.021,0.024	0.076,0.074	-0.052
NM_001294162	Kcnh2	chr5	-	24321244	24321422	24319588	24320149	24321635	24321822	98,67	9,5	52,53	0,0	277	99	6.57833e-06	0.000781169	0.796,0.827	1.0,1.0	-0.189
NM_001301176	Dus2	chr8	+	106031697	106031741	106030351	106030443	106033722	106033783	26,16	0,2	10,10	5,5	143	99	8.08866e-05	0.00544817	1.0,0.847	0.581,0.581	0.343
NM_001302130	Cenpa	chr5	+	30668998	30669052	30666885	30667113	30669737	30669828	1,2	0,0	0,0	1,1	153	99	1.22586e-08	3.4386e-06	1.0,1.0	0.0,0.0	1
NM_001304542	Slc9a8	chr2	+	167446454	167446536	167445505	167445607	167451206	167451350	0,3	4,3	2,2	0,0	181	99	7.51152e-10	5.24079e-07	0.0,0.354	1.0,1.0	-0.823
NM_001304542	Slc9a8	chr2	+	167446501	167446536	167445505	167445607	167451206	167451350	8,5	4,3	5,5	0,0	134	99	1.15843e-05	0.0012402	0.596,0.552	1.0,1.0	-0.426
NM_001305133	Gm14296	chr2	+	176231480	176231582	176230124	176230179	176235318	176235445	1,8	5,3	0,0	6,6	201	99	0.00012399	0.00736627	0.09,0.568	0.0,0.0	0.329
NM_001309401	Gm3636	chr14	-	6755457	6755571	6752114	6752265	6756946	6757057	1,1	1,5	1,1	0,0	213	99	1.75006e-10	1.93907e-07	0.317,0.085	1.0,1.0	-0.799
NM_001310428	Crocc2	chr1	+	93216971	93217092	93215957	93216136	93217755	93217889	3,3	0,0	11,11	3,3	220	99	6.49071e-05	0.00463981	1.0,1.0	0.623,0.623	0.377
NM_001310478	Rgs6	chr12	+	83137385	83137439	83133654	83133744	83157920	83162056	0,0	1,3	4,4	2,2	153	99	4.37482e-06	0.000570396	0.0,0.0	0.564,0.564	-0.564
NM_001310673	Lrch3	chr16	+	32995805	32995913	32994947	32994996	32997381	32997488	22,38	1,6	41,42	0,0	207	99	8.83195e-05	0.00585976	0.913,0.752	1.0,1.0	-0.167
NM_001310719	Cnksr2	chrX	-	157919745	157919892	157910116	157910250	157934639	157934708	1,8	1,3	8,8	0,0	246	99	0.000125046	0.00738937	0.287,0.518	1.0,1.0	-0.598
NM_001310722	Gemin8	chrX	+	166178533	166178642	166170453	166170550	166178791	166178830	2,3	44,26	7,7	12,12	208	99	6.80756e-05	0.00478907	0.021,0.052	0.217,0.217	-0.18
NM_001310732	Lrrfip1	chr1	+	91088633	91088711	91084945	91085005	91091601	91091667	5,2	5,1	0,0	4,4	177	99	1.92104e-05	0.00181924	0.359,0.528	0.0,0.0	0.444
NM_001310758	Unc13b	chr4	+	43260992	43261049	43259461	43259609	43261681	43261774	0,2	34,32	12,12	34,37	156	99	1.3547e-06	0.000215972	0.0,0.038	0.183,0.171	-0.158
NM_001312884	Cryba4	chr5	-	112248193	112248317	112246491	112246818	112251018	112251161	37962579	0,49	32593291	63,63	223	99	1.72631e-06	0.000262021	1.0,0.959	0.958,0.959	0.021
NM_001312884	Cryba4	chr5	-	112248175	112248317	112246491	112246818	112251018	112251161	57423985	0,49	49905034	63,63	241	99	1.94035e-06	0.000290528	1.0,0.971	0.97,0.97	0.016
NM_001312884	Cryba4	chr5	-	112251604	112251797	112251018	112251137	112252491	112252518	244120	49,47	197203	19,18	292	99	6.99295e-05	0.00487308	0.628,0.464	0.779,0.793	-0.24
NM_001312893	Crybb1	chr5	+	112259274	112259332	112257378	112257557	112263510	112263643	0,0	18,11	29,29	11,11	157	99	3.33067e-16	1.23013e-12	0.0,0.0	0.624,0.624	-0.624
NM_001312893	Crybb1	chr5	+	112259256	112259332	112255819	112255847	112263510	112263643	0,0	3,1	30,30	3,3	175	99	3.96942e-08	9.56113e-06	0.0,0.0	0.85,0.85	-0.85
NM_001313933	Cryba1	chr11	-	77722610	77722708	77719387	77719530	77723549	77723613	0,0	17,10	170170	14,14	197	99	0	0	0.0,0.0	0.859,0.859	-0.859
NM_001313933	Cryba1	chr11	-	77720888	77720990	77718613	77718902	77722608	77722727	847749	59,0	843847	0,0	201	99	3.47063e-11	5.59908e-08	0.876,1.0	1.0,1.0	-0.062
NM_001313933	Cryba1	chr11	-	77719433	77719530	77718613	77718902	77722608	77722727	1260940	59,0	10181024	0,0	196	99	6.41607e-11	8.88625e-08	0.915,1.0	1.0,1.0	-0.042
NM_001313933	Cryba1	chr11	-	77722604	77722708	77720890	77721030	77723549	77723594	379314	26,14	743743	15,15	203	99	8.36397e-05	0.00556593	0.877,0.916	0.96,0.96	-0.063
NM_001316744	Cdh7	chr1	+	109997695	109997851	109993985	109994389	110048816	110049111	1,2	0,0	1,1	1,1	255	99	0.00016377	0.00870298	1.0,1.0	0.28,0.28	0.72
NM_001319147	Prss36	chr7	-	127934138	127934280	127933566	127933832	127934389	127934627	5,4	3,2	2,2	0,0	241	99	1.39967e-05	0.00144264	0.406,0.451	1.0,1.0	-0.572
NM_001324422	Gm14322	chr2	+	177762845	177762900	177759287	177759375	177767738	177767775	94,54	2,0	55,55	7,7	154	99	2.61745e-05	0.00233882	0.968,1.0	0.835,0.835	0.149
NM_001327938	Ank2	chr3	-	126941609	126947807	126940071	126940146	126950734	126950756	4631181	197145	16601680	158159	6297	99	4.58679e-10	3.90936e-07	0.036,0.114	0.142,0.142	-0.067
NM_001331148	Tcf7l2	chr19	+	55924536	55924580	55923895	55923944	55925976	55926049	0,1	6,2	1,1	0,0	143	99	3.04801e-12	7.50487e-09	0.0,0.257	1.0,1.0	-0.871
NM_001331148	Tcf7l2	chr19	+	55925976	55926049	55923895	55923944	55931433	55933655	7,5	0,0	0,0	1,1	172	99	1.33423e-09	7.99095e-07	1.0,1.0	0.0,0.0	1
NM_001331148	Tcf7l2	chr19	+	55924536	55924580	55923895	55923944	55931433	55933655	1,4	0,0	0,0	1,1	143	99	4.27928e-09	1.60727e-06	1.0,1.0	0.0,0.0	1
NM_001331148	Tcf7l2	chr19	+	55924529	55924580	55923895	55923944	55925976	55926049	1,6	6,2	8,8	0,0	150	99	5.99242e-07	0.000104561	0.099,0.664	1.0,1.0	-0.619
NM_001346525	Mbtd1	chr11	+	93887021	93887073	93886206	93886416	93891338	93891388	6,9	0,0	4,4	4,4	151	99	2.74408e-07	5.47826e-05	1.0,1.0	0.396,0.396	0.604
NM_001346525	Mbtd1	chr11	+	93887030	93887073	93886206	93886416	93891338	93891388	3,1	0,0	2,2	4,4	142	99	4.34473e-07	8.09069e-05	1.0,1.0	0.258,0.258	0.742
NM_001347079	Tnpo3	chr6	-	29601957	29602023	29589028	29589229	29602858	29602910	0,0	1,3	2,2	0,0	165	99	1.07199e-09	6.98684e-07	0.0,0.0	1.0,1.0	-1
NM_001347363	Gnpda2	chr5	-	69582229	69582293	69579507	69579686	69584973	69585156	1,2	0,0	1,1	2,2	163	99	4.90045e-06	0.000623416	1.0,1.0	0.233,0.233	0.767
NM_001347459	Ablim1	chr19	-	57051129	57051234	57049461	57049509	57061252	57061382	53,37	9,20	13,13	38,38	204	99	1.02699e-07	2.20953e-05	0.741,0.473	0.142,0.142	0.465
NM_001347467	L3mbtl3	chr10	-	26344176	26344295	26342507	26342667	26344611	26344723	10,18	0,0	16,16	4,4	218	99	8.29633e-06	0.000937994	1.0,1.0	0.645,0.645	0.355
NM_001347467	L3mbtl3	chr10	-	26344176	26344251	26342507	26342667	26344611	26344723	13,31	0,0	28,28	4,4	174	99	9.67379e-05	0.0061651	1.0,1.0	0.799,0.799	0.201
NM_001347629	Eef1akmt2	chr7	-	132837099	132837207	132827456	132827882	132850590	132850709	27,21	2,4	39,39	0,0	207	99	0.00015988	0.00855781	0.866,0.715	1.0,1.0	-0.21
NM_001347655	Mylpf	chr7	+	127211748	127211763	127209283	127209398	127212860	127212953	5,4	1,4	0,0	8,8	114	99	9.20539e-08	2.01972e-05	0.813,0.465	0.0,0.0	0.639
NM_001355080	Fkbp7	chr2	-	76667326	76667442	76665676	76665810	76671696	76671848	0,4	7,11	10,10	3,4	215	99	1.31385e-05	0.00136689	0.0,0.143	0.606,0.535	-0.499
NM_001355101	Zbtb18	chr1	+	177443984	177444092	177443223	177443341	177447088	177450764	1,2	1,5	6,6	0,0	207	99	2.66524e-09	1.28395e-06	0.324,0.161	1.0,1.0	-0.758
NM_001355101	Zbtb18	chr1	+	177444738	177444822	177443223	177443341	177447088	177450764	6,7	1,5	9,9	0,0	183	99	1.15849e-05	0.0012402	0.764,0.431	1.0,1.0	-0.402
NM_007776	Crygd	chr1	-	65062291	65062431	65061837	65062182	65063058	65063301	374174	100578025	591594	1051910549	239	99	8.39647e-09	2.58425e-06	0.015,0.009	0.023,0.023	-0.011
NM_007856	Dhcr7	chr7	+	143830138	143830330	143823166	143823540	143836637	143836729	1,1	0,0	0,0	2,2	291	99	5.48496e-09	2.02578e-06	1.0,1.0	0.0,0.0	1
NM_007856	Dhcr7	chr7	+	143830138	143830312	143823166	143823540	143836637	143836729	1,1	0,0	0,0	2,2	273	99	5.65066e-09	2.05276e-06	1.0,1.0	0.0,0.0	1
NM_007971	Ezh2	chr6	-	47546748	47546830	47545675	47545916	47547344	47547436	0,4	61146	12,12	116119	181	99	0.000128588	0.00754151	0.0,0.015	0.054,0.052	-0.045
NM_008169	Grin1	chr2	-	25294437	25294548	25291176	25292484	25295791	25295937	2,3	0,0	0,0	4,4	210	99	1.01795e-10	1.32693e-07	1.0,1.0	0.0,0.0	1
NM_008247	Plpp1	chr13	+	112851402	112851554	112800776	112801266	112856745	112857026	6,13	4,6	21,21	1,1	251	99	8.29687e-05	0.00556593	0.372,0.461	0.892,0.892	-0.476
NM_008632	Map2	chr1	+	66193118	66193181	66175328	66175495	66251661	66251712	0,1	6,3	3,3	1,1	162	99	3.74671e-05	0.0031331	0.0,0.169	0.647,0.647	-0.563
NM_008641	Mast2	chr4	-	116333412	116333433	116330390	116330469	116337421	116337497	0,0	12,13	4,4	12,12	120	99	7.92117e-05	0.00535162	0.0,0.0	0.216,0.216	-0.216
NM_008678	Ncoa2	chr1	-	13299662	13299722	13285968	13286025	13373937	13374083	1,4	0,0	0,0	11,11	159	99	1.3034e-11	2.40695e-08	1.0,1.0	0.0,0.0	1
NM_008983	Ptprk	chr10	+	28564094	28564106	28562106	28562142	28566494	28566679	3,0	2,4	3,3	0,0	111	99	5.53074e-07	9.88397e-05	0.572,0.0	1.0,1.0	-0.714
NM_009162	Scg5	chr2	-	113827338	113827571	113791879	113792029	113828998	113829091	27,69	0,0	119124	7,7	332	99	4.64833e-05	0.00365273	1.0,1.0	0.835,0.841	0.162
NM_009416	Tpm2	chr4	-	43518643	43518719	43518401	43518464	43519002	43519078	40,29	5,10	5,5	13,13	175	99	1.21722e-07	2.59362e-05	0.819,0.621	0.179,0.179	0.541
NM_009478	Urod	chr4	-	116993387	116993467	116992825	116993023	116994330	116994413	1,3	0,0	1,1	2,2	179	99	2.98358e-06	0.000413226	1.0,1.0	0.217,0.217	0.783
NM_009604	Chrng	chr1	+	87209678	87209763	87209426	87209541	87210523	87210740	3,0	4,4	2,2	0,0	184	99	1.70787e-10	1.93907e-07	0.288,0.0	1.0,1.0	-0.856
NM_009668	Bin1	chr18	+	32414944	32415037	32414182	32414290	32419842	32419928	13,14	52,45	65,66	40,41	192	99	9.42291e-12	2.08812e-08	0.114,0.138	0.456,0.454	-0.329
NM_009668	Bin1	chr18	+	32430749	32430857	32424819	32424967	32431670	32431742	2,1	13,22	17,18	13,13	207	99	1.39717e-08	3.87016e-06	0.069,0.021	0.385,0.398	-0.347
NM_009668	Bin1	chr18	+	32430749	32430991	32424819	32424967	32431670	32431742	4,11	13,22	23,23	13,13	341	99	0.000150597	0.00830209	0.082,0.127	0.339,0.339	-0.235
NM_009668	Bin1	chr18	+	32430749	32430857	32429699	32429723	32431670	32431742	1,2	3,2	32,34	3,3	207	99	0.000156846	0.00851743	0.137,0.324	0.836,0.844	-0.609
NM_009806	Cask	chrX	-	13550946	13550982	13549164	13549361	13552372	13552441	31,56	0,2	43,43	7,7	135	99	0.000187781	0.00954408	1.0,0.954	0.818,0.818	0.159
NM_009850	Cd3g	chr9	-	44973505	44973637	44971262	44971306	44974162	44974390	1,2	0,0	1,1	2,2	231	99	8.06858e-07	0.000135454	1.0,1.0	0.176,0.176	0.824
NM_009965	Cryba1	chr11	-	77722610	77722708	77720888	77721030	77723549	77723614	4,2	26,14	168168	15,15	197	99	0	0	0.072,0.067	0.849,0.849	-0.779
NM_009965	Cryba1	chr11	-	77719433	77719512	77718613	77718902	77720888	77721030	4,2	33,34	19,19	45,46	178	99	6.71865e-05	0.00477197	0.063,0.032	0.19,0.187	-0.141
NM_010147	Epn1	chr7	+	5081932	5081976	5080234	5080477	5083662	5083982	2,0	3,1	1,1	0,0	143	99	2.63416e-06	0.000367126	0.316,0.0	1.0,1.0	-0.842
NM_010320	Gng8	chr7	+	16892449	16892511	16891785	16892356	16894941	16895027	1,3	0,0	0,0	1,1	161	99	7.54607e-09	2.38887e-06	1.0,1.0	0.0,0.0	1
NM_010476	Hsd17b7	chr1	-	169959422	169959479	169955934	169956033	169959686	169959791	7,11	0,0	7,7	3,3	156	99	2.93692e-05	0.00256759	1.0,1.0	0.597,0.597	0.403
NM_010804	Mllt10	chr2	+	18065034	18065194	18055236	18055371	18071124	18071204	24,31	7,10	32,32	0,0	259	99	6.10599e-09	2.1142e-06	0.567,0.542	1.0,1.0	-0.446
NM_010813	Mnt	chr11	+	74837430	74837472	74836362	74836948	74837611	74837723	26,27	2,0	20,21	7,7	141	99	4.61992e-05	0.00365261	0.901,1.0	0.667,0.678	0.278
NM_010926	Emc8	chr8	-	120659958	120660187	120659004	120659074	120660783	120660860	7,5	57,86	17,17	54,56	328	99	0.000135604	0.0077648	0.036,0.017	0.087,0.084	-0.059
NM_011068	Pex11a	chr7	-	79740164	79740280	79737263	79737910	79742909	79743025	7,14	0,0	11,11	4,4	215	99	3.55159e-06	0.000485822	1.0,1.0	0.559,0.559	0.441
NM_011099	Pkm	chr9	+	59675028	59675195	59671920	59672073	59675567	59675734	188248	11671283	309309	10471052	266	99	2.943e-05	0.00256759	0.057,0.067	0.099,0.099	-0.037
NM_011099	Pkm	chr9	+	59675567	59675734	59675028	59675195	59678043	59678225	15551745	97114	14461467	160161	266	99	5.54307e-05	0.00413584	0.856,0.851	0.771,0.772	0.082
NM_011110	Pla2g5	chr4	-	138806081	138806234	138801351	138801458	138818999	138819257	1,2	0,0	23,23	4,4	252	99	0.000158021	0.00852008	1.0,1.0	0.693,0.693	0.307
NM_011256	Pitpnm2	chr5	-	124124797	124124959	124123938	124124087	124125298	124125463	7,6	0,0	4,4	3,3	261	99	4.90124e-07	8.83019e-05	1.0,1.0	0.336,0.336	0.664
NM_011256	Pitpnm2	chr5	-	124143432	124143647	124142068	124142190	124152543	124152719	5,22	0,0	11,11	3,3	314	99	8.78666e-06	0.000973562	1.0,1.0	0.536,0.536	0.464
NM_011297	Rps24	chr14	+	24494048	24494069	24493400	24493493	24495429	24495449	4,22	12491303	46,46	10391049	120	99	2.74795e-10	2.69898e-07	0.003,0.014	0.035,0.035	-0.027
NM_011297	Rps24	chr14	+	24495429	24495449	24493382	24493493	24495774	24496146	13441372	28,41	10971109	61,61	119	99	1.43345e-05	0.00146383	0.976,0.965	0.937,0.938	0.033
NM_011363	Sh2b1	chr7	-	126467949	126468049	126466992	126467773	126468419	126468641	35,54	1,0	59,59	9,9	199	99	4.32458e-06	0.000570396	0.946,1.0	0.765,0.765	0.208
NM_011379	Sipa1	chr19	-	5662587	5662841	5660313	5661111	5663603	5663707	5,8	4,3	9,9	0,0	353	99	1.66374e-08	4.38911e-06	0.26,0.428	1.0,1.0	-0.656
NM_011379	Sipa1	chr19	-	5661595	5661626	5660313	5661111	5663603	5663707	2,5	4,3	4,6	0,0	130	99	3.80255e-07	7.31616e-05	0.276,0.559	1.0,1.0	-0.583
NM_011396	Slc22a5	chr11	-	53883660	53883764	53876008	53876163	53891146	53891703	6,5	1,4	16,16	0,0	203	99	2.25602e-05	0.00206584	0.745,0.379	1.0,1.0	-0.438
NM_011398	Slc25a14	chrX	+	48623961	48624197	48623577	48623828	48629251	48629345	3,0	13,9	7,7	5,5	335	99	0.000110332	0.0067169	0.064,0.0	0.293,0.293	-0.261
NM_011488	Stat5a	chr11	+	100881737	100881789	100881029	100881185	100882061	100882166	13,10	4,4	8,8	0,0	151	99	1.65063e-05	0.00161849	0.681,0.621	1.0,1.0	-0.349
NM_011794	Bpnt1	chr1	+	185338105	185338232	185332158	185332263	185341222	185341327	262129	0,4	142142	9,9	226	99	7.21417e-05	0.00499582	1.0,0.934	0.874,0.874	0.093
NM_011997	Casp8ap2	chr4	+	32639363	32641558	32634767	32634883	32643539	32646660	216400	0,0	448452	4,4	2294	99	0.00015713	0.00851743	1.0,1.0	0.829,0.83	0.171
NM_013501	Cryaa	chr17	+	31678448	31678517	31677930	31678189	31679579	31679815	41253435	400,1	46054640	760756	168	99	0	0	0.859,1.0	0.781,0.783	0.147
NM_013501	Cryaa	chr17	+	31678299	31678517	31677930	31678189	31679468	31679633	554345	0,0	398402	21,20	317	99	7.83817e-14	2.48134e-10	1.0,1.0	0.855,0.863	0.141
NM_013501	Cryaa	chr17	+	31679579	31679679	31677930	31678189	31680985	31681730	703246	0,24	10411043	0,0	199	99	3.82976e-07	7.31616e-05	1.0,0.836	1.0,1.0	-0.082
NM_013501	Cryaa	chr17	+	31679468	31679633	31677930	31678189	31680985	31681730	981635	0,24	794816	0,0	264	99	1.54203e-05	0.00153235	1.0,0.908	1.0,1.0	-0.046
NM_013501	Cryaa	chr17	+	31678299	31678517	31677930	31678189	31679579	31679815	549345	400,1	388391	760756	317	99	4.29426e-05	0.00345291	0.3,0.991	0.138,0.139	0.507
NM_013501	Cryaa	chr17	+	31679603	31679815	31677930	31678189	31680985	31681730	306125	0,24	208209	0,0	311	99	4.70702e-05	0.00365991	1.0,0.624	1.0,1.0	-0.188
NM_013501	Cryaa	chr17	+	31679618	31679815	31677930	31678189	31680985	31681730	267110	0,24	191192	0,0	296	99	5.78095e-05	0.00427019	1.0,0.605	1.0,1.0	-0.198
NM_013505	Dsc2	chr18	-	20032489	20032535	20030632	20032403	20033061	20033322	5,2	4,5	2,2	0,0	145	99	5.99078e-08	1.34097e-05	0.46,0.215	1.0,1.0	-0.662
NM_013667	Slc22a2	chr17	+	12608304	12608419	12605925	12606094	12609965	12610072	5,2	0,0	1,1	4,4	214	99	2.97883e-09	1.32022e-06	1.0,1.0	0.104,0.104	0.896
NM_013864	Ndrg2	chr14	-	51911085	51911127	51910679	51910785	51911465	51911546	0,0	3,5	7,7	8,8	141	99	7.21847e-06	0.000837494	0.0,0.0	0.381,0.381	-0.381
NM_015781	Nap1l1	chr10	+	111490662	111490789	111490376	111490457	111491008	111491137	44,13	12621084	47,48	944948	226	99	0.000194637	0.00973625	0.015,0.005	0.021,0.022	-0.011
NM_015805	Atp9b	chr18	-	80808611	80808772	80795289	80795432	80844526	80844602	25,17	0,0	23,23	4,4	260	99	1.04998e-05	0.00114619	1.0,1.0	0.686,0.686	0.314
NM_016681	Chek2	chr5	+	110840410	110840540	110840016	110840048	110841205	110841543	2,2	3,16	6,6	2,2	229	99	0.000129961	0.00754151	0.224,0.051	0.565,0.565	-0.427
NM_016862	Vti1a	chr19	+	55387188	55387209	55380941	55381019	55391783	55391868	0,0	11,22	6,6	15,15	120	99	2.35357e-06	0.000340884	0.0,0.0	0.248,0.248	-0.248
NM_017462	Polg	chr7	-	79459512	79459606	79459173	79459300	79459688	79459871	1,0	1,2	1,1	0,0	193	99	1.37702e-06	0.000216615	0.339,0.0	1.0,1.0	-0.831
NM_019653	Wsb1	chr11	-	79242498	79242640	79241983	79242156	79244462	79244563	28,32	24,40	67,67	24,24	241	99	3.58547e-05	0.0030326	0.324,0.247	0.534,0.534	-0.249
NM_019778	Zbtb20	chr16	+	43577029	43577193	43571733	43571791	43577560	43577748	1,1	0,0	0,0	2,2	263	99	5.74398e-09	2.05301e-06	1.0,1.0	0.0,0.0	1
NM_019864	Atr	chr9	+	95935478	95935576	95932329	95932472	95936294	95936527	24,61	0,1	35,35	5,5	197	99	5.29149e-05	0.00398842	1.0,0.968	0.779,0.779	0.205
NM_020295	Lmbr1	chr5	-	29323801	29323824	29292822	29292949	29346766	29346906	1,1	0,0	1,1	2,2	122	99	1.82314e-05	0.00175923	1.0,1.0	0.289,0.289	0.711
NM_020329	Dolpp1	chr2	+	30396476	30396530	30396152	30396252	30397467	30397557	0,0	1,1	2,2	0,0	153	99	7.41136e-09	2.38574e-06	0.0,0.0	1.0,1.0	-1
NM_020506	Xpo4	chr14	-	57643081	57643223	57638218	57638357	57648418	57648524	31,21	0,0	15,15	3,3	241	99	4.21134e-05	0.003431	1.0,1.0	0.673,0.673	0.327
NM_021050	Cftr	chr6	+	18299682	18299934	18285546	18285647	18305831	18305987	3,17	0,0	8,8	2,2	351	99	0.000131214	0.00757216	1.0,1.0	0.53,0.53	0.47
NM_021352	Crybb3	chr5	-	113078382	113078551	113075838	113076071	113079759	113079878	62524826	19,71	46084629	0,0	268	99	8.02467e-07	0.000135454	0.992,0.962	1.0,1.0	-0.023
NM_021352	Crybb3	chr5	-	113078382	113078542	113075838	113076071	113079759	113079878	62604816	19,71	45984619	0,0	259	99	2.33967e-06	0.000340884	0.992,0.963	1.0,1.0	-0.022
NM_021494	Dennd5a	chr7	-	109935481	109935553	109934692	109934802	109960073	109960422	28,50	0,2	41,41	8,8	171	99	8.33589e-05	0.00556593	1.0,0.935	0.748,0.748	0.22
NM_021886	Cenph	chr13	-	100761760	100761924	100759673	100760194	100763549	100763601	33,83	0,10	62,62	0,0	263	99	9.59858e-05	0.00614753	1.0,0.758	1.0,1.0	-0.121
NM_022886	Scel	chr14	+	103577831	103577891	103576191	103576251	103581791	103581851	3,1	0,0	3,3	2,2	159	99	0.000145893	0.00812309	1.0,1.0	0.483,0.483	0.517
NM_023146	Ranbp17	chr11	-	33337854	33337914	33329470	33329544	33404037	33404199	1,1	0,0	0,0	2,2	159	99	2.97768e-09	1.32022e-06	1.0,1.0	0.0,0.0	1
NM_024255	Hsdl2	chr4	+	59593236	59593335	59592158	59592318	59594395	59594510	64,66	0,0	78,79	9,9	198	99	3.20938e-07	6.34999e-05	1.0,1.0	0.812,0.814	0.187
NM_024258	Usp16	chr16	+	87480874	87480969	87479125	87479789	87481713	87481800	97,64	0,0	72,75	5,5	194	99	7.61601e-05	0.00524133	1.0,1.0	0.88,0.884	0.118
NM_025351	Chchd6	chr6	-	89467389	89467473	89419747	89419818	89567586	89567731	118107	0,0	135138	10,10	183	99	4.80143e-07	8.72129e-05	1.0,1.0	0.88,0.882	0.119
NM_025534	Ccdc82	chr9	+	13249258	13249342	13246955	13247021	13253225	13253430	4,1	2,0	0,0	2,2	183	99	8.34067e-05	0.00556593	0.52,1.0	0.0,0.0	0.76
NM_025862	Acad8	chr9	-	26990582	26990692	26990119	26990196	26991239	26991409	52,72	0,1	76,76	6,6	209	99	0.000129945	0.00754151	1.0,0.972	0.857,0.857	0.129
NM_025988	Acbd4	chr11	+	103103899	103104020	103103525	103103644	103104092	103104106	0,0	1,1	4,4	0,0	220	99	1.74841e-09	9.44996e-07	0.0,0.0	1.0,1.0	-1
NM_026002	Mtdh	chr15	+	34139740	34139897	34136673	34136827	34140691	34142385	186203	3,5	212215	17,17	256	99	9.9923e-05	0.00627279	0.96,0.94	0.828,0.83	0.121
NM_026083	Zc3h13	chr14	+	75287487	75287651	75284372	75284665	75291571	75291694	3,0	5,3	4,4	0,0	263	99	1.28837e-11	2.40695e-08	0.184,0.0	1.0,1.0	-0.908
NM_026168	Ergic2	chr6	-	148190918	148191023	148189485	148189584	148195194	148195290	4,7	0,0	2,2	2,2	204	99	1.01733e-05	0.00111604	1.0,1.0	0.327,0.327	0.673
NM_026221	Ppfibp1	chr6	+	147016860	147016893	147016221	147016393	147019033	147019181	1,0	67,46	5,7	40,40	132	99	6.16718e-05	0.00447416	0.011,0.0	0.086,0.116	-0.096
NM_026367	Gpatch2	chr1	+	187229598	187229660	187225502	187226219	187230783	187230845	0,0	26,34	7,7	40,40	161	99	4.13833e-05	0.00338396	0.0,0.0	0.097,0.097	-0.097
NM_026824	Dus1l	chr11	-	120794267	120794318	120793833	120793886	120794902	120795011	16,21	0,0	13,13	3,3	150	99	0.000157213	0.00851743	1.0,1.0	0.741,0.741	0.259
NM_026856	Zfp644	chr5	-	106666784	106666845	106619539	106619642	106696531	106696830	2,3	0,0	3,3	2,2	160	99	0.000134615	0.00772815	1.0,1.0	0.481,0.481	0.519
NM_026944	Alkbh3	chr2	-	94005686	94005837	94004732	94004780	94006846	94006881	3,0	18,18	10,10	15,16	250	99	5.0373e-05	0.00386251	0.062,0.0	0.209,0.198	-0.173
NM_027053	Lrrc51	chr7	-	101921503	101921566	101920636	101920774	101933823	101933857	1,5	0,0	0,0	1,1	162	99	2.92867e-09	1.32022e-06	1.0,1.0	0.0,0.0	1
NM_027246	Snrpf	chr10	-	93588165	93588266	93584029	93584094	93589538	93589658	4,2	0,0	2,2	2,2	200	99	1.51854e-05	0.00152959	1.0,1.0	0.331,0.331	0.669
NM_027270	Exoc1	chr5	+	76557818	76557863	76554099	76554205	76559003	76559167	14,26	5,9	7,7	13,13	144	99	9.15853e-05	0.00597762	0.658,0.665	0.27,0.27	0.391
NM_027287	Dnajb4	chr3	-	152208883	152208946	152193376	152193618	152209834	152210083	0,0	1,1	1,1	0,0	162	99	1.98257e-08	5.04986e-06	0.0,0.0	1.0,1.0	-1
NM_027322	Prrg1	chrX	-	78506913	78506979	78483750	78483911	78520770	78520821	0,0	2,1	4,4	6,6	165	99	0.000138627	0.00787688	0.0,0.0	0.286,0.286	-0.286
NM_027382	Hdac8	chrX	-	102294652	102294716	102284637	102285168	102402584	102402679	1,1	0,0	1,1	2,2	163	99	5.42801e-06	0.000671982	1.0,1.0	0.233,0.233	0.767
NM_027556	Cep192	chr18	+	67804365	67804494	67802988	67803156	67807256	67807405	15,29	1,0	23,23	6,6	228	99	2.76283e-05	0.00244359	0.867,1.0	0.625,0.625	0.308
NM_027859	Rnf215	chr11	+	4137173	4137368	4136711	4136797	4139738	4139858	14,39	3,4	41,41	0,0	294	99	1.56582e-05	0.00154905	0.611,0.767	1.0,1.0	-0.311
NM_027859	Rnf215	chr11	+	4137211	4137368	4136711	4136797	4139738	4139858	17,54	3,4	44,44	0,0	256	99	6.7832e-05	0.00478712	0.687,0.839	1.0,1.0	-0.237
NM_027984	Epn3	chr11	-	94494092	94494173	94493772	94493904	94494933	94495052	3,3	0,0	0,0	1,1	180	99	3.20884e-09	1.3762e-06	1.0,1.0	0.0,0.0	1
NM_028281	Pcbd2	chr13	+	55732942	55733067	55727367	55727474	55775366	55775447	80,41	5,5	70,71	0,0	224	99	1.82592e-05	0.00175923	0.876,0.784	1.0,1.0	-0.17
NM_028315	Dis3	chr14	-	99097584	99097776	99096756	99096830	99098682	99098840	27,54	0,0	51,51	4,4	291	99	0.000109438	0.00668085	1.0,1.0	0.813,0.813	0.187
NM_028326	Zfp618	chr4	+	63033901	63033993	62965573	62965706	63061520	63061564	5,6	1,5	3,3	0,0	191	99	5.92764e-06	0.00072174	0.722,0.383	1.0,1.0	-0.448
NM_028546	1700066M21Rik	chr1	+	57379706	57379812	57377619	57377946	57382742	57385422	3,2	1,1	0,0	3,3	205	99	6.70316e-05	0.00477197	0.592,0.491	0.0,0.0	0.541
NM_028639	Ttc7	chr17	+	87293943	87294066	87292810	87292979	87306928	87307059	0,0	1,6	4,4	4,4	222	99	5.88951e-05	0.00432157	0.0,0.0	0.308,0.308	-0.308
NM_028664	Ankrd45	chr1	+	161164171	161164214	161163266	161163405	161167711	161170507	10,5	0,0	2,2	2,2	142	99	2.83846e-05	0.00249604	1.0,1.0	0.411,0.411	0.589
NM_028794	Nudt9	chr5	+	104055489	104055576	104050684	104050817	104058106	104058218	49,41	0,0	67,69	5,5	186	99	0.000164265	0.00870839	1.0,1.0	0.877,0.88	0.121
NM_028901	Myo18b	chr5	-	112785556	112785667	112782584	112782689	112789989	112790190	56,34	0,0	32,34	5,5	210	99	2.55387e-06	0.000358188	1.0,1.0	0.751,0.762	0.244
NM_029407	Fam227a	chr15	-	79628756	79628830	79626236	79626331	79630025	79630119	0,0	3,4	5,5	4,4	173	99	7.07546e-06	0.000825222	0.0,0.0	0.417,0.417	-0.417
NM_029606	Cep112	chr11	+	108432755	108432862	108425265	108425351	108434125	108434239	0,0	5,12	4,4	8,8	206	99	0.000169619	0.00888598	0.0,0.0	0.194,0.194	-0.194
NM_029741	Ppfia3	chr7	-	45343552	45343579	45342325	45342501	45343740	45343803	0,1	2,3	3,3	1,1	126	99	5.42203e-05	0.00407296	0.0,0.208	0.702,0.702	-0.598
NM_030113	Arhgap10	chr8	-	77365125	77365160	77358546	77358634	77382724	77382790	1,5	0,0	1,1	2,2	134	99	7.9518e-06	0.000903651	1.0,1.0	0.27,0.27	0.73
NM_030114	Herc4	chr10	+	63315663	63315843	63314486	63314569	63316699	63316802	258205	1,1	256257	9,9	279	99	4.30056e-05	0.00345291	0.989,0.986	0.91,0.91	0.078
NM_030114	Herc4	chr10	+	63315659	63315843	63314486	63314569	63316699	63316802	448313	1,1	393398	9,9	283	99	7.66787e-05	0.00524445	0.994,0.991	0.939,0.939	0.053
NM_030722	Pum1	chr4	+	130718156	130718262	130701041	130701110	130741462	130741556	5,12	2,3	7,7	0,0	205	99	8.97856e-05	0.00592157	0.547,0.659	1.0,1.0	-0.397
NM_031397	Bicc1	chr10	-	70927714	70927794	70922829	70925378	70930590	70930690	0,1	2,6	5,5	2,2	179	99	1.88086e-05	0.0017922	0.0,0.084	0.58,0.58	-0.538
NM_033042	Tnfrsf25	chr4	+	152117639	152117694	152117377	152117542	152118400	152118499	2,2	0,0	0,0	1,1	154	99	7.42852e-09	2.38574e-06	1.0,1.0	0.0,0.0	1
NM_033572	Rcc1l	chr5	-	134157590	134157678	134155739	134155913	134163623	134163805	34,30	1,0	27,27	4,5	187	99	0.000130488	0.00754992	0.947,1.0	0.781,0.741	0.213
NM_053176	Hrg	chr16	+	22959160	22959262	22957466	22957547	22960741	22961659	6,5	0,0	0,0	1,1	201	99	3.78573e-09	1.51723e-06	1.0,1.0	0.0,0.0	1
NM_054071	Fgfrl1	chr5	+	108703285	108703558	108694894	108695118	108704666	108704747	240162	0,1	204207	6,6	372	99	0.000174238	0.00900056	1.0,0.977	0.9,0.902	0.087
NM_054102	Ivns1abp	chr1	+	151355166	151355311	151354633	151354759	151356128	151356236	62,80	197209	171174	232235	244	99	1.16618e-06	0.000192855	0.113,0.134	0.23,0.231	-0.107
NM_054102	Ivns1abp	chr1	+	151355166	151355276	151354633	151354759	151356128	151356236	41,43	197209	103105	232235	209	99	8.65192e-06	0.000966811	0.09,0.089	0.174,0.175	-0.085
NM_080437	Celsr3	chr9	+	108845044	108845168	108844462	108844542	108845701	108845818	2,16	0,0	14,14	3,3	223	99	0.000101719	0.00634954	1.0,1.0	0.674,0.674	0.326
NM_080437	Celsr3	chr9	+	108845041	108845168	108844462	108844542	108845701	108845818	1,15	0,0	16,16	3,3	226	99	0.000163683	0.00870298	1.0,1.0	0.7,0.7	0.3
NM_080561	Rnf216	chr5	-	143098378	143098500	143090119	143090758	143112898	143113020	7,9	0,0	9,9	3,3	221	99	2.2e-05	0.00203984	1.0,1.0	0.573,0.573	0.427
NM_133227	Nup155	chr15	+	8143775	8143919	8142967	8143159	8144050	8144189	1,1	28,34	9,9	31,31	243	99	3.55687e-05	0.00301993	0.014,0.012	0.106,0.106	-0.093
NM_133741	Snrk	chr9	+	122132627	122132750	122131892	122131942	122136905	122137601	18,22	0,0	42,42	8,8	222	99	3.24562e-06	0.000446727	1.0,1.0	0.701,0.701	0.299
NM_133835	Ubac1	chr2	-	26015954	26016143	26014891	26014965	26016295	26016416	1,2	40,50	10,10	32,35	288	99	8.68211e-06	0.000966811	0.009,0.014	0.097,0.089	-0.082
NM_134041	Tedc1	chr12	+	113157160	113157363	113156674	113156753	113157577	113157727	9,40	0,1	21,21	4,4	302	99	0.000115474	0.00693472	1.0,0.929	0.632,0.632	0.333
NM_134089	Scrib	chr15	-	76047921	76047996	76047620	76047672	76048114	76048152	0,3	27,43	9,9	29,30	174	99	6.46013e-05	0.0046362	0.0,0.038	0.15,0.146	-0.129
NM_145145	Pomt1	chr2	+	32247543	32247629	32246014	32246110	32248614	32248711	15,22	0,0	15,15	4,4	185	99	6.08023e-06	0.000736273	1.0,1.0	0.667,0.667	0.333
NM_145145	Pomt1	chr2	+	32247536	32247629	32246014	32246110	32248614	32248711	38,49	0,0	28,28	4,4	192	99	2.59261e-05	0.00232899	1.0,1.0	0.783,0.783	0.217
NM_145482	Setd4	chr16	-	93603136	93603211	93601637	93601798	93603565	93603815	2,1	1,4	1,1	0,0	174	99	2.61557e-07	5.26919e-05	0.532,0.125	1.0,1.0	-0.671
NM_145607	Ttc13	chr8	-	124699655	124699721	124690276	124690359	124709902	124709973	4,5	16,13	0,0	17,17	165	99	9.25226e-05	0.00599503	0.13,0.188	0.0,0.0	0.159
NM_145825	Cetn4	chr3	-	37309344	37309482	37308626	37309181	37309936	37310065	6,5	0,0	8,8	3,3	237	99	1.27318e-05	0.00134351	1.0,1.0	0.527,0.527	0.473
NM_145951	Enox2	chrX	-	49168631	49168784	49080616	49080751	49286844	49286904	13,8	1,0	3,3	2,2	252	99	0.000124611	0.00738337	0.836,1.0	0.371,0.371	0.547
NM_145951	Enox2	chrX	-	49168640	49168784	49080616	49080751	49286844	49286904	12,9	1,0	3,3	2,2	243	99	0.00013992	0.00793002	0.83,1.0	0.379,0.379	0.536
NM_145965	Gphn	chr12	+	78493949	78494057	78492037	78492310	78504616	78504751	29,47	0,0	42,43	4,4	207	99	0.000166148	0.00876631	1.0,1.0	0.834,0.837	0.165
NM_145990	Cdk5rap2	chr4	-	70337340	70337559	70317426	70317597	70349143	70349245	27,51	2,5	57,60	0,0	318	99	6.11552e-05	0.0044726	0.808,0.761	1.0,1.0	-0.216
NM_146073	Zdhhc14	chr17	+	5712387	5712525	5685654	5685813	5714968	5715017	2,5	0,0	5,5	2,2	237	99	0.000153411	0.00841482	1.0,1.0	0.511,0.511	0.489
NM_146170	C87436	chr6	+	86439123	86439258	86438397	86438487	86443726	86443975	5,6	0,1	4,3	5,5	234	99	2.47519e-05	0.00224796	1.0,0.717	0.253,0.202	0.631
NM_146170	C87436	chr6	+	86438609	86438847	86438397	86438487	86443726	86443975	17,12	0,1	16,17	5,5	337	99	0.000107464	0.0065967	1.0,0.779	0.485,0.5	0.397
NM_153384	Clrn1	chr3	-	58864971	58865151	58844027	58846451	58884787	58885212	19,14	3,3	17,17	0,0	279	99	5.11502e-05	0.00390564	0.692,0.623	1.0,1.0	-0.343
NM_153402	Ago3	chr4	-	126375336	126375476	126371738	126371826	126376906	126377041	2,1	0,0	1,1	7,7	239	99	2.13732e-08	5.32168e-06	1.0,1.0	0.056,0.056	0.944
NM_153774	Ipo9	chr1	-	135425923	135425986	135420291	135420353	135426930	135427036	0,1	2,8	2,2	0,0	162	99	5.05107e-10	3.99344e-07	0.0,0.071	1.0,1.0	-0.965
NM_153801	Tecrl	chr5	-	83313283	83313328	83300849	83300965	83338248	83338300	8,2	0,0	9,9	3,3	144	99	0.000134128	0.00772021	1.0,1.0	0.673,0.673	0.327
NM_172280	Emsy	chr7	-	98593330	98593810	98590605	98590884	98594751	98595312	96103	6,10	113115	1,1	579	99	2.08205e-05	0.00193858	0.732,0.638	0.951,0.952	-0.266
NM_172280	Emsy	chr7	-	98593330	98593433	98590605	98590884	98594751	98595312	17,17	6,10	20,20	1,1	202	99	6.7829e-05	0.00478712	0.581,0.454	0.907,0.907	-0.39
NM_172581	Fam161b	chr12	-	84348276	84348376	84345316	84346935	84348605	84348770	12,13	0,0	15,15	3,3	199	99	0.000157588	0.00851743	1.0,1.0	0.713,0.713	0.287
NM_172755	Sugp2	chr8	+	70261235	70261317	70260468	70260589	70262870	70263105	13,18	1,0	18,18	6,6	181	99	4.51813e-05	0.0036015	0.877,1.0	0.621,0.621	0.318
NM_172755	Sugp2	chr8	+	70261230	70261317	70260468	70260589	70262870	70263105	26,30	1,0	37,40	6,6	186	99	0.000106693	0.00656752	0.933,1.0	0.766,0.78	0.194
NM_172874	Podn	chr4	-	108024276	108024363	108023302	108023412	108025515	108025609	1,2	0,0	8,8	3,3	186	99	4.63169e-05	0.00365261	1.0,1.0	0.587,0.587	0.413
NM_172874	Podn	chr4	-	108024276	108024341	108023302	108023412	108025515	108025609	3,6	0,0	11,11	3,3	164	99	0.000171894	0.00896275	1.0,1.0	0.689,0.689	0.311
NM_173428	Sspo	chr6	+	48496618	48496665	48496379	48496522	48497374	48497583	3,1	0,0	0,0	1,1	146	99	7.28865e-09	2.38574e-06	1.0,1.0	0.0,0.0	1
NM_173760	Ppip5k2	chr1	-	97759266	97759364	97755885	97755971	97761424	97761821	42,27	0,0	26,26	4,4	197	99	2.51894e-05	0.00227836	1.0,1.0	0.766,0.766	0.234
NM_173760	Ppip5k2	chr1	-	97759198	97759364	97755923	97755971	97761424	97761821	80,45	0,0	50,50	4,4	265	99	7.48656e-05	0.00516829	1.0,1.0	0.824,0.824	0.176
NM_173760	Ppip5k2	chr1	-	97759168	97759364	97755923	97755971	97761424	97761821	90,54	0,0	64,64	4,4	295	99	0.000129909	0.00754151	1.0,1.0	0.843,0.843	0.157
NM_173764	Tapt1	chr5	-	44199312	44199378	44194247	44194410	44204209	44204328	0,1	13,10	5,5	10,11	165	99	0.000174244	0.00900056	0.0,0.057	0.231,0.214	-0.194
NM_175224	Metap1	chr3	-	138478292	138478427	138474986	138475078	138478869	138478930	4,3	229147	13,14	145147	234	99	6.88918e-05	0.00481591	0.007,0.009	0.037,0.039	-0.03
NM_175231	Nsd2	chr5	+	33867576	33867654	33864659	33864778	33868753	33868878	5,17	0,0	21,21	4,4	177	99	5.85944e-05	0.00431379	1.0,1.0	0.746,0.746	0.254
NM_175392	Miga2	chr2	+	30383589	30383787	30382965	30383019	30383928	30385519	11,16	2,5	17,17	0,0	297	99	1.96852e-06	0.000290816	0.647,0.516	1.0,1.0	-0.418
NM_175392	Miga2	chr2	+	30383589	30383706	30382965	30383019	30383928	30385519	21,30	2,5	31,31	0,0	216	99	3.90016e-05	0.00324916	0.828,0.733	1.0,1.0	-0.22
NM_175457	Mroh1	chr15	+	76411557	76411638	76408882	76408975	76412901	76412980	0,0	3,7	4,4	7,7	180	99	0.000119997	0.00716749	0.0,0.0	0.239,0.239	-0.239
NM_175480	Zfp612	chr8	+	110083440	110083473	110082677	110082742	110083656	110083783	0,0	1,3	2,2	1,1	132	99	9.39684e-05	0.00605014	0.0,0.0	0.6,0.6	-0.6
NM_177574	Vps37d	chr5	-	135076457	135076629	135072899	135073983	135078061	135078266	16,22	0,0	21,21	3,3	271	99	0.000144911	0.00810918	1.0,1.0	0.719,0.719	0.281
NM_177604	AA986860	chr1	+	130737501	130737687	130731975	130732223	130741002	130741183	4,1	0,0	1,1	1,1	285	99	0.000100343	0.00628136	1.0,1.0	0.258,0.258	0.742
NM_177765	Ttll13	chr7	+	80247283	80247551	80246375	80246663	80248294	80248335	1,0	0,2	1,1	0,0	367	99	0.000190848	0.00965571	1.0,0.0	1.0,1.0	-0.5
NM_178055	Dnajb2	chr1	+	75239223	75239333	75237454	75237564	75239507	75239630	39,34	2,2	41,41	14,14	209	99	3.19726e-05	0.00275686	0.902,0.89	0.581,0.581	0.315
NM_178055	Dnajb2	chr1	+	75239279	75239333	75237454	75237564	75239507	75239630	82,71	2,2	95,95	14,14	153	99	3.72515e-05	0.00312687	0.964,0.958	0.814,0.814	0.147
NM_178263	Ankrd27	chr7	+	35601489	35601646	35591751	35591882	35602427	35602582	20,10	0,0	22,22	4,4	256	99	1.7928e-05	0.00174247	1.0,1.0	0.68,0.68	0.32
NM_178415	Bbs9	chr9	+	22476569	22476625	22475714	22476055	22490817	22490940	3,6	3,3	0,0	4,4	155	99	1.50494e-06	0.000231594	0.39,0.561	0.0,0.0	0.476
NM_178597	Camk2g	chr14	-	20745791	20745860	20744603	20744648	20747818	20747851	14,8	0,0	12,12	3,3	168	99	0.00013617	0.0077771	1.0,1.0	0.702,0.702	0.298
NM_178626	Cdc42se2	chr11	-	54756405	54756555	54740237	54740550	54787559	54787703	108107	2,0	109109	8,8	249	99	4.8679e-05	0.00377177	0.955,1.0	0.844,0.844	0.134
NM_178626	Cdc42se2	chr11	-	54756405	54756559	54740237	54740550	54787559	54787703	207209	2,0	207207	8,8	253	99	7.66466e-05	0.00524445	0.976,1.0	0.91,0.91	0.078
NM_178664	B3gntl1	chr11	-	121652191	121652241	121651608	121651673	121670869	121670969	1,0	2,3	1,1	0,0	149	99	2.80129e-10	2.69898e-07	0.249,0.0	1.0,1.0	-0.875
NM_178755	Agbl2	chr2	+	90811256	90811364	90810640	90810763	90813274	90813352	0,0	1,2	4,4	0,0	207	99	5.22607e-10	3.99344e-07	0.0,0.0	1.0,1.0	-1
NM_181266	Zfp120	chr2	-	150119480	150119628	150114406	150118200	150119824	150119951	2,2	0,0	14,14	3,3	247	99	0.000102311	0.00636858	1.0,1.0	0.652,0.652	0.348
NM_181395	Pxdn	chr12	+	29999498	29999693	29999164	29999273	29999891	30000049	35,48	111,84	93,94	80,80	294	99	1.91868e-07	3.93684e-05	0.096,0.161	0.281,0.283	-0.154
NM_181409	Mtmr11	chr3	+	96164432	96164568	96164247	96164326	96164785	96164873	1,3	0,0	4,4	3,3	235	99	1.29905e-06	0.000208602	1.0,1.0	0.36,0.36	0.64
NM_181417	Kat14	chr2	+	144373778	144373855	144373190	144373369	144375844	144375963	21,22	0,0	32,32	4,4	176	99	0.000165075	0.00873046	1.0,1.0	0.818,0.818	0.182
NM_183188	Rbfox1	chr16	+	7391987	7392040	7375904	7375969	7407963	7408039	6,3	0,1	1,1	5,5	152	99	6.631e-07	0.000113909	1.0,0.661	0.115,0.115	0.716
NM_183188	Rbfox1	chr16	+	7369800	7369843	7363864	7363904	7375904	7375969	2,1	0,0	3,3	3,3	142	99	5.21077e-06	0.000652377	1.0,1.0	0.411,0.411	0.589
NM_183276	Nbeal2	chr9	-	110641410	110641491	110639779	110639863	110641770	110641877	1,3	0,0	0,0	1,1	180	99	7.72769e-09	2.41191e-06	1.0,1.0	0.0,0.0	1
NM_194066	Ifi27	chr12	+	103437389	103437524	103436562	103436682	103437675	103437705	3,2	0,0	5,5	2,2	234	99	0.000172754	0.00898647	1.0,1.0	0.514,0.514	0.486
NM_194262	Arid4b	chr13	+	14169918	14170179	14164766	14164942	14181219	14181304	71,79	1,2	102102	12,12	360	99	9.33439e-05	0.00603061	0.951,0.916	0.7,0.7	0.234
NM_197980	Cox19	chr5	-	139339181	139339385	139337821	139338375	139342562	139342674	4,3	74,67	17,17	67,67	303	99	1.08541e-05	0.0011733	0.017,0.014	0.077,0.077	-0.061
NM_197980	Cox19	chr5	-	139343120	139343232	139342562	139342674	139345071	139345166	0,0	72,82	9,9	93,96	211	99	0.000182023	0.00927271	0.0,0.0	0.043,0.042	-0.042
NM_198122	Arid4b	chr13	+	14169918	14170071	14164766	14164942	14181219	14181304	39,40	1,2	48,48	12,12	252	99	5.62301e-05	0.00418141	0.939,0.887	0.611,0.611	0.302
NM_198702	Adgrl3	chr5	+	81329756	81329960	81309870	81310079	81387774	81387988	5,19	0,1	11,11	5,5	303	99	3.96373e-05	0.00328975	1.0,0.861	0.418,0.418	0.512
NM_199446	Phkb	chr8	+	86026456	86026547	86025197	86025288	86029481	86029684	23,16	4,3	39,40	0,0	190	99	2.66609e-05	0.00237271	0.75,0.735	1.0,1.0	-0.258
NM_207215	Mycbp2	chr14	-	103169856	103170012	103160840	103160942	103172566	103172689	5,18	0,0	12,12	3,3	255	99	3.08381e-05	0.00266942	1.0,1.0	0.608,0.608	0.392
NM_207246	Rasgrp3	chr17	+	75516329	75516477	75514077	75514193	75524148	75524185	14,22	0,0	7,7	2,2	247	99	0.000156868	0.00851743	1.0,1.0	0.584,0.584	0.416
NR_002867	Pax6os1	chr2	-	105623717	105623872	105536079	105537239	105670235	105670330	0,5	3,3	12,12	0,0	254	99	4.07604e-09	1.55733e-06	0.0,0.394	1.0,1.0	-0.803
NR_002867	Pax6os1	chr2	-	105598295	105598394	105536079	105537239	105670235	105670330	2,1	3,3	8,8	0,0	198	99	6.04183e-09	2.1142e-06	0.25,0.143	1.0,1.0	-0.803
NR_003248	Foxl2os	chr9	-	98953604	98953857	98952293	98952956	98954027	98954118	2,4	0,0	0,0	1,1	352	99	3.90263e-09	1.51723e-06	1.0,1.0	0.0,0.0	1
NR_003258	Gnas	chr2	+	174328107	174328131	174327913	174327941	174334211	174334284	0,0	10,11	5,5	10,10	123	99	6.63032e-06	0.000781532	0.0,0.0	0.287,0.287	-0.287
NR_003368	Pvt1	chr15	+	62159996	62160128	62107147	62107465	62175466	62175548	1,1	0,0	0,0	1,1	231	99	1.58899e-08	4.33322e-06	1.0,1.0	0.0,0.0	1
NR_003633	Meg3	chr12	+	109549518	109549579	109545397	109546542	109549652	109549810	2,1	0,0	5,5	3,3	160	99	1.72711e-05	0.00168603	1.0,1.0	0.508,0.508	0.492
NR_015493	2810403D21Rik	chrX	+	108871471	108871598	108836265	108836355	108886344	108886896	1,4	3,4	5,5	0,0	226	99	2.01101e-09	1.03637e-06	0.127,0.305	1.0,1.0	-0.784
NR_015493	2810403D21Rik	chrX	+	108855879	108855929	108836265	108836355	108886344	108886896	0,0	3,4	1,1	0,0	149	99	3.22935e-09	1.3762e-06	0.0,0.0	1.0,1.0	-1
NR_015505	Firre	chrX	-	50622149	50622348	50620674	50620804	50626436	50626509	0,0	2,7	2,2	0,0	298	99	3.40083e-10	3.1401e-07	0.0,0.0	1.0,1.0	-1
NR_015505	Firre	chrX	-	50620674	50620804	50615360	50615515	50626436	50626509	5,19	8,19	5,5	46,48	229	99	7.55292e-07	0.000128748	0.213,0.302	0.045,0.043	0.214
NR_015505	Firre	chrX	-	50603370	50603525	50600743	50600898	50608477	50608607	3,10	0,0	10,10	4,4	254	99	3.86487e-06	0.000522229	1.0,1.0	0.494,0.494	0.506
NR_015505	Firre	chrX	-	50606007	50606162	50600743	50600898	50608477	50608604	10,13	0,0	23,24	4,4	254	99	3.64193e-05	0.00306863	1.0,1.0	0.691,0.7	0.304
NR_015505	Firre	chrX	-	50603438	50603525	50600743	50600898	50608477	50608607	5,11	0,0	20,20	4,4	186	99	6.88318e-05	0.00481591	1.0,1.0	0.727,0.727	0.273
NR_015505	Firre	chrX	-	50580812	50580949	50573223	50573351	50581402	50581556	10,48	0,7	70,70	0,0	236	99	9.90083e-05	0.00623302	1.0,0.742	1.0,1.0	-0.129
NR_015505	Firre	chrX	-	50603370	50603525	50600743	50600898	50608686	50608814	5,8	0,0	11,11	3,2	254	99	0.000114765	0.0069286	1.0,1.0	0.588,0.682	0.365
NR_015505	Firre	chrX	-	50617401	50617538	50615360	50615515	50620674	50620804	0,0	3,11	3,3	3,3	236	99	0.000154508	0.00845404	0.0,0.0	0.296,0.296	-0.296
NR_015517	5930412G12Rik	chr5	-	128594207	128595764	128585271	128585406	128600536	128600687	7,21	0,0	10,10	3,3	1656	99	1.62952e-08	4.35063e-06	1.0,1.0	0.166,0.166	0.834
NR_015523	A730017L22Rik	chr2	-	130883310	130883428	130875469	130875756	130883762	130883987	2,1	0,0	0,0	1,1	217	99	1.13471e-08	3.35269e-06	1.0,1.0	0.0,0.0	1
NR_015577	Ube2d-ps	chr11	+	5782184	5782357	5780205	5780635	5783891	5784710	2,5	0,0	1,1	1,2	272	99	5.25666e-06	0.000654424	1.0,1.0	0.267,0.154	0.789
NR_015599	A330076H08Rik	chr7	-	61981676	61981768	61974995	61975090	61981995	61982303	4,7	0,0	9,9	3,3	191	99	4.60989e-05	0.00365261	1.0,1.0	0.609,0.609	0.391
NR_027957	Ppp4r1l-ps	chr2	-	173645456	173645558	173615482	173616423	173659322	173659367	0,0	2,1	3,3	0,0	201	99	1.14309e-09	7.23737e-07	0.0,0.0	1.0,1.0	-1
NR_028261	Rian	chr12	+	109652700	109652715	109651858	109651938	109654285	109654432	0,2	182120	17,17	135137	114	99	1.48952e-09	8.68624e-07	0.0,0.014	0.099,0.097	-0.091
NR_028261	Rian	chr12	+	109644803	109644902	109643413	109643461	109645261	109645331	1,0	36,13	9,9	36,36	198	99	4.28063e-05	0.00345291	0.014,0.0	0.111,0.111	-0.104
NR_028429	Thap6	chr5	+	91963682	91963785	91962881	91963522	91965095	91965304	1,12	0,1	3,3	3,3	202	99	4.99294e-05	0.00385518	1.0,0.855	0.329,0.329	0.599
NR_033133	Plscr3	chr11	+	69846993	69847075	69846643	69846691	69847453	69847699	1,1	0,0	0,0	1,1	181	99	1.87189e-08	4.82339e-06	1.0,1.0	0.0,0.0	1
NR_033324	BC065397	chrX	+	136761990	136762088	136760417	136760575	136788520	136788617	21,18	0,0	19,19	4,4	197	99	1.29697e-05	0.0013557	1.0,1.0	0.705,0.705	0.295
NR_033631	4632428C04Rik	chr16	+	30016556	30016652	30008666	30008730	30019153	30021430	4,1	0,0	1,1	2,2	195	99	1.76999e-06	0.000266823	1.0,1.0	0.202,0.202	0.798
NR_033631	4632428C04Rik	chr16	+	30016556	30016643	30008666	30008730	30019153	30021430	3,1	0,0	1,1	2,2	186	99	2.53497e-06	0.000358188	1.0,1.0	0.21,0.21	0.79
NR_033657	Miat	chr5	-	112228308	112228352	112224207	112224356	112228608	112228948	4,3	7,6	8,8	0,0	143	99	2.55787e-09	1.25961e-06	0.283,0.257	1.0,1.0	-0.73
NR_033657	Miat	chr5	-	112228300	112228352	112224207	112224356	112228608	112228948	4,5	7,6	9,9	0,0	151	99	3.89576e-09	1.51723e-06	0.273,0.353	1.0,1.0	-0.687
NR_033657	Miat	chr5	-	112228300	112228356	112224207	112224356	112228608	112228948	18,28	7,6	43,43	0,0	155	99	4.69907e-08	1.09612e-05	0.622,0.749	1.0,1.0	-0.315
NR_033657	Miat	chr5	-	112228308	112228356	112224207	112224356	112228608	112228948	17,28	7,6	32,32	0,0	147	99	2.1816e-07	4.43525e-05	0.621,0.759	1.0,1.0	-0.31
NR_033657	Miat	chr5	-	112228054	112228214	112224207	112224356	112228608	112228948	81248	7,6	259259	0,0	259	99	5.12738e-06	0.000645584	0.816,0.94	1.0,1.0	-0.122
NR_033657	Miat	chr5	-	112228054	112228178	112224207	112224356	112228608	112228948	91269	7,6	280282	0,0	223	99	1.54181e-05	0.00153235	0.852,0.952	1.0,1.0	-0.098
NR_038085	Six3os1	chr17	-	85607753	85607898	85601931	85602686	85618056	85618396	7,15	2,10	12,12	0,0	244	99	1.54022e-07	3.21993e-05	0.587,0.378	1.0,1.0	-0.518
NR_038085	Six3os1	chr17	-	85615593	85615834	85601931	85602686	85618056	85618396	49116	2,10	145149	0,0	340	99	4.5963e-07	8.41769e-05	0.877,0.772	1.0,1.0	-0.175
NR_038085	Six3os1	chr17	-	85615593	85615743	85601931	85602686	85618056	85618396	101172	2,10	182184	0,0	249	99	1.52944e-05	0.00153235	0.953,0.872	1.0,1.0	-0.088
NR_040432	Gm15708	chr5	+	144277682	144277722	144277060	144277328	144279056	144280514	0,1	2,3	1,1	0,0	139	99	4.90575e-10	3.99344e-07	0.0,0.192	1.0,1.0	-0.904
NR_040577	1700123M08Rik	chr4	+	11980141	11980408	11976443	11976587	11993864	11994295	2,6	0,0	3,3	2,2	366	99	4.86e-06	0.000622529	1.0,1.0	0.289,0.289	0.711
NR_045995	1110019D14Rik	chr6	+	13881272	13881381	13871568	13871627	13895091	13896421	19,15	0,0	10,10	3,3	208	99	2.2365e-05	0.00205647	1.0,1.0	0.613,0.613	0.387
NR_104290	Rnf41	chr10	+	128432196	128432317	128428590	128428703	128436467	128436603	0,0	2,2	2,2	0,0	220	99	7.56793e-10	5.24079e-07	0.0,0.0	1.0,1.0	-1
NR_104311	Dhx15	chr5	-	52157454	52157569	52154036	52154164	52160229	52160421	38,22	10,0	30,31	0,0	214	99	0.000163026	0.00870298	0.637,1.0	1.0,1.0	-0.181
NR_110422	Eldr	chr11	-	16950881	16950930	16936454	16936564	16951019	16951282	19,34	1,2	21,21	8,8	148	99	0.000192573	0.00966556	0.927,0.919	0.637,0.637	0.286
NR_111937	Pgap2	chr7	+	102237138	102237230	102236447	102236554	102237400	102238564	68,67	0,0	89,89	9,10	191	99	4.11651e-07	7.73066e-05	1.0,1.0	0.837,0.822	0.171
NR_111937	Pgap2	chr7	+	102237121	102237230	102236447	102236554	102237400	102238564	112111	0,0	147147	9,10	208	99	1.20675e-06	0.000197326	1.0,1.0	0.886,0.875	0.119
NR_131042	2010001A14Rik	chr11	-	57796025	57796173	57795498	57795794	57801233	57801467	10,4	4,1	7,7	0,0	247	99	1.8844e-05	0.0017922	0.501,0.616	1.0,1.0	-0.442
NR_131042	2010001A14Rik	chr11	-	57796311	57796370	57796025	57796173	57801233	57801467	7,6	0,0	2,2	2,2	158	99	2.27452e-05	0.00207421	1.0,1.0	0.385,0.385	0.615
NR_131042	2010001A14Rik	chr11	-	57796311	57796397	57795498	57795794	57801233	57801467	9,10	4,1	6,8	0,0	185	99	0.000180237	0.00920287	0.546,0.843	1.0,1.0	-0.305
NR_137201	BB218582	chr2	-	106643311	106643443	106642918	106643150	106643700	106643875	1,1	2,1	6,6	0,0	231	99	4.27356e-05	0.00345291	0.176,0.3	1.0,1.0	-0.762
NR_138565	Tcf7l2	chr19	+	55925976	55926049	55923895	55923944	55926683	55926756	2,1	0,0	0,0	1,1	172	99	1.21258e-08	3.4386e-06	1.0,1.0	0.0,0.0	1

## Sheet: E15vsP0
Transcript ID	Gene Symbol	Chromosome	Strand	Exon Start	Exon End	Upstream Exon Start	Upstream Exon End	Downstream Exon Start	Downstream Exon End	Inclusion counts E15	Skipping counts E15	Inclusion counts P0	Skipping counts P0	Inclusion Length	Skipping Length	p-value	FDR	Inclusion level E15	Inclusion level P0	Inclusion Level difference
NM_001003908	Cltc	chr11	-	86701060	86701081	86697264	86697340	86702208	86702430	124,71	125115	157106	68,62	120	99	6.25008e-06	0.000737666	0.45,0.337	0.656,0.585	-0.227
NM_001005525	Rsrc2	chr5	-	123742778	123742856	123740671	123740862	123743637	123743678	29,24	89122	72,29	53,53	177	99	4.19941e-05	0.00305579	0.154,0.099	0.432,0.234	-0.207
NM_001012667	Smim19	chr8	-	22471448	22471573	22462613	22463375	22473441	22473580	35,35	0,0	43,32	4,4	224	99	8.43816e-05	0.00512855	1.0,1.0	0.826,0.78	0.197
NM_001013414	Neurl4	chr11	+	69903653	69903719	69903007	69903452	69903864	69904163	25,28	0,1	10,10	6,2	165	99	1.78974e-05	0.00159744	1.0,0.944	0.5,0.75	0.347
NM_001015099	G2e3	chr12	+	51363951	51364020	51363416	51363546	51365254	51365559	0,3	5,15	5,1	0,1	168	99	4.65193e-05	0.00331247	0.0,0.105	1.0,0.371	-0.633
NM_001017959	Lamp2	chrX	-	38425362	38425426	38424266	38424431	38430917	38431040	111169	0,0	176124	7,7	163	99	5.74408e-05	0.00387215	1.0,1.0	0.939,0.915	0.073
NM_001025393	Bclaf1	chr10	+	20332395	20332557	20332085	20332261	20333391	20333572	59,65	98117	12,20	119,55	261	99	2.54798e-06	0.000375969	0.186,0.174	0.037,0.121	0.101
NM_001025947	Dnm1l	chr16	-	16342696	16342735	16341421	16341468	16345997	16346145	1,1	57,62	14,5	55,45	138	99	4.56518e-06	0.000577386	0.012,0.011	0.154,0.074	-0.102
NM_001029985	Kcp	chr6	-	29484810	29484922	29484614	29484716	29485002	29485175	1,3	0,1	1,0	1,1	211	99	6.6196e-05	0.0042674	1.0,0.585	0.319,0.0	0.633
NM_001033270	Slc4a7	chr14	+	14762347	14762522	14760234	14760341	14765576	14765710	21,34	2,6	18,13	0,0	274	99	2.90306e-05	0.00236363	0.791,0.672	1.0,1.0	-0.268
NM_001033463	Tatdn2	chr6	+	113709821	113709919	113709459	113709643	113710040	113710214	14,20	24,18	6,0	42,29	197	99	1.2006e-07	2.98018e-05	0.227,0.358	0.067,0.0	0.259
NM_001033463	Tatdn2	chr6	+	113709745	113709919	113709459	113709643	113710040	113710214	7,11	24,18	4,0	42,29	273	99	3.52028e-05	0.00271421	0.096,0.181	0.033,0.0	0.122
NM_001035242	Trpm3	chr19	+	22897483	22897519	22889393	22889444	22897669	22897810	43,27	23,28	105,72	16,18	135	99	3.75253e-05	0.0028084	0.578,0.414	0.828,0.746	-0.291
NM_001037761	Capzb	chr4	+	139288860	139288973	139287755	139287832	139291002	139291820	122,61	144210	202142	74,66	212	99	2.82014e-11	2.34072e-08	0.283,0.119	0.56,0.501	-0.33
NM_001037877	Tcf25	chr8	+	123402683	123402860	123400624	123400697	123403146	123404174	14,15	89,77	30,40	80,60	276	99	4.75666e-05	0.00335685	0.053,0.065	0.119,0.193	-0.097
NM_001038999	Atp8a1	chr5	-	67780987	67781061	67778959	67779033	67786625	67786666	12,9	1,0	8,8	5,3	173	99	0.000101235	0.00587075	0.873,1.0	0.478,0.604	0.396
NM_001039129	Hnrnpa1	chr15	+	103243624	103243780	103242600	103242718	103243958	103244028	21753086	3,3	14591003	39,6	255	99	2.34164e-11	2.07313e-08	0.996,0.998	0.936,0.985	0.036
NM_001039129	Hnrnpa1	chr15	+	103242921	103243080	103242643	103242718	103243958	103244028	442699	3,3	299218	39,6	258	99	9.29685e-11	6.67363e-08	0.983,0.989	0.746,0.933	0.146
NM_001039692	Arhgap12	chr18	-	6057516	6057591	6052861	6052923	6061846	6061954	14,10	18,12	55,35	3,9	174	99	6.7079e-07	0.000132842	0.307,0.322	0.913,0.689	-0.486
NM_001039692	Arhgap12	chr18	-	6057512	6057591	6052861	6052923	6061846	6061972	6,6	18,12	34,22	3,9	178	99	1.91098e-06	0.000298563	0.156,0.218	0.863,0.576	-0.532
NM_001042485	Tmem183a	chr1	-	134352974	134353137	134352354	134352435	134354660	134354841	20,20	47,78	46,14	38,19	262	99	5.54497e-05	0.00380073	0.139,0.088	0.314,0.218	-0.153
NM_001042487	Dlgap4	chr2	+	156748331	156748420	156745834	156746196	156748943	156749356	47106	4,1	62,60	24,11	188	99	1.69612e-06	0.000274688	0.861,0.982	0.576,0.742	0.262
NM_001042487	Dlgap4	chr2	+	156748290	156748420	156745834	156746196	156748943	156749356	20,50	4,1	22,24	24,11	229	99	3.79867e-05	0.00283406	0.684,0.956	0.284,0.485	0.436
NM_001042487	Dlgap4	chr2	+	156748331	156748403	156745834	156746196	156748943	156749356	20,44	4,1	31,31	24,11	171	99	0.000183446	0.00895647	0.743,0.962	0.428,0.62	0.329
NM_001044703	Zscan21	chr5	+	138124977	138125690	138117835	138117920	138126453	138126646	171276	0,0	89132	7,1	812	99	3.05753e-05	0.00243868	1.0,1.0	0.608,0.941	0.226
NM_001077507	Gnas	chr2	+	174336746	174336791	174334211	174334284	174341652	174341707	8571001	52,44	978842	145122	144	99	1.55742e-11	1.53204e-08	0.919,0.94	0.823,0.826	0.105
NM_001080968	Golga2	chr2	+	32293314	32293395	32292092	32292215	32296625	32296721	2,3	28,33	20,12	30,25	180	99	3.33628e-06	0.000461519	0.038,0.048	0.268,0.209	-0.196
NM_001081216	Phip	chr9	-	82884354	82884402	82881669	82881739	82884832	82884958	0,0	15,26	19,2	8,4	147	99	1.51773e-08	4.85674e-06	0.0,0.0	0.615,0.252	-0.433
NM_001081251	Pbrm1	chr14	+	31023066	31023179	31019137	31019293	31025497	31025650	6,7	1,0	2,1	1,4	212	99	3.04239e-05	0.00243854	0.737,1.0	0.483,0.105	0.575
NM_001081251	Pbrm1	chr14	+	31023066	31023179	31022809	31022859	31025497	31025650	8,7	7,18	2,0	13,16	212	99	0.0001539	0.00784072	0.348,0.154	0.067,0.0	0.217
NM_001081281	Trim55	chr3	+	19674253	19674541	19672755	19672997	19691476	19691599	6,1	0,0	3,2	1,3	387	99	1.18994e-06	0.000204703	1.0,1.0	0.434,0.146	0.71
NM_001081290	Prrc2c	chr1	-	162674098	162674151	162671784	162673656	162676690	162676817	15,17	19,54	32,20	11,12	152	99	6.2934e-05	0.00409688	0.34,0.17	0.655,0.521	-0.333
NM_001081290	Prrc2c	chr1	-	162674102	162674151	162671784	162673656	162676690	162676817	4,9	19,54	14,8	11,12	148	99	0.000172467	0.00854705	0.123,0.1	0.46,0.308	-0.273
NM_001081298	Adgrl2	chr3	-	148849765	148849804	148846848	148847032	148850835	148851021	5,6	19,70	29,24	25,12	138	99	2.44906e-10	1.62618e-07	0.159,0.058	0.454,0.589	-0.413
NM_001081298	Adgrl2	chr3	-	148821279	148821408	148815585	148817928	148822954	148823051	4,12	7,25	0,0	24,16	228	99	4.81102e-07	9.97514e-05	0.199,0.172	0.0,0.0	0.185
NM_001081378	Kidins220	chr12	+	25047893	25047926	25040455	25040569	25051094	25051226	1,0	9,7	12,11	12,10	132	99	1.7446e-06	0.000280829	0.077,0.0	0.429,0.452	-0.402
NM_001081378	Kidins220	chr12	+	25041245	25041302	25040455	25040569	25047893	25047926	4,1	0,0	14,16	4,5	156	99	9.13735e-05	0.00538111	1.0,1.0	0.69,0.67	0.32
NM_001081406	Lrr1	chr12	+	69174391	69175113	69171861	69171960	69178579	69179010	37,56	3,11	10,6	0,0	821	99	1.03792e-05	0.00103636	0.598,0.38	1.0,1.0	-0.511
NM_001081425	Rbm24	chr13	+	46422275	46422388	46421825	46421905	46428953	46431099	65,42	126,61	182168	151103	212	99	9.97437e-07	0.000177798	0.194,0.243	0.36,0.432	-0.178
NM_001081425	Rbm24	chr13	+	46422275	46422412	46421825	46421905	46428953	46431099	41,19	126,61	84,99	151103	236	99	0.000126255	0.00682958	0.12,0.116	0.189,0.287	-0.12
NM_001081557	Camta1	chr4	-	151076576	151076597	151075091	151075285	151077863	151077935	1,8	2,4	0,0	1,1	120	99	4.45215e-06	0.000565785	0.292,0.623	0.0,0.0	0.458
NM_001082485	Zfp266	chr9	-	20521019	20521119	20508018	20508185	20521354	20521419	28,34	0,0	14,22	3,3	199	99	0.000116363	0.00650652	1.0,1.0	0.699,0.785	0.258
NM_001082485	Zfp266	chr9	-	20506727	20506882	20505976	20506065	20508018	20508185	72,70	0,0	44,29	8,0	254	99	0.000120415	0.00666299	1.0,1.0	0.682,1.0	0.159
NM_001082485	Zfp266	chr9	-	20521019	20521119	20508018	20508185	20521343	20521419	25,48	4,4	22,24	0,0	199	99	0.000142114	0.00742054	0.757,0.857	1.0,1.0	-0.193
NM_001082485	Zfp266	chr9	-	20506727	20506829	20505976	20506065	20508018	20508185	29,32	0,0	23,11	8,0	201	99	0.000162328	0.00819666	1.0,1.0	0.586,1.0	0.207
NM_001093752	Srsf11	chr3	-	158023242	158023359	158022840	158022950	158026724	158026858	14,20	62,68	54,19	27,32	216	99	0.000203906	0.00968829	0.094,0.119	0.478,0.214	-0.239
NM_001098230	Pdp1	chr4	-	11965613	11965648	11958184	11962233	11966301	11966450	8,11	2,4	0,1	11,3	134	99	5.24997e-08	1.45249e-05	0.747,0.67	0.0,0.198	0.61
NM_001102565	Alkbh1	chr12	-	87441270	87441368	87440305	87440414	87441642	87441780	1,4	10,17	8,3	3,2	197	99	0.000205428	0.00974318	0.048,0.106	0.573,0.43	-0.424
NM_001109691	Phf21a	chr2	+	92186550	92186609	92185482	92185588	92214048	92214089	4,2	1,0	1,0	2,1	158	99	3.45361e-06	0.000467999	0.715,1.0	0.239,0.0	0.738
NM_001111274	Igf1	chr10	+	87915297	87915349	87913618	87913800	87930674	87937047	2,4	1,2	0,0	4,5	151	99	8.15045e-06	0.00087481	0.567,0.567	0.0,0.0	0.567
NM_001111290	Caprin1	chr2	-	103788137	103788203	103783142	103783205	103796730	103797078	9,5	204261	33,8	117153	165	99	8.64155e-07	0.000160503	0.026,0.011	0.145,0.03	-0.069
NM_001113199	Naca	chr10	+	128039170	128045086	128036488	128036560	128046167	128046253	630359	19671685	15051402	15371297	6015	99	9.54475e-07	0.000172455	0.005,0.003	0.016,0.017	-0.013
NM_001113374	Mocs2	chr13	+	114825210	114825265	114820801	114820946	114826157	114826281	4,1	0,0	1,2	11,8	154	99	7.59972e-09	2.69132e-06	1.0,1.0	0.055,0.138	0.903
NM_001113374	Mocs2	chr13	+	114825210	114825234	114820801	114820946	114826157	114826281	1,1	0,0	1,1	11,8	123	99	1.26788e-07	3.11805e-05	1.0,1.0	0.068,0.091	0.92
NM_001113374	Mocs2	chr13	+	114824571	114824694	114820801	114820946	114826157	114826281	64,44	0,0	136104	11,8	222	99	7.45501e-06	0.000831486	1.0,1.0	0.846,0.853	0.151
NM_001113374	Mocs2	chr13	+	114825210	114825329	114820801	114820946	114826157	114826281	70,52	0,0	151112	11,8	218	99	8.50546e-06	0.00090362	1.0,1.0	0.862,0.864	0.137
NM_001113374	Mocs2	chr13	+	114819335	114819491	114818236	114818323	114820801	114820946	452298	39,33	739657	32,30	255	99	0.00015936	0.00807119	0.818,0.778	0.9,0.895	-0.099
NM_001113424	Amn1	chr6	-	149183393	149183538	149170832	149171050	149188605	149188712	66,40	0,2	19,26	5,6	244	99	8.63337e-06	0.000906333	1.0,0.89	0.607,0.637	0.323
NM_001113573	Brd3	chr2	-	27453399	27453450	27452832	27453074	27454312	27454504	0,1	18,29	11,1	15,14	150	99	8.64768e-05	0.00522834	0.0,0.022	0.326,0.045	-0.174
NM_001114124	Dab2ip	chr2	+	35721260	35721413	35719852	35720741	35723028	35723222	36,94	0,0	41,59	10,2	252	99	7.43725e-06	0.000831486	1.0,1.0	0.617,0.921	0.231
NM_001115153	Uspl1	chr5	+	149187707	149187876	149184559	149184806	149188344	149188473	24,32	45,37	4,8	42,39	268	99	3.36148e-06	0.000462322	0.165,0.242	0.034,0.07	0.152
NM_001122989	Cdc14b	chr13	-	64205270	64205417	64201331	64201448	64209106	64209204	4,2	1,4	1,1	0,0	246	99	9.24689e-07	0.000169378	0.617,0.168	1.0,1.0	-0.607
NM_001123037	Eif4a2	chr16	+	23109119	23109259	23108718	23108851	23109984	23110153	721634	45,51	587556	101,68	239	99	1.09438e-05	0.00107654	0.869,0.837	0.707,0.772	0.113
NM_001130170	Zfp207	chr11	+	80393083	80393176	80391834	80391992	80394285	80394531	129136	104131	150122	26,43	192	99	2.27784e-07	5.21547e-05	0.39,0.349	0.748,0.594	-0.302
NM_001145937	Tenm3	chr8	-	48287132	48287153	48278957	48279190	48287790	48288040	3,15	28,54	3,0	65,53	120	99	1.96699e-05	0.0017242	0.081,0.186	0.037,0.0	0.115
NM_001145937	Tenm3	chr8	-	48311674	48311692	48310622	48310769	48313237	48313264	1,4	1,3	0,0	2,3	117	99	5.89579e-05	0.00392461	0.458,0.53	0.0,0.0	0.494
NM_001146121	Psap	chr10	+	60297536	60297545	60295945	60296002	60299097	60299229	34,15	177274	1,11	273196	108	99	3.5279e-06	0.00047564	0.15,0.048	0.003,0.049	0.073
NM_001146176	Max	chr12	-	76939425	76939514	76937268	76938755	76939966	76940090	3,1	64,67	14,8	60,54	188	99	3.3704e-05	0.00263008	0.024,0.008	0.109,0.072	-0.074
NM_001146176	Max	chr12	-	76939429	76939514	76937268	76938755	76939966	76940090	3,3	64,67	18,8	60,54	184	99	6.91655e-05	0.00440536	0.025,0.024	0.139,0.074	-0.082
NM_001146287	Cables1	chr18	+	11905924	11906002	11888736	11888829	11923359	11923456	2,3	0,0	0,0	2,1	177	99	1.75997e-09	8.39878e-07	1.0,1.0	0.0,0.0	1
NM_001159620	Pigp	chr16	-	94365354	94365473	94358762	94359174	94370088	94370330	17,12	5,1	24,22	0,0	218	99	3.03495e-05	0.00243854	0.607,0.845	1.0,1.0	-0.274
NM_001159650	Crybb3	chr5	-	113081031	113081093	113080529	113080580	113081555	113081584	228116	12571046	327294	11531231	161	99	2.73636e-06	0.000397465	0.1,0.064	0.148,0.128	-0.056
NM_001159650	Crybb3	chr5	-	113081031	113081106	113080479	113080580	113081555	113081584	249134	12571046	362310	11531231	174	99	7.12664e-06	0.000808144	0.101,0.068	0.152,0.125	-0.054
NM_001159910	Ccdc85c	chr12	-	108216786	108216825	108211514	108211622	108221708	108221782	6,5	22,39	18,15	23,13	138	99	3.30063e-05	0.00258598	0.164,0.084	0.36,0.453	-0.282
NM_001160317	Nfasc	chr1	-	132637863	132637881	132636985	132637091	132642677	132642858	2,14	0,1	4,2	4,4	117	99	7.72861e-06	0.000848231	1.0,0.922	0.458,0.297	0.584
NM_001161369	Ss18	chr18	-	14637391	14637484	14636495	14636618	14640955	14641123	14,10	4,8	44,10	0,0	192	99	2.85017e-08	8.41118e-06	0.643,0.392	1.0,1.0	-0.482
NM_001161369	Ss18	chr18	-	14640256	14640361	14636495	14636618	14640955	14641123	87139	4,8	99,94	0,0	204	99	6.12057e-05	0.004004	0.913,0.894	1.0,1.0	-0.097
NM_001161369	Ss18	chr18	-	14637391	14637484	14636495	14636618	14640256	14640361	24,15	42,58	66,26	34,28	192	99	0.000135146	0.00718937	0.228,0.118	0.5,0.324	-0.239
NM_001161420	Vldlr	chr19	+	27239844	27239970	27239621	27239741	27240465	27240637	65,73	0,0	102121	9,4	225	99	5.36435e-05	0.00370071	1.0,1.0	0.833,0.93	0.119
NM_001161536	Islr2	chr9	-	58200271	58200443	58196296	58199983	58201279	58201372	7,25	7,59	0,0	4,6	271	99	6.50065e-05	0.00421115	0.268,0.134	0.0,0.0	0.201
NM_001161817	Myo1b	chr1	-	51768649	51768736	51766821	51766908	51769003	51769090	271217	43,31	207163	93,73	186	99	1.77083e-09	8.39878e-07	0.77,0.788	0.542,0.543	0.237
NM_001161854	Csde1	chr3	+	103050297	103050473	103049620	103049728	103051039	103051152	523550	0,0	352313	13,0	275	99	0.000189585	0.00917191	1.0,1.0	0.907,1.0	0.046
NM_001162950	Hif3a	chr7	-	17048613	17048761	17044854	17044967	17048999	17049106	10,16	0,0	7,25	5,1	247	99	8.60512e-05	0.00521808	1.0,1.0	0.359,0.909	0.366
NM_001163354	Rhot1	chr11	+	80257513	80257636	80255861	80255957	80265741	80267907	23,7	4,7	17,5	0,0	222	99	2.20301e-06	0.000336276	0.719,0.308	1.0,1.0	-0.487
NM_001163394	Evl	chr12	+	108683347	108683410	108683194	108683261	108686049	108686116	63113	29,70	100,53	13,9	162	99	2.59385e-07	5.81432e-05	0.57,0.497	0.825,0.783	-0.271
NM_001163448	Mapk8ip3	chr17	-	24920471	24920495	24918087	24918139	24923815	24923907	15,26	13,13	3,6	15,19	123	99	3.52562e-05	0.00271421	0.482,0.617	0.139,0.203	0.378
NM_001163501	Elmsan1	chr12	-	84154894	84155107	84152834	84153031	84156426	84156576	37,40	0,0	71,60	13,1	312	99	5.55228e-05	0.00380073	1.0,1.0	0.634,0.95	0.208
NM_001164076	Tgif1	chr17	-	70849183	70849326	70846171	70846398	70849646	70849790	0,4	1,3	4,2	0,0	242	99	5.49684e-06	0.000669706	0.0,0.353	1.0,1.0	-0.824
NM_001164597	Zfp512b	chr2	-	181587728	181587899	181587046	181587241	181587980	181588079	45,81	0,0	58,41	7,1	270	99	7.67197e-05	0.00476633	1.0,1.0	0.752,0.938	0.155
NM_001164798	Slc38a10	chr11	-	120147720	120147838	120141599	120141645	120150979	120151351	61,72	4,6	86,80	0,1	217	99	0.000141604	0.00741818	0.874,0.846	1.0,0.973	-0.126
NM_001166409	Rbm3	chrX	-	8144244	8144445	8143847	8143947	8144572	8144679	50,57	295414	6,13	291232	300	99	3.515e-09	1.47609e-06	0.053,0.043	0.007,0.018	0.036
NM_001166409	Rbm3	chrX	-	8144287	8144445	8143847	8143947	8144572	8144679	33,43	295414	4,11	291232	257	99	7.85899e-07	0.000149096	0.041,0.038	0.005,0.018	0.028
NM_001166416	Med23	chr10	+	24883203	24883221	24882553	24882649	24888399	24888600	8,5	6,11	9,10	0,0	117	99	2.0184e-08	6.09189e-06	0.53,0.278	1.0,1.0	-0.596
NM_001166430	Hnrnpf	chr6	+	117917469	117917598	117906781	117906839	117923707	117925622	315321	0,0	207144	14,0	228	99	7.51343e-06	0.000831486	1.0,1.0	0.865,1.0	0.068
NM_001167697	Gpr19	chr6	-	134877216	134877334	134869091	134870482	134887629	134887861	2,0	17,9	4,9	7,6	217	99	5.94277e-05	0.00393837	0.051,0.0	0.207,0.406	-0.281
NM_001167983	Sipa1l1	chr12	+	82265956	82266025	82170015	82170076	82311348	82311409	1,5	2,3	2,1	0,0	168	99	2.46735e-06	0.000366105	0.228,0.495	1.0,1.0	-0.639
NM_001168225	Morf4l2	chrX	-	136735545	136735622	136732947	136734501	136739804	136739894	611647	2,11	437365	67,23	176	99	2.22045e-16	7.37188e-13	0.994,0.971	0.786,0.899	0.14
NM_001170984	Hnrnpc	chr14	-	52098315	52098544	52098014	52098040	52103888	52104028	50,59	385470	53,48	127145	328	99	1.06783e-08	3.50143e-06	0.038,0.037	0.112,0.091	-0.064
NM_001170984	Hnrnpc	chr14	-	52098380	52098544	52098014	52098040	52103888	52104028	32,50	385470	43,38	127145	263	99	1.72398e-08	5.3243e-06	0.03,0.039	0.113,0.09	-0.067
NM_001170984	Hnrnpc	chr14	-	52098014	52098040	52084114	52084391	52103888	52104028	432514	243195	137161	195126	125	99	0.000122898	0.00671418	0.585,0.676	0.358,0.503	0.2
NM_001171582	Mars	chr10	-	127306539	127306724	127305740	127305857	127308257	127308364	3,4	69,74	7,10	37,26	284	99	0.000154098	0.00784072	0.015,0.018	0.062,0.118	-0.073
NM_001177667	Sptan1	chr2	+	29988045	29988231	29986777	29986932	29988333	29988469	6,3	237172	73,8	337349	285	99	1.01868e-07	2.60155e-05	0.009,0.006	0.07,0.008	-0.032
NM_001177667	Sptan1	chr2	+	29982165	29982234	29980076	29980202	29983159	29983300	28,8	274218	78,45	430346	168	99	0.000194629	0.00933096	0.057,0.021	0.097,0.071	-0.045
NM_001177799	Capn3	chr2	+	120486332	120486476	120485180	120485349	120488073	120488157	168,68	31381851	99,94	1100988	243	99	1.38858e-06	0.000233422	0.021,0.015	0.035,0.037	-0.018
NM_001177962	Gpm6b	chrX	+	166385390	166385481	166383934	166384000	166386951	166389033	19,13	27,38	46,50	32,29	190	99	8.95646e-05	0.0053099	0.268,0.151	0.428,0.473	-0.241
NM_001193271	Meis1	chr11	-	18883987	18884082	18880427	18881922	18884386	18884476	66192	0,7	44,46	19,5	194	99	1.54197e-05	0.00142204	1.0,0.933	0.542,0.824	0.283
NM_001197082	Rcc1	chr4	-	132337730	132337910	132335716	132335813	132339924	132340006	58119	0,2	15,18	5,2	279	99	4.91065e-05	0.00344134	1.0,0.955	0.516,0.762	0.339
NM_001198560	H2-Q7	chr17	+	35442266	35442551	35439908	35440184	35442966	35442999	0,0	2,4	2,1	0,0	384	99	1.36587e-09	7.40356e-07	0.0,0.0	1.0,1.0	-1
NM_001198824	App	chr16	-	85043575	85043743	85030231	85030365	85056323	85056526	290279	89130	739494	115,80	267	99	5.40457e-07	0.000109411	0.547,0.443	0.704,0.696	-0.205
NM_001198877	Dync1i2	chr2	+	71233648	71233708	71228599	71228690	71235914	71236030	9,41	104109	5,3	82,64	159	99	0.000145261	0.00755016	0.051,0.19	0.037,0.028	0.088
NM_001199352	Pnck	chrX	-	73659179	73659249	73658687	73658819	73660018	73660070	2,7	1,5	4,4	0,0	169	99	2.31389e-06	0.000349187	0.54,0.451	1.0,1.0	-0.504
NM_001205095	Zfp994	chr17	-	22220267	22220360	22205304	22205352	22224010	22224094	2,2	1,0	1,0	1,1	192	99	4.69677e-05	0.00333546	0.508,1.0	0.34,0.0	0.584
NM_001244201	Pax6	chr2	+	105675743	105675972	105668895	105669049	105679809	105679889	81124	41,50	175116	22,21	328	99	1.65714e-06	0.000271689	0.374,0.428	0.706,0.625	-0.264
NM_001252201	Map4k4	chr1	+	40003756	40003987	40000530	40000749	40004806	40004913	97154	12,27	107,85	46,32	330	99	4.94449e-05	0.00345594	0.708,0.631	0.411,0.443	0.242
NM_001252201	Map4k4	chr1	+	40003762	40003987	40000623	40000749	40004806	40004913	80132	12,27	91,74	46,32	324	99	7.64101e-05	0.00476397	0.671,0.599	0.377,0.414	0.24
NM_001252593	Cars	chr7	-	143561854	143561926	143559648	143559708	143562960	143563041	100,81	0,1	147132	11,7	171	99	4.28304e-05	0.00309124	1.0,0.979	0.886,0.916	0.089
NM_001253704	Pym1	chr10	+	128750282	128750337	128748454	128748566	128765146	128765240	7,9	25,36	20,8	13,9	154	99	0.000166513	0.00834181	0.153,0.138	0.497,0.364	-0.285
NM_001253809	Racgap1	chr15	-	99643392	99643523	99642882	99642967	99651506	99651656	11,26	4,8	11,15	1,0	230	99	0.000102766	0.00592076	0.542,0.583	0.826,1.0	-0.351
NM_001253877	Mtf2	chr5	+	108069161	108069523	108065673	108065965	108073306	108073454	34,54	4,9	32,32	0,1	461	99	4.06834e-05	0.00297672	0.646,0.563	1.0,0.873	-0.332
NM_001253877	Mtf2	chr5	+	108069161	108069363	108065673	108065965	108073306	108073454	30,47	4,9	30,22	0,1	301	99	7.07901e-05	0.00445541	0.712,0.632	1.0,0.879	-0.268
NM_001253879	Mtf2	chr5	+	108069165	108069363	108065673	108065965	108073306	108073454	22,31	4,9	21,16	0,1	297	99	6.94407e-05	0.00441231	0.647,0.534	1.0,0.842	-0.331
NM_001253904	Ncor2	chr5	-	125124769	125124980	125119481	125119609	125153606	125153652	22,28	3,3	30,12	0,0	310	99	0.000167204	0.0083476	0.701,0.749	1.0,1.0	-0.275
NM_001271506	Crem	chr18	-	3276693	3276729	3273421	3273578	3287903	3288092	0,1	2,1	4,3	0,1	135	99	6.60892e-06	0.000769881	0.0,0.423	1.0,0.688	-0.632
NM_001277284	Ank1	chr8	+	23141595	23141720	23141163	23141229	23148280	23150497	1,1	0,0	14,23	3,3	224	99	0.000120905	0.00666462	1.0,1.0	0.673,0.772	0.277
NM_001278569	Cryaa	chr17	+	31678299	31678535	31677930	31678189	31679468	31679679	644379	0,0	897689	13,9	335	99	4.97512e-05	0.00346822	1.0,1.0	0.953,0.958	0.044
NM_001282042	Sh3glb1	chr3	-	144699853	144699877	144697377	144697467	144705512	144705605	3,20	58,60	2,0	97,87	123	99	3.40768e-07	7.48e-05	0.04,0.212	0.016,0.0	0.118
NM_001282065	Cyb561a3	chr19	+	10578981	10579074	10577156	10578083	10580462	10580562	17,14	7,9	14,18	0,2	192	99	0.00012257	0.00671229	0.556,0.445	1.0,0.823	-0.411
NM_001283048	Tmpo	chr10	-	91153277	91153397	91153084	91153180	91158747	91158845	177422	17,33	141,97	1,2	219	99	3.3769e-06	0.000462322	0.825,0.853	0.985,0.956	-0.131
NM_001283048	Tmpo	chr10	-	91153277	91153384	91153084	91153180	91158747	91158845	107222	17,33	66,51	1,2	206	99	1.99418e-05	0.00174228	0.752,0.764	0.969,0.925	-0.189
NM_001284218	Agtpbp1	chr13	-	59517652	59517690	59514086	59514295	59525145	59525239	8,12	5,4	14,5	1,0	137	99	0.000187866	0.00910534	0.536,0.684	0.91,1.0	-0.345
NM_001284229	Nasp	chr4	-	116610402	116610630	116605683	116605763	116611971	116612081	319596	25,29	65,96	58,40	327	99	0	0	0.794,0.862	0.253,0.421	0.491
NM_001284229	Nasp	chr4	-	116610408	116610630	116605683	116605763	116611971	116612081	192365	25,29	40,65	58,40	321	99	8.88178e-16	2.14455e-12	0.703,0.795	0.175,0.334	0.494
NM_001284229	Nasp	chr4	-	116609710	116609932	116605683	116605763	116611971	116612081	9,12	25,29	1,5	58,40	321	99	2.85183e-05	0.0023378	0.1,0.113	0.005,0.037	0.086
NM_001284369	Atf2	chr2	-	73823200	73823306	73816508	73819148	73828471	73828678	47,82	2,10	56,52	0,0	205	99	1.90672e-05	0.00168362	0.919,0.798	1.0,1.0	-0.141
NM_001285489	Nap1l4	chr7	-	143518849	143518885	143513578	143514637	143520383	143520440	949661	664460	971794	12221125	135	99	7.03695e-09	2.5257e-06	0.512,0.513	0.368,0.341	0.158
NM_001285489	Nap1l4	chr7	-	143518844	143518885	143513578	143514637	143520383	143520440	294222	664460	299258	12221125	140	99	6.36465e-08	1.67371e-05	0.238,0.254	0.148,0.14	0.102
NM_001285812	Tmem53	chr4	+	117265797	117265975	117251950	117252134	117267889	117268588	10,13	1,0	5,1	4,2	277	99	6.92831e-06	0.000790962	0.781,1.0	0.309,0.152	0.66
NM_001285812	Tmem53	chr4	+	117265859	117265975	117251950	117252134	117267889	117268588	16,25	1,0	5,11	4,2	215	99	0.000132071	0.00704379	0.88,1.0	0.365,0.717	0.399
NM_001286006	Unk	chr11	+	116050686	116050804	116050036	116050172	116051457	116051542	17,20	0,0	15,18	8,2	217	99	4.40598e-06	0.000565523	1.0,1.0	0.461,0.804	0.367
NM_001286362	Tcf25	chr8	+	123401057	123401189	123400624	123400697	123403149	123404174	8,12	61102	28,16	67,47	231	99	0.000125636	0.00682393	0.053,0.048	0.152,0.127	-0.089
NM_001286553	Ppp2r1b	chr9	+	50873196	50873308	50870062	50870236	50873646	50873707	1,2	14,25	5,6	2,7	211	99	4.46434e-05	0.00319604	0.032,0.036	0.54,0.287	-0.379
NM_001286685	Lrif1	chr3	+	106733336	106733606	106731662	106733142	106734357	106734639	5,5	6,3	16,8	0,1	369	99	6.68939e-06	0.000772479	0.183,0.309	1.0,0.682	-0.595
NM_001287800	Fhl1	chrX	+	56791238	56791438	56790463	56790650	56791843	56793346	11,43	26,51	7,4	37,24	299	99	0.000142588	0.00742578	0.123,0.218	0.059,0.052	0.115
NM_001289496	Egflam	chr15	-	7224644	7224668	7222747	7222826	7231587	7231768	0,1	1,2	1,1	0,0	123	99	8.25438e-06	0.000880467	0.0,0.287	1.0,1.0	-0.857
NM_001289577	Chfr	chr5	+	110140375	110140453	110136050	110136194	110143550	110143660	41,31	0,0	40,24	5,5	177	99	7.92119e-06	0.000865789	1.0,1.0	0.817,0.729	0.227
NM_001289577	Chfr	chr5	+	110140353	110140453	110136050	110136194	110143550	110143750	69,70	0,0	55,67	5,5	199	99	3.53952e-05	0.00271704	1.0,1.0	0.845,0.87	0.143
NM_001289607	Brd8	chr18	-	34606419	34606466	34605571	34605688	34606674	34606768	92143	10,15	124,91	0,3	146	99	5.80856e-06	0.000698078	0.862,0.866	1.0,0.954	-0.113
NM_001289680	Arntl2	chr6	+	146827215	146827324	146825166	146825276	146828098	146828186	6,1	4,5	14,9	0,1	208	99	1.59621e-06	0.000266143	0.417,0.087	1.0,0.811	-0.653
NM_001289757	Rnf32	chr5	+	29203054	29203197	29198613	29198838	29205668	29205701	7,2	2,2	4,4	0,0	242	99	0.000118161	0.00657938	0.589,0.29	1.0,1.0	-0.56
NM_001290528	Map3k10	chr7	-	27664949	27665098	27664397	27664573	27668348	27668529	19,25	2,5	21,21	0,0	248	99	3.26876e-05	0.00256859	0.791,0.666	1.0,1.0	-0.271
NM_001290636	Dock7	chr4	-	98953865	98953880	98946628	98946754	98955315	98955447	9,10	4,5	5,8	0,0	114	99	1.3777e-05	0.00130558	0.661,0.635	1.0,1.0	-0.352
NM_001290696	Foxj3	chr4	+	119609989	119610091	119602408	119602492	119616507	119616636	11,15	5,12	27,23	3,1	201	99	6.71509e-05	0.00431675	0.52,0.381	0.816,0.919	-0.417
NM_001290782	Accs	chr2	-	93842548	93842615	93841864	93841962	93842918	93842988	1,2	1,8	3,2	1,0	166	99	0.000127059	0.00685912	0.374,0.13	0.641,1.0	-0.569
NM_001290792	Wdr45	chrX	+	7723314	7723364	7722219	7722378	7723564	7723753	0,0	1,2	2,1	1,0	149	99	0.00012311	0.00671418	0.0,0.0	0.571,1.0	-0.785
NM_001291445	Pacs2	chr12	+	113044965	113045067	113044225	113044313	113045477	113045567	0,1	39,36	11,3	43,38	201	99	0.000166773	0.00834181	0.0,0.013	0.112,0.037	-0.068
NM_001291857	Aebp1	chr11	+	5866432	5866671	5865384	5865453	5866919	5867109	4,6	0,0	49,30	3,7	338	99	5.7411e-05	0.00387215	1.0,1.0	0.827,0.557	0.308
NM_001291857	Aebp1	chr11	+	5866396	5866510	5865384	5865453	5866919	5867000	5,4	0,0	35,32	3,7	213	99	0.000147558	0.00762478	1.0,1.0	0.844,0.68	0.238
NM_001293715	Pi4kb	chr3	+	94989302	94989347	94983982	94984919	94992965	94993193	3,7	13,22	0,0	11,10	144	99	0.000102766	0.00592076	0.137,0.179	0.0,0.0	0.158
NM_001301343	Hnrnpk	chr13	-	58397752	58397796	58396826	58396899	58399155	58399212	11021327	16,8	868731	44,29	143	99	1.60293e-10	1.09164e-07	0.979,0.991	0.932,0.946	0.046
NM_001301343	Hnrnpk	chr13	-	58396187	58396259	58395573	58395687	58396826	58396899	12701531	57112	1206822	25,36	171	99	0.00013613	0.00718937	0.928,0.888	0.965,0.93	-0.039
NM_001302637	Cacna1d	chr14	-	30089295	30089379	30082410	30082539	30089821	30089905	1,6	1,3	0,0	6,4	183	99	5.57303e-06	0.000673022	0.351,0.52	0.0,0.0	0.435
NM_001302674	Dclre1c	chr2	+	3436440	3436493	3433746	3433806	3437029	3437086	1,1	0,0	0,0	2,1	152	99	8.0515e-09	2.77305e-06	1.0,1.0	0.0,0.0	1
NM_001302684	Dclre1c	chr2	+	3436437	3436493	3433746	3433806	3437029	3437086	1,3	0,0	0,0	2,1	155	99	2.89375e-09	1.3005e-06	1.0,1.0	0.0,0.0	1
NM_001305158	Pecam1	chr11	-	106681031	106681085	106679548	106679611	106682879	106682953	14,49	4,6	24,6	0,0	153	99	8.8145e-05	0.00528472	0.694,0.841	1.0,1.0	-0.233
NM_001306217	Trappc6b	chr12	-	59060695	59060837	59059403	59059511	59061155	59061472	0,0	1,1	4,2	0,1	241	99	2.07063e-07	4.86173e-05	0.0,0.0	1.0,0.451	-0.726
NM_001308299	Ggta1	chr2	-	35414218	35414284	35413325	35413427	35422179	35422268	4,4	3,5	3,16	0,0	165	99	4.35106e-08	1.24263e-05	0.444,0.324	1.0,1.0	-0.616
NM_001309401	Gm3636	chr14	-	6742197	6742332	6741302	6741465	6752114	6752265	3,1	1,0	0,0	2,1	234	99	2.9648e-05	0.00239347	0.559,1.0	0.0,0.0	0.78
NM_001310016	Gm45927	chr3	+	89169617	89169716	89168694	89168923	89170048	89170115	12,22	3,3	5,5	8,6	198	99	0.000135797	0.00718937	0.667,0.786	0.238,0.294	0.461
NM_001310144	Pax6	chr2	+	105695305	105695456	105692736	105692852	105696269	105698410	8391636	0,7	1176912	52,9	250	99	3.56071e-12	3.94052e-09	1.0,0.989	0.9,0.976	0.056
NM_001310144	Pax6	chr2	+	105695301	105695456	105692736	105692852	105696269	105698410	472927	0,7	666523	52,9	254	99	1.00302e-10	7.01061e-08	1.0,0.981	0.833,0.958	0.095
NM_001310536	Rapgef2	chr3	-	79082623	79082647	79081061	79081285	79083198	79083322	25,18	0,0	31,12	8,1	123	99	4.76481e-05	0.00335685	1.0,1.0	0.757,0.906	0.168
NM_001310695	Mff	chr1	+	82741817	82741976	82735418	82735507	82750519	82750604	64,41	122104	69,61	66,66	258	99	0.000124661	0.00678485	0.168,0.131	0.286,0.262	-0.124
NM_001312884	Cryba4	chr5	-	112251604	112251821	112251018	112251137	112252491	112252518	203100	49,47	585288	23,6	316	99	3.33067e-16	9.82917e-13	0.565,0.4	0.888,0.938	-0.431
NM_001312884	Cryba4	chr5	-	112251742	112251858	112251018	112251137	112252491	112252518	27,18	49,47	84,34	23,6	215	99	3.01981e-14	5.01288e-11	0.202,0.15	0.627,0.723	-0.499
NM_001312884	Cryba4	chr5	-	112251747	112251858	112251018	112251137	112252491	112252518	26,16	49,47	79,31	23,6	210	99	4.14113e-14	6.15962e-11	0.2,0.138	0.618,0.709	-0.494
NM_001312884	Cryba4	chr5	-	112251604	112251797	112251018	112251137	112252491	112252518	244120	49,47	556309	23,6	292	99	4.67404e-14	6.53381e-11	0.628,0.464	0.891,0.946	-0.372
NM_001312893	Crybb1	chr5	+	112259274	112259375	112257378	112257557	112267314	112267461	456322	0,3	694567	27,27	200	99	3.55685e-09	1.47609e-06	1.0,0.982	0.927,0.912	0.072
NM_001313747	Flvcr1	chr1	-	191020435	191020562	191015357	191015498	191021075	191021256	2,6	5,3	0,0	4,1	226	99	0.00010866	0.00616671	0.149,0.467	0.0,0.0	0.308
NM_001313933	Cryba1	chr11	-	77720083	77720231	77719433	77719530	77722608	77722727	280170	1257938	561394	1072929	247	99	1.15707e-12	1.3969e-09	0.082,0.068	0.173,0.145	-0.084
NM_001313933	Cryba1	chr11	-	77720888	77720990	77718613	77718902	77722608	77722727	847749	59,0	946862	0,0	201	99	1.76439e-11	1.67365e-08	0.876,1.0	1.0,1.0	-0.062
NM_001313933	Cryba1	chr11	-	77719433	77719530	77718613	77718902	77722608	77722727	1260940	59,0	1069926	0,0	196	99	8.17092e-11	6.19978e-08	0.915,1.0	1.0,1.0	-0.042
NM_001313933	Cryba1	chr11	-	77722604	77722706	77720974	77721030	77723549	77723585	26,16	26,14	237,29	12,9	201	99	1.98657e-06	0.000308557	0.33,0.36	0.907,0.613	-0.415
NM_001317218	Myl6	chr10	-	128491719	128491764	128490858	128491033	128492058	128492136	598581	138187	694536	90,78	144	99	1.61592e-06	0.000266577	0.749,0.681	0.841,0.825	-0.118
NM_001317218	Myl6	chr10	-	128491289	128491347	128490858	128491033	128492058	128492136	15,12	138187	28,21	90,78	157	99	3.31438e-06	0.00046089	0.064,0.039	0.164,0.145	-0.103
NM_001327938	Ank2	chr3	-	126941609	126947807	126940071	126940146	126950734	126950756	4631181	197145	663427	300266	6297	99	1.0653e-09	6.02006e-07	0.036,0.114	0.034,0.025	0.045
NM_001327939	Ank2	chr3	-	127379836	127380025	127104760	127104862	127408844	127409058	1,1	0,0	0,4	1,5	288	99	1.66059e-09	8.32173e-07	1.0,1.0	0.0,0.216	0.892
NM_001331083	Add1	chr5	+	34629138	34629172	34628416	34628513	34630469	34632308	17,29	48109	37,33	40,23	133	99	1.05897e-06	0.000187508	0.209,0.165	0.408,0.516	-0.275
NM_001331083	Add1	chr5	+	34629095	34629172	34628416	34628513	34630469	34632308	18,25	48109	33,27	40,23	176	99	4.65614e-06	0.000580597	0.174,0.114	0.317,0.398	-0.214
NM_001331083	Add1	chr5	+	34629135	34629172	34628416	34628513	34630469	34632308	76,63	48109	135114	40,23	136	99	1.29448e-05	0.00125479	0.535,0.296	0.711,0.783	-0.332
NM_001331083	Add1	chr5	+	34630234	34630356	34629138	34629172	34630469	34632308	15,9	56,52	4,6	106,80	221	99	0.000194151	0.00932487	0.107,0.072	0.017,0.033	0.065
NM_001331176	Ggps1	chr13	-	14057795	14057888	14055149	14055220	14063205	14063488	61,60	0,0	45,52	7,1	192	99	0.000182711	0.00893702	1.0,1.0	0.768,0.964	0.134
NM_001331176	Ggps1	chr13	-	14059318	14059457	14057795	14057888	14063205	14063488	21,18	25,24	31,38	13,14	238	99	0.000211832	0.0099404	0.259,0.238	0.498,0.53	-0.266
NM_001347036	Lrp12	chr15	-	39904538	39904595	39885005	39885141	39943603	39943994	12,23	1,2	28,20	16,11	156	99	0.000120947	0.00666462	0.884,0.879	0.526,0.536	0.35
NM_001347209	Tra2a	chr6	-	49253029	49253108	49252381	49252515	49263837	49264052	4,14	87103	19,20	27,29	178	99	5.75113e-10	3.47159e-07	0.025,0.07	0.281,0.277	-0.232
NM_001347334	Capn15	chr17	-	25973090	25973379	25964026	25965527	25985470	25985874	4,1	8,5	5,2	0,0	388	99	1.5141e-08	4.85674e-06	0.113,0.049	1.0,1.0	-0.919
NM_001347409	Erh	chr12	-	80642788	80642845	80640956	80641044	80643763	80644111	56,54	429442	97,47	247203	156	99	2.08696e-07	4.86173e-05	0.077,0.072	0.2,0.128	-0.09
NM_001347459	Ablim1	chr19	-	57077413	57077497	57068859	57068937	57079812	57079871	0,0	48,27	5,7	34,23	183	99	2.67755e-05	0.00221545	0.0,0.0	0.074,0.141	-0.107
NM_001347494	Slmap	chr14	-	26429787	26429910	26428241	26428316	26438678	26438738	33,65	5,5	27,31	19,11	222	99	0.00013151	0.00703742	0.746,0.853	0.388,0.557	0.327
NM_001347524	Ktn1	chr14	+	47726470	47726554	47726225	47726309	47730339	47730423	33,33	47,72	57,51	31,23	183	99	1.91398e-07	4.57975e-05	0.275,0.199	0.499,0.545	-0.285
NM_001347524	Ktn1	chr14	+	47725928	47726000	47724877	47724970	47726225	47726309	77,78	20,36	99,85	3,11	171	99	9.8028e-06	0.00101704	0.69,0.556	0.95,0.817	-0.26
NM_001347534	Hsph1	chr5	-	149632291	149632410	149632033	149632174	149633829	149633887	1,2	37,39	10,6	19,24	218	99	1.78534e-05	0.00159744	0.012,0.023	0.193,0.102	-0.13
NM_001347641	Tial1	chr7	-	128447041	128447126	128446730	128446798	128448120	128448208	0,0	3,1	3,4	2,3	184	99	3.84596e-05	0.0028474	0.0,0.0	0.447,0.418	-0.432
NM_001347649	Fus	chr7	+	127974400	127974434	127972754	127972770	127975887	127975920	134206	12,11	225131	1,4	133	99	0.000137855	0.00726473	0.893,0.933	0.994,0.961	-0.065
NM_001347655	Mylpf	chr7	+	127211748	127211763	127209283	127209398	127212860	127212953	5,4	1,4	0,0	2,5	114	99	2.60506e-07	5.81432e-05	0.813,0.465	0.0,0.0	0.639
NM_001348087	Umps	chr16	-	33963771	33963925	33961568	33962240	33966825	33967038	130114	0,0	85,69	5,4	253	99	4.88438e-05	0.00343199	1.0,1.0	0.869,0.871	0.13
NM_001354996	Chrd	chr16	+	20734861	20734969	20734685	20734773	20735116	20735258	2,1	0,0	0,0	2,1	207	99	3.75508e-09	1.53439e-06	1.0,1.0	0.0,0.0	1
NM_001355005	Cdk4	chr10	+	127064219	127064453	127063534	127063759	127064584	127064720	14292371	14,19	510486	36,12	333	99	7.32828e-10	4.32531e-07	0.968,0.974	0.808,0.923	0.105
NM_001355005	Cdk4	chr10	+	127064219	127064403	127063534	127063759	127064584	127064720	7191248	14,19	269243	36,12	283	99	2.15997e-08	6.44594e-06	0.947,0.958	0.723,0.876	0.153
NM_001355005	Cdk4	chr10	+	127064201	127064403	127063534	127063759	127064584	127064720	336562	14,19	104108	36,12	301	99	6.27683e-06	0.000737666	0.888,0.907	0.487,0.747	0.28
NM_001355101	Zbtb18	chr1	+	177444738	177444822	177443223	177443341	177447088	177450764	6,7	1,5	6,2	0,0	183	99	1.36357e-05	0.00130275	0.764,0.431	1.0,1.0	-0.402
NM_001355220	Eno2	chr6	-	124768237	124768334	124767700	124767796	124769436	124769673	2,6	1,3	14,6	0,0	196	99	8.14349e-05	0.00498366	0.503,0.503	1.0,1.0	-0.497
NM_001355282	Rbck1	chr2	-	152323171	152323320	152322151	152322271	152324266	152324440	21,46	4,7	38,27	1,0	248	99	3.81039e-05	0.00283484	0.677,0.724	0.938,1.0	-0.268
NM_001355282	Rbck1	chr2	-	152323171	152323332	152322151	152322271	152324266	152324440	38,86	4,7	66,44	1,0	260	99	0.000100611	0.00584734	0.783,0.824	0.962,1.0	-0.177
NM_001355284	Zfp638	chr6	+	83956693	83956762	83954710	83954761	83957508	83957592	17,36	5,4	21,20	0,0	168	99	3.66343e-05	0.00280406	0.667,0.841	1.0,1.0	-0.246
NM_001355368	Fubp1	chr3	+	152214824	152214887	152213976	152214067	152215591	152215630	41,38	199238	52,42	86,79	162	99	1.8978e-08	5.79375e-06	0.112,0.089	0.27,0.245	-0.157
NM_007631	Ccnd1	chr7	-	144934420	144934628	144934015	144934164	144934915	144935077	4,17	0,0	25,7	5,1	307	99	2.91895e-05	0.00236363	1.0,1.0	0.617,0.693	0.345
NM_007714	Clk4	chr11	+	51268164	51268231	51267170	51267331	51271799	51272022	11,10	44,41	29,16	17,18	166	99	8.01323e-06	0.000872259	0.13,0.127	0.504,0.346	-0.296
NM_007803	Cttn	chr7	-	144450977	144451088	144449559	144449615	144452026	144452137	24,53	111100	20,14	161146	210	99	4.4075e-06	0.000565523	0.093,0.2	0.055,0.043	0.098
NM_007868	Dmd	chrX	+	85197503	85197535	85190609	85190702	85202470	85205050	11,16	19,18	34,40	15,5	131	99	0.000103788	0.00595379	0.304,0.402	0.631,0.858	-0.391
NM_007963	Mecom	chr3	-	29972679	29972706	29966652	29966819	29977258	29977346	0,4	4,17	10,6	6,3	126	99	0.000121535	0.00666937	0.0,0.156	0.567,0.611	-0.511
NM_008056	Fzd6	chr15	+	39034807	39035227	39030814	39031832	39036385	39038190	62,74	0,0	149111	7,3	519	99	8.6614e-05	0.00522834	1.0,1.0	0.802,0.876	0.161
NM_008247	Plpp1	chr13	+	112851402	112851554	112800776	112801266	112856745	112857026	6,13	4,6	34,17	0,1	251	99	4.58923e-07	9.7512e-05	0.372,0.461	1.0,0.87	-0.519
NM_008247	Plpp1	chr13	+	112834858	112835013	112800776	112801266	112851402	112851554	8,7	3,3	4,1	17,6	254	99	5.0755e-05	0.00351056	0.51,0.476	0.084,0.061	0.42
NM_008323	Idh3g	chrX	-	73782297	73782309	73782005	73782103	73782674	73782716	100,68	66,62	102,71	28,21	111	99	8.05966e-06	0.000873733	0.575,0.494	0.765,0.751	-0.224
NM_008397	Itga6	chr2	+	71853533	71853663	71849380	71849506	71855853	71858427	108,75	13,20	244179	15,5	229	99	8.98031e-05	0.00531218	0.782,0.618	0.876,0.939	-0.208
NM_008443	Kif3a	chr11	+	53590716	53590725	53586834	53586930	53593373	53593530	46,18	8,5	6,14	73,62	108	99	0	0	0.841,0.767	0.07,0.171	0.683
NM_008546	Mfap2	chr4	+	141011674	141011918	141010636	141010721	141012825	141012901	12,15	231205	52,36	317236	343	99	4.99124e-05	0.0034699	0.015,0.021	0.045,0.042	-0.025
NM_008612	Mnat1	chr12	+	73167999	73168152	73123716	73123926	73179204	73179308	147143	0,0	126124	9,4	252	99	6.02449e-06	0.000717536	1.0,1.0	0.846,0.924	0.115
NM_008613	Mns1	chr9	+	72443872	72443930	72439239	72439461	72444842	72444970	0,0	16,42	5,1	2,2	157	99	1.62695e-05	0.00148494	0.0,0.0	0.612,0.24	-0.426
NM_008817	Peg3	chr7	-	6725371	6725523	6718425	6718556	6726489	6726574	6,8	29,41	39,12	16,17	251	99	2.36707e-05	0.00199979	0.075,0.071	0.49,0.218	-0.281
NM_008913	Ppp3ca	chr3	+	136932010	136932040	136928521	136928619	136935028	136937727	18,11	21,68	44,38	21,25	129	99	0.000191376	0.00920822	0.397,0.11	0.617,0.538	-0.324
NM_009224	Snrnp70	chr7	-	45383129	45383184	45380716	45380818	45383803	45383885	34,57	189218	100,68	75,95	154	99	3.25687e-10	2.05958e-07	0.104,0.144	0.462,0.315	-0.265
NM_009224	Snrnp70	chr7	-	45383112	45383184	45380716	45380818	45383803	45383885	46,73	189218	121,79	75,95	171	99	6.51649e-09	2.43772e-06	0.124,0.162	0.483,0.325	-0.261
NM_009224	Snrnp70	chr7	-	45383124	45383184	45380716	45380818	45383803	45383885	42,64	189218	114,67	75,95	159	99	1.03264e-07	2.61208e-05	0.122,0.155	0.486,0.305	-0.257
NM_009271	Src	chr2	+	157458842	157458860	157458533	157458633	157462709	157462808	3,9	10,17	0,0	7,3	117	99	4.22893e-05	0.00306886	0.202,0.309	0.0,0.0	0.256
NM_009367	Tgfb2	chr1	-	186690720	186690804	186649734	186649898	186704428	186705989	10,19	26,48	6,6	74,46	183	99	0.000163089	0.00820386	0.172,0.176	0.042,0.066	0.12
NM_009386	Tjp1	chr7	-	65307615	65307666	65306369	65306536	65311003	65311231	71,36	54,56	37,36	134133	150	99	6.15198e-06	0.000729449	0.465,0.298	0.154,0.152	0.229
NM_009386	Tjp1	chr7	-	65307615	65307717	65306369	65306536	65311003	65311231	27,10	54,56	5,16	134133	201	99	9.98832e-06	0.00101975	0.198,0.081	0.018,0.056	0.103
NM_009751	Bfsp1	chr2	-	143848937	143849041	143845900	143845990	143858056	143858117	7,2	0,0	10,10	6,5	203	99	2.8706e-06	0.000409909	1.0,1.0	0.448,0.494	0.529
NM_009751	Bfsp1	chr2	-	143857892	143858117	143848927	143849023	143862575	143863173	495221	1,0	17031602	29,16	324	99	0.000181785	0.00890812	0.993,1.0	0.947,0.968	0.039
NM_009965	Cryba1	chr11	-	77722608	77722706	77720888	77721079	77723549	77723614	81,53	15,0	251,61	0,0	197	99	2.80701e-06	0.000404715	0.731,1.0	1.0,1.0	-0.135
NM_009967	Crygs	chr16	-	22810266	22810399	22806425	22806668	22810883	22810925	2,2	0,0	25,47	13,5	232	99	9.04789e-05	0.00534027	1.0,1.0	0.451,0.8	0.374
NM_010581	Cd47	chr16	+	49899855	49899900	49898039	49898132	49906780	49906812	16,6	16,22	30,32	13,3	144	99	0.000152571	0.00780788	0.407,0.158	0.613,0.88	-0.464
NM_010703	Lef1	chr3	+	131191022	131191106	131189334	131189425	131193128	131193251	0,2	6,6	11,6	2,0	183	99	5.08574e-08	1.42186e-05	0.0,0.153	0.748,1.0	-0.797
NM_010771	Matr3	chr18	+	35588337	35588453	35587630	35587853	35590379	35592045	238317	0,0	185160	12,1	215	99	2.0407e-05	0.00177127	1.0,1.0	0.877,0.987	0.068
NM_010771	Matr3	chr18	+	35588331	35588453	35587630	35587853	35590379	35592045	395500	0,0	272241	12,1	221	99	0.000115241	0.0064574	1.0,1.0	0.91,0.991	0.049
NM_010804	Mllt10	chr2	+	18065034	18065194	18055236	18055371	18071124	18071204	24,31	7,10	48,30	0,2	259	99	2.98034e-06	0.000421052	0.567,0.542	1.0,0.851	-0.371
NM_010806	Afdn	chr17	+	13848354	13848375	13846433	13846639	13849107	13849253	6,7	18,30	21,23	17,15	120	99	1.00873e-05	0.00102259	0.216,0.161	0.505,0.558	-0.343
NM_010837	Map6	chr7	+	99323691	99323787	99317471	99317668	99335984	99337137	4,6	0,1	0,2	6,1	195	99	5.20564e-06	0.000637151	1.0,0.753	0.0,0.504	0.625
NM_010864	Myo5a	chr9	+	75196125	75196200	75193938	75194137	75197642	75197736	7,3	30,31	13,13	18,12	174	99	5.73813e-05	0.00387215	0.117,0.052	0.291,0.381	-0.251
NM_010918	Nktr	chr9	+	121728577	121728685	121727315	121727390	121729635	121729680	28,43	0,2	23,12	9,2	207	99	7.50794e-05	0.00469202	1.0,0.911	0.55,0.742	0.309
NM_011099	Pkm	chr9	+	59675567	59675734	59675028	59675195	59678043	59678225	15551745	97114	14351077	252199	266	99	3.44169e-15	7.61761e-12	0.856,0.851	0.679,0.668	0.18
NM_011099	Pkm	chr9	+	59675028	59675195	59671920	59672073	59675567	59675734	188248	11671283	394331	1032827	266	99	5.72905e-11	4.4754e-08	0.057,0.067	0.124,0.13	-0.065
NM_011112	Papola	chr12	+	105799722	105799824	105784696	105784914	105804926	105805012	5,12	0,0	6,8	4,2	201	99	3.90612e-06	0.000516152	1.0,1.0	0.425,0.663	0.456
NM_011297	Rps24	chr14	+	24494048	24494069	24493382	24493493	24495429	24495449	4,22	12491303	37,27	754623	120	99	1.34283e-09	7.40356e-07	0.003,0.014	0.039,0.035	-0.029
NM_011297	Rps24	chr14	+	24494051	24494069	24493382	24493493	24495429	24495449	16,12	12491303	27,16	754623	117	99	0.000111083	0.0062553	0.011,0.008	0.029,0.021	-0.016
NM_011342	Sec22b	chr3	+	97920636	97920872	97914499	97914646	97921115	97922318	5,2	122104	13,6	58,57	335	99	0.00014988	0.00771474	0.012,0.006	0.062,0.03	-0.037
NM_011732	Ybx1	chr4	-	119282780	119282870	119282145	119282448	119285108	119285142	11601346	2,2	13061082	33,12	189	99	1.05953e-07	2.65482e-05	0.997,0.997	0.954,0.979	0.031
NM_011752	Zpr1	chr9	+	46276791	46276833	46276411	46276586	46277645	46277735	1,1	0,0	1,0	2,1	141	99	4.63266e-06	0.000580393	1.0,1.0	0.26,0.0	0.87
NM_011778	Coro1b	chr19	+	4153344	4153451	4152521	4152579	4153596	4154035	7,11	3,2	3,5	0,0	206	99	7.0406e-05	0.00444625	0.529,0.726	1.0,1.0	-0.373
NM_011830	Impdh2	chr9	+	108563912	108563984	108563595	108563691	108564634	108564778	2,2	93152	11,9	56,42	171	99	8.77878e-08	2.26373e-05	0.012,0.008	0.102,0.11	-0.096
NM_012017	Zfp346	chr13	+	55130533	55130627	55122281	55122515	55132306	55135071	17,27	1,5	12,16	0,0	193	99	0.000187368	0.00910534	0.897,0.735	1.0,1.0	-0.184
NM_013501	Cryaa	chr17	+	31678448	31678517	31677930	31678189	31679579	31679815	41253435	400,1	61945502	436699	168	99	5.59819e-11	4.4754e-08	0.859,1.0	0.893,0.823	0.072
NM_013501	Cryaa	chr17	+	31679579	31679679	31677930	31678189	31680985	31681730	703246	0,24	7321018	0,0	199	99	5.43758e-07	0.000109411	1.0,0.836	1.0,1.0	-0.082
NM_013501	Cryaa	chr17	+	31679468	31679633	31677930	31678189	31680985	31681730	981635	0,24	22071224	0,0	264	99	4.08333e-06	0.000534252	1.0,0.908	1.0,1.0	-0.046
NM_013501	Cryaa	chr17	+	31679603	31679815	31677930	31678189	31680985	31681730	306125	0,24	423305	0,0	311	99	1.47437e-05	0.00138862	1.0,0.624	1.0,1.0	-0.188
NM_013501	Cryaa	chr17	+	31678299	31678517	31677930	31678189	31679468	31679679	554345	0,0	780609	13,9	317	99	3.12925e-05	0.0024736	1.0,1.0	0.949,0.955	0.048
NM_013667	Slc22a2	chr17	+	12608304	12608419	12605925	12606094	12609965	12610072	5,2	0,0	15,12	3,3	214	99	0.000142208	0.00742054	1.0,1.0	0.698,0.649	0.327
NM_013676	Supt5	chr7	-	28316282	28316441	28316008	28316177	28316783	28316889	148204	1,0	116167	11,4	258	99	7.15037e-06	0.000808144	0.983,1.0	0.802,0.941	0.12
NM_013676	Supt5	chr7	-	28317736	28317821	28317392	28317500	28318738	28318864	106153	1,0	116126	8,4	184	99	0.000207156	0.00980762	0.983,1.0	0.886,0.944	0.077
NM_013686	Tcp1	chr17	+	12917797	12917883	12916328	12916629	12918042	12918171	1091870	14,19	932826	2,0	185	99	1.69182e-05	0.00153865	0.977,0.961	0.996,1.0	-0.029
NM_013699	Ubp1	chr9	+	113969583	113969698	113969325	113969416	113970141	113970260	19,33	19,37	73,57	18,11	214	99	3.52823e-08	1.01858e-05	0.316,0.292	0.652,0.706	-0.375
NM_013785	Ip6k1	chr9	+	108031998	108032209	108024102	108024450	108040904	108041086	77130	0,0	82,96	9,1	310	99	5.67993e-05	0.00385829	1.0,1.0	0.744,0.968	0.144
NM_013813	Epb41l3	chr17	+	69273881	69273917	69270610	69270664	69274100	69274166	1,10	41,24	1,0	43,63	135	99	0.000138882	0.00730436	0.018,0.234	0.017,0.0	0.117
NM_013833	Rax	chr18	-	65938019	65938201	65934638	65935489	65938525	65939089	74353	0,0	32,37	7,2	281	99	2.01076e-07	4.76838e-05	1.0,1.0	0.617,0.867	0.258
NM_013833	Rax	chr18	-	65938019	65938266	65934638	65935489	65938525	65939089	99479	0,0	47,56	7,2	346	99	3.81241e-07	8.29981e-05	1.0,1.0	0.658,0.889	0.226
NM_013833	Rax	chr18	-	65938019	65938273	65934638	65935489	65938525	65939089	124612	0,0	58,72	7,2	353	99	6.87261e-07	0.000134218	1.0,1.0	0.699,0.91	0.196
NM_013922	Zfp354c	chr11	-	50817288	50817359	50817118	50817211	50817808	50817935	0,0	6,12	7,2	0,3	170	99	3.1179e-06	0.000435849	0.0,0.0	1.0,0.28	-0.64
NM_015814	Dkk3	chr7	-	112148960	112149044	112121647	112121682	112150610	112150748	10701372	115122	32912795	166148	183	99	2.60391e-06	0.000382098	0.834,0.859	0.915,0.911	-0.067
NM_015830	Capn15	chr17	-	25960064	25960231	25959806	25959985	25960336	25960516	6,16	1,0	7,6	5,2	266	99	0.000147228	0.00762256	0.691,1.0	0.343,0.528	0.41
NM_016750	H2afz	chr3	+	137865898	137865960	137865519	137865633	137866079	137866140	0,0	8,7	2,1	1,0	161	99	0.000172965	0.00855486	0.0,0.0	0.552,1.0	-0.776
NM_016760	Clta	chr4	+	44031399	44031435	44030214	44030268	44032400	44032846	2,2	10,29	6,6	5,7	135	99	0.000109608	0.00619402	0.128,0.048	0.468,0.386	-0.339
NM_016777	Nasp	chr4	-	116610402	116611377	116605683	116605763	116611971	116612081	16163014	25,29	386491	58,40	1074	99	0	0	0.856,0.905	0.38,0.531	0.425
NM_016785	Tpmt	chr13	-	47037779	47037880	47035894	47036027	47040103	47040196	1,0	19,19	4,6	8,9	200	99	1.69738e-05	0.00153865	0.025,0.0	0.198,0.248	-0.21
NM_017368	Celf1	chr2	+	91011448	91011563	91010392	91010578	91012698	91012842	3,1	206204	42,8	267203	214	99	1.54514e-08	4.88017e-06	0.007,0.002	0.068,0.018	-0.039
NM_017368	Celf1	chr2	+	91011486	91011563	91010392	91010578	91012698	91012842	1,0	206204	25,5	267203	176	99	1.5534e-05	0.00142762	0.003,0.0	0.05,0.014	-0.03
NM_017368	Celf1	chr2	+	90987664	90987816	90940396	90940641	90998579	90998706	420227	21,30	677470	15,15	251	99	5.87972e-05	0.00392376	0.887,0.749	0.947,0.925	-0.118
NM_018757	Nme6	chr9	+	109835317	109835414	109833195	109833295	109839607	109839710	96,74	7,9	38,52	0,1	196	99	0.000108961	0.00617056	0.874,0.806	1.0,0.963	-0.141
NM_018757	Nme6	chr9	+	109835322	109835414	109833195	109833295	109839607	109839710	45,39	7,9	15,23	0,1	191	99	0.000127902	0.00689063	0.769,0.692	1.0,0.923	-0.231
NM_018760	Slc4a4	chr5	+	89232763	89232860	89228825	89228987	89234796	89234876	2,5	0,0	8,1	4,2	196	99	8.12645e-07	0.000151999	1.0,1.0	0.503,0.202	0.647
NM_019426	Atf7ip	chr6	+	136599470	136599556	136596434	136596513	136599649	136599805	0,0	26,55	11,0	22,35	185	99	0.000172298	0.00854705	0.0,0.0	0.211,0.0	-0.105
NM_019439	Gabbr1	chr17	+	37067213	37067364	37064659	37064737	37067775	37067908	16,55	5,20	7,8	20,9	250	99	2.26327e-05	0.00193287	0.559,0.521	0.122,0.26	0.349
NM_019576	Thsd1	chr8	+	22252152	22252311	22242996	22243956	22258291	22261332	5,10	3,3	8,6	0,0	258	99	1.60327e-06	0.000266143	0.39,0.561	1.0,1.0	-0.524
NM_019674	Ppp4c	chr7	-	126787436	126787461	126787219	126787346	126788116	126788214	34,44	1,0	26,23	7,4	124	99	1.01662e-05	0.00102667	0.964,1.0	0.748,0.821	0.198
NM_020615	Atp5c1	chr2	-	10056769	10056806	10056030	10056161	10058995	10059089	203206	45,23	113,82	60,54	136	99	4.3724e-09	1.7333e-06	0.767,0.867	0.578,0.525	0.265
NM_021314	Tacc2	chr7	+	130743543	130743684	130742129	130742301	130751189	130751333	24,6	46,27	65,55	59,42	240	99	5.85746e-05	0.00391875	0.177,0.084	0.312,0.351	-0.201
NM_021352	Crybb3	chr5	-	113077611	113077677	113075838	113076071	113079759	113079878	11,13	19,71	25,25	0,0	165	99	0	0	0.258,0.099	1.0,1.0	-0.822
NM_021352	Crybb3	chr5	-	113078382	113078494	113075838	113076071	113079759	113079878	21341849	19,71	22282048	0,0	211	99	0	0	0.981,0.924	1.0,1.0	-0.047
NM_021352	Crybb3	chr5	-	113078382	113078551	113075838	113076071	113079759	113079878	62524826	19,71	62295780	0,0	268	99	8.0276e-07	0.000151215	0.992,0.962	1.0,1.0	-0.023
NM_021352	Crybb3	chr5	-	113078382	113078542	113075838	113076071	113079759	113079878	62604816	19,71	62155764	0,0	259	99	2.34014e-06	0.000350973	0.992,0.963	1.0,1.0	-0.022
NM_021352	Crybb3	chr5	-	113078382	113078514	113075838	113076071	113079759	113079878	59624649	19,71	59705545	0,0	231	99	2.07405e-05	0.0017837	0.993,0.966	1.0,1.0	-0.02
NM_021531	Carm1	chr9	+	21574893	21575014	21574486	21574593	21575413	21575518	2,2	36,65	12,3	24,21	220	99	5.3939e-05	0.00371145	0.024,0.014	0.184,0.06	-0.103
NM_021537	Stk25	chr1	-	93627653	93627710	93627024	93627133	93629033	93629264	176238	1,1	124114	13,0	156	99	0.000118461	0.00658228	0.991,0.993	0.858,1.0	0.063
NM_021541	Cryba2	chr1	-	74891653	74891838	74890559	74890673	74891945	74892087	618324	101057716	22411177	1268211170	284	99	0	0	0.021,0.014	0.058,0.035	-0.029
NM_021541	Cryba2	chr1	-	74892257	74892494	74891957	74892087	74892726	74892891	759362	90386670	24521304	1112510020	336	99	0	0	0.024,0.016	0.061,0.037	-0.029
NM_021541	Cryba2	chr1	-	74892436	74892621	74891957	74892087	74892726	74892891	487260	90386670	1519774	1112510020	284	99	2.34701e-13	3.11683e-10	0.018,0.013	0.045,0.026	-0.02
NM_021541	Cryba2	chr1	-	74891653	74891752	74890559	74890673	74891945	74892087	120,58	101057716	715221	1268211170	198	99	2.73258e-07	6.04811e-05	0.006,0.004	0.027,0.01	-0.013
NM_021541	Cryba2	chr1	-	74892494	74892621	74891945	74892087	74892726	74892891	200,91	90386670	595290	1112510020	226	99	4.70251e-07	9.9126e-05	0.01,0.006	0.023,0.013	-0.01
NM_021541	Cryba2	chr1	-	74891653	74891723	74890559	74890673	74891945	74892087	81,33	101057716	506190	1268211170	169	99	3.71069e-05	0.00280786	0.005,0.002	0.023,0.01	-0.013
NM_021884	Tsg101	chr7	-	46906869	46906962	46903521	46903588	46907050	46907177	23,11	136135	69,59	181,91	192	99	3.3276e-09	1.43901e-06	0.08,0.04	0.164,0.251	-0.148
NM_022408	Dgcr14	chr16	-	17905898	17905978	17905001	17905111	17906270	17906373	0,0	18,14	6,1	8,8	179	99	0.000145637	0.00755491	0.0,0.0	0.293,0.065	-0.179
NM_023231	Stoml2	chr4	-	43029492	43029637	43029278	43029358	43029769	43029904	289454	0,1	219181	12,2	244	99	8.56549e-06	0.000905785	1.0,0.995	0.881,0.973	0.071
NM_023893	Sapcd1	chr17	-	35026337	35026454	35025972	35026147	35026693	35026706	228181	5,5	159129	24,10	216	99	8.13654e-06	0.00087481	0.954,0.943	0.752,0.855	0.145
NM_023893	Sapcd1	chr17	-	35026337	35026500	35025972	35026147	35026693	35026706	268210	5,5	181153	24,10	262	99	8.59404e-06	0.000905785	0.953,0.941	0.74,0.853	0.15
NM_023893	Sapcd1	chr17	-	35026337	35026457	35025972	35026147	35026693	35026814	558416	5,5	431344	24,10	219	99	1.37181e-05	0.00130558	0.981,0.974	0.89,0.94	0.063
NM_024187	U2af1	chr17	-	31654978	31655066	31651645	31651712	31658652	31658754	624524	1,4	438353	31,3	187	99	2.88327e-08	8.41534e-06	0.997,0.986	0.882,0.984	0.058
NM_024187	U2af1	chr17	-	31651645	31651712	31648844	31648894	31658652	31658754	155158	2,0	154100	9,8	166	99	1.05883e-05	0.00104935	0.979,1.0	0.911,0.882	0.093
NM_024187	U2af1	chr17	-	31651645	31651712	31648844	31648894	31652501	31652568	160162	34,45	141106	8,14	166	99	0.000136154	0.00718937	0.737,0.682	0.913,0.819	-0.156
NM_024221	Pdhb	chr14	-	8172506	8172676	8171422	8171530	8172763	8172817	5,3	201154	18,8	134105	269	99	6.90528e-05	0.00440536	0.009,0.007	0.047,0.027	-0.029
NM_024255	Hsdl2	chr4	+	59593236	59593335	59592158	59592318	59594395	59594510	64,66	0,0	80,70	7,4	198	99	3.97835e-05	0.00292701	1.0,1.0	0.851,0.897	0.126
NM_024473	BC005537	chr13	+	24804784	24804958	24801656	24803509	24809885	24810020	44,84	0,0	62,55	6,3	273	99	2.8309e-05	0.00232782	1.0,1.0	0.789,0.869	0.171
NM_025351	Chchd6	chr6	-	89467389	89467473	89419747	89419818	89567586	89567731	118107	0,0	100120	12,2	183	99	1.49634e-05	0.00140248	1.0,1.0	0.818,0.97	0.106
NM_025390	Pop4	chr7	-	38268470	38268659	38267368	38267595	38268901	38268954	9,9	80,86	18,15	48,35	288	99	7.3224e-05	0.00459771	0.037,0.035	0.114,0.128	-0.085
NM_025414	Myo19	chr11	+	84895477	84895554	84895267	84895364	84897120	84897211	4,4	0,0	2,4	2,2	176	99	0.000106637	0.00607785	1.0,1.0	0.36,0.529	0.555
NM_025516	Ergic3	chr2	+	156015376	156015391	156011381	156011406	156015988	156016020	5,26	223168	1,4	293208	114	99	4.84485e-07	9.97514e-05	0.019,0.118	0.003,0.016	0.059
NM_025527	Srp19	chr18	+	34331749	34331825	34331144	34331259	34334292	34334364	111,83	0,1	65,45	12,3	175	99	5.39345e-07	0.000109411	1.0,0.979	0.754,0.895	0.165
NM_025755	Pacrgl	chr5	+	48380114	48380231	48379329	48379464	48381786	48381867	18,22	1,0	14,7	4,4	216	99	2.64516e-05	0.00219548	0.892,1.0	0.616,0.445	0.415
NM_025755	Pacrgl	chr5	+	48380123	48380231	48379329	48379464	48381786	48381867	39,38	1,0	23,19	4,4	207	99	5.98403e-05	0.00394382	0.949,1.0	0.733,0.694	0.261
NM_025845	Prpf38b	chr3	-	108910342	108910395	108908335	108908404	108911163	108911704	0,2	38,62	11,6	42,38	152	99	9.9257e-06	0.00101975	0.0,0.021	0.146,0.093	-0.109
NM_025845	Prpf38b	chr3	-	108906075	108906125	108905917	108905988	108907786	108907847	0,0	4,3	4,3	4,3	149	99	3.09076e-05	0.0024578	0.0,0.0	0.399,0.399	-0.399
NM_025845	Prpf38b	chr3	-	108905917	108906125	108905110	108905334	108907786	108907847	33,42	29,46	83,48	16,20	307	99	0.000111163	0.0062553	0.268,0.227	0.626,0.436	-0.284
NM_025845	Prpf38b	chr3	-	108910342	108910413	108908335	108908404	108911163	108911704	0,1	38,62	8,4	42,38	170	99	0.000197068	0.00943085	0.0,0.009	0.1,0.058	-0.074
NM_025880	2410002F23Rik	chr7	+	44247237	44247419	44246721	44246823	44248251	44248295	25,42	29,30	15,12	48,28	281	99	0.000131687	0.00703742	0.233,0.33	0.099,0.131	0.167
NM_025881	Luc7l	chr17	+	26253973	26254044	26252909	26253091	26255030	26255125	50,43	21,32	160,84	1,5	170	99	4.44089e-16	1.1795e-12	0.581,0.439	0.989,0.907	-0.438
NM_025935	Tbc1d7	chr13	-	43169117	43169250	43168773	43168854	43169801	43169947	15,19	46,57	3,5	47,48	232	99	0.000190909	0.00920822	0.122,0.125	0.027,0.043	0.088
NM_025939	Paics	chr5	+	76954440	76954557	76951410	76951835	76956545	76956743	4,5	472404	39,27	645597	216	99	1.07324e-05	0.00105967	0.004,0.006	0.027,0.02	-0.018
NM_025988	Acbd4	chr11	+	103103899	103104020	103103525	103103644	103104092	103104106	0,0	1,1	3,2	0,1	220	99	9.39733e-07	0.000170954	0.0,0.0	1.0,0.474	-0.737
NM_026157	Mtpap	chr18	+	4395155	4395229	4394973	4395066	4396104	4397330	66,43	0,0	37,24	14,2	173	99	2.10504e-07	4.86173e-05	1.0,1.0	0.602,0.873	0.262
NM_026280	Mxra7	chr11	-	116810787	116810867	116803399	116804654	116811922	116812016	22,23	88,93	51,42	75,71	179	99	3.72375e-05	0.0028084	0.121,0.12	0.273,0.247	-0.14
NM_026367	Gpatch2	chr1	+	187316523	187316563	187304329	187304397	187341486	187341575	1,3	1,3	4,2	0,0	139	99	6.07577e-05	0.00398451	0.416,0.416	1.0,1.0	-0.584
NM_026420	Paip2	chr18	+	35608737	35608819	35598666	35598759	35610870	35611034	16,16	412394	38,15	228198	181	99	5.20381e-06	0.000637151	0.021,0.022	0.084,0.04	-0.041
NM_026420	Paip2	chr18	+	35608611	35608819	35598666	35598759	35610870	35611034	17,19	412394	37,20	228198	307	99	5.57473e-06	0.000673022	0.013,0.015	0.05,0.032	-0.027
NM_026445	Sumf2	chr5	+	129860069	129860214	129859836	129859921	129862638	129863951	90,83	0,0	69,40	11,1	244	99	4.14403e-06	0.000539536	1.0,1.0	0.718,0.942	0.17
NM_026493	Cspp1	chr1	+	10104211	10104364	10095865	10096013	10108368	10108481	19,36	3,5	35,33	1,0	252	99	0.000209943	0.00990425	0.713,0.739	0.932,1.0	-0.24
NM_026827	Tmem219	chr7	-	126896748	126896938	126891602	126891832	126898223	126898278	48,35	0,0	31,24	6,1	289	99	4.1802e-05	0.00305017	1.0,1.0	0.639,0.892	0.234
NM_026856	Zfp644	chr5	-	106690729	106690877	106666784	106666845	106695642	106695699	3,11	1,5	6,4	0,0	247	99	3.09029e-06	0.000434276	0.546,0.469	1.0,1.0	-0.492
NM_026856	Zfp644	chr5	-	106681903	106682013	106666784	106666845	106690729	106690873	0,0	1,3	3,1	1,0	209	99	1.51549e-05	0.00140248	0.0,0.0	0.587,1.0	-0.793
NM_026856	Zfp644	chr5	-	106679679	106679743	106666784	106666845	106681903	106682013	1,1	0,0	0,2	2,1	163	99	0.000131198	0.00703742	1.0,1.0	0.0,0.548	0.726
NM_026856	Zfp644	chr5	-	106695642	106695699	106666784	106666845	106696531	106696830	1,6	4,6	0,0	1,2	156	99	0.000136007	0.00718937	0.137,0.388	0.0,0.0	0.263
NM_026917	Zdhhc3	chr9	-	123098922	123098974	123084213	123084310	123100262	123100592	1,3	0,1	0,0	2,1	151	99	2.27805e-06	0.000345742	1.0,0.663	0.0,0.0	0.832
NM_027427	Taf15	chr11	+	83488924	83488946	83487222	83487413	83497893	83497926	51,57	1,3	34,17	17,3	121	99	1.21626e-05	0.00118329	0.977,0.94	0.621,0.823	0.236
NM_027427	Taf15	chr11	+	83488924	83489045	83487222	83487413	83497893	83497926	157185	1,3	116104	17,3	220	99	4.48141e-05	0.00319963	0.986,0.965	0.754,0.94	0.129
NM_027427	Taf15	chr11	+	83488924	83488938	83487222	83487413	83497893	83497926	28,36	1,3	15,10	17,3	113	99	5.79519e-05	0.00388687	0.961,0.913	0.436,0.745	0.347
NM_027453	Btf3l4	chr4	-	108818184	108818339	108814294	108816886	108819135	108819337	90,85	0,0	128112	10,1	254	99	0.000178944	0.0088014	1.0,1.0	0.833,0.978	0.095
NM_027571	P2ry12	chr3	-	59227450	59227581	59219933	59220096	59262773	59262831	1,2	0,0	5,1	2,2	230	99	3.15168e-05	0.00248394	1.0,1.0	0.518,0.177	0.652
NM_027617	Spata1	chr3	-	146475255	146475381	146469624	146469803	146476193	146476239	10,4	2,3	10,6	0,0	225	99	1.73415e-05	0.00156664	0.688,0.37	1.0,1.0	-0.471
NM_028095	Eef1akmt2	chr7	-	132837099	132837207	132827460	132827882	132850590	132850709	27,21	2,4	24,14	0,0	207	99	0.000181315	0.00890152	0.866,0.715	1.0,1.0	-0.21
NM_028299	Hpf1	chr8	+	60900083	60900234	60890450	60890536	60905547	60905720	23,39	4,5	21,18	0,0	250	99	2.5389e-05	0.00212054	0.695,0.755	1.0,1.0	-0.275
NM_028307	Tdrkh	chr3	+	94429356	94429458	94429039	94429191	94430050	94430147	74,51	0,2	74,51	18,8	201	99	1.75118e-07	4.22831e-05	1.0,0.926	0.669,0.758	0.25
NM_028546	1700066M21Rik	chr1	+	57379706	57379812	57377619	57377946	57382742	57385422	3,2	1,1	0,0	5,2	205	99	6.32107e-05	0.00410483	0.592,0.491	0.0,0.0	0.541
NM_028633	Haus7	chrX	-	73448191	73448350	73446927	73447137	73452998	73453060	16,22	3,7	9,8	15,20	258	99	3.40348e-06	0.000463572	0.672,0.547	0.187,0.133	0.45
NM_028651	Tmtc4	chr14	-	122943387	122943517	122941814	122941986	122944673	122944838	3,2	0,0	1,0	1,1	229	99	0.000172486	0.00854705	1.0,1.0	0.302,0.0	0.849
NM_028664	Ankrd45	chr1	+	161164171	161164214	161163266	161163405	161167711	161170507	10,5	0,0	1,3	3,1	142	99	0.000139322	0.00731303	1.0,1.0	0.189,0.677	0.567
NM_029249	Parpbp	chr10	-	88146495	88146578	88143939	88144095	88146851	88146941	5,11	3,3	4,1	0,0	182	99	1.38128e-05	0.00130558	0.476,0.666	1.0,1.0	-0.429
NM_029249	Parpbp	chr10	-	88146495	88146648	88143939	88144095	88146851	88146941	7,20	3,3	7,2	0,0	252	99	2.30195e-05	0.00195961	0.478,0.724	1.0,1.0	-0.399
NM_029281	Zfp820	chr17	-	21840604	21840714	21823843	21823891	21845643	21845759	1,8	0,0	1,0	2,1	209	99	8.98229e-07	0.000165673	1.0,1.0	0.191,0.0	0.904
NM_029281	Zfp820	chr17	-	21840623	21840714	21823843	21823891	21845643	21845759	2,7	0,0	1,0	2,1	190	99	1.33208e-06	0.000225351	1.0,1.0	0.207,0.0	0.896
NM_029522	Gpsm2	chr3	-	108711276	108711580	108702864	108703086	108722040	108722299	42,94	7,7	61,59	0,0	403	99	7.22998e-07	0.00013815	0.596,0.767	1.0,1.0	-0.319
NM_029549	Prdm5	chr6	+	65862914	65862994	65831248	65831371	65869180	65869265	6,8	3,2	2,7	0,0	179	99	5.59433e-05	0.00381968	0.525,0.689	1.0,1.0	-0.393
NM_029634	Ip6k2	chr9	+	108798109	108798178	108795993	108796396	108798270	108798493	4,2	67,60	23,6	49,39	168	99	6.6763e-06	0.000772479	0.034,0.019	0.217,0.083	-0.123
NM_029663	Eef1d	chr15	-	75902678	75903808	75901131	75901252	75909244	75909344	52106	43,47	27,18	43,44	1229	99	3.96612e-07	8.56425e-05	0.089,0.154	0.048,0.032	0.081
NM_029982	A930009A15Rik	chr10	+	115579800	115580037	115578274	115578361	115581989	115582454	35,27	1,0	13,15	3,3	336	99	9.23665e-05	0.00542755	0.912,1.0	0.561,0.596	0.377
NM_030013	Cyp20a1	chr1	+	60353010	60353075	60352120	60352170	60354513	60354656	11,13	0,0	12,8	6,1	164	99	1.8291e-05	0.00162477	1.0,1.0	0.547,0.828	0.313
NM_030013	Cyp20a1	chr1	+	60352908	60353075	60352120	60352170	60354513	60354656	41,28	0,0	41,23	6,1	266	99	8.20103e-05	0.00500375	1.0,1.0	0.718,0.895	0.194
NM_030114	Herc4	chr10	+	63315659	63315843	63314486	63314569	63316699	63316802	448313	1,1	333461	29,18	283	99	5.21549e-12	5.54094e-09	0.994,0.991	0.801,0.9	0.142
NM_030114	Herc4	chr10	+	63315663	63315843	63314486	63314569	63316699	63316802	258205	1,1	223298	29,18	279	99	2.57427e-11	2.20557e-08	0.989,0.986	0.732,0.855	0.194
NM_030184	Armc9	chr1	+	86274928	86275114	86274382	86274555	86275659	86278284	0,1	1,1	1,2	0,0	285	99	8.77552e-05	0.00527325	0.0,0.258	1.0,1.0	-0.871
NM_030595	Nbea	chr3	-	55801920	55801953	55786440	55786577	55805236	55805380	2,5	13,18	9,9	2,3	132	99	6.75213e-07	0.000132842	0.103,0.172	0.771,0.692	-0.594
NM_030722	Pum1	chr4	+	130718156	130718262	130701041	130701110	130741462	130741556	5,12	2,3	7,8	0,0	205	99	8.90015e-05	0.0053099	0.547,0.659	1.0,1.0	-0.397
NM_030743	Rnf114	chr2	+	167507068	167507189	167503436	167503601	167510875	167510982	8,14	0,0	11,6	4,3	220	99	2.35215e-06	0.000350973	1.0,1.0	0.553,0.474	0.486
NM_030743	Rnf114	chr2	+	167507023	167507189	167503436	167503601	167510875	167510982	14,23	0,0	15,17	4,3	265	99	8.1684e-06	0.00087481	1.0,1.0	0.583,0.679	0.369
NM_030743	Rnf114	chr2	+	167507046	167507189	167503436	167503601	167510875	167510982	68,80	0,0	36,41	4,3	242	99	8.21398e-05	0.00500375	1.0,1.0	0.786,0.848	0.183
NM_033042	Tnfrsf25	chr4	+	152117639	152117694	152117377	152117542	152118400	152118499	2,2	0,0	1,0	1,2	154	99	3.62656e-06	0.000481608	1.0,1.0	0.391,0.0	0.804
NM_054102	Ivns1abp	chr1	+	151355166	151355276	151354633	151354759	151356128	151356236	41,43	197209	127,84	275240	209	99	8.13457e-05	0.00498366	0.09,0.089	0.179,0.142	-0.071
NM_130454	Recql5	chr11	-	115904884	115905042	115897040	115897259	115916978	115917058	6,2	5,4	0,0	1,2	257	99	0.000208661	0.00986128	0.316,0.162	0.0,0.0	0.239
NM_130881	Pabpc4	chr4	+	123295749	123295836	123295201	123295321	123295929	123296057	66101	0,2	37,34	8,3	186	99	1.79231e-05	0.00159744	1.0,0.964	0.711,0.858	0.198
NM_133217	Bco2	chr9	-	50536230	50536368	50535477	50535660	50538845	50539013	2,2	0,0	2,5	5,3	237	99	3.35914e-09	1.43901e-06	1.0,1.0	0.143,0.41	0.724
NM_133741	Snrk	chr9	+	122132627	122132750	122131892	122131942	122136905	122137601	18,22	0,0	12,9	2,4	222	99	7.50931e-06	0.000831486	1.0,1.0	0.728,0.501	0.385
NM_134014	Xpo1	chr11	+	23268848	23268912	23267661	23267763	23271132	23271205	5,6	65101	29,8	22,40	163	99	3.4965e-05	0.00270909	0.045,0.035	0.445,0.108	-0.237
NM_134034	Ppp4r3b	chr11	+	29210901	29211004	29209316	29209486	29211115	29211255	0,1	33,35	17,2	17,15	202	99	1.08744e-06	0.000190198	0.0,0.014	0.329,0.061	-0.188
NM_134037	Acly	chr11	-	100503159	100503189	100498620	100498762	100504202	100504293	49,95	43,85	49,41	18,12	129	99	9.33181e-05	0.00547137	0.467,0.462	0.676,0.724	-0.235
NM_134060	Slc35b3	chr13	-	38933455	38933588	38932139	38932916	38934737	38934807	1,1	13,9	19,4	8,4	232	99	1.27544e-06	0.000217151	0.032,0.045	0.503,0.299	-0.363
NM_134448	Dst	chr1	+	34303420	34303531	34302829	34303032	34306527	34306651	118,84	3,12	109107	0,1	210	99	1.90802e-05	0.00168362	0.949,0.767	1.0,0.981	-0.132
NM_138657	Socs7	chr11	+	97376996	97377098	97376436	97376541	97377935	97378066	9,12	2,3	0,2	4,2	201	99	0.00019875	0.00947721	0.689,0.663	0.0,0.33	0.511
NM_138681	Bcas3	chr11	+	85822020	85822112	85813999	85814065	85825201	85826058	4,10	0,0	3,5	3,3	191	99	6.99817e-07	0.000135672	1.0,1.0	0.341,0.463	0.598
NM_138757	Ints13	chr6	-	146554927	146555098	146554491	146554646	146556130	146556309	69132	1,0	33,47	6,3	270	99	1.1243e-05	0.0011019	0.962,1.0	0.669,0.852	0.221
NM_138757	Ints13	chr6	-	146554927	146555052	146554491	146554646	146556130	146556309	38,79	1,0	32,35	6,3	224	99	3.69696e-05	0.00280546	0.944,1.0	0.702,0.838	0.202
NM_139117	Ybx3	chr6	-	131375973	131376180	131370322	131370414	131379357	131379480	256300	74,71	155131	123,79	306	99	1.4662e-09	7.59514e-07	0.528,0.578	0.29,0.349	0.233
NM_144805	Tmem40	chr6	-	115741540	115741672	115738947	115739022	115742309	115742387	718345	13,14	13121130	10,7	231	99	5.9461e-05	0.00393837	0.959,0.914	0.983,0.986	-0.048
NM_144805	Tmem40	chr6	-	115741540	115741672	115736313	115736436	115742309	115742387	670333	66,53	1172889	69,59	231	99	0.000164749	0.00827169	0.813,0.729	0.879,0.866	-0.102
NM_144846	Fam49b	chr15	-	64023095	64023244	64022569	64022620	64060194	64060448	1,0	17,9	5,5	12,8	248	99	0.000201161	0.00957498	0.023,0.0	0.143,0.2	-0.16
NM_144873	Uhrf2	chr19	+	30056234	30056494	30039063	30039297	30071242	30071461	81146	1,4	28,58	11,9	359	99	1.19461e-06	0.000204703	0.957,0.91	0.412,0.64	0.407
NM_144948	Rbm7	chr9	-	48494282	48494387	48494018	48494181	48495154	48495330	9,11	37,33	34,9	4,4	204	99	4.9817e-08	1.4076e-05	0.106,0.139	0.805,0.522	-0.541
NM_145412	Chtf8	chr8	-	106886919	106887051	106883862	106886526	106887300	106887356	111155	6,10	41,60	0,0	231	99	5.97012e-05	0.00394382	0.888,0.869	1.0,1.0	-0.121
NM_145412	Chtf8	chr8	-	106886919	106887037	106883862	106886526	106887300	106887356	144211	6,10	69,76	0,0	217	99	0.000116848	0.00651994	0.916,0.906	1.0,1.0	-0.089
NM_145584	Spon1	chr7	+	114031819	114031947	114030772	114030848	114032935	114033106	59,49	0,0	141105	5,8	227	99	0.000152308	0.00780788	1.0,1.0	0.925,0.851	0.112
NM_145929	Gga1	chr15	+	78892452	78892499	78891913	78892086	78893166	78893352	11,20	0,0	16,11	5,1	146	99	8.90722e-05	0.0053099	1.0,1.0	0.685,0.882	0.216
NM_145941	Eif4g1	chr16	+	20674785	20674806	20674227	20674314	20675343	20675520	3,14	68,92	0,1	70,85	120	99	2.50883e-05	0.00210203	0.035,0.112	0.0,0.01	0.069
NM_145990	Cdk5rap2	chr4	-	70337340	70337559	70317426	70317597	70349143	70349245	27,51	2,5	33,12	0,0	318	99	0.000162961	0.00820386	0.808,0.761	1.0,1.0	-0.216
NM_146034	Mia2	chr12	+	59146335	59146362	59144698	59144770	59146846	59146957	0,2	9,15	10,5	11,9	126	99	9.96337e-05	0.00580323	0.0,0.095	0.417,0.304	-0.313
NM_146034	Mia2	chr12	+	59146335	59146362	59137697	59137786	59146846	59146957	1,0	24,20	4,6	19,19	126	99	0.000170198	0.00848117	0.032,0.0	0.142,0.199	-0.154
NM_146153	Thrap3	chr4	-	126194316	126194404	126179911	126180814	126202569	126202710	50,70	0,0	39,29	7,2	187	99	8.98477e-06	0.000935825	1.0,1.0	0.747,0.885	0.184
NM_146153	Thrap3	chr4	-	126186434	126186521	126179911	126180814	126202569	126202710	73,97	0,0	67,59	7,2	186	99	7.89749e-05	0.00486813	1.0,1.0	0.836,0.94	0.112
NM_146222	Msantd2	chr9	+	37491455	37491569	37489320	37489833	37513613	37513703	5,6	1,4	0,0	3,3	213	99	1.80212e-06	0.00028834	0.699,0.411	0.0,0.0	0.555
NM_146222	Msantd2	chr9	+	37491383	37491569	37489320	37489833	37513613	37513703	2,9	1,4	0,0	3,3	285	99	4.44455e-06	0.000565785	0.41,0.439	0.0,0.0	0.424
NM_153118	Fnbp1l	chr3	-	122569993	122570223	122569594	122569742	122570890	122570944	1,1	27,57	6,6	19,14	329	99	3.37672e-05	0.00263008	0.011,0.005	0.087,0.114	-0.092
NM_153792	Traf7	chr17	-	24514712	24514761	24514124	24514217	24516504	24516596	30,59	2,1	19,25	8,5	148	99	8.9546e-05	0.0053099	0.909,0.975	0.614,0.77	0.25
NM_153792	Traf7	chr17	-	24514712	24514866	24514124	24514217	24516504	24516596	83132	2,1	67,56	8,5	253	99	0.000114301	0.00641825	0.942,0.981	0.766,0.814	0.171
NM_170760	U2af1l4	chr7	+	30564539	30564607	30564202	30564301	30565094	30565364	1,2	0,0	1,0	4,1	167	99	3.64451e-10	2.25112e-07	1.0,1.0	0.129,0.0	0.935
NM_172391	Ahsa2	chr11	-	23494978	23495064	23492217	23492306	23496690	23496881	74,81	0,0	87102	7,4	185	99	0.000130341	0.00700778	1.0,1.0	0.869,0.932	0.099
NM_172391	Ahsa2	chr11	-	23492819	23492902	23492217	23492306	23493278	23493393	0,1	72,77	6,9	70,65	182	99	0.000152911	0.00781024	0.0,0.007	0.045,0.07	-0.054
NM_172511	Abhd10	chr16	-	45737173	45737268	45736892	45737030	45737523	45737635	0,0	30,37	8,3	22,18	194	99	1.51294e-05	0.00140248	0.0,0.0	0.157,0.078	-0.117
NM_172675	Stx16	chr2	+	174084645	174084657	174077050	174077189	174090620	174090728	29,20	5,8	20,25	0,0	111	99	3.61259e-06	0.000481608	0.838,0.69	1.0,1.0	-0.236
NM_172681	Tmem131l	chr3	-	83909151	83909334	83906346	83906425	83910368	83910508	20,55	2,15	30,24	1,0	282	99	2.91602e-05	0.00236363	0.778,0.563	0.913,1.0	-0.286
NM_172695	Plaa	chr4	-	94589880	94589993	94587486	94587587	94602876	94603247	58,53	0,0	37,50	7,2	212	99	3.49856e-05	0.00270909	1.0,1.0	0.712,0.921	0.183
NM_172695	Plaa	chr4	-	94589880	94590074	94587486	94587587	94602876	94603247	131126	0,0	84104	7,2	293	99	7.0477e-05	0.00444625	1.0,1.0	0.802,0.946	0.126
NM_172741	4931406P16Rik	chr7	-	34257346	34257508	34256411	34256570	34257631	34257727	45,45	0,0	21,36	5,2	261	99	3.67691e-05	0.00280546	1.0,1.0	0.614,0.872	0.257
NM_172869	Frmd3	chr4	+	74119466	74119555	74098101	74098144	74119798	74119877	7,3	19,28	9,17	11,11	188	99	0.000210842	0.00991144	0.162,0.053	0.301,0.449	-0.268
NM_173363	Eif5	chr12	+	111542779	111542841	111542151	111542310	111543099	111543264	128131	5,1	147118	22,12	161	99	4.20257e-06	0.000544489	0.94,0.988	0.804,0.858	0.133
NM_173363	Eif5	chr12	+	111542678	111542841	111542151	111542310	111543099	111543264	371424	5,1	528405	22,12	262	99	1.76243e-05	0.00158679	0.966,0.994	0.901,0.927	0.066
NM_173363	Eif5	chr12	+	111539800	111539882	111539546	111539687	111540129	111540302	277287	2,2	494404	28,6	181	99	2.88401e-05	0.0023569	0.987,0.987	0.906,0.974	0.047
NM_173363	Eif5	chr12	+	111542679	111542841	111542151	111542310	111543099	111543264	603662	5,1	896701	22,12	261	99	3.84871e-05	0.0028474	0.979,0.996	0.939,0.957	0.04
NM_173363	Eif5	chr12	+	111539800	111539911	111539546	111539687	111540129	111540302	139155	2,2	253200	28,6	210	99	7.89971e-05	0.00486813	0.97,0.973	0.81,0.94	0.097
NM_173437	Nav1	chr1	-	135463914	135463938	135463721	135463799	135464705	135464758	3,9	4,8	1,0	5,12	123	99	1.35877e-05	0.00130275	0.376,0.475	0.139,0.0	0.356
NM_173760	Ppip5k2	chr1	-	97756843	97756934	97755885	97755971	97761424	97761821	35,18	0,0	42,28	7,2	190	99	6.04205e-05	0.0039722	1.0,1.0	0.758,0.879	0.181
NM_173760	Ppip5k2	chr1	-	97759266	97759364	97755885	97755971	97761424	97761821	42,27	0,0	39,45	7,2	197	99	8.6889e-05	0.00523304	1.0,1.0	0.737,0.919	0.172
NM_173760	Ppip5k2	chr1	-	97759198	97759364	97755923	97755971	97761424	97761821	80,45	0,0	68,72	7,2	265	99	0.000102552	0.00592076	1.0,1.0	0.784,0.931	0.142
NM_173760	Ppip5k2	chr1	-	97759168	97759364	97755923	97755971	97761424	97761821	90,54	0,0	76,83	7,2	295	99	0.00010375	0.00595379	1.0,1.0	0.785,0.933	0.141
NM_175231	Nsd2	chr5	+	33867576	33867654	33864659	33864778	33868753	33868878	5,17	0,0	11,4	9,2	177	99	6.16185e-08	1.63659e-05	1.0,1.0	0.406,0.528	0.533
NM_175231	Nsd2	chr5	+	33867576	33867658	33864659	33864778	33868753	33868878	54,89	0,0	46,32	9,2	181	99	1.84532e-06	0.000293483	1.0,1.0	0.737,0.897	0.183
NM_175231	Nsd2	chr5	+	33867573	33867654	33864659	33864778	33868753	33868878	48,66	0,0	36,43	9,2	180	99	7.67904e-06	0.000846287	1.0,1.0	0.688,0.922	0.195
NM_175231	Nsd2	chr5	+	33867573	33867658	33864659	33864778	33868753	33868878	103147	0,0	73,73	9,2	184	99	1.04478e-05	0.0010393	1.0,1.0	0.814,0.952	0.117
NM_175363	Pphln1	chr15	+	93452116	93452173	93441500	93441712	93455450	93455530	13,4	25,49	39,26	28,19	156	99	2.81899e-06	0.000404715	0.248,0.049	0.469,0.465	-0.319
NM_176849	Arglu1	chr8	-	8681890	8681983	8681383	8681467	8683747	8683973	0,3	50,78	17,8	35,44	192	99	5.89112e-08	1.59661e-05	0.0,0.019	0.2,0.086	-0.134
NM_176849	Arglu1	chr8	-	8681890	8681948	8681383	8681467	8683747	8683973	0,5	50,78	18,9	35,44	157	99	7.21912e-07	0.00013815	0.0,0.039	0.245,0.114	-0.16
NM_176849	Arglu1	chr8	-	8681823	8681948	8681383	8681467	8683747	8683973	20,36	50,78	54,46	35,44	224	99	1.50832e-05	0.00140248	0.15,0.169	0.405,0.316	-0.201
NM_176893	Mink1	chr11	+	70609407	70609431	70609165	70609254	70609553	70609717	7,10	5,5	1,1	13,8	123	99	2.03105e-06	0.000313632	0.53,0.617	0.058,0.091	0.499
NM_177089	Tacc1	chr8	-	25181822	25182930	25177933	25177994	25200090	25200206	22,66	0,0	92,58	3,3	1207	99	2.07516e-05	0.0017837	1.0,1.0	0.716,0.613	0.336
NM_177139	Lypd6	chr2	+	50107554	50107652	50066428	50066584	50165468	50165657	0,0	5,1	3,11	9,3	197	99	4.04295e-05	0.00296632	0.0,0.0	0.143,0.648	-0.396
NM_177222	Casc1	chr6	-	145176171	145176285	145174871	145175324	145177332	145177500	3,1	0,0	0,0	1,1	213	99	7.76718e-09	2.71442e-06	1.0,1.0	0.0,0.0	1
NM_177294	Rpap1	chr2	-	119787220	119787297	119783733	119783970	119787434	119787537	0,1	1,7	5,2	3,1	176	99	0.000177477	0.00874543	0.0,0.074	0.484,0.529	-0.469
NM_177693	Lim2	chr7	+	43430337	43430480	43430100	43430156	43430584	43430765	149,61	34812145	453378	55124981	242	99	9.06482e-10	5.23395e-07	0.017,0.012	0.033,0.03	-0.017
NM_177693	Lim2	chr7	+	43430372	43430480	43430100	43430156	43430584	43430765	92,35	34812145	234204	55124981	207	99	7.48566e-06	0.000831486	0.012,0.008	0.02,0.019	-0.009
NM_178055	Dnajb2	chr1	+	75239107	75239333	75237454	75237564	75239507	75239630	46,42	2,2	97,78	59,48	325	99	8.55593e-12	8.74022e-09	0.875,0.865	0.334,0.331	0.537
NM_178055	Dnajb2	chr1	+	75239223	75239333	75237454	75237564	75239507	75239630	39,34	2,2	80,69	59,48	209	99	2.11591e-11	1.93788e-08	0.902,0.89	0.391,0.405	0.498
NM_178055	Dnajb2	chr1	+	75239279	75239333	75237454	75237564	75239507	75239630	82,71	2,2	206187	59,48	153	99	8.40331e-11	6.19978e-08	0.964,0.958	0.693,0.716	0.257
NM_178362	Sorbs1	chr19	-	40321792	40321960	40318021	40318068	40324746	40324832	34,11	39,20	240201	72,63	267	99	1.487e-09	7.59514e-07	0.244,0.169	0.553,0.542	-0.341
NM_178362	Sorbs1	chr19	-	40321887	40321960	40318021	40318068	40324746	40324832	4,2	39,20	68,45	72,63	172	99	2.72781e-09	1.24915e-06	0.056,0.054	0.352,0.291	-0.267
NM_178362	Sorbs1	chr19	-	40321799	40321960	40318021	40318068	40324746	40324832	20,6	39,20	139128	72,63	260	99	5.84761e-09	2.25091e-06	0.163,0.103	0.424,0.436	-0.297
NM_178362	Sorbs1	chr19	-	40376644	40377016	40373475	40373617	40382520	40382611	31,16	25,17	202182	35,41	471	99	9.5154e-09	3.15911e-06	0.207,0.165	0.548,0.483	-0.33
NM_178362	Sorbs1	chr19	-	40376644	40376803	40373475	40373617	40382520	40382606	13,3	25,17	80,83	35,41	258	99	5.80977e-08	1.5908e-05	0.166,0.063	0.467,0.437	-0.338
NM_178377	Commd10	chr18	+	46967739	46967895	46963659	46963770	46990478	46990589	92133	8,6	58,54	0,0	255	99	3.88842e-05	0.00286879	0.817,0.896	1.0,1.0	-0.143
NM_178608	Reep1	chr6	+	71805342	71805494	71795146	71795324	71807790	71810705	32,23	45,49	60,59	44,35	251	99	6.72867e-05	0.00431675	0.219,0.156	0.35,0.399	-0.187
NM_178626	Cdc42se2	chr11	-	54756405	54756555	54740237	54740550	54787559	54787703	108107	2,0	111,61	10,8	249	99	1.86713e-06	0.000295184	0.955,1.0	0.815,0.752	0.194
NM_178626	Cdc42se2	chr11	-	54756405	54756559	54740237	54740550	54787559	54787703	207209	2,0	198119	10,8	253	99	1.90492e-06	0.000298563	0.976,1.0	0.886,0.853	0.119
NM_178743	Slc26a11	chr11	+	119362249	119362361	119359296	119359382	119363399	119363542	2,0	2,1	1,3	0,0	211	99	4.25524e-05	0.00307954	0.319,0.0	1.0,1.0	-0.841
NM_178761	Zfp672	chr11	-	58319866	58319954	58319323	58319590	58323269	58323365	3,5	0,0	5,1	6,1	187	99	5.67972e-07	0.000113424	1.0,1.0	0.306,0.346	0.674
NM_178761	Zfp672	chr11	-	58322568	58322729	58319323	58319590	58323269	58323365	10,16	0,0	10,17	6,1	260	99	3.6918e-05	0.00280546	1.0,1.0	0.388,0.866	0.373
NM_178761	Zfp672	chr11	-	58322599	58322729	58319323	58319590	58323269	58323365	5,14	0,0	9,18	6,1	229	99	6.78929e-05	0.00434515	1.0,1.0	0.393,0.886	0.361
NM_178851	Vps39	chr2	-	120346856	120346889	120346327	120346392	120350163	120350229	4,3	7,16	9,18	6,0	132	99	0.000121218	0.00666575	0.3,0.123	0.529,1.0	-0.553
NM_178930	Gbf1	chr19	+	46275919	46276005	46272500	46272654	46279209	46279435	0,0	55,38	12,1	42,45	185	99	0.000104101	0.00595891	0.0,0.0	0.133,0.012	-0.073
NM_178930	Gbf1	chr19	+	46270257	46270351	46269744	46269981	46270673	46270850	108100	0,1	76115	9,3	193	99	0.000106978	0.00608424	1.0,0.981	0.812,0.952	0.108
NM_181395	Pxdn	chr12	+	29974800	29975030	29973992	29974064	29975490	29975562	1,3	84,62	24,6	114100	329	99	0.000210595	0.00991144	0.004,0.014	0.06,0.018	-0.03
NM_181541	Caprin2	chr6	-	148887699	148887794	148884403	148884424	148890608	148890671	8,1	0,0	14,6	3,5	194	99	2.97004e-06	0.000421052	1.0,1.0	0.704,0.38	0.458
NM_181541	Caprin2	chr6	-	148887699	148887790	148884403	148884424	148890608	148890671	8,2	0,0	17,10	3,5	190	99	9.99387e-06	0.00101975	1.0,1.0	0.747,0.51	0.371
NM_182650	Hnrnpa2b1	chr6	-	51464427	51464547	51464088	51464211	51465178	51465241	20602664	125,84	14701410	218,82	219	99	5.76822e-05	0.00387858	0.882,0.935	0.753,0.886	0.089
NM_182650	Hnrnpa2b1	chr6	-	51467390	51467426	51467184	51467295	51469670	51469894	121166	9101221	56,32	625576	135	99	8.94356e-05	0.0053099	0.089,0.091	0.062,0.039	0.039
NM_182930	Plekha6	chr1	+	133294562	133294708	133293953	133294087	133298919	133299043	9,19	1,5	1,6	0,0	245	99	4.31281e-05	0.00310283	0.784,0.606	1.0,1.0	-0.305
NM_183428	Epb41	chr4	-	131963928	131963970	131962923	131962986	131964130	131964187	3,13	1,0	1,2	6,2	141	99	2.73856e-06	0.000397465	0.678,1.0	0.105,0.413	0.58
NM_194262	Arid4b	chr13	+	14169918	14170179	14164766	14164942	14181219	14181304	71,79	1,2	38,53	10,8	360	99	4.76654e-06	0.000591585	0.951,0.916	0.511,0.646	0.355
NM_194341	Synrg	chr11	+	84039655	84039691	84039210	84039321	84040796	84044576	14,8	8,31	21,29	5,3	135	99	0.000191159	0.00920822	0.562,0.159	0.755,0.876	-0.455
NM_198167	Tmem63b	chr17	-	45678962	45679001	45677925	45678016	45679236	45679283	36,46	23,31	69,57	10,12	138	99	4.63156e-06	0.000580393	0.529,0.516	0.832,0.773	-0.28
NM_198438	Ssbp3	chr4	+	107027216	107027297	107009678	107009768	107028192	107028252	55138	9,21	25,27	22,22	180	99	6.94684e-09	2.5257e-06	0.771,0.783	0.385,0.403	0.383
NM_198608	Aars2	chr17	+	45517911	45518021	45517692	45517830	45518149	45518258	12,24	0,1	5,8	3,2	209	99	0.000159024	0.00807119	1.0,0.919	0.441,0.655	0.411
NM_199080	Ddx17	chr15	-	79532979	79533210	79531677	79531914	79535956	79536016	120132	86160	210177	43,40	330	99	1.89848e-14	3.60169e-11	0.295,0.198	0.594,0.57	-0.335
NM_199080	Ddx17	chr15	-	79534330	79534490	79531677	79531914	79535956	79536016	37,59	86160	91,64	43,40	259	99	2.88658e-14	5.01288e-11	0.141,0.124	0.447,0.379	-0.281
NM_199080	Ddx17	chr15	-	79532974	79533210	79531677	79531914	79535956	79536016	133150	86160	228193	43,40	335	99	4.17444e-14	6.15962e-11	0.314,0.217	0.61,0.588	-0.333
NM_199080	Ddx17	chr15	-	79533035	79533210	79531677	79531914	79535956	79536016	76,90	86160	130,98	43,40	274	99	5.1692e-13	6.53781e-10	0.242,0.169	0.522,0.47	-0.29
NM_199322	Dot1l	chr10	+	80791743	80791982	80790610	80791561	80793506	80794347	15,22	5,4	14,14	23,16	338	99	0.000105845	0.00604568	0.468,0.617	0.151,0.204	0.365
NM_199446	Phkb	chr8	+	85843025	85843112	85841001	85841103	85875633	85875723	18,15	0,0	12,8	4,4	186	99	1.17456e-06	0.000203898	1.0,1.0	0.615,0.516	0.434
NM_199446	Phkb	chr8	+	85843020	85843112	85841001	85841103	85875633	85875723	24,22	0,0	17,10	4,4	191	99	2.15725e-06	0.000331194	1.0,1.0	0.688,0.564	0.374
NM_199446	Phkb	chr8	+	85843003	85843112	85841001	85841103	85875633	85875723	31,27	0,0	30,26	4,4	208	99	3.7537e-05	0.0028084	1.0,1.0	0.781,0.756	0.232
NM_199466	Eml4	chr17	+	83425257	83425431	83421605	83421735	83427222	83427351	39,33	2,8	44,39	0,0	273	99	1.03735e-05	0.00103636	0.876,0.599	1.0,1.0	-0.262
NM_199466	Eml4	chr17	+	83428215	83428248	83427999	83428025	83440030	83440154	21,21	6,15	17,28	0,2	132	99	1.61653e-05	0.00148052	0.724,0.512	1.0,0.913	-0.339
NM_207000	H2afy2	chr10	-	61740375	61740435	61738646	61739462	61741134	61741309	0,3	67153	9,10	59,60	159	99	1.08849e-06	0.000190198	0.0,0.012	0.087,0.094	-0.084
NR_002867	Pax6os1	chr2	-	105598295	105598394	105536079	105537239	105670235	105670330	2,1	3,3	1,3	0,0	198	99	1.5618e-08	4.88017e-06	0.25,0.143	1.0,1.0	-0.803
NR_015505	Firre	chrX	-	50607860	50608015	50606075	50606162	50608470	50608604	2,4	0,0	4,1	7,6	254	99	3.93248e-09	1.58253e-06	1.0,1.0	0.182,0.061	0.879
NR_015505	Firre	chrX	-	50580812	50580949	50573223	50573351	50581402	50581556	10,48	0,7	56,24	0,0	236	99	0.000184511	0.00899197	1.0,0.742	1.0,1.0	-0.129
NR_015577	Ube2d-ps	chr11	+	5782184	5782357	5780205	5780311	5783891	5784710	2,5	0,0	6,2	4,1	272	99	4.04793e-06	0.000532243	1.0,1.0	0.353,0.421	0.613
NR_027492	Hspa13	chr16	-	75758631	75758727	75755190	75758448	75759414	75759582	4,1	33,39	14,13	34,36	195	99	4.73257e-05	0.00335192	0.058,0.013	0.173,0.155	-0.128
NR_027670	Pum2	chr12	+	8733634	8733698	8733411	8733509	8743760	8744028	0,0	20,32	9,1	15,13	163	99	2.71875e-05	0.00224255	0.0,0.0	0.267,0.045	-0.156
NR_028297	Fance	chr17	+	28322645	28322771	28320789	28320856	28326151	28326574	30,24	3,4	11,17	0,0	225	99	0.000119346	0.00661757	0.815,0.725	1.0,1.0	-0.23
NR_028380	Ftx	chrX	-	103591802	103591906	103569504	103572561	103595930	103596007	0,0	2,3	3,4	1,2	203	99	6.57762e-06	0.000769611	0.0,0.0	0.594,0.494	-0.544
NR_038085	Six3os1	chr17	-	85615593	85615743	85601931	85602686	85618056	85618396	101172	2,10	172134	34,16	249	99	5.00365e-05	0.0034699	0.953,0.872	0.668,0.769	0.194
NR_040505	4930405A21Rik	chr2	-	156716094	156716245	156714538	156715049	156716884	156717010	2,1	0,0	0,1	2,2	250	99	1.70187e-09	8.37068e-07	1.0,1.0	0.0,0.165	0.917
NR_045038	Zfp207	chr11	+	80403364	80403408	80402648	80402711	80403600	80403662	4,7	3,2	3,3	0,0	143	99	5.60895e-05	0.00381984	0.48,0.708	1.0,1.0	-0.406
NR_045447	Tbc1d22bos	chr17	-	29591064	29591189	29588083	29588378	29596215	29596305	1,1	0,0	0,1	2,2	224	99	2.93789e-09	1.3005e-06	1.0,1.0	0.0,0.181	0.909
NR_046027	Gm20757	chr10	-	92267582	92267742	92258867	92258993	92269299	92269470	44,23	31,27	29,30	85,76	259	99	3.12223e-05	0.0024736	0.352,0.246	0.115,0.131	0.176
NR_104287	Pdlim7	chr13	-	55507863	55507880	55507487	55507624	55508779	55508810	0,0	2,2	3,2	6,1	116	99	0.00014853	0.00766009	0.0,0.0	0.299,0.631	-0.465
NR_104306	Nprl3	chr11	-	32238988	32239290	32237299	32237406	32239796	32239953	0,3	10,28	11,4	10,10	401	99	7.76505e-05	0.00480745	0.0,0.026	0.214,0.09	-0.139
NR_111937	Pgap2	chr7	+	102231265	102231425	102226270	102226445	102237400	102238564	2,1	0,0	1,1	3,7	259	99	9.48356e-09	3.15911e-06	1.0,1.0	0.113,0.052	0.917
NR_111937	Pgap2	chr7	+	102236447	102236542	102226421	102226445	102237400	102238564	3,1	0,0	5,8	3,7	194	99	9.85316e-07	0.000176824	1.0,1.0	0.46,0.368	0.586
NR_111937	Pgap2	chr7	+	102237138	102237230	102236447	102236554	102237400	102238564	68,67	0,0	131132	14,5	191	99	9.948e-06	0.00101975	1.0,1.0	0.829,0.932	0.119
NR_111937	Pgap2	chr7	+	102237121	102237230	102236447	102236554	102237400	102238564	112111	0,0	239210	14,5	208	99	3.04818e-05	0.00243854	1.0,1.0	0.89,0.952	0.079
NR_111937	Pgap2	chr7	+	102236447	102236554	102226421	102226445	102237400	102238564	12,8	0,0	42,22	3,7	206	99	7.93682e-05	0.00487967	1.0,1.0	0.871,0.602	0.264
NR_125913	Azin1	chr15	-	38507122	38507346	38501403	38501600	38514472	38514609	23,21	95,84	52,44	84,75	323	99	7.41277e-05	0.00464347	0.069,0.071	0.159,0.152	-0.085
NR_125913	Azin1	chr15	-	38507198	38507346	38501403	38501600	38514472	38514609	20,20	95,84	44,41	84,75	247	99	0.000187808	0.00910534	0.078,0.087	0.174,0.18	-0.095
NR_126538	Snrnp70	chr7	-	45381824	45383184	45380716	45380818	45383803	45383885	11321240	189218	21391466	75,95	1459	99	2.83071e-10	1.83375e-07	0.289,0.278	0.659,0.512	-0.302
NR_131042	2010001A14Rik	chr11	-	57796311	57796370	57796025	57796173	57801233	57801467	7,6	0,0	8,2	1,6	158	99	2.37174e-05	0.00199979	1.0,1.0	0.834,0.173	0.497
NR_131042	2010001A14Rik	chr11	-	57796311	57796397	57796025	57796173	57801233	57801467	15,14	0,0	25,12	1,6	185	99	0.00017648	0.00871247	1.0,1.0	0.93,0.517	0.276
NR_135302	3930402G23Rik	chr8	-	10927284	10927521	10924426	10926995	10928019	10928108	0,0	1,1	2,2	0,0	336	99	6.64408e-09	2.45093e-06	0.0,0.0	1.0,1.0	-1

## Sheet: E15vsP3
Transcript ID	Gene Symbol	Chromosome	Strand	Exon Start	Exon End	Upstream Exon Start	Upstream Exon End	Downstream Exon Start	Downstream Exon End	Inclusion counts E15	Skipping counts E15	Inclusion counts P3	Skipping counts P3	Inclusion Length	Skipping Length	p-value	FDR	Inclusion level E15	Inclusion level P3	Inclusion Level difference
NM_001001178	Ccdc148	chr2	-	59009081	59009185	59003981	59004064	59017515	59017637	0,1	1,2	2,4	0,1	203	99	4.29733e-06	0.000609513	0.0,0.196	1.0,0.661	-0.733
NM_001007568	Zfp251	chr15	-	76870281	76870414	76869806	76869920	76870652	76871435	8,35	3,3	22,17	0,0	232	99	8.11941e-05	0.00625383	0.532,0.833	1.0,1.0	-0.318
NM_001012667	Smim19	chr8	-	22471444	22471573	22462613	22463375	22473441	22473580	16,14	0,0	31,22	2,6	228	99	5.4492e-05	0.00465989	1.0,1.0	0.871,0.614	0.258
NM_001017959	Lamp2	chrX	-	38425362	38425441	38424266	38424431	38430917	38431040	45,65	0,0	66,68	7,5	178	99	2.0847e-05	0.00223466	1.0,1.0	0.84,0.883	0.139
NM_001024622	Pcnp	chr16	-	56024461	56024637	56024223	56024386	56029602	56029717	41,36	24,34	12,14	28,35	275	99	0.000120445	0.00836319	0.381,0.276	0.134,0.126	0.199
NM_001025359	Klc1	chr12	+	111793648	111793699	111789348	111789486	111794336	111794899	63,85	3,0	59,53	14,10	150	99	3.07089e-07	6.52183e-05	0.933,1.0	0.736,0.778	0.21
NM_001033135	Rnf149	chr1	-	39558314	39558411	39555477	39555670	39560692	39560775	30,48	1,9	37,22	0,0	196	99	7.09619e-05	0.00567232	0.938,0.729	1.0,1.0	-0.167
NM_001033165	Dnajc25	chr4	+	59013631	59013855	59003192	59003557	59017669	59017822	3,9	0,0	4,0	2,4	323	99	3.34304e-10	1.72806e-07	1.0,1.0	0.38,0.0	0.81
NM_001033326	Dhrsx	chr4_GL456216_random	+	30698	30792	15880	16407	31058	31127	10,23	3,4	2,3	0,0	193	99	8.6472e-05	0.00655448	0.631,0.747	1.0,1.0	-0.311
NM_001033460	Drc1	chr5	+	30345490	30345674	30342667	30342780	30347055	30347193	2,1	0,0	1,1	1,1	283	99	0.000114795	0.00811628	1.0,1.0	0.259,0.259	0.741
NM_001037761	Capzb	chr4	+	139288860	139288973	139287755	139287832	139291002	139291820	122,61	144210	157138	94,78	212	99	2.08623e-07	4.71143e-05	0.283,0.119	0.438,0.452	-0.244
NM_001037877	Tcf25	chr8	+	123402683	123402860	123400624	123400697	123403146	123404174	14,15	89,77	27,28	60,48	276	99	7.61398e-05	0.00595649	0.053,0.065	0.139,0.173	-0.097
NM_001039390	Pkig	chr2	+	163659149	163659235	163658385	163658492	163721127	163721246	8,17	10,24	1,0	8,6	185	99	2.69574e-05	0.00261273	0.3,0.275	0.063,0.0	0.256
NM_001039692	Arhgap12	chr18	-	6057516	6057591	6052861	6052923	6061846	6061972	14,10	18,12	35,27	7,10	174	99	0.000127955	0.00865362	0.307,0.322	0.74,0.606	-0.359
NM_001040106	Aak1	chr6	+	86981295	86981397	86967268	86967373	86982541	86982643	1,3	0,1	1,0	1,1	201	99	5.5789e-05	0.00471894	1.0,0.596	0.33,0.0	0.633
NM_001042487	Dlgap4	chr2	+	156748331	156748420	156745834	156746196	156748943	156749356	47106	4,1	60,41	10,30	188	99	1.15035e-05	0.00134464	0.861,0.982	0.76,0.418	0.333
NM_001042487	Dlgap4	chr2	+	156748331	156748403	156745834	156746196	156748943	156749356	20,44	4,1	27,16	10,30	171	99	0.000126597	0.00865362	0.743,0.962	0.61,0.236	0.43
NM_001077193	Abi1	chr2	-	22963213	22963228	22962400	22962501	22971082	22971259	13,20	12,15	37,27	2,7	114	99	5.84227e-05	0.00485736	0.485,0.537	0.941,0.77	-0.344
NM_001077507	Gnas	chr2	+	174336746	174336791	174334211	174334284	174341652	174341668	8571001	52,44	986723	114,97	144	99	3.64907e-08	1.03513e-05	0.919,0.94	0.856,0.837	0.083
NM_001081028	Sipa1l3	chr7	-	29488259	29488324	29434748	29434825	29503850	29503911	2,2	0,0	9,3	4,1	164	99	0.000140324	0.00922055	1.0,1.0	0.576,0.644	0.39
NM_001081112	Ankrd26	chr6	-	118535506	118535685	118535078	118535143	118539685	118539764	8,2	2,5	0,0	6,2	278	99	9.27579e-05	0.00691552	0.588,0.125	0.0,0.0	0.356
NM_001081298	Adgrl2	chr3	-	148818647	148818686	148815585	148817928	148821279	148821408	1,0	3,6	1,2	0,0	138	99	2.45037e-12	2.38353e-09	0.193,0.0	1.0,1.0	-0.903
NM_001081298	Adgrl2	chr3	-	148849765	148849804	148846848	148847032	148850835	148851021	5,6	19,70	25,28	21,21	138	99	1.45449e-10	9.14404e-08	0.159,0.058	0.461,0.489	-0.366
NM_001081378	Kidins220	chr12	+	25047893	25047926	25040455	25040569	25051094	25051226	1,0	9,7	6,8	10,7	132	99	2.36645e-05	0.00241743	0.077,0.0	0.31,0.462	-0.348
NM_001081658	Dytn	chr1	-	63658260	63658422	63647396	63647532	63658869	63659015	5,3	4,2	6,3	0,0	261	99	6.00447e-07	0.000116392	0.322,0.363	1.0,1.0	-0.657
NM_001081977	Rnf144a	chr12	-	26405318	26405392	26389393	26389575	26415100	26415262	1,2	5,5	2,2	0,0	173	99	7.43652e-09	2.43635e-06	0.103,0.186	1.0,1.0	-0.856
NM_001083119	Ptpru	chr4	-	131794960	131794990	131793517	131793675	131797852	131797991	2,18	224159	0,0	261258	129	99	3.95792e-05	0.00354097	0.007,0.08	0.0,0.0	0.044
NM_001098789	Ndufa4l2	chr10	+	127515398	127515497	127514938	127515038	127516264	127516325	14,19	3,7	30,11	1,0	198	99	2.85424e-05	0.00268942	0.7,0.576	0.938,1.0	-0.331
NM_001098789	Ndufa4l2	chr10	+	127515398	127515507	127514938	127515038	127516264	127516325	15,19	3,7	30,11	1,0	208	99	3.38025e-05	0.00308345	0.704,0.564	0.935,1.0	-0.334
NM_001098789	Ndufa4l2	chr10	+	127515398	127515487	127514938	127515038	127516264	127516325	24,40	3,7	45,19	1,0	188	99	9.56951e-05	0.00704419	0.808,0.751	0.96,1.0	-0.2
NM_001110100	Banp	chr8	+	122020518	122020644	122007752	122007791	122024002	122024146	36,54	6,11	31,14	0,1	225	99	7.27006e-05	0.00574982	0.725,0.684	1.0,0.86	-0.225
NM_001111043	Serpinh1	chr7	-	99352886	99352965	99351823	99351867	99353052	99353239	8,6	1,4	0,1	7,1	178	99	5.14546e-05	0.00443291	0.816,0.455	0.0,0.357	0.457
NM_001111274	Igf1	chr10	+	87915297	87915349	87913618	87913800	87930674	87937047	2,4	1,2	0,0	6,4	151	99	7.01921e-06	0.000897109	0.567,0.567	0.0,0.0	0.567
NM_001113199	Naca	chr10	+	128039170	128045086	128036488	128036560	128046167	128046253	630359	19671685	13301168	13181081	6015	99	5.35102e-07	0.000104597	0.005,0.003	0.016,0.017	-0.013
NM_001113374	Mocs2	chr13	+	114825210	114825234	114820801	114820946	114826157	114826281	1,1	0,0	1,3	7,1	123	99	2.88143e-06	0.000443873	1.0,1.0	0.103,0.707	0.595
NM_001113374	Mocs2	chr13	+	114825210	114825265	114820801	114820946	114826157	114826281	4,1	0,0	3,5	7,1	154	99	6.85256e-06	0.000885541	1.0,1.0	0.216,0.763	0.51
NM_001113424	Amn1	chr6	-	149183393	149183538	149170832	149171050	149188605	149188712	66,40	0,2	27,14	7,2	244	99	6.35602e-05	0.00518762	1.0,0.89	0.61,0.74	0.27
NM_001113424	Amn1	chr6	-	149183465	149183538	149170832	149171050	149188605	149188712	13,4	0,2	2,1	7,2	172	99	6.76011e-05	0.00544107	1.0,0.535	0.141,0.223	0.586
NM_001130170	Zfp207	chr11	+	80393083	80393176	80391834	80391992	80394285	80394531	129136	104131	110115	54,45	192	99	8.87994e-05	0.0066631	0.39,0.349	0.512,0.569	-0.171
NM_001141948	Nmi	chr2	-	51972587	51972627	51960570	51960660	51972908	51973208	0,0	2,4	2,2	1,1	139	99	8.42531e-05	0.00643673	0.0,0.0	0.588,0.588	-0.588
NM_001145937	Tenm3	chr8	-	48287132	48287153	48278957	48279190	48287790	48288040	3,15	28,54	1,1	49,29	120	99	4.32082e-05	0.00380707	0.081,0.186	0.017,0.028	0.111
NM_001145937	Tenm3	chr8	-	48311674	48311692	48310622	48310769	48313237	48313264	1,4	1,3	0,0	4,2	117	99	5.46903e-05	0.00465989	0.458,0.53	0.0,0.0	0.494
NM_001146031	Nrcam	chr12	+	44535056	44535074	44532457	44532659	44537250	44537356	203,83	11,25	253197	10,4	117	99	9.41173e-05	0.00697217	0.94,0.737	0.955,0.977	-0.127
NM_001159513	H2afy	chr13	-	56088251	56088435	56084195	56084285	56089757	56089857	6,9	170257	22,12	125,85	283	99	1.92126e-06	0.00030821	0.012,0.012	0.058,0.047	-0.041
NM_001159513	H2afy	chr13	-	56088251	56088431	56084195	56084285	56089757	56089857	6,9	170257	21,12	125,85	279	99	3.52639e-06	0.000539653	0.012,0.012	0.056,0.048	-0.04
NM_001159513	H2afy	chr13	-	56088251	56088342	56084195	56084285	56089757	56089857	2,4	170257	12,6	125,85	190	99	0.000143904	0.00935016	0.006,0.008	0.048,0.035	-0.035
NM_001159620	Pigp	chr16	-	94365354	94365473	94358762	94359174	94370088	94370330	17,12	5,1	10,15	0,0	218	99	5.55645e-05	0.0047171	0.607,0.845	1.0,1.0	-0.274
NM_001159910	Ccdc85c	chr12	-	108216786	108216825	108211514	108211622	108221708	108221782	6,5	22,39	20,9	13,3	138	99	3.13355e-07	6.56663e-05	0.164,0.084	0.525,0.683	-0.48
NM_001159964	Eps15	chr4	+	109382784	109382966	109379866	109380029	109385318	109387816	71,65	0,0	82,92	4,6	281	99	6.63058e-05	0.005374	1.0,1.0	0.878,0.844	0.139
NM_001160317	Nfasc	chr1	-	132637863	132637881	132636985	132637091	132642677	132642858	2,14	0,1	2,0	2,3	117	99	6.5553e-06	0.00086781	1.0,0.922	0.458,0.0	0.732
NM_001161536	Islr2	chr9	-	58200271	58200443	58196296	58199983	58201279	58201372	7,25	7,59	0,0	6,2	271	99	0.000114119	0.00809307	0.268,0.134	0.0,0.0	0.201
NM_001161817	Myo1b	chr1	-	51768649	51768736	51766821	51766908	51769003	51769090	271217	43,31	147148	57,57	186	99	9.65575e-07	0.000174273	0.77,0.788	0.579,0.58	0.2
NM_001162533	Sh3d21	chr4	-	126162175	126162266	126161967	126162023	126162452	126162571	1,0	1,2	4,1	1,0	190	99	1.1898e-05	0.0013838	0.343,0.0	0.676,1.0	-0.667
NM_001163448	Mapk8ip3	chr17	-	24920471	24920495	24918087	24918139	24923815	24923907	15,26	13,13	8,5	19,26	123	99	4.9702e-05	0.00431387	0.482,0.617	0.253,0.134	0.356
NM_001163637	Jakmip2	chr18	-	43537655	43537726	43531407	43531964	43540585	43540651	2,11	1,4	3,2	0,0	170	99	0.000145774	0.00941902	0.538,0.616	1.0,1.0	-0.423
NM_001164076	Tgif1	chr17	-	70849183	70849326	70846171	70846398	70849646	70849790	0,4	1,3	4,2	0,0	242	99	5.49684e-06	0.00074773	0.0,0.353	1.0,1.0	-0.824
NM_001164798	Slc38a10	chr11	-	120147720	120147838	120141599	120141645	120150979	120151351	61,72	4,6	89,66	0,0	217	99	3.27029e-05	0.00300673	0.874,0.846	1.0,1.0	-0.14
NM_001167983	Sipa1l1	chr12	+	82265956	82266025	82170015	82170076	82311348	82311409	1,5	2,3	1,1	0,0	168	99	2.47217e-06	0.000388548	0.228,0.495	1.0,1.0	-0.639
NM_001168225	Morf4l2	chrX	-	136735545	136735622	136732947	136734501	136739804	136739894	611647	2,11	388370	19,22	176	99	4.92002e-08	1.31546e-05	0.994,0.971	0.92,0.904	0.07
NM_001170984	Hnrnpc	chr14	-	52098014	52098040	52084114	52084391	52103888	52104028	432514	243195	207156	175149	125	99	2.54307e-05	0.00250807	0.585,0.676	0.484,0.453	0.162
NM_001177799	Capn3	chr2	+	120486332	120486476	120485180	120485349	120488073	120488157	168,68	31381851	86,74	652508	243	99	3.00426e-13	3.49411e-10	0.021,0.015	0.051,0.056	-0.035
NM_001177799	Capn3	chr2	+	120495235	120495332	120494771	120494941	120495864	120495986	342177	0,19	134105	0,0	196	99	0.000148853	0.00956483	1.0,0.825	1.0,1.0	-0.088
NM_001198565	Sulf1	chr1	+	12850759	12850793	12848330	12848454	12858811	12860372	47,41	9,16	43,46	0,3	133	99	9.32702e-06	0.00114791	0.795,0.656	1.0,0.919	-0.234
NM_001198824	App	chr16	-	85043575	85043743	85030231	85030365	85056323	85056526	290279	89130	745702	108,71	267	99	1.76314e-10	1.04076e-07	0.547,0.443	0.719,0.786	-0.257
NM_001198824	App	chr16	-	85040250	85040307	85030231	85030365	85043575	85043743	64,60	99,90	307282	216195	156	99	1.71885e-06	0.000287989	0.291,0.297	0.474,0.479	-0.182
NM_001199083	Wnk1	chr6	-	119944700	119944784	119943805	119943866	119946236	119946320	80103	2,7	46,60	15,13	183	99	7.19399e-06	0.000914423	0.956,0.888	0.624,0.714	0.253
NM_001199204	Spag9	chr11	+	94113262	94113301	94112032	94112146	94114172	94114349	26,29	46,56	51,37	33,27	138	99	6.73163e-05	0.00543696	0.289,0.271	0.526,0.496	-0.231
NM_001205332	Map4	chr9	+	110002745	110002959	109999771	109999840	110026100	110026223	4,15	74,70	0,2	105,93	313	99	0.000122379	0.00844707	0.017,0.063	0.0,0.007	0.036
NM_001242349	Ano1	chr7	-	144619474	144619486	144618848	144618920	144621667	144621750	2,0	10,22	8,2	5,5	111	99	0.000127144	0.00865362	0.151,0.0	0.588,0.263	-0.35
NM_001243742	C87436	chr6	+	86439123	86439258	86438645	86438847	86443726	86443975	6,5	3,3	3,1	0,0	234	99	4.34605e-06	0.000612688	0.458,0.414	1.0,1.0	-0.564
NM_001252110	Cadps2	chr6	-	23381056	23381077	23355823	23355927	23382880	23383004	5,2	4,4	0,0	3,5	120	99	9.2856e-06	0.00114791	0.508,0.292	0.0,0.0	0.4
NM_001252201	Map4k4	chr1	+	40003756	40003987	40000530	40000749	40004806	40004913	97154	12,27	110,92	50,45	330	99	1.45137e-06	0.000250076	0.708,0.631	0.398,0.38	0.28
NM_001252201	Map4k4	chr1	+	40003762	40003987	40000530	40000749	40004806	40004913	80132	12,27	96,88	50,45	324	99	8.11789e-06	0.00101522	0.671,0.599	0.37,0.374	0.263
NM_001252252	Nf2	chr11	-	4780577	4780622	4765844	4768273	4782170	4782352	1,4	0,0	6,9	12,9	144	99	3.60035e-06	0.00054737	1.0,1.0	0.256,0.407	0.668
NM_001253694	Zfp219	chr14	-	52014947	52015052	52009969	52010058	52019494	52019713	1,4	0,0	0,0	1,1	204	99	5.23206e-09	1.81646e-06	1.0,1.0	0.0,0.0	1
NM_001253718	Atg7	chr6	+	114672790	114672843	114643096	114643150	114672973	114673140	0,1	14,10	9,1	6,4	152	99	7.63095e-05	0.00595649	0.0,0.061	0.494,0.14	-0.286
NM_001253752	Zmym5	chr14	-	56805919	56806029	56804414	56804863	56810739	56810859	7,4	5,5	8,9	1,0	209	99	1.59372e-05	0.00179959	0.399,0.275	0.791,1.0	-0.558
NM_001253752	Zmym5	chr14	-	56805919	56805981	56804761	56804863	56810739	56810859	6,4	5,5	5,5	1,0	161	99	0.000118148	0.00822919	0.425,0.33	0.755,1.0	-0.5
NM_001271348	Fbxw11	chr11	+	32680200	32680302	32642554	32642935	32708187	32708250	0,0	4,5	4,2	0,1	201	99	4.25183e-08	1.16355e-05	0.0,0.0	1.0,0.496	-0.748
NM_001271448	Enox2	chrX	-	49168631	49168784	49080616	49080751	49286855	49286904	12,8	0,0	7,3	4,1	252	99	3.72281e-06	0.000560306	1.0,1.0	0.407,0.541	0.526
NM_001271448	Enox2	chrX	-	49168640	49168784	49080616	49080751	49286855	49286904	11,9	0,0	9,4	4,1	243	99	1.23106e-05	0.00142466	1.0,1.0	0.478,0.62	0.451
NM_001271764	Tpm3	chr3	+	90091012	90091091	90090013	90090079	90099527	90100902	136,42	0,0	106,80	13,0	178	99	6.20444e-05	0.00508174	1.0,1.0	0.819,1.0	0.091
NM_001282042	Sh3glb1	chr3	-	144699853	144699877	144697377	144697467	144705512	144705605	3,20	58,60	3,3	107,88	123	99	8.30126e-05	0.0063728	0.04,0.212	0.022,0.027	0.102
NM_001282072	Deaf1	chr7	-	141301599	141301689	141297175	141297616	141310761	141311009	40,78	6,9	32,30	0,1	189	99	0.000122985	0.00846375	0.777,0.819	1.0,0.94	-0.172
NM_001282120	Mtif2	chr11	+	29530580	29530778	29529928	29530154	29533225	29533397	21,12	2,3	16,15	0,0	297	99	0.000137659	0.00912273	0.778,0.571	1.0,1.0	-0.326
NM_001284229	Nasp	chr4	-	116610402	116610630	116605683	116605763	116611971	116612081	319596	25,29	128110	44,81	327	99	2.88658e-15	4.19655e-12	0.794,0.862	0.468,0.291	0.449
NM_001284229	Nasp	chr4	-	116610408	116610630	116605683	116605763	116611971	116612081	192365	25,29	86,81	44,81	321	99	9.76996e-15	1.26255e-11	0.703,0.795	0.376,0.236	0.443
NM_001284229	Nasp	chr4	-	116609710	116609932	116605683	116605763	116611971	116612081	9,12	25,29	3,5	44,81	321	99	2.05618e-05	0.00222459	0.1,0.113	0.021,0.019	0.087
NM_001285489	Nap1l4	chr7	-	143518849	143518885	143513578	143514637	143520383	143520440	949661	664460	722659	10701051	135	99	2.54052e-12	2.38353e-09	0.512,0.513	0.331,0.315	0.189
NM_001285489	Nap1l4	chr7	-	143518844	143518885	143513578	143514637	143520383	143520440	294222	664460	208203	10701051	140	99	4.78106e-12	4.2774e-09	0.238,0.254	0.121,0.12	0.126
NM_001289577	Chfr	chr5	+	110140375	110140453	110136050	110136194	110143550	110143660	41,31	0,0	37,33	5,5	177	99	1.10768e-05	0.00130791	1.0,1.0	0.805,0.787	0.204
NM_001289577	Chfr	chr5	+	110140353	110140453	110136050	110136194	110143550	110143660	69,70	0,0	70,47	5,5	199	99	2.80819e-05	0.00266618	1.0,1.0	0.874,0.824	0.151
NM_001289661	2810474O19Rik	chr6	+	149324731	149324800	149317634	149317708	149325404	149329784	0,0	1,2	1,1	0,0	168	99	7.24426e-09	2.43635e-06	0.0,0.0	1.0,1.0	-1
NM_001289680	Arntl2	chr6	+	146827215	146827324	146825166	146825228	146828098	146828186	8,3	8,2	0,1	7,8	208	99	2.49727e-05	0.00248244	0.322,0.417	0.0,0.056	0.341
NM_001289757	Rnf32	chr5	+	29203054	29203197	29198613	29198838	29205668	29205701	7,2	2,2	5,3	0,0	242	99	0.000118161	0.00822919	0.589,0.29	1.0,1.0	-0.56
NM_001290438	Zscan22	chr7	+	12903600	12904085	12897808	12897877	12906233	12909083	9,11	2,3	5,5	0,0	584	99	5.69656e-06	0.000763802	0.433,0.383	1.0,1.0	-0.592
NM_001290636	Dock7	chr4	-	98953865	98953880	98946628	98946754	98955315	98955462	9,10	4,5	7,4	0,0	114	99	1.93081e-05	0.00210858	0.661,0.635	1.0,1.0	-0.352
NM_001291153	Xaf1	chr11	+	72304665	72304861	72303326	72303462	72306563	72306652	1,3	0,0	4,3	2,2	295	99	2.27003e-05	0.00235503	1.0,1.0	0.402,0.335	0.631
NM_001291445	Pacs2	chr12	+	113044947	113045067	113044225	113044313	113045477	113045567	1,1	39,36	9,6	28,29	219	99	4.09264e-05	0.00364747	0.011,0.012	0.127,0.086	-0.095
NM_001291445	Pacs2	chr12	+	113044965	113045067	113044225	113044313	113045477	113045567	0,1	39,36	8,4	28,29	201	99	0.000115648	0.00815175	0.0,0.013	0.123,0.064	-0.087
NM_001293667	Atp11a	chr8	+	12863758	12863862	12861639	12861724	12864919	12868728	8,11	5,5	10,5	0,0	203	99	8.25228e-07	0.000153565	0.438,0.518	1.0,1.0	-0.522
NM_001294154	Tmem196	chr12	+	120016132	120016206	120014747	120015002	120018509	120021245	2,2	1,0	0,1	1,2	173	99	2.40231e-05	0.00241982	0.534,1.0	0.0,0.222	0.656
NM_001301340	Hnrnpk	chr13	-	58402063	58402117	58400332	58400417	58402392	58402512	115179	487542	54,53	385344	153	99	2.28811e-05	0.00235503	0.133,0.176	0.083,0.091	0.068
NM_001301343	Hnrnpk	chr13	-	58397752	58397796	58396826	58396899	58399155	58399212	11021327	16,8	736661	25,27	143	99	2.48621e-07	5.50777e-05	0.979,0.991	0.953,0.944	0.037
NM_001304329	Sema4c	chr1	-	36556802	36556929	36555931	36556077	36557359	36557557	3,4	0,0	1,1	1,4	226	99	1.40575e-09	6.41158e-07	1.0,1.0	0.305,0.099	0.798
NM_001304330	Sema4c	chr1	-	36556802	36557085	36555931	36556077	36557359	36557557	4,9	0,0	5,4	1,4	382	99	2.77768e-07	6.03846e-05	1.0,1.0	0.564,0.206	0.615
NM_001304542	Slc9a8	chr2	+	167446454	167446536	167445505	167445607	167451206	167451350	0,3	4,3	4,4	1,0	181	99	2.72411e-05	0.00262928	0.0,0.354	0.686,1.0	-0.666
NM_001309216	Zfp950	chr19	-	61120318	61120452	61118130	61118347	61127006	61127067	5,4	2,3	4,10	0,0	233	99	2.86319e-06	0.000443873	0.515,0.362	1.0,1.0	-0.561
NM_001310445	Slmap	chr14	-	26459409	26459460	26453537	26453600	26460041	26460210	1,2	0,0	1,2	3,1	150	99	2.9545e-05	0.00277115	1.0,1.0	0.18,0.569	0.626
NM_001311152	Rnf123	chr9	-	108052444	108052448	108052213	108052308	108056036	108056121	3,2	1,0	0,0	1,2	103	99	4.02553e-09	1.53505e-06	0.742,1.0	0.0,0.0	0.871
NM_001312884	Cryba4	chr5	-	112251604	112251773	112251018	112251137	112252491	112252518	135,66	49,47	177146	1,2	268	99	0	0	0.504,0.342	0.985,0.964	-0.551
NM_001312884	Cryba4	chr5	-	112251742	112251858	112251018	112251137	112252491	112252518	27,18	49,47	29,28	1,2	215	99	0	0	0.202,0.15	0.93,0.866	-0.722
NM_001312884	Cryba4	chr5	-	112251604	112251797	112251018	112251137	112252491	112252518	244120	49,47	291255	1,2	292	99	0	0	0.628,0.464	0.99,0.977	-0.438
NM_001312884	Cryba4	chr5	-	112251743	112251858	112251018	112251137	112252491	112252518	25,16	49,47	28,22	1,2	214	99	0	0	0.191,0.136	0.928,0.836	-0.719
NM_001312884	Cryba4	chr5	-	112251747	112251858	112251018	112251137	112252491	112252518	26,16	49,47	25,21	1,2	210	99	8.88178e-16	1.47571e-12	0.2,0.138	0.922,0.832	-0.708
NM_001312884	Cryba4	chr5	-	112251821	112251858	112251018	112251137	112252491	112252518	2,1	49,47	3,6	1,2	136	99	1.63966e-09	7.33464e-07	0.029,0.015	0.686,0.686	-0.664
NM_001312884	Cryba4	chr5	-	112251743	112251797	112251018	112251137	112252491	112252518	23,13	49,47	13,9	1,2	153	99	1.32712e-08	4.17165e-06	0.233,0.152	0.894,0.744	-0.626
NM_001312884	Cryba4	chr5	-	112251746	112251773	112251018	112251137	112252491	112252518	27912234	49,47	25812381	1,2	126	99	1.44214e-08	4.47276e-06	0.978,0.974	1.0,0.999	-0.024
NM_001312884	Cryba4	chr5	-	112251742	112251797	112251018	112251137	112252491	112252518	23,14	49,47	11,9	1,2	154	99	6.03042e-08	1.5586e-05	0.232,0.161	0.876,0.743	-0.613
NM_001312884	Cryba4	chr5	-	112251747	112251797	112251018	112251137	112252491	112252518	23,12	49,47	10,9	1,2	149	99	7.88877e-08	1.99457e-05	0.238,0.145	0.869,0.749	-0.617
NM_001312893	Crybb1	chr5	+	112259257	112259355	112257378	112257557	112263510	112263643	0,0	18,11	40,2	14,4	197	99	3.9975e-08	1.12031e-05	0.0,0.0	0.589,0.201	-0.395
NM_001312893	Crybb1	chr5	+	112259274	112259375	112257378	112257557	112267314	112267461	456322	0,3	671728	16,18	200	99	3.81461e-05	0.00342593	1.0,0.982	0.954,0.952	0.038
NM_001312893	Crybb1	chr5	+	112259274	112259355	112257378	112257557	112263510	112263641	0,0	18,11	7,1	14,4	180	99	4.31267e-05	0.00380707	0.0,0.0	0.216,0.121	-0.168
NM_001312893	Crybb1	chr5	+	112259274	112259373	112257550	112257557	112263510	112263643	81,0	18,11	144200	14,4	198	99	0.000112345	0.00804077	0.692,0.0	0.837,0.962	-0.553
NM_001312893	Crybb1	chr5	+	112259256	112259346	112255819	112255847	112263510	112263643	0,0	3,1	2,4	4,3	189	99	0.000113174	0.00807528	0.0,0.0	0.208,0.411	-0.309
NM_001313744	Stk26	chrX	+	50870255	50870486	50841678	50841835	50879488	50879545	90,60	6,2	126,93	0,0	330	99	7.51963e-05	0.00590926	0.818,0.9	1.0,1.0	-0.141
NM_001313933	Cryba1	chr11	-	77720889	77720990	77719433	77719530	77722608	77722727	636602	1257938	397411	13981113	200	99	6.75251e-07	0.000128746	0.2,0.241	0.123,0.155	0.081
NM_001313933	Cryba1	chr11	-	77720887	77720990	77719433	77719530	77722608	77722727	819724	1257938	564514	13981113	202	99	8.7165e-06	0.00108425	0.242,0.274	0.165,0.185	0.083
NM_001313933	Cryba1	chr11	-	77720884	77720990	77719433	77719530	77722608	77722727	826730	1257938	572518	13981113	205	99	9.57701e-06	0.00116026	0.241,0.273	0.165,0.184	0.083
NM_001313933	Cryba1	chr11	-	77722620	77722731	77720888	77721030	77723549	77723594	1242924	26,14	17541698	13,6	210	99	2.15991e-05	0.00227122	0.957,0.969	0.985,0.993	-0.026
NM_001313933	Cryba1	chr11	-	77722620	77722741	77720888	77721030	77723549	77723613	1304941	26,14	18081746	13,6	220	99	2.40307e-05	0.00241982	0.958,0.968	0.984,0.992	-0.025
NM_001313933	Cryba1	chr11	-	77722620	77722747	77720888	77721030	77723549	77723594	1328960	26,14	18361770	13,6	226	99	2.5554e-05	0.00250807	0.957,0.968	0.984,0.992	-0.026
NM_001313933	Cryba1	chr11	-	77722617	77722747	77720888	77721030	77723549	77723787	19861499	26,14	26012556	13,6	229	99	0.000155439	0.00987889	0.971,0.979	0.989,0.995	-0.017
NM_001326683	Uty	chrY	-	1169122	1169257	1168089	1168185	1169964	1170184	27,22	5,5	19,7	0,0	234	99	1.56151e-05	0.00177561	0.696,0.651	1.0,1.0	-0.327
NM_001327938	Ank2	chr3	-	126941609	126947807	126940071	126940146	126950734	126950756	4631181	197145	530305	222161	6297	99	4.55506e-07	9.12601e-05	0.036,0.114	0.036,0.029	0.042
NM_001331148	Tcf7l2	chr19	+	55926683	55926756	55925976	55926049	55931433	55933655	0,0	5,4	1,1	0,0	172	99	3.02893e-09	1.23607e-06	0.0,0.0	1.0,1.0	-1
NM_001331148	Tcf7l2	chr19	+	55924529	55924580	55923895	55923944	55925976	55926049	1,6	6,2	3,3	0,0	150	99	8.56279e-07	0.000156834	0.099,0.664	1.0,1.0	-0.619
NM_001346696	Mta1	chr12	+	113133495	113133576	113133184	113133337	113135796	113135828	14,12	14,58	12,14	1,0	180	99	1.08017e-10	7.38995e-08	0.355,0.102	0.868,1.0	-0.706
NM_001346696	Mta1	chr12	+	113133540	113133576	113133184	113133337	113135796	113135828	50,38	14,58	29,39	1,0	135	99	1.7982e-08	5.50367e-06	0.724,0.325	0.955,1.0	-0.453
NM_001347077	Agfg1	chr1	+	82891459	82891507	82886374	82886467	82893423	82893582	26,25	54,60	46,54	33,32	147	99	4.53162e-07	9.12601e-05	0.245,0.219	0.484,0.532	-0.276
NM_001347170	Hmga2	chr10	-	120473781	120473887	120473251	120473338	120475952	120476469	0,2	91,92	5,6	26,36	205	99	7.16738e-05	0.00569012	0.0,0.01	0.085,0.074	-0.074
NM_001347350	Fancd2	chr6	+	113586209	113586248	113585471	113585543	113587381	113587456	3,5	4,5	2,4	0,0	138	99	1.13358e-06	0.000201285	0.35,0.418	1.0,1.0	-0.616
NM_001347459	Ablim1	chr19	-	57077413	57077497	57068859	57068937	57079812	57079871	0,0	48,27	8,11	26,25	183	99	1.84078e-08	5.56083e-06	0.0,0.0	0.143,0.192	-0.167
NM_001347524	Ktn1	chr14	+	47726470	47726554	47726225	47726309	47730339	47730423	33,33	47,72	49,41	18,28	183	99	2.46245e-05	0.00246893	0.275,0.199	0.596,0.442	-0.282
NM_001347649	Fus	chr7	+	127974400	127974434	127972553	127972770	127975887	127975920	134206	12,11	137,98	0,2	133	99	2.85579e-05	0.00268942	0.893,0.933	1.0,0.973	-0.073
NM_001355220	Eno2	chr6	-	124768097	124768337	124767700	124767796	124769436	124769673	1,10	1,3	7,4	0,0	339	99	6.91969e-05	0.00555031	0.226,0.493	1.0,1.0	-0.641
NM_001355280	Zfp944	chr17	-	22355080	22355134	22343639	22343711	22358822	22358915	0,1	1,2	1,2	0,1	153	99	0.000140899	0.00923225	0.0,0.244	1.0,0.564	-0.66
NM_007714	Clk4	chr11	+	51268164	51268231	51267170	51267331	51271799	51272022	11,10	44,41	20,30	20,22	166	99	9.89828e-07	0.000177111	0.13,0.127	0.374,0.449	-0.283
NM_007714	Clk4	chr11	+	51270536	51270595	51267170	51267331	51271799	51272022	13,8	44,41	22,16	20,22	158	99	0.000139746	0.00920857	0.156,0.109	0.408,0.313	-0.228
NM_007776	Crygd	chr1	-	65062291	65062431	65062103	65062182	65063058	65063301	374174	100578025	786820	1564114175	239	99	5.27223e-08	1.39361e-05	0.015,0.009	0.02,0.023	-0.009
NM_007776	Crygd	chr1	-	65062297	65062431	65062103	65062182	65063058	65063301	330158	100578025	634685	1564114175	233	99	9.43123e-06	0.00115463	0.014,0.008	0.017,0.02	-0.008
NM_007776	Crygd	chr1	-	65062291	65062462	65061837	65062182	65063058	65063301	420194	100578025	746758	1564114175	270	99	0.000120912	0.00837063	0.015,0.009	0.017,0.019	-0.006
NM_007803	Cttn	chr7	-	144450977	144451088	144449559	144449615	144452026	144452137	24,53	111100	20,10	139100	210	99	5.82415e-05	0.00485736	0.093,0.2	0.064,0.045	0.092
NM_007835	Dctn1	chr6	+	83183935	83183956	83183298	83183333	83187763	83187784	1,1	0,0	0,0	3,1	120	99	4.49038e-09	1.63204e-06	1.0,1.0	0.0,0.0	1
NM_007837	Ddit3	chr10	+	127293711	127293759	127290792	127290891	127295320	127295478	39,27	5,3	50,36	0,0	147	99	0.00012872	0.00865362	0.84,0.858	1.0,1.0	-0.151
NM_007864	Dlg4	chr11	+	70026988	70027087	70018604	70018949	70030398	70030452	0,0	4,5	10,1	0,2	198	99	2.75027e-05	0.00264355	0.0,0.0	1.0,0.2	-0.6
NM_008443	Kif3a	chr11	+	53590716	53590725	53586840	53586930	53593373	53593530	46,18	8,5	2,4	65,41	108	99	0	0	0.841,0.767	0.027,0.082	0.75
NM_008678	Ncoa2	chr1	-	13299662	13299722	13285968	13286025	13373937	13374083	1,4	0,0	0,3	7,2	159	99	4.2779e-09	1.60497e-06	1.0,1.0	0.0,0.483	0.758
NM_009118	Sag	chr1	+	87837309	87837333	87834549	87834627	87840791	87840847	0,0	1,1	17,0	0,1	123	99	7.69952e-05	0.00598992	0.0,0.0	1.0,0.0	-0.5
NM_009224	Snrnp70	chr7	-	45383124	45383184	45380716	45380818	45383803	45383885	42,64	189218	67,62	116101	159	99	6.70397e-06	0.000876073	0.122,0.155	0.265,0.277	-0.133
NM_009224	Snrnp70	chr7	-	45383112	45383184	45380716	45380818	45383803	45383885	46,73	189218	71,67	116101	171	99	1.41692e-05	0.00163163	0.124,0.162	0.262,0.277	-0.127
NM_009429	Tpt1	chr14	+	75847271	75847360	75846661	75846799	75848098	75848303	21102125	2,1	19241811	30,25	188	99	1.54089e-07	3.69512e-05	0.998,0.999	0.971,0.974	0.026
NM_009458	Ube2b	chr11	-	51991393	51991483	51988611	51988700	51997817	51997898	135116	0,1	63,64	9,9	189	99	4.008e-09	1.53505e-06	1.0,0.984	0.786,0.788	0.205
NM_009458	Ube2b	chr11	-	51995373	51995399	51988611	51988700	51997817	51997898	34,38	0,1	24,23	9,9	125	99	2.71076e-08	7.88189e-06	1.0,0.968	0.679,0.669	0.31
NM_009500	Vav2	chr2	-	27300429	27300444	27299373	27299472	27302007	27302110	1,10	11,19	0,1	36,23	114	99	3.39854e-05	0.00308802	0.073,0.314	0.0,0.036	0.176
NM_009668	Bin1	chr18	+	32430749	32430857	32429699	32429723	32431670	32431742	1,2	3,2	34,10	2,0	207	99	5.7135e-06	0.000763802	0.137,0.324	0.89,1.0	-0.715
NM_009668	Bin1	chr18	+	32430749	32430857	32424819	32424967	32431670	32431742	2,1	13,22	18,7	13,14	207	99	1.51107e-05	0.00173148	0.069,0.021	0.398,0.193	-0.251
NM_009965	Cryba1	chr11	-	77722622	77722731	77720890	77721030	77723549	77723594	972748	26,14	13211288	13,6	208	99	4.4155e-05	0.00387581	0.947,0.962	0.98,0.99	-0.031
NM_009965	Cryba1	chr11	-	77722622	77722741	77720888	77721030	77723549	77723614	1034765	26,14	13751336	13,6	218	99	4.833e-05	0.0042105	0.948,0.961	0.98,0.99	-0.031
NM_009965	Cryba1	chr11	-	77722622	77722747	77720902	77721030	77723549	77723614	1058784	26,14	14031360	13,6	224	99	5.13213e-05	0.00443291	0.947,0.961	0.979,0.99	-0.03
NM_010581	Cd47	chr16	+	49908053	49908078	49906780	49906812	49910868	49911683	8,9	13,10	1,1	30,18	124	99	3.08414e-07	6.52183e-05	0.329,0.418	0.026,0.042	0.34
NM_010804	Mllt10	chr2	+	18065034	18065194	18055236	18055371	18071124	18071204	24,31	7,10	22,13	0,0	259	99	2.57471e-07	5.65002e-05	0.567,0.542	1.0,1.0	-0.446
NM_010806	Afdn	chr17	+	13848354	13848375	13846433	13846639	13849107	13849253	6,7	18,30	22,15	14,15	120	99	8.08802e-05	0.00625034	0.216,0.161	0.565,0.452	-0.32
NM_011099	Pkm	chr9	+	59675028	59675195	59671920	59672073	59675567	59675734	188248	11671283	266219	721598	266	99	4.98918e-09	1.75838e-06	0.057,0.067	0.121,0.12	-0.058
NM_011099	Pkm	chr9	+	59675567	59675734	59675028	59675195	59678043	59678225	15551745	97114	993817	128112	266	99	1.91548e-07	4.41148e-05	0.856,0.851	0.743,0.731	0.116
NM_011297	Rps24	chr14	+	24494048	24494069	24493382	24493493	24495429	24495449	4,22	12491303	26,28	521496	120	99	2.23073e-10	1.23545e-07	0.003,0.014	0.04,0.045	-0.034
NM_011379	Sipa1	chr19	-	5661595	5661623	5660313	5661111	5663603	5663707	1,0	4,3	3,5	1,2	127	99	2.14721e-05	0.00227028	0.163,0.0	0.7,0.661	-0.599
NM_011400	Slc2a1	chr4	+	119118447	119118585	119116006	119116120	119120390	119120486	0,0	1,3	2,4	1,0	237	99	1.77723e-07	4.13401e-05	0.0,0.0	0.455,1.0	-0.728
NM_011561	Tdg	chr10	+	82636968	82637104	82629837	82629939	82638700	82638876	2,3	23,33	1,2	0,0	235	99	1.88512e-06	0.000304805	0.035,0.037	1.0,1.0	-0.964
NM_011830	Impdh2	chr9	+	108563912	108563984	108563595	108563691	108564634	108564778	2,2	93152	6,5	40,28	171	99	8.83731e-05	0.00665258	0.012,0.008	0.08,0.094	-0.077
NM_011948	Map3k4	chr17	-	12242649	12242805	12239969	12240070	12243499	12243596	20,37	3,7	7,8	10,8	255	99	2.36952e-05	0.00241743	0.721,0.672	0.214,0.28	0.45
NM_011973	Mok	chr12	-	110828040	110828130	110815130	110815209	110834125	110834240	3,8	0,0	1,1	4,1	189	99	4.8355e-09	1.73044e-06	1.0,1.0	0.116,0.344	0.77
NM_012061	Cadps	chr14	-	12457682	12457829	12454163	12454319	12465858	12466000	6,10	3,8	10,1	0,0	246	99	1.6036e-07	3.76863e-05	0.446,0.335	1.0,1.0	-0.609
NM_013501	Cryaa	chr17	+	31678448	31678517	31677930	31678189	31679579	31679685	41253435	400,1	54344922	412709	168	99	6.81255e-12	5.65953e-09	0.859,1.0	0.886,0.804	0.085
NM_013686	Tcp1	chr17	+	12917797	12917883	12916328	12916629	12918042	12918171	1091870	14,19	918830	1,2	185	99	2.58111e-05	0.00252265	0.977,0.961	0.998,0.996	-0.028
NM_013813	Epb41l3	chr17	+	69281032	69281107	69274703	69274895	69284538	69284916	4,1	93,81	15,16	42,39	174	99	1.78971e-10	1.04076e-07	0.024,0.007	0.169,0.189	-0.163
NM_013813	Epb41l3	chr17	+	69281032	69281107	69274703	69274895	69283884	69284007	8,4	17,18	23,24	10,4	174	99	9.66474e-07	0.000174273	0.211,0.112	0.567,0.773	-0.508
NM_015814	Dkk3	chr7	-	112148960	112149044	112121647	112121682	112150610	112150748	10701372	115122	30922956	125,80	183	99	3.63043e-14	4.4446e-11	0.834,0.859	0.93,0.952	-0.095
NM_016690	Hnrnpdl	chr5	-	100035634	100035739	100033578	100034984	100036103	100036195	114138	95216	78,90	31,20	204	99	8.36175e-07	0.000154367	0.368,0.237	0.55,0.686	-0.316
NM_016760	Clta	chr4	+	44031399	44031435	44030214	44030268	44032400	44032846	2,2	10,29	12,9	16,3	135	99	3.77244e-05	0.00340119	0.128,0.048	0.355,0.688	-0.433
NM_016777	Nasp	chr4	-	116610402	116611377	116605683	116605763	116611971	116612081	16163014	25,29	752594	44,81	1074	99	2.16538e-12	2.28949e-09	0.856,0.905	0.612,0.403	0.373
NM_016807	Sdcbp	chr4	+	6367639	6367808	6365679	6365921	6377076	6377142	2,4	0,0	0,0	1,1	268	99	3.91513e-09	1.53505e-06	1.0,1.0	0.0,0.0	1
NM_018788	Extl3	chr14	-	65080379	65080475	65075583	65078189	65097996	65098106	16,22	6,7	16,16	1,0	195	99	2.80038e-05	0.00266618	0.575,0.615	0.89,1.0	-0.35
NM_019576	Thsd1	chr8	+	22252152	22252311	22242996	22243956	22258291	22261332	5,10	3,3	2,2	0,0	258	99	1.97328e-06	0.000314386	0.39,0.561	1.0,1.0	-0.524
NM_019674	Ppp4c	chr7	-	126787944	126788116	126787436	126787610	126788383	126788434	18,17	0,0	13,15	1,4	271	99	0.000136561	0.00907587	1.0,1.0	0.826,0.578	0.298
NM_019677	Plcb1	chr2	+	135399248	135399366	135387797	135387884	135472052	135475258	2,1	6,1	3,5	0,0	217	99	2.31332e-10	1.24323e-07	0.132,0.313	1.0,1.0	-0.777
NM_019797	Trip4	chr9	-	65898376	65898528	65896696	65896930	65908438	65908794	4,1	1,0	1,0	2,1	251	99	2.39946e-05	0.00241982	0.612,1.0	0.165,0.0	0.724
NM_020615	Atp5c1	chr2	-	10056769	10056806	10056030	10056161	10058995	10059099	203206	45,23	97,79	50,44	136	99	1.27441e-07	3.12043e-05	0.767,0.867	0.585,0.567	0.241
NM_021314	Tacc2	chr7	+	130743543	130743684	130742129	130742301	130751189	130751333	24,6	46,27	44,42	29,35	240	99	2.62635e-05	0.00255613	0.177,0.084	0.385,0.331	-0.227
NM_021541	Cryba2	chr1	-	74892257	74892494	74891961	74892087	74892726	74892891	759362	90386670	13021208	111229950	336	99	2.41853e-07	5.40937e-05	0.024,0.016	0.033,0.035	-0.014
NM_021541	Cryba2	chr1	-	74892436	74892621	74891945	74892087	74892726	74892891	487260	90386670	806806	111229950	284	99	5.69292e-06	0.000763802	0.018,0.013	0.025,0.027	-0.011
NM_021884	Tsg101	chr7	-	46906869	46906962	46903521	46903588	46907050	46907177	23,11	136135	61,56	119,99	192	99	5.50363e-11	4.00062e-08	0.08,0.04	0.209,0.226	-0.158
NM_021884	Tsg101	chr7	-	46906729	46906962	46903521	46903588	46907050	46907177	13,8	136135	24,29	119,99	332	99	2.80082e-05	0.00266618	0.028,0.017	0.057,0.08	-0.046
NM_022332	St7	chr6	+	17850356	17850425	17848003	17848079	17852257	17852412	5,8	10,14	1,1	17,16	168	99	0.000150648	0.00962699	0.228,0.252	0.034,0.036	0.205
NM_024269	Arl2bp	chr8	+	94670334	94670427	94667596	94667658	94672061	94672158	4,2	0,0	1,0	2,1	192	99	1.27552e-06	0.000223081	1.0,1.0	0.205,0.0	0.897
NM_024269	Arl2bp	chr8	+	94670343	94670427	94667596	94667658	94672061	94672158	4,2	0,0	1,0	2,1	183	99	1.55659e-06	0.000264291	1.0,1.0	0.213,0.0	0.893
NM_024462	Svbp	chr4	+	119195726	119195775	119195309	119195486	119195871	119196021	15,6	195144	51,59	323303	148	99	1.10744e-05	0.00130791	0.049,0.027	0.096,0.115	-0.068
NM_025351	Chchd6	chr6	-	89467389	89467473	89419747	89419818	89567586	89567731	118107	0,0	106,93	6,12	183	99	1.60395e-07	3.76863e-05	1.0,1.0	0.905,0.807	0.144
NM_025571	Pam16	chr16	-	4617918	4618150	4617125	4617262	4624850	4624946	51,71	2,7	63,39	0,0	331	99	4.60938e-05	0.00403078	0.884,0.752	1.0,1.0	-0.182
NM_025772	Dtnbp1	chr13	-	44999519	44999714	44993684	44993738	45001916	45002096	0,1	22,33	5,15	43,32	294	99	3.72962e-05	0.00337567	0.0,0.01	0.038,0.136	-0.082
NM_025881	Luc7l	chr17	+	26253973	26254044	26252909	26253091	26255030	26255125	50,43	21,32	77,49	7,9	170	99	1.84219e-05	0.00204053	0.581,0.439	0.865,0.76	-0.302
NM_025939	Paics	chr5	+	76954440	76954557	76951410	76951835	76956545	76956743	4,5	472404	36,32	540468	216	99	5.99441e-08	1.5586e-05	0.004,0.006	0.03,0.03	-0.025
NM_025988	Acbd4	chr11	+	103103899	103104020	103103525	103103644	103104092	103104106	0,0	1,1	10,5	0,0	220	99	9.17432e-10	4.35518e-07	0.0,0.0	1.0,1.0	-1
NM_026122	Hmgn3	chr9	-	83110774	83110874	83109941	83110429	83110992	83111106	616373	24,34	21851580	54,36	199	99	2.09946e-05	0.00224016	0.927,0.845	0.953,0.956	-0.068
NM_026122	Hmgn3	chr9	-	83110781	83110874	83109941	83110429	83110992	83111106	353221	24,34	1257895	54,36	192	99	0.000109613	0.0079219	0.884,0.77	0.923,0.928	-0.099
NM_026122	Hmgn3	chr9	-	83110780	83110874	83109941	83110429	83110992	83111106	358222	24,34	1279896	54,36	193	99	0.000112324	0.00804077	0.884,0.77	0.924,0.927	-0.099
NM_026280	Mxra7	chr11	-	116810787	116810867	116803399	116804654	116811922	116812016	22,23	88,93	54,44	73,54	179	99	7.04213e-07	0.000133176	0.121,0.12	0.29,0.311	-0.18
NM_026380	Rgs8	chr1	+	153667806	153667953	153665835	153665916	153690897	153691064	11,12	3,2	6,3	0,0	246	99	0.000128356	0.00865362	0.596,0.707	1.0,1.0	-0.349
NM_026856	Zfp644	chr5	-	106695642	106695699	106636416	106638635	106696531	106696830	1,1	1,5	2,1	0,0	156	99	2.16343e-09	9.49501e-07	0.388,0.113	1.0,1.0	-0.75
NM_026856	Zfp644	chr5	-	106690729	106690877	106636416	106638635	106696531	106696830	3,7	1,5	9,2	0,0	247	99	3.97694e-07	8.11469e-05	0.546,0.359	1.0,1.0	-0.547
NM_026856	Zfp644	chr5	-	106666784	106666845	106636416	106638635	106696531	106696830	11,15	1,5	5,8	0,0	160	99	0.000128387	0.00865362	0.872,0.65	1.0,1.0	-0.239
NM_026876	Trmt1l	chr1	+	151454980	151455040	151453884	151454051	151457462	151457589	26,29	0,0	17,12	2,4	159	99	6.19313e-05	0.00508174	1.0,1.0	0.841,0.651	0.254
NM_026878	Rasl11b	chr5	+	74197282	74197411	74196078	74196159	74198108	74199477	3,0	3,3	7,10	0,0	228	99	6.06945e-10	2.94128e-07	0.303,0.0	1.0,1.0	-0.849
NM_027081	Dennd6b	chr15	-	89189436	89189479	89188773	89188879	89190240	89190312	5,6	3,2	5,2	0,0	142	99	7.29202e-05	0.00574982	0.537,0.677	1.0,1.0	-0.393
NM_027086	Ubl7	chr9	+	57911709	57911825	57910985	57911007	57912637	57912850	29,19	29,19	31,35	4,4	215	99	1.93644e-08	5.77481e-06	0.315,0.315	0.781,0.801	-0.476
NM_027086	Ubl7	chr9	+	57911716	57911825	57910985	57911007	57912637	57912850	28,20	29,19	30,31	4,4	208	99	8.06824e-08	2.01801e-05	0.315,0.334	0.781,0.787	-0.46
NM_027270	Exoc1	chr5	+	76557818	76557863	76554099	76554205	76559003	76559167	14,26	5,9	3,4	8,8	144	99	0.000143516	0.00935016	0.658,0.665	0.205,0.256	0.431
NM_027532	Anapc15	chr7	+	101897732	101897787	101896330	101896450	101897941	101898071	1,4	4,4	1,2	0,0	154	99	1.12232e-08	3.62587e-06	0.138,0.391	1.0,1.0	-0.736
NM_027801	Ccdc191	chr16	+	43892152	43892191	43889901	43890038	43898089	43898231	0,0	5,5	3,2	1,3	138	99	5.84695e-05	0.00485736	0.0,0.0	0.683,0.324	-0.504
NM_027859	Rnf215	chr11	+	4137173	4137368	4136711	4136797	4139738	4139858	14,39	3,4	27,17	0,0	294	99	3.24789e-05	0.00299798	0.611,0.767	1.0,1.0	-0.311
NM_027859	Rnf215	chr11	+	4137211	4137368	4136711	4136797	4139738	4139858	17,54	3,4	35,20	0,0	256	99	0.000127944	0.00865362	0.687,0.839	1.0,1.0	-0.237
NM_027862	Atp5h	chr11	-	115419191	115419293	115418385	115418516	115419755	115419919	2,8	7,2	6,4	0,0	201	99	4.62951e-07	9.12601e-05	0.123,0.663	1.0,1.0	-0.607
NM_027893	Nectin4	chr1	+	171386159	171386234	171385662	171385738	171386580	171388287	4,3	2,2	7,11	0,0	174	99	0.000102421	0.00749187	0.532,0.46	1.0,1.0	-0.504
NM_027919	Tha1	chr11	-	117871011	117871100	117870434	117870620	117871603	117871687	3,4	0,0	1,1	2,2	188	99	1.8004e-06	0.000297016	1.0,1.0	0.208,0.208	0.792
NM_028299	Hpf1	chr8	+	60896737	60896836	60890450	60890536	60905547	60905720	0,0	4,5	1,5	0,2	198	99	9.55093e-06	0.00116026	0.0,0.0	1.0,0.556	-0.778
NM_028833	Iqce	chr5	-	140675077	140675248	140674336	140674360	140677415	140677506	41,48	2,5	39,37	0,0	270	99	0.000147593	0.00951014	0.883,0.779	1.0,1.0	-0.169
NM_029770	Unc5b	chr10	-	60777184	60777217	60774965	60775160	60777389	60777554	6,20	2,6	12,8	0,0	132	99	2.54641e-05	0.00250807	0.692,0.714	1.0,1.0	-0.297
NM_029885	Gabpb2	chr3	-	95208839	95208936	95206462	95206602	95217588	95217942	2,5	1,4	4,4	0,0	196	99	3.98519e-06	0.000584035	0.503,0.387	1.0,1.0	-0.555
NM_029982	A930009A15Rik	chr10	+	115579800	115580037	115578274	115578361	115581989	115582454	35,27	1,0	11,14	3,3	336	99	5.71887e-05	0.0048198	0.912,1.0	0.519,0.579	0.407
NM_030722	Pum1	chr4	+	130718156	130718262	130701041	130701110	130741462	130741556	5,12	2,3	6,10	0,0	205	99	8.82254e-05	0.00665258	0.547,0.659	1.0,1.0	-0.397
NM_054043	Msi2	chr11	-	88347052	88347125	88339381	88344660	88348783	88348992	78180	0,1	93,79	6,6	172	99	3.11797e-05	0.00290108	1.0,0.99	0.899,0.883	0.104
NM_133741	Snrk	chr9	+	122131892	122131942	122117265	122117407	122136905	122137601	6,2	2,3	6,3	0,0	149	99	1.56485e-05	0.00177561	0.666,0.307	1.0,1.0	-0.513
NM_133947	Numa1	chr7	+	102002294	102002537	101998299	102001659	102007485	102007554	27,15	44,92	53,30	19,17	342	99	1.15789e-10	7.69535e-08	0.151,0.045	0.447,0.338	-0.294
NM_133947	Numa1	chr7	+	102002294	102002336	101998299	102001659	102007485	102007554	34,24	44,92	74,56	19,17	141	99	1.28364e-10	8.29412e-08	0.352,0.155	0.732,0.698	-0.461
NM_139117	Ybx3	chr6	-	131375973	131376180	131370322	131370414	131379357	131379480	256300	74,71	127114	97,99	306	99	6.07792e-12	5.23624e-09	0.528,0.578	0.298,0.271	0.268
NM_144805	Tmem40	chr6	-	115738947	115739022	115736382	115736436	115742309	115742387	185,84	66,53	119142	19,20	174	99	1.11427e-05	0.00130904	0.615,0.474	0.781,0.802	-0.247
NM_145743	Afg1l	chr10	-	42438353	42438405	42426485	42426587	42454306	42454530	2,2	0,0	0,2	2,2	151	99	1.46699e-06	0.000250909	1.0,1.0	0.0,0.396	0.802
NM_145990	Cdk5rap2	chr4	-	70337340	70337559	70317426	70317597	70349143	70349245	27,51	2,5	26,29	0,0	318	99	0.000141901	0.00927179	0.808,0.761	1.0,1.0	-0.216
NM_146034	Mia2	chr12	+	59146335	59146362	59144698	59144770	59146846	59146957	0,2	9,15	7,8	9,3	126	99	1.99788e-05	0.00217162	0.0,0.095	0.379,0.677	-0.481
NM_146207	Cul4a	chr8	+	13106197	13106284	13105720	13105903	13115469	13115573	2,1	0,0	3,0	2,2	186	99	4.02391e-06	0.000585001	1.0,1.0	0.444,0.0	0.778
NM_148950	Pknox2	chr9	-	36987167	36987272	36968377	36968486	37083206	37083276	16,4	3,2	4,4	0,0	204	99	0.000109662	0.0079219	0.721,0.493	1.0,1.0	-0.393
NM_152824	Rbm17	chr2	-	11587457	11587661	11586866	11586965	11588927	11589091	2,4	2,2	7,3	0,0	303	99	8.09195e-06	0.00101522	0.246,0.395	1.0,1.0	-0.679
NM_153421	Phc3	chr3	-	30935951	30936020	30931738	30931892	30936284	30937156	1,1	1,6	2,1	0,0	168	99	2.11165e-10	1.19803e-07	0.371,0.089	1.0,1.0	-0.77
NM_153421	Phc3	chr3	-	30935951	30935999	30931738	30931892	30936284	30937156	2,0	1,6	1,1	0,0	147	99	3.42046e-08	9.82264e-06	0.574,0.0	1.0,1.0	-0.713
NM_153538	Zcchc6	chr13	-	59802991	59803111	59802015	59802196	59805222	59805375	2,6	8,11	0,0	16,14	219	99	0.000111571	0.00803487	0.102,0.198	0.0,0.0	0.15
NM_153785	Cdkl3	chr11	+	52035946	52036020	52033513	52033611	52037430	52038165	1,2	0,0	4,0	4,2	173	99	4.20807e-08	1.16355e-05	1.0,1.0	0.364,0.0	0.818
NM_153792	Traf7	chr17	-	24516504	24516599	24514712	24514829	24518741	24518799	91103	11,6	74,64	0,0	194	99	2.71071e-06	0.00042318	0.808,0.898	1.0,1.0	-0.147
NM_153792	Traf7	chr17	-	24516504	24516596	24514712	24514829	24518741	24518799	83127	11,6	76,69	0,0	191	99	4.42119e-06	0.000619526	0.796,0.916	1.0,1.0	-0.144
NM_172410	Nup93	chr8	+	94220559	94220611	94214600	94214631	94227662	94227855	0,0	43,71	2,6	18,18	151	99	8.43989e-05	0.00643673	0.0,0.0	0.068,0.179	-0.123
NM_172449	Tspoap1	chr11	+	87777766	87778606	87777046	87777235	87779228	87779328	34,54	4,4	104,57	0,1	939	99	1.91272e-05	0.00209867	0.473,0.587	1.0,0.857	-0.398
NM_172537	Sema6d	chr2	+	124662203	124662359	124660282	124660344	124664020	124667789	6,12	4,5	7,9	0,0	255	99	1.98634e-07	4.52983e-05	0.368,0.482	1.0,1.0	-0.575
NM_172537	Sema6d	chr2	+	124662203	124662371	124660282	124660344	124664020	124667789	7,14	4,5	7,9	0,0	267	99	3.50072e-07	7.27057e-05	0.394,0.509	1.0,1.0	-0.548
NM_172755	Sugp2	chr8	+	70261235	70261317	70260468	70260589	70262870	70263105	13,18	1,0	8,6	6,3	181	99	5.21247e-06	0.000713219	0.877,1.0	0.422,0.522	0.467
NM_173444	Nbeal1	chr1	+	60217195	60217281	60206333	60206416	60222066	60222373	1,3	0,0	2,0	1,2	185	99	7.15853e-05	0.00569012	1.0,1.0	0.517,0.0	0.742
NM_173760	Ppip5k2	chr1	-	97759266	97759364	97755885	97755971	97761424	97761821	42,27	0,0	37,18	4,6	197	99	4.68127e-06	0.000652043	1.0,1.0	0.823,0.601	0.288
NM_173760	Ppip5k2	chr1	-	97759168	97759364	97755923	97755971	97761424	97761821	90,54	0,0	79,42	4,6	295	99	1.0227e-05	0.00122777	1.0,1.0	0.869,0.701	0.215
NM_175074	Hmgn3	chr9	-	83110812	83110874	83109941	83110429	83111033	83111106	17,8	36,67	69,58	60,88	161	99	9.82134e-05	0.00720675	0.225,0.068	0.414,0.288	-0.204
NM_175231	Nsd2	chr5	+	33867576	33867654	33864659	33864778	33868753	33868878	5,17	0,0	6,5	2,5	177	99	4.59299e-07	9.12601e-05	1.0,1.0	0.627,0.359	0.507
NM_175363	Pphln1	chr15	+	93452116	93452173	93441500	93441712	93455450	93455530	13,4	25,49	28,26	23,22	156	99	2.19257e-05	0.00228706	0.248,0.049	0.436,0.429	-0.284
NM_175372	Rdh13	chr7	-	4434993	4435096	4431421	4431634	4442593	4442749	12,9	3,3	5,5	0,0	202	99	5.79466e-05	0.00485736	0.662,0.595	1.0,1.0	-0.371
NM_175474	Fam109a	chr5	+	121850469	121850546	121849027	121849124	121851167	121851279	11,22	2,5	6,2	0,0	176	99	0.000117184	0.00821031	0.756,0.712	1.0,1.0	-0.266
NM_176893	Mink1	chr11	+	70609407	70609431	70609165	70609254	70609553	70609717	7,10	5,5	2,3	10,15	123	99	9.16411e-05	0.00685422	0.53,0.617	0.139,0.139	0.434
NM_176968	Nt5dc1	chr10	-	34398113	34398195	34324287	34324462	34399737	34399817	3,9	0,0	3,3	2,2	181	99	5.91697e-05	0.00489803	1.0,1.0	0.451,0.451	0.549
NM_177222	Casc1	chr6	-	145181758	145181915	145178959	145179174	145183219	145183380	6,1	0,0	0,0	1,1	256	99	2.80494e-09	1.18628e-06	1.0,1.0	0.0,0.0	1
NM_177222	Casc1	chr6	-	145181772	145181915	145178959	145179174	145183219	145183380	4,1	0,0	0,1	1,1	242	99	0.000145354	0.00941804	1.0,1.0	0.0,0.29	0.855
NM_177693	Lim2	chr7	+	43430337	43430480	43430100	43430156	43430584	43430765	149,61	34812145	427400	51194508	242	99	1.07546e-11	8.62632e-09	0.017,0.012	0.033,0.035	-0.02
NM_177693	Lim2	chr7	+	43430260	43430480	43430100	43430156	43430584	43430765	131,59	34812145	390352	51194508	319	99	7.74e-11	5.45576e-08	0.012,0.008	0.023,0.024	-0.013
NM_177693	Lim2	chr7	+	43430372	43430480	43430100	43430156	43430584	43430765	92,35	34812145	217213	51194508	207	99	6.51294e-07	0.000125204	0.012,0.008	0.02,0.022	-0.011
NM_177747	Zfp711	chrX	+	112602664	112602782	112600525	112600905	112604267	112604372	5,8	2,0	0,0	3,1	217	99	4.89045e-08	1.31546e-05	0.533,1.0	0.0,0.0	0.766
NM_177806	Prpf39	chr12	+	65055433	65055533	65055155	65055320	65055637	65055764	9,16	18,24	5,2	30,28	199	99	0.000149471	0.00957809	0.199,0.249	0.077,0.034	0.169
NM_178362	Sorbs1	chr19	-	40321799	40321960	40318021	40318068	40324746	40324832	20,6	39,20	195119	37,29	260	99	0	0	0.163,0.103	0.667,0.61	-0.506
NM_178362	Sorbs1	chr19	-	40321792	40321960	40318021	40318068	40324746	40324832	34,11	39,20	302194	37,29	267	99	0	0	0.244,0.169	0.752,0.713	-0.526
NM_178362	Sorbs1	chr19	-	40376644	40377016	40373475	40373617	40382520	40382611	31,16	25,17	282229	46,34	471	99	3.00818e-11	2.2572e-08	0.207,0.165	0.563,0.586	-0.389
NM_178362	Sorbs1	chr19	-	40376644	40376803	40373475	40373617	40382520	40382606	13,3	25,17	124,97	46,34	258	99	3.9395e-10	1.9921e-07	0.166,0.063	0.508,0.523	-0.401
NM_178626	Cdc42se2	chr11	-	54756405	54756559	54740237	54740550	54787559	54787703	207209	2,0	179134	12,5	253	99	3.94733e-06	0.000584035	0.976,1.0	0.854,0.913	0.105
NM_178626	Cdc42se2	chr11	-	54756405	54756555	54740237	54740550	54787559	54787703	108107	2,0	104,83	12,5	249	99	1.02398e-05	0.00122777	0.955,1.0	0.775,0.868	0.156
NM_178626	Cdc42se2	chr11	-	54756405	54756452	54740237	54740550	54787559	54787703	43,41	2,0	39,34	12,5	146	99	2.16763e-05	0.00227122	0.936,1.0	0.688,0.822	0.213
NM_181541	Caprin2	chr6	-	148844558	148844676	148842491	148843398	148845171	148845235	16,2	610340	44,57	669729	217	99	7.40797e-08	1.89359e-05	0.012,0.003	0.029,0.034	-0.024
NM_181821	Hcfc1r1	chr17	+	23674546	23674675	23673607	23674068	23674883	23675524	91,75	0,0	140124	6,6	228	99	0.000131994	0.00884816	1.0,1.0	0.91,0.9	0.095
NM_182650	Hnrnpa2b1	chr6	-	51467390	51467426	51467184	51467295	51469670	51469894	121166	9101221	53,45	798604	135	99	2.14654e-05	0.00227028	0.089,0.091	0.046,0.052	0.041
NM_183188	Rbfox1	chr16	+	7391987	7392040	7375904	7375969	7407963	7408039	6,3	0,1	2,1	6,3	152	99	6.60343e-06	0.00086781	1.0,0.661	0.178,0.178	0.653
NM_194346	Rnf31	chr14	+	55602602	55602699	55601880	55601938	55603255	55603424	13,22	0,0	7,13	1,4	196	99	0.000139003	0.00918566	1.0,1.0	0.78,0.621	0.299
NM_197980	Cox19	chr5	-	139339464	139339576	139337821	139338375	139342562	139342674	0,2	74,67	10,3	34,34	211	99	4.17627e-05	0.00370779	0.0,0.014	0.121,0.04	-0.073
NM_198167	Tmem63b	chr17	-	45678962	45679001	45677925	45678016	45679236	45679283	36,46	23,31	74,59	5,3	138	99	2.56173e-12	2.38353e-09	0.529,0.516	0.914,0.934	-0.402
NM_198438	Ssbp3	chr4	+	107027216	107027297	107009678	107009768	107028192	107028252	55138	9,21	45,29	26,17	180	99	4.19689e-06	0.000598919	0.771,0.783	0.488,0.484	0.291
NM_199080	Ddx17	chr15	-	79534330	79534490	79531677	79531914	79535956	79536016	37,59	86160	88,95	75,57	259	99	1.67369e-10	1.02452e-07	0.141,0.124	0.31,0.389	-0.217
NM_199080	Ddx17	chr15	-	79532974	79533210	79531677	79531914	79535956	79536016	133150	86160	215152	75,57	335	99	3.98974e-06	0.000584035	0.314,0.217	0.459,0.441	-0.184
NM_199080	Ddx17	chr15	-	79532979	79533210	79531677	79531914	79535956	79536016	120132	86160	190139	75,57	330	99	4.14419e-06	0.000598745	0.295,0.198	0.432,0.422	-0.18
NM_199239	Sema6d	chr2	+	124660704	124660761	124660243	124660344	124664020	124667789	0,4	4,5	3,1	0,0	156	99	2.24845e-09	9.68541e-07	0.0,0.337	1.0,1.0	-0.832
NM_199446	Phkb	chr8	+	85843025	85843112	85841001	85841103	85875633	85875723	18,15	0,0	13,12	4,5	186	99	1.37402e-06	0.000238516	1.0,1.0	0.634,0.561	0.402
NM_199446	Phkb	chr8	+	85843003	85843112	85841001	85841103	85875633	85875723	31,27	0,0	21,25	4,5	208	99	3.73361e-06	0.000560306	1.0,1.0	0.714,0.704	0.291
NM_199446	Phkb	chr8	+	85843020	85843112	85841001	85841103	85875633	85875723	24,22	0,0	24,18	4,5	191	99	6.85069e-06	0.000885541	1.0,1.0	0.757,0.651	0.296
NM_207000	H2afy2	chr10	-	61740375	61740435	61738646	61739462	61741134	61741309	0,3	67153	7,11	77,62	159	99	1.06429e-05	0.00126957	0.0,0.012	0.054,0.099	-0.07
NR_002867	Pax6os1	chr2	-	105598295	105598394	105536079	105537239	105670235	105670330	2,1	3,3	7,1	0,0	198	99	1.16949e-08	3.72651e-06	0.25,0.143	1.0,1.0	-0.803
NR_003568	Gpr137b-ps	chr13	-	12617254	12617499	12614064	12615849	12617724	12617849	48,35	101,73	22,10	110101	344	99	1.73331e-06	0.000287989	0.12,0.121	0.054,0.028	0.079
NR_015505	Firre	chrX	-	50580812	50580949	50573223	50573351	50581402	50581556	10,48	0,7	63,45	0,0	236	99	0.000132833	0.00887881	1.0,0.742	1.0,1.0	-0.129
NR_015522	2810429I04Rik	chr13	+	3479521	3479574	3478302	3478390	3479908	3480001	1,2	1,3	1,1	0,0	152	99	2.28223e-05	0.00235503	0.394,0.303	1.0,1.0	-0.651
NR_015577	Ube2d-ps	chr11	+	5782184	5782357	5780205	5780311	5783891	5784710	2,5	0,0	23,15	6,5	272	99	1.906e-05	0.00209867	1.0,1.0	0.583,0.522	0.448
NR_027652	Meg3	chr12	+	109568410	109568594	109558236	109558320	109571390	109571729	52,30	190102	17,6	161,95	283	99	4.18137e-06	0.000598919	0.087,0.093	0.036,0.022	0.061
NR_028380	Ftx	chrX	-	103591802	103591906	103569504	103572561	103595930	103596007	0,0	2,3	3,4	0,1	203	99	6.26526e-09	2.14318e-06	0.0,0.0	1.0,0.661	-0.831
NR_030721	Foxd2os	chr4	+	114912169	114913874	114909288	114909658	114916188	114916310	8,9	3,1	1,1	6,3	1804	99	0.000124358	0.008533	0.128,0.331	0.009,0.018	0.216
NR_045608	Mtf2	chr5	+	108073306	108073454	108069161	108069363	108080824	108080841	30,45	4,5	15,11	0,0	247	99	0.000106831	0.00778993	0.75,0.783	1.0,1.0	-0.234
NR_046027	Gm20757	chr10	-	92272551	92272682	92258867	92259093	92284935	92285067	25,16	0,0	23,17	46,49	230	99	0	0	1.0,1.0	0.177,0.13	0.847
NR_046027	Gm20757	chr10	-	92269299	92269473	92258867	92259093	92284935	92285067	258157	0,0	166169	46,49	273	99	0	0	1.0,1.0	0.567,0.556	0.439
NR_046027	Gm20757	chr10	-	92371724	92371885	92284935	92285067	92375248	92375373	78,44	114,57	249259	62,58	260	99	0	0	0.207,0.227	0.605,0.63	-0.4
NR_046027	Gm20757	chr10	-	92272551	92272665	92258867	92259093	92284935	92285067	173102	0,0	106120	46,49	213	99	0	0	1.0,1.0	0.517,0.532	0.476
NR_046027	Gm20757	chr10	-	92334198	92334296	92272551	92272665	92375248	92375373	6,2	13,8	38,29	0,1	197	99	0	0	0.188,0.112	1.0,0.936	-0.818
NR_046027	Gm20757	chr10	-	92334198	92334296	92284935	92285067	92375248	92375373	8,3	114,57	73,53	62,58	197	99	0	0	0.034,0.026	0.372,0.315	-0.314
NR_046027	Gm20757	chr10	-	92371724	92371885	92272551	92272665	92375248	92375373	58,31	13,8	203223	0,1	260	99	1.11022e-15	1.72166e-12	0.629,0.596	1.0,0.988	-0.381
NR_046027	Gm20757	chr10	-	92374091	92374143	92284935	92285067	92375248	92375373	0,0	114,57	15,28	62,58	151	99	7.32747e-15	1.00261e-11	0.0,0.0	0.137,0.24	-0.189
NR_046027	Gm20757	chr10	-	92366958	92367088	92284935	92285067	92371724	92371885	24,13	27,16	2,1	48,36	229	99	1.22868e-12	1.36097e-09	0.278,0.26	0.018,0.012	0.254
NR_046027	Gm20757	chr10	-	92374091	92374143	92371724	92371885	92375248	92375373	0,0	25,14	32,47	109130	151	99	9.0463e-08	2.23858e-05	0.0,0.0	0.161,0.192	-0.176
NR_046027	Gm20757	chr10	-	92334198	92334296	92284935	92285067	92371724	92371885	4,1	27,16	40,28	48,36	197	99	7.67193e-07	0.000143917	0.069,0.03	0.295,0.281	-0.239
NR_046027	Gm20757	chr10	-	92284974	92285067	92272551	92272665	92375248	92375373	109,56	13,8	59,58	0,1	192	99	1.88693e-06	0.000304805	0.812,0.783	1.0,0.968	-0.186
NR_046027	Gm20757	chr10	-	92284935	92285067	92272551	92272665	92375248	92375373	311158	13,8	169189	0,1	231	99	4.99103e-06	0.000691049	0.911,0.894	1.0,0.988	-0.091
NR_046027	Gm20757	chr10	-	92366958	92367088	92284935	92285067	92375248	92375373	18,11	114,57	2,1	62,58	229	99	2.07831e-05	0.00223466	0.064,0.077	0.014,0.007	0.06
NR_046027	Gm20757	chr10	-	92258687	92258804	92257141	92257304	92259033	92259093	2,1	99,71	14,13	112105	216	99	3.08858e-05	0.00288528	0.009,0.006	0.054,0.054	-0.046
NR_046027	Gm20757	chr10	-	92334198	92334296	92272551	92272665	92371724	92371885	2,0	7,3	5,4	2,0	197	99	5.24748e-05	0.00450412	0.126,0.0	0.557,1.0	-0.716
NR_046027	Gm20757	chr10	-	92258687	92258835	92257141	92257304	92259033	92259093	3,2	99,71	16,14	112105	247	99	9.34584e-05	0.00694548	0.012,0.011	0.054,0.051	-0.041
NR_046027	Gm20757	chr10	-	92284974	92285067	92272551	92272665	92371724	92371885	25,14	7,3	41,35	2,0	192	99	9.55023e-05	0.00704419	0.648,0.706	0.914,1.0	-0.28
NR_102314	D630024D03Rik	chr11	-	31803142	31803258	31802829	31802981	31823331	31823519	6,3	0,0	0,0	1,1	215	99	1.176e-09	5.471e-07	1.0,1.0	0.0,0.0	1
NR_104385	Dab1	chr4	+	104713621	104713811	104688382	104688442	104718209	104718272	6,8	1,0	2,4	2,3	289	99	0.000109089	0.0079219	0.673,1.0	0.255,0.314	0.552
NR_126538	Snrnp70	chr7	-	45381824	45383184	45380716	45380818	45383803	45383885	11321240	189218	15581211	116101	1459	99	4.3791e-09	1.61686e-06	0.289,0.278	0.477,0.449	-0.179
NR_131042	2010001A14Rik	chr11	-	57796311	57796370	57796025	57796173	57801233	57801467	7,6	0,0	1,0	3,2	158	99	2.35167e-10	1.24323e-07	1.0,1.0	0.173,0.0	0.913
NR_131042	2010001A14Rik	chr11	-	57796311	57796397	57796025	57796173	57801233	57801467	15,14	0,0	15,3	3,2	185	99	0.000113604	0.00808115	1.0,1.0	0.728,0.445	0.413
NR_131954	Zfp950	chr19	-	61120318	61120452	61118226	61118350	61127006	61127067	5,4	5,3	4,8	1,0	233	99	0.000154396	0.00983949	0.298,0.362	0.63,1.0	-0.485

## Sheet: E15vsP6
Transcript ID	Gene Symbol	Chromosome	Strand	Exon Start	Exon End	Upstream Exon Start	Upstream Exon End	Downstream Exon Start	Downstream Exon End	Inclusion counts E15	Skipping counts E15	Inclusion counts P6	Skipping counts P6	Inclusion Length	Skipping Length	p-value	FDR	Inclusion level E15	Inclusion level P6	Inclusion Level difference
NM_001001178	Ccdc148	chr2	-	59009081	59009185	59003981	59004064	59017515	59017637	0,1	1,2	3,1	0,0	203	99	1.01298e-06	0.000136442	0.0,0.196	1.0,1.0	-0.902
NM_001003908	Cltc	chr11	-	86701060	86701081	86697264	86697340	86702208	86702430	124,71	125115	120117	73,65	120	99	0.000138342	0.00703947	0.45,0.337	0.576,0.598	-0.193
NM_001004359	Gprasp1	chrX	+	135743441	135743522	135742691	135742978	135744498	135744575	20,20	9,7	15,24	2,0	180	99	0.000139679	0.00707605	0.55,0.611	0.805,1.0	-0.322
NM_001013414	Neurl4	chr11	+	69903653	69903719	69903007	69903452	69903864	69904163	25,28	0,1	16,9	4,7	165	99	2.76865e-06	0.000323451	1.0,0.944	0.706,0.435	0.401
NM_001013414	Neurl4	chr11	+	69903671	69903719	69903007	69903452	69903864	69904163	4,6	0,1	7,5	4,7	147	99	0.000163094	0.00801401	1.0,0.802	0.541,0.325	0.468
NM_001017959	Lamp2	chrX	-	38425362	38425426	38424266	38424431	38430917	38431040	111169	0,0	169147	13,12	163	99	2.63496e-08	6.63026e-06	1.0,1.0	0.888,0.882	0.115
NM_001024917	N4bp2	chr5	+	65788052	65788141	65786105	65786361	65790017	65791170	3,2	4,3	6,6	0,0	188	99	8.72895e-08	1.76881e-05	0.283,0.26	1.0,1.0	-0.729
NM_001025359	Klc1	chr12	+	111793648	111793699	111789324	111789486	111794336	111794899	63,85	3,0	42,41	8,11	150	99	5.951e-07	8.79136e-05	0.933,1.0	0.776,0.711	0.223
NM_001025360	Klc1	chr12	+	111795547	111795678	111789348	111789459	111806007	111806074	160130	5,9	118,81	1,0	230	99	0.000184267	0.00871764	0.932,0.861	0.981,1.0	-0.094
NM_001025612	Snx22	chr9	-	66067779	66067983	66067512	66067580	66068126	66068221	5,0	42,15	40,40	113124	303	99	0.00016633	0.00812072	0.037,0.0	0.104,0.095	-0.081
NM_001025614	Otud7b	chr3	+	96106896	96107030	96104526	96104819	96108710	96108768	1,3	1,0	0,1	2,2	233	99	0.000171267	0.00828777	0.298,1.0	0.0,0.175	0.561
NM_001025947	Dnm1l	chr16	-	16318444	16318477	16316601	16316778	16319451	16319508	52,30	3,10	57,64	2,0	132	99	0.000106968	0.0057632	0.929,0.692	0.955,1.0	-0.167
NM_001034891	Ermard	chr17	+	15059765	15059984	15059343	15059469	15061068	15061182	49,59	0,0	35,22	5,5	318	99	2.15061e-07	3.68412e-05	1.0,1.0	0.685,0.578	0.369
NM_001037761	Capzb	chr4	+	139288860	139288973	139287755	139287832	139291002	139291820	122,61	144210	131151	80,58	212	99	8.53799e-08	1.76881e-05	0.283,0.119	0.433,0.549	-0.29
NM_001037877	Tcf25	chr8	+	123402683	123402860	123400624	123400697	123403146	123404174	14,15	89,77	31,33	55,78	276	99	9.35022e-05	0.00522198	0.053,0.065	0.168,0.132	-0.091
NM_001039139	Camk2g	chr14	-	20745791	20745860	20744603	20744648	20755658	20755702	27,22	12,27	30,39	5,4	168	99	0.00010942	0.00587049	0.57,0.324	0.78,0.852	-0.369
NM_001039356	Hmga1	chr17	+	27556951	27557066	27556573	27556749	27559532	27559703	20,38	27,66	8,20	3,7	214	99	0.000177342	0.00853102	0.255,0.21	0.552,0.569	-0.328
NM_001039390	Pkig	chr2	+	163659149	163659235	163658385	163658492	163703485	163703555	15,27	47,68	3,4	41,57	185	99	7.75461e-06	0.000725758	0.146,0.175	0.038,0.036	0.123
NM_001042487	Dlgap4	chr2	+	156748331	156748420	156745834	156746196	156748943	156749356	47106	4,1	48,61	14,19	188	99	1.12362e-07	2.19902e-05	0.861,0.982	0.644,0.628	0.285
NM_001042487	Dlgap4	chr2	+	156748331	156748403	156745834	156746196	156748943	156749356	20,44	4,1	24,33	14,19	171	99	3.8533e-05	0.00261819	0.743,0.962	0.498,0.501	0.353
NM_001076789	Cbx5	chr15	-	103215021	103215121	103213071	103213254	103239732	103239816	30,27	52,99	15,23	14,12	199	99	0.000213206	0.00972507	0.223,0.119	0.348,0.488	-0.247
NM_001077694	Dysf	chr6	+	84157138	84157201	84152310	84152409	84179671	84179770	2,4	5,0	0,0	1,1	162	99	0.000140154	0.00708443	0.196,1.0	0.0,0.0	0.598
NM_001080748	Gtf2i	chr5	-	134279436	134279514	134274538	134274595	134282786	134282830	146228	2,2	186173	12,12	177	99	1.68927e-05	0.00137654	0.976,0.985	0.897,0.89	0.087
NM_001080748	Gtf2i	chr5	-	134272523	134272586	134266542	134266656	134274538	134274595	119141	21,40	111114	7,10	162	99	9.76609e-05	0.0054137	0.776,0.683	0.906,0.874	-0.16
NM_001081298	Adgrl2	chr3	-	148849765	148849804	148846848	148847032	148850835	148851021	5,6	19,70	23,25	13,22	138	99	3.66007e-10	1.56217e-07	0.159,0.058	0.559,0.449	-0.396
NM_001081298	Adgrl2	chr3	-	148821279	148821408	148818647	148818686	148822954	148823051	2,6	0,0	2,1	2,1	228	99	3.68869e-05	0.0025213	1.0,1.0	0.303,0.303	0.697
NM_001081340	Setd2	chr9	+	110577121	110577338	110573611	110574274	110590387	110590436	12,22	28,48	2,4	34,24	316	99	0.000214949	0.00978511	0.118,0.126	0.018,0.05	0.088
NM_001081344	Stxbp5	chr10	-	9784340	9784400	9778020	9778071	9789362	9789428	2,4	1,0	1,0	2,2	159	99	2.85458e-06	0.000331798	0.555,1.0	0.237,0.0	0.659
NM_001081378	Kidins220	chr12	+	25047893	25047926	25038323	25038550	25051094	25051226	1,0	12,15	11,8	8,5	132	99	4.96427e-09	1.47626e-06	0.059,0.0	0.508,0.545	-0.497
NM_001081378	Kidins220	chr12	+	25047893	25047926	25040455	25040569	25051094	25051226	1,0	9,7	10,11	4,9	132	99	3.09751e-07	5.10265e-05	0.077,0.0	0.652,0.478	-0.526
NM_001081378	Kidins220	chr12	+	25041245	25041302	25040455	25040569	25051094	25051226	2,1	9,7	11,16	4,9	156	99	1.80784e-05	0.00142744	0.124,0.083	0.636,0.53	-0.479
NM_001081445	Ncam1	chr9	-	49550539	49550569	49546157	49546308	49557095	49557238	5,11	27,62	0,0	30,31	129	99	1.11756e-05	0.000991858	0.124,0.12	0.0,0.0	0.122
NM_001081446	Iqck	chr7	+	118941584	118941776	118899808	118899886	118971434	118972652	3,2	0,0	1,1	1,1	291	99	9.34748e-05	0.00522198	1.0,1.0	0.254,0.254	0.746
NM_001081557	Camta1	chr4	-	151076576	151076597	151075091	151075285	151077863	151077935	1,8	2,4	1,2	0,0	120	99	1.46341e-05	0.0012141	0.292,0.623	1.0,1.0	-0.542
NM_001081658	Dytn	chr1	-	63658260	63658422	63647396	63647532	63658869	63659015	5,3	4,2	1,3	0,0	261	99	2.32998e-06	0.000279329	0.322,0.363	1.0,1.0	-0.657
NM_001083119	Ptpru	chr4	-	131794960	131794990	131793517	131793675	131797852	131797991	2,18	224159	0,1	203267	129	99	7.03517e-05	0.00407826	0.007,0.08	0.0,0.003	0.042
NM_001093752	Srsf11	chr3	-	158023242	158023359	158022840	158022950	158026724	158026858	14,20	62,68	24,24	33,23	216	99	4.50516e-05	0.002939	0.094,0.119	0.25,0.324	-0.181
NM_001098230	Pdp1	chr4	-	11965613	11965648	11958184	11962233	11966301	11966450	8,11	2,4	3,0	6,7	134	99	5.40571e-05	0.00341652	0.747,0.67	0.27,0.0	0.574
NM_001100415	Gm14430	chr2	-	175645285	175645387	175643925	175643980	175651004	175651131	1,0	10,7	11,3	7,10	201	99	0.000103479	0.00564155	0.047,0.0	0.436,0.129	-0.259
NM_001110309	Zfp426	chr9	-	20474910	20475075	20473027	20473108	20476395	20476478	9,7	0,0	11,6	2,3	264	99	1.75945e-05	0.00140866	1.0,1.0	0.673,0.429	0.449
NM_001110309	Zfp426	chr9	-	20474910	20475052	20473027	20473108	20476395	20476478	7,7	0,0	12,4	2,3	241	99	2.15554e-05	0.0016562	1.0,1.0	0.711,0.354	0.468
NM_001111111	Atg16l2	chr7	-	101294858	101294921	101293875	101293984	101296120	101296234	3,4	2,1	0,0	3,2	162	99	1.25768e-06	0.000162702	0.478,0.71	0.0,0.0	0.594
NM_001111274	Igf1	chr10	+	87915297	87915349	87913618	87913800	87930674	87937047	2,4	1,2	0,0	3,4	151	99	1.10106e-05	0.000981013	0.567,0.567	0.0,0.0	0.567
NM_001112705	Tlk2	chr11	+	105241568	105241661	105221185	105221353	105246773	105246884	30,42	0,2	35,34	9,11	192	99	3.89618e-06	0.00041919	1.0,0.915	0.667,0.614	0.317
NM_001113199	Naca	chr10	+	128039170	128045086	128036488	128036560	128046167	128046253	630359	19671685	12831333	12151235	6015	99	1.60987e-07	2.94903e-05	0.005,0.003	0.017,0.017	-0.013
NM_001113353	Synj2	chr17	+	6036356	6036505	6035410	6035559	6037383	6039390	1,0	1,1	2,1	0,0	248	99	0.000134745	0.00688704	0.285,0.0	1.0,1.0	-0.858
NM_001113374	Mocs2	chr13	+	114825210	114825265	114820801	114820946	114826157	114826281	4,1	0,0	1,3	9,7	154	99	1.5955e-08	4.19928e-06	1.0,1.0	0.067,0.216	0.859
NM_001113374	Mocs2	chr13	+	114825210	114825234	114820801	114820946	114826157	114826281	1,1	0,0	1,2	9,7	123	99	1.46592e-07	2.74349e-05	1.0,1.0	0.082,0.187	0.865
NM_001113374	Mocs2	chr13	+	114824571	114824690	114820801	114820946	114826157	114826281	56,36	0,0	102118	9,7	218	99	3.30667e-05	0.00230866	1.0,1.0	0.837,0.884	0.139
NM_001113374	Mocs2	chr13	+	114824571	114824694	114820801	114820946	114826157	114826281	64,44	0,0	116134	9,7	222	99	3.80687e-05	0.00259434	1.0,1.0	0.852,0.895	0.127
NM_001113383	Gls	chr1	-	52204345	52204516	52199854	52199887	52207300	52207359	47,32	85,44	98138	89,85	270	99	0.000156465	0.00772141	0.169,0.211	0.288,0.373	-0.141
NM_001113424	Amn1	chr6	-	149183393	149183538	149170832	149171050	149188605	149188712	66,40	0,2	25,21	6,4	244	99	2.93886e-05	0.00209638	1.0,0.89	0.628,0.681	0.29
NM_001115153	Uspl1	chr5	+	149187707	149187876	149184559	149184806	149188344	149188473	24,32	45,37	4,5	34,35	268	99	2.07083e-06	0.000253572	0.165,0.242	0.042,0.05	0.158
NM_001115153	Uspl1	chr5	+	149187707	149187834	149184559	149184806	149188344	149188473	12,19	45,37	2,3	34,35	226	99	6.65187e-05	0.00392563	0.105,0.184	0.025,0.036	0.114
NM_001123037	Eif4a2	chr16	+	23112350	23112461	23111816	23111896	23113166	23114132	288277	146161	180197	188174	210	99	6.23193e-05	0.00376514	0.482,0.448	0.311,0.348	0.135
NM_001123037	Eif4a2	chr16	+	23112350	23112453	23111816	23111896	23113166	23114132	172166	146161	100126	188174	202	99	0.000179874	0.00860971	0.366,0.336	0.207,0.262	0.116
NM_001123037	Eif4a2	chr16	+	23112350	23112457	23111816	23111896	23113166	23114132	212208	146161	129158	188174	206	99	0.000198244	0.00917047	0.411,0.383	0.248,0.304	0.121
NM_001130170	Zfp207	chr11	+	80393083	80393176	80391834	80391992	80394285	80394531	129136	104131	97118	38,35	192	99	3.63352e-07	5.88142e-05	0.39,0.349	0.568,0.635	-0.232
NM_001141948	Nmi	chr2	-	51972587	51972627	51960570	51960660	51972908	51973208	0,0	2,4	4,3	0,2	139	99	1.2708e-07	2.44528e-05	0.0,0.0	1.0,0.517	-0.758
NM_001142322	Myo9b	chr8	+	71338906	71339020	71336875	71336965	71340759	71340799	8,5	1,4	15,17	0,0	213	99	4.07661e-05	0.00272146	0.788,0.367	1.0,1.0	-0.422
NM_001145937	Tenm3	chr8	-	48287132	48287153	48278957	48279190	48287790	48288040	3,15	28,54	1,0	36,39	120	99	6.54748e-06	0.000632608	0.081,0.186	0.022,0.0	0.123
NM_001145937	Tenm3	chr8	-	48311674	48311692	48310622	48310769	48313237	48313264	1,4	1,3	0,0	2,8	117	99	4.05781e-05	0.00271683	0.458,0.53	0.0,0.0	0.494
NM_001145937	Tenm3	chr8	-	48646257	48646430	48417007	48417245	48674409	48674690	12,44	3,5	5,7	0,0	272	99	4.89478e-05	0.00313075	0.593,0.762	1.0,1.0	-0.323
NM_001146031	Nrcam	chr12	+	44535056	44535074	44532457	44532659	44537250	44537356	203,83	11,25	209227	0,3	117	99	8.63057e-10	3.16565e-07	0.94,0.737	1.0,0.985	-0.154
NM_001146031	Nrcam	chr12	+	44535061	44535074	44532457	44532659	44537250	44537356	13,6	11,25	16,24	0,3	112	99	1.4807e-07	2.74349e-05	0.511,0.175	1.0,0.876	-0.595
NM_001146031	Nrcam	chr12	+	44566839	44566869	44566287	44566412	44568543	44568645	13,26	218144	6,7	250269	129	99	3.10374e-06	0.000356608	0.044,0.122	0.018,0.02	0.064
NM_001146121	Psap	chr10	+	60297536	60297545	60295945	60296002	60299097	60299229	34,15	177274	3,2	187194	108	99	1.18896e-08	3.20292e-06	0.15,0.048	0.014,0.009	0.088
NM_001146287	Cables1	chr18	+	11905924	11906002	11888736	11888829	11923359	11923456	2,3	0,0	3,0	4,2	177	99	6.46687e-09	1.82813e-06	1.0,1.0	0.296,0.0	0.852
NM_001159620	Pigp	chr16	-	94365354	94365473	94358762	94359174	94370088	94370330	17,12	5,1	16,14	0,0	218	99	4.68179e-05	0.00301982	0.607,0.845	1.0,1.0	-0.274
NM_001159634	Prrc2b	chr2	+	32229262	32229344	32226944	32227036	32230610	32234537	36,66	12,31	41,41	2,5	181	99	3.87454e-05	0.00262483	0.621,0.538	0.918,0.818	-0.288
NM_001160236	Fam168b	chr1	-	34824019	34824055	34819866	34820009	34828766	34828847	1,3	41,71	15,10	16,17	135	99	7.65159e-11	4.1074e-08	0.018,0.03	0.407,0.301	-0.33
NM_001160317	Nfasc	chr1	-	132637863	132637881	132636985	132637091	132642677	132642858	2,14	0,1	0,0	2,2	117	99	2.16398e-10	1.03231e-07	1.0,0.922	0.0,0.0	0.961
NM_001161369	Ss18	chr18	-	14637391	14637484	14636495	14636618	14640256	14640361	24,15	42,58	25,40	16,24	192	99	2.15593e-06	0.000261198	0.228,0.118	0.446,0.462	-0.281
NM_001161369	Ss18	chr18	-	14637391	14637484	14636495	14636618	14640955	14641123	14,10	4,8	12,20	1,0	192	99	1.32671e-05	0.00112933	0.643,0.392	0.861,1.0	-0.413
NM_001161817	Myo1b	chr1	-	51768649	51768736	51766821	51766908	51769003	51769090	271217	43,31	151150	58,70	186	99	4.02251e-08	9.59453e-06	0.77,0.788	0.581,0.533	0.222
NM_001163394	Evl	chr12	+	108683347	108683410	108683165	108683261	108686049	108686116	63113	29,70	54,69	9,5	162	99	2.15118e-07	3.68412e-05	0.57,0.497	0.786,0.894	-0.307
NM_001163447	Mapk8ip3	chr17	-	24920471	24920495	24917994	24918136	24923815	24923907	2,10	3,1	0,0	3,3	123	99	5.57431e-07	8.39741e-05	0.349,0.889	0.0,0.0	0.619
NM_001163448	Mapk8ip3	chr17	-	24920471	24920495	24918087	24918139	24923815	24923907	15,26	13,13	2,1	13,15	123	99	1.34103e-07	2.55891e-05	0.482,0.617	0.11,0.051	0.469
NM_001164076	Tgif1	chr17	-	70849183	70849326	70846171	70846398	70849646	70849790	0,4	1,3	1,3	0,0	242	99	5.50718e-06	0.000548276	0.0,0.353	1.0,1.0	-0.824
NM_001164117	Serpinb6a	chr13	-	33935568	33935794	33931471	33931646	33935921	33936083	0,1	16,28	5,13	31,32	325	99	9.66425e-05	0.00538424	0.0,0.011	0.047,0.11	-0.073
NM_001164581	Zfp961	chr8	+	71965793	71965920	71951065	71951160	71967898	71970333	9,12	0,1	3,1	1,3	226	99	6.88051e-05	0.0040177	1.0,0.84	0.568,0.127	0.573
NM_001164621	Rnf14	chr18	+	38298308	38298395	38297499	38297575	38299753	38299926	11,17	4,2	10,15	0,0	186	99	5.60184e-05	0.00347333	0.594,0.819	1.0,1.0	-0.294
NM_001164798	Slc38a10	chr11	-	120147720	120147838	120141599	120141645	120150979	120151351	61,72	4,6	78,75	0,1	217	99	0.00018347	0.00871764	0.874,0.846	1.0,0.972	-0.126
NM_001166416	Med23	chr10	+	24883203	24883221	24882553	24882649	24888399	24888600	8,5	6,11	3,4	0,1	117	99	0.000187432	0.00883091	0.53,0.278	1.0,0.772	-0.482
NM_001166654	Cdkl3	chr11	+	52035946	52036020	52033513	52033611	52040560	52040620	1,4	0,0	0,0	1,1	173	99	4.88314e-09	1.47124e-06	1.0,1.0	0.0,0.0	1
NM_001167775	Rbm10	chrX	+	20641182	20641256	20639432	20639502	20642743	20642830	45,78	7,8	25,32	0,0	173	99	1.88693e-05	0.00148478	0.786,0.848	1.0,1.0	-0.183
NM_001168225	Morf4l2	chrX	-	136735545	136735622	136732947	136734501	136739804	136739894	611647	2,11	427343	34,41	176	99	0	0	0.994,0.971	0.876,0.825	0.132
NM_001170984	Hnrnpc	chr14	-	52098315	52098544	52098014	52098040	52103888	52104028	50,59	385470	37,58	129161	328	99	6.74655e-07	9.81207e-05	0.038,0.037	0.08,0.098	-0.051
NM_001170984	Hnrnpc	chr14	-	52098014	52098040	52084114	52084391	52103888	52104028	432514	243195	142169	148146	125	99	6.73725e-06	0.000645479	0.585,0.676	0.432,0.478	0.176
NM_001170984	Hnrnpc	chr14	-	52098380	52098544	52098014	52098040	52103888	52104028	32,50	385470	28,39	129161	263	99	2.83152e-05	0.00203248	0.03,0.039	0.076,0.084	-0.045
NM_001172070	Senp8	chr9	-	59739939	59740051	59734258	59737868	59750577	59750649	2,0	8,9	5,8	4,4	211	99	3.23536e-05	0.00227302	0.105,0.0	0.37,0.484	-0.374
NM_001177633	Fam149b	chr14	+	20359754	20359916	20358023	20358140	20363262	20363450	37,50	2,9	52,50	1,0	261	99	5.62396e-05	0.00347333	0.875,0.678	0.952,1.0	-0.2
NM_001177667	Sptan1	chr2	+	30014157	30014172	30013675	30013838	30015588	30015720	516305	30,59	633719	29,26	114	99	1.34166e-05	0.00113782	0.937,0.818	0.95,0.96	-0.078
NM_001177798	Taf6l	chr19	-	8785632	8785827	8785121	8785178	8786267	8786417	7,1	0,0	0,0	1,2	294	99	5.60757e-10	2.25267e-07	1.0,1.0	0.0,0.0	1
NM_001177799	Capn3	chr2	+	120486332	120486476	120485180	120485349	120488073	120488157	168,68	31381851	58,70	485509	243	99	7.91139e-11	4.11716e-08	0.021,0.015	0.046,0.053	-0.032
NM_001177883	Elavl2	chr4	-	91254140	91254179	91250766	91253567	91260760	91260986	1,6	2,6	1,1	0,0	138	99	2.58416e-07	4.31912e-05	0.264,0.418	1.0,1.0	-0.659
NM_001177962	Gpm6b	chrX	+	166385390	166385481	166383934	166384000	166386951	166389033	19,13	27,38	65,65	45,40	190	99	6.61891e-05	0.00391627	0.268,0.151	0.429,0.458	-0.234
NM_001190371	Ankrd29	chr18	-	12290716	12290815	12282302	12282401	12305610	12305720	0,2	4,8	2,1	0,0	198	99	8.61697e-10	3.16565e-07	0.0,0.111	1.0,1.0	-0.945
NM_001190483	Pcsk5	chr19	-	17617650	17617754	17595660	17595778	17642492	17642593	7,12	5,2	19,18	0,1	203	99	0.000129372	0.00673262	0.406,0.745	1.0,0.898	-0.374
NM_001198565	Sulf1	chr1	+	12850759	12850793	12848330	12848454	12858811	12860372	47,41	9,16	73,74	1,0	133	99	2.37561e-10	1.11013e-07	0.795,0.656	0.982,1.0	-0.265
NM_001198570	Abi2	chr1	+	60438941	60438959	60437055	60437232	60443984	60444082	7,11	36,26	2,1	44,45	117	99	2.02479e-05	0.00157405	0.141,0.264	0.037,0.018	0.175
NM_001198824	App	chr16	-	85043575	85043743	85030231	85030365	85056323	85056521	290279	89130	576548	93,78	267	99	2.01578e-07	3.55056e-05	0.547,0.443	0.697,0.723	-0.215
NM_001199204	Spag9	chr11	+	94113262	94113301	94112032	94112146	94114172	94114349	26,29	46,56	57,54	43,36	138	99	5.6276e-05	0.00347333	0.289,0.271	0.487,0.518	-0.222
NM_001199265	Epb41l2	chr10	+	25501577	25501631	25495444	25495591	25501823	25502387	6,6	2,9	1,0	8,10	153	99	1.73033e-05	0.00140004	0.66,0.301	0.075,0.0	0.443
NM_001242349	Ano1	chr7	-	144619474	144619486	144618848	144618920	144621667	144621750	2,0	10,22	4,6	1,3	111	99	2.12012e-07	3.68412e-05	0.151,0.0	0.781,0.641	-0.636
NM_001252201	Map4k4	chr1	+	40003756	40003987	40000530	40000749	40004806	40004913	97154	12,27	75,93	50,56	330	99	8.70976e-10	3.16565e-07	0.708,0.631	0.31,0.333	0.348
NM_001252201	Map4k4	chr1	+	40003762	40003987	40000530	40000749	40004806	40004913	80132	12,27	66,78	50,56	324	99	1.8431e-09	6.11641e-07	0.671,0.599	0.287,0.299	0.342
NM_001252201	Map4k4	chr1	+	40001429	40001594	40000530	40000749	40004806	40004913	22,45	12,27	38,26	50,56	264	99	0.000138957	0.00705507	0.407,0.385	0.222,0.148	0.211
NM_001252413	Rpain	chr11	+	70974068	70974132	70973014	70973075	70977657	70977933	0,1	2,3	4,1	1,0	163	99	3.16081e-06	0.000358298	0.0,0.168	0.708,1.0	-0.77
NM_001252448	Strada	chr11	-	106184561	106184619	106173678	106173781	106187100	106187180	3,3	10,11	4,5	0,0	157	99	2.41966e-09	7.80359e-07	0.159,0.147	1.0,1.0	-0.847
NM_001253893	Dnm2	chr9	+	21478898	21479037	21478280	21478348	21480406	21480545	2,1	22,25	11,18	21,25	238	99	1.21075e-06	0.000157522	0.036,0.016	0.179,0.23	-0.179
NM_001253893	Dnm2	chr9	+	21490657	21490669	21489742	21489794	21494503	21494617	25,21	16,10	37,37	6,2	111	99	6.01203e-05	0.00369071	0.582,0.652	0.846,0.943	-0.277
NM_001270475	Mical3	chr6	-	120946552	120946603	120935173	120935273	120951300	120951394	1,0	10,9	2,6	2,2	150	99	5.552e-06	0.000550345	0.062,0.0	0.398,0.664	-0.5
NM_001271432	Cd82	chr2	-	93443368	93443444	93437387	93437470	93462329	93462502	23,25	5,8	14,33	1,0	175	99	1.80335e-05	0.00142744	0.722,0.639	0.888,1.0	-0.263
NM_001271599	Sort1	chr3	+	108355471	108355570	108354132	108354241	108356230	108356337	13,52	15,18	9,9	37,36	198	99	2.37926e-05	0.00175854	0.302,0.591	0.108,0.111	0.337
NM_001278569	Cryaa	chr17	+	31678299	31678535	31677930	31678189	31679468	31679676	644379	0,0	725906	25,25	335	99	3.81145e-11	2.2967e-08	1.0,1.0	0.896,0.915	0.095
NM_001282042	Sh3glb1	chr3	-	144699853	144699877	144697377	144697467	144705512	144705605	3,20	58,60	0,0	90,74	123	99	4.21963e-08	9.96095e-06	0.04,0.212	0.0,0.0	0.126
NM_001284229	Nasp	chr4	-	116610402	116610630	116605683	116605763	116611971	116612081	319596	25,29	81,77	36,49	327	99	0	0	0.794,0.862	0.405,0.322	0.465
NM_001284229	Nasp	chr4	-	116610408	116610630	116605683	116605763	116611971	116612081	192365	25,29	50,41	36,49	321	99	0	0	0.703,0.795	0.3,0.205	0.496
NM_001285489	Nap1l4	chr7	-	143518844	143518885	143513578	143514637	143520383	143520440	294222	664460	243189	12571267	140	99	1.55431e-15	2.22442e-12	0.238,0.254	0.12,0.095	0.139
NM_001285489	Nap1l4	chr7	-	143518849	143518885	143513578	143514637	143520383	143520440	949661	664460	767729	12571267	135	99	3.55271e-15	4.7853e-12	0.512,0.513	0.309,0.297	0.209
NM_001286362	Tcf25	chr8	+	123401075	123401189	123400624	123400697	123403149	123404174	24,20	61102	46,41	49,42	213	99	2.48462e-07	4.1833e-05	0.155,0.084	0.304,0.312	-0.189
NM_001286362	Tcf25	chr8	+	123401057	123401189	123400624	123400697	123403149	123404174	8,12	61102	19,34	49,42	231	99	6.30643e-07	9.25671e-05	0.053,0.048	0.142,0.258	-0.15
NM_001286784	Magi1	chr6	-	93680788	93680877	93675452	93679002	93682951	93683090	3,3	7,28	9,11	5,7	188	99	1.70817e-05	0.00138701	0.184,0.053	0.487,0.453	-0.351
NM_001289496	Egflam	chr15	-	7224644	7224668	7222747	7222826	7231587	7231768	0,1	1,2	4,3	0,1	123	99	8.1575e-06	0.000750162	0.0,0.287	1.0,0.707	-0.71
NM_001289577	Chfr	chr5	+	110140353	110140453	110136050	110136194	110143550	110143660	69,70	0,0	46,58	9,17	199	99	1.43187e-11	1.05764e-08	1.0,1.0	0.718,0.629	0.327
NM_001289577	Chfr	chr5	+	110140375	110140453	110136050	110136194	110143550	110143660	41,31	0,0	24,40	9,17	177	99	5.1583e-11	3.02858e-08	1.0,1.0	0.599,0.568	0.417
NM_001289607	Brd8	chr18	-	34606419	34606466	34605571	34605688	34606674	34606768	92143	10,15	99,84	1,2	146	99	2.77313e-05	0.00200947	0.862,0.866	0.985,0.966	-0.112
NM_001290806	Kif3a	chr11	+	53590716	53590725	53586840	53586930	53593394	53593530	4,3	3,0	0,0	3,2	108	99	1.64329e-07	2.96283e-05	0.55,1.0	0.0,0.0	0.775
NM_001291129	Nnat	chr2	+	157561212	157561288	157560447	157560535	157561541	157562525	10,13	5,2	3,3	0,0	175	99	2.19464e-05	0.001664	0.531,0.786	1.0,1.0	-0.341
NM_001291229	Clip1	chr5	-	123581591	123581597	123579999	123580124	123582719	123582769	0,12	4,17	0,0	5,4	105	99	0.000211231	0.00965422	0.0,0.4	0.0,0.0	0.2
NM_001291445	Pacs2	chr12	+	113044965	113045067	113044225	113044313	113045477	113045567	0,1	39,36	10,6	31,38	201	99	1.36408e-05	0.00115257	0.0,0.013	0.137,0.072	-0.098
NM_001293667	Atp11a	chr8	+	12863758	12863862	12861639	12861724	12864919	12868728	8,11	5,5	17,16	0,0	203	99	8.72775e-08	1.76881e-05	0.438,0.518	1.0,1.0	-0.522
NM_001294279	Zfp827	chr8	+	79188148	79188181	79186175	79186353	79189666	79193766	4,4	6,7	6,10	0,2	132	99	4.13041e-05	0.00274139	0.333,0.3	1.0,0.789	-0.578
NM_001301343	Hnrnpk	chr13	-	58397752	58397796	58396826	58396899	58399155	58399212	11021327	16,8	664710	27,37	143	99	2.73748e-10	1.25365e-07	0.979,0.991	0.945,0.93	0.047
NM_001301710	Mpdu1	chr11	-	69657935	69658056	69657724	69657843	69658565	69658698	64,84	9,13	53,44	0,0	220	99	8.72084e-08	1.76881e-05	0.762,0.744	1.0,1.0	-0.247
NM_001301710	Mpdu1	chr11	-	69657935	69658021	69657724	69657843	69658565	69658698	120147	9,13	101,83	0,0	185	99	3.76243e-07	6.02463e-05	0.877,0.858	1.0,1.0	-0.133
NM_001305158	Pecam1	chr11	-	106662001	106662024	106654212	106655162	106671741	106671798	4,13	7,4	0,0	2,1	122	99	5.22358e-06	0.000526914	0.317,0.725	0.0,0.0	0.521
NM_001305158	Pecam1	chr11	-	106671741	106671798	106662001	106662024	106679548	106679611	8,23	3,4	1,1	0,0	156	99	0.000131627	0.00679258	0.629,0.785	1.0,1.0	-0.293
NM_001305158	Pecam1	chr11	-	106662001	106662024	106654212	106655162	106679548	106679611	5,9	10,22	0,0	1,4	122	99	0.000135981	0.00693474	0.289,0.249	0.0,0.0	0.269
NM_001305982	Coasy	chr11	+	101082998	101083105	101082564	101082690	101084315	101084530	37,36	3,5	39,35	0,0	206	99	5.51252e-05	0.00344879	0.856,0.776	1.0,1.0	-0.184
NM_001308299	Ggta1	chr2	-	35416471	35416507	35413325	35413427	35422179	35422268	1,1	3,5	4,6	1,0	135	99	7.50552e-07	0.000105436	0.196,0.128	0.746,1.0	-0.711
NM_001310144	Pax6	chr2	+	105684750	105684792	105683827	105683958	105684886	105685102	56103	184319	69,90	121,69	141	99	0.000171294	0.00828777	0.176,0.185	0.286,0.478	-0.202
NM_001310634	Map2	chr1	+	66431526	66431619	66425196	66425528	66433513	66433595	11,5	9,27	17,22	4,3	192	99	1.01807e-05	0.000914184	0.387,0.087	0.687,0.791	-0.502
NM_001310719	Cnksr2	chrX	-	157919745	157919892	157910116	157910250	157934639	157934708	1,8	1,3	1,1	0,0	246	99	0.000127927	0.00668785	0.287,0.518	1.0,1.0	-0.598
NM_001312884	Cryba4	chr5	-	112251742	112251858	112251018	112251137	112252491	112252518	27,18	49,47	35,51	4,3	215	99	0	0	0.202,0.15	0.801,0.887	-0.668
NM_001312884	Cryba4	chr5	-	112251747	112251858	112251018	112251137	112252491	112252518	26,16	49,47	32,40	4,3	210	99	0	0	0.2,0.138	0.79,0.863	-0.657
NM_001312884	Cryba4	chr5	-	112251604	112251797	112251018	112251137	112252491	112252518	244120	49,47	312446	4,3	292	99	0	0	0.628,0.464	0.964,0.981	-0.426
NM_001312884	Cryba4	chr5	-	112251750	112251858	112251018	112251137	112252491	112252518	18,8	49,47	29,34	4,3	207	99	0	0	0.149,0.075	0.776,0.844	-0.698
NM_001312884	Cryba4	chr5	-	112251742	112251797	112251018	112251137	112252491	112252518	23,14	49,47	13,24	4,3	154	99	1.52422e-09	5.20919e-07	0.232,0.161	0.676,0.837	-0.56
NM_001312884	Cryba4	chr5	-	112251821	112251858	112251018	112251137	112252491	112252518	2,1	49,47	7,4	4,3	136	99	2.94608e-09	9.24102e-07	0.029,0.015	0.56,0.493	-0.504
NM_001312884	Cryba4	chr5	-	112251750	112251797	112251018	112251137	112252491	112252518	19,10	49,47	11,14	4,3	146	99	3.44765e-08	8.39833e-06	0.208,0.126	0.651,0.76	-0.538
NM_001312884	Cryba4	chr5	-	112251747	112251797	112251018	112251137	112252491	112252518	23,12	49,47	11,19	4,3	149	99	5.02571e-08	1.15079e-05	0.238,0.145	0.646,0.808	-0.536
NM_001312893	Crybb1	chr5	+	112259316	112259332	112257378	112257557	112263510	112263641	0,0	18,11	2,28	5,10	115	99	1.09329e-07	2.17688e-05	0.0,0.0	0.256,0.707	-0.481
NM_001312893	Crybb1	chr5	+	112259274	112259332	112257378	112257557	112263510	112263643	0,0	18,11	1,30	5,10	157	99	5.5768e-06	0.00055042	0.0,0.0	0.112,0.654	-0.383
NM_001312893	Crybb1	chr5	+	112259256	112259346	112255819	112255847	112263510	112263643	0,0	3,1	4,8	5,3	189	99	1.01761e-05	0.000914184	0.0,0.0	0.295,0.583	-0.439
NM_001312893	Crybb1	chr5	+	112259274	112259374	112257550	112257557	112263510	112263643	310167	18,11	474446	5,10	199	99	5.11442e-05	0.00325305	0.895,0.883	0.979,0.957	-0.079
NM_001313933	Cryba1	chr11	-	77719433	77719530	77718613	77718902	77722608	77722727	1260940	59,0	13951448	0,0	196	99	2.28806e-12	2.09568e-09	0.915,1.0	1.0,1.0	-0.042
NM_001313933	Cryba1	chr11	-	77720888	77720990	77718613	77718902	77722608	77722727	847749	59,0	864876	0,0	201	99	2.58091e-11	1.73817e-08	0.876,1.0	1.0,1.0	-0.062
NM_001313933	Cryba1	chr11	-	77719433	77719520	77718613	77718902	77720888	77721030	4,2	33,34	50,13	32,22	186	99	3.86606e-08	9.31843e-06	0.061,0.03	0.454,0.239	-0.301
NM_001313933	Cryba1	chr11	-	77722621	77722741	77720888	77721030	77723549	77723626	1254911	26,14	15201543	6,8	219	99	3.86226e-06	0.000419138	0.956,0.967	0.991,0.989	-0.028
NM_001313933	Cryba1	chr11	-	77722621	77722747	77720888	77721030	77723549	77723626	1278930	26,14	15411572	6,8	225	99	3.96659e-06	0.000422451	0.956,0.967	0.991,0.989	-0.028
NM_001313933	Cryba1	chr11	-	77722621	77722736	77720888	77721030	77723549	77723787	1228903	26,14	14851507	6,8	214	99	4.35706e-06	0.000457651	0.956,0.968	0.991,0.989	-0.028
NM_001313933	Cryba1	chr11	-	77720083	77720231	77719433	77719530	77722608	77722727	280170	1257938	424554	14101445	247	99	1.16559e-05	0.00102259	0.082,0.068	0.108,0.133	-0.045
NM_001313933	Cryba1	chr11	-	77722696	77722747	77720888	77721030	77723549	77723613	0,0	26,14	1,6	6,8	150	99	4.35329e-05	0.00286441	0.0,0.0	0.099,0.331	-0.215
NM_001313933	Cryba1	chr11	-	77722617	77722747	77720888	77721030	77723549	77723626	19861499	26,14	23792438	6,8	229	99	5.33099e-05	0.00338141	0.971,0.979	0.994,0.992	-0.018
NM_001313933	Cryba1	chr11	-	77722617	77722741	77720888	77721030	77723549	77723626	19621480	26,14	23582409	6,8	223	99	6.04445e-05	0.00370069	0.971,0.979	0.994,0.993	-0.019
NM_001313933	Cryba1	chr11	-	77722617	77722736	77720888	77721030	77723549	77723787	19361472	26,14	23232373	6,8	218	99	7.0711e-05	0.00408874	0.971,0.979	0.994,0.993	-0.019
NM_001317218	Myl6	chr10	-	128491719	128491764	128490858	128491033	128492058	128492109	598581	138187	595645	65,45	144	99	1.36557e-13	1.56345e-10	0.749,0.681	0.863,0.908	-0.17
NM_001319147	Prss36	chr7	-	127934138	127934280	127933370	127933492	127934389	127934627	4,6	1,3	1,1	0,0	241	99	0.000184007	0.00871764	0.622,0.451	1.0,1.0	-0.464
NM_001327938	Ank2	chr3	-	126941609	126947807	126940071	126940146	126950734	126950756	4631181	197145	346407	223211	6297	99	3.74245e-11	2.2967e-08	0.036,0.114	0.024,0.029	0.048
NM_001331083	Add1	chr5	+	34629138	34629172	34628416	34628513	34630469	34632308	17,29	48109	30,45	41,35	133	99	2.17801e-05	0.00165688	0.209,0.165	0.353,0.489	-0.234
NM_001331222	Luc7l2	chr6	+	38554979	38555063	38551333	38551908	38570509	38570604	3,3	34,36	12,14	26,26	183	99	2.80984e-05	0.00202964	0.046,0.043	0.2,0.226	-0.169
NM_001347077	Agfg1	chr1	+	82891459	82891507	82886374	82886467	82893423	82893582	26,25	54,60	50,49	47,41	147	99	0.000106471	0.00574996	0.245,0.219	0.417,0.446	-0.2
NM_001347216	Pcbp3	chr10	-	76822729	76822823	76800759	76800914	76825859	76825992	4,2	11,27	13,13	10,3	193	99	7.94262e-06	0.000737399	0.157,0.037	0.4,0.69	-0.448
NM_001347378	Atat1	chr17	-	35898256	35898318	35897595	35897915	35898387	35898467	5,7	2,3	1,7	0,0	161	99	0.000142012	0.00712939	0.606,0.589	1.0,1.0	-0.403
NM_001347459	Ablim1	chr19	-	57077413	57077497	57068859	57068937	57079812	57079871	0,0	48,27	20,10	28,37	183	99	6.1986e-10	2.40569e-07	0.0,0.0	0.279,0.128	-0.204
NM_001347473	Zmynd11	chr13	-	9710281	9710307	9698627	9698705	9720772	9720932	8,11	34,31	5,0	60,43	125	99	6.2032e-05	0.0037577	0.157,0.219	0.062,0.0	0.157
NM_001347629	Eef1akmt2	chr7	-	132837099	132837207	132827456	132827882	132850590	132850709	27,21	2,4	11,26	0,0	207	99	0.000181897	0.00867725	0.866,0.715	1.0,1.0	-0.21
NM_001355101	Zbtb18	chr1	+	177443984	177444092	177443223	177443341	177447088	177450764	1,2	1,5	1,1	0,0	207	99	3.75951e-09	1.16331e-06	0.324,0.161	1.0,1.0	-0.758
NM_001355101	Zbtb18	chr1	+	177443223	177443341	177442350	177442595	177444738	177444822	2,4	1,0	0,0	1,1	217	99	1.24267e-07	2.41142e-05	0.477,1.0	0.0,0.0	0.738
NM_001355101	Zbtb18	chr1	+	177444738	177444822	177443223	177443341	177447088	177450764	6,7	1,5	2,3	0,0	183	99	1.43637e-05	0.0012032	0.764,0.431	1.0,1.0	-0.402
NM_001355101	Zbtb18	chr1	+	177443223	177443341	177442350	177442595	177447088	177450764	3,8	8,15	0,0	3,5	217	99	0.00019292	0.00897862	0.146,0.196	0.0,0.0	0.171
NM_001355220	Eno2	chr6	-	124768097	124768337	124767700	124767796	124769436	124769673	1,10	1,3	10,8	0,0	339	99	6.87735e-05	0.0040177	0.226,0.493	1.0,1.0	-0.641
NM_001355368	Fubp1	chr3	+	152214824	152214887	152213976	152214067	152215591	152215630	41,38	199238	51,49	92,94	162	99	5.22669e-08	1.18496e-05	0.112,0.089	0.253,0.242	-0.147
NM_007563	Bpgm	chr6	+	34487289	34487332	34476355	34476422	34487534	34487682	86,61	4,9	105114	0,0	142	99	3.67516e-06	0.000403281	0.937,0.825	1.0,1.0	-0.119
NM_007589	Calm2	chr17	-	87442695	87442832	87435790	87435934	87446792	87446935	112139	19,9	53,40	0,1	236	99	1.7473e-05	0.00140385	0.712,0.866	1.0,0.944	-0.183
NM_007776	Crygd	chr1	-	65062291	65062431	65061837	65062182	65063058	65063301	374174	100578025	1002893	1735518039	239	99	6.96843e-08	1.54916e-05	0.015,0.009	0.023,0.02	-0.009
NM_007776	Crygd	chr1	-	65062295	65062431	65061837	65062182	65063058	65063301	341163	100578025	859823	1735518039	235	99	9.0923e-07	0.000123926	0.014,0.008	0.02,0.019	-0.009
NM_007776	Crygd	chr1	-	65062297	65062431	65061837	65062182	65063058	65063301	330158	100578025	845795	1735518039	233	99	1.05799e-06	0.000140848	0.014,0.008	0.02,0.018	-0.008
NM_007776	Crygd	chr1	-	65062291	65062491	65061837	65062182	65063058	65063301	554268	100578025	12701161	1735518039	299	99	3.55644e-05	0.00246029	0.018,0.011	0.024,0.021	-0.008
NM_007776	Crygd	chr1	-	65062297	65062491	65061837	65062182	65063058	65063301	510252	100578025	11131063	1735518039	293	99	0.000168587	0.00821341	0.017,0.01	0.021,0.02	-0.007
NM_007776	Crygd	chr1	-	65062295	65062491	65061837	65062182	65063058	65063301	521257	100578025	11271091	1735518039	295	99	0.000171561	0.00828777	0.017,0.011	0.021,0.02	-0.007
NM_007777	Cryge	chr1	-	65049878	65050098	65048556	65048896	65050769	65051012	310111	51613717	663611	63225432	319	99	2.29816e-14	2.92352e-11	0.018,0.009	0.032,0.034	-0.02
NM_007803	Cttn	chr7	-	144450977	144451088	144449559	144449615	144452026	144452137	24,53	111100	7,8	105139	210	99	1.80913e-09	6.09199e-07	0.093,0.2	0.03,0.026	0.119
NM_007864	Dlg4	chr11	+	70026922	70027161	70018604	70018949	70030398	70030452	12,21	4,5	10,10	0,0	338	99	1.72764e-06	0.000217268	0.468,0.552	1.0,1.0	-0.49
NM_007864	Dlg4	chr11	+	70026922	70027087	70018604	70018949	70030398	70030452	12,20	4,5	9,10	0,0	264	99	5.26523e-06	0.000528786	0.529,0.6	1.0,1.0	-0.435
NM_007864	Dlg4	chr11	+	70026922	70026988	70018604	70018949	70030398	70030452	25,46	4,5	27,21	0,0	165	99	8.83586e-05	0.00498334	0.789,0.847	1.0,1.0	-0.182
NM_007868	Dmd	chrX	+	84526909	84526945	84474133	84474366	84531873	84531991	0,0	4,1	2,2	1,0	135	99	1.12214e-06	0.000147672	0.0,0.0	0.595,1.0	-0.797
NM_007868	Dmd	chrX	+	85197503	85197535	85190609	85190702	85202470	85205050	11,16	19,18	32,36	8,9	131	99	3.4144e-06	0.000377696	0.304,0.402	0.751,0.751	-0.398
NM_008298	Dnaja1	chr4	+	40723001	40723136	40722467	40722633	40723702	40723844	31,22	642470	36,37	342355	234	99	0.000194538	0.00903558	0.02,0.019	0.043,0.042	-0.023
NM_008305	Hspg2	chr4	+	137524935	137525142	137522458	137522650	137526337	137526421	6,1	0,0	12,22	5,2	306	99	1.07088e-05	0.000957856	1.0,1.0	0.437,0.781	0.391
NM_008397	Itga6	chr2	+	71853533	71853663	71849380	71849506	71855853	71858427	108,75	13,20	174172	3,4	229	99	4.36947e-08	1.02094e-05	0.782,0.618	0.962,0.949	-0.256
NM_008443	Kif3a	chr11	+	53590716	53590725	53586840	53586930	53593373	53593530	46,18	8,5	9,3	51,55	108	99	0	0	0.841,0.767	0.139,0.048	0.711
NM_008632	Map2	chr1	+	66193118	66193181	66175328	66175495	66251661	66251712	0,1	6,3	1,1	0,0	162	99	1.62803e-12	1.62081e-09	0.0,0.169	1.0,1.0	-0.915
NM_008787	Pcnt	chr10	-	76403623	76403644	76401331	76401535	76403757	76403874	2,9	2,5	5,3	0,0	120	99	6.17896e-06	0.00060464	0.452,0.598	1.0,1.0	-0.475
NM_009118	Sag	chr1	+	87837309	87837333	87834549	87834627	87840791	87840847	0,0	1,1	34,13	0,0	123	99	5.06554e-09	1.48706e-06	0.0,0.0	1.0,1.0	-1
NM_009224	Snrnp70	chr7	-	45383112	45383184	45380716	45380818	45383803	45383885	46,73	189218	68,93	117,99	171	99	1.95906e-06	0.000242479	0.124,0.162	0.252,0.352	-0.159
NM_009224	Snrnp70	chr7	-	45383124	45383184	45380716	45380818	45383803	45383885	42,64	189218	60,84	117,99	159	99	3.79061e-06	0.00041332	0.122,0.155	0.242,0.346	-0.155
NM_009386	Tjp1	chr7	-	65307615	65307666	65306369	65306536	65311003	65311231	71,36	54,56	27,32	90106	150	99	4.63568e-05	0.00300702	0.465,0.298	0.165,0.166	0.216
NM_009429	Tpt1	chr14	+	75847271	75847360	75846693	75846799	75848098	75848303	21102125	2,1	22052132	45,13	188	99	1.34989e-06	0.000171721	0.998,0.999	0.963,0.989	0.022
NM_009500	Vav2	chr2	-	27300429	27300444	27299373	27299472	27302007	27302110	1,10	11,19	0,0	31,21	114	99	8.20494e-06	0.000751507	0.073,0.314	0.0,0.0	0.194
NM_009551	Zfand5	chr19	+	21277654	21277758	21276977	21277089	21279624	21279750	138145	1,1	331329	11,17	203	99	0.000113847	0.00603441	0.985,0.986	0.936,0.904	0.066
NM_009565	Zbtb7b	chr3	-	89392564	89392764	89380343	89381515	89393034	89393378	2,0	40,14	22,24	85124	299	99	0.000112333	0.00599483	0.016,0.0	0.079,0.06	-0.062
NM_009668	Bin1	chr18	+	32430749	32430857	32429699	32429723	32431670	32431742	1,2	3,2	33,21	0,1	207	99	2.30686e-07	3.91277e-05	0.137,0.324	1.0,0.909	-0.724
NM_009668	Bin1	chr18	+	32430749	32430857	32424819	32424967	32431670	32431742	2,1	13,22	19,11	12,14	207	99	5.41259e-07	8.20778e-05	0.069,0.021	0.431,0.273	-0.307
NM_009681	Ap3s1	chr18	+	46757381	46757435	46754370	46754462	46758002	46758114	5,4	72,79	13,11	47,45	153	99	0.0001426	0.00712939	0.043,0.032	0.152,0.137	-0.107
NM_009751	Bfsp1	chr2	-	143848927	143849041	143831840	143832057	143858056	143858117	15,5	0,0	16,30	5,6	213	99	1.20148e-05	0.00105005	1.0,1.0	0.598,0.699	0.352
NM_009751	Bfsp1	chr2	-	143857892	143858117	143848927	143849023	143862575	143863173	495221	1,0	18472202	27,28	324	99	0.000142375	0.00712939	0.993,1.0	0.954,0.96	0.039
NM_009964	Cryab	chr9	+	50754581	50754691	50752970	50753477	50756291	50756635	16,7	0,0	36,19	12,6	209	99	1.7364e-06	0.000217268	1.0,1.0	0.587,0.6	0.407
NM_009965	Cryba1	chr11	-	77720888	77721079	77719433	77719512	77723549	77723614	107818611	0,0	1163412038	0,232	290	99	2.21478e-12	2.09568e-09	1.0,1.0	1.0,0.947	0.026
NM_009965	Cryba1	chr11	-	77720888	77721030	77719401	77719512	77723549	77723613	102238248	0,0	1113411475	0,232	241	99	1.01956e-09	3.59166e-07	1.0,1.0	1.0,0.953	0.024
NM_009965	Cryba1	chr11	-	77722622	77722741	77720888	77721030	77723549	77723614	1034765	26,14	12421251	6,8	218	99	4.71168e-06	0.000485982	0.948,0.961	0.989,0.986	-0.033
NM_009965	Cryba1	chr11	-	77722622	77722747	77720888	77721030	77723549	77723613	1058784	26,14	12631280	6,8	224	99	4.97874e-06	0.000506681	0.947,0.961	0.989,0.986	-0.034
NM_009965	Cryba1	chr11	-	77722622	77722736	77720888	77721030	77723549	77723614	1008757	26,14	12071215	6,8	213	99	5.49433e-06	0.000548276	0.947,0.962	0.989,0.986	-0.033
NM_009965	Cryba1	chr11	-	77722651	77722747	77720888	77721030	77723549	77723626	27,15	26,14	34,26	6,8	195	99	0.000165675	0.00810604	0.345,0.352	0.742,0.623	-0.334
NM_010108	Efna3	chr3	-	89315807	89315885	89314950	89315567	89316069	89316135	3,8	0,0	2,2	1,3	177	99	2.97009e-05	0.00210555	1.0,1.0	0.528,0.272	0.6
NM_010581	Cd47	chr16	+	49908053	49908078	49906780	49906812	49910868	49911683	8,9	13,10	1,5	33,44	124	99	3.89935e-06	0.00041919	0.329,0.418	0.024,0.083	0.32
NM_010703	Lef1	chr3	+	131191022	131191106	131189334	131189425	131193128	131193251	0,2	6,6	4,1	0,1	183	99	6.7672e-05	0.00397322	0.0,0.153	1.0,0.351	-0.599
NM_010806	Afdn	chr17	+	13848354	13848375	13846433	13846639	13849107	13849253	6,7	18,30	15,20	5,11	120	99	5.01551e-07	7.75981e-05	0.216,0.161	0.712,0.6	-0.467
NM_011083	Pik3c2a	chr7	-	116442590	116442678	116417452	116418581	116443303	116443458	2,5	4,5	0,0	3,7	187	99	6.43465e-05	0.00384701	0.209,0.346	0.0,0.0	0.277
NM_011099	Pkm	chr9	+	59675567	59675734	59675028	59675195	59678043	59678225	15551745	97114	821954	147143	266	99	7.35656e-12	5.80864e-09	0.856,0.851	0.675,0.713	0.159
NM_011099	Pkm	chr9	+	59675028	59675195	59671920	59672073	59675567	59675734	188248	11671283	247261	611646	266	99	3.44109e-11	2.25126e-08	0.057,0.067	0.131,0.131	-0.069
NM_011297	Rps24	chr14	+	24495426	24495449	24493382	24493493	24495774	24496146	328332	28,41	498456	5,1	122	99	0	0	0.905,0.868	0.988,0.997	-0.106
NM_011297	Rps24	chr14	+	24494048	24494069	24493382	24493493	24495429	24495449	4,22	12491303	26,34	537531	120	99	1.4061e-11	1.05764e-08	0.003,0.014	0.038,0.05	-0.035
NM_011297	Rps24	chr14	+	24494051	24494069	24493382	24493493	24495429	24495449	16,12	12491303	21,26	537531	117	99	1.1036e-07	2.17846e-05	0.011,0.008	0.032,0.04	-0.027
NM_011297	Rps24	chr14	+	24495273	24495449	24493382	24493493	24495774	24496146	132113	28,41	83,58	5,1	275	99	7.24563e-07	0.00010305	0.629,0.498	0.857,0.954	-0.342
NM_011297	Rps24	chr14	+	24495429	24495449	24493382	24493493	24495774	24496146	13441372	28,41	586576	5,1	119	99	1.23405e-05	0.00106559	0.976,0.965	0.99,0.998	-0.024
NM_011379	Sipa1	chr19	-	5661595	5661626	5660313	5661111	5663603	5663707	2,5	4,3	8,5	1,0	130	99	9.69252e-05	0.00538688	0.276,0.559	0.859,1.0	-0.512
NM_011396	Slc22a5	chr11	-	53883660	53883764	53876008	53876163	53891146	53891703	6,5	1,4	5,9	0,0	203	99	2.28335e-05	0.00171951	0.745,0.379	1.0,1.0	-0.438
NM_011732	Ybx1	chr4	-	119282780	119282870	119282145	119282448	119285108	119285142	11601346	2,2	1137980	22,28	189	99	3.09337e-10	1.36216e-07	0.997,0.997	0.964,0.948	0.041
NM_011830	Impdh2	chr9	+	108563912	108563984	108563595	108563691	108564634	108564778	2,2	93152	3,9	42,45	171	99	0.000132032	0.00679385	0.012,0.008	0.04,0.104	-0.062
NM_012061	Cadps	chr14	-	12457682	12457829	12454163	12454319	12465858	12466000	6,10	3,8	2,3	0,0	246	99	5.39346e-07	8.20778e-05	0.446,0.335	1.0,1.0	-0.609
NM_012061	Cadps	chr14	-	12486524	12486593	12485640	12485658	12488980	12489104	1,6	1,2	0,0	2,2	168	99	3.68092e-06	0.000403281	0.371,0.639	0.0,0.0	0.505
NM_013501	Cryaa	chr17	+	31678299	31678517	31677930	31678189	31679468	31679685	554345	0,0	645813	25,25	317	99	3.6567e-11	2.2967e-08	1.0,1.0	0.89,0.91	0.1
NM_013501	Cryaa	chr17	+	31679579	31679679	31677930	31678189	31680985	31681730	703246	0,24	844683	0,0	199	99	7.49584e-07	0.000105436	1.0,0.836	1.0,1.0	-0.082
NM_013501	Cryaa	chr17	+	31679514	31679633	31677930	31678189	31680985	31681730	279144	0,24	309458	0,0	218	99	8.09099e-07	0.000112283	1.0,0.732	1.0,1.0	-0.134
NM_013501	Cryaa	chr17	+	31679468	31679633	31677930	31678189	31680985	31681730	981635	0,24	11691710	0,0	264	99	4.22481e-06	0.000445805	1.0,0.908	1.0,1.0	-0.046
NM_013501	Cryaa	chr17	+	31678448	31678517	31677930	31678189	31679579	31679676	41253435	400,1	62176292	493291	168	99	1.26271e-05	0.0010829	0.859,1.0	0.881,0.927	0.025
NM_013501	Cryaa	chr17	+	31679603	31679815	31677930	31678189	31680985	31681730	306125	0,24	315359	0,0	311	99	1.74158e-05	0.00140385	1.0,0.624	1.0,1.0	-0.188
NM_013501	Cryaa	chr17	+	31679618	31679815	31677930	31678189	31680985	31681730	267110	0,24	270322	0,0	296	99	2.51076e-05	0.00183679	1.0,0.605	1.0,1.0	-0.198
NM_013501	Cryaa	chr17	+	31679579	31679676	31677930	31678189	31680985	31681730	2,1	0,24	2,1	0,0	196	99	0.000102768	0.00561619	1.0,0.021	1.0,1.0	-0.49
NM_013501	Cryaa	chr17	+	31678448	31678517	31677930	31678189	31679558	31679676	96718144	2039917902	1462714896	2153022047	168	99	0.000180105	0.00860971	0.218,0.211	0.286,0.285	-0.071
NM_013684	Tbp	chr17	+	15501153	15501202	15499887	15500024	15502964	15503128	12,11	50,49	1,0	18,13	148	99	0.000199797	0.00922371	0.138,0.131	0.036,0.0	0.117
NM_013686	Tcp1	chr17	+	12917797	12917883	12916328	12916629	12918042	12918171	1091870	14,19	944990	2,2	185	99	2.3426e-05	0.00174726	0.977,0.961	0.996,0.996	-0.027
NM_013813	Epb41l3	chr17	+	69281032	69281107	69274703	69274895	69284538	69284916	4,1	93,81	11,18	62,58	174	99	1.63675e-07	2.96283e-05	0.024,0.007	0.092,0.15	-0.105
NM_013813	Epb41l3	chr17	+	69281032	69281107	69274703	69274895	69283884	69284007	8,4	17,18	26,43	15,6	174	99	7.36886e-06	0.000702364	0.211,0.112	0.497,0.803	-0.489
NM_013813	Epb41l3	chr17	+	69273881	69273917	69270610	69270664	69274100	69274166	1,10	41,24	0,0	45,47	135	99	6.58536e-05	0.00391089	0.018,0.234	0.0,0.0	0.126
NM_015814	Dkk3	chr7	-	112148960	112149044	112121647	112121682	112150610	112150748	10701372	115122	32853751	89,95	183	99	0	0	0.834,0.859	0.952,0.955	-0.107
NM_015816	Lsm4	chr8	+	70673370	70673457	70673230	70673293	70676554	70676596	383435	2,1	310330	7,11	186	99	0.000100939	0.00553389	0.99,0.996	0.959,0.941	0.043
NM_016690	Hnrnpdl	chr5	-	100035634	100035739	100033578	100034984	100036103	100036195	114138	95216	74,83	28,39	204	99	1.52268e-05	0.00125419	0.368,0.237	0.562,0.508	-0.233
NM_016690	Hnrnpdl	chr5	-	100035637	100035739	100033578	100034984	100036103	100036195	87102	95216	55,60	28,39	201	99	2.91595e-05	0.00208654	0.311,0.189	0.492,0.431	-0.212
NM_016760	Clta	chr4	+	44031399	44031435	44030214	44030268	44032400	44032846	2,2	10,29	9,9	5,4	135	99	7.99441e-08	1.69496e-05	0.128,0.048	0.569,0.623	-0.508
NM_016777	Nasp	chr4	-	116610402	116611377	116605683	116605763	116611971	116612081	16163014	25,29	444473	36,49	1074	99	0	0	0.856,0.905	0.532,0.471	0.379
NM_020333	Slc12a5	chr2	+	164996863	164996878	164996321	164996518	164997109	164997243	0,0	3,9	3,4	1,1	114	99	7.82948e-08	1.69132e-05	0.0,0.0	0.723,0.776	-0.75
NM_020587	Srsf4	chr4	+	131886130	131886304	131873638	131873870	131891206	131891349	24,31	25,51	31,33	14,10	273	99	4.89127e-05	0.00313075	0.258,0.181	0.445,0.545	-0.275
NM_020615	Atp5c1	chr2	-	10056769	10056806	10056030	10056161	10058995	10059089	203206	45,23	117105	43,53	136	99	1.60288e-05	0.00131081	0.767,0.867	0.665,0.591	0.189
NM_021314	Tacc2	chr7	+	130743543	130743684	130742129	130742301	130751189	130751333	24,6	46,27	44,51	22,51	240	99	0.000178803	0.0085833	0.177,0.084	0.452,0.292	-0.241
NM_021352	Crybb3	chr5	-	113080905	113081106	113080542	113080650	113081555	113081584	510248	31092751	764766	31933303	300	99	8.96337e-09	2.50297e-06	0.051,0.029	0.073,0.071	-0.032
NM_021352	Crybb3	chr5	-	113080905	113081093	113080542	113080650	113081555	113081584	431214	31092751	639627	31933303	287	99	7.51214e-08	1.65397e-05	0.046,0.026	0.065,0.061	-0.027
NM_021352	Crybb3	chr5	-	113076161	113076223	113075838	113076071	113076659	113076818	0,0	37,43	6,4	6,22	161	99	4.73973e-06	0.000486683	0.0,0.0	0.381,0.101	-0.241
NM_021510	Hnrnph1	chr11	+	50385140	50385190	50384643	50384736	50385776	50386528	8121052	74,94	434481	13,13	149	99	4.86467e-08	1.12516e-05	0.879,0.881	0.957,0.961	-0.079
NM_021510	Hnrnph1	chr11	+	50385165	50385190	50384643	50384736	50385776	50386528	103115	74,94	51,68	13,13	124	99	1.69248e-07	3.02769e-05	0.526,0.494	0.758,0.807	-0.272
NM_021523	Huwe1	chrX	+	151804445	151804592	151803281	151803569	151806275	151806407	1,0	0,4	3,2	0,0	246	99	6.35505e-05	0.00380937	1.0,0.0	1.0,1.0	-0.5
NM_021541	Cryba2	chr1	-	74892257	74892494	74891961	74892087	74892726	74892891	759362	90386670	13231824	1136811553	336	99	1.52058e-10	7.56918e-08	0.024,0.016	0.033,0.044	-0.018
NM_021541	Cryba2	chr1	-	74892494	74892652	74891961	74892087	74892726	74892891	426196	90386670	7421039	1136811553	257	99	3.05595e-10	1.36216e-07	0.018,0.011	0.025,0.033	-0.015
NM_021541	Cryba2	chr1	-	74892436	74892652	74891945	74892087	74892726	74892907	713365	90386670	12361761	1136811553	315	99	5.87058e-10	2.31766e-07	0.024,0.017	0.033,0.046	-0.019
NM_021541	Cryba2	chr1	-	74891653	74891838	74890530	74890673	74891945	74892087	618324	101057716	11281508	1303113279	284	99	9.26032e-10	3.31317e-07	0.021,0.014	0.029,0.038	-0.016
NM_021541	Cryba2	chr1	-	74892436	74892621	74891961	74892087	74892726	74892891	487260	90386670	7711103	1136811553	284	99	4.94551e-07	7.70355e-05	0.018,0.013	0.023,0.032	-0.012
NM_021884	Tsg101	chr7	-	46906869	46906962	46903521	46903588	46907050	46907177	23,11	136135	77,56	130114	192	99	1.60806e-11	1.15067e-08	0.08,0.04	0.234,0.202	-0.158
NM_021884	Tsg101	chr7	-	46906729	46906962	46903521	46903588	46907050	46907177	13,8	136135	36,29	130114	332	99	2.64172e-06	0.000311805	0.028,0.017	0.076,0.071	-0.051
NM_023645	Kdelc1	chr1	-	44112955	44113066	44112644	44112882	44114440	44114518	1,0	0,3	3,2	0,0	210	99	0.000207709	0.00953131	1.0,0.0	1.0,1.0	-0.5
NM_024229	Pcyt2	chr11	-	120613029	120613083	120612462	120612601	120613378	120613423	15,20	6,8	13,12	1,0	153	99	4.08904e-05	0.00272183	0.618,0.618	0.894,1.0	-0.329
NM_024255	Hsdl2	chr4	+	59593236	59593335	59592158	59592318	59594395	59594510	64,66	0,0	79,74	7,8	198	99	2.1012e-06	0.000255922	1.0,1.0	0.849,0.822	0.165
NM_024452	Luzp1	chr4	+	136539124	136539216	136521340	136521443	136540355	136543518	2,7	7,6	6,5	0,1	191	99	2.62699e-05	0.00190961	0.129,0.377	1.0,0.722	-0.608
NM_024462	Svbp	chr4	+	119195726	119195775	119195309	119195486	119195871	119196021	15,6	195144	62,69	403438	148	99	7.01126e-05	0.00407471	0.049,0.027	0.093,0.095	-0.056
NM_025351	Chchd6	chr6	-	89467389	89467473	89419747	89419818	89567586	89567731	118107	0,0	125122	8,7	183	99	7.6706e-06	0.000725758	1.0,1.0	0.894,0.904	0.101
NM_025387	Tmem14c	chr13	+	41017114	41017173	41016249	41016398	41017705	41017782	161151	12,17	114120	4,1	158	99	0.000172813	0.0083307	0.894,0.848	0.947,0.987	-0.096
NM_025408	Acer3	chr7	-	98218055	98218101	98213659	98216890	98223911	98224016	12,12	0,0	12,12	2,7	145	99	7.75394e-06	0.000725758	1.0,1.0	0.804,0.539	0.329
NM_025474	Mrps14	chr1	+	160196524	160196642	160195214	160195447	160196945	160197104	0,0	3,1	2,3	0,1	217	99	5.08743e-07	7.81825e-05	0.0,0.0	1.0,0.578	-0.789
NM_025529	Nudt8	chr19	+	4001195	4001206	4000579	4000847	4001627	4001705	0,2	1,3	1,2	0,0	110	99	1.43976e-05	0.0012032	0.0,0.375	1.0,1.0	-0.813
NM_025881	Luc7l	chr17	+	26253973	26254044	26252909	26253091	26255030	26255125	50,43	21,32	50,96	2,5	170	99	6.72854e-11	3.75781e-08	0.581,0.439	0.936,0.918	-0.417
NM_025988	Acbd4	chr11	+	103103899	103104020	103103525	103103644	103104092	103104106	0,0	1,1	4,3	0,0	220	99	2.52824e-09	8.04049e-07	0.0,0.0	1.0,1.0	-1
NM_026122	Hmgn3	chr9	-	83110774	83110874	83109941	83110429	83110992	83111106	616373	24,34	28473067	66,57	199	99	5.90677e-07	8.78268e-05	0.927,0.845	0.955,0.964	-0.074
NM_026122	Hmgn3	chr9	-	83110781	83110874	83109941	83110429	83110992	83111106	353221	24,34	16171701	66,57	192	99	7.9543e-06	0.000737399	0.884,0.77	0.927,0.939	-0.106
NM_026122	Hmgn3	chr9	-	83110787	83110874	83109941	83110429	83110992	83111106	362223	24,34	16361698	66,57	186	99	9.5167e-06	0.000864735	0.889,0.777	0.93,0.941	-0.103
NM_026122	Hmgn3	chr9	-	83110812	83110874	83109941	83110429	83110992	83111106	233136	24,34	10901093	66,57	161	99	2.96911e-05	0.00210555	0.857,0.711	0.91,0.922	-0.132
NM_026122	Hmgn3	chr9	-	83110690	83110874	83109941	83110429	83110992	83111106	542355	24,34	22392418	66,57	283	99	3.65817e-05	0.00250793	0.888,0.785	0.922,0.937	-0.093
NM_026250	Gin1	chr1	+	97782926	97783069	97777325	97777519	97783193	97783232	9,5	5,1	11,5	0,0	242	99	2.3877e-06	0.000284758	0.424,0.672	1.0,1.0	-0.452
NM_026254	Tbc1d23	chr16	-	57181491	57181536	57177931	57178020	57182850	57182990	24,15	13,26	55,52	7,8	144	99	1.56422e-05	0.00128378	0.559,0.284	0.844,0.817	-0.409
NM_026260	Tctn3	chr19	-	40609201	40609332	40608901	40609010	40611293	40611412	17,31	0,0	22,23	1,5	230	99	0.000104947	0.00569448	1.0,1.0	0.904,0.664	0.216
NM_026280	Mxra7	chr11	-	116810787	116810867	116803399	116804654	116811922	116812016	22,23	88,93	51,46	92,77	179	99	0.000191264	0.00895616	0.121,0.12	0.235,0.248	-0.121
NM_026585	Washc2	chr6	+	116256226	116256289	116255048	116255168	116256615	116256828	42,35	1,7	53,46	0,0	162	99	0.000163505	0.00801702	0.962,0.753	1.0,1.0	-0.143
NM_026714	Ccdc163	chr4	+	116709239	116709273	116708929	116709094	116709437	116709619	6,13	0,1	1,0	2,1	133	99	3.94775e-06	0.000422409	1.0,0.906	0.271,0.0	0.818
NM_026714	Ccdc163	chr4	+	116709242	116709273	116708929	116709094	116709437	116709619	4,3	0,1	1,0	2,1	130	99	6.39771e-06	0.000623382	1.0,0.696	0.276,0.0	0.71
NM_026788	Mthfd2l	chr5	+	90932911	90932945	90931195	90931433	90946789	90946974	5,2	2,4	2,6	0,0	133	99	3.15127e-06	0.000358298	0.65,0.271	1.0,1.0	-0.539
NM_026856	Zfp644	chr5	-	106695642	106695699	106666784	106666845	106696531	106696830	1,6	4,6	0,0	1,1	156	99	0.000145331	0.00725009	0.137,0.388	0.0,0.0	0.263
NM_027130	Afg3l2	chr18	-	67447568	67447692	67442750	67442850	67448887	67449136	6,8	11,10	0,1	11,11	223	99	2.02789e-05	0.00157405	0.195,0.262	0.0,0.039	0.209
NM_027144	Arhgef12	chr9	-	43040539	43040596	43027196	43027295	43042590	43042676	8,5	14,18	30,20	16,8	156	99	4.76395e-05	0.00306418	0.266,0.15	0.543,0.613	-0.37
NM_027144	Arhgef12	chr9	-	43040539	43040592	43027196	43027295	43042590	43042676	3,2	14,18	15,9	16,8	152	99	8.75384e-05	0.00494927	0.122,0.067	0.379,0.423	-0.306
NM_027270	Exoc1	chr5	+	76546077	76546131	76545253	76545363	76549451	76549601	0,0	17,30	5,4	14,14	153	99	3.1293e-05	0.00221157	0.0,0.0	0.188,0.156	-0.172
NM_027453	Btf3l4	chr4	-	108818184	108818273	108814294	108816886	108819135	108819337	87,81	0,0	179177	21,4	188	99	4.42534e-06	0.000461669	1.0,1.0	0.818,0.959	0.112
NM_027859	Rnf215	chr11	+	4137308	4137368	4136711	4136797	4139738	4139858	5,15	3,4	9,12	0,0	159	99	9.26459e-06	0.000845182	0.509,0.7	1.0,1.0	-0.395
NM_027859	Rnf215	chr11	+	4137173	4137368	4136711	4136797	4139738	4139858	14,39	3,4	18,25	0,0	294	99	3.30702e-05	0.00230866	0.611,0.767	1.0,1.0	-0.311
NM_027859	Rnf215	chr11	+	4137211	4137368	4136711	4136797	4139738	4139858	17,54	3,4	22,39	0,0	256	99	0.000112576	0.00599483	0.687,0.839	1.0,1.0	-0.237
NM_027893	Nectin4	chr1	+	171386159	171386234	171385662	171385738	171386580	171388287	4,3	2,2	9,7	0,0	174	99	0.000110323	0.00590226	0.532,0.46	1.0,1.0	-0.504
NM_027934	Rnf180	chr13	-	105175201	105175369	105167527	105167653	105181449	105181675	4,0	63,40	76,86	344329	267	99	3.64732e-07	5.88142e-05	0.023,0.0	0.076,0.088	-0.07
NM_028546	1700066M21Rik	chr1	+	57379706	57379812	57377619	57377946	57382742	57385422	3,2	1,1	0,0	3,1	205	99	7.54427e-05	0.00434042	0.592,0.491	0.0,0.0	0.541
NM_028667	D3Ertd751e	chr3	+	41751542	41751635	41751094	41751198	41753588	41753640	0,0	1,1	2,2	0,1	192	99	8.02882e-06	0.000741306	0.0,0.0	1.0,0.508	-0.754
NM_029249	Parpbp	chr10	-	88146495	88146648	88143939	88144095	88146851	88146941	7,20	3,3	1,3	0,0	252	99	2.47731e-05	0.00182397	0.478,0.724	1.0,1.0	-0.399
NM_029368	Tex30	chr1	-	44101466	44101522	44099847	44100001	44101899	44101957	0,0	3,12	1,3	0,1	155	99	2.53512e-06	0.000300772	0.0,0.0	1.0,0.657	-0.829
NM_029634	Ip6k2	chr9	+	108796540	108796572	108795993	108796396	108796654	108796783	9,6	9,10	4,4	0,0	131	99	6.81334e-07	9.81207e-05	0.43,0.312	1.0,1.0	-0.629
NM_029982	A930009A15Rik	chr10	+	115579800	115580037	115578274	115578361	115581989	115582454	35,27	1,0	9,6	4,5	336	99	6.1175e-08	1.37332e-05	0.912,1.0	0.399,0.261	0.626
NM_029982	A930009A15Rik	chr10	+	115579800	115579929	115578274	115578361	115581989	115582454	39,32	1,0	8,8	4,5	228	99	7.94814e-08	1.69496e-05	0.944,1.0	0.465,0.41	0.534
NM_030221	Nadsyn1	chr7	-	143812489	143812607	143811168	143811300	143812762	143812851	4,5	0,3	0,0	2,1	217	99	3.33914e-06	0.000372973	1.0,0.432	0.0,0.0	0.716
NM_030254	Tusc3	chr8	+	39071375	39071516	39067621	39067762	39096924	39097014	134219	8,4	139120	0,0	240	99	0.000192153	0.00897862	0.874,0.958	1.0,1.0	-0.084
NM_032394	Myo7b	chr18	-	31994810	31995020	31994238	31994393	31998022	31998158	3,0	9,1	30,31	12,18	309	99	0.000183843	0.00871764	0.096,0.0	0.445,0.356	-0.352
NM_033569	Cnnm2	chr19	+	46871655	46871721	46868537	46868631	46877207	46877392	7,8	5,5	0,0	1,5	165	99	2.73613e-06	0.000321291	0.457,0.49	0.0,0.0	0.474
NM_133217	Bco2	chr9	-	50536230	50536368	50535477	50535660	50538845	50539013	2,2	0,0	11,8	4,2	237	99	1.98505e-05	0.00155663	1.0,1.0	0.535,0.626	0.419
NM_133220	Sgk3	chr1	+	9827012	9827119	9798129	9798246	9865130	9865348	0,0	1,1	1,2	0,0	206	99	1.15748e-08	3.15523e-06	0.0,0.0	1.0,1.0	-1
NM_133741	Snrk	chr9	+	122132627	122132750	122131892	122131942	122136905	122137601	18,22	0,0	15,15	6,4	222	99	4.01967e-07	6.39184e-05	1.0,1.0	0.527,0.626	0.423
NM_133835	Ubac1	chr2	-	26005325	26005464	25996957	25999067	26006526	26006613	83,77	3,8	41,41	0,0	238	99	0.000124077	0.00651631	0.92,0.8	1.0,1.0	-0.14
NM_134448	Dst	chr1	+	34303420	34303531	34302829	34303032	34306527	34306651	118,84	3,12	106116	2,0	210	99	0.00010102	0.00553389	0.949,0.767	0.962,1.0	-0.123
NM_134448	Dst	chr1	+	34296741	34296759	34295461	34295536	34299720	34299838	32,23	12,24	32,45	6,2	117	99	0.000123614	0.00650694	0.693,0.448	0.819,0.95	-0.314
NM_138681	Bcas3	chr11	+	85822020	85822112	85813999	85814065	85825201	85826058	4,10	0,0	2,3	3,1	191	99	5.83074e-05	0.00358904	1.0,1.0	0.257,0.609	0.567
NM_139117	Ybx3	chr6	-	131375973	131376180	131370331	131370414	131379357	131379480	256300	74,71	106137	95103	306	99	4.82203e-12	4.08944e-09	0.528,0.578	0.265,0.301	0.27
NM_144543	Thyn1	chr9	+	27006800	27006951	27006351	27006447	27007157	27007334	67,79	20,32	50,31	4,1	250	99	1.14498e-05	0.00101226	0.57,0.494	0.832,0.925	-0.347
NM_144805	Tmem40	chr6	-	115741540	115741672	115736382	115736436	115742309	115742387	670333	66,53	859957	47,61	231	99	7.35947e-05	0.00424476	0.813,0.729	0.887,0.871	-0.108
NM_144851	Senp1	chr15	-	98076911	98077042	98076549	98076709	98082242	98082327	2,3	2,13	4,3	0,1	230	99	6.50842e-05	0.00388098	0.301,0.09	1.0,0.564	-0.587
NM_144857	Rrp36	chr17	-	46672524	46672591	46670110	46670185	46674196	46674255	4,3	7,6	0,0	5,6	166	99	0.000219951	0.00995346	0.254,0.23	0.0,0.0	0.242
NM_145563	Zfp932	chr5	+	110003352	110003452	109996526	109996630	110006943	110007070	13,2	0,0	3,4	4,5	199	99	3.01664e-08	7.42743e-06	1.0,1.0	0.272,0.285	0.722
NM_145597	Tmem161a	chr8	+	70176806	70176925	70172407	70172440	70180538	70180599	1,0	1,1	1,1	0,0	218	99	0.000200983	0.00925978	0.312,0.0	1.0,1.0	-0.844
NM_145941	Eif4g1	chr16	+	20674785	20674806	20674227	20674314	20675343	20675520	3,14	68,92	0,2	80,71	120	99	0.000104102	0.00566206	0.035,0.112	0.0,0.023	0.062
NM_146144	Usp1	chr4	+	98926454	98926674	98923809	98924243	98928233	98928354	27,67	4,5	14,26	0,0	319	99	6.10732e-05	0.00372921	0.677,0.806	1.0,1.0	-0.258
NM_146144	Usp1	chr4	+	98926582	98926674	98923809	98924243	98928233	98928354	18,33	4,5	10,13	0,0	191	99	6.35126e-05	0.00380937	0.7,0.774	1.0,1.0	-0.263
NM_146144	Usp1	chr4	+	98926435	98926674	98923809	98924243	98928233	98928354	36,76	4,5	16,31	0,0	338	99	0.000100749	0.00553389	0.725,0.817	1.0,1.0	-0.229
NM_146170	C87436	chr6	+	86439123	86439258	86438397	86438487	86443726	86443975	5,6	0,1	0,2	2,2	234	99	7.39233e-06	0.000702364	1.0,0.717	0.0,0.297	0.71
NM_146222	Msantd2	chr9	+	37491455	37491569	37489320	37489833	37513613	37513749	5,6	1,4	0,0	4,2	213	99	1.80303e-06	0.000224379	0.699,0.411	0.0,0.0	0.555
NM_146222	Msantd2	chr9	+	37491383	37491569	37489320	37489833	37513613	37513749	2,9	1,4	0,1	4,2	285	99	0.000119655	0.00631304	0.41,0.439	0.0,0.148	0.35
NM_148926	Zfand3	chr17	+	30073472	30073651	30005086	30005308	30135322	30135505	0,2	10,10	4,10	2,7	278	99	1.23786e-05	0.00106559	0.0,0.066	0.416,0.337	-0.344
NM_148950	Pknox2	chr9	-	36987167	36987272	36968377	36968486	37083206	37083276	16,4	3,2	5,4	0,0	204	99	0.000109472	0.00587049	0.721,0.493	1.0,1.0	-0.393
NM_153501	Pank2	chr2	+	131288581	131288685	131287473	131287597	131293398	131293524	3,11	7,41	0,0	52,34	203	99	1.02429e-06	0.00013716	0.173,0.116	0.0,0.0	0.144
NM_153538	Zcchc6	chr13	-	59779136	59779201	59778751	59778815	59782017	59782343	1,1	6,16	6,4	2,1	164	99	8.43155e-07	0.000115608	0.091,0.036	0.644,0.707	-0.612
NM_153541	Zbtb8b	chr4	-	129430532	129430674	129428427	129428606	129432310	129433311	20,6	77,62	1,2	73,74	241	99	2.89932e-06	0.000335296	0.096,0.038	0.006,0.011	0.059
NM_153601	Lgsn	chr1	+	31196781	31196948	31190362	31190524	31203330	31204725	3,2	0,0	214229	37,43	266	99	0.000184932	0.00873107	1.0,1.0	0.683,0.665	0.326
NM_153785	Cdkl3	chr11	+	52035946	52036020	52033513	52033611	52037430	52038165	1,2	0,0	1,1	2,3	173	99	3.62126e-07	5.88142e-05	1.0,1.0	0.222,0.16	0.809
NM_153792	Traf7	chr17	-	24516504	24516599	24514712	24514829	24518741	24518799	91103	11,6	62,53	0,1	194	99	5.41618e-05	0.00341652	0.808,0.898	1.0,0.964	-0.129
NM_153792	Traf7	chr17	-	24516504	24516596	24514712	24514829	24518741	24518799	83127	11,6	54,60	0,1	191	99	9.78807e-05	0.0054137	0.796,0.916	1.0,0.969	-0.128
NM_170759	Zfp628	chr7	+	4917409	4917516	4915216	4915405	4918775	4922003	8,10	3,2	9,3	0,0	206	99	8.30085e-05	0.00473997	0.562,0.706	1.0,1.0	-0.366
NM_172391	Ahsa2	chr11	-	23493278	23493393	23492217	23492306	23496690	23496876	83,92	0,0	88,87	10,5	214	99	1.28171e-06	0.000164369	1.0,1.0	0.803,0.889	0.154
NM_172391	Ahsa2	chr11	-	23494978	23495064	23492217	23492306	23496690	23496881	74,81	0,0	107114	10,5	185	99	1.51541e-05	0.0012527	1.0,1.0	0.851,0.924	0.113
NM_172415	Arhgef10l	chr4	-	140586783	140586900	140583823	140583932	140591817	140591987	1,19	3,7	0,1	10,4	216	99	8.44751e-05	0.00481172	0.133,0.554	0.0,0.103	0.292
NM_172755	Sugp2	chr8	+	70261235	70261317	70260468	70260589	70262870	70263105	13,18	1,0	9,11	5,5	181	99	1.01394e-05	0.000914184	0.877,1.0	0.496,0.546	0.417
NM_175074	Hmgn3	chr9	-	83110774	83110883	83109941	83110429	83110992	83111102	234129	24,34	11571288	66,57	208	99	1.77616e-05	0.00141306	0.823,0.644	0.893,0.915	-0.17
NM_175074	Hmgn3	chr9	-	83110774	83110892	83109941	83110429	83110992	83111102	237131	24,34	11611293	66,57	217	99	2.29037e-05	0.00171951	0.818,0.637	0.889,0.912	-0.173
NM_175074	Hmgn3	chr9	-	83110812	83110874	83109941	83110429	83111033	83111106	17,8	36,67	89,82	106101	161	99	3.54514e-05	0.0024599	0.225,0.068	0.34,0.333	-0.19
NM_175074	Hmgn3	chr9	-	83110774	83110918	83109941	83110429	83110992	83111102	249141	24,34	11791313	66,57	243	99	4.40369e-05	0.00288102	0.809,0.628	0.879,0.904	-0.173
NM_175074	Hmgn3	chr9	-	83110781	83110874	83109941	83110429	83111033	83111106	4,1	36,67	19,27	106101	192	99	5.45613e-05	0.00342286	0.054,0.008	0.085,0.121	-0.072
NM_175363	Pphln1	chr15	+	93452116	93452173	93441500	93441712	93455450	93455530	13,4	25,49	28,21	15,17	156	99	4.14503e-06	0.000439412	0.248,0.049	0.542,0.439	-0.342
NM_176840	Osbpl11	chr16	+	33197265	33197351	33196073	33196142	33204671	33204847	1,0	59,25	7,13	56,79	185	99	6.8956e-05	0.0040177	0.009,0.0	0.063,0.081	-0.068
NM_176849	Arglu1	chr8	-	8681840	8681948	8681383	8681467	8683747	8683973	7,10	50,78	24,33	44,42	207	99	8.41487e-08	1.76774e-05	0.063,0.058	0.207,0.273	-0.179
NM_176849	Arglu1	chr8	-	8681836	8681948	8681383	8681467	8683747	8683973	6,15	50,78	23,37	44,42	211	99	1.18375e-06	0.000154888	0.053,0.083	0.197,0.292	-0.176
NM_176893	Mink1	chr11	+	70608588	70608699	70608340	70608426	70608839	70608958	4,18	3,11	1,0	6,9	210	99	4.57803e-07	7.18147e-05	0.386,0.435	0.073,0.0	0.374
NM_177215	Ocrl	chrX	+	47918164	47918340	47916474	47916554	47920160	47920199	5,6	3,4	4,15	0,1	275	99	4.31027e-05	0.00284428	0.375,0.351	1.0,0.844	-0.559
NM_177282	Mical2	chr7	+	112334937	112335156	112333828	112333954	112345245	112345353	5,3	0,0	3,1	2,1	318	99	4.25656e-05	0.00281696	1.0,1.0	0.318,0.237	0.723
NM_177616	Ccdc157	chr11	-	4158159	4158289	4152908	4153056	4160158	4160293	0,3	7,6	1,1	0,0	229	99	2.16552e-09	7.08374e-07	0.0,0.178	1.0,1.0	-0.911
NM_177693	Lim2	chr7	+	43430337	43430480	43430100	43430156	43430584	43430765	149,61	34812145	458515	48765497	242	99	4.81837e-14	5.80689e-11	0.017,0.012	0.037,0.037	-0.022
NM_177693	Lim2	chr7	+	43430372	43430480	43430100	43430156	43430584	43430765	92,35	34812145	229291	48765497	207	99	5.2931e-09	1.5342e-06	0.012,0.008	0.022,0.025	-0.013
NM_177693	Lim2	chr7	+	43435440	43435512	43433567	43433717	43435647	43435991	0,0	2,1	4,5	7,2	171	99	2.82749e-05	0.00203248	0.0,0.0	0.249,0.591	-0.42
NM_177727	Lsm14b	chr2	+	180028957	180029074	180027899	180028035	180031360	180031528	54,98	12,24	21,19	15,17	216	99	8.89295e-05	0.00500321	0.673,0.652	0.391,0.339	0.298
NM_177765	Ttll13	chr7	+	80247283	80247551	80246375	80246663	80248294	80248335	1,0	0,2	2,5	0,0	367	99	0.000190848	0.00895501	1.0,0.0	1.0,1.0	-0.5
NM_178017	Hmgxb4	chr8	+	74998834	74998938	74993649	74993749	74999559	74999708	18,31	5,10	9,14	0,1	203	99	0.000151087	0.00748828	0.637,0.602	1.0,0.872	-0.317
NM_178055	Dnajb2	chr1	+	75239223	75239333	75237454	75237564	75239507	75239630	39,34	2,2	101,92	27,33	209	99	1.77727e-05	0.00141306	0.902,0.89	0.639,0.569	0.292
NM_178055	Dnajb2	chr1	+	75239279	75239333	75237454	75237564	75239507	75239630	82,71	2,2	244211	27,33	153	99	2.02101e-05	0.00157405	0.964,0.958	0.854,0.805	0.131
NM_178055	Dnajb2	chr1	+	75239144	75239333	75237454	75237564	75239507	75239630	44,38	2,2	124121	27,33	288	99	6.59274e-05	0.00391089	0.883,0.867	0.612,0.558	0.29
NM_178055	Dnajb2	chr1	+	75239107	75239333	75237454	75237564	75239507	75239630	46,42	2,2	140129	27,33	325	99	8.58574e-05	0.00487832	0.875,0.865	0.612,0.544	0.292
NM_178362	Sorbs1	chr19	-	40321792	40321960	40318021	40318068	40324746	40324832	34,11	39,20	357388	46,43	267	99	0	0	0.244,0.169	0.742,0.77	-0.549
NM_178362	Sorbs1	chr19	-	40321799	40321960	40318021	40318068	40324746	40324832	20,6	39,20	226236	46,43	260	99	0	0	0.163,0.103	0.652,0.676	-0.531
NM_178362	Sorbs1	chr19	-	40376644	40377016	40373475	40373617	40382520	40382633	31,16	25,17	306336	47,29	471	99	2.97184e-12	2.61728e-09	0.207,0.165	0.578,0.709	-0.457
NM_178362	Sorbs1	chr19	-	40376644	40376803	40373475	40373617	40382520	40382606	13,3	25,17	130146	47,29	258	99	6.32528e-11	3.62091e-08	0.166,0.063	0.515,0.659	-0.472
NM_178377	Commd10	chr18	+	46967739	46967895	46963659	46963770	46990478	46990589	92133	8,6	34,36	0,0	255	99	0.00013171	0.00679258	0.817,0.896	1.0,1.0	-0.143
NM_178398	Wipi2	chr5	+	142665700	142665781	142665422	142665530	142666093	142666251	0,0	84,85	9,13	55,65	180	99	2.89665e-08	7.20951e-06	0.0,0.0	0.083,0.099	-0.091
NM_178608	Reep1	chr6	+	71805342	71805494	71795146	71795324	71807790	71810705	32,23	45,49	51,74	26,20	251	99	3.00514e-07	4.98636e-05	0.219,0.156	0.436,0.593	-0.327
NM_178626	Cdc42se2	chr11	-	54756405	54756559	54740410	54740550	54787559	54787703	207209	2,0	131103	4,10	253	99	7.76534e-06	0.000725758	0.976,1.0	0.928,0.801	0.123
NM_178626	Cdc42se2	chr11	-	54756405	54756555	54740237	54740550	54787559	54787703	108107	2,0	81,53	4,10	249	99	2.04256e-05	0.00158008	0.955,1.0	0.89,0.678	0.194
NM_178626	Cdc42se2	chr11	-	54756405	54756452	54740237	54740550	54787559	54787703	43,41	2,0	31,28	4,10	146	99	5.56239e-05	0.0034705	0.936,1.0	0.84,0.655	0.22
NM_178652	Supt3	chr17	+	45033237	45033313	45003089	45003229	45036711	45036824	52,49	2,0	57,43	6,8	175	99	0.000209181	0.00957967	0.936,1.0	0.843,0.753	0.17
NM_178851	Vps39	chr2	-	120346856	120346889	120346327	120346392	120350163	120350229	4,3	7,16	13,10	1,6	132	99	0.000202971	0.00933258	0.3,0.123	0.907,0.556	-0.52
NM_181402	Parp11	chr6	+	127471547	127471668	127470704	127470830	127474235	127474311	18,12	2,4	7,16	0,0	220	99	4.96319e-05	0.00316566	0.802,0.574	1.0,1.0	-0.312
NM_182650	Hnrnpa2b1	chr6	-	51467390	51467426	51467184	51467295	51469670	51469894	121166	9101221	38,53	661699	135	99	6.54765e-06	0.000632608	0.089,0.091	0.04,0.053	0.043
NM_182930	Plekha6	chr1	+	133294562	133294708	133293953	133294087	133298919	133299043	9,19	1,5	5,7	0,0	245	99	3.97749e-05	0.00267872	0.784,0.606	1.0,1.0	-0.305
NM_183016	Cdc42bpb	chr12	-	111309462	111309566	111308107	111308197	111311486	111311566	0,0	24,27	2,8	18,12	203	99	3.92791e-05	0.00265314	0.0,0.0	0.051,0.245	-0.148
NM_183188	Rbfox1	chr16	+	7391987	7392040	7375904	7375969	7407963	7408039	6,3	0,1	0,2	2,2	152	99	3.23611e-05	0.00227302	1.0,0.661	0.0,0.394	0.633
NM_183428	Epb41	chr4	-	131963928	131963970	131962923	131962986	131964130	131964187	3,13	1,0	0,0	3,6	141	99	5.45175e-12	4.45836e-09	0.678,1.0	0.0,0.0	0.839
NM_194257	Fam118b	chr9	-	35227163	35227225	35223613	35223742	35235230	35235483	10,12	9,5	6,8	1,0	161	99	0.000132598	0.00680767	0.406,0.596	0.787,1.0	-0.392
NM_197980	Cox19	chr5	-	139339464	139339576	139337821	139338375	139342562	139342674	0,2	74,67	8,7	34,36	211	99	5.83162e-06	0.000573101	0.0,0.014	0.099,0.084	-0.084
NM_197980	Cox19	chr5	-	139339148	139339385	139337821	139338375	139339464	139339576	4,10	0,1	13,1	5,5	336	99	9.99345e-05	0.00551397	1.0,0.747	0.434,0.056	0.628
NM_197980	Cox19	chr5	-	139339464	139339590	139337821	139338375	139342562	139342674	1,3	74,67	7,7	34,36	225	99	0.000134618	0.00688704	0.006,0.019	0.083,0.079	-0.069
NM_197980	Cox19	chr5	-	139339181	139339385	139337821	139338375	139339464	139339576	4,6	0,1	8,1	5,5	303	99	0.000147405	0.00732166	1.0,0.662	0.343,0.061	0.629
NM_198004	Idnk	chr13	+	58160626	58160780	58160151	58160238	58162837	58162881	2,6	2,2	1,1	0,0	253	99	6.28276e-05	0.00378586	0.281,0.54	1.0,1.0	-0.589
NM_198167	Tmem63b	chr17	-	45678962	45679001	45677925	45678016	45679236	45679283	36,46	23,31	59,62	4,5	138	99	9.71586e-11	4.94386e-08	0.529,0.516	0.914,0.899	-0.384
NM_198438	Ssbp3	chr4	+	107027216	107027297	107009678	107009768	107028192	107028252	55138	9,21	26,16	21,9	180	99	4.82131e-06	0.00049285	0.771,0.783	0.405,0.494	0.328
NM_199080	Ddx17	chr15	-	79534330	79534490	79531677	79531914	79535956	79536016	37,59	86160	92,91	48,44	259	99	2.22045e-16	3.6317e-13	0.141,0.124	0.423,0.442	-0.3
NM_199080	Ddx17	chr15	-	79532979	79533210	79531677	79531914	79535956	79536016	120132	86160	189196	48,44	330	99	6.67799e-13	7.28155e-10	0.295,0.198	0.542,0.572	-0.31
NM_199080	Ddx17	chr15	-	79532974	79533210	79531677	79531914	79535956	79536016	133150	86160	203217	48,44	335	99	1.3074e-12	1.36076e-09	0.314,0.217	0.556,0.593	-0.309
NM_199446	Phkb	chr8	+	85843025	85843107	85841001	85841103	85875633	85875723	1,1	0,0	1,2	4,1	181	99	1.92986e-07	3.42558e-05	1.0,1.0	0.12,0.522	0.679
NM_199446	Phkb	chr8	+	85843020	85843107	85841001	85841103	85875633	85875723	7,6	0,0	2,7	4,1	186	99	4.02413e-05	0.00270219	1.0,1.0	0.21,0.788	0.501
NM_199446	Phkb	chr8	+	85843025	85843112	85841001	85841103	85875633	85875723	18,15	0,0	11,7	4,1	186	99	0.000118969	0.00629133	1.0,1.0	0.594,0.788	0.309
NM_199446	Phkb	chr8	+	85843003	85843107	85841001	85841103	85875633	85875723	14,10	0,0	8,11	4,1	203	99	0.00014223	0.00712939	1.0,1.0	0.494,0.843	0.332
NM_199466	Eml4	chr17	+	83428215	83428248	83427999	83428025	83440030	83440154	21,21	6,15	26,29	2,0	132	99	3.24671e-06	0.000366222	0.724,0.512	0.907,1.0	-0.336
NM_199466	Eml4	chr17	+	83425257	83425431	83421605	83421735	83427222	83427351	39,33	2,8	35,45	1,0	273	99	0.000155551	0.00769287	0.876,0.599	0.927,1.0	-0.226
NM_201245	Mprip	chr11	+	59772151	59772217	59771616	59771702	59775515	59780860	38,59	61,94	11,15	64,53	165	99	4.39604e-05	0.00288102	0.272,0.274	0.093,0.145	0.154
NR_002875	Gm1821	chr11	+	62552058	62552211	62551503	62551595	62552379	62552421	0,3	39,0	4,4	0,0	252	99	1.15087e-05	0.00101356	0.0,1.0	1.0,1.0	-0.5
NR_003258	Gnas	chr2	+	174336746	174336791	174334211	174334284	174341652	174341707	8571001	52,44	943947	155180	144	99	3.33067e-16	5.08438e-13	0.919,0.94	0.807,0.783	0.134
NR_003555	Vmn2r29	chr7	-	7241891	7242116	7239979	7240207	7267218	7267305	1,0	1,3	1,4	0,0	324	99	5.56964e-10	2.25267e-07	0.234,0.0	1.0,1.0	-0.883
NR_003568	Gpr137b-ps	chr13	-	12617254	12617499	12614064	12615849	12617724	12617849	48,35	101,73	24,16	136145	344	99	1.48569e-07	2.74349e-05	0.12,0.121	0.048,0.031	0.081
NR_003718	Miat	chr5	-	112228054	112228178	112224207	112224356	112228308	112228352	83291	10,13	24,25	0,0	223	99	0.00021668	0.00982483	0.787,0.909	1.0,1.0	-0.152
NR_015505	Firre	chrX	-	50580812	50580949	50573223	50573351	50581402	50581556	10,48	0,7	30,46	0,0	236	99	0.000195702	0.00907123	1.0,0.742	1.0,1.0	-0.129
NR_015546	C130026L21Rik	chr5	+	111582178	111582296	111581560	111581870	111582420	111582510	1,1	2,3	1,2	0,0	217	99	9.76401e-08	1.9612e-05	0.186,0.132	1.0,1.0	-0.841
NR_027651	Meg3	chr12	+	109543712	109543805	109540995	109541099	109544026	109544742	104,76	0,0	45,43	13,5	192	99	1.25222e-09	4.34445e-07	1.0,1.0	0.641,0.816	0.272
NR_027651	Meg3	chr12	+	109543712	109543849	109540995	109541099	109544026	109544742	278168	0,0	147163	13,5	236	99	7.61488e-08	1.66062e-05	1.0,1.0	0.826,0.932	0.121
NR_027651	Meg3	chr12	+	109543699	109543778	109540995	109541099	109544026	109544742	330208	0,0	158188	13,5	178	99	2.15596e-07	3.68412e-05	1.0,1.0	0.871,0.954	0.088
NR_027651	Meg3	chr12	+	109543699	109543805	109540995	109541099	109544026	109544742	506329	0,0	244293	13,5	205	99	1.00763e-06	0.000136442	1.0,1.0	0.901,0.966	0.067
NR_027651	Meg3	chr12	+	109543699	109543849	109540995	109541099	109544026	109544742	686422	0,0	346415	13,5	249	99	3.38103e-06	0.00037582	1.0,1.0	0.914,0.971	0.057
NR_028380	Ftx	chrX	-	103591802	103591906	103569504	103572561	103595930	103596007	0,0	2,3	6,6	0,1	203	99	1.63697e-10	7.97517e-08	0.0,0.0	1.0,0.745	-0.873
NR_029464	5033406O09Rik	chr12	-	111943884	111944066	111941990	111943211	111944156	111944482	39,21	0,0	9,13	2,5	281	99	4.57898e-07	7.18147e-05	1.0,1.0	0.613,0.478	0.455
NR_029464	5033406O09Rik	chr12	-	111943884	111944047	111941990	111943211	111944156	111944482	29,17	0,0	6,12	2,5	262	99	5.76894e-07	8.6338e-05	1.0,1.0	0.531,0.476	0.496
NR_029464	5033406O09Rik	chr12	-	111943884	111943997	111941990	111943211	111944156	111944482	29,14	0,0	5,16	2,5	212	99	3.30685e-06	0.000371177	1.0,1.0	0.539,0.599	0.431
NR_033657	Miat	chr5	-	112228054	112228214	112224207	112224356	112228308	112228352	83243	10,13	24,26	0,0	259	99	9.25472e-05	0.00519399	0.76,0.877	1.0,1.0	-0.181
NR_037908	Icmt	chr4	+	152299136	152299245	152298688	152298773	152299670	152299840	5,6	10,13	0,0	9,13	208	99	2.16593e-05	0.0016562	0.192,0.18	0.0,0.0	0.186
NR_038037	E130307A14Rik	chr10	-	39632949	39633016	39621410	39622727	39639563	39639766	3,10	3,2	2,4	0,0	166	99	5.60774e-05	0.00347333	0.374,0.749	1.0,1.0	-0.439
NR_038047	D130020L05Rik	chr12	+	101084283	101084499	101082450	101084025	101088041	101088927	17,15	0,0	12,5	1,4	315	99	2.38076e-05	0.00175854	1.0,1.0	0.79,0.282	0.464
NR_038083	Six3os1	chr17	-	85614647	85614727	85609089	85612990	85615593	85615743	6,17	1,0	16,8	8,2	179	99	0.00018901	0.00888698	0.768,1.0	0.525,0.689	0.277
NR_040505	4930405A21Rik	chr2	-	156716094	156716245	156714538	156715049	156716884	156717010	2,1	0,0	0,1	1,1	250	99	0.000131439	0.00679258	1.0,1.0	0.0,0.284	0.858
NR_045038	Zfp207	chr11	+	80403364	80403408	80402645	80402711	80403600	80403662	4,7	3,2	3,15	0,0	143	99	5.44302e-05	0.00342286	0.48,0.708	1.0,1.0	-0.406
NR_045447	Tbc1d22bos	chr17	-	29591064	29591189	29588083	29588378	29596215	29596305	1,1	0,0	0,0	1,1	224	99	1.62662e-08	4.23253e-06	1.0,1.0	0.0,0.0	1
NR_045452	3010001F23Rik	chrX	+	152402566	152402740	152385644	152385752	152403312	152403477	2,2	2,2	1,2	0,0	273	99	5.06963e-06	0.000513648	0.266,0.266	1.0,1.0	-0.734
NR_046007	2310010J17Rik	chr7	-	90127596	90127656	90124835	90125032	90129871	90129936	0,0	7,6	4,2	2,6	159	99	6.74801e-05	0.00397213	0.0,0.0	0.555,0.172	-0.364
NR_102314	D630024D03Rik	chr11	-	31804035	31804197	31803142	31803258	31824292	31824547	4,3	0,0	3,3	2,6	261	99	6.8325e-10	2.60751e-07	1.0,1.0	0.363,0.159	0.739
NR_102314	D630024D03Rik	chr11	-	31804035	31804170	31803142	31803258	31824292	31824547	6,3	0,0	4,5	2,6	234	99	1.36533e-08	3.63527e-06	1.0,1.0	0.458,0.261	0.64
NR_104306	Nprl3	chr11	-	32238988	32239290	32237299	32237406	32239796	32239953	0,3	10,28	6,13	14,11	401	99	2.50802e-05	0.00183679	0.0,0.026	0.096,0.226	-0.148
NR_104361	Osgepl1	chr1	+	53321495	53321567	53321079	53321210	53323166	53323270	9,9	3,3	6,8	0,0	171	99	6.18689e-05	0.0037577	0.635,0.635	1.0,1.0	-0.365
NR_104385	Dab1	chr4	+	104732069	104732180	104731624	104731752	104741512	104744844	12,14	0,1	11,8	2,7	210	99	0.000131491	0.00679258	1.0,0.868	0.722,0.35	0.398
NR_104468	Hnrnpa2b1	chr6	-	51462338	51462580	51461982	51462055	51463410	51463493	362529	30,27	359322	44,57	341	99	6.14709e-05	0.00374351	0.778,0.85	0.703,0.621	0.152
NR_104468	Hnrnpa2b1	chr6	-	51462338	51462564	51461982	51462055	51463410	51463493	318471	30,27	325282	44,57	325	99	0.000129015	0.00672933	0.764,0.842	0.692,0.601	0.156
NR_126043	Stk11	chr10	+	80126045	80126164	80125478	80125568	80126232	80126369	4,16	3,6	4,8	0,0	218	99	6.79117e-07	9.81207e-05	0.377,0.548	1.0,1.0	-0.537
NR_126538	Snrnp70	chr7	-	45381824	45383184	45380716	45380818	45383803	45383885	11321240	189218	13071548	117,99	1459	99	2.48757e-08	6.32894e-06	0.289,0.278	0.431,0.515	-0.19
NR_131042	2010001A14Rik	chr11	-	57796311	57796370	57796025	57796173	57801233	57801467	7,6	0,0	5,3	4,3	158	99	7.08561e-07	0.000101404	1.0,1.0	0.439,0.385	0.588
NR_131042	2010001A14Rik	chr11	-	57796311	57796397	57796025	57796173	57801233	57801467	15,14	0,0	22,8	4,3	185	99	2.35069e-05	0.0017476	1.0,1.0	0.746,0.588	0.333

## Sheet: E15vsP9
Transcript ID	Gene Symbol	Chromosome	Strand	Exon Start	Exon End	Upstream Exon Start	Upstream Exon End	Downstream Exon Start	Downstream Exon End	Inclusion counts E15	Skipping counts E15	Inclusion counts P9	Skipping counts P9	Inclusion Length	Skipping Length	p-value	FDR	Inclusion level E15	Inclusion level P9	Inclusion Level difference
NM_001008792	Whrn	chr4	-	63429085	63429118	63419421	63419493	63431849	63432059	4,5	1,11	4,2	0,0	132	99	2.97112e-06	0.000302366	0.75,0.254	1.0,1.0	-0.498
NM_001017959	Lamp2	chrX	-	38425362	38425426	38424266	38424431	38430917	38431040	111169	0,0	167105	16,4	163	99	2.56232e-07	4.08152e-05	1.0,1.0	0.864,0.941	0.098
NM_001024720	Hmcn1	chr1	-	150577271	150577622	150573475	150573595	150580227	150580356	4,4	1,7	1,3	0,0	450	99	8.33966e-10	3.52543e-07	0.468,0.112	1.0,1.0	-0.71
NM_001024917	N4bp2	chr5	+	65788052	65788141	65786105	65786361	65790017	65791170	3,2	4,3	6,8	0,0	188	99	5.00643e-08	1.05819e-05	0.283,0.26	1.0,1.0	-0.729
NM_001025307	Stx3	chr19	-	11781566	11781680	11777087	11777170	11782799	11782910	8,3	1,2	1,1	15,18	213	99	9.41082e-07	0.000116218	0.788,0.411	0.03,0.025	0.572
NM_001025307	Stx3	chr19	-	11784209	11784232	11783025	11783136	11785389	11785524	0,0	36,43	5,3	22,9	122	99	2.62134e-05	0.00185682	0.0,0.0	0.156,0.213	-0.184
NM_001025359	Klc1	chr12	+	111793648	111793699	111789348	111789486	111794336	111794899	63,85	3,0	37,34	6,14	150	99	4.67408e-07	6.6718e-05	0.933,1.0	0.803,0.616	0.257
NM_001025426	Depdc5	chr5	+	32864009	32864312	32863720	32863743	32864576	32864699	8,9	3,2	7,2	0,0	402	99	3.47011e-06	0.000343603	0.396,0.526	1.0,1.0	-0.539
NM_001025612	Snx22	chr9	-	66067779	66067812	66067512	66067580	66068126	66068221	22,13	42,15	242156	102,78	132	99	3.34522e-06	0.000337315	0.282,0.394	0.64,0.6	-0.282
NM_001025612	Snx22	chr9	-	66067779	66067983	66067512	66067580	66068126	66068221	5,0	42,15	48,36	102,78	303	99	4.86695e-06	0.000451414	0.037,0.0	0.133,0.131	-0.114
NM_001025612	Snx22	chr9	-	66067779	66067830	66067512	66067580	66068126	66068221	4,0	42,15	35,21	102,78	150	99	0.000130336	0.00677313	0.059,0.0	0.185,0.151	-0.138
NM_001033165	Dnajc25	chr4	+	59013631	59013855	59003192	59003557	59017669	59017822	3,9	0,0	5,3	5,1	323	99	2.58468e-08	6.04429e-06	1.0,1.0	0.235,0.479	0.643
NM_001033270	Slc4a7	chr14	+	14762347	14762522	14760234	14760341	14765576	14765710	21,34	2,6	13,10	0,0	274	99	3.77235e-05	0.00249771	0.791,0.672	1.0,1.0	-0.268
NM_001034891	Ermard	chr17	+	15059765	15059984	15059343	15059469	15061068	15061182	49,59	0,0	28,25	2,6	318	99	3.36395e-06	0.000337654	1.0,1.0	0.813,0.565	0.311
NM_001037761	Capzb	chr4	+	139288860	139288973	139287755	139287832	139291002	139291820	122,61	144210	166126	58,41	212	99	3.80918e-13	3.48889e-10	0.283,0.119	0.572,0.589	-0.38
NM_001037877	Tcf25	chr8	+	123402683	123402860	123400624	123400697	123403146	123404174	14,15	89,77	29,40	50,50	276	99	1.60811e-07	2.85108e-05	0.053,0.065	0.172,0.223	-0.139
NM_001042487	Dlgap4	chr2	+	156748331	156748420	156745834	156746196	156748943	156749356	47106	4,1	61,45	13,12	188	99	6.36073e-06	0.00056838	0.861,0.982	0.712,0.664	0.234
NM_001045524	Cep126	chr9	-	8123653	8123864	8120641	8120787	8130195	8130315	0,2	4,15	2,3	0,1	310	99	3.30625e-05	0.00226411	0.0,0.041	1.0,0.489	-0.724
NM_001077193	Abi1	chr2	-	22963213	22963228	22962400	22962501	22971082	22971259	13,20	12,15	29,21	0,0	114	99	2.89269e-12	1.98709e-09	0.485,0.537	1.0,1.0	-0.489
NM_001077507	Gnas	chr2	+	174336746	174336791	174334211	174334284	174341652	174341707	8571001	52,44	894731	175145	144	99	0	0	0.919,0.94	0.778,0.776	0.152
NM_001077684	Ccdc173	chr2	-	69776129	69776269	69761721	69761886	69778059	69778216	20,13	0,0	5,13	4,2	239	99	5.53735e-06	0.000505071	1.0,1.0	0.341,0.729	0.465
NM_001080386	Clta	chr4	+	44031399	44031435	44025448	44025560	44032400	44032846	19,6	251313	18,26	179123	135	99	1.2069e-05	0.000982593	0.053,0.014	0.069,0.134	-0.068
NM_001080968	Golga2	chr2	+	32293314	32293395	32292092	32292215	32296625	32296721	2,3	28,33	15,7	27,13	180	99	2.97963e-05	0.00207931	0.038,0.048	0.234,0.228	-0.188
NM_001081045	Kansl1	chr11	-	104342858	104343047	104342362	104342511	104343490	104343673	41,56	11,35	46,29	2,3	288	99	6.61249e-05	0.00389411	0.562,0.355	0.888,0.769	-0.37
NM_001081191	Eml5	chr12	-	98819860	98819869	98817819	98817898	98821599	98821705	1,0	4,10	5,10	4,2	108	99	9.3075e-07	0.000116218	0.186,0.0	0.534,0.821	-0.585
NM_001081216	Phip	chr9	-	82884354	82884402	82881669	82881739	82884832	82884958	0,0	15,26	2,6	11,6	147	99	2.62701e-05	0.00185682	0.0,0.0	0.109,0.402	-0.256
NM_001081298	Adgrl2	chr3	-	148849765	148849804	148846848	148847032	148850835	148851021	5,6	19,70	29,28	13,17	138	99	1.37335e-13	1.43757e-10	0.159,0.058	0.615,0.542	-0.47
NM_001081378	Kidins220	chr12	+	25047893	25047926	25040455	25040569	25051094	25051226	1,0	9,7	6,5	8,8	132	99	7.23973e-05	0.00412806	0.077,0.0	0.36,0.319	-0.301
NM_001081406	Lrr1	chr12	+	69174391	69175113	69171861	69171960	69178579	69179010	37,56	3,11	2,2	0,0	821	99	2.76708e-05	0.00194332	0.598,0.38	1.0,1.0	-0.511
NM_001081557	Camta1	chr4	-	151076576	151076597	151075091	151075285	151077863	151077935	1,8	2,4	2,3	0,0	120	99	1.38893e-05	0.00110621	0.292,0.623	1.0,1.0	-0.542
NM_001083806	Gria2	chr3	-	80690403	80690518	80689216	80689351	80691319	80691434	1,6	0,1	0,0	1,3	214	99	1.42108e-08	3.63236e-06	1.0,0.735	0.0,0.0	0.867
NM_001083922	Wbp1	chr6	-	83120771	83120876	83120157	83120287	83121202	83121461	172178	12,10	173117	2,1	204	99	6.33065e-05	0.00377128	0.874,0.896	0.977,0.983	-0.095
NM_001083922	Wbp1	chr6	-	83120771	83120873	83120186	83120287	83121202	83121461	128115	12,10	123,74	2,1	201	99	8.38864e-05	0.00463314	0.84,0.85	0.968,0.973	-0.125
NM_001083922	Wbp1	chr6	-	83120752	83120876	83120186	83120287	83121202	83121461	85,95	12,10	82,61	2,1	223	99	0.000113642	0.00597626	0.759,0.808	0.948,0.964	-0.172
NM_001085448	Ctnnd1	chr2	-	84626019	84626137	84624269	84624558	84650405	84650740	14,21	27,32	4,4	34,34	217	99	2.2053e-05	0.00162674	0.191,0.23	0.051,0.051	0.16
NM_001085448	Ctnnd1	chr2	-	84624269	84624558	84622010	84622082	84650405	84650740	93135	3,9	109,83	0,1	388	99	9.79515e-05	0.00529034	0.888,0.793	1.0,0.955	-0.137
NM_001085448	Ctnnd1	chr2	-	84624269	84624451	84622010	84622082	84650405	84650740	40,64	3,9	42,25	0,1	281	99	0.000202966	0.00945255	0.824,0.715	1.0,0.898	-0.18
NM_001098230	Pdp1	chr4	-	11965613	11965648	11958184	11962233	11966301	11966450	8,11	2,4	0,0	1,2	134	99	1.418e-06	0.000159848	0.747,0.67	0.0,0.0	0.709
NM_001098789	Ndufa4l2	chr10	+	127515398	127515507	127514938	127515038	127516264	127516325	15,19	3,7	2,7	0,0	208	99	1.2018e-05	0.000982078	0.704,0.564	1.0,1.0	-0.366
NM_001098789	Ndufa4l2	chr10	+	127515398	127515497	127514938	127515038	127516264	127516325	14,19	3,7	2,7	0,0	198	99	1.33309e-05	0.00106948	0.7,0.576	1.0,1.0	-0.362
NM_001098789	Ndufa4l2	chr10	+	127515398	127515487	127514938	127515038	127516264	127516325	24,40	3,7	8,19	0,0	188	99	6.24829e-05	0.00375273	0.808,0.751	1.0,1.0	-0.22
NM_001101445	Cyp4f17	chr17	+	32528275	32528363	32528046	32528111	32528716	32528894	0,3	2,5	1,3	0,0	187	99	6.71739e-10	2.89533e-07	0.0,0.241	1.0,1.0	-0.879
NM_001102456	Aplp2	chr9	-	31167560	31167728	31164542	31164673	31168707	31168916	280329	36,63	576438	43,31	267	99	6.725e-05	0.00393162	0.743,0.659	0.832,0.84	-0.135
NM_001103165	Pcbp2	chr15	+	102488775	102488814	102488204	102488277	102489754	102489807	209349	5,16	134120	0,0	138	99	0.000151686	0.00757808	0.968,0.94	1.0,1.0	-0.046
NM_001112705	Tlk2	chr11	+	105241568	105241661	105221185	105221353	105246773	105246884	30,42	0,2	31,30	8,5	192	99	0.000147777	0.00743348	1.0,0.915	0.666,0.756	0.246
NM_001113188	Fxr1	chr3	+	34058175	34058231	34058023	34058081	34061863	34061989	1,1	0,0	0,0	1,2	155	99	7.89413e-09	2.28327e-06	1.0,1.0	0.0,0.0	1
NM_001113199	Naca	chr10	+	128039170	128045086	128036488	128036560	128046167	128046253	630359	19671685	12721002	12371005	6015	99	2.53524e-06	0.000265379	0.005,0.003	0.017,0.016	-0.013
NM_001113374	Mocs2	chr13	+	114825210	114825234	114820816	114820946	114826157	114826281	1,1	0,0	7,3	1,6	123	99	7.22534e-05	0.00412806	1.0,1.0	0.849,0.287	0.432
NM_001113374	Mocs2	chr13	+	114825210	114825265	114820801	114820946	114826157	114826281	4,1	0,0	11,4	1,6	154	99	8.80541e-05	0.00483901	1.0,1.0	0.876,0.3	0.412
NM_001113383	Gls	chr1	-	52204345	52204516	52199854	52199887	52207300	52207359	47,32	85,44	114,84	60,33	270	99	5.60044e-09	1.70985e-06	0.169,0.211	0.411,0.483	-0.257
NM_001113383	Gls	chr1	-	52204345	52204538	52199854	52199887	52207300	52207359	34,28	85,44	83,71	60,33	292	99	1.73797e-07	2.9839e-05	0.119,0.177	0.319,0.422	-0.223
NM_001113424	Amn1	chr6	-	149184991	149185124	149183393	149183538	149188605	149188712	69,44	13,2	23,20	0,0	232	99	4.34718e-05	0.00276985	0.694,0.904	1.0,1.0	-0.201
NM_001123037	Eif4a2	chr16	+	23112350	23112461	23111816	23111896	23113166	23114132	288277	146161	205144	217129	210	99	3.69821e-05	0.00246346	0.482,0.448	0.308,0.345	0.138
NM_001123037	Eif4a2	chr16	+	23112350	23112457	23111816	23111896	23113166	23114132	212208	146161	160,97	217129	206	99	4.38324e-05	0.00278475	0.411,0.383	0.262,0.265	0.134
NM_001123037	Eif4a2	chr16	+	23112350	23112453	23111816	23111896	23113166	23114132	172166	146161	126,78	217129	202	99	5.37513e-05	0.00330969	0.366,0.336	0.222,0.229	0.125
NM_001130170	Zfp207	chr11	+	80393083	80393176	80391834	80391992	80394285	80394531	129136	104131	91,91	35,29	192	99	1.75399e-06	0.000192781	0.39,0.349	0.573,0.618	-0.226
NM_001142322	Myo9b	chr8	+	71338906	71339020	71336875	71336965	71340759	71340799	8,5	1,4	11,6	0,0	213	99	4.10545e-05	0.00263108	0.788,0.367	1.0,1.0	-0.422
NM_001145937	Tenm3	chr8	-	48287132	48287153	48278957	48279190	48287790	48288040	3,15	28,54	0,1	46,18	120	99	1.59646e-05	0.00124005	0.081,0.186	0.0,0.044	0.112
NM_001145937	Tenm3	chr8	-	48646257	48646430	48417007	48417245	48674409	48674690	12,44	3,5	18,6	0,0	272	99	3.35622e-05	0.00227705	0.593,0.762	1.0,1.0	-0.323
NM_001145937	Tenm3	chr8	-	48311674	48311692	48310622	48310769	48313237	48313264	1,4	1,3	0,0	2,1	117	99	6.85619e-05	0.003961	0.458,0.53	0.0,0.0	0.494
NM_001146031	Nrcam	chr12	+	44535056	44535074	44532457	44532659	44537250	44537356	203,83	11,25	249178	3,4	117	99	3.87172e-07	5.71195e-05	0.94,0.737	0.986,0.974	-0.141
NM_001146058	Acot7	chr4	+	152259563	152259595	152253148	152253265	152260845	152261030	3,2	49,71	12,3	34,19	131	99	0.000136465	0.00701368	0.044,0.021	0.211,0.107	-0.127
NM_001146121	Psap	chr10	+	60297536	60297545	60295945	60296002	60299097	60299229	34,15	177274	1,2	205163	108	99	9.53171e-10	3.95332e-07	0.15,0.048	0.004,0.011	0.091
NM_001159407	B3gnt5	chr16	+	19765389	19765621	19765107	19765214	19768743	19772753	13,9	74,44	63,42	96,82	331	99	7.76483e-06	0.000677327	0.05,0.058	0.164,0.133	-0.095
NM_001159407	B3gnt5	chr16	+	19765500	19765621	19765107	19765214	19768743	19772753	22,13	74,44	85,59	96,82	220	99	1.43529e-05	0.00113491	0.118,0.117	0.285,0.245	-0.148
NM_001159407	B3gnt5	chr16	+	19765397	19765621	19765107	19765214	19768743	19772753	13,9	74,44	58,43	96,82	323	99	1.60688e-05	0.00124375	0.051,0.059	0.156,0.138	-0.092
NM_001159486	Mcf2l	chr8	+	13013914	13013998	13013534	13013650	13014818	13014893	1,6	1,2	0,0	1,1	183	99	7.19057e-06	0.000632253	0.351,0.619	0.0,0.0	0.485
NM_001159620	Pigp	chr16	-	94365354	94365473	94358762	94359174	94370088	94370330	17,12	5,1	22,7	0,0	218	99	4.82183e-05	0.00300265	0.607,0.845	1.0,1.0	-0.274
NM_001159634	Prrc2b	chr2	+	32212886	32214947	32212074	32212291	32216045	32216143	272524	10,23	392355	2,0	2160	99	3.2764e-09	1.10803e-06	0.555,0.511	0.9,1.0	-0.417
NM_001159634	Prrc2b	chr2	+	32229262	32229344	32226944	32227036	32230610	32234537	36,66	12,31	54,49	4,0	181	99	2.2638e-08	5.35084e-06	0.621,0.538	0.881,1.0	-0.361
NM_001159910	Ccdc85c	chr12	-	108216786	108216825	108211514	108211622	108221708	108221782	6,5	22,39	17,12	9,5	138	99	1.23325e-08	3.306e-06	0.164,0.084	0.575,0.633	-0.48
NM_001160317	Nfasc	chr1	-	132637863	132637881	132636985	132637091	132642677	132642858	2,14	0,1	0,1	4,3	117	99	1.46273e-09	5.641e-07	1.0,0.922	0.0,0.22	0.851
NM_001160319	Ubr4	chr4	+	139432481	139432514	139431544	139431761	139433619	139433683	0,1	6,22	4,4	9,9	132	99	0.000209131	0.00963754	0.0,0.033	0.25,0.25	-0.233
NM_001161369	Ss18	chr18	-	14637391	14637484	14636495	14636618	14640955	14641123	14,10	4,8	23,4	0,0	192	99	3.4633e-07	5.17893e-05	0.643,0.392	1.0,1.0	-0.482
NM_001161817	Myo1b	chr1	-	51768649	51768736	51766821	51766908	51769003	51769090	271217	43,31	112,84	60,31	186	99	3.22969e-07	4.89621e-05	0.77,0.788	0.498,0.591	0.235
NM_001162418	Myef2	chr2	-	125097562	125097634	125095911	125096120	125097976	125098075	252347	44,53	96,84	2,4	171	99	2.00032e-06	0.000217678	0.768,0.791	0.965,0.924	-0.165
NM_001162418	Myef2	chr2	-	125097562	125097630	125095911	125096120	125097976	125098075	105140	44,53	38,36	2,4	167	99	9.24253e-06	0.000781421	0.586,0.61	0.918,0.842	-0.282
NM_001163448	Mapk8ip3	chr17	-	24916503	24916629	24914468	24914705	24918087	24918139	7,20	7,13	7,12	0,1	225	99	6.2897e-06	0.000564327	0.306,0.404	1.0,0.841	-0.566
NM_001163448	Mapk8ip3	chr17	-	24920471	24920495	24918087	24918139	24923815	24923907	15,26	13,13	3,4	13,19	123	99	1.09052e-05	0.000904597	0.482,0.617	0.157,0.145	0.398
NM_001163470	Trafd1	chr5	-	121384977	121385177	121384039	121384104	121385524	121385615	3,0	21,32	24,12	51,46	299	99	2.06906e-05	0.00153578	0.045,0.0	0.135,0.08	-0.085
NM_001163514	Extl2	chr3	+	116012186	116012286	116010836	116010927	116024006	116024434	4,2	3,1	0,0	1,1	199	99	5.20988e-05	0.00322601	0.399,0.499	0.0,0.0	0.449
NM_001163797	Zfp68	chr5	-	138616469	138616565	138612038	138612165	138617054	138617167	29,29	7,16	1,5	10,10	195	99	2.25358e-05	0.00165127	0.678,0.479	0.048,0.202	0.454
NM_001164717	Sh3pxd2a	chr19	-	47283020	47283104	47278312	47278430	47286604	47286718	3,7	2,6	7,3	0,0	183	99	1.09805e-06	0.000132623	0.448,0.387	1.0,1.0	-0.583
NM_001166654	Cdkl3	chr11	+	52035946	52036020	52033513	52033611	52084370	52084667	1,3	0,0	2,0	3,2	173	99	6.1513e-09	1.8523e-06	1.0,1.0	0.276,0.0	0.862
NM_001166667	Rtel1	chr2	+	181355047	181355125	181354352	181354442	181355327	181355552	2,3	3,2	2,1	0,0	177	99	9.40742e-07	0.000116218	0.272,0.456	1.0,1.0	-0.636
NM_001167730	Rad18	chr6	-	112628461	112628524	112619850	112620904	112644587	112644747	4,10	3,12	1,2	0,0	162	99	6.19705e-06	0.00056059	0.449,0.337	1.0,1.0	-0.607
NM_001167818	Rnls	chr19	-	33389916	33390059	33382366	33382525	33391079	33391185	2,1	0,0	1,4	2,2	242	99	1.16487e-05	0.000959033	1.0,1.0	0.17,0.45	0.69
NM_001167983	Sipa1l1	chr12	+	82265956	82266025	82170015	82170076	82311348	82311409	1,5	2,3	3,1	0,0	168	99	2.46254e-06	0.000259003	0.228,0.495	1.0,1.0	-0.639
NM_001168225	Morf4l2	chrX	-	136735545	136735622	136732947	136734501	136739804	136739894	611647	2,11	387267	37,22	176	99	1.27676e-14	1.87104e-11	0.994,0.971	0.855,0.872	0.119
NM_001170984	Hnrnpc	chr14	-	52098315	52098544	52098014	52098040	52103888	52104028	50,59	385470	49,31	145105	328	99	3.62349e-06	0.00035244	0.038,0.037	0.093,0.082	-0.05
NM_001170984	Hnrnpc	chr14	-	52098380	52098544	52098014	52098040	52103888	52104028	32,50	385470	37,22	145105	263	99	4.0323e-05	0.00260003	0.03,0.039	0.088,0.073	-0.046
NM_001171034	Tmbim6	chr15	+	99399656	99399871	99392946	99393040	99401579	99401663	43,27	321231	9,6	280182	314	99	5.79029e-07	7.90572e-05	0.041,0.036	0.01,0.01	0.028
NM_001177667	Sptan1	chr2	+	30014157	30014172	30013675	30013838	30015588	30015720	516305	30,59	692467	21,30	114	99	8.35643e-05	0.00462698	0.937,0.818	0.966,0.931	-0.071
NM_001177799	Capn3	chr2	+	120486332	120486476	120485180	120485349	120488073	120488157	168,68	31381851	48,35	383306	243	99	6.54055e-08	1.33124e-05	0.021,0.015	0.049,0.045	-0.029
NM_001177951	Rpgr	chrX	-	10176002	10176881	10166075	10166276	10178270	10178336	5,20	11,12	17,33	3,2	978	99	0.000137824	0.00706104	0.044,0.144	0.365,0.626	-0.401
NM_001177962	Gpm6b	chrX	+	166385390	166385481	166383934	166384000	166386951	166389033	19,13	27,38	50,48	33,33	190	99	0.000175874	0.00851849	0.268,0.151	0.441,0.431	-0.226
NM_001190401	Usp34	chr11	+	23362576	23362612	23361586	23361716	23363057	23363188	1,0	9,12	7,4	11,8	135	99	6.11182e-05	0.0037011	0.075,0.0	0.318,0.268	-0.256
NM_001190483	Pcsk5	chr19	-	17617650	17617754	17595660	17595778	17642492	17642593	7,12	5,2	10,18	0,0	203	99	3.61762e-06	0.00035244	0.406,0.745	1.0,1.0	-0.424
NM_001195004	Kat7	chr11	-	95276442	95276549	95271852	95275887	95277468	95277615	38,72	3,12	22,26	0,0	206	99	1.76447e-05	0.00135145	0.859,0.743	1.0,1.0	-0.199
NM_001198565	Sulf1	chr1	+	12850759	12850793	12848330	12848454	12858811	12860372	47,41	9,16	83,69	0,1	133	99	1.66726e-10	8.72612e-08	0.795,0.656	1.0,0.981	-0.265
NM_001198565	Sulf1	chr1	+	12728593	12728688	12692429	12692684	12786078	12786151	40,47	3,6	52,35	0,0	194	99	3.95243e-05	0.00257811	0.872,0.8	1.0,1.0	-0.164
NM_001198570	Abi2	chr1	+	60438941	60438959	60437055	60437232	60443984	60444082	7,11	36,26	0,3	52,22	117	99	0.000101519	0.00545623	0.141,0.264	0.0,0.103	0.151
NM_001198824	App	chr16	-	85043575	85043743	85030231	85030365	85056323	85056526	290279	89130	710548	88,71	267	99	5.53464e-10	2.48291e-07	0.547,0.443	0.749,0.741	-0.25
NM_001199204	Spag9	chr11	+	94024916	94024997	94013622	94013743	94036599	94036670	0,1	6,13	10,3	6,5	180	99	8.32177e-06	0.000709647	0.0,0.041	0.478,0.248	-0.342
NM_001199265	Epb41l2	chr10	+	25501577	25501631	25495444	25495591	25501823	25502387	6,6	2,9	2,0	11,10	153	99	0.000183294	0.00874006	0.66,0.301	0.105,0.0	0.428
NM_001201378	Ccdc136	chr6	+	29412349	29412534	29411247	29411385	29412901	29413087	37,42	0,0	44,48	6,9	284	99	2.81596e-07	4.3901e-05	1.0,1.0	0.719,0.65	0.316
NM_001201378	Ccdc136	chr6	+	29412363	29412534	29411247	29411385	29412901	29413087	38,45	0,0	45,51	6,9	270	99	3.16996e-07	4.83904e-05	1.0,1.0	0.733,0.675	0.296
NM_001205231	U2af2	chr7	+	5068732	5068792	5068031	5068183	5069443	5069560	6,3	191251	8,16	83,75	159	99	1.75108e-07	2.9839e-05	0.019,0.007	0.057,0.117	-0.074
NM_001205287	Tmem39a	chr16	+	38587198	38587379	38586220	38586408	38588182	38588303	9,8	26,43	14,8	5,6	280	99	2.21346e-05	0.0016273	0.109,0.062	0.497,0.32	-0.323
NM_001205332	Map4	chr9	+	110002745	110002959	109999771	109999840	110026100	110026223	4,15	74,70	1,1	123,84	313	99	0.000106098	0.00564709	0.017,0.063	0.003,0.004	0.036
NM_001252110	Cadps2	chr6	-	23381056	23381077	23355823	23355927	23382880	23383004	5,2	4,4	1,0	12,3	120	99	0.000144287	0.00734193	0.508,0.292	0.064,0.0	0.368
NM_001252200	Map4k4	chr1	+	40001429	40001591	40000623	40000749	40003762	40003987	26,48	1,7	38,22	0,0	261	99	7.8399e-05	0.00435194	0.908,0.722	1.0,1.0	-0.185
NM_001252201	Map4k4	chr1	+	40003762	40003987	40000530	40000749	40004806	40004913	80132	12,27	63,48	47,25	324	99	6.57733e-07	8.90591e-05	0.671,0.599	0.291,0.37	0.304
NM_001252201	Map4k4	chr1	+	40003756	40003987	40000530	40000749	40004806	40004913	97154	12,27	76,57	47,25	330	99	6.60387e-07	8.90591e-05	0.708,0.631	0.327,0.406	0.303
NM_001252253	Nf2	chr11	-	4799860	4799995	4794842	4794917	4803677	4803753	83,97	2,8	126,97	0,0	234	99	5.00155e-05	0.00310576	0.946,0.837	1.0,1.0	-0.109
NM_001252684	Smc5	chr19	-	23215154	23215199	23214644	23214740	23218404	23218530	14,21	9,13	10,7	0,1	144	99	2.49659e-05	0.00177605	0.517,0.526	1.0,0.828	-0.392
NM_001252684	Smc5	chr19	-	23215154	23215225	23214641	23214740	23218404	23218530	10,14	9,13	4,7	0,1	170	99	5.66316e-05	0.00345799	0.393,0.385	1.0,0.803	-0.512
NM_001253877	Mtf2	chr5	+	108069161	108069523	108065673	108065965	108073306	108073454	34,54	4,9	20,11	0,0	461	99	6.79977e-06	0.000600292	0.646,0.563	1.0,1.0	-0.395
NM_001253893	Dnm2	chr9	+	21490657	21490669	21489742	21489794	21494503	21494617	25,21	16,10	21,30	4,0	111	99	4.67956e-05	0.00293065	0.582,0.652	0.824,1.0	-0.295
NM_001256130	Nipa2	chr7	-	55944958	55945085	55944480	55944709	55962199	55962493	1,2	1,2	4,3	0,0	226	99	4.04688e-05	0.00260112	0.305,0.305	1.0,1.0	-0.695
NM_001256382	Rims2	chr15	+	39555064	39555097	39535871	39535981	39566942	39567043	0,0	1,6	1,2	0,1	132	99	7.24879e-05	0.00412806	0.0,0.0	1.0,0.6	-0.8
NM_001267846	Fign	chr2	-	64027909	64027967	63971507	63980899	64096894	64097064	0,0	4,2	1,1	0,0	157	99	3.79123e-09	1.24386e-06	0.0,0.0	1.0,1.0	-1
NM_001271567	Cdc7	chr5	+	106974600	106974696	106973776	106974020	106975484	106975660	14,26	3,9	1,4	0,0	195	99	4.4214e-05	0.0028009	0.703,0.595	1.0,1.0	-0.351
NM_001278569	Cryaa	chr17	+	31678299	31678535	31677930	31678189	31679468	31679517	644379	0,0	752609	17,16	335	99	1.38107e-08	3.5716e-06	1.0,1.0	0.929,0.918	0.077
NM_001281491	Syngap1	chr17	+	26967680	26967760	26966882	26966973	26970498	26970645	14,12	3,7	1,1	0,0	179	99	1.44263e-05	0.00113663	0.721,0.487	1.0,1.0	-0.396
NM_001284229	Nasp	chr4	-	116610402	116610630	116605683	116605763	116611971	116612074	319596	25,29	47,50	34,32	327	99	0	0	0.794,0.862	0.295,0.321	0.52
NM_001284229	Nasp	chr4	-	116610408	116610630	116605683	116605763	116611971	116612081	192365	25,29	29,33	34,32	321	99	0	0	0.703,0.795	0.208,0.241	0.524
NM_001285456	Mapt	chr11	+	104318156	104318249	104310268	104310534	104321350	104321432	1,3	11,24	6,4	0,2	192	99	6.43232e-06	0.00057245	0.045,0.061	1.0,0.508	-0.701
NM_001285489	Nap1l4	chr7	-	143518849	143518885	143513578	143514637	143520383	143520440	949661	664460	700444	1058779	135	99	1.25899e-13	1.42159e-10	0.512,0.513	0.327,0.295	0.201
NM_001285489	Nap1l4	chr7	-	143518844	143518885	143513578	143514637	143520383	143520440	294222	664460	193136	1058779	140	99	1.29341e-13	1.42159e-10	0.238,0.254	0.114,0.11	0.134
NM_001286131	Nfib	chr4	-	82310302	82310391	82290172	82296811	82327728	82327913	0,0	1,2	4,3	5,1	188	99	4.03334e-05	0.00260003	0.0,0.0	0.296,0.612	-0.454
NM_001286362	Tcf25	chr8	+	123401057	123401189	123400624	123400697	123403149	123404174	8,12	61102	20,22	50,33	231	99	4.48368e-06	0.000424829	0.053,0.048	0.146,0.222	-0.134
NM_001286362	Tcf25	chr8	+	123401075	123401189	123400624	123400697	123403149	123404174	24,20	61102	36,41	50,33	213	99	5.60506e-06	0.000509134	0.155,0.084	0.251,0.366	-0.189
NM_001286362	Tcf25	chr8	+	123401075	123401147	123400624	123400697	123403149	123404174	14,9	61102	19,25	50,33	171	99	3.6443e-05	0.00243492	0.117,0.049	0.18,0.305	-0.159
NM_001286720	Tsc2	chr17	-	24601388	24601457	24600334	24600465	24602093	24602297	40,29	146,80	58,41	65,71	168	99	0.000138755	0.00707684	0.139,0.176	0.345,0.254	-0.142
NM_001286720	Tsc2	chr17	-	24606223	24606352	24604827	24604989	24607436	24607531	17,12	67,36	28,21	31,27	228	99	0.000211924	0.00967728	0.099,0.126	0.282,0.252	-0.155
NM_001286784	Magi1	chr6	-	93680788	93680877	93675452	93679002	93682951	93683090	3,3	7,28	21,15	8,3	188	99	9.3249e-09	2.62795e-06	0.184,0.053	0.58,0.725	-0.534
NM_001289496	Egflam	chr15	-	7224644	7224668	7222747	7222826	7231587	7231768	0,1	1,2	10,13	1,0	123	99	6.62492e-06	0.000587214	0.0,0.287	0.889,1.0	-0.801
NM_001289558	Pomgnt2	chr9	-	121984099	121984156	121981605	121983823	121995875	121996026	0,0	9,12	4,5	7,7	156	99	8.06737e-06	0.000695384	0.0,0.0	0.266,0.312	-0.289
NM_001289577	Chfr	chr5	+	110140353	110140453	110136050	110136194	110143550	110143660	69,70	0,0	61,34	9,6	199	99	3.85233e-08	8.46818e-06	1.0,1.0	0.771,0.738	0.246
NM_001289577	Chfr	chr5	+	110140375	110140453	110136050	110136194	110143550	110143660	41,31	0,0	39,23	9,6	177	99	8.33329e-08	1.64864e-05	1.0,1.0	0.708,0.682	0.305
NM_001289622	Mynn	chr3	+	30612468	30612552	30611440	30611619	30613551	30613638	16,27	2,5	17,20	0,0	183	99	0.000108458	0.00575874	0.812,0.745	1.0,1.0	-0.222
NM_001289757	Rnf32	chr5	+	29203054	29203197	29198613	29198838	29205668	29205701	7,2	2,2	5,2	0,0	242	99	0.000118264	0.00620448	0.589,0.29	1.0,1.0	-0.56
NM_001290438	Zscan22	chr7	+	12903600	12904085	12897808	12897877	12906233	12909083	9,11	2,3	1,4	0,0	584	99	6.27874e-06	0.000564327	0.433,0.383	1.0,1.0	-0.592
NM_001290528	Map3k10	chr7	-	27664949	27665098	27664397	27664573	27668348	27668529	19,25	2,5	20,13	0,0	248	99	4.01849e-05	0.00260003	0.791,0.666	1.0,1.0	-0.271
NM_001290636	Dock7	chr4	-	98953865	98953880	98946628	98946754	98955315	98955447	9,10	4,5	7,4	0,0	114	99	1.93081e-05	0.00144857	0.661,0.635	1.0,1.0	-0.352
NM_001290982	Myo1b	chr1	-	51768692	51768736	51766821	51766908	51769003	51769090	70,63	43,31	28,28	60,31	143	99	0.000149381	0.00749704	0.53,0.585	0.244,0.385	0.243
NM_001291129	Nnat	chr2	+	157561212	157561288	157560447	157560535	157561541	157562525	10,13	5,2	1,2	0,0	175	99	2.42508e-05	0.00174781	0.531,0.786	1.0,1.0	-0.341
NM_001293301	Clasp1	chr1	+	118541674	118541698	118539265	118539369	118543101	118543346	28,44	8,7	20,15	1,0	123	99	0.000194039	0.00911822	0.738,0.835	0.942,1.0	-0.184
NM_001293647	Pip5k1c	chr10	+	81317325	81317403	81314991	81315118	81317765	81319974	15,21	7,6	11,10	1,0	177	99	0.000154329	0.00769265	0.545,0.662	0.86,1.0	-0.326
NM_001293667	Atp11a	chr8	+	12851632	12851656	12851036	12851172	12856933	12856999	0,1	13,18	4,8	15,10	123	99	3.08536e-05	0.00214324	0.0,0.043	0.177,0.392	-0.263
NM_001293667	Atp11a	chr8	+	12863758	12863862	12861639	12861724	12864919	12868728	8,11	5,5	19,19	1,1	203	99	0.000150966	0.0075593	0.438,0.518	0.903,0.903	-0.425
NM_001293748	Tpm3	chr3	+	90088400	90088476	90087673	90087744	90089047	90089123	105129	3,5	42,28	8,11	175	99	3.46093e-06	0.000343603	0.952,0.936	0.748,0.59	0.275
NM_001301343	Hnrnpk	chr13	-	58397752	58397796	58396826	58396899	58399155	58399212	11021327	16,8	615450	36,26	143	99	8.03024e-13	6.53781e-10	0.979,0.991	0.922,0.923	0.062
NM_001302344	Rph3a	chr5	-	120980129	120980141	120973297	120973444	120986436	120986513	1,7	0,0	0,1	2,3	111	99	1.59074e-09	6.02892e-07	1.0,1.0	0.0,0.229	0.885
NM_001302384	2017-03-08	chr6	+	116338385	116338486	116338021	116338215	116376692	116376863	0,1	5,0	2,2	0,0	200	99	6.81537e-05	0.00395464	0.0,1.0	1.0,1.0	-0.5
NM_001308299	Ggta1	chr2	-	35416471	35416507	35413325	35413427	35422179	35422268	1,1	3,5	2,4	0,0	135	99	1.27375e-08	3.37344e-06	0.196,0.128	1.0,1.0	-0.838
NM_001308299	Ggta1	chr2	-	35414218	35414284	35413325	35413427	35422179	35422268	4,4	3,5	6,6	0,0	165	99	8.47494e-08	1.64864e-05	0.444,0.324	1.0,1.0	-0.616
NM_001310083	Gnas	chr2	+	174328107	174330434	174327767	174327941	174334211	174334284	11291252	10,11	19491550	3,4	2426	99	0.000175935	0.00851849	0.822,0.823	0.964,0.941	-0.13
NM_001310144	Pax6	chr2	+	105684750	105684792	105683827	105683958	105684886	105685102	56103	184319	75,73	120,91	141	99	3.60589e-06	0.00035244	0.176,0.185	0.305,0.36	-0.152
NM_001310426	Ppp3cb	chr14	-	20503246	20503270	20499363	20501662	20508623	20508721	9,18	5,6	1,6	0,0	123	99	3.14667e-05	0.00216834	0.592,0.707	1.0,1.0	-0.351
NM_001310478	Rgs6	chr12	+	83137385	83137439	83133654	83133744	83157920	83162056	0,0	1,3	1,2	1,0	153	99	0.000175242	0.00851849	0.0,0.0	0.393,1.0	-0.697
NM_001310695	Mff	chr1	+	82741817	82741976	82735418	82735507	82750519	82750604	64,41	122104	54,42	60,35	258	99	0.000220534	0.00999542	0.168,0.131	0.257,0.315	-0.137
NM_001311122	Carmil1	chr13	-	24019563	24019713	24012480	24013460	24022495	24022636	0,1	1,7	4,5	0,2	249	99	1.84182e-05	0.0013961	0.0,0.054	1.0,0.498	-0.722
NM_001311122	Carmil1	chr13	-	24019563	24019710	24012480	24013460	24022495	24022636	0,1	1,7	6,2	0,2	246	99	0.000188027	0.008927	0.0,0.054	1.0,0.287	-0.616
NM_001311152	Rnf123	chr9	-	108052444	108052448	108052213	108052308	108056036	108056121	3,2	1,0	1,1	4,4	103	99	3.09074e-05	0.00214324	0.742,1.0	0.194,0.194	0.677
NM_001312884	Cryba4	chr5	-	112251604	112251797	112251018	112251137	112252491	112252518	244120	49,47	350291	16,2	292	99	1.62981e-13	1.62847e-10	0.628,0.464	0.881,0.98	-0.384
NM_001312893	Crybb1	chr5	+	112259286	112259332	112257550	112257557	112263510	112263641	0,0	18,11	1,13	2,6	145	99	1.73347e-07	2.9839e-05	0.0,0.0	0.254,0.597	-0.425
NM_001312893	Crybb1	chr5	+	112259274	112259332	112257378	112257557	112263510	112263641	0,0	18,11	1,13	2,6	157	99	2.08318e-07	3.46913e-05	0.0,0.0	0.24,0.577	-0.408
NM_001312893	Crybb1	chr5	+	112259274	112259374	112257550	112257557	112263510	112263643	310167	18,11	469376	2,6	199	99	2.86845e-07	4.44044e-05	0.895,0.883	0.992,0.969	-0.091
NM_001312893	Crybb1	chr5	+	112259274	112259373	112257550	112257557	112263510	112263643	81,0	18,11	182188	2,6	198	99	1.206e-06	0.000142528	0.692,0.0	0.978,0.94	-0.613
NM_001312893	Crybb1	chr5	+	112259355	112259544	112257378	112257557	112263510	112263643	979504	18,11	916764	2,6	288	99	7.78534e-05	0.00435194	0.949,0.94	0.994,0.978	-0.042
NM_001313933	Cryba1	chr11	-	77719433	77719530	77718613	77718902	77722608	77722727	1260940	59,0	14981044	1,0	196	99	1.27116e-11	7.98362e-09	0.915,1.0	0.999,1.0	-0.042
NM_001313933	Cryba1	chr11	-	77720888	77720990	77718613	77718902	77722608	77722727	847749	59,0	920776	1,0	201	99	7.46384e-11	4.20693e-08	0.876,1.0	0.998,1.0	-0.061
NM_001313933	Cryba1	chr11	-	77719433	77719656	77718613	77718902	77722608	77722747	397177	59,0	378303	1,0	322	99	1.33848e-06	0.000153242	0.674,1.0	0.991,1.0	-0.159
NM_001313933	Cryba1	chr11	-	77719401	77719493	77718613	77718902	77720888	77721030	0,0	33,34	0,23	48,30	191	99	3.3516e-05	0.00227705	0.0,0.0	0.0,0.284	-0.142
NM_001313933	Cryba1	chr11	-	77720083	77720231	77719433	77719530	77722608	77722727	280170	1257938	498346	15061041	247	99	3.75898e-05	0.00249637	0.082,0.068	0.117,0.118	-0.042
NM_001313933	Cryba1	chr11	-	77722622	77722741	77720888	77721030	77723549	77723613	1034765	26,14	13831066	16,3	218	99	0.000187687	0.008927	0.948,0.961	0.975,0.994	-0.03
NM_001317218	Myl6	chr10	-	128491719	128491764	128490858	128491033	128492058	128492136	598581	138187	716527	64,53	144	99	1.90858e-12	1.39848e-09	0.749,0.681	0.885,0.872	-0.163
NM_001317218	Myl6	chr10	-	128491289	128491347	128490858	128491033	128492058	128492136	15,12	138187	24,14	64,53	157	99	3.20657e-06	0.000324824	0.064,0.039	0.191,0.143	-0.115
NM_001327938	Ank2	chr3	-	126941609	126947807	126940071	126940146	126950734	126950756	4631181	197145	342363	249159	6297	99	7.8265e-11	4.30105e-08	0.036,0.114	0.021,0.035	0.047
NM_001331080	Add1	chr5	+	34617435	34617480	34616562	34616814	34619349	34619451	7,0	133160	20,8	158129	144	99	0.000179606	0.00862028	0.035,0.0	0.08,0.041	-0.043
NM_001331083	Add1	chr5	+	34629138	34629172	34628416	34628513	34630469	34632308	17,29	48109	35,31	25,28	133	99	4.0504e-08	8.81543e-06	0.209,0.165	0.51,0.452	-0.294
NM_001331083	Add1	chr5	+	34629135	34629172	34628416	34628513	34630469	34632308	76,63	48109	100103	25,28	136	99	2.45526e-05	0.00175232	0.535,0.296	0.744,0.728	-0.321
NM_001346525	Mbtd1	chr11	+	93887030	93887073	93886206	93886416	93891338	93891388	3,1	0,0	0,2	1,3	142	99	2.74297e-06	0.00028308	1.0,1.0	0.0,0.317	0.842
NM_001346696	Mta1	chr12	+	113133540	113133576	113133184	113133337	113135796	113135828	50,38	14,58	20,28	0,0	135	99	9.90502e-09	2.7561e-06	0.724,0.325	1.0,1.0	-0.476
NM_001346696	Mta1	chr12	+	113133495	113133576	113133184	113133337	113135796	113135828	14,12	14,58	5,3	0,0	180	99	9.00976e-08	1.7222e-05	0.355,0.102	1.0,1.0	-0.772
NM_001347077	Agfg1	chr1	+	82891459	82891507	82886374	82886467	82893423	82893582	26,25	54,60	48,39	45,27	147	99	6.62541e-05	0.00389411	0.245,0.219	0.418,0.493	-0.224
NM_001347216	Pcbp3	chr10	-	76847735	76847812	76825859	76825992	76892556	76892656	0,0	7,24	1,5	3,8	176	99	0.000211322	0.00967728	0.0,0.0	0.158,0.26	-0.209
NM_001347401	Nfya	chr17	-	48398981	48399065	48395649	48395796	48400437	48400580	8,30	5,20	8,5	1,0	183	99	7.82807e-05	0.00435194	0.464,0.448	0.812,1.0	-0.45
NM_001347401	Nfya	chr17	-	48398984	48399065	48395649	48395796	48400437	48400580	4,14	5,20	6,2	1,0	180	99	8.78002e-05	0.00483715	0.306,0.278	0.767,1.0	-0.591
NM_001347401	Nfya	chr17	-	48398981	48399068	48395649	48395796	48400437	48400580	13,27	5,20	7,6	1,0	186	99	0.000145504	0.00735279	0.581,0.418	0.788,1.0	-0.395
NM_001347459	Ablim1	chr19	-	57077413	57077497	57068859	57068937	57079812	57079871	0,0	48,27	23,9	32,16	183	99	6.22502e-13	5.26302e-10	0.0,0.0	0.28,0.233	-0.257
NM_001347494	Slmap	chr14	-	26453537	26453600	26442574	26442634	26459409	26459460	1,4	12,7	14,8	4,3	162	99	2.64958e-05	0.00186677	0.048,0.259	0.681,0.62	-0.497
NM_001347524	Ktn1	chr14	+	47726470	47726554	47726225	47726309	47730339	47730423	33,33	47,72	43,38	17,23	183	99	3.88135e-06	0.000372575	0.275,0.199	0.578,0.472	-0.288
NM_001347649	Fus	chr7	+	127974400	127974434	127972553	127972770	127975887	127975920	134206	12,11	83,89	2,0	133	99	0.000197548	0.00923936	0.893,0.933	0.969,1.0	-0.071
NM_001347655	Mylpf	chr7	+	127209283	127209357	127208898	127208951	127212860	127212953	4,6	1,9	3,2	0,0	173	99	1.2607e-06	0.000145856	0.696,0.276	1.0,1.0	-0.514
NM_001347655	Mylpf	chr7	+	127209283	127209398	127208898	127208951	127212860	127212953	5,12	1,9	5,2	0,0	214	99	1.70582e-06	0.000188429	0.698,0.382	1.0,1.0	-0.46
NM_001355220	Eno2	chr6	-	124768097	124768337	124767700	124767796	124769436	124769673	1,10	1,3	6,11	0,0	339	99	6.88337e-05	0.003961	0.226,0.493	1.0,1.0	-0.641
NM_001355392	Ndrg3	chr2	-	156929931	156929970	156927341	156928881	156931215	156931267	0,1	20,31	4,7	34,15	138	99	0.000193109	0.00910927	0.0,0.023	0.078,0.251	-0.153
NM_007714	Clk4	chr11	+	51270536	51270595	51267170	51267331	51271799	51272022	13,8	44,41	23,11	19,14	158	99	7.5134e-05	0.00423207	0.156,0.109	0.431,0.33	-0.248
NM_007776	Crygd	chr1	-	65062297	65062431	65061837	65062182	65063058	65063301	330158	100578025	1078759	2018816685	233	99	4.41695e-08	9.51895e-06	0.014,0.008	0.022,0.019	-0.009
NM_007777	Cryge	chr1	-	65050029	65050223	65048556	65048896	65050769	65050982	228,88	51613717	522405	82856097	293	99	1.44687e-07	2.65043e-05	0.015,0.008	0.021,0.022	-0.01
NM_007803	Cttn	chr7	-	144450977	144451088	144449559	144449615	144452026	144452137	24,53	111100	10,7	119,92	210	99	2.18454e-07	3.60783e-05	0.093,0.2	0.038,0.035	0.11
NM_007835	Dctn1	chr6	+	83183935	83183956	83183298	83183333	83187763	83187784	1,1	0,0	0,0	2,2	120	99	4.47693e-09	1.40588e-06	1.0,1.0	0.0,0.0	1
NM_007856	Dhcr7	chr7	+	143833767	143833936	143830138	143830265	143836637	143836729	0,4	25,33	15,8	18,12	268	99	4.54466e-07	6.57242e-05	0.0,0.043	0.235,0.198	-0.195
NM_007961	Etv6	chr6	+	134066306	134066465	134035699	134036138	134137284	134137417	5,10	4,5	7,8	0,0	258	99	8.66112e-08	1.67008e-05	0.324,0.434	1.0,1.0	-0.621
NM_008247	Plpp1	chr13	+	112851402	112851554	112800776	112801266	112856745	112857026	6,13	4,6	16,7	0,0	251	99	1.15327e-07	2.14696e-05	0.372,0.461	1.0,1.0	-0.584
NM_008247	Plpp1	chr13	+	112834858	112835013	112800776	112801266	112856745	112857026	8,11	4,6	13,3	0,0	254	99	5.4791e-07	7.62288e-05	0.438,0.417	1.0,1.0	-0.573
NM_008323	Idh3g	chrX	-	73782297	73782309	73782005	73782103	73782674	73782716	100,68	66,62	119,55	15,19	111	99	3.52772e-06	0.000347741	0.575,0.494	0.876,0.721	-0.264
NM_008397	Itga6	chr2	+	71853533	71853663	71849380	71849506	71855853	71858427	108,75	13,20	177137	6,6	229	99	2.45262e-05	0.00175232	0.782,0.618	0.927,0.908	-0.218
NM_008443	Kif3a	chr11	+	53590716	53590725	53586834	53586930	53593373	53593530	46,18	8,5	6,5	38,32	108	99	0	0	0.841,0.767	0.126,0.125	0.679
NM_008482	Lamb1	chr12	+	31274110	31274236	31272429	31272503	31278461	31278650	0,0	50,36	4,12	63,54	225	99	0.000145167	0.00735267	0.0,0.0	0.027,0.089	-0.058
NM_008546	Mfap2	chr4	+	141011674	141011918	141010636	141010721	141012825	141012901	12,15	231205	30,27	178147	343	99	4.13415e-05	0.00264177	0.015,0.021	0.046,0.05	-0.03
NM_008787	Pcnt	chr10	-	76403623	76403644	76401331	76401535	76403757	76403874	2,9	2,5	2,3	0,0	120	99	7.55233e-06	0.000661415	0.452,0.598	1.0,1.0	-0.475
NM_008913	Ppp3ca	chr3	+	136932010	136932040	136928480	136928619	136935028	136937727	18,11	21,68	44,31	23,11	129	99	3.40403e-05	0.00230238	0.397,0.11	0.595,0.684	-0.386
NM_008937	Prox1	chr1	-	190170027	190170138	190160519	190162313	190170267	190170680	5,6	48,39	32,28	62,29	210	99	1.0296e-06	0.000125737	0.047,0.068	0.196,0.313	-0.197
NM_009118	Sag	chr1	+	87837309	87837333	87834549	87834627	87840791	87840847	0,0	1,1	55109	1,0	123	99	2.31807e-07	3.74675e-05	0.0,0.0	0.978,1.0	-0.989
NM_009224	Snrnp70	chr7	-	45383099	45383184	45380716	45380818	45383803	45383885	49,78	189218	75,49	88,57	184	99	7.17314e-08	1.4466e-05	0.122,0.161	0.314,0.316	-0.173
NM_009224	Snrnp70	chr7	-	45383129	45383184	45380716	45380818	45383803	45383885	34,57	189218	57,36	88,57	154	99	2.0006e-07	3.35705e-05	0.104,0.144	0.294,0.289	-0.167
NM_009224	Snrnp70	chr7	-	45383124	45383184	45380716	45380818	45383803	45383885	42,64	189218	59,41	88,57	159	99	7.52428e-07	9.72934e-05	0.122,0.155	0.295,0.309	-0.163
NM_009224	Snrnp70	chr7	-	45383112	45383184	45380716	45380818	45383803	45383885	46,73	189218	67,41	88,57	171	99	1.23002e-06	0.000143898	0.124,0.162	0.306,0.294	-0.157
NM_009386	Tjp1	chr7	-	65307615	65307666	65306369	65306536	65311003	65311231	71,36	54,56	21,20	112,75	150	99	5.09557e-07	7.18019e-05	0.465,0.298	0.11,0.15	0.252
NM_009386	Tjp1	chr7	-	65307615	65307717	65306369	65306536	65311003	65311231	27,10	54,56	4,7	112,75	201	99	1.45654e-06	0.000163355	0.198,0.081	0.017,0.044	0.109
NM_009386	Tjp1	chr7	-	65307615	65307645	65306369	65306536	65311003	65311231	15,7	54,56	4,2	112,75	129	99	1.63514e-05	0.00126118	0.176,0.088	0.027,0.02	0.109
NM_009500	Vav2	chr2	-	27300429	27300444	27299373	27299472	27302007	27302110	1,10	11,19	0,0	34,14	114	99	1.01952e-05	0.000852133	0.073,0.314	0.0,0.0	0.194
NM_009551	Zfand5	chr19	+	21277654	21277758	21276977	21277089	21279624	21279750	138145	1,1	354256	20,10	203	99	3.12149e-05	0.00215776	0.985,0.986	0.896,0.926	0.075
NM_009565	Zbtb7b	chr3	-	89392564	89392764	89380343	89381515	89393034	89393378	2,0	40,14	26,19	90,69	299	99	1.52942e-05	0.00119218	0.016,0.0	0.087,0.084	-0.077
NM_009565	Zbtb7b	chr3	-	89392564	89392688	89380343	89381515	89393034	89393378	2,0	40,14	14,23	90,69	223	99	6.77271e-05	0.00394901	0.022,0.0	0.065,0.129	-0.086
NM_009668	Bin1	chr18	+	32430749	32430857	32429699	32429723	32431670	32431742	1,2	3,2	30,79	0,1	207	99	5.11907e-08	1.06158e-05	0.137,0.324	1.0,0.974	-0.756
NM_009668	Bin1	chr18	+	32430749	32430857	32424819	32424967	32431670	32431742	2,1	13,22	19,40	20,9	207	99	1.83031e-07	3.09491e-05	0.069,0.021	0.312,0.68	-0.451
NM_009668	Bin1	chr18	+	32414944	32415037	32414182	32414290	32419842	32419928	13,14	52,45	41,62	44,31	192	99	1.14158e-06	0.000136382	0.114,0.138	0.325,0.508	-0.29
NM_009668	Bin1	chr18	+	32426223	32426352	32424819	32424967	32429195	32429303	7,46	0,0	14,26	1,7	228	99	1.39977e-05	0.00111082	1.0,1.0	0.859,0.617	0.262
NM_009668	Bin1	chr18	+	32430749	32430857	32424819	32424967	32431982	32432093	1,0	4,11	4,7	5,5	207	99	3.61461e-05	0.00242245	0.107,0.0	0.277,0.401	-0.286
NM_009751	Bfsp1	chr2	-	143857892	143858117	143848927	143849023	143862575	143863173	495221	1,0	21351636	49,32	324	99	8.29097e-07	0.000104743	0.993,1.0	0.93,0.94	0.061
NM_009768	Bsg	chr10	+	79708696	79709044	79704357	79704584	79709670	79709827	22,19	634515	39,66	563404	447	99	2.98542e-07	4.5892e-05	0.008,0.008	0.015,0.035	-0.017
NM_009803	Nr1i3	chr1	+	171217625	171217731	171217316	171217430	171218588	171218845	13,10	0,1	18,13	7,4	205	99	0.00013656	0.00701368	1.0,0.828	0.554,0.611	0.331
NM_009965	Cryba1	chr11	-	77720888	77721079	77719387	77719512	77723549	77723614	107818611	0,0	1243010570	0,181	290	99	9.11872e-09	2.60322e-06	1.0,1.0	1.0,0.952	0.024
NM_009965	Cryba1	chr11	-	77720888	77721030	77719401	77719512	77723549	77723614	102238248	0,0	1198710186	0,181	241	99	5.54833e-07	7.67065e-05	1.0,1.0	1.0,0.959	0.02
NM_009965	Cryba1	chr11	-	77722622	77722731	77720888	77721030	77723549	77723594	972748	26,14	13191020	16,3	208	99	0.000190732	0.00903595	0.947,0.962	0.975,0.994	-0.03
NM_009965	Cryba1	chr11	-	77722622	77722747	77720888	77721030	77723549	77723613	1058784	26,14	14001085	16,3	224	99	0.000210628	0.00966985	0.947,0.961	0.975,0.994	-0.03
NM_010581	Cd47	chr16	+	49908053	49908078	49906780	49906812	49910868	49911683	8,9	13,10	1,3	34,27	124	99	2.61588e-06	0.000271238	0.329,0.418	0.023,0.081	0.322
NM_010785	Mdm1	chr10	+	118156833	118156863	118152174	118152274	118157194	118157370	9,7	5,13	13,27	0,0	129	99	1.12911e-09	4.59632e-07	0.58,0.292	1.0,1.0	-0.564
NM_010804	Mllt10	chr2	+	18065034	18065194	18055236	18055371	18071124	18071204	24,31	7,10	26,12	1,0	259	99	7.97127e-06	0.000692587	0.567,0.542	0.909,1.0	-0.4
NM_010806	Afdn	chr17	+	13848354	13848375	13846433	13846639	13849107	13849253	6,7	18,30	16,13	11,4	120	99	1.3741e-05	0.00109838	0.216,0.161	0.545,0.728	-0.448
NM_010837	Map6	chr7	+	99323691	99323787	99317471	99317668	99335984	99337137	4,6	0,1	0,2	2,3	195	99	3.78526e-06	0.000365757	1.0,0.753	0.0,0.253	0.75
NM_011099	Pkm	chr9	+	59675028	59675195	59671920	59672073	59675567	59675734	188248	11671283	347210	659519	266	99	6.77236e-15	1.06336e-11	0.057,0.067	0.164,0.131	-0.086
NM_011099	Pkm	chr9	+	59675567	59675734	59675028	59675195	59678043	59678225	15551745	97114	890711	180115	266	99	2.32037e-14	3.18789e-11	0.856,0.851	0.648,0.697	0.181
NM_011297	Rps24	chr14	+	24495426	24495449	24493382	24493493	24495774	24496146	328332	28,41	551366	3,0	122	99	0	0	0.905,0.868	0.993,1.0	-0.11
NM_011297	Rps24	chr14	+	24494051	24494069	24493382	24493493	24495429	24495449	16,12	12491303	21,19	484348	117	99	7.54855e-08	1.50847e-05	0.011,0.008	0.035,0.044	-0.03
NM_011297	Rps24	chr14	+	24494048	24494069	24493382	24493493	24495429	24495449	4,22	12491303	31,5	484348	120	99	1.92246e-06	0.000210246	0.003,0.014	0.05,0.012	-0.022
NM_011297	Rps24	chr14	+	24495429	24495449	24493382	24493493	24495774	24496146	13441372	28,41	533379	3,0	119	99	1.19522e-05	0.000980344	0.976,0.965	0.993,1.0	-0.026
NM_011396	Slc22a5	chr11	-	53883660	53883764	53875995	53876163	53891146	53891703	6,5	1,4	8,5	0,0	203	99	2.2849e-05	0.00166314	0.745,0.379	1.0,1.0	-0.438
NM_011732	Ybx1	chr4	-	119282780	119282870	119282145	119282448	119285108	119285142	11601346	2,2	1088819	28,19	189	99	2.32838e-10	1.13739e-07	0.997,0.997	0.953,0.958	0.041
NM_011794	Bpnt1	chr1	+	185349836	185349881	185348743	185348835	185352181	185352379	24,18	61,59	4,8	109,53	144	99	2.44404e-06	0.000258292	0.213,0.173	0.025,0.094	0.134
NM_011830	Impdh2	chr9	+	108563912	108563984	108563595	108563691	108564634	108564778	2,2	93152	9,3	37,40	171	99	6.58464e-05	0.00389096	0.012,0.008	0.123,0.042	-0.073
NM_012017	Zfp346	chr13	+	55130533	55130627	55122281	55122515	55132306	55135071	17,27	1,5	24,20	0,0	193	99	0.000179414	0.00862028	0.897,0.735	1.0,1.0	-0.184
NM_013415	Atp1b2	chr11	-	69602303	69602330	69601524	69601623	69602424	69602481	0,0	5,20	15,28	17,22	126	99	2.12814e-10	1.0632e-07	0.0,0.0	0.409,0.5	-0.455
NM_013501	Cryaa	chr17	+	31678448	31678517	31677930	31678189	31679579	31679815	41253435	400,1	59514734	636559	168	99	5.69544e-14	6.9554e-11	0.859,1.0	0.846,0.833	0.09
NM_013501	Cryaa	chr17	+	31678299	31678517	31677930	31678189	31679468	31679685	554345	0,0	685558	17,16	317	99	1.6333e-08	4.0799e-06	1.0,1.0	0.926,0.916	0.079
NM_013686	Tcp1	chr17	+	12917797	12917883	12916328	12916629	12918042	12918168	1091870	14,19	1005716	1,3	185	99	4.51896e-05	0.00283816	0.977,0.961	0.998,0.992	-0.026
NM_013813	Epb41l3	chr17	+	69281032	69281107	69274703	69274895	69284538	69284916	4,1	93,81	18,13	53,28	174	99	1.76868e-10	9.04163e-08	0.024,0.007	0.162,0.209	-0.17
NM_013813	Epb41l3	chr17	+	69281032	69281107	69274703	69274895	69283884	69284007	8,4	17,18	34,25	8,7	174	99	2.51167e-09	8.90507e-07	0.211,0.112	0.707,0.67	-0.527
NM_013813	Epb41l3	chr17	+	69274100	69274166	69273881	69273917	69274703	69274895	23,13	4,7	19,10	0,1	165	99	0.00019155	0.00905518	0.775,0.527	1.0,0.857	-0.277
NM_015814	Dkk3	chr7	-	112148960	112149044	112121647	112121682	112150610	112150748	10701372	115122	34062467	110,74	183	99	1.22125e-15	2.44049e-12	0.834,0.859	0.944,0.947	-0.099
NM_016690	Hnrnpdl	chr5	-	100035634	100035739	100033578	100034984	100036103	100036195	114138	95216	97,63	17,16	204	99	2.3162e-11	1.4143e-08	0.368,0.237	0.735,0.656	-0.393
NM_016760	Clta	chr4	+	44031399	44031435	44030214	44030268	44032400	44032846	2,2	10,29	8,12	4,16	135	99	3.23848e-05	0.00222463	0.128,0.048	0.595,0.355	-0.387
NM_016777	Nasp	chr4	-	116610402	116611377	116605683	116605763	116611971	116612074	16163014	25,29	266213	34,32	1074	99	0	0	0.856,0.905	0.419,0.38	0.481
NM_019665	Arl6	chr16	-	59618665	59618678	59613320	59613844	59618794	59618850	0,0	40,35	4,9	19,17	112	99	1.55193e-07	2.79628e-05	0.0,0.0	0.157,0.319	-0.238
NM_019778	Zbtb20	chr16	+	43577029	43577193	43569680	43569781	43577560	43577748	1,1	0,0	0,1	4,0	263	99	5.27595e-05	0.00325775	1.0,1.0	0.0,1.0	0.5
NM_019831	Zmym3	chrX	-	101416166	101416461	101415760	101415938	101416908	101416975	73119	5,5	66,55	0,0	394	99	5.60104e-05	0.00342958	0.786,0.857	1.0,1.0	-0.178
NM_020333	Slc12a5	chr2	+	164996863	164996878	164996321	164996518	164997109	164997243	0,0	3,9	3,3	2,2	114	99	4.77571e-06	0.000448534	0.0,0.0	0.566,0.566	-0.566
NM_020615	Atp5c1	chr2	-	10056769	10056806	10056030	10056161	10058995	10059089	203206	45,23	90,75	59,30	136	99	4.05873e-06	0.000387909	0.767,0.867	0.526,0.645	0.231
NM_021352	Crybb3	chr5	-	113077614	113077667	113075838	113076055	113078382	113078551	0,0	3,1	24,2	0,1	152	99	2.84304e-11	1.68907e-08	0.0,0.0	1.0,0.566	-0.783
NM_021352	Crybb3	chr5	-	113077550	113077677	113075838	113076071	113079759	113079882	45673573	19,71	56774475	0,2	226	99	7.3178e-09	2.17378e-06	0.991,0.957	1.0,0.999	-0.026
NM_021352	Crybb3	chr5	-	113078382	113078551	113075838	113076071	113079759	113079878	62524826	19,71	65485774	0,2	268	99	8.025e-07	0.000103161	0.992,0.962	1.0,0.999	-0.023
NM_021352	Crybb3	chr5	-	113078382	113078542	113075838	113076071	113079759	113079878	62604816	19,71	65365762	0,2	259	99	2.34031e-06	0.000249731	0.992,0.963	1.0,0.999	-0.022
NM_021352	Crybb3	chr5	-	113077614	113077674	113075838	113076055	113078382	113078450	2,0	3,1	24,5	0,1	159	99	5.03418e-06	0.000463018	0.293,0.0	1.0,0.757	-0.732
NM_021352	Crybb3	chr5	-	113078382	113078514	113075838	113076071	113079759	113079878	59624649	19,71	62755562	0,2	231	99	2.07413e-05	0.00153578	0.993,0.966	1.0,0.999	-0.02
NM_021352	Crybb3	chr5	-	113077614	113077659	113075838	113076055	113078382	113078460	0,0	3,1	24,0	0,1	144	99	6.2468e-05	0.00375273	0.0,0.0	1.0,0.0	-0.5
NM_021352	Crybb3	chr5	-	113077614	113077676	113075838	113076055	113078382	113078460	0,0	3,1	27,0	0,1	161	99	6.86887e-05	0.003961	0.0,0.0	1.0,0.0	-0.5
NM_021352	Crybb3	chr5	-	113078486	113078551	113075838	113076071	113079759	113079878	0,3	19,71	6,1	0,2	164	99	0.000134698	0.0069669	0.0,0.025	1.0,0.232	-0.604
NM_021510	Hnrnph1	chr11	+	50385140	50385190	50384643	50384736	50385776	50386528	8121052	74,94	388342	12,10	149	99	7.41626e-07	9.70382e-05	0.879,0.881	0.956,0.958	-0.077
NM_021510	Hnrnph1	chr11	+	50385165	50385190	50384643	50384736	50385776	50386528	103115	74,94	41,36	12,10	124	99	0.000146963	0.00740948	0.526,0.494	0.732,0.742	-0.227
NM_021541	Cryba2	chr1	-	74892257	74892494	74891957	74892087	74892726	74892894	759362	90386670	13411169	1283511012	336	99	6.2093e-05	0.00374981	0.024,0.016	0.03,0.03	-0.01
NM_021541	Cryba2	chr1	-	74891653	74891838	74890530	74890673	74891945	74892087	618324	101057716	1196925	1406912557	284	99	6.35958e-05	0.00377828	0.021,0.014	0.029,0.025	-0.01
NM_021541	Cryba2	chr1	-	74892494	74892658	74891957	74892087	74892726	74892894	486226	90386670	869745	1283511012	263	99	7.3406e-05	0.0041481	0.02,0.013	0.025,0.025	-0.009
NM_021884	Tsg101	chr7	-	46906869	46906962	46903521	46903588	46907050	46907177	23,11	136135	81,62	137100	192	99	3.45279e-13	3.29997e-10	0.08,0.04	0.234,0.242	-0.178
NM_021884	Tsg101	chr7	-	46906729	46906962	46903521	46903588	46907050	46907177	13,8	136135	43,26	137100	332	99	4.17839e-07	6.08274e-05	0.028,0.017	0.086,0.072	-0.056
NM_021895	Actn4	chr7	-	28909902	28909988	28906971	28907064	28911489	28911575	9,19	42,60	0,6	68,33	185	99	0.000180043	0.00862243	0.103,0.145	0.0,0.089	0.08
NM_023668	Ndel1	chr11	-	68826169	68826204	68821445	68822665	68829914	68830066	34,15	8,25	59,37	1,2	134	99	4.40677e-06	0.000419349	0.758,0.307	0.978,0.932	-0.423
NM_024185	Mindy3	chr2	-	12403997	12404168	12397492	12397566	12405859	12405920	47,48	2,0	17,10	7,2	270	99	1.51239e-05	0.00118311	0.896,1.0	0.471,0.647	0.389
NM_024255	Hsdl2	chr4	+	59593236	59593335	59592158	59592318	59594395	59594510	64,66	0,0	94,79	8,7	198	99	4.83547e-06	0.000450395	1.0,1.0	0.855,0.849	0.148
NM_024462	Svbp	chr4	+	119195726	119195775	119195309	119195486	119195871	119196021	15,6	195144	90,52	543340	148	99	3.80686e-05	0.00251299	0.049,0.027	0.1,0.093	-0.059
NM_025351	Chchd6	chr6	-	89467389	89467473	89419747	89419818	89567586	89567731	118107	0,0	138,97	14,8	183	99	2.96615e-08	6.79187e-06	1.0,1.0	0.842,0.868	0.145
NM_025364	Sarnp	chr10	+	128824778	128824831	128821770	128821971	128833311	128833411	7,15	118,76	9,8	0,0	152	99	0	0	0.037,0.114	1.0,1.0	-0.924
NM_025832	Naa16	chr14	-	79359455	79359528	79356366	79356536	79369077	79369184	12,5	0,0	5,0	2,2	172	99	3.93975e-05	0.00257749	1.0,1.0	0.59,0.0	0.705
NM_025881	Luc7l	chr17	+	26253973	26254044	26252909	26253091	26255030	26255125	50,43	21,32	61,54	0,4	170	99	1.0023e-10	5.37377e-08	0.581,0.439	1.0,0.887	-0.433
NM_025935	Tbc1d7	chr13	-	43169117	43169250	43168773	43168854	43169801	43169947	15,19	46,57	1,1	46,21	232	99	7.20958e-07	9.54411e-05	0.122,0.125	0.009,0.02	0.109
NM_025988	Acbd4	chr11	+	103103899	103104020	103103525	103103644	103104092	103104106	0,0	1,1	4,5	0,1	220	99	2.45909e-09	8.8616e-07	0.0,0.0	1.0,0.692	-0.846
NM_026122	Hmgn3	chr9	-	83110774	83110874	83109941	83110429	83110992	83111106	616373	24,34	31272292	63,27	199	99	2.73703e-09	9.55008e-07	0.927,0.845	0.961,0.977	-0.083
NM_026122	Hmgn3	chr9	-	83110787	83110874	83109941	83110429	83110992	83111106	362223	24,34	16951294	63,27	186	99	1.51307e-07	2.74878e-05	0.889,0.777	0.935,0.962	-0.116
NM_026122	Hmgn3	chr9	-	83110812	83110874	83109941	83110429	83110992	83111106	233136	24,34	1059850	63,27	161	99	1.28344e-06	0.000147709	0.857,0.711	0.912,0.951	-0.147
NM_026122	Hmgn3	chr9	-	83110690	83110874	83109941	83110429	83110992	83111106	542355	24,34	23241690	63,27	283	99	1.47911e-06	0.000165044	0.888,0.785	0.928,0.956	-0.105
NM_026254	Tbc1d23	chr16	-	57181491	57181536	57177931	57178020	57182850	57182990	24,15	13,26	49,26	6,4	144	99	2.39812e-05	0.00173406	0.559,0.284	0.849,0.817	-0.411
NM_026856	Zfp644	chr5	-	106695642	106695699	106666784	106666845	106696531	106696830	1,6	4,6	0,0	3,2	156	99	0.000119714	0.00626561	0.137,0.388	0.0,0.0	0.263
NM_027427	Taf15	chr11	+	83498446	83498555	83497893	83497926	83499072	83499182	2,7	140154	13,7	85,56	208	99	0.000144917	0.00735267	0.007,0.021	0.068,0.056	-0.048
NM_027453	Btf3l4	chr4	-	108818184	108818339	108814294	108816886	108819135	108819337	90,85	0,0	168160	13,2	254	99	7.27232e-05	0.00413075	1.0,1.0	0.834,0.969	0.099
NM_027453	Btf3l4	chr4	-	108818184	108818273	108814294	108816886	108819135	108819337	87,81	0,0	162153	13,2	188	99	0.000129686	0.00675536	1.0,1.0	0.868,0.976	0.078
NM_027696	Mier1	chr4	+	103118241	103118315	103115414	103115660	103127272	103127297	3,2	2,2	1,3	0,0	173	99	6.09444e-05	0.0037011	0.462,0.364	1.0,1.0	-0.587
NM_027787	Rfx2	chr17	-	56808233	56808325	56805357	56805447	56830882	56831008	5,5	1,6	3,3	0,0	191	99	2.80488e-06	0.000288116	0.722,0.302	1.0,1.0	-0.488
NM_027892	Ppp1r12a	chr10	+	108253324	108253495	108252756	108252924	108259755	108259846	53,95	4,8	18,11	10,9	270	99	5.58791e-07	7.67708e-05	0.829,0.813	0.398,0.309	0.467
NM_028326	Zfp618	chr4	+	63086530	63086626	63079839	63080096	63089365	63089443	3,4	3,5	0,0	2,1	195	99	0.000200232	0.00934503	0.337,0.289	0.0,0.0	0.313
NM_028492	Ccdc103	chr11	+	102882351	102882431	102881243	102881315	102882544	102882696	1,5	1,4	3,1	0,0	179	99	1.24453e-05	0.00100949	0.356,0.409	1.0,1.0	-0.618
NM_029522	Gpsm2	chr3	-	108711276	108711580	108702864	108703086	108722040	108722299	42,94	7,7	128,76	1,0	403	99	7.25078e-07	9.54411e-05	0.596,0.767	0.969,1.0	-0.303
NM_029770	Unc5b	chr10	-	60777184	60777217	60774965	60775160	60777389	60777554	6,20	2,6	8,2	0,0	132	99	6.92608e-05	0.00397517	0.692,0.714	1.0,1.0	-0.297
NM_029884	Hgsnat	chr8	-	25955673	25955789	25954605	25954829	25957189	25957350	35,41	0,0	54,41	6,2	215	99	0.000155598	0.00773838	1.0,1.0	0.806,0.904	0.145
NM_029982	A930009A15Rik	chr10	+	115579800	115580037	115578274	115578361	115581989	115582454	35,27	1,0	10,6	2,3	336	99	4.70497e-05	0.0029382	0.912,1.0	0.596,0.371	0.472
NM_029982	A930009A15Rik	chr10	+	115579800	115579929	115578274	115578361	115581989	115582454	39,32	1,0	9,8	2,3	228	99	0.00016271	0.00803748	0.944,1.0	0.661,0.537	0.373
NM_033322	Lztfl1	chr9	-	123715388	123715424	123712429	123712624	123717525	123717557	0,0	1,3	2,2	1,0	135	99	1.12453e-06	0.000135078	0.0,0.0	0.595,1.0	-0.797
NM_033476	Tfcp2	chr15	-	100522388	100522495	100520560	100520715	100525566	100525672	28,30	4,6	21,14	0,0	206	99	2.05149e-05	0.00153387	0.771,0.706	1.0,1.0	-0.262
NM_053198	Sfxn4	chr19	-	60851355	60851456	60850958	60851074	60852011	60852090	1,0	3,6	4,2	0,0	200	99	4.07563e-13	3.58362e-10	0.142,0.0	1.0,1.0	-0.929
NM_054043	Msi2	chr11	-	88368215	88368435	88366784	88366847	88386044	88386119	12,16	26,54	23,17	12,17	319	99	0.000164633	0.00811425	0.125,0.084	0.373,0.237	-0.2
NM_133741	Snrk	chr9	+	122132627	122132750	122131892	122131942	122136905	122137601	18,22	0,0	9,6	3,8	222	99	1.62299e-08	4.0799e-06	1.0,1.0	0.572,0.251	0.589
NM_133771	Memo1	chr17	-	74217026	74217103	74202260	74202365	74255227	74255296	128,79	0,2	82,64	7,7	176	99	2.31045e-05	0.00167618	1.0,0.957	0.868,0.837	0.126
NM_133771	Memo1	chr17	-	74241904	74242016	74202260	74202365	74255227	74255296	60,45	0,2	60,35	7,7	211	99	9.64135e-05	0.00523299	1.0,0.913	0.801,0.701	0.206
NM_133771	Memo1	chr17	-	74225431	74225574	74202260	74202365	74255227	74255296	74,50	0,2	88,33	7,7	242	99	0.000172185	0.00842976	1.0,0.911	0.837,0.659	0.208
NM_133771	Memo1	chr17	-	74244974	74245087	74202260	74202365	74255227	74255296	185126	0,2	175114	7,7	212	99	0.000182612	0.00872648	1.0,0.967	0.921,0.884	0.081
NM_133837	Cdc123	chr2	-	5833080	5833181	5823101	5823197	5833655	5833713	31,33	2,5	27,22	0,0	200	99	0.000178146	0.0086066	0.885,0.766	1.0,1.0	-0.174
NM_133908	Rita1	chr5	-	120611979	120612074	120611377	120611729	120612273	120612589	6,10	13,16	1,0	9,8	194	99	8.93573e-05	0.00489838	0.191,0.242	0.054,0.0	0.19
NM_134037	Acly	chr11	-	100503159	100503189	100498620	100498762	100504202	100504293	49,95	43,85	33,38	9,12	129	99	6.27547e-05	0.00375878	0.467,0.462	0.738,0.708	-0.258
NM_134448	Dst	chr1	+	34296741	34296759	34295461	34295536	34299720	34299838	32,23	12,24	45,22	2,0	117	99	2.25799e-08	5.35084e-06	0.693,0.448	0.95,1.0	-0.404
NM_138681	Bcas3	chr11	+	85822020	85822112	85813999	85814065	85825201	85826058	4,10	0,0	4,0	3,1	191	99	2.26219e-05	0.00165208	1.0,1.0	0.409,0.0	0.795
NM_139117	Ybx3	chr6	-	131375973	131376180	131370322	131370414	131379357	131379480	256300	74,71	153109	114,62	306	99	2.15915e-08	5.21565e-06	0.528,0.578	0.303,0.363	0.22
NM_144805	Tmem40	chr6	-	115741540	115741672	115736382	115736436	115742309	115742387	670333	66,53	1012721	33,36	231	99	7.46488e-09	2.18791e-06	0.813,0.729	0.929,0.896	-0.142
NM_144805	Tmem40	chr6	-	115741540	115741672	115738947	115739022	115742309	115742387	718345	13,14	1078828	3,1	231	99	4.63298e-08	9.88758e-06	0.959,0.914	0.994,0.997	-0.059
NM_144805	Tmem40	chr6	-	115738947	115739022	115736382	115736436	115742309	115742387	185,84	66,53	231158	33,36	174	99	0.000121441	0.0063409	0.615,0.474	0.799,0.714	-0.212
NM_144857	Rrp36	chr17	-	46672524	46672591	46670110	46670185	46674196	46674255	4,3	7,6	0,0	9,3	166	99	0.000203676	0.00946557	0.254,0.23	0.0,0.0	0.242
NM_144892	Ncoa5	chr2	-	165023145	165023212	165012835	165013162	165034682	165034779	41,53	2,9	30,27	0,0	166	99	7.82731e-05	0.00435194	0.924,0.778	1.0,1.0	-0.149
NM_144917	Elmod3	chr6	-	72596435	72596466	72594739	72595020	72598321	72598413	5,5	6,2	1,3	0,0	130	99	1.58656e-06	0.000176141	0.388,0.656	1.0,1.0	-0.478
NM_145412	Chtf8	chr8	-	106886919	106887051	106883862	106886526	106887300	106887356	111155	6,10	66,45	0,0	231	99	4.5099e-05	0.00283816	0.888,0.869	1.0,1.0	-0.121
NM_145412	Chtf8	chr8	-	106886919	106887037	106883862	106886526	106887300	106887356	144211	6,10	105,74	0,0	217	99	6.11081e-05	0.0037011	0.916,0.906	1.0,1.0	-0.089
NM_145941	Eif4g1	chr16	+	20673570	20673655	20672726	20672876	20673867	20673961	31,27	5,13	38,24	0,0	184	99	1.15868e-07	2.14696e-05	0.769,0.528	1.0,1.0	-0.351
NM_145941	Eif4g1	chr16	+	20673598	20673655	20672726	20672876	20673867	20673961	92,99	5,13	100,77	0,0	156	99	7.51621e-07	9.72934e-05	0.921,0.829	1.0,1.0	-0.125
NM_145990	Cdk5rap2	chr4	-	70337340	70337559	70317426	70317597	70349143	70349245	27,51	2,5	18,8	0,0	318	99	0.000212194	0.00967728	0.808,0.761	1.0,1.0	-0.216
NM_146034	Mia2	chr12	+	59146335	59146362	59137697	59137786	59146846	59146957	1,0	24,20	4,6	8,9	126	99	3.44397e-06	0.000343603	0.032,0.0	0.282,0.344	-0.297
NM_146170	C87436	chr6	+	86439123	86439258	86438397	86438487	86443726	86443975	5,6	0,1	1,2	3,3	234	99	9.54705e-06	0.000801005	1.0,0.717	0.124,0.22	0.687
NM_146170	C87436	chr6	+	86438609	86438847	86438397	86438487	86443726	86443975	17,12	0,1	7,2	3,3	337	99	1.45301e-05	0.00114072	1.0,0.779	0.407,0.164	0.604
NM_146207	Cul4a	chr8	+	13106197	13106284	13105720	13105903	13115469	13115573	2,1	0,0	1,1	2,1	186	99	0.000131258	0.006805	1.0,1.0	0.21,0.347	0.722
NM_146222	Msantd2	chr9	+	37491455	37491569	37489320	37489833	37513613	37513703	5,6	1,4	0,0	2,3	213	99	2.3579e-06	0.000250393	0.699,0.411	0.0,0.0	0.555
NM_146222	Msantd2	chr9	+	37491383	37491569	37489320	37489833	37513613	37513703	2,9	1,4	1,0	2,3	285	99	0.000195648	0.00917001	0.41,0.439	0.148,0.0	0.35
NM_146252	Tbc1d13	chr2	+	30136867	30136983	30134796	30134870	30137120	30137182	0,1	3,0	1,1	0,0	215	99	0.000194128	0.00911822	0.0,1.0	1.0,1.0	-0.5
NM_152822	Las1l	chrX	-	95947397	95947448	95946866	95947073	95947769	95947855	0,2	53,51	3,6	28,12	150	99	0.000218017	0.00990178	0.0,0.025	0.066,0.248	-0.144
NM_153118	Fnbp1l	chr3	-	122556411	122556570	122552135	122552150	122557902	122558106	0,0	1,1	1,4	0,0	258	99	5.39268e-09	1.6696e-06	0.0,0.0	1.0,1.0	-1
NM_153384	Clrn1	chr3	-	58864971	58865151	58844027	58846451	58884787	58885212	19,14	3,3	9,6	0,0	279	99	7.33762e-05	0.0041481	0.692,0.623	1.0,1.0	-0.343
NM_153387	Tubgcp4	chr2	+	121195472	121195526	121193941	121194076	121196102	121196242	5,10	0,0	9,13	7,1	153	99	6.69845e-05	0.00392654	1.0,1.0	0.454,0.894	0.326
NM_153387	Tubgcp4	chr2	+	121195393	121195526	121193941	121194076	121196102	121196242	13,31	0,0	29,26	7,1	232	99	7.57403e-05	0.00424725	1.0,1.0	0.639,0.917	0.222
NM_153387	Tubgcp4	chr2	+	121195409	121195526	121193941	121194076	121196102	121196242	24,55	0,0	49,30	7,1	216	99	0.000111509	0.00587814	1.0,1.0	0.762,0.932	0.153
NM_153501	Pank2	chr2	+	131288581	131288685	131287473	131287597	131293398	131293524	3,11	7,41	0,0	33,18	203	99	8.09836e-06	0.000695384	0.173,0.116	0.0,0.0	0.144
NM_153537	Phldb1	chr9	-	44708393	44708522	44707884	44708040	44710922	44711060	19,25	18,18	8,2	29,23	228	99	8.1994e-07	0.000104743	0.314,0.376	0.107,0.036	0.273
NM_153792	Traf7	chr17	-	24516504	24516596	24514712	24514829	24518741	24518799	83127	11,6	39,42	0,0	191	99	3.87917e-05	0.00255305	0.796,0.916	1.0,1.0	-0.144
NM_153792	Traf7	chr17	-	24516504	24516599	24514712	24514829	24518741	24518794	91103	11,6	26,40	0,0	194	99	4.44148e-05	0.00280554	0.808,0.898	1.0,1.0	-0.147
NM_153801	Tecrl	chr5	-	83313283	83313328	83300821	83300965	83338248	83338300	8,2	0,0	18,16	7,3	144	99	3.92024e-05	0.00257238	1.0,1.0	0.639,0.786	0.287
NM_170730	Ank3	chr10	+	70013971	70014055	70004609	70004991	70015567	70015653	1,0	29,56	2,7	13,18	183	99	6.81835e-05	0.00395464	0.018,0.0	0.077,0.174	-0.117
NM_172280	Emsy	chr7	-	98645166	98645208	98641492	98641668	98646448	98646523	4,3	5,8	5,4	1,0	141	99	1.81848e-05	0.00138318	0.36,0.208	0.778,1.0	-0.605
NM_172307	Mbtps2	chrX	-	157593724	157593873	157591353	157591555	157598495	157598715	29,33	4,6	26,22	0,0	248	99	8.01109e-06	0.000693306	0.743,0.687	1.0,1.0	-0.285
NM_172415	Arhgef10l	chr4	-	140586783	140586900	140583823	140583932	140591817	140591987	1,19	3,7	1,0	12,9	216	99	2.075e-05	0.00153578	0.133,0.554	0.037,0.0	0.325
NM_172422	Fastkd2	chr1	+	63735844	63735968	63735462	63735571	63737778	63737918	30,32	0,0	9,12	1,4	223	99	9.94323e-05	0.00535716	1.0,1.0	0.8,0.571	0.315
NM_172537	Sema6d	chr2	+	124662203	124662359	124660282	124660344	124664020	124667789	6,12	4,5	7,3	0,0	255	99	3.60708e-07	5.35748e-05	0.368,0.482	1.0,1.0	-0.575
NM_172537	Sema6d	chr2	+	124662203	124662371	124660282	124660344	124664020	124667789	7,14	4,5	9,3	0,0	267	99	5.01497e-07	7.11219e-05	0.394,0.509	1.0,1.0	-0.548
NM_172703	Eif4g3	chr4	+	138120348	138120454	138105313	138105436	138125809	138126634	54,61	0,1	64,62	8,3	205	99	0.000174956	0.00851849	1.0,0.967	0.794,0.909	0.132
NM_172748	Fbxl19	chr7	+	127750359	127750366	127749980	127750067	127750864	127751026	1,2	1,5	1,1	0,0	106	99	3.39359e-07	5.10944e-05	0.483,0.272	1.0,1.0	-0.623
NM_175074	Hmgn3	chr9	-	83110774	83110883	83109941	83110429	83110992	83111102	234129	24,34	1357943	63,27	208	99	2.36296e-07	3.79143e-05	0.823,0.644	0.911,0.943	-0.194
NM_175074	Hmgn3	chr9	-	83110774	83110884	83109941	83110429	83110992	83111130	236129	24,34	1360946	63,27	209	99	2.75591e-07	4.32717e-05	0.823,0.643	0.911,0.943	-0.194
NM_175074	Hmgn3	chr9	-	83110774	83110874	83109941	83110429	83111033	83111106	232123	36,67	1355965	82,35	199	99	6.86558e-07	9.20239e-05	0.762,0.477	0.892,0.932	-0.293
NM_175074	Hmgn3	chr9	-	83110787	83110874	83109941	83110429	83111033	83111106	28,15	36,67	139119	82,35	186	99	8.24978e-07	0.000104743	0.293,0.106	0.474,0.644	-0.359
NM_175074	Hmgn3	chr9	-	83110812	83110874	83109941	83110429	83111033	83111106	17,8	36,67	82,72	82,35	161	99	8.83376e-07	0.000110962	0.225,0.068	0.381,0.558	-0.323
NM_175074	Hmgn3	chr9	-	83110787	83110884	83109941	83110429	83110992	83111130	24,14	24,34	116,90	63,27	196	99	0.000109836	0.00581789	0.336,0.172	0.482,0.627	-0.3
NM_175074	Hmgn3	chr9	-	83110787	83110883	83109941	83110429	83110992	83111102	24,14	24,34	116,90	63,27	195	99	0.000110987	0.00586472	0.337,0.173	0.483,0.629	-0.301
NM_175170	Pogk	chr1	-	166409134	166409331	166408398	166408532	166409706	166409828	18,44	3,3	18,12	0,0	296	99	0.000138124	0.00706104	0.667,0.831	1.0,1.0	-0.251
NM_175363	Pphln1	chr15	+	93452116	93452173	93441500	93441712	93455450	93455530	13,4	25,49	43,29	10,12	156	99	2.465e-10	1.17795e-07	0.248,0.049	0.732,0.605	-0.52
NM_175549	Robo2	chr16	-	73898911	73899184	73897006	73897207	73904382	73904556	12,23	4,14	1,0	5,4	372	99	3.79368e-06	0.000365757	0.444,0.304	0.051,0.0	0.348
NM_177030	Dock6	chr9	-	21825782	21825875	21825434	21825530	21829473	21829578	8,7	5,4	6,4	0,0	192	99	2.20543e-06	0.000236486	0.452,0.474	1.0,1.0	-0.537
NM_177139	Lypd6	chr2	+	50107554	50107652	50066428	50066584	50165468	50165657	0,0	5,1	4,2	2,1	197	99	3.57047e-05	0.00240019	0.0,0.0	0.501,0.501	-0.501
NM_177215	Ocrl	chrX	+	47956209	47956233	47948124	47948360	47960452	47960569	5,16	2,3	2,2	4,14	123	99	4.58422e-06	0.000432491	0.668,0.811	0.287,0.103	0.545
NM_177389	Mia3	chr1	-	183329585	183329657	183328203	183328345	183329745	183329819	6,3	24,41	8,13	7,5	171	99	1.20067e-06	0.000142528	0.126,0.041	0.398,0.601	-0.416
NM_177607	4933430I17Rik	chr4	+	62525781	62525878	62525368	62525396	62532251	62532404	1,1	0,0	0,0	1,1	196	99	1.78427e-08	4.40695e-06	1.0,1.0	0.0,0.0	1
NM_177693	Lim2	chr7	+	43430337	43430480	43430100	43430156	43430584	43430765	149,61	34812145	638427	53864505	242	99	0	0	0.017,0.012	0.046,0.037	-0.027
NM_177693	Lim2	chr7	+	43430372	43430480	43430100	43430156	43430584	43430765	92,35	34812145	319209	53864505	207	99	4.48419e-10	2.05357e-07	0.012,0.008	0.028,0.022	-0.015
NM_178055	Dnajb2	chr1	+	75239279	75239333	75237454	75237564	75239507	75239630	82,71	2,2	249151	37,15	153	99	3.4661e-05	0.00233717	0.964,0.958	0.813,0.867	0.121
NM_178055	Dnajb2	chr1	+	75239223	75239333	75237454	75237564	75239507	75239630	39,34	2,2	93,71	37,15	209	99	7.52771e-05	0.00423207	0.902,0.89	0.544,0.692	0.278
NM_178055	Dnajb2	chr1	+	75239109	75239333	75237454	75237564	75239507	75239630	46,41	2,2	109,91	37,15	323	99	0.000165487	0.00813811	0.876,0.863	0.474,0.65	0.307
NM_178055	Dnajb2	chr1	+	75239107	75239333	75237454	75237564	75239507	75239630	46,42	2,2	114,95	37,15	325	99	0.000210711	0.00966985	0.875,0.865	0.484,0.659	0.298
NM_178362	Sorbs1	chr19	-	40321792	40321960	40318021	40318068	40324746	40324832	34,11	39,20	493306	38,25	267	99	0	0	0.244,0.169	0.828,0.819	-0.617
NM_178362	Sorbs1	chr19	-	40376644	40377016	40373475	40373617	40382520	40382633	31,16	25,17	424224	29,29	471	99	4.26326e-14	5.51264e-11	0.207,0.165	0.754,0.619	-0.5
NM_178362	Sorbs1	chr19	-	40376644	40376803	40373475	40373617	40382520	40382606	13,3	25,17	189,98	29,29	258	99	1.08658e-12	8.53039e-10	0.166,0.063	0.714,0.565	-0.525
NM_178362	Sorbs1	chr19	-	40376983	40377016	40373475	40373617	40382520	40382606	4,4	25,17	34,18	29,29	132	99	0.000159766	0.00792773	0.107,0.15	0.468,0.318	-0.265
NM_178608	Reep1	chr6	+	71805342	71805494	71795146	71795324	71807790	71810705	32,23	45,49	68,40	25,13	251	99	1.40956e-09	5.53304e-07	0.219,0.156	0.518,0.548	-0.346
NM_178658	Ripor2	chr13	+	24696470	24696596	24695572	24695702	24701061	24701730	2,3	0,0	0,0	2,1	225	99	1.63312e-09	6.08462e-07	1.0,1.0	0.0,0.0	1
NM_178851	Vps39	chr2	-	120346856	120346889	120346327	120346392	120350163	120350229	4,3	7,16	13,3	2,1	132	99	9.41596e-06	0.000793033	0.3,0.123	0.83,0.692	-0.549
NM_182650	Hnrnpa2b1	chr6	-	51467390	51467426	51467184	51467295	51469670	51469894	121166	9101221	22,34	603425	135	99	1.60829e-07	2.85108e-05	0.089,0.091	0.026,0.055	0.049
NM_182650	Hnrnpa2b1	chr6	-	51463216	51463254	51461982	51462055	51463410	51463520	339434	30,27	212162	44,37	137	99	2.1993e-07	3.60783e-05	0.891,0.921	0.777,0.76	0.138
NM_182939	Ppp4r2	chr6	+	100865073	100865217	100864678	100864753	100865787	100866083	133133	0,1	161,79	9,2	243	99	0.000212905	0.00968961	1.0,0.982	0.879,0.941	0.081
NM_183089	Dscc1	chr15	-	55083404	55083593	55083045	55083098	55084048	55084187	2,9	11,8	5,4	0,1	288	99	9.55568e-05	0.00521223	0.059,0.279	1.0,0.579	-0.62
NM_183188	Rbfox1	chr16	+	7391987	7392040	7375904	7375969	7407963	7408039	6,3	0,1	1,0	3,2	152	99	2.23104e-07	3.63279e-05	1.0,0.661	0.178,0.0	0.742
NM_183428	Epb41	chr4	-	131963928	131963970	131962923	131962986	131964130	131964187	3,13	1,0	1,0	5,3	141	99	1.88942e-09	6.9222e-07	0.678,1.0	0.123,0.0	0.777
NM_194340	Prr14l	chr5	-	32851881	32851998	32844043	32844564	32854092	32854230	0,0	7,2	3,2	2,1	216	99	0.000160627	0.0079525	0.0,0.0	0.407,0.478	-0.443
NM_194341	Synrg	chr11	+	84039659	84039691	84039210	84039321	84040796	84044576	2,1	8,31	6,8	7,7	131	99	1.2581e-05	0.00101675	0.159,0.024	0.393,0.463	-0.337
NM_194341	Synrg	chr11	+	83986813	83987047	83982195	83982307	83987912	83987990	10,19	1,7	31,14	0,1	333	99	0.000179405	0.00862028	0.748,0.447	1.0,0.806	-0.305
NM_197980	Cox19	chr5	-	139339148	139339385	139337821	139338375	139339464	139339583	4,10	0,1	3,5	2,3	336	99	0.000208083	0.00962963	1.0,0.747	0.307,0.329	0.555
NM_198167	Tmem63b	chr17	-	45678962	45679001	45677925	45678016	45679236	45679316	36,46	23,31	64,46	3,9	138	99	5.26246e-07	7.36811e-05	0.529,0.516	0.939,0.786	-0.34
NM_198438	Ssbp3	chr4	+	107027216	107027297	107009678	107009768	107028192	107028252	55138	9,21	12,18	13,22	180	99	4.42813e-10	2.05357e-07	0.771,0.783	0.337,0.31	0.454
NM_199080	Ddx17	chr15	-	79534330	79534490	79531677	79531914	79535956	79536016	37,59	86160	95,72	51,37	259	99	3.10862e-15	5.69448e-12	0.141,0.124	0.416,0.427	-0.289
NM_199080	Ddx17	chr15	-	79532979	79533210	79531677	79531914	79535956	79536016	120132	86160	205161	51,37	330	99	1.22669e-12	9.29828e-10	0.295,0.198	0.547,0.566	-0.31
NM_199080	Ddx17	chr15	-	79532974	79533210	79531677	79531914	79535956	79536016	133150	86160	220178	51,37	335	99	2.60514e-12	1.8473e-09	0.314,0.217	0.56,0.587	-0.308
NM_199322	Dot1l	chr10	+	80791743	80791982	80791398	80791561	80793506	80794347	15,22	5,4	11,7	17,9	338	99	0.000173628	0.00848154	0.468,0.617	0.159,0.186	0.37
NM_199446	Phkb	chr8	+	85843025	85843112	85841001	85841103	85875633	85875723	18,15	0,0	13,7	5,3	186	99	1.07689e-06	0.000130785	1.0,1.0	0.581,0.554	0.432
NM_199446	Phkb	chr8	+	85843020	85843112	85841001	85841103	85875633	85875723	24,22	0,0	19,19	5,3	191	99	1.16042e-05	0.00095896	1.0,1.0	0.663,0.767	0.285
NM_199446	Phkb	chr8	+	85843003	85843112	85841001	85841103	85875633	85875723	31,27	0,0	30,18	5,3	208	99	1.87118e-05	0.00140864	1.0,1.0	0.741,0.741	0.259
NM_199466	Eml4	chr17	+	83428215	83428248	83427999	83428025	83440030	83440154	21,21	6,15	22,12	0,0	132	99	1.16226e-07	2.14696e-05	0.724,0.512	1.0,1.0	-0.382
NM_199466	Eml4	chr17	+	83428191	83428248	83427999	83428025	83440030	83440154	9,6	6,15	4,7	0,0	156	99	1.69962e-07	2.96516e-05	0.488,0.202	1.0,1.0	-0.655
NM_201245	Mprip	chr11	+	59772151	59772217	59771616	59771702	59775515	59780860	38,59	61,94	8,8	67,43	165	99	1.66912e-07	2.93524e-05	0.272,0.274	0.067,0.1	0.19
NM_207215	Mycbp2	chr14	-	103205176	103205262	103204321	103204540	103206635	103206778	9,9	0,0	12,6	4,2	185	99	4.01705e-05	0.00260003	1.0,1.0	0.616,0.616	0.384
NM_207215	Mycbp2	chr14	-	103205176	103205277	103204321	103204540	103206635	103206778	13,23	0,0	20,19	4,2	200	99	0.000135721	0.00700334	1.0,1.0	0.712,0.825	0.232
NR_002875	Gm1821	chr11	+	62552334	62552368	62552132	62552193	62552649	62552676	0,0	1,1	1,2	1,0	133	99	9.35906e-05	0.00511768	0.0,0.0	0.427,1.0	-0.714
NR_003258	Gnas	chr2	+	174328107	174328131	174327913	174327941	174334211	174334284	0,0	10,11	4,3	3,4	123	99	2.20456e-06	0.000236486	0.0,0.0	0.518,0.376	-0.447
NR_003568	Gpr137b-ps	chr13	-	12617254	12617499	12614064	12615849	12617724	12617849	48,35	101,73	17,16	140,82	344	99	1.25206e-06	0.000145623	0.12,0.121	0.034,0.053	0.077
NR_015495	A230056P14Rik	chr7	+	55979193	55979331	55976763	55976984	55979430	55980096	4,8	2,3	6,7	0,0	237	99	2.45284e-05	0.00175232	0.455,0.527	1.0,1.0	-0.509
NR_015505	Firre	chrX	-	50580812	50580949	50573223	50573351	50581402	50581556	10,48	0,7	31,41	0,0	236	99	0.000205745	0.00954152	1.0,0.742	1.0,1.0	-0.129
NR_027651	Meg3	chr12	+	109543699	109543778	109540995	109541099	109544026	109544742	330208	0,0	145120	3,17	178	99	1.34074e-08	3.50858e-06	1.0,1.0	0.964,0.797	0.119
NR_027651	Meg3	chr12	+	109543699	109543849	109540995	109541099	109544026	109544742	686422	0,0	291268	3,17	249	99	3.06516e-08	6.94621e-06	1.0,1.0	0.975,0.862	0.082
NR_027651	Meg3	chr12	+	109543699	109543805	109540995	109541099	109544026	109544742	506329	0,0	235200	3,17	205	99	3.31886e-08	7.44441e-06	1.0,1.0	0.974,0.85	0.088
NR_038037	E130307A14Rik	chr10	-	39640379	39640511	39621410	39622727	39681472	39681549	13,19	1,0	7,2	3,3	231	99	1.77642e-05	0.00135588	0.848,1.0	0.5,0.222	0.563
NR_038037	E130307A14Rik	chr10	-	39640275	39640511	39621410	39622727	39681472	39681549	22,37	1,0	14,9	3,3	335	99	6.32454e-05	0.00377128	0.867,1.0	0.58,0.47	0.409
NR_045608	Mtf2	chr5	+	108069165	108069363	108065673	108065965	108073306	108073454	22,31	4,9	11,6	0,0	297	99	8.32903e-06	0.000709647	0.647,0.534	1.0,1.0	-0.409
NR_045608	Mtf2	chr5	+	108069161	108069363	108065673	108065965	108073306	108073454	30,47	4,9	15,8	0,0	301	99	1.865e-05	0.00140864	0.712,0.632	1.0,1.0	-0.328
NR_046027	Gm20757	chr10	-	92267582	92267778	92258867	92258993	92269299	92269470	32,14	31,27	7,6	63,36	295	99	3.91227e-07	5.7333e-05	0.257,0.148	0.036,0.053	0.158
NR_046027	Gm20757	chr10	-	92258685	92258826	92257141	92257304	92259033	92259093	16,11	99,71	3,4	186,88	240	99	2.85058e-06	0.000291449	0.063,0.06	0.007,0.018	0.049
NR_046027	Gm20757	chr10	-	92267582	92267742	92258867	92258993	92269299	92269470	44,23	31,27	17,13	63,36	259	99	8.90639e-06	0.000755909	0.352,0.246	0.093,0.121	0.192
NR_046027	Gm20757	chr10	-	92258684	92258826	92257141	92257304	92259033	92259093	13,9	99,71	3,2	186,88	241	99	1.67392e-05	0.00128658	0.051,0.049	0.007,0.009	0.042
NR_046027	Gm20757	chr10	-	92258685	92258826	92257141	92257197	92259033	92259093	13,8	6,5	4,2	10,14	240	99	0.000103779	0.00553708	0.472,0.398	0.142,0.056	0.336
NR_104287	Pdlim7	chr13	-	55507863	55507880	55507487	55507624	55508779	55508810	0,0	2,2	4,1	0,1	116	99	9.34622e-08	1.77111e-05	0.0,0.0	1.0,0.46	-0.73
NR_104484	Erc1	chr6	-	119825680	119825819	119824385	119825209	119847876	119848150	2,9	2,3	1,4	0,0	238	99	4.98459e-06	0.000460383	0.294,0.555	1.0,1.0	-0.576
NR_126538	Snrnp70	chr7	-	45381824	45383184	45380716	45380818	45383803	45383885	11321240	189218	14441082	88,57	1459	99	3.88578e-15	6.57056e-12	0.289,0.278	0.527,0.563	-0.261

## Sheet: E18vsP0
Transcript ID	Gene Symbol	Chromosome	Strand	Exon Start	Exon End	Upstream Exon Start	Upstream Exon End	Downstream Exon Start	Downstream Exon End	Inclusion counts E18	Skipping counts E18	Inclusion counts P0	Skipping counts P0	Inclusion Length	Skipping Length	p-value	FDR	Inclusion level E18	Inclusion level P0	Inclusion Level difference
NM_001001182	Baz2b	chr2	-	59933411	59933438	59932104	59932170	59933670	59933715	9,9	33,33	10,9	5,1	126	99	7.53869e-06	0.00038392	0.176,0.176	0.611,0.876	-0.568
NM_001001792	Zfp239	chr6	+	117869217	117869273	117863076	117863142	117870255	117872766	0,0	3,3	3,1	1,0	155	99	2.61937e-06	0.000170234	0.0,0.0	0.657,1.0	-0.829
NM_001003908	Cltc	chr11	-	86701060	86701081	86697264	86697340	86702208	86702430	75,75	103105	157106	68,62	120	99	1.94708e-08	3.30289e-06	0.375,0.371	0.656,0.585	-0.248
NM_001004062	Crtc1	chr8	-	70402430	70402525	70400618	70400704	70439432	70439573	6,6	2,2	4,9	0,0	194	99	0.0004074	0.00835757	0.605,0.605	1.0,1.0	-0.395
NM_001004144	Git1	chr11	+	77500646	77500741	77500347	77500565	77501071	77501114	60,61	0,0	46,30	7,0	194	99	0.000333558	0.00716142	1.0,1.0	0.77,1.0	0.115
NM_001004144	Git1	chr11	+	77502828	77502855	77501071	77501114	77503017	77503066	10,10	22,22	1,2	27,11	126	99	0.000378711	0.00788836	0.263,0.263	0.028,0.125	0.186
NM_001004359	Gprasp1	chrX	+	135750514	135750586	135748655	135748782	135751944	135752017	4,4	13,13	0,0	9,10	171	99	0.000455243	0.00908136	0.151,0.151	0.0,0.0	0.151
NM_001005420	Ppp1r26	chr2	+	28448691	28448908	28447940	28447982	28450301	28455508	16,16	3,3	4,9	0,0	316	99	5.22663e-05	0.00171881	0.626,0.626	1.0,1.0	-0.374
NM_001005525	Rsrc2	chr5	-	123742778	123742856	123740671	123740862	123743637	123743678	42,43	135139	72,29	53,53	177	99	0.000410087	0.00838632	0.148,0.148	0.432,0.234	-0.185
NM_001008231	Daam2	chr17	-	49462179	49462201	49460606	49460738	49463925	49464033	6,6	3,3	17,12	0,0	121	99	2.24258e-05	0.00087733	0.621,0.621	1.0,1.0	-0.379
NM_001008231	Daam2	chr17	-	49462090	49462201	49460606	49460738	49463925	49464033	31,31	3,3	49,41	0,0	210	99	0.000481116	0.00950899	0.83,0.83	1.0,1.0	-0.17
NM_001008238	Bnip2	chr9	+	70004305	70004341	70003638	70003667	70007063	70011659	63,63	46,46	48,35	7,2	135	99	9.66474e-09	1.83778e-06	0.501,0.501	0.834,0.928	-0.38
NM_001012625	Rims1	chr1	-	22726929	22727010	22596370	22596584	22805560	22805724	0,0	3,3	9,3	0,5	180	99	6.63787e-06	0.000347616	0.0,0.0	1.0,0.248	-0.624
NM_001012625	Rims1	chr1	-	22630411	22630480	22596370	22596584	22726929	22727010	7,7	0,0	2,0	2,1	168	99	0.000131012	0.00349293	1.0,1.0	0.371,0.0	0.815
NM_001012667	Smim19	chr8	-	22471448	22471573	22462613	22463375	22473441	22473580	52,52	0,0	43,32	4,4	224	99	4.60647e-05	0.00156057	1.0,1.0	0.826,0.78	0.197
NM_001013256	Ctc1	chr11	+	69029041	69029111	69027863	69028064	69029685	69029812	11,11	19,19	0,1	6,9	169	99	6.54914e-05	0.00205896	0.253,0.253	0.0,0.061	0.223
NM_001014423	Abi3bp	chr16	+	56594461	56594536	56592603	56592681	56642488	56642560	0,0	1,1	4,8	0,0	174	99	1.32661e-09	3.95951e-07	0.0,0.0	1.0,1.0	-1
NM_001014423	Abi3bp	chr16	+	56651306	56651354	56650710	56650770	56652136	56652217	0,0	1,1	9,9	1,4	147	99	1.38496e-06	0.000103015	0.0,0.0	0.858,0.602	-0.73
NM_001014900	Zmynd12	chr4	+	119441748	119441918	119437079	119437251	119444759	119444882	0,0	1,1	5,1	0,0	269	99	3.92636e-09	9.74523e-07	0.0,0.0	1.0,1.0	-1
NM_001015099	G2e3	chr12	+	51363951	51364020	51363416	51363546	51365254	51365559	4,4	18,18	5,1	0,1	168	99	0.000231609	0.0053857	0.116,0.116	1.0,0.371	-0.57
NM_001024728	C330021F23Rik	chr8	+	3573120	3573221	3567997	3568096	3577840	3578045	6,6	6,6	4,3	0,0	200	99	6.13972e-07	5.63301e-05	0.331,0.331	1.0,1.0	-0.669
NM_001025264	Tpd52	chr3	-	8943550	8943577	8936438	8936480	8944610	8944712	16,18	35,35	32,30	20,10	126	99	1.45757e-05	0.000641197	0.264,0.288	0.557,0.702	-0.353
NM_001025307	Stx3	chr19	-	11781566	11781680	11777087	11777170	11782799	11782910	4,4	0,0	6,3	6,1	213	99	1.56796e-07	1.90571e-05	1.0,1.0	0.317,0.582	0.55
NM_001025362	Klc1	chr12	+	111793648	111793699	111789348	111789459	111795547	111795678	52,53	14,14	11,8	13,16	150	99	2.52308e-06	0.000165255	0.71,0.714	0.358,0.248	0.409
NM_001025393	Bclaf1	chr10	+	20332395	20332557	20332085	20332261	20333391	20333572	55,57	103106	12,20	119,55	261	99	1.39209e-05	0.000622848	0.168,0.169	0.037,0.121	0.09
NM_001025947	Dnm1l	chr16	-	16342696	16342735	16341421	16341468	16345997	16346145	2,2	72,74	14,5	55,45	138	99	3.26812e-05	0.00118189	0.02,0.019	0.154,0.074	-0.094
NM_001029889	Usf3	chr16	+	44199100	44199167	44198903	44199021	44200613	44200678	0,0	3,3	2,5	3,6	166	99	0.000105994	0.00299309	0.0,0.0	0.284,0.332	-0.308
NM_001033150	Plekhm2	chr4	-	141637424	141637484	141634252	141634478	141639675	141639862	1,1	14,14	6,9	13,8	159	99	9.41712e-05	0.00272116	0.043,0.043	0.223,0.412	-0.275
NM_001033314	Ccdc61	chr7	-	18910132	18910257	18903781	18903939	18910342	18910404	21,21	3,3	9,9	0,0	224	99	0.000404092	0.00832058	0.756,0.756	1.0,1.0	-0.244
NM_001033326	Dhrsx	chr4_GL456216_random	+	31058	31127	15880	16407	34137	34345	0,0	1,1	6,3	1,1	168	99	1.03708e-07	1.37119e-05	0.0,0.0	0.78,0.639	-0.71
NM_001033375	Washc4	chr10	+	83581256	83581391	83580256	83580361	83583254	83583363	55,57	0,0	47,35	8,0	234	99	0.000204269	0.00490975	1.0,1.0	0.713,1.0	0.143
NM_001033383	Zfp865	chr7	+	5028990	5032207	5020375	5020655	5032762	5033223	525533	0,0	394331	8,1	3316	99	1.38561e-05	0.000621127	1.0,1.0	0.595,0.908	0.248
NM_001033463	Tatdn2	chr6	+	113709821	113709919	113709459	113709643	113710040	113710214	15,15	27,27	6,0	42,29	197	99	4.03169e-06	0.000234146	0.218,0.218	0.067,0.0	0.184
NM_001034115	Shank1	chr7	+	44344297	44344321	44343657	44343738	44344505	44344574	8,8	1,1	0,0	4,2	123	99	1.75859e-09	4.93641e-07	0.866,0.866	0.0,0.0	0.866
NM_001034168	Ank2	chr3	-	126928664	126928847	126921606	126923971	126929721	126929886	699714	21,21	1052991	2,5	282	99	2.57259e-10	9.62842e-08	0.921,0.923	0.995,0.986	-0.068
NM_001034168	Ank2	chr3	-	126928664	126928815	126921606	126923971	126929721	126929886	418429	21,21	601560	2,5	250	99	5.99664e-10	2.01992e-07	0.887,0.89	0.992,0.978	-0.096
NM_001035532	Akap2	chr4	+	57886288	57886327	57883023	57883202	57892868	57896984	0,0	25,25	9,5	47,34	138	99	5.01001e-05	0.00166175	0.0,0.0	0.121,0.095	-0.108
NM_001037722	Adam15	chr3	-	89340712	89340776	89340400	89340472	89340862	89340937	9,9	2,2	0,0	2,2	163	99	1.9734e-07	2.35004e-05	0.732,0.732	0.0,0.0	0.732
NM_001037761	Capzb	chr4	+	139288860	139288973	139287755	139287832	139291002	139291820	67,71	184186	202142	74,66	212	99	0	0	0.145,0.151	0.56,0.501	-0.382
NM_001037764	Rai1	chr11	+	60197290	60197351	60193938	60194032	60197788	60197838	2,2	43,43	29,1	5,5	160	99	0.00034334	0.00729335	0.028,0.028	0.782,0.11	-0.418
NM_001037863	Atp11c	chrX	-	60229147	60229252	60223289	60225793	60236371	60236437	13,13	3,3	7,4	0,0	204	99	0.000131102	0.00349293	0.678,0.678	1.0,1.0	-0.322
NM_001038619	Dnm3	chr1	-	162273619	162273649	162231653	162231767	162274487	162274539	3,3	3,3	6,4	1,0	129	99	0.000185744	0.00459084	0.434,0.434	0.822,1.0	-0.477
NM_001038695	Kdm3a	chr6	-	71632496	71632579	71632055	71632271	71632837	71632917	59,59	0,0	53,54	6,2	182	99	0.000209131	0.00498594	1.0,1.0	0.828,0.936	0.118
NM_001038999	Atp8a1	chr5	-	67780987	67781061	67778959	67779033	67786625	67786666	15,15	0,0	8,8	5,3	173	99	4.93856e-07	4.67656e-05	1.0,1.0	0.478,0.604	0.459
NM_001039084	Mrpl1	chr5	+	96214344	96214460	96213786	96213910	96223770	96224032	0,0	14,15	5,2	7,9	215	99	0.000191383	0.00468599	0.0,0.0	0.247,0.093	-0.17
NM_001039087	Rapgef1	chr2	+	29710155	29710308	29707197	29707400	29719592	29719850	7,7	0,0	1,3	2,2	252	99	3.45113e-06	0.000208118	1.0,1.0	0.164,0.371	0.732
NM_001039087	Rapgef1	chr2	+	29710152	29710308	29707197	29707400	29719592	29719850	7,7	0,0	3,3	2,2	255	99	1.56139e-05	0.000675525	1.0,1.0	0.368,0.368	0.632
NM_001039092	Tom1l2	chr11	-	60239009	60239072	60232897	60232957	60241817	60241893	0,0	8,8	1,7	10,10	162	99	0.000266519	0.00601365	0.0,0.0	0.058,0.3	-0.179
NM_001039129	Hnrnpa1	chr15	+	103242921	103243080	103242643	103242718	103243958	103244028	786790	3,3	299218	39,6	258	99	4.19331e-13	4.11975e-10	0.99,0.99	0.746,0.933	0.15
NM_001039129	Hnrnpa1	chr15	+	103243624	103243780	103242600	103242718	103243958	103244028	25522581	3,3	14591003	39,6	255	99	2.73224e-11	1.46417e-08	0.997,0.997	0.936,0.985	0.036
NM_001039129	Hnrnpa1	chr15	+	103242905	103243080	103242600	103242718	103243958	103244028	274277	3,3	124,77	39,6	274	99	1.09194e-08	1.99588e-06	0.971,0.971	0.535,0.823	0.292
NM_001039129	Hnrnpa1	chr15	+	103242921	103243080	103242643	103242718	103243624	103243780	10491058	836846	364292	530352	258	99	1.21116e-05	0.000565504	0.325,0.324	0.209,0.241	0.1
NM_001039129	Hnrnpa1	chr15	+	103242905	103243080	103242600	103242718	103243624	103243780	537545	836846	189151	530352	274	99	4.87233e-05	0.00163188	0.188,0.189	0.114,0.134	0.065
NM_001039159	Ube2j2	chr4	+	155955421	155955565	155955233	155955336	155956367	155956448	96,99	0,0	56,47	6,2	243	99	3.15831e-05	0.00115457	1.0,1.0	0.792,0.905	0.151
NM_001039159	Ube2j2	chr4	+	155955421	155955560	155955233	155955336	155956367	155956448	151155	0,0	82,70	6,2	238	99	0.000158387	0.00407709	1.0,1.0	0.85,0.936	0.107
NM_001039184	Cep350	chr1	-	155971767	155971983	155962474	155962560	155972848	155973255	0,0	3,3	6,2	2,0	315	99	1.23706e-05	0.000575319	0.0,0.0	0.485,1.0	-0.742
NM_001039474	Tcerg1	chr18	+	42535084	42535147	42530647	42530890	42536177	42536378	32,32	21,21	27,30	5,5	162	99	0.000301351	0.00664693	0.482,0.482	0.767,0.786	-0.294
NM_001039485	Piezo2	chr18	-	63032840	63033023	63030274	63030527	63041546	63041805	6,6	3,3	1,2	0,0	282	99	4.81686e-06	0.00026787	0.412,0.412	1.0,1.0	-0.588
NM_001039485	Piezo2	chr18	-	63118905	63118944	63117648	63117787	63121222	63121342	0,0	2,2	1,2	1,0	138	99	0.000110395	0.00307338	0.0,0.0	0.418,1.0	-0.709
NM_001039692	Arhgap12	chr18	-	6057516	6057591	6052861	6052923	6061846	6061972	16,18	13,13	55,35	3,9	174	99	9.85561e-05	0.00281679	0.412,0.441	0.913,0.689	-0.374
NM_001039692	Arhgap12	chr18	-	6057512	6057591	6052861	6052923	6061846	6061972	9,11	13,13	34,22	3,9	178	99	0.00031867	0.0069509	0.278,0.32	0.863,0.576	-0.42
NM_001042487	Dlgap4	chr2	+	156748290	156748420	156745834	156746196	156748943	156749356	35,35	5,5	22,24	24,11	229	99	0.000135937	0.00359333	0.752,0.752	0.284,0.485	0.368
NM_001042487	Dlgap4	chr2	+	156748331	156748420	156745834	156746196	156748943	156749356	74,74	5,5	62,60	24,11	188	99	0.000224188	0.00525654	0.886,0.886	0.576,0.742	0.227
NM_001042487	Dlgap4	chr2	+	156748331	156748403	156745834	156746196	156748943	156749356	39,39	5,5	31,31	24,11	171	99	0.000486043	0.00958228	0.819,0.819	0.428,0.62	0.295
NM_001042634	Clk1	chr1	-	58417012	58417179	58414589	58414684	58417266	58417383	401407	1,1	125137	12,4	266	99	3.42085e-08	5.36262e-06	0.993,0.993	0.795,0.927	0.132
NM_001042634	Clk1	chr1	-	58417012	58417166	58414589	58414684	58417266	58417383	215217	1,1	68,80	12,4	253	99	6.27988e-08	8.81389e-06	0.988,0.988	0.689,0.887	0.2
NM_001042634	Clk1	chr1	-	58420120	58420211	58419666	58419733	58421082	58421308	126126	23,23	6,25	30,17	190	99	2.00266e-06	0.000134916	0.741,0.741	0.094,0.434	0.477
NM_001042707	Ilf3	chr9	+	21388111	21388150	21387699	21387797	21388523	21388753	41,41	34,34	35,32	8,9	138	99	0.00012196	0.00332066	0.464,0.464	0.758,0.718	-0.274
NM_001042719	Ddhd1	chr14	-	45628853	45628874	45622840	45622942	45629579	45629753	5,5	3,3	0,0	4,4	120	99	7.22619e-07	6.31821e-05	0.579,0.579	0.0,0.0	0.579
NM_001044386	Zfx	chrX	-	94082149	94082299	94081824	94081968	94098282	94098852	53,54	4,4	42,31	0,0	249	99	0.000248574	0.0056684	0.84,0.843	1.0,1.0	-0.159
NM_001044703	Zscan21	chr5	+	138124977	138125690	138117835	138117920	138126453	138126646	283284	0,0	89132	7,1	812	99	2.02614e-05	0.000818054	1.0,1.0	0.608,0.941	0.226
NM_001044704	Zscan21	chr5	+	138124977	138125015	138117835	138117920	138126453	138126646	13,13	0,0	3,4	7,1	137	99	2.68182e-06	0.000172772	1.0,1.0	0.236,0.743	0.51
NM_001045515	Synj1	chr16	-	90971563	90971587	90969182	90969374	90973909	90974075	10,10	3,3	0,1	4,5	123	99	5.32521e-07	4.96297e-05	0.728,0.728	0.0,0.139	0.658
NM_001045515	Synj1	chr16	-	90940472	90940496	90936100	90939034	90944354	90944575	0,0	3,3	2,3	3,4	123	99	0.000331261	0.00713212	0.0,0.0	0.349,0.376	-0.362
NM_001045520	Clint1	chr11	+	45902210	45902285	45895059	45895129	45906180	45906467	74,78	1,1	50,79	21,3	174	99	4.96759e-05	0.00165439	0.977,0.978	0.575,0.937	0.222
NM_001077507	Gnas	chr2	+	174336746	174336791	174334211	174334284	174341652	174341707	915923	48,49	978842	145122	144	99	3.35367e-11	1.75725e-08	0.929,0.928	0.823,0.826	0.104
NM_001080386	Clta	chr4	+	44030214	44030268	44025448	44025560	44032400	44032846	66,66	349357	7,15	278196	153	99	1.26956e-09	3.8378e-07	0.109,0.107	0.016,0.047	0.076
NM_001080386	Clta	chr4	+	44031399	44031435	44025448	44025560	44032400	44032846	7,7	349357	25,25	278196	135	99	7.34668e-09	1.58219e-06	0.014,0.014	0.062,0.086	-0.06
NM_001080748	Gtf2i	chr5	-	134272523	134272586	134266542	134266656	134274538	134274595	155156	40,41	146141	10,17	162	99	2.30426e-05	0.000893619	0.703,0.699	0.899,0.835	-0.166
NM_001080755	Zzz3	chr3	+	152427276	152428832	152420014	152420140	152446798	152446937	520520	0,0	285256	8,1	1655	99	1.3233e-05	0.00060469	1.0,1.0	0.681,0.939	0.19
NM_001080755	Zzz3	chr3	+	152422617	152422771	152420014	152420140	152446798	152446937	34,35	0,0	14,21	8,1	253	99	2.15979e-05	0.000855484	1.0,1.0	0.406,0.892	0.351
NM_001080926	Lrp8	chr4	+	107870011	107870188	107868977	107869150	107872272	107876840	45,45	9,9	10,7	10,6	276	99	0.000247187	0.00564771	0.642,0.642	0.264,0.295	0.363
NM_001080968	Golga2	chr2	+	32293314	32293395	32292092	32292215	32296625	32296721	1,1	20,20	20,12	30,25	180	99	7.2145e-07	6.31821e-05	0.027,0.027	0.268,0.209	-0.211
NM_001080977	Rsbn1l	chr5	-	20919524	20920162	20908106	20908244	20927619	20927730	77,77	0,0	58,39	4,1	737	99	0.000237061	0.00547016	1.0,1.0	0.661,0.84	0.25
NM_001081012	Ccdc171	chr4	+	83795199	83795331	83751853	83751908	83817999	83818152	7,7	2,2	4,2	0,0	231	99	0.000479964	0.00949419	0.6,0.6	1.0,1.0	-0.4
NM_001081021	Zfp780b	chr7	-	27976739	27976976	27974752	27974805	27979089	27979157	3,3	2,2	1,1	0,0	336	99	8.89597e-06	0.000437908	0.307,0.307	1.0,1.0	-0.693
NM_001081021	Zfp780b	chr7	-	27976739	27976833	27974752	27974805	27979089	27979157	5,5	2,2	2,2	0,0	193	99	0.000342337	0.00728516	0.562,0.562	1.0,1.0	-0.438
NM_001081030	Sbf1	chr15	-	89295951	89296029	89295394	89295576	89299482	89299620	34,34	5,5	29,30	1,0	177	99	0.000203993	0.00490812	0.792,0.792	0.942,1.0	-0.179
NM_001081030	Sbf1	chr15	-	89307171	89307195	89306829	89306935	89307492	89307603	4,4	21,21	0,0	22,21	123	99	0.000359494	0.00757508	0.133,0.133	0.0,0.0	0.133
NM_001081039	Dock9	chr14	-	121591310	121591354	121586226	121586342	121591811	121591948	5,5	9,9	0,0	4,4	143	99	5.41922e-05	0.00177472	0.278,0.278	0.0,0.0	0.278
NM_001081100	Morn1	chr4	+	155102094	155102200	155101265	155101362	155110927	155111051	7,7	0,0	3,7	3,1	205	99	0.000482033	0.00951263	1.0,1.0	0.326,0.772	0.451
NM_001081117	Mki67	chr7	-	135707360	135708320	135705609	135705785	135708765	135708811	365374	10,10	104,74	0,1	1059	99	0.000508054	0.00990852	0.773,0.778	1.0,0.874	-0.161
NM_001081173	Lrch2	chrX	-	147484753	147484804	147481614	147481672	147488233	147488278	38,38	5,5	17,9	0,0	150	99	0.000210397	0.00500602	0.834,0.834	1.0,1.0	-0.166
NM_001081191	Eml5	chr12	-	98821599	98821610	98817819	98817898	98824633	98824760	4,4	0,0	0,0	5,2	110	99	1.11989e-11	7.13675e-09	1.0,1.0	0.0,0.0	1
NM_001081191	Eml5	chr12	-	98821599	98821705	98817819	98817898	98824633	98824760	10,10	0,0	3,4	5,2	205	99	1.92535e-08	3.2897e-06	1.0,1.0	0.225,0.491	0.642
NM_001081191	Eml5	chr12	-	98821599	98821614	98817819	98817898	98824633	98824760	10,10	0,0	3,4	5,2	114	99	7.4695e-07	6.4514e-05	1.0,1.0	0.343,0.635	0.511
NM_001081191	Eml5	chr12	-	98819860	98819869	98817819	98817898	98821599	98821705	12,12	11,11	0,1	5,7	108	99	9.23347e-06	0.000452573	0.5,0.5	0.0,0.116	0.442
NM_001081216	Phip	chr9	-	82884354	82884402	82881669	82881739	82884832	82884958	2,2	30,30	19,2	8,4	147	99	7.52004e-06	0.00038392	0.043,0.043	0.615,0.252	-0.391
NM_001081251	Pbrm1	chr14	+	31023066	31023179	31022719	31022859	31025497	31025650	9,9	22,22	2,0	13,16	212	99	0.000451707	0.00901845	0.16,0.16	0.067,0.0	0.127
NM_001081252	Uggt2	chr14	-	119008537	119008586	119008062	119008147	119008720	119008811	5,5	3,3	0,1	4,2	148	99	0.000182972	0.00454136	0.527,0.527	0.0,0.251	0.402
NM_001081281	Trim55	chr3	+	19674253	19674541	19672755	19672997	19691476	19691599	1,1	0,0	3,2	1,3	387	99	1.1941e-06	9.30861e-05	1.0,1.0	0.434,0.146	0.71
NM_001081290	Prrc2c	chr1	-	162674098	162674151	162671784	162673656	162676690	162676817	17,17	41,41	32,20	11,12	152	99	1.07595e-06	8.6883e-05	0.213,0.213	0.655,0.521	-0.375
NM_001081290	Prrc2c	chr1	-	162674102	162674151	162671784	162673656	162676690	162676817	7,7	41,41	14,8	11,12	148	99	9.8506e-05	0.00281679	0.102,0.102	0.46,0.308	-0.282
NM_001081290	Prrc2c	chr1	-	162674098	162674151	162671784	162673656	162675604	162675841	9,9	32,32	29,18	5,19	152	99	0.000291397	0.00648188	0.155,0.155	0.791,0.382	-0.431
NM_001081290	Prrc2c	chr1	-	162675604	162675841	162671784	162673656	162676690	162676817	125125	41,41	83,94	11,12	336	99	0.000322619	0.00701756	0.473,0.473	0.69,0.698	-0.221
NM_001081298	Adgrl2	chr3	-	148821279	148821408	148815585	148817928	148822954	148823051	18,18	27,27	0,0	24,16	228	99	8.75254e-10	2.82707e-07	0.224,0.224	0.0,0.0	0.224
NM_001081298	Adgrl2	chr3	-	148821277	148821408	148815585	148817928	148822954	148823051	10,10	27,27	0,0	24,16	230	99	1.47129e-06	0.000109093	0.138,0.138	0.0,0.0	0.138
NM_001081298	Adgrl2	chr3	-	148849765	148849804	148846848	148847032	148850835	148851021	18,18	49,49	29,24	25,12	138	99	2.15408e-05	0.00085507	0.209,0.209	0.454,0.589	-0.313
NM_001081315	Brpf3	chr17	+	28831317	28831411	28823972	28824066	28835761	28835916	20,21	3,3	12,16	0,0	193	99	0.000473173	0.00938347	0.774,0.782	1.0,1.0	-0.222
NM_001081315	Brpf3	chr17	+	28831313	28831411	28823972	28824066	28835761	28835916	21,22	3,3	16,16	0,0	197	99	0.00047758	0.0094629	0.779,0.787	1.0,1.0	-0.217
NM_001081323	Mphosph9	chr5	-	124312704	124312831	124306952	124307046	124315372	124315896	9,9	3,3	7,3	0,0	226	99	2.48681e-05	0.000950349	0.568,0.568	1.0,1.0	-0.432
NM_001081355	Prdm2	chr4	-	143145389	143145446	143142123	143142234	143162055	143162182	2,2	25,25	11,2	10,6	156	99	0.000297704	0.00657261	0.048,0.048	0.411,0.175	-0.245
NM_001081378	Kidins220	chr12	+	25047893	25047926	25040455	25040569	25051094	25051226	3,3	25,25	12,11	12,10	132	99	2.8456e-06	0.000179794	0.083,0.083	0.429,0.452	-0.357
NM_001081378	Kidins220	chr12	+	25046202	25046235	25041245	25041302	25047893	25047926	0,0	2,2	3,4	9,8	132	99	0.000252403	0.00575015	0.0,0.0	0.2,0.273	-0.237
NM_001081383	Kmt2c	chr5	-	25330375	25330423	25329446	25329575	25330795	25330900	2,2	3,3	4,3	1,0	147	99	0.000141274	0.00370947	0.31,0.31	0.729,1.0	-0.554
NM_001081406	Lrr1	chr12	+	69174391	69175113	69171861	69171960	69178579	69179010	30,30	5,5	10,6	0,0	821	99	2.63524e-06	0.000170236	0.42,0.42	1.0,1.0	-0.58
NM_001081419	Dip2a	chr10	-	76321489	76321606	76319466	76319586	76327701	76327773	13,13	4,4	10,4	0,0	216	99	1.5405e-05	0.000668942	0.598,0.598	1.0,1.0	-0.402
NM_001081557	Camta1	chr4	-	151076576	151076597	151075091	151075285	151077863	151077935	8,8	6,6	0,0	1,1	120	99	2.08107e-05	0.000831685	0.524,0.524	0.0,0.0	0.524
NM_001081557	Camta1	chr4	-	151835813	151835883	151830417	151830536	151861624	151861768	46,46	11,11	22,36	2,0	169	99	7.87288e-05	0.00237058	0.71,0.71	0.866,1.0	-0.223
NM_001082485	Zfp266	chr9	-	20506727	20506882	20505976	20506065	20508018	20508185	72,72	0,0	44,29	8,0	254	99	0.000119003	0.0032637	1.0,1.0	0.682,1.0	0.159
NM_001082485	Zfp266	chr9	-	20506727	20506829	20505976	20506065	20508018	20508185	22,22	0,0	23,11	8,0	201	99	0.000209949	0.00500039	1.0,1.0	0.586,1.0	0.207
NM_001083119	Ptpru	chr4	-	131794960	131794990	131793517	131793675	131797852	131797910	22,22	169170	4,2	314266	129	99	1.30684e-12	1.1005e-09	0.091,0.09	0.01,0.006	0.082
NM_001083119	Ptpru	chr4	-	131771219	131771324	131769752	131769888	131771446	131771572	222227	0,0	296253	14,1	204	99	0.00017945	0.00448701	1.0,1.0	0.911,0.992	0.048
NM_001083918	Zfp991	chr4	+	146272882	146272975	146270384	146270481	146463504	146463562	0,0	1,1	4,1	0,0	192	99	5.12518e-09	1.1965e-06	0.0,0.0	1.0,1.0	-1
NM_001083922	Wbp1	chr6	-	83120771	83120873	83120186	83120287	83121202	83121461	105105	11,15	112,87	3,1	201	99	1.75171e-05	0.000738882	0.825,0.775	0.948,0.977	-0.162
NM_001083922	Wbp1	chr6	-	83120752	83120873	83120186	83120287	83121202	83121461	19,19	11,15	23,24	3,1	220	99	1.81572e-05	0.000757356	0.437,0.363	0.775,0.915	-0.445
NM_001083922	Wbp1	chr6	-	83120771	83120876	83120157	83120287	83121202	83121461	180180	11,15	171129	3,1	204	99	5.14382e-05	0.00169808	0.888,0.853	0.965,0.984	-0.104
NM_001083922	Wbp1	chr6	-	83120752	83120876	83120186	83120287	83121202	83121461	94,94	11,15	82,66	3,1	223	99	0.00011722	0.0032289	0.791,0.736	0.924,0.967	-0.182
NM_001085493	Ndufaf6	chr4	-	11068055	11068209	11066650	11066707	11070199	11070322	0,0	18,18	4,4	9,6	253	99	5.63833e-05	0.00182869	0.0,0.0	0.148,0.207	-0.177
NM_001085493	Ndufaf6	chr4	-	11068055	11068196	11066650	11066707	11070199	11070322	0,0	18,18	2,5	9,6	240	99	0.000218458	0.00516134	0.0,0.0	0.084,0.256	-0.17
NM_001085507	Zbtb34	chr2	-	33428100	33428220	33406107	33412495	33431230	33431324	8,8	0,0	5,2	2,4	219	99	1.18058e-07	1.50147e-05	1.0,1.0	0.531,0.184	0.642
NM_001098230	Pdp1	chr4	-	11965613	11965648	11958184	11962233	11966301	11966450	6,6	2,2	0,1	11,3	134	99	3.24043e-07	3.42629e-05	0.689,0.689	0.0,0.198	0.59
NM_001100458	Fam169a	chr13	+	97093590	97093690	97091817	97091952	97094061	97094147	54,54	0,0	59,59	9,5	199	99	1.9158e-06	0.000130557	1.0,1.0	0.765,0.854	0.191
NM_001109691	Phf21a	chr2	+	92186550	92186609	92185482	92185588	92214048	92214089	1,1	0,0	1,0	2,1	158	99	2.87208e-06	0.000180589	1.0,1.0	0.239,0.0	0.881
NM_001109913	Hnrnpm	chr17	-	33652272	33652326	33649594	33650397	33658387	33658456	580589	13,13	368266	0,1	153	99	0.00033027	0.00713212	0.967,0.967	1.0,0.994	-0.03
NM_001110202	Trim9	chr12	-	70252442	70252484	70251010	70251260	70268061	70268200	2,2	16,16	21,12	10,12	141	99	1.34751e-06	0.000101511	0.081,0.081	0.596,0.412	-0.423
NM_001110254	Zfp945	chr17	-	22861937	22861980	22861731	22861852	22865246	22865336	0,0	8,8	5,2	11,8	142	99	0.000162064	0.00416008	0.0,0.0	0.241,0.148	-0.195
NM_001110845	Cacna2d1	chr5	+	16341989	16342010	16340706	16340783	16342682	16342743	4,4	6,7	0,0	2,3	120	99	5.50363e-05	0.00179488	0.355,0.32	0.0,0.0	0.338
NM_001111025	Pigx	chr16	-	32087293	32087507	32085236	32085337	32092343	32092485	212216	0,0	90,86	4,3	313	99	0.000347353	0.00735871	1.0,1.0	0.877,0.901	0.111
NM_001111274	Igf1	chr10	+	87915297	87915349	87913618	87913800	87930674	87937047	3,4	5,5	0,0	4,5	151	99	8.136e-05	0.00242853	0.282,0.344	0.0,0.0	0.313
NM_001111290	Caprin1	chr2	-	103788137	103788203	103783142	103783205	103796730	103797078	4,4	263268	33,8	117153	165	99	1.99466e-10	7.97154e-08	0.009,0.009	0.145,0.03	-0.079
NM_001111312	Lrrfip1	chr1	+	91088633	91088711	91084945	91085005	91091601	91091667	0,0	4,4	4,4	1,7	177	99	3.10292e-05	0.00114188	0.0,0.0	0.691,0.242	-0.466
NM_001112721	Ubr5	chr15	-	38009118	38009160	38008659	38008783	38009625	38009777	16,17	3,3	24,13	0,0	141	99	0.000440224	0.00887183	0.789,0.799	1.0,1.0	-0.206
NM_001113199	Naca	chr10	+	128039170	128045086	128036488	128036560	128046167	128046253	578590	17941811	15051402	15371297	6015	99	9.54481e-07	7.92455e-05	0.005,0.005	0.016,0.017	-0.011
NM_001113246	Chn1	chr2	-	73677759	73677837	73659679	73659757	73679614	73679903	6,6	49,49	0,0	50,33	177	99	0.000435582	0.00880084	0.064,0.064	0.0,0.0	0.064
NM_001113573	Brd3	chr2	-	27453399	27453450	27452832	27453074	27454312	27454504	1,1	37,37	11,1	15,14	150	99	8.85658e-05	0.00259738	0.018,0.018	0.326,0.045	-0.168
NM_001114124	Dab2ip	chr2	+	35721260	35721413	35719852	35720741	35723028	35723222	108110	0,0	41,59	10,2	252	99	1.54517e-06	0.000112103	1.0,1.0	0.617,0.921	0.231
NM_001114334	Rps6kb1	chr11	-	86543930	86544045	86535410	86535460	86544565	86544807	1,1	29,29	9,3	23,13	214	99	0.000119658	0.00327691	0.016,0.016	0.153,0.096	-0.108
NM_001115153	Uspl1	chr5	+	149187707	149187876	149184559	149184806	149188344	149188473	23,23	37,37	4,8	42,39	268	99	1.87379e-05	0.000771066	0.187,0.187	0.034,0.07	0.135
NM_001122641	Arhgap17	chr7	-	123285419	123285467	123279148	123280116	123286497	123287013	5,5	27,27	12,8	9,9	147	99	9.99472e-05	0.0028462	0.111,0.111	0.473,0.374	-0.313
NM_001122676	Zcchc2	chr1	+	106027402	106027531	106023663	106023758	106029751	106031233	17,17	0,0	26,34	9,0	228	99	0.000490565	0.00963117	1.0,1.0	0.556,1.0	0.222
NM_001122989	Cdc14b	chr13	-	64205270	64205417	64201331	64201448	64209106	64209204	0,0	1,2	1,1	0,0	246	99	4.38592e-09	1.05526e-06	0.0,0.0	1.0,1.0	-1
NM_001128096	Atp13a3	chr16	-	30321805	30321895	30312423	30315901	30322871	30322952	32,32	17,17	52,46	3,2	189	99	9.57756e-09	1.83601e-06	0.496,0.496	0.901,0.923	-0.416
NM_001128151	Cecr2	chr6	+	120743782	120743866	120738155	120738325	120750851	120751005	5,5	0,0	3,2	1,3	183	99	7.27402e-05	0.00223326	1.0,1.0	0.619,0.265	0.558
NM_001128171	Cyld	chr8	+	88702307	88702438	88697027	88697099	88705225	88705879	3,3	0,0	0,1	2,1	230	99	6.55709e-07	5.90113e-05	1.0,1.0	0.0,0.301	0.85
NM_001128171	Cyld	chr8	+	88702304	88702438	88697027	88697099	88705225	88705879	3,3	0,0	0,3	2,1	233	99	0.000146397	0.00382692	1.0,1.0	0.0,0.56	0.72
NM_001128607	Epb41	chr4	-	131962923	131962986	131957642	131957819	131967787	131967975	88,89	70,70	254230	19,13	162	99	0	0	0.434,0.437	0.891,0.915	-0.468
NM_001130868	Kars	chr8	-	112008481	112008539	112008206	112008386	112011209	112011354	0,0	24,24	10,2	24,27	157	99	4.9208e-05	0.00164578	0.0,0.0	0.208,0.045	-0.127
NM_001130868	Kars	chr8	-	112010221	112010280	112008481	112008539	112011209	112011354	4,4	0,0	0,1	6,0	158	99	8.89632e-05	0.00260579	1.0,1.0	0.0,1.0	0.5
NM_001130868	Kars	chr8	-	112008206	112008386	112005631	112005788	112011209	112011354	63,63	198205	70,65	115112	279	99	0.000354265	0.00747826	0.101,0.098	0.178,0.171	-0.075
NM_001141950	Tmem80	chr7	+	141333647	141333731	141332909	141333008	141334010	141334103	4,4	3,3	1,13	0,0	183	99	2.29451e-06	0.000151547	0.419,0.419	1.0,1.0	-0.581
NM_001141950	Tmem80	chr7	+	141333658	141333731	141332909	141333008	141334010	141334103	4,4	3,3	1,13	0,0	172	99	2.98905e-06	0.00018547	0.434,0.434	1.0,1.0	-0.566
NM_001145801	Ctla2b	chr13	-	60896627	60896745	60896237	60896360	60897334	60897447	3,3	3,3	7,9	0,0	217	99	3.03994e-07	3.27301e-05	0.313,0.313	1.0,1.0	-0.687
NM_001145897	Gse1	chr8	+	120574170	120574278	120572635	120572906	120574933	120575305	52,54	1,1	14,13	9,3	207	99	9.10738e-07	7.64838e-05	0.961,0.963	0.427,0.675	0.411
NM_001145979	Gtpbp2	chr17	+	46163033	46163213	46161031	46161291	46163482	46163509	8,8	3,3	3,2	0,0	279	99	7.86132e-06	0.000397772	0.486,0.486	1.0,1.0	-0.514
NM_001146031	Nrcam	chr12	+	44535056	44535074	44532457	44532659	44537250	44537356	152153	29,30	260234	14,9	117	99	3.43422e-08	5.36262e-06	0.816,0.812	0.94,0.957	-0.134
NM_001146031	Nrcam	chr12	+	44535061	44535074	44532457	44532659	44537250	44537356	10,10	29,30	21,23	14,9	112	99	2.93232e-06	0.000182938	0.234,0.228	0.57,0.693	-0.4
NM_001146031	Nrcam	chr12	+	44584834	44584987	44576603	44576789	44590107	44590239	12,12	42,46	3,3	82,66	252	99	4.65616e-06	0.000261399	0.101,0.093	0.014,0.018	0.081
NM_001146031	Nrcam	chr12	+	44566839	44566869	44566287	44566412	44568543	44568645	24,24	162163	16,9	291260	129	99	8.76481e-06	0.000434867	0.102,0.102	0.04,0.026	0.069
NM_001146031	Nrcam	chr12	+	44583666	44583792	44576603	44576780	44584834	44584987	5,5	2,2	1,0	2,4	225	99	7.46753e-05	0.00228079	0.524,0.524	0.18,0.0	0.434
NM_001146121	Psap	chr10	+	60297536	60297545	60295945	60296002	60299097	60299229	52,52	308312	1,11	273196	108	99	2.44815e-12	1.69779e-09	0.134,0.133	0.003,0.049	0.108
NM_001146287	Cables1	chr18	+	11905924	11906002	11888736	11888829	11923359	11923456	5,5	2,2	0,0	2,1	177	99	4.48247e-06	0.000254068	0.583,0.583	0.0,0.0	0.583
NM_001146309	Dbnl	chr11	+	5793579	5793693	5791791	5791847	5794236	5794311	0,0	6,6	9,3	7,2	213	99	1.24549e-06	9.5972e-05	0.0,0.0	0.374,0.411	-0.392
NM_001159492	Gpatch8	chr11	-	102521311	102521428	102520997	102521071	102528093	102528166	0,0	1,1	2,2	0,0	216	99	7.75011e-09	1.58219e-06	0.0,0.0	1.0,1.0	-1
NM_001159616	Pigp	chr16	-	94367560	94367633	94365354	94365473	94370088	94370192	165168	0,0	152118	8,3	172	99	0.00022629	0.0052986	1.0,1.0	0.916,0.958	0.063
NM_001159650	Crybb3	chr5	-	113081031	113081093	113080479	113080580	113081555	113081584	204207	12251233	327294	11531231	161	99	0.000271391	0.00608946	0.093,0.094	0.148,0.128	-0.045
NM_001159910	Ccdc85c	chr12	-	108216786	108216825	108211514	108211622	108221708	108221782	5,5	49,49	18,15	23,13	138	99	1.28754e-08	2.24881e-06	0.068,0.068	0.36,0.453	-0.338
NM_001160386	Dnah7b	chr1	+	46085554	46085702	46083704	46083813	46097997	46098085	0,0	1,1	1,5	1,0	247	99	1.01087e-05	0.000482498	0.0,0.0	0.286,1.0	-0.643
NM_001161369	Ss18	chr18	-	14637391	14637484	14636495	14636618	14640256	14640361	17,17	71,71	66,26	34,28	192	99	3.00257e-08	4.78361e-06	0.11,0.11	0.5,0.324	-0.302
NM_001161420	Vldlr	chr19	+	27239844	27239970	27239621	27239741	27240465	27240637	94,94	0,0	102121	9,4	225	99	2.06302e-05	0.000827277	1.0,1.0	0.833,0.93	0.119
NM_001161483	Nol4	chr18	-	22951164	22951205	22921845	22921957	22952160	22952310	0,0	19,19	5,2	0,8	140	99	0.000107239	0.00301023	0.0,0.0	1.0,0.15	-0.575
NM_001161537	Islr2	chr9	-	58200271	58200443	58196296	58199983	58201279	58201715	17,17	59,59	0,0	4,6	271	99	0.000495968	0.00972105	0.095,0.095	0.0,0.0	0.095
NM_001161854	Csde1	chr3	+	103050297	103050473	103049620	103049728	103051039	103051251	548552	0,0	352313	13,0	275	99	0.000182554	0.00454056	1.0,1.0	0.907,1.0	0.046
NM_001162533	Sh3d21	chr4	-	126162175	126162266	126161967	126162023	126162452	126162571	2,2	0,0	1,0	2,1	190	99	1.33208e-06	0.00010067	1.0,1.0	0.207,0.0	0.896
NM_001162539	Odf2l	chr3	+	145145829	145145926	145144697	145144799	145148530	145148616	0,0	1,1	1,2	0,1	196	99	0.000411685	0.00841172	0.0,0.0	1.0,0.503	-0.752
NM_001162909	Spaca6	chr17	+	17837664	17837771	17836720	17836744	17838086	17838243	4,4	3,3	6,2	0,0	206	99	1.91362e-06	0.000130557	0.391,0.391	1.0,1.0	-0.609
NM_001162909	Spaca6	chr17	+	17837664	17837769	17836720	17836744	17838086	17838243	5,5	3,3	6,3	0,0	204	99	4.40426e-06	0.000251448	0.447,0.447	1.0,1.0	-0.553
NM_001162909	Spaca6	chr17	+	17837508	17837586	17836720	17836744	17838086	17838243	5,5	3,3	9,4	0,0	177	99	6.55558e-06	0.000345803	0.482,0.482	1.0,1.0	-0.518
NM_001162909	Spaca6	chr17	+	17837664	17837771	17837508	17837586	17838086	17838243	8,8	0,0	7,2	3,1	206	99	0.000121665	0.00331646	1.0,1.0	0.529,0.49	0.49
NM_001162909	Spaca6	chr17	+	17837664	17837769	17837508	17837586	17838086	17838243	9,9	0,0	7,3	3,1	204	99	0.000166927	0.00423223	1.0,1.0	0.531,0.593	0.438
NM_001162909	Spaca6	chr17	+	17837586	17837771	17836720	17836744	17838086	17838243	26,26	3,3	39,20	0,0	284	99	0.000188738	0.0046405	0.751,0.751	1.0,1.0	-0.249
NM_001162909	Spaca6	chr17	+	17837586	17837769	17836720	17836744	17838086	17838243	27,27	3,3	39,21	0,0	282	99	0.000218253	0.00516134	0.76,0.76	1.0,1.0	-0.24
NM_001162922	Zfp931	chr2	-	178069554	178069615	178066877	178068400	178069822	178069949	14,14	0,0	10,10	4,1	160	99	0.00033053	0.00713212	1.0,1.0	0.607,0.861	0.266
NM_001162956	Ccdc138	chr10	+	58509504	58509632	58507520	58507641	58513078	58513257	11,11	0,0	4,4	1,3	227	99	0.000126668	0.00342121	1.0,1.0	0.636,0.368	0.498
NM_001162973	Lrrc51	chr7	-	101921503	101921566	101920636	101920774	101933763	101933857	1,1	20,20	12,2	13,10	162	99	0.000119037	0.0032637	0.03,0.03	0.361,0.109	-0.205
NM_001163026	Dnajc13	chr9	-	104153267	104153376	104151596	104152423	104156813	104156913	11,11	46,47	2,3	48,54	208	99	0.000246032	0.00563223	0.102,0.1	0.019,0.026	0.079
NM_001163042	Haus8	chr8	-	71256007	71256120	71255646	71255712	71256458	71256554	112112	9,9	83,89	1,1	212	99	8.96099e-05	0.00261678	0.853,0.853	0.975,0.977	-0.123
NM_001163288	Susd1	chr4	-	59329462	59329659	59324867	59324907	59332936	59333033	20,20	3,3	19,12	0,0	296	99	0.000103805	0.00294184	0.69,0.69	1.0,1.0	-0.31
NM_001163288	Susd1	chr4	-	59329462	59329721	59324867	59324907	59332936	59333033	33,33	3,3	31,23	0,0	358	99	0.000242802	0.00557452	0.753,0.753	1.0,1.0	-0.247
NM_001163354	Rhot1	chr11	+	80257513	80257636	80255861	80255957	80265741	80267907	13,13	7,8	17,5	0,0	222	99	1.03695e-07	1.37119e-05	0.453,0.42	1.0,1.0	-0.564
NM_001163354	Rhot1	chr11	+	80257513	80257636	80254659	80254862	80265741	80267907	11,13	32,33	28,10	11,8	222	99	5.63167e-05	0.00182869	0.133,0.149	0.532,0.358	-0.304
NM_001163394	Evl	chr12	+	108683347	108683410	108683194	108683261	108686049	108686116	133133	95,96	100,53	13,9	162	99	2.13196e-11	1.19689e-08	0.461,0.458	0.825,0.783	-0.345
NM_001163421	Tatdn3	chr1	-	191052859	191052974	191049281	191049362	191054855	191054911	6,6	3,3	2,6	0,0	214	99	7.45046e-06	0.000381901	0.481,0.481	1.0,1.0	-0.519
NM_001163421	Tatdn3	chr1	-	191052859	191052972	191049281	191049362	191054855	191054911	14,14	3,3	4,12	0,0	212	99	0.000128189	0.00344269	0.685,0.685	1.0,1.0	-0.315
NM_001163448	Mapk8ip3	chr17	-	24916503	24916629	24914458	24914705	24917994	24918139	29,29	7,7	14,9	22,18	225	99	1.26878e-07	1.58288e-05	0.646,0.646	0.219,0.18	0.447
NM_001163448	Mapk8ip3	chr17	-	24920471	24920495	24918087	24918139	24923815	24923907	19,19	13,13	3,6	15,19	123	99	3.26023e-05	0.00118085	0.541,0.541	0.139,0.203	0.37
NM_001163552	Ap4b1	chr3	+	103812084	103812309	103809867	103810057	103812776	103812903	50,52	5,5	42,32	0,0	324	99	1.45425e-05	0.000640932	0.753,0.761	1.0,1.0	-0.243
NM_001163583	Prom1	chr5	-	44058625	44058652	44055877	44056083	44063125	44063184	7,8	11,11	0,0	2,7	126	99	1.03986e-05	0.000495328	0.333,0.364	0.0,0.0	0.349
NM_001163587	Etnppl	chr3	+	130628743	130628826	130626437	130626554	130629354	130629580	0,0	1,1	3,1	0,0	182	99	7.73895e-09	1.58219e-06	0.0,0.0	1.0,1.0	-1
NM_001163749	Camsap3	chr8	+	3600357	3600405	3598892	3598988	3600675	3600814	7,7	6,6	0,0	1,3	147	99	1.33917e-05	0.000610758	0.44,0.44	0.0,0.0	0.44
NM_001164231	Pwwp2a	chr11	+	43715964	43716055	43704533	43705477	43717029	43717149	0,0	7,7	11,1	1,5	190	99	0.00020316	0.00489807	0.0,0.0	0.851,0.094	-0.472
NM_001164255	Tpm1	chr9	-	67029663	67029742	67023841	67024565	67031028	67031098	17,17	11,11	15,15	0,2	178	99	2.72378e-05	0.00102431	0.462,0.462	1.0,0.807	-0.441
NM_001164413	Cnot4	chr6	-	35024127	35024340	35022064	35023432	35051061	35051559	28,28	1,1	11,10	6,4	312	99	2.08963e-05	0.000832289	0.899,0.899	0.368,0.442	0.494
NM_001164433	Mical1	chr10	+	41478427	41478635	41478009	41478314	41478962	41479067	27,28	4,4	8,1	0,0	307	99	0.000108099	0.00302716	0.685,0.693	1.0,1.0	-0.311
NM_001164528	Ildr2	chr1	+	166291415	166291472	166270498	166270618	166294590	166294737	13,13	3,3	3,3	0,0	156	99	0.000386848	0.00800689	0.733,0.733	1.0,1.0	-0.267
NM_001164581	Zfp961	chr8	+	71965793	71965920	71951065	71951160	71966099	71966160	10,10	0,0	3,10	4,1	226	99	5.1492e-05	0.00169808	1.0,1.0	0.247,0.814	0.47
NM_001164581	Zfp961	chr8	+	71966099	71966160	71965793	71965920	71967898	71970333	10,10	3,3	1,5	0,0	160	99	0.000153314	0.00397688	0.673,0.673	1.0,1.0	-0.327
NM_001164610	Smpd4	chr16	+	17625943	17626019	17625719	17625862	17626429	17626538	50,50	4,4	51,43	0,0	175	99	0.00040577	0.00833419	0.876,0.876	1.0,1.0	-0.124
NM_001164625	Cdpf1	chr15	-	85810842	85811048	85809211	85809324	85811638	85811697	5,5	0,0	8,20	4,3	305	99	2.5484e-06	0.000166451	1.0,1.0	0.394,0.684	0.461
NM_001164626	Cdpf1	chr15	-	85810901	85811048	85809211	85809324	85811638	85811697	14,14	0,0	15,28	4,3	246	99	3.32731e-05	0.00119595	1.0,1.0	0.601,0.79	0.304
NM_001164634	Slc22a8	chr19	+	8605393	8605548	8604789	8604893	8606024	8606193	0,0	2,2	5,2	1,0	254	99	3.53866e-08	5.45347e-06	0.0,0.0	0.661,1.0	-0.831
NM_001164634	Slc22a8	chr19	+	8605393	8605610	8604789	8604893	8606024	8606193	0,0	2,2	6,1	1,0	316	99	2.29078e-07	2.60938e-05	0.0,0.0	0.653,1.0	-0.827
NM_001164689	Gm6710	chr2	-	175201652	175201754	175197806	175197933	175203058	175203113	0,0	10,10	7,5	6,2	201	99	1.48647e-07	1.8255e-05	0.0,0.0	0.365,0.552	-0.459
NM_001165986	Ubap2l	chr3	-	90031310	90031370	90028324	90028377	90034064	90034177	76,76	69,70	113,76	42,29	159	99	1.29335e-05	0.000594463	0.407,0.403	0.626,0.62	-0.218
NM_001165986	Ubap2l	chr3	-	90031295	90031370	90028324	90028377	90034064	90034177	63,63	69,70	85,54	42,29	174	99	0.000297527	0.00657261	0.342,0.339	0.535,0.514	-0.184
NM_001166033	Gtf3c4	chr2	-	28836024	28836127	28833549	28835373	28839882	28840360	3,3	28,28	12,8	16,16	202	99	0.000132572	0.00352414	0.05,0.05	0.269,0.197	-0.183
NM_001166416	Med23	chr10	+	24883203	24883221	24882553	24882649	24888399	24888600	11,11	9,10	9,10	0,0	117	99	4.26142e-08	6.48258e-06	0.508,0.482	1.0,1.0	-0.505
NM_001166430	Hnrnpf	chr6	+	117917469	117917598	117906781	117906839	117923707	117925622	277279	0,0	207144	14,0	228	99	1.14574e-05	0.000541392	1.0,1.0	0.865,1.0	0.068
NM_001166667	Rtel1	chr2	+	181355008	181355125	181354352	181354442	181355327	181355552	24,24	7,7	6,6	0,0	216	99	1.79815e-05	0.000753084	0.611,0.611	1.0,1.0	-0.389
NM_001167946	Zfp821	chr8	+	109721660	109721858	109721194	109721343	109722886	109723053	43,43	0,0	19,14	4,1	297	99	0.000153833	0.00398596	1.0,1.0	0.613,0.824	0.282
NM_001167946	Zfp821	chr8	+	109721753	109721858	109721180	109721343	109722886	109723053	63,63	0,0	14,17	4,1	204	99	0.000507119	0.00989848	1.0,1.0	0.629,0.892	0.24
NM_001168225	Morf4l2	chrX	-	136735545	136735622	136732947	136734501	136739804	136739894	611620	17,18	437365	67,23	176	99	4.65637e-08	6.96662e-06	0.953,0.951	0.786,0.899	0.109
NM_001168382	Phf14	chr6	+	12045649	12045764	12044464	12044490	12047826	12047944	5,5	3,3	10,1	0,0	214	99	3.23555e-06	0.000199193	0.435,0.435	1.0,1.0	-0.565
NM_001170984	Hnrnpc	chr14	-	52098014	52098040	52084114	52084391	52103888	52104028	520525	234236	137161	195126	125	99	2.24365e-05	0.00087733	0.638,0.638	0.358,0.503	0.208
NM_001170984	Hnrnpc	chr14	-	52098380	52098544	52098014	52098040	52103888	52104028	71,71	470472	43,38	127145	263	99	0.000373603	0.00780264	0.054,0.054	0.113,0.09	-0.048
NM_001177319	Tfpi	chr2	-	84473942	84474112	84473698	84473799	84476690	84476759	6,6	11,11	1,0	18,9	269	99	5.84343e-05	0.0018797	0.167,0.167	0.02,0.0	0.157
NM_001177319	Tfpi	chr2	-	84452556	84452595	84444739	84444916	84458022	84458133	8,8	3,3	10,6	0,0	138	99	8.01191e-05	0.00240042	0.657,0.657	1.0,1.0	-0.343
NM_001177601	0610010K14Rik	chr11	-	70235695	70235800	70235203	70235468	70235996	70236211	20,21	9,9	8,11	0,1	204	99	7.4469e-05	0.00227744	0.519,0.531	1.0,0.842	-0.396
NM_001177667	Sptan1	chr2	+	29988045	29988231	29986777	29986932	29988333	29988469	3,3	215217	73,8	337349	285	99	4.28416e-09	1.05225e-06	0.005,0.005	0.07,0.008	-0.034
NM_001177667	Sptan1	chr2	+	30028643	30028706	30027630	30027648	30029619	30029674	21,21	425434	0,0	737644	162	99	7.23489e-07	6.31821e-05	0.029,0.029	0.0,0.0	0.029
NM_001177667	Sptan1	chr2	+	29982165	29982234	29980076	29980202	29983159	29983300	17,17	249251	78,45	430346	168	99	6.67747e-05	0.00208817	0.039,0.038	0.097,0.071	-0.045
NM_001177669	Golph3l	chr3	+	95609671	95609786	95607905	95608037	95617043	95619247	79,82	6,6	42,26	0,0	214	99	0.00011797	0.00324198	0.859,0.863	1.0,1.0	-0.139
NM_001177710	Arfgap1	chr2	+	180979660	180979720	180979170	180979227	180980403	180980474	33,35	16,17	25,21	2,2	159	99	0.000107239	0.00301023	0.562,0.562	0.886,0.867	-0.315
NM_001177720	Madd	chr2	-	91155012	91155075	91154644	91154765	91155545	91155648	20,21	8,8	4,3	8,8	162	99	0.000258433	0.00585922	0.604,0.616	0.234,0.186	0.4
NM_001177774	Fbxw7	chr3	+	84890094	84890252	84864144	84864200	84903500	84904079	1,1	0,0	0,0	2,3	257	99	4.33583e-09	1.05396e-06	1.0,1.0	0.0,0.0	1
NM_001177837	Smox	chr2	+	131520921	131521171	131520094	131520268	131522058	131522219	59,62	6,6	21,11	0,0	349	99	6.04842e-05	0.00193771	0.736,0.746	1.0,1.0	-0.259
NM_001177962	Gpm6b	chrX	+	166385390	166385481	166383934	166384000	166386951	166389033	34,34	70,70	46,50	32,29	190	99	6.90969e-07	6.17135e-05	0.202,0.202	0.428,0.473	-0.248
NM_001177975	Irak1	chrX	-	74022184	74022249	74020942	74021061	74022848	74022952	0,0	1,1	1,2	1,0	164	99	0.000242241	0.00556706	0.0,0.0	0.376,1.0	-0.688
NM_001190846	Kat2b	chr17	+	53665405	53665442	53663534	53663649	53665652	53665716	29,29	4,4	28,20	0,0	136	99	0.000227733	0.00532181	0.841,0.841	1.0,1.0	-0.159
NM_001193271	Meis1	chr11	-	18883987	18884082	18880427	18881922	18884386	18884476	194194	2,2	44,46	19,5	194	99	4.94808e-09	1.16671e-06	0.98,0.98	0.542,0.824	0.297
NM_001193274	BC048679	chr7	-	81496849	81496867	81495578	81495780	81498231	81498330	0,0	2,2	2,1	1,0	117	99	4.29028e-05	0.00147679	0.0,0.0	0.629,1.0	-0.815
NM_001195075	Klhl3	chr13	-	58016445	58016547	58013829	58013958	58018796	58018994	3,3	3,3	2,1	0,0	201	99	2.01714e-06	0.000135505	0.33,0.33	1.0,1.0	-0.67
NM_001195284	Fsd1l	chr4	+	53687206	53687239	53686435	53686517	53693983	53694084	5,5	12,12	9,13	2,5	132	99	9.25404e-05	0.0026872	0.238,0.238	0.771,0.661	-0.478
NM_001195498	Dclk2	chr3	-	86788621	86788634	86786149	86787412	86791994	86792111	13,13	7,7	1,2	0,0	112	99	6.45224e-05	0.00203121	0.621,0.621	1.0,1.0	-0.379
NM_001197082	Rcc1	chr4	-	132338050	132338238	132335716	132335813	132339924	132340006	70,71	0,0	9,15	5,2	287	99	3.83533e-07	3.8776e-05	1.0,1.0	0.383,0.721	0.448
NM_001198570	Abi2	chr1	+	60450070	60450253	60448077	60448202	60453603	60453762	14,14	34,35	6,4	51,40	282	99	0.000514006	0.00997576	0.126,0.123	0.04,0.034	0.087
NM_001198573	Usp40	chr1	-	87968395	87968449	87967509	87967598	87975807	87975931	7,7	6,6	13,13	2,0	153	99	5.08366e-05	0.00168353	0.43,0.43	0.808,1.0	-0.474
NM_001198824	App	chr16	-	85043575	85043743	85030231	85030365	85056323	85056526	451464	148149	739494	115,80	267	99	4.47051e-07	4.37387e-05	0.53,0.536	0.704,0.696	-0.167
NM_001198833	Ddr1	chr17	-	35691584	35691594	35691127	35691230	35692855	35693084	8,8	4,4	8,6	0,0	109	99	1.18925e-05	0.000559706	0.645,0.645	1.0,1.0	-0.355
NM_001198833	Ddr1	chr17	-	35686117	35686191	35685305	35685550	35686480	35686591	5,5	31,31	0,0	34,29	173	99	0.000371453	0.0077715	0.084,0.084	0.0,0.0	0.084
NM_001198877	Dync1i2	chr2	+	71233648	71233708	71228599	71228690	71235914	71236030	54,54	115116	5,3	82,64	159	99	2.87481e-12	1.93672e-09	0.226,0.225	0.037,0.028	0.193
NM_001199024	Pla2g6	chr15	-	79303573	79303602	79302618	79302697	79304304	79304469	4,4	4,4	1,0	5,17	128	99	2.00125e-05	0.000810781	0.436,0.436	0.134,0.0	0.369
NM_001199137	Macf1	chr4	-	123441602	123441665	123440549	123440791	123444834	123444952	39,42	11,11	9,6	9,21	162	99	1.20638e-05	0.000564667	0.684,0.7	0.379,0.149	0.428
NM_001199141	Zmynd11	chr13	-	9735653	9735775	9735331	9735466	9765054	9765321	0,0	8,8	3,5	6,1	221	99	4.02056e-05	0.00140863	0.0,0.0	0.183,0.691	-0.437
NM_001199265	Epb41l2	chr10	+	25495444	25495591	25488950	25489093	25501823	25502387	34,38	177178	19,16	217197	246	99	0.000154002	0.00398596	0.072,0.079	0.034,0.032	0.042
NM_001199352	Pnck	chrX	-	73659179	73659249	73658687	73658819	73660018	73660070	8,8	3,3	4,4	0,0	169	99	5.46569e-05	0.00178498	0.61,0.61	1.0,1.0	-0.39
NM_001201341	Msi2	chr11	-	88717289	88717371	88716509	88716594	88717704	88717745	137137	7,7	112104	1,0	181	99	0.000163575	0.0041827	0.915,0.915	0.984,1.0	-0.077
NM_001204279	Hdac7	chr15	-	97808659	97808770	97808352	97808533	97808966	97809058	19,19	5,5	3,9	16,12	210	99	5.34137e-06	0.000293576	0.642,0.642	0.081,0.261	0.471
NM_001204979	Sars	chr3	-	108442736	108442762	108435885	108435966	108444996	108445259	0,0	1,1	2,4	0,2	125	99	2.65255e-07	2.95021e-05	0.0,0.0	1.0,0.613	-0.806
NM_001205227	Cyb5r2	chr7	-	107753215	107753299	107752330	107752416	107753845	107753975	32,32	0,0	21,26	7,6	183	99	1.1803e-07	1.50147e-05	1.0,1.0	0.619,0.701	0.34
NM_001205227	Cyb5r2	chr7	-	107753215	107753347	107752330	107752416	107753845	107753975	12,12	0,0	11,14	7,6	231	99	1.20909e-07	1.5214e-05	1.0,1.0	0.402,0.5	0.549
NM_001205227	Cyb5r2	chr7	-	107757611	107757704	107757184	107757311	107757957	107758032	33,33	11,11	25,14	30,19	192	99	4.23227e-05	0.00146538	0.607,0.607	0.301,0.275	0.319
NM_001242349	Ano1	chr7	-	144648171	144648345	144648023	144648079	144648574	144648640	9,9	3,3	1,0	2,2	273	99	9.24485e-05	0.0026872	0.521,0.521	0.153,0.0	0.445
NM_001242364	Fam160a2	chr7	-	105391576	105391667	105390020	105390352	105399883	105400054	1,1	15,15	10,2	9,5	190	99	9.51127e-05	0.002745	0.034,0.034	0.367,0.172	-0.235
NM_001242430	Ammecr1l	chr18	+	31780041	31780169	31778856	31778953	31780643	31784083	4,4	27,28	10,10	9,18	227	99	0.000451345	0.00901845	0.061,0.059	0.326,0.195	-0.201
NM_001243049	Atp6v0a1	chr11	+	101049458	101049476	101048417	101048525	101055025	101055143	21,21	34,34	2,0	30,20	117	99	1.07959e-08	1.98873e-06	0.343,0.343	0.053,0.0	0.317
NM_001243857	Fam124a	chr14	+	62587152	62587886	62564487	62564519	62605872	62608485	23,23	2,2	1,14	0,0	833	99	0.000280015	0.00625235	0.577,0.577	1.0,1.0	-0.423
NM_001244201	Pax6	chr2	+	105675743	105675972	105668895	105669049	105679809	105679889	184184	86,87	175116	22,21	328	99	4.64819e-08	6.96662e-06	0.392,0.39	0.706,0.625	-0.274
NM_001244692	St18	chr1	+	6752295	6752368	6487617	6487741	6752993	6753036	1,1	0,0	2,0	2,3	172	99	7.34071e-09	1.58219e-06	1.0,1.0	0.365,0.0	0.818
NM_001252253	Nf2	chr11	-	4818504	4818627	4816081	4816165	4820367	4820493	126126	9,9	109108	3,0	222	99	0.000405011	0.00832586	0.862,0.862	0.942,1.0	-0.109
NM_001252333	2017-09-08	chr11	+	53536651	53536748	53535947	53536109	53537153	53537322	156156	0,0	143201	12,9	196	99	2.163e-07	2.492e-05	1.0,1.0	0.858,0.919	0.111
NM_001252475	Tjap1	chr17	-	46271799	46271929	46264882	46264978	46282345	46282439	45,45	33,33	14,21	3,2	229	99	0.000314403	0.00686417	0.371,0.371	0.669,0.819	-0.373
NM_001252515	Ehbp1	chr11	-	22062779	22062887	22059136	22059261	22068358	22068506	26,26	16,16	4,5	14,18	207	99	8.71161e-06	0.000433357	0.437,0.437	0.12,0.117	0.319
NM_001252516	Hfm1	chr5	-	106902921	106903073	106901888	106902146	106904225	106904358	7,7	3,3	4,1	0,0	251	99	7.52875e-06	0.00038392	0.479,0.479	1.0,1.0	-0.521
NM_001253354	Fam214b	chr4	-	43039814	43039899	43037051	43037206	43040273	43040301	6,7	2,2	14,4	0,0	184	99	0.000503186	0.00983799	0.617,0.653	1.0,1.0	-0.365
NM_001253690	Patz1	chr11	+	3294455	3294547	3293279	3293343	3299033	3299205	26,26	39,40	13,7	46,43	191	99	0.000339761	0.00724997	0.257,0.252	0.128,0.078	0.151
NM_001253694	Zfp219	chr14	-	52014850	52015052	52009969	52010058	52019494	52019713	0,0	1,1	1,2	0,0	301	99	9.41814e-09	1.82025e-06	0.0,0.0	1.0,1.0	-1
NM_001253809	Racgap1	chr15	-	99643392	99643523	99642882	99642967	99651506	99651656	22,22	7,7	11,15	1,0	230	99	9.29224e-05	0.00269322	0.575,0.575	0.826,1.0	-0.338
NM_001253820	Tmem184b	chr15	-	79363657	79363678	79360683	79362885	79365284	79365479	6,6	40,40	0,0	26,24	120	99	0.000106453	0.00300246	0.11,0.11	0.0,0.0	0.11
NM_001256002	Cacna1c	chr6	-	118630224	118630431	118627441	118627570	118637729	118637813	1,1	0,0	2,0	1,2	306	99	6.57849e-06	0.000346022	1.0,1.0	0.393,0.0	0.803
NM_001256198	Eif4g3	chr4	+	138082913	138083002	138057948	138058077	138096751	138096931	1,1	2,2	5,5	0,0	188	99	1.3548e-06	0.00010156	0.208,0.208	1.0,1.0	-0.792
NM_001256519	Zfp672	chr11	-	58319866	58319954	58319323	58319590	58322568	58322729	6,6	4,4	6,2	0,0	187	99	2.82632e-06	0.000179627	0.443,0.443	1.0,1.0	-0.557
NM_001267714	Pex2	chr3	-	5562668	5562707	5560187	5561760	5563164	5563272	5,5	7,7	0,0	13,3	138	99	4.04813e-06	0.000234523	0.339,0.339	0.0,0.0	0.339
NM_001267846	Fign	chr2	-	64096894	64097064	63971507	63980899	64097841	64098038	5,5	3,3	12,3	0,0	269	99	9.67196e-07	7.94617e-05	0.38,0.38	1.0,1.0	-0.62
[truncated: 813 more rows]

## Sheet: E18vsP3
Transcript ID	Gene Symbol	Chromosome	Strand	Exon Start	Exon End	Upstream Exon Start	Upstream Exon End	Downstream Exon Start	Downstream Exon End	Inclusion counts E18	Skipping counts E18	Inclusion counts P3	Skipping counts P3	Inclusion Length	Skipping Length	p-value	FDR	Inclusion level E18	Inclusion level P3	Inclusion Level difference
[truncated: 810 more rows]

[truncated: 8 more sheets: E18vsP6, E18vsP9, P0vsP3, P0vsP6, P0vsP9, P3vsP6, P3vsP9, P6vsP9]
