# Supplementary material for: Identification of novel transcripts and peptides in developing murine lens
Source: Sci Rep. 2018 Jul 24;8:11162. doi: 10.1038/s41598-018-28727-w (PMC6057992; doi:10.1038/s41598-018-28727-w)
Supplement: Supplementary file 9 — Supplementary Table 8 [file 41598_2018_28727_MOESM9_ESM.xlsx]

## Sheet: E15vsE18
Transcript ID	Gene Symbol	Chromosome	Strand	Long Exon Start	Long Exon End	Short Exon Start	Short Exon End	Flanking Exon Start	Flanking Exon End	Inclusion counts E15	Skipping counts E15	Inclusion counts E18	Skipping counts E18	Inclusion Length	Skipping Length	p-value	FDR	Inclusion level E15	Inclusion level E18	Inclusion Level difference
NM_001002896	Bfsp2	chr9	-	103432658	103432835	103432658	103432790	103443082	103443174	18,7	26,20	23,24	10,10	144	99	7.9569e-05	0.00504365	0.322,0.194	0.613,0.623	-0.36
NM_001004359	Gprasp1	chrX	+	135750514	135750586	135750535	135750586	135748655	135748782	0,0	1,2	3,3	0,0	120	99	8.81401e-10	4.32988e-07	0.0,0.0	1.0,1.0	-1
NM_001005525	Rsrc2	chr5	-	123731036	123731266	123731036	123731215	123733555	123733635	40,55	11,0	64,64	0,0	150	99	9.92415e-05	0.00571158	0.706,1.0	1.0,1.0	-0.147
NM_001005788	Zfp69	chr4	-	120934332	120934431	120934332	120934428	120935066	120935193	2,2	4,1	1,1	0,0	102	99	1.58263e-05	0.00148089	0.327,0.66	1.0,1.0	-0.506
NM_001008506	Zc3h14	chr12	+	98785189	98785406	98785329	98785406	98784915	98785052	14,16	7,5	25,25	1,1	239	99	7.81601e-05	0.00500043	0.453,0.57	0.912,0.912	-0.401
NM_001013389	Mrs2	chr13	-	24998924	24999072	24998924	24999055	25001626	25001800	0,1	9,10	6,6	14,14	116	99	0.000171004	0.00851148	0.0,0.079	0.268,0.268	-0.229
NM_001024560	Snx32	chr19	-	5496057	5496243	5496057	5496217	5496315	5496402	1,0	27,18	7,7	36,36	125	99	0.000195492	0.00905988	0.028,0.0	0.133,0.133	-0.119
NM_001024604	Ankrd28	chr14	-	31707203	31707351	31707203	31707286	31708002	31708148	0,3	23,20	10,10	23,23	164	99	0.000174503	0.00854196	0.0,0.083	0.208,0.208	-0.166
NM_001025426	Depdc5	chr5	+	32864009	32864312	32864157	32864312	32863720	32863821	0,1	2,3	5,5	0,0	247	99	4.01805e-11	3.45427e-08	0.0,0.118	1.0,1.0	-0.941
NM_001029843	Vrk1	chr12	+	106070524	106070615	106070527	106070615	106062629	106062808	30,53	4,5	60,62	0,0	102	99	0.000158795	0.00808068	0.879,0.911	1.0,1.0	-0.105
NM_001029982	Sec23ip	chr7	+	128779062	128779225	128779065	128779225	128778428	128778614	59,37	2,4	43,43	17,17	102	99	2.58351e-06	0.000329038	0.966,0.9	0.711,0.711	0.222
NM_001033207	Nlrc5	chr8	+	94521635	94521803	94521719	94521803	94521402	94521486	0,1	6,1	18,18	12,12	183	99	0.000140713	0.007473	0.0,0.351	0.448,0.448	-0.273
NM_001033276	Kmt2d	chr15	-	98851394	98851531	98851394	98851526	98851606	98851789	4,10	0,0	1,1	2,2	104	99	7.9917e-06	0.000865558	1.0,1.0	0.322,0.322	0.678
NM_001033313	Pdap1	chr5	-	145132858	145132980	145132858	145132974	145135064	145135172	202271	0,0	279283	13,13	105	99	3.01058e-06	0.000369736	1.0,1.0	0.953,0.954	0.046
NM_001038593	Glrx2	chr1	+	143745968	143746094	143745973	143746094	143745046	143745223	1,1	0,0	2,2	2,2	104	99	0.00023371	0.00974146	1.0,1.0	0.488,0.488	0.512
NM_001039126	Asb1	chr1	+	91544150	91544297	91544155	91544297	91540564	91540864	5,8	9,7	9,9	0,0	104	99	2.55989e-08	4.95934e-06	0.346,0.521	1.0,1.0	-0.567
NM_001040106	Aak1	chr6	+	86963992	86964225	86963995	86964225	86959031	86959274	10,9	2,5	6,7	0,0	102	99	6.96612e-05	0.00457136	0.829,0.636	1.0,1.0	-0.268
NM_001081061	Bdp1	chr13	-	100093413	100093545	100093413	100093542	100097537	100097597	1,4	0,0	9,9	5,5	102	99	4.00046e-05	0.00312649	1.0,1.0	0.636,0.636	0.364
NM_001081091	Cep152	chr2	-	125614287	125614431	125614287	125614393	125618372	125618541	0,0	4,3	2,2	1,1	137	99	6.94968e-05	0.00457136	0.0,0.0	0.591,0.591	-0.591
NM_001081240	Prmt9	chr8	+	77580514	77580748	77580625	77580748	77577337	77577491	1,0	14,19	6,6	17,18	210	99	0.000172927	0.00851148	0.033,0.0	0.143,0.136	-0.123
NM_001081319	Ric1	chr19	+	29567484	29567621	29567508	29567621	29567219	29567362	2,12	0,0	12,13	4,4	123	99	4.41718e-05	0.00335091	1.0,1.0	0.707,0.723	0.285
NM_001081332	Slc9a5	chr8	+	105363936	105364006	105363939	105364006	105363262	105363433	1,7	0,0	10,10	4,4	102	99	6.94207e-05	0.00457136	1.0,1.0	0.708,0.708	0.292
NM_001081383	Kmt2c	chr5	-	25294556	25294718	25294556	25294650	25295397	25295610	1,6	0,0	12,12	3,3	167	99	0.000229974	0.00971002	1.0,1.0	0.703,0.703	0.297
NM_001085416	Zfp467	chr6	-	48443411	48443501	48443411	48443487	48444970	48445090	0,0	1,2	3,3	3,3	113	99	4.30078e-05	0.00328651	0.0,0.0	0.467,0.467	-0.467
NM_001109910	Srrt	chr5	-	137299966	137300140	137299966	137300098	137300243	137300413	19,66	0,1	68,68	10,10	141	99	9.01019e-06	0.000953348	1.0,0.979	0.827,0.827	0.163
NM_001109910	Srrt	chr5	-	137299966	137300151	137299966	137300098	137300243	137300413	102216	0,1	251252	10,10	152	99	9.9172e-05	0.00571158	1.0,0.993	0.942,0.943	0.054
NM_001109910	Srrt	chr5	-	137299966	137300101	137299966	137300098	137300243	137300413	1,3	0,1	3,3	10,10	102	99	0.00017315	0.00851148	1.0,0.744	0.226,0.226	0.646
NM_001110845	Cacna2d1	chr5	+	16326311	16326383	16326326	16326383	16320083	16320158	2,4	5,2	0,0	12,12	114	99	9.58166e-06	0.00100049	0.258,0.635	0.0,0.0	0.447
NM_001113198	Mitf	chr6	+	97941052	97941302	97941055	97941302	97807057	97807287	3,3	1,0	0,0	2,2	102	99	4.02413e-10	2.4066e-07	0.744,1.0	0.0,0.0	0.872
NM_001122843	Tnpo2	chr8	+	85038342	85038489	85038377	85038489	85037167	85037291	12,11	7,1	15,15	0,0	134	99	3.65024e-05	0.0029362	0.559,0.89	1.0,1.0	-0.275
NM_001122843	Tnpo2	chr8	+	85038241	85038489	85038377	85038489	85037167	85037291	28,28	7,1	37,37	0,0	235	99	4.95134e-05	0.00360977	0.628,0.922	1.0,1.0	-0.225
NM_001122843	Tnpo2	chr8	+	85038334	85038489	85038377	85038489	85037167	85037291	26,29	7,1	25,25	0,0	142	99	0.000199702	0.00915633	0.721,0.953	1.0,1.0	-0.163
NM_001142642	Fbrsl1	chr5	-	110374389	110374519	110374389	110374513	110376252	110376282	2,8	0,0	0,0	1,1	105	99	2.03405e-09	7.50399e-07	1.0,1.0	0.0,0.0	1
NM_001145198	1500009L16Rik	chr10	+	83759592	83759630	83759597	83759630	83758133	83758213	14,27	6,3	23,23	0,0	104	99	4.45012e-05	0.00335091	0.69,0.895	1.0,1.0	-0.208
NM_001145637	Gm1661	chr4	-	117237635	117237863	117237635	117237797	117240203	117240345	1,1	0,0	0,0	1,1	165	99	1.96532e-08	4.0959e-06	1.0,1.0	0.0,0.0	1
NM_001146176	Max	chr12	-	76939966	76940113	76939966	76940096	76953168	76953276	1,3	1,0	0,0	1,1	116	99	1.49612e-06	0.000207581	0.46,1.0	0.0,0.0	0.73
NM_001146323	Hps3	chr3	-	20002322	20002417	20002322	20002413	20003224	20003431	0,0	10,21	4,4	16,16	103	99	0.000113656	0.0063293	0.0,0.0	0.194,0.194	-0.194
NM_001159589	Sirt1	chr10	-	63326659	63326784	63326659	63326781	63331744	63331897	3,1	0,0	0,0	2,2	102	99	1.36639e-09	5.87335e-07	1.0,1.0	0.0,0.0	1
NM_001160236	Fam168b	chr1	-	34819591	34819765	34819591	34819735	34819866	34819963	11,31	0,0	23,23	6,6	129	99	3.12881e-06	0.000380857	1.0,1.0	0.746,0.746	0.254
NM_001160236	Fam168b	chr1	-	34819591	34819790	34819591	34819735	34819866	34819963	24,46	0,0	36,36	6,6	154	99	3.96385e-06	0.000462058	1.0,1.0	0.794,0.794	0.206
NM_001163570	Exosc8	chr3	-	54732111	54732242	54732111	54732229	54732699	54732745	1,3	0,1	0,0	2,2	112	99	4.16999e-07	6.91062e-05	1.0,0.726	0.0,0.0	0.863
NM_001163766	Wdr90	chr17	-	25853721	25853938	25853721	25853887	25854037	25854177	1,2	1,2	3,3	0,0	150	99	0.000178156	0.00859838	0.398,0.398	1.0,1.0	-0.602
NM_001164207	Tmem176b	chr6	-	48840360	48840448	48840360	48840398	48840995	48841374	3,1	4,2	2,2	0,0	149	99	8.02363e-07	0.000123946	0.333,0.249	1.0,1.0	-0.709
NM_001164272	Cpsf7	chr19	+	10532257	10532334	10532260	10532334	10531780	10531999	1,1	3,4	5,5	1,1	102	99	0.000133245	0.00718742	0.244,0.195	0.829,0.829	-0.609
NM_001164798	Slc38a10	chr11	-	120106433	120106610	120106433	120106607	120110065	120110536	2,1	0,0	0,0	1,1	102	99	1.12479e-08	2.63379e-06	1.0,1.0	0.0,0.0	1
NM_001164885	Lpin2	chr17	+	71240696	71240901	71240709	71240901	71239083	71239153	1,1	0,0	0,0	1,1	112	99	2.21114e-08	4.37521e-06	1.0,1.0	0.0,0.0	1
NM_001167946	Zfp821	chr8	+	109721660	109721858	109721753	109721858	109721194	109721343	0,1	16,34	7,7	27,27	192	99	6.23787e-05	0.00423043	0.0,0.015	0.118,0.118	-0.11
NM_001190324	Chchd7	chr4	+	3939378	3939526	3939423	3939526	3938887	3938962	3,6	3,6	22,22	1,1	144	99	3.5133e-06	0.000420221	0.407,0.407	0.938,0.938	-0.531
NM_001195086	Ppfia1	chr7	-	144485032	144485211	144485032	144485208	144488690	144488717	0,0	1,5	2,2	2,2	102	99	0.00021383	0.00946791	0.0,0.0	0.493,0.493	-0.493
NM_001195338	Bbip1	chr19	-	53932129	53932324	53932129	53932261	53943465	53943563	3,9	2,3	3,3	0,0	162	99	5.03636e-05	0.00363183	0.478,0.647	1.0,1.0	-0.438
NM_001198913	Arhgef2	chr3	+	88633177	88633367	88633294	88633367	88632912	88633042	9,17	0,0	19,19	4,4	216	99	1.94999e-05	0.00176461	1.0,1.0	0.685,0.685	0.315
NM_001199048	Zfp942	chr17	-	21953887	21954053	21953887	21953980	21962255	21962464	4,3	3,3	5,5	0,0	172	99	1.70865e-06	0.000230416	0.434,0.365	1.0,1.0	-0.601
NM_001199083	Wnk1	chr6	-	119970857	119971077	119970857	119971063	119972767	119972856	33,38	0,0	38,38	5,5	113	99	8.27754e-05	0.00519898	1.0,1.0	0.869,0.869	0.131
NM_001201413	Apbb2	chr5	-	66400075	66400284	66400075	66400281	66451467	66452283	0,2	5,6	1,1	0,0	102	99	1.05926e-09	5.02416e-07	0.0,0.244	1.0,1.0	-0.878
NM_001242372	Gon4l	chr3	+	88857127	88857226	88857130	88857226	88856418	88856469	7,16	0,1	5,5	3,3	102	99	0.000238575	0.00988432	1.0,0.94	0.618,0.618	0.352
NM_001252058	Ly6c1	chr15	-	75045472	75045840	75045472	75045610	75047352	75047469	0,0	3,2	2,2	0,0	329	99	8.09002e-10	4.12142e-07	0.0,0.0	1.0,1.0	-1
NM_001252261	Npm1	chr11	-	33160333	33160437	33160333	33160434	33160827	33160921	20,23	0,5	6,6	12,12	102	99	4.34784e-08	7.97394e-06	1.0,0.817	0.327,0.327	0.581
NM_001253769	Ssx2ip	chr3	+	146437163	146437341	146437166	146437341	146436542	146436657	0,1	4,1	2,2	0,0	102	99	1.92707e-08	4.07798e-06	0.0,0.493	1.0,1.0	-0.754
NM_001253905	Ncor2	chr5	-	125068931	125069077	125068931	125069074	125079007	125079106	8,29	0,1	13,13	5,5	102	99	2.61387e-05	0.00224711	1.0,0.966	0.716,0.716	0.267
NM_001282093	Wac	chr18	+	7917552	7917675	7917561	7917675	7916051	7916297	47,67	9,3	81,81	1,1	108	99	0.00019774	0.00909668	0.827,0.953	0.987,0.987	-0.097
NM_001282976	Naca	chr10	+	128036377	128036560	128036419	128036560	128035345	128035683	0,0	2,1	4,4	1,1	141	99	9.60082e-07	0.000143543	0.0,0.0	0.737,0.737	-0.737
NM_001285441	Rangrf	chr11	-	68972483	68972741	68972483	68972732	68972883	68973028	1,3	0,0	1,1	2,2	108	99	2.33583e-05	0.00204646	1.0,1.0	0.314,0.314	0.686
NM_001285490	Nap1l4	chr7	-	143546128	143546180	143546128	143546146	143548736	143548828	1,0	1,3	2,2	0,0	133	99	8.93645e-08	1.57591e-05	0.427,0.0	1.0,1.0	-0.786
NM_001285907	Cd2bp2	chr7	-	127194018	127194139	127194018	127194119	127194202	127194641	2,2	0,0	2,2	4,4	119	99	7.79738e-07	0.000123279	1.0,1.0	0.294,0.294	0.706
NM_001286720	Tsc2	chr17	-	24597891	24598053	24597891	24597996	24598183	24598323	97,55	11,0	95,95	0,0	156	99	8.72589e-05	0.00529383	0.848,1.0	1.0,1.0	-0.076
NM_001289453	Fut7	chr2	+	25423745	25423968	25423881	25423968	25423241	25423336	1,1	0,0	1,1	1,1	235	99	0.00022878	0.00971002	1.0,1.0	0.296,0.296	0.704
NM_001289726	Gapdh	chr6	-	125163138	125163436	125163138	125163321	125165284	125165311	488436	0,0	418420	9,9	214	99	4.60627e-05	0.00344344	1.0,1.0	0.956,0.956	0.044
NM_001290701	Meaf6	chr4	+	125107516	125107709	125107651	125107709	125102838	125103031	11,23	2,5	25,25	0,0	234	99	1.4879e-05	0.00140774	0.699,0.661	1.0,1.0	-0.32
NM_001290736	Unkl	chr17	+	25189465	25189675	25189511	25189675	25188913	25189017	2,2	0,0	3,3	2,2	145	99	0.000200553	0.00916479	1.0,1.0	0.506,0.506	0.494
NM_001293621	Ganab	chr19	+	8908921	8909143	8908924	8909143	8908677	8908747	0,0	1,1	2,2	0,0	102	99	5.70761e-09	1.50977e-06	0.0,0.0	1.0,1.0	-1
NM_001293757	Dctn6	chr8	-	34104985	34105065	34104985	34105039	34106341	34106406	0,0	2,6	3,3	4,4	125	99	9.50374e-05	0.00558649	0.0,0.0	0.373,0.373	-0.373
NM_001302213	Atp5j	chr16	-	84831328	84831502	84831328	84831443	84834808	84834981	376330	0,0	469473	13,13	158	99	9.95962e-06	0.00101876	1.0,1.0	0.958,0.958	0.042
NM_001302540	Mcm5	chr8	+	75109699	75109874	75109705	75109874	75109508	75109621	53112	0,0	67,67	7,7	105	99	6.353e-06	0.000699085	1.0,1.0	0.9,0.9	0.1
NM_001306143	Mbd3	chr10	-	80393105	80393280	80393105	80393276	80393892	80394070	122213	0,1	193199	10,10	103	99	5.08645e-05	0.00363225	1.0,0.995	0.949,0.95	0.048
NM_001310513	Kansl3	chr1	-	36365481	36365652	36365481	36365632	36367768	36368034	17,18	0,1	33,34	8,8	119	99	8.64793e-05	0.00529383	1.0,0.937	0.774,0.78	0.192
NM_001310758	Unc13b	chr4	+	43249456	43249581	43249459	43249581	43245467	43245596	15,16	13,14	34,34	7,7	102	99	0.000169016	0.0084847	0.528,0.526	0.825,0.825	-0.298
NM_001311166	Edem3	chr1	+	151805846	151806003	151805849	151806003	151804664	151804819	1,0	26,22	6,6	27,28	102	99	9.20252e-05	0.00547968	0.036,0.0	0.177,0.172	-0.157
NM_001312893	Crybb1	chr5	+	112268115	112268184	112268122	112268184	112267314	112267457	46,39	18,0	55,55	0,0	106	99	1.49423e-05	0.00140774	0.705,1.0	1.0,1.0	-0.147
NM_001312893	Crybb1	chr5	+	112257372	112257551	112257378	112257551	112255819	112255847	60904459	430197	42894323	397397	105	99	3.03738e-05	0.00254751	0.93,0.955	0.911,0.911	0.031
NM_001312893	Crybb1	chr5	+	112263493	112263641	112263509	112263641	112259274	112259375	136,79	0,0	115115	7,7	115	99	8.50033e-05	0.00526676	1.0,1.0	0.934,0.934	0.066
NM_001313933	Cryba1	chr11	-	77722543	77722741	77722543	77722708	77723549	77723594	35402633	0,0	34323462	369369	132	99	0	0	1.0,1.0	0.875,0.876	0.125
NM_001313933	Cryba1	chr11	-	77722543	77722747	77722543	77722708	77723549	77723594	35642652	0,0	34483477	369369	138	99	0	0	1.0,1.0	0.87,0.871	0.129
NM_001313933	Cryba1	chr11	-	77722543	77722727	77722543	77722708	77723549	77723594	2378619268	0,0	2207822213	369369	118	99	4.61996e-10	2.64781e-07	1.0,1.0	0.98,0.981	0.02
NM_001313933	Cryba1	chr11	-	77719387	77719531	77719387	77719530	77720890	77721030	2,5	2,0	0,0	1,1	100	99	4.27842e-08	7.95267e-06	0.497,1.0	0.0,0.0	0.748
NM_001317218	Myl6	chr10	-	128492601	128492802	128492601	128492725	128493538	128493569	134158	11,5	198204	0,0	176	99	1.20327e-06	0.000174221	0.873,0.947	1.0,1.0	-0.09
NM_001346696	Mta1	chr12	+	113127999	113128220	113128031	113128220	113126774	113126877	1,3	1,1	0,0	3,3	131	99	0.000177997	0.00859838	0.43,0.694	0.0,0.0	0.562
NM_001346799	Scaf4	chr16	-	90257252	90257396	90257252	90257393	90257981	90258121	2,2	0,0	1,1	2,2	102	99	2.912e-05	0.0024725	1.0,1.0	0.327,0.327	0.673
NM_001347119	Gamt	chr10	-	80258939	80259098	80258939	80259050	80259176	80259244	0,0	48,29	5,5	34,35	147	99	0.000242712	0.00999551	0.0,0.0	0.09,0.088	-0.089
NM_001352629	Ptprd	chr4	-	76085460	76085561	76085460	76085558	76102954	76103096	2,1	0,0	2,2	2,2	102	99	0.000228847	0.00971002	1.0,1.0	0.493,0.493	0.507
NM_001355280	Zfp944	chr17	-	22343639	22343711	22343639	22343693	22355080	22355134	0,0	2,1	1,1	0,0	117	99	1.00474e-08	2.4679e-06	0.0,0.0	1.0,1.0	-1
NM_001355284	Zfp638	chr6	+	83979843	83979909	83979846	83979909	83976201	83976350	4,2	1,3	0,0	1,1	102	99	2.8311e-06	0.000350827	0.795,0.393	0.0,0.0	0.594
NM_001355422	Znrd1	chr17	-	36958148	36958296	36958148	36958247	36958377	36958525	71105	0,0	111111	6,6	148	99	0.000230178	0.00971002	1.0,1.0	0.925,0.925	0.075
NM_007488	Arnt2	chr7	-	84347341	84347555	84347341	84347543	84354519	84354567	8,16	0,0	16,16	4,4	111	99	8.85454e-05	0.00531852	1.0,1.0	0.781,0.781	0.219
NM_007489	Arntl	chr7	+	113304228	113304412	113304323	113304412	113303340	113303491	0,2	9,34	8,8	24,24	194	99	0.000169754	0.00849079	0.0,0.029	0.145,0.145	-0.13
NM_007566	Birc6	chr17	+	74690356	74690468	74690357	74690468	74689217	74689363	0,1	28,30	6,6	22,22	100	99	1.26394e-05	0.00120733	0.0,0.032	0.213,0.213	-0.197
NM_007566	Birc6	chr17	+	74613376	74613596	74613394	74613596	74611998	74612345	12,19	5,2	15,15	0,0	117	99	0.000132848	0.00718742	0.67,0.889	1.0,1.0	-0.22
NM_007591	Calr	chr8	-	84844573	84844780	84844573	84844740	84844870	84844965	173219	9,11	240242	0,0	139	99	8.10985e-07	0.000123946	0.932,0.934	1.0,1.0	-0.067
NM_007776	Crygd	chr1	-	65063059	65063301	65063059	65063271	65063393	65063440	86836807	0,0	86148584	124124	129	99	4.58883e-07	7.50773e-05	1.0,1.0	0.982,0.982	0.018
NM_007805	Cyb561	chr11	-	105935751	105935953	105935751	105935909	105936181	105936285	0,0	5,6	3,3	3,3	143	99	4.67292e-05	0.0034557	0.0,0.0	0.409,0.409	-0.409
NM_007840	Ddx5	chr11	-	106782468	106782693	106782468	106782642	106783958	106784018	9461116	0,0	11371155	23,23	150	99	3.89709e-07	6.53712e-05	1.0,1.0	0.97,0.971	0.03
NM_008252	Hmgb2	chr8	+	57512578	57512748	57512582	57512748	57511842	57512005	140293	25,0	252252	0,0	103	99	1.14564e-06	0.000167642	0.843,1.0	1.0,1.0	-0.079
NM_008520	Ltbp3	chr19	+	5745922	5746120	5745968	5746120	5745439	5745769	5,6	0,1	11,11	7,7	145	99	0.000231544	0.00971002	1.0,0.804	0.518,0.518	0.384
NM_008569	Anapc1	chr2	-	128684501	128684663	128684501	128684658	128685823	128686060	44,56	0,0	77,77	7,7	104	99	7.49388e-05	0.00483936	1.0,1.0	0.913,0.913	0.087
NM_008791	Pcp4	chr16	+	96497225	96497399	96497229	96497399	96493815	96493867	2,1	0,0	2,2	4,4	103	99	1.78002e-06	0.000236583	1.0,1.0	0.325,0.325	0.675
NM_008794	Pcsk7	chr9	+	45925910	45926067	45925914	45926067	45919791	45919894	4,9	0,0	7,7	3,3	103	99	0.000158294	0.00808068	1.0,1.0	0.692,0.692	0.308
NM_008815	Etv4	chr11	-	101774080	101774245	101774080	101774227	101775317	101775444	3,3	5,1	6,6	0,0	117	99	8.07736e-06	0.000868001	0.337,0.717	1.0,1.0	-0.473
NM_008892	Pola1	chrX	-	93605847	93605963	93605847	93605959	93620504	93620585	16,23	0,0	20,20	4,4	103	99	0.000159205	0.00808068	1.0,1.0	0.828,0.828	0.172
NM_008997	Rab11b	chr17	-	33749781	33749977	33749781	33749919	33760222	33760486	141244	0,0	104106	7,7	157	99	1.30957e-06	0.000185702	1.0,1.0	0.904,0.905	0.095
NM_008997	Rab11b	chr17	-	33749781	33749956	33749781	33749919	33760222	33760486	44,87	0,0	68,70	7,7	136	99	6.49452e-06	0.000708985	1.0,1.0	0.876,0.879	0.123
NM_008997	Rab11b	chr17	-	33749781	33749919	33749781	33749902	33760222	33760486	16,24	4,15	31,31	2,2	116	99	0.000192444	0.00902917	0.773,0.577	0.93,0.93	-0.255
NM_009006	Map4k2	chr19	+	6341886	6341967	6341902	6341967	6341769	6341834	0,0	5,7	3,3	6,6	115	99	0.000189054	0.00896924	0.0,0.0	0.301,0.301	-0.301
NM_009013	Rad51ap1	chr6	-	126924917	126925119	126924917	126925067	126926358	126926517	2,3	15,36	10,10	16,19	151	99	0.000175964	0.00855258	0.08,0.052	0.291,0.257	-0.208
NM_009030	Rbbp4	chr4	-	129322352	129322480	129322352	129322471	129322695	129322860	1,1	0,0	0,0	2,2	108	99	5.06781e-09	1.47332e-06	1.0,1.0	0.0,0.0	1
NM_009048	Reps1	chr10	+	18107667	18107748	18107670	18107748	18104153	18104275	17,29	2,7	16,16	0,0	102	99	0.000113431	0.0063293	0.892,0.801	1.0,1.0	-0.153
NM_009080	Rpl26	chr11	+	68904364	68904534	68904378	68904534	68903178	68903319	20311943	0,0	20642090	35,35	113	99	0.000214029	0.00946791	1.0,1.0	0.981,0.981	0.019
NM_009391	Ran	chr5	+	129022374	129022545	129022436	129022545	129022007	129022190	13691494	0,130	12981308	0,0	161	99	3.71925e-14	4.65075e-11	1.0,0.876	1.0,1.0	-0.062
NM_009532	Xrcc1	chr7	+	24570871	24570926	24570874	24570926	24570448	24570578	59,84	1,0	84,84	11,11	102	99	1.07472e-06	0.000158955	0.983,1.0	0.881,0.881	0.111
NM_009532	Xrcc1	chr7	+	24570828	24570926	24570874	24570926	24570448	24570578	5,12	1,0	9,9	11,11	145	99	1.39138e-06	0.000195291	0.773,1.0	0.358,0.358	0.529
NM_009613	Adam11	chr11	+	102775007	102775111	102775030	102775111	102774631	102774724	0,0	6,13	5,5	17,17	122	99	7.64984e-05	0.00491699	0.0,0.0	0.193,0.193	-0.193
NM_009751	Bfsp1	chr2	-	143841673	143841781	143841673	143841778	143845900	143845990	1391780	71,0	15581570	0,0	102	99	1.84139e-10	1.26642e-07	0.95,1.0	1.0,1.0	-0.025
NM_009751	Bfsp1	chr2	-	143841673	143841799	143841673	143841778	143845900	143845990	234146	71,0	348352	0,0	120	99	3.62353e-09	1.18508e-06	0.731,1.0	1.0,1.0	-0.135
NM_009761	Bnip3l	chr14	-	66989405	66989509	66989405	66989505	66993872	66993949	11,8	0,0	7,7	4,4	103	99	5.40419e-06	0.000614336	1.0,1.0	0.627,0.627	0.373
NM_010046	Dgat1	chr15	-	76502818	76502884	76502818	76502853	76502958	76503001	16,28	0,0	24,24	4,4	130	99	0.000136874	0.0072973	1.0,1.0	0.82,0.82	0.18
NM_010106	Eef1a1	chr9	-	78479277	78479534	78479277	78479459	78479623	78479774	1022011094	0,0	90769154	144144	174	99	0	0	1.0,1.0	0.973,0.973	0.027
NM_010164	Eya1	chr1	-	14274064	14274210	14274064	14274207	14274533	14274603	9,6	9,7	1,1	10,10	102	99	0.000122914	0.00678988	0.493,0.454	0.088,0.088	0.386
NM_010223	Fkbp8	chr8	+	70531524	70531742	70531550	70531742	70531184	70531273	76105	15,0	115116	0,0	125	99	1.89921e-05	0.00173004	0.801,1.0	1.0,1.0	-0.099
NM_010223	Fkbp8	chr8	+	70531521	70531742	70531550	70531742	70531184	70531273	177229	15,0	222223	0,0	128	99	0.000226252	0.00971002	0.901,1.0	1.0,1.0	-0.049
NM_010470	Hp1bp3	chr4	+	138223528	138223649	138223536	138223649	138222088	138222188	13,26	0,0	36,36	6,6	107	99	5.96389e-05	0.00413079	1.0,1.0	0.847,0.847	0.153
NM_010470	Hp1bp3	chr4	+	138223495	138223649	138223536	138223649	138222088	138222188	33,46	0,0	65,65	6,6	140	99	8.7572e-05	0.00529383	1.0,1.0	0.885,0.885	0.115
NM_010626	Kif7	chr7	-	79707519	79707677	79707519	79707674	79708421	79708640	4,4	2,1	0,0	1,1	102	99	6.33174e-08	1.14596e-05	0.66,0.795	0.0,0.0	0.728
NM_010626	Kif7	chr7	-	79706735	79706888	79706735	79706885	79706988	79707104	4,3	3,3	7,7	0,0	102	99	1.2351e-05	0.0011922	0.564,0.493	1.0,1.0	-0.472
NM_010721	Lmnb1	chr18	+	56730969	56731140	56730972	56731140	56729286	56729412	119305	0,0	263273	11,11	102	99	4.95999e-05	0.00360977	1.0,1.0	0.959,0.96	0.04
NM_010890	Nedd4	chr9	+	72669944	72670116	72669960	72670116	72662346	72662613	35,67	0,2	32,34	14,14	115	99	2.75943e-10	1.72527e-07	1.0,0.966	0.663,0.676	0.314
NM_010890	Nedd4	chr9	+	72669951	72670116	72669960	72670116	72662346	72662613	34,63	0,2	32,34	14,14	108	99	5.72029e-10	3.02625e-07	1.0,0.967	0.677,0.69	0.3
NM_011132	Pole	chr5	+	110295409	110295637	110295517	110295637	110295227	110295313	1,2	5,17	6,6	3,3	207	99	3.78075e-05	0.00300602	0.087,0.053	0.489,0.489	-0.419
NM_011242	Rasgrp2	chr19	+	6402404	6402574	6402471	6402574	6401715	6401863	2,5	4,10	0,0	8,8	166	99	0.000195933	0.00905988	0.23,0.23	0.0,0.0	0.23
NM_011292	Rpl9	chr5	-	65388561	65388679	65388561	65388665	65389070	65389118	11671001	0,75	13181333	0,0	113	99	2.84373e-12	3.00888e-09	1.0,0.921	1.0,1.0	-0.039
NM_011297	Rps24	chr14	+	24495426	24495449	24495429	24495449	24493400	24493493	233262	12491303	330331	10391049	102	99	4.23542e-05	0.00328454	0.153,0.163	0.236,0.234	-0.077
NM_011379	Sipa1	chr19	-	5661595	5661658	5661595	5661626	5662587	5662841	2,1	1,0	0,0	1,2	131	99	7.01241e-05	0.00457136	0.602,1.0	0.0,0.0	0.801
NM_011631	Hsp90b1	chr10	-	86692139	86692295	86692139	86692291	86692385	86692464	634664	0,0	601612	19,19	103	99	7.20475e-07	0.000115234	1.0,1.0	0.968,0.969	0.032
NM_011789	Apc2	chr10	+	80304903	80305020	80304906	80305020	80304695	80304804	1,4	0,5	0,0	10,10	102	99	0.000232462	0.00971887	1.0,0.437	0.0,0.0	0.719
NM_012011	Eif2s3y	chrY	+	1014232	1014319	1014246	1014319	1013378	1013473	1,3	1,0	0,0	1,1	113	99	1.26904e-06	0.000181829	0.467,1.0	0.0,0.0	0.734
NM_012018	Cntrl	chr2	+	35173019	35173157	35173022	35173157	35171837	35172043	1,0	3,5	1,1	0,0	102	99	2.29822e-11	2.10747e-08	0.244,0.0	1.0,1.0	-0.878
NM_012018	Cntrl	chr2	+	35173016	35173157	35173022	35173157	35171837	35172043	11,20	3,5	24,24	0,0	105	99	3.6866e-05	0.00294821	0.776,0.79	1.0,1.0	-0.217
NM_013501	Cryaa	chr17	+	31679558	31679679	31679579	31679679	31677930	31678189	2728124267	400,1	2590325980	760756	120	99	0	0	0.983,1.0	0.966,0.966	0.026
NM_013501	Cryaa	chr17	+	31679468	31679679	31679579	31679679	31677930	31678189	80447112	400,1	73497377	760756	210	99	0	0	0.905,1.0	0.82,0.821	0.132
NM_013507	Eif4g2	chr7	-	111074092	111074261	111074092	111074239	111074339	111074544	33,50	0,0	38,39	11,11	121	99	3.22709e-09	1.10971e-06	1.0,1.0	0.739,0.744	0.258
NM_013507	Eif4g2	chr7	-	111076695	111076856	111076695	111076832	111076937	111077076	846991	0,0	953959	22,22	123	99	1.50913e-06	0.000207581	1.0,1.0	0.972,0.972	0.028
NM_013512	Epb41l4a	chr18	-	33854235	33854357	33854235	33854351	33859541	33859619	109,82	17,0	64,64	0,0	105	99	5.9762e-05	0.00413079	0.858,1.0	1.0,1.0	-0.071
NM_013626	Pam	chr1	-	97822935	97822992	97822935	97822989	97831454	97831508	0,0	2,1	3,3	5,5	102	99	0.000131032	0.00715001	0.0,0.0	0.368,0.368	-0.368
NM_013630	Pkd1	chr17	+	24568625	24568861	24568628	24568861	24568212	24568339	0,1	4,7	5,5	4,4	102	99	3.24149e-05	0.00268595	0.0,0.122	0.548,0.548	-0.487
NM_013668	Kdm5c	chrX	+	152242036	152242171	152242039	152242171	152240025	152240196	25,24	0,1	34,34	6,6	102	99	0.000213917	0.00946791	1.0,0.959	0.846,0.846	0.134
NM_013685	Tcf4	chr18	+	69654960	69655037	69654963	69655037	69652393	69652472	21,34	0,2	44,44	10,10	102	99	0.000204714	0.00929122	1.0,0.943	0.81,0.81	0.161
NM_013691	Thbs3	chr3	+	89223599	89223683	89223634	89223683	89223404	89223523	2,4	0,3	0,0	7,7	134	99	1.89316e-06	0.000248004	1.0,0.496	0.0,0.0	0.748
NM_013721	Rpl7a	chr2	+	26911401	26911571	26911426	26911571	26911005	26911126	100104	0,12	107107	0,0	124	99	0.000220624	0.00963391	1.0,0.874	1.0,1.0	-0.063
NM_013753	Pald1	chr10	-	61342318	61342501	61342318	61342430	61342793	61342949	13,34	0,0	29,32	5,5	170	99	1.97136e-05	0.00177229	1.0,1.0	0.772,0.788	0.22
NM_013795	Atp5l	chr9	-	44913247	44913466	44913247	44913462	44914650	44914811	437383	0,0	557559	24,24	103	99	6.3261e-09	1.6418e-06	1.0,1.0	0.957,0.957	0.043
NM_015735	Ddb1	chr19	+	10621820	10621984	10621828	10621984	10621540	10621719	374449	0,0	391396	21,21	107	99	1.83428e-10	1.26642e-07	1.0,1.0	0.945,0.946	0.054
NM_015781	Nap1l1	chr10	+	111492841	111492981	111492843	111492981	111492086	111492158	1199795	41,11	848854	0,0	101	99	2.2142e-06	0.000284638	0.966,0.986	1.0,1.0	-0.024
NM_015801	Pnpla6	chr8	+	3516506	3516568	3516509	3516568	3515383	3515465	0,1	1,2	2,2	0,0	102	99	1.83515e-05	0.00169413	0.0,0.327	1.0,1.0	-0.837
NM_016690	Hnrnpdl	chr5	-	100037084	100037216	100037084	100037212	100037567	100037729	263417	12,0	418423	27,27	103	99	1.23944e-05	0.0011922	0.955,1.0	0.937,0.938	0.04
NM_016752	Slc35b1	chr11	+	95386474	95386629	95386510	95386629	95385800	95385904	10,13	27,31	23,24	16,16	135	99	8.67133e-05	0.00529383	0.214,0.235	0.513,0.524	-0.294
NM_016759	Rundc3a	chr11	+	102400660	102400798	102400665	102400798	102399887	102400045	7,28	0,0	41,43	6,6	104	99	0.00016229	0.008207	1.0,1.0	0.867,0.872	0.131
NM_019431	Cacng4	chr11	-	107736726	107736964	107736726	107736872	107741920	107742004	3,2	0,0	1,1	2,2	191	99	1.99506e-06	0.000258887	1.0,1.0	0.206,0.206	0.794
NM_019439	Gabbr1	chr17	+	37072104	37072287	37072151	37072287	37071852	37071981	2,1	0,0	6,6	3,3	146	99	4.63768e-05	0.00344818	1.0,1.0	0.576,0.576	0.424
NM_019730	Nme3	chr17	+	24896616	24896758	24896634	24896758	24896499	24896559	1,4	8,4	5,5	0,0	117	99	1.649e-08	3.60032e-06	0.096,0.458	1.0,1.0	-0.723
NM_019730	Nme3	chr17	+	24896627	24896758	24896634	24896758	24896499	24896559	36,41	8,4	40,44	0,0	106	99	1.05361e-05	0.00104262	0.808,0.905	1.0,1.0	-0.143
NM_019816	Aatf	chr11	-	84509658	84509856	84509658	84509796	84510198	84510417	1,0	31,38	6,6	28,29	159	99	8.47843e-05	0.00526676	0.02,0.0	0.118,0.114	-0.106
NM_021352	Crybb3	chr5	-	113078422	113078515	113078422	113078499	113079788	113079878	29592122	0,230	20802089	0,0	115	99	5.9952e-15	9.16267e-12	1.0,0.888	1.0,1.0	-0.056
NM_021497	Nectin3	chr16	-	46437929	46438087	46437929	46438051	46454623	46454775	11,11	0,0	9,10	4,4	135	99	5.35688e-06	0.000614032	1.0,1.0	0.623,0.647	0.365
NM_021541	Cryba2	chr1	-	74890567	74890722	74890567	74890665	74891945	74892112	1174798	136126	12051215	50,50	156	99	1.25455e-14	1.72564e-11	0.846,0.801	0.939,0.939	-0.115
NM_022313	Eral1	chr11	-	78075390	78075639	78075390	78075635	78075721	78075834	13,22	0,0	10,10	3,3	103	99	0.00018575	0.00887148	1.0,1.0	0.762,0.762	0.238
NM_022813	Scamp2	chr9	+	57582851	57582953	57582907	57582953	57581489	57581649	43,40	0,0	57,57	5,5	155	99	0.000152271	0.00795039	1.0,1.0	0.879,0.879	0.121
NM_022980	Rcan3	chr4	-	135425213	135425445	135425213	135425442	135433611	135433805	6,4	0,0	7,7	3,3	102	99	0.00019299	0.00902917	1.0,1.0	0.694,0.694	0.306
NM_023121	Gngt2	chr11	+	95844975	95845140	95845050	95845140	95843811	95843895	1,0	3,14	20,21	43,44	174	99	0.000100977	0.00573941	0.159,0.0	0.209,0.214	-0.132
NM_023167	Mrpl4	chr9	+	21007363	21007540	21007433	21007540	21006826	21006944	3,8	26,39	16,16	20,23	169	99	7.89672e-05	0.00502868	0.063,0.107	0.319,0.29	-0.22
NM_023167	Mrpl4	chr9	+	21007327	21007540	21007433	21007540	21006826	21006944	11,11	26,39	24,24	20,23	205	99	0.000226721	0.00971002	0.17,0.12	0.367,0.335	-0.206
NM_023248	Sbds	chr5	-	130253938	130254009	130253938	130254004	130255209	130255530	3,4	1,0	0,0	1,1	104	99	9.50902e-11	7.26647e-08	0.741,1.0	0.0,0.0	0.871
NM_023311	Yipf5	chr18	-	40211803	40211888	40211803	40211882	40212042	40212215	0,0	1,1	1,1	0,0	105	99	2.22379e-08	4.37521e-06	0.0,0.0	1.0,1.0	-1
NM_023879	Rpgrip1	chr14	+	52138738	52138902	52138741	52138902	52136657	52136818	3,3	0,0	5,6	4,4	102	99	1.71403e-05	0.001593	1.0,1.0	0.548,0.593	0.429
NM_023900	Plekhj1	chr10	-	80796590	80796676	80796590	80796618	80796731	80796822	11,14	4,4	32,32	0,0	157	99	1.78878e-06	0.000236583	0.634,0.688	1.0,1.0	-0.339
NM_024179	0610009O20Rik	chr18	+	38251282	38251400	38251287	38251400	38251085	38251200	36,61	0,0	44,44	9,9	104	99	9.98803e-08	1.73906e-05	1.0,1.0	0.823,0.823	0.177
NM_024212	Rpl4	chr9	+	64174823	64174867	64174862	64174867	64173386	64173433	22162029	0,0	15341556	30,30	138	99	1.01944e-07	1.75281e-05	1.0,1.0	0.973,0.974	0.026
NM_024222	Stt3b	chr9	-	115246044	115246257	115246044	115246253	115248504	115248618	57,67	0,14	102102	0,0	103	99	1.01469e-05	0.00101876	1.0,0.821	1.0,1.0	-0.09
NM_024266	Rps25	chr9	+	44408682	44408869	44408688	44408869	44407987	44408083	12,4	1,25	29,29	0,0	105	99	3.60262e-05	0.00291494	0.919,0.131	1.0,1.0	-0.475
NM_024270	Stard3nl	chr13	-	19358977	19359084	19358977	19359051	19367743	19367839	0,1	37,43	6,6	39,39	132	99	0.000173262	0.00851148	0.0,0.017	0.103,0.103	-0.095
NM_024282	Desi2	chr1	+	178244345	178244482	178244357	178244482	178242611	178242705	1,4	0,0	4,4	3,3	111	99	3.28192e-05	0.00270316	1.0,1.0	0.543,0.543	0.457
NM_024438	Dusp19	chr2	+	80624207	80624360	80624325	80624360	80621193	80621240	28,32	1,0	41,41	6,6	217	99	9.43383e-05	0.0055692	0.927,1.0	0.757,0.757	0.207
NM_025314	Dtd1	chr2	+	144745112	144745178	144745116	144745178	144635757	144635864	4,6	0,0	0,0	1,1	103	99	2.06124e-09	7.50399e-07	1.0,1.0	0.0,0.0	1
NM_025417	Commd4	chr9	-	57156171	57156239	57156171	57156234	57156515	57156555	1,1	0,0	0,0	1,1	104	99	2.22491e-08	4.37521e-06	1.0,1.0	0.0,0.0	1
NM_025567	Cyc1	chr15	+	76344279	76344498	76344305	76344498	76343522	76343692	2,6	0,0	2,3	3,3	125	99	8.06469e-07	0.000123946	1.0,1.0	0.346,0.442	0.606
NM_026083	Zc3h13	chr14	+	75291568	75291694	75291571	75291694	75284372	75284665	4,8	5,3	11,11	0,0	102	99	2.65239e-06	0.000331669	0.437,0.721	1.0,1.0	-0.421
NM_026250	Gin1	chr1	+	97782926	97783232	97783193	97783232	97777324	97777519	32,14	5,1	29,29	0,0	366	99	1.8511e-05	0.00169746	0.634,0.791	1.0,1.0	-0.287
NM_026305	Elob	chr17	-	23828843	23829004	23828843	23828948	23829082	23829109	349357	24,24	419428	9,9	155	99	2.53108e-05	0.00218962	0.903,0.905	0.967,0.968	-0.064
NM_026305	Elob	chr17	-	23828843	23828978	23828843	23828948	23829082	23829109	726767	24,24	791808	9,9	129	99	0.000126107	0.00691074	0.959,0.961	0.985,0.986	-0.026
NM_026325	Tmem179b	chr19	-	8773504	8773705	8773504	8773622	8774334	8774467	24,28	4,5	28,28	0,0	182	99	1.12078e-05	0.00109335	0.765,0.753	1.0,1.0	-0.241
NM_026325	Tmem179b	chr19	-	8773504	8773692	8773504	8773622	8774334	8774467	44,43	4,5	37,37	0,0	169	99	0.00011187	0.0062807	0.866,0.834	1.0,1.0	-0.15
NM_026796	Smyd2	chr1	-	189899817	189899928	189899817	189899925	189909850	189909914	140108	0,0	85,87	7,7	102	99	1.00456e-05	0.00101876	1.0,1.0	0.922,0.923	0.077
NM_027158	Upk3bl	chr5	+	136060049	136060281	136060061	136060281	136059730	136059883	0,0	2,2	1,1	0,0	111	99	4.91453e-09	1.47332e-06	0.0,0.0	1.0,1.0	-1
NM_027179	Tecr	chr8	-	83573219	83573455	83573219	83573323	83574477	83574528	15,27	0,0	17,17	3,3	231	99	0.00010042	0.00573147	1.0,1.0	0.708,0.708	0.292
NM_027275	Ptcd3	chr6	-	71889589	71889688	71889589	71889686	71893381	71893526	1,1	0,0	0,0	2,2	101	99	5.43839e-09	1.47332e-06	1.0,1.0	0.0,0.0	1
NM_027315	Ube2q1	chr3	+	89781289	89781463	89781305	89781463	89781046	89781095	1,0	2,1	2,2	0,0	115	99	1.09879e-05	0.00107957	0.301,0.0	1.0,1.0	-0.85
NM_027613	Mmrn1	chr6	+	60987073	60987226	60987076	60987226	60975817	60977794	1,3	1,4	3,3	0,0	102	99	2.50598e-05	0.00218163	0.493,0.421	1.0,1.0	-0.543
NM_028193	Brf1	chr12	-	112973849	112974031	112973849	112974028	112979684	112979757	3,1	0,0	0,0	2,2	102	99	1.36639e-09	5.87335e-07	1.0,1.0	0.0,0.0	1
NM_028194	Fryl	chr5	-	73071104	73071309	73071104	73071306	73072735	73072921	7,9	0,1	11,12	6,6	102	99	0.000152615	0.00795039	1.0,0.897	0.64,0.66	0.298
NM_028266	Col16a1	chr4	+	130077162	130077252	130077219	130077252	130076998	130077052	1,1	0,0	0,0	3,3	156	99	3.79087e-09	1.18508e-06	1.0,1.0	0.0,0.0	1
NM_028301	Anks3	chr16	-	4941898	4941987	4941898	4941982	4942210	4942294	17,23	4,7	41,41	1,1	104	99	4.45814e-05	0.00335091	0.802,0.758	0.975,0.975	-0.195
NM_028326	Zfp618	chr4	+	63115263	63115440	63115293	63115440	63103513	63103603	2,6	0,0	2,2	2,2	129	99	6.72999e-05	0.00453779	1.0,1.0	0.434,0.434	0.566
NM_028542	Wdr13	chrX	-	8131384	8131877	8131384	8131625	8132286	8132858	38,41	25,23	119122	27,27	351	99	8.09057e-05	0.00510485	0.3,0.335	0.554,0.56	-0.24
NM_028933	Retreg3	chr11	-	101099007	101099140	101099007	101099117	101099672	101099755	104,88	11,5	90,91	0,0	122	99	5.54316e-06	0.000624969	0.885,0.935	1.0,1.0	-0.09
NM_029332	Akap13	chr7	+	75725967	75726120	75725973	75726120	75725299	75725412	6,11	0,1	15,16	7,7	105	99	0.000134271	0.00720389	1.0,0.912	0.669,0.683	0.28
NM_029781	Rab36	chr10	+	75049851	75049951	75049895	75049951	75048448	75048513	4,4	15,15	0,0	16,16	143	99	0.000231196	0.00971002	0.156,0.156	0.0,0.0	0.156
NM_029825	Scfd1	chr12	+	51444794	51445017	51444817	51445017	51442530	51442583	1,0	6,1	1,1	0,0	122	99	2.01175e-10	1.3177e-07	0.119,0.0	1.0,1.0	-0.941
NM_029852	Cep83	chr10	+	94768818	94768976	94768826	94768976	94766441	94766517	19,30	0,0	24,24	4,4	107	99	0.0002154	0.00949624	1.0,1.0	0.847,0.847	0.153
NM_029977	Polq	chr16	+	37027769	37027989	37027845	37027989	37022733	37022842	6,1	0,0	3,3	2,2	175	99	8.77494e-05	0.00529383	1.0,1.0	0.459,0.459	0.541
NM_030035	Golgb1	chr16	+	36893330	36893438	36893333	36893438	36891366	36891492	0,0	2,2	2,2	0,0	102	99	1.36303e-09	5.87335e-07	0.0,0.0	1.0,1.0	-1
NM_030081	Rbsn	chr6	-	92201471	92201633	92201471	92201627	92201731	92201777	10,16	4,4	12,12	0,0	105	99	3.87146e-05	0.00306045	0.702,0.79	1.0,1.0	-0.254
NM_030114	Herc4	chr10	+	63263989	63264185	63264030	63264185	63245821	63246125	2,4	6,3	1,1	0,0	140	99	6.53535e-08	1.16745e-05	0.191,0.485	1.0,1.0	-0.662
NM_031179	Sf3b1	chr1	-	54990302	54990575	54990302	54990459	54994329	54994461	460536	6,12	606608	0,0	215	99	0.000125485	0.0069042	0.972,0.954	1.0,1.0	-0.037
NM_053196	Sfxn2	chr19	+	46591103	46591170	46591120	46591170	46590483	46590550	0,0	9,13	4,4	7,7	116	99	9.60125e-06	0.00100049	0.0,0.0	0.328,0.328	-0.328
NM_053261	Impa2	chr18	+	67310587	67310755	67310646	67310755	67309051	67309097	0,0	2,5	2,2	1,1	158	99	0.000110386	0.00622279	0.0,0.0	0.556,0.556	-0.556
NM_054053	Adgrv1	chr13	-	81481312	81481517	81481312	81481512	81481848	81482071	4,7	1,0	7,7	6,6	104	99	0.000115231	0.00639111	0.792,1.0	0.526,0.526	0.37
NM_080553	Itpr3	chr17	+	27115672	27115783	27115677	27115783	27115214	27115301	1,3	0,0	2,2	2,2	104	99	0.000196281	0.00905988	1.0,1.0	0.488,0.488	0.512
NM_130889	Anp32b	chr4	+	46469885	46470007	46469903	46470007	46468558	46468787	69125	19,0	118118	0,0	117	99	8.98276e-06	0.000953348	0.754,1.0	1.0,1.0	-0.123
NM_133757	Pgs1	chr11	+	118002354	118002540	118002391	118002540	118001615	118001715	9,9	3,4	18,18	0,0	136	99	1.01201e-05	0.00101876	0.686,0.621	1.0,1.0	-0.347
NM_133781	Cab39	chr1	+	85795356	85795473	85795360	85795473	85793440	85793821	3,2	1,0	1,1	2,2	103	99	0.000203307	0.0092599	0.742,1.0	0.325,0.325	0.546
NM_133786	Smc4	chr3	+	69027492	69027718	69027562	69027718	69025823	69025985	73126	0,0	131135	9,9	169	99	3.61004e-06	0.000428069	1.0,1.0	0.895,0.898	0.103
NM_133914	Rasa4	chr5	+	136104754	136104843	136104759	136104843	136104520	136104653	0,0	1,1	2,2	1,1	104	99	5.0965e-05	0.00363225	0.0,0.0	0.656,0.656	-0.656
NM_133952	Unc45a	chr7	-	80329021	80329131	80329021	80329103	80329505	80329647	1,5	0,0	1,1	2,2	127	99	9.82192e-06	0.00101579	1.0,1.0	0.28,0.28	0.72
NM_134089	Scrib	chr15	-	76047921	76048043	76047921	76047996	76048114	76048152	1,10	0,1	7,7	5,5	146	99	0.000214069	0.00946791	1.0,0.871	0.487,0.487	0.449
NM_134420	Slc26a6	chr9	+	108857191	108857344	108857195	108857344	108856940	108857105	1,5	0,0	0,0	3,3	103	99	8.58881e-11	6.94936e-08	1.0,1.0	0.0,0.0	1
NM_139305	Car9	chr4	+	43512716	43512933	43512851	43512933	43512411	43512438	1,1	0,0	0,0	1,1	234	99	1.57312e-08	3.49005e-06	1.0,1.0	0.0,0.0	1
NM_144521	Snap47	chr11	-	59442791	59442908	59442791	59442841	59449914	59449956	0,0	6,3	3,3	1,1	166	99	3.25682e-06	0.00039296	0.0,0.0	0.641,0.641	-0.641
NM_144521	Snap47	chr11	-	59442791	59442912	59442791	59442908	59449914	59449956	3,1	0,0	1,1	2,2	103	99	2.80536e-05	0.00239675	1.0,1.0	0.325,0.325	0.675
NM_144533	Nmnat3	chr9	+	98354018	98354164	98354021	98354164	98296582	98296980	10,2	3,1	0,0	1,1	102	99	2.38985e-07	4.05832e-05	0.764,0.66	0.0,0.0	0.712
NM_145147	Gtpbp6	chr5	-	110106652	110106697	110106652	110106693	110107059	110107244	1,2	0,0	0,0	1,1	103	99	1.12972e-08	2.63379e-06	1.0,1.0	0.0,0.0	1
NM_145220	Appl2	chr10	-	83629677	83629794	83629677	83629785	83636084	83636153	4,1	1,0	1,1	2,2	108	99	0.00023636	0.00982213	0.786,1.0	0.314,0.314	0.579
NM_145377	Trim41	chr11	-	48808124	48808313	48808124	48808252	48808464	48808487	3,1	20,35	13,14	37,37	160	99	0.000228431	0.00971002	0.085,0.017	0.179,0.19	-0.134
NM_145387	Pgghg	chr7	+	140946489	140946713	140946542	140946713	140946330	140946428	4,4	2,2	8,8	0,0	152	99	0.0002123	0.00946791	0.566,0.566	1.0,1.0	-0.434
NM_145398	Casd1	chr6	+	4613120	4613279	4613234	4613279	4608633	4608754	1,0	27,25	8,8	31,33	213	99	5.32803e-05	0.00375831	0.017,0.0	0.107,0.101	-0.096
NM_145438	Llgl2	chr11	+	115854731	115854859	115854811	115854859	115854546	115854575	1,0	1,3	1,1	0,0	179	99	1.52464e-08	3.43794e-06	0.356,0.0	1.0,1.0	-0.822
NM_145607	Ttc13	chr8	-	124673656	124673793	124673656	124673735	124674361	124674441	2,1	61,53	9,9	49,50	157	99	6.24338e-05	0.00423043	0.02,0.012	0.104,0.102	-0.087
NM_145939	Alg3	chr16	-	20606759	20606965	20606759	20606871	20607763	20607884	100,96	0,0	87,90	5,5	193	99	0.000134598	0.00720389	1.0,1.0	0.899,0.902	0.099
NM_146186	Wdr62	chr7	-	30242745	30242935	30242745	30242877	30243042	30243141	1,1	3,8	6,6	3,3	157	99	0.000191101	0.00900205	0.174,0.073	0.558,0.558	-0.435
NM_146248	Cchcr1	chr17	+	35524698	35524834	35524702	35524834	35524445	35524609	15,41	0,0	33,33	5,5	103	99	8.70007e-05	0.00529383	1.0,1.0	0.864,0.864	0.136
NM_153053	Sf3b4	chr3	+	96174322	96174511	96174355	96174511	96173540	96174083	60,88	0,0	64,64	5,5	132	99	0.000153143	0.00795039	1.0,1.0	0.906,0.906	0.094
NM_153076	Crygn	chr5	-	24754133	24754371	24754133	24754324	24756036	24756171	50,24	0,0	35,35	4,4	146	99	0.000219626	0.00962086	1.0,1.0	0.856,0.856	0.144
NM_153076	Crygn	chr5	-	24754133	24754366	24754133	24754324	24756036	24756171	48,23	0,0	34,34	4,4	141	99	0.000229746	0.00971002	1.0,1.0	0.856,0.856	0.144
NM_153136	Nudt18	chr14	+	70578911	70579125	70578975	70579125	70577846	70578110	8,19	0,0	26,30	5,6	163	99	3.11677e-05	0.00259826	1.0,1.0	0.76,0.752	0.244
NM_153144	Ggnbp2	chr11	-	84836364	84836535	84836364	84836507	84836598	84836724	3,2	0,0	5,5	3,3	127	99	3.95853e-05	0.00311141	1.0,1.0	0.565,0.565	0.435
NM_153599	Cdk8	chr5	+	146292638	146292767	146292653	146292767	146286107	146286239	4,12	0,1	3,3	3,3	114	99	6.2041e-05	0.00423043	1.0,0.912	0.465,0.465	0.491
NM_172280	Emsy	chr7	-	98593330	98593810	98593330	98593433	98594751	98595312	79,86	0,0	97,99	4,4	476	99	0.000158134	0.00808068	1.0,1.0	0.835,0.837	0.164
NM_172549	Cabin1	chr10	-	75725194	75725388	75725194	75725385	75725548	75725681	0,0	1,1	5,5	0,0	102	99	2.07308e-09	7.50399e-07	0.0,0.0	1.0,1.0	-1
NM_172549	Cabin1	chr10	-	75725194	75725404	75725194	75725388	75725548	75725681	7,17	0,0	21,21	4,4	115	99	0.000224771	0.00971002	1.0,1.0	0.819,0.819	0.181
NM_172609	Tomm22	chr15	+	79671172	79671291	79671176	79671291	79670867	79671008	148179	0,0	145148	8,8	103	99	4.27805e-05	0.00328651	1.0,1.0	0.946,0.947	0.054
NM_172630	Mppe1	chr18	-	67227803	67227878	67227803	67227875	67228012	67228121	1,2	0,0	3,3	4,4	102	99	5.99068e-06	0.000664531	1.0,1.0	0.421,0.421	0.579
NM_172663	Epc2	chr2	+	49545708	49545845	49545714	49545845	49536824	49537168	26,36	0,0	38,40	5,5	105	99	0.000153748	0.00795039	1.0,1.0	0.878,0.883	0.119
NM_172716	Pcgf3	chr5	+	108483230	108483407	108483297	108483407	108478302	108478358	0,0	2,1	1,1	0,0	166	99	7.34079e-09	1.86986e-06	0.0,0.0	1.0,1.0	-1
NM_172740	Zfp420	chr7	+	29860907	29861068	29861015	29861068	29859978	29860093	0,0	4,5	9,9	3,3	207	99	3.08294e-08	5.88969e-06	0.0,0.0	0.589,0.589	-0.589
NM_172794	Zfp454	chr11	-	50883183	50883276	50883183	50883273	50883684	50883811	1,4	1,4	0,0	3,3	102	99	6.82496e-05	0.00457136	0.493,0.493	0.0,0.0	0.493
NM_172839	Ccnj	chr19	+	40845044	40845204	40845077	40845204	40844659	40844959	7,9	0,0	8,8	3,3	132	99	9.32274e-05	0.00552734	1.0,1.0	0.667,0.667	0.333
NM_175291	Dock10	chr1	-	80540084	80540151	80540084	80540149	80540243	80540358	1,4	0,0	0,0	1,1	101	99	2.88973e-09	1.01919e-06	1.0,1.0	0.0,0.0	1
NM_175294	Nucks1	chr1	+	131929566	131929762	131929615	131929762	131928066	131928216	0,1	13,27	6,6	20,20	148	99	6.93624e-05	0.00457136	0.0,0.024	0.167,0.167	-0.155
NM_175419	Actr5	chr2	+	158626323	158626556	158626326	158626556	158624912	158625516	0,0	5,7	1,1	0,0	102	99	1.98856e-09	7.50399e-07	0.0,0.0	1.0,1.0	-1
NM_175450	Wdr18	chr10	+	79965956	79966123	79965979	79966123	79965209	79965351	0,1	69,77	6,6	52,52	122	99	9.84745e-05	0.00571158	0.0,0.01	0.086,0.086	-0.081
NM_175543	Rab11fip4	chr11	+	79683340	79683535	79683409	79683535	79680787	79681011	8,32	0,0	27,27	6,6	168	99	4.63244e-06	0.000535455	1.0,1.0	0.726,0.726	0.274
NM_175639	Wdr43	chr17	+	71633623	71633726	71633627	71633726	71632014	71632141	39,50	0,0	30,30	4,4	103	99	0.000206021	0.00929122	1.0,1.0	0.878,0.878	0.122
NM_176831	Ppcdc	chr9	-	57439113	57439362	57439113	57439359	57440069	57440114	1,4	0,1	0,0	1,1	102	99	5.08615e-09	1.47332e-06	1.0,0.795	0.0,0.0	0.897
NM_176976	Cep295	chr9	-	15344123	15344292	15344123	15344260	15346940	15347036	0,0	2,2	2,2	1,1	131	99	9.1455e-05	0.00546941	0.0,0.0	0.602,0.602	-0.602
NM_177111	Ccdc66	chr14	-	27491787	27491949	27491787	27491945	27493018	27493103	26,25	0,1	31,31	7,7	103	99	3.5636e-05	0.00290043	1.0,0.96	0.81,0.81	0.17
NM_177117	Dlec1	chr9	+	119112408	119112626	119112411	119112626	119112056	119112244	1,2	0,0	0,0	1,1	102	99	1.12479e-08	2.63379e-06	1.0,1.0	0.0,0.0	1
NM_177171	Heatr5a	chr12	-	51952486	51952647	51952486	51952644	51955379	51955554	0,0	4,3	2,3	3,3	102	99	7.21785e-05	0.00468309	0.0,0.0	0.393,0.493	-0.443
NM_177564	Dhrs11	chr11	-	84825367	84825577	84825367	84825521	84828750	84829003	14,6	0,0	10,10	5,5	155	99	1.5469e-06	0.000210669	1.0,1.0	0.561,0.561	0.439
NM_177645	Kansl1l	chr1	-	66726686	66726808	66726686	66726805	66728443	66728575	1,4	0,0	4,4	7,7	102	99	8.81211e-07	0.000133199	1.0,1.0	0.357,0.357	0.643
NM_177693	Lim2	chr7	+	43430567	43430765	43430598	43430765	43430100	43430156	582386	89,0	566568	0,0	130	99	4.33331e-12	4.25748e-09	0.833,1.0	1.0,1.0	-0.084
NM_177699	Fhod1	chr8	-	105337317	105337481	105337317	105337429	105337674	105337769	0,0	5,16	4,4	12,12	151	99	0.000210989	0.00946791	0.0,0.0	0.179,0.179	-0.179
NM_178056	Tm2d3	chr7	+	65695142	65695327	65695169	65695327	65693850	65693943	9,15	2,4	30,30	0,0	126	99	8.43603e-05	0.00526676	0.78,0.747	1.0,1.0	-0.236
NM_178118	Dixdc1	chr9	-	50706124	50706250	50706124	50706247	50710842	50710972	2,2	0,0	5,5	3,3	102	99	9.80046e-05	0.00571158	1.0,1.0	0.618,0.618	0.382
NM_178640	B3galnt2	chr13	+	13991350	13991552	13991409	13991552	13990788	13990867	5,11	3,2	9,9	0,0	158	99	0.000131512	0.00715001	0.511,0.775	1.0,1.0	-0.357
NM_178640	B3galnt2	chr13	+	13991369	13991552	13991409	13991552	13990788	13990867	5,10	3,2	10,10	0,0	139	99	0.000175588	0.00855258	0.543,0.781	1.0,1.0	-0.338
NM_178640	B3galnt2	chr13	+	13991371	13991552	13991409	13991552	13990788	13990867	5,11	3,2	9,9	0,0	137	99	0.000230936	0.00971002	0.546,0.799	1.0,1.0	-0.327
NM_178743	Slc26a11	chr11	+	119363399	119363542	119363404	119363542	119359296	119359382	3,3	0,0	0,0	1,1	104	99	1.55109e-09	6.27509e-07	1.0,1.0	0.0,0.0	1
NM_178755	Agbl2	chr2	+	90813159	90813352	90813274	90813352	90810640	90810763	0,0	1,2	1,1	0,0	214	99	5.36155e-09	1.47332e-06	0.0,0.0	1.0,1.0	-1
NM_178925	Nsun3	chr16	-	62776287	62776631	62776287	62776383	62785787	62785897	15,20	1,0	8,8	3,3	347	99	5.39911e-05	0.00378902	0.811,1.0	0.432,0.432	0.473
NM_182650	Hnrnpa2b1	chr6	-	51463410	51463520	51463410	51463466	51464088	51464211	359463	54,34	747754	0,0	153	99	0	0	0.811,0.898	1.0,1.0	-0.145
NM_182650	Hnrnpa2b1	chr6	-	51463410	51463493	51463410	51463466	51464088	51464211	15222004	54,34	22262251	0,0	126	99	1.00531e-12	1.15233e-09	0.957,0.979	1.0,1.0	-0.032
NM_182650	Hnrnpa2b1	chr6	-	51467184	51467426	51467184	51467286	51469670	51469894	251325	0,32	244248	0,0	239	99	4.63946e-07	7.50773e-05	1.0,0.808	1.0,1.0	-0.096
NM_194321	Fxyd1	chr7	-	31051677	31051815	31051677	31051780	31051932	31051987	11,10	0,0	24,24	4,4	134	99	0.000239583	0.00989629	1.0,1.0	0.816,0.816	0.184
NM_194348	Atg2a	chr19	+	6250595	6250755	6250600	6250755	6250412	6250509	2,12	0,0	15,16	4,4	104	99	0.000149146	0.00786015	1.0,1.0	0.781,0.792	0.214
NM_197991	Emc10	chr7	-	44491162	44491367	44491162	44491249	44491954	44492048	0,2	20,45	9,9	41,41	217	99	0.000144731	0.00765682	0.0,0.02	0.091,0.091	-0.081
NM_198301	Fam105a	chr15	-	27659889	27660118	27659889	27660018	27664343	27664435	5,7	0,0	3,3	2,2	199	99	4.25044e-05	0.00328454	1.0,1.0	0.427,0.427	0.573
NM_201359	Tmem106c	chr15	+	97964839	97965030	97964842	97965030	97964228	97964503	11,16	0,0	16,16	10,10	102	99	4.14097e-08	7.80262e-06	1.0,1.0	0.608,0.608	0.392
NR_002875	Gm1821	chr11	+	62552139	62552421	62552379	62552421	62551503	62551595	61385884	39,0	62676398	90,90	339	99	1.55431e-15	3.05422e-12	0.979,1.0	0.953,0.954	0.036
NR_002875	Gm1821	chr11	+	62552139	62552220	62552151	62552220	62551503	62551595	25212360	78,0	27062741	113113	111	99	5.44096e-10	2.99361e-07	0.966,1.0	0.955,0.956	0.027
NR_002875	Gm1821	chr11	+	62552134	62552220	62552151	62552220	62551503	62551595	169194	78,0	177181	113113	116	99	3.32849e-05	0.0027252	0.649,1.0	0.572,0.578	0.25
NR_003619	6330549D23Rik	chr3	-	96624526	96624666	96624526	96624627	96629732	96629819	7,24	0,0	18,18	4,4	138	99	5.04311e-05	0.00363183	1.0,1.0	0.763,0.763	0.237
NR_003633	Meg3	chr12	+	109558639	109568650	109568410	109568650	109558236	109558320	465590	17,11	37583807	6,6	9870	99	3.44169e-15	5.91756e-12	0.215,0.35	0.863,0.864	-0.581
NR_015493	2810403D21Rik	chrX	+	108836228	108836355	108836265	108836355	108834477	108834685	1,1	0,0	0,0	2,2	136	99	3.78552e-09	1.18508e-06	1.0,1.0	0.0,0.0	1
NR_027373	Arhgap1	chr2	+	91654042	91654207	91654045	91654207	91651748	91651823	1,0	6,3	3,3	2,2	102	99	9.99676e-05	0.00572939	0.139,0.0	0.593,0.593	-0.523
NR_027502	Zc3h7a	chr16	-	11151170	11151328	11151170	11151322	11151865	11151930	3,2	0,0	1,1	2,2	105	99	2.30305e-05	0.00204378	1.0,1.0	0.32,0.32	0.68
NR_040329	A230077H06Rik	chr7	-	40875604	40875738	40875604	40875735	40898198	40898324	1,1	0,0	0,0	3,3	102	99	3.77537e-09	1.18508e-06	1.0,1.0	0.0,0.0	1
NR_045521	Prmt1	chr7	-	44978126	44978317	44978126	44978274	44978674	44978790	2,5	0,0	1,1	2,2	142	99	5.66846e-06	0.000633899	1.0,1.0	0.258,0.258	0.742
NR_073548	Scnn1b	chr7	+	121917382	121917575	121917499	121917575	121916525	121916587	12,4	48,19	0,0	13,13	216	99	0.000153315	0.00795039	0.103,0.088	0.0,0.0	0.096
NR_131120	Tardbp	chr4	-	148617565	148617705	148617565	148617635	148618664	148618791	173201	0,2	213214	10,10	169	99	2.97811e-05	0.00251312	1.0,0.983	0.926,0.926	0.066
NR_137170	Ccdc134	chr15	+	82134979	82135141	82135069	82135141	82134580	82134762	0,0	6,11	5,5	11,12	189	99	6.10956e-05	0.00420185	0.0,0.0	0.192,0.179	-0.185
NR_149324	Tank	chr2	+	61626902	61627014	61626905	61627014	61613650	61613798	5,13	13,22	1,1	15,15	102	99	0.000155465	0.00800907	0.272,0.364	0.061,0.061	0.257

## Sheet: E15vsP0
Transcript ID	Gene Symbol	Chromosome	Strand	Long Exon Start	Long Exon End	Short Exon Start	Short Exon End	Flanking Exon Start	Flanking Exon End	Inclusion counts E15	Skipping counts E15	Inclusion counts P0	Skipping counts P0	Inclusion Length	Skipping Length	p-value	FDR	Inclusion level E15	Inclusion level P0	Inclusion Level difference
NM_001001182	Baz2b	chr2	-	59978542	59978707	59978542	59978701	60001505	60001556	1,5	2,5	2,1	0,0	105	99	1.27421e-06	0.000302307	0.32,0.485	1.0,1.0	-0.598
NM_001002896	Bfsp2	chr9	-	103448548	103448709	103448548	103448701	103449804	103449961	278170	0,0	652486	0,68	107	99	1.7157e-07	5.29652e-05	1.0,1.0	1.0,0.869	0.066
NM_001002896	Bfsp2	chr9	-	103448548	103448707	103448548	103448701	103449804	103449961	260158	0,0	596444	0,68	105	99	1.84262e-07	5.46079e-05	1.0,1.0	1.0,0.86	0.07
NM_001002896	Bfsp2	chr9	-	103432658	103432790	103432658	103432784	103448548	103448709	37532339	68,0	70896315	191124	105	99	1.2159e-06	0.000300286	0.981,1.0	0.972,0.98	0.014
NM_001177667	Sptan1	chr2	+	30013445	30013549	30013449	30013549	30011185	30011332	356269	0,0	494390	24,34	103	99	8.07088e-12	8.54245e-09	1.0,1.0	0.952,0.917	0.066
NM_001190445	Faap20	chr4	+	155250505	155250650	155250544	155250650	155249965	155250062	22,27	8,5	8,16	0,0	138	99	1.53688e-05	0.00291968	0.664,0.795	1.0,1.0	-0.27
NM_001302213	Atp5j	chr16	-	84831328	84831502	84831328	84831446	84833819	84833871	326292	0,0	345263	0,19	155	99	3.63401e-05	0.00574259	1.0,1.0	1.0,0.898	0.051
NM_001302213	Atp5j	chr16	-	84831320	84831507	84831320	84831446	84833819	84833871	368341	0,0	403294	0,19	160	99	6.13575e-05	0.008659	1.0,1.0	1.0,0.905	0.047
NM_001312884	Cryba4	chr5	-	112251746	112251858	112251746	112251797	112252491	112252518	109107	34952866	353136	36433383	160	99	4.01223e-07	0.000113975	0.019,0.023	0.057,0.024	-0.02
NM_001312893	Crybb1	chr5	+	112267332	112267428	112267348	112267428	112263406	112263643	30152051	0,0	41443544	66168	115	99	0	0	1.0,1.0	0.982,0.948	0.035
NM_001312893	Crybb1	chr5	+	112267323	112267453	112267332	112267453	112263406	112263643	22131453	0,0	26402627	209,0	108	99	3.33067e-16	7.05055e-13	1.0,1.0	0.921,1.0	0.039
NM_001312893	Crybb1	chr5	+	112267277	112267469	112267332	112267469	112263406	112263643	34452317	0,0	47384531	209,0	154	99	1.55431e-15	2.55909e-12	1.0,1.0	0.936,1.0	0.032
NM_001312893	Crybb1	chr5	+	112267277	112267469	112267348	112267469	112263406	112263643	64604368	0,0	86738075	66168	170	99	1.37603e-11	1.35934e-08	1.0,1.0	0.987,0.966	0.024
NM_001312893	Crybb1	chr5	+	112267323	112267453	112267348	112267453	112263406	112263643	52283504	0,0	65756171	66168	124	99	1.48765e-10	1.1022e-07	1.0,1.0	0.988,0.967	0.022
NM_001313933	Cryba1	chr11	-	77719433	77719530	77719433	77719529	77720889	77721079	152121	0,0	98104	63,70	100	99	0	0	1.0,1.0	0.606,0.595	0.399
NM_001313933	Cryba1	chr11	-	77722604	77722747	77722604	77722706	77723549	77723585	39172950	0,0	45674572	215,0	140	99	1.11022e-15	2.05641e-12	1.0,1.0	0.938,1.0	0.031
NM_001313933	Cryba1	chr11	-	77722604	77722741	77722604	77722706	77723549	77723585	38932931	0,0	45534550	215,0	134	99	9.4369e-15	1.27124e-11	1.0,1.0	0.94,1.0	0.03
NM_001313933	Cryba1	chr11	-	77720683	77720788	77720683	77720766	77720888	77720990	303211	206133	216315	318357	121	99	7.26365e-07	0.000192201	0.546,0.565	0.357,0.419	0.167
NM_001313933	Cryba1	chr11	-	77719433	77719531	77719433	77719530	77720890	77721079	2,5	2,0	1,0	3,3	100	99	2.50191e-05	0.00436157	0.497,1.0	0.248,0.0	0.624
NM_001313933	Cryba1	chr11	-	77720683	77720794	77720683	77720766	77720888	77720990	271143	206133	221237	318357	127	99	3.24527e-05	0.0054032	0.506,0.456	0.351,0.341	0.135
NM_001347226	Rpl22l1	chr3	+	28806669	28806858	28806736	28806858	28806502	28806592	20,19	553509	61,24	491392	166	99	9.99072e-06	0.00200057	0.021,0.022	0.069,0.035	-0.031
NM_001348235	Fbxo18	chr2	-	11760480	11760573	11760480	11760536	11762830	11763021	57,50	0,1	29,22	9,1	136	99	4.49709e-05	0.00665212	1.0,0.973	0.701,0.941	0.165
NM_007775	Crygc	chr1	-	65073385	65073423	65073385	65073404	65073496	65073532	141,11	44623966	168173	57785493	118	99	2.13748e-05	0.00378763	0.026,0.002	0.024,0.026	-0.011
NM_009080	Rpl26	chr11	+	68902247	68902446	68902280	68902446	68901565	68901624	207167	26,20	142127	1,1	132	99	4.71063e-10	2.49293e-07	0.857,0.862	0.991,0.99	-0.131
NM_009096	Rps6	chr4	-	86856727	86856862	86856727	86856826	86857320	86857367	399381	25,35	314272	0,0	135	99	8.23785e-14	9.38989e-11	0.921,0.889	1.0,1.0	-0.095
NM_009391	Ran	chr5	+	129022374	129022545	129022436	129022545	129022007	129022190	13691494	0,130	772610	0,0	161	99	5.55713e-11	4.84386e-08	1.0,0.876	1.0,1.0	-0.062
NM_009751	Bfsp1	chr2	-	143841673	143841781	143841673	143841778	143845900	143845990	1391780	71,0	43054395	0,0	102	99	1.7746e-10	1.19527e-07	0.95,1.0	1.0,1.0	-0.025
NM_009751	Bfsp1	chr2	-	143841673	143841799	143841673	143841778	143845900	143845990	234146	71,0	12321073	0,0	120	99	2.86378e-10	1.76815e-07	0.731,1.0	1.0,1.0	-0.135
NM_010240	Ftl1	chr7	-	45458534	45458681	45458534	45458657	45459083	45459230	65,45	0,8	39,33	19,11	123	99	4.21545e-05	0.00637393	1.0,0.819	0.623,0.707	0.244
NM_011292	Rpl9	chr5	-	65388561	65388679	65388561	65388665	65389070	65389151	11671001	0,75	1153890	0,0	113	99	2.19363e-11	2.03158e-08	1.0,0.921	1.0,1.0	-0.039
NM_011297	Rps24	chr14	+	24495426	24495449	24495429	24495449	24493382	24493493	233262	12491303	363392	754623	102	99	0	0	0.153,0.163	0.318,0.379	-0.191
NM_013501	Cryaa	chr17	+	31679468	31679679	31679579	31679679	31677930	31678189	80447112	400,1	107488337	436699	210	99	1.11022e-16	2.74188e-13	0.905,1.0	0.921,0.849	0.068
NM_013501	Cryaa	chr17	+	31679468	31679679	31679558	31679679	31677930	31678189	1162747	2039917902	26741496	2269121492	189	99	3.1009e-09	1.31283e-06	0.029,0.021	0.058,0.035	-0.021
NM_013501	Cryaa	chr17	+	31679558	31679679	31679579	31679679	31677930	31678189	2728124267	400,1	3076528333	436699	120	99	1.76605e-07	5.34067e-05	0.983,1.0	0.983,0.971	0.015
NM_017368	Celf1	chr2	+	91006619	91006734	91006631	91006734	91004700	91004862	248193	54,43	395302	32,14	111	99	4.84275e-09	1.794e-06	0.804,0.8	0.917,0.951	-0.132
NM_017406	Atf6b	chr17	+	34653485	34653572	34653504	34653572	34653213	34653295	4,0	2,4	7,6	0,0	118	99	1.06806e-06	0.000272871	0.627,0.0	1.0,1.0	-0.686
NM_019413	Robo1	chr16	+	73004409	73004745	73004574	73004745	73001918	73002073	6,17	2,3	13,7	0,0	264	99	7.05809e-05	0.00959511	0.529,0.68	1.0,1.0	-0.395
NM_019439	Gabbr1	chr17	+	37049652	37049797	37049776	37049797	37048420	37048606	6,14	1,12	15,12	0,1	223	99	7.18671e-05	0.00968116	0.727,0.341	1.0,0.842	-0.387
NM_020331	Gtf2ird1	chr5	-	134357660	134357896	134357660	134357893	134358987	134359118	16,14	0,0	20,14	5,4	102	99	3.48229e-05	0.00570036	1.0,1.0	0.795,0.773	0.216
NM_021352	Crybb3	chr5	-	113078422	113078515	113078422	113078499	113079788	113079878	29592122	0,230	28452660	0,0	115	99	1.77636e-15	2.63221e-12	1.0,0.888	1.0,1.0	-0.056
NM_021352	Crybb3	chr5	-	113080479	113080650	113080479	113080625	113081555	113081584	76896343	136121	82457883	287225	124	99	1.59111e-05	0.00298444	0.978,0.977	0.958,0.965	0.016
NM_021791	Doc2g	chr19	+	4006060	4006267	4006109	4006267	4004762	4004816	0,1	2,3	1,3	0,0	148	99	3.51704e-10	1.9302e-07	0.0,0.182	1.0,1.0	-0.909
NM_021884	Tsg101	chr7	-	46908904	46908991	46908904	46908963	46910744	46910810	2,0	2,5	11,5	0,0	127	99	1.87927e-09	8.70221e-07	0.438,0.0	1.0,1.0	-0.781
NM_021884	Tsg101	chr7	-	46892353	46892560	46892353	46892503	46901026	46901118	230302	0,0	293257	6,12	156	99	3.76773e-05	0.00587687	1.0,1.0	0.969,0.931	0.05
NM_021884	Tsg101	chr7	-	46908904	46909068	46908904	46908991	46910744	46910810	156157	2,0	162140	11,5	176	99	7.36954e-05	0.009838	0.978,1.0	0.892,0.94	0.073
NM_023893	Sapcd1	chr17	-	35025972	35026457	35025972	35026147	35026693	35026761	486387	5,5	388352	24,10	409	99	5.63709e-05	0.00810975	0.959,0.949	0.796,0.895	0.108
NM_024193	Nop56	chr2	+	130277727	130277970	130277848	130277970	130277475	130277624	25,32	147184	45,30	47,53	220	99	2.30195e-09	1.03365e-06	0.071,0.073	0.301,0.203	-0.18
NM_024266	Rps25	chr9	+	44408682	44408869	44408688	44408869	44407987	44408083	12,4	1,25	21,11	0,0	105	99	3.64289e-05	0.00574259	0.919,0.131	1.0,1.0	-0.475
NM_026083	Zc3h13	chr14	+	75291568	75291694	75291571	75291694	75284372	75284665	4,8	5,3	2,2	0,0	102	99	9.13477e-06	0.00187999	0.437,0.721	1.0,1.0	-0.421
NM_026250	Gin1	chr1	+	97782926	97783232	97783193	97783232	97777325	97777519	32,14	5,1	19,13	0,0	366	99	3.62269e-05	0.00574259	0.634,0.791	1.0,1.0	-0.287
NM_027275	Ptcd3	chr6	-	71889589	71889688	71889589	71889686	71893381	71893526	1,1	0,0	0,0	1,2	101	99	1.09794e-08	3.96811e-06	1.0,1.0	0.0,0.0	1
NM_028523	Dcbld2	chr16	+	58451660	58451785	58451718	58451785	58450723	58450939	11,36	0,0	6,2	3,2	157	99	1.03908e-05	0.00205294	1.0,1.0	0.558,0.387	0.527
NM_028814	2810403A07Rik	chr3	+	88700260	88700514	88700361	88700514	88699950	88700008	66,87	0,1	65,62	7,4	200	99	6.23488e-05	0.00871589	1.0,0.977	0.821,0.885	0.135
NM_053194	Ric8a	chr7	+	140857747	140857892	140857844	140857892	140857396	140857554	4,6	64,68	25,11	27,27	196	99	4.0653e-08	1.30956e-05	0.031,0.043	0.319,0.171	-0.208
NM_053266	Gtf2ird2	chr5	+	134192575	134192791	134192652	134192791	134191179	134191277	3,4	3,5	0,0	3,11	176	99	4.26569e-05	0.00638475	0.36,0.31	0.0,0.0	0.335
NM_133758	Usp47	chr7	+	112089495	112089640	112089527	112089640	112087765	112087973	6,4	0,0	0,1	2,1	131	99	7.32354e-06	0.00155029	1.0,1.0	0.0,0.43	0.785
NM_133949	Ptov1	chr7	-	44864761	44864858	44864761	44864835	44864912	44865002	7,5	287321	29,12	238219	122	99	1.27018e-06	0.000302307	0.019,0.012	0.09,0.043	-0.051
NM_144761	Crygb	chr1	-	65081914	65082156	65081914	65082142	65082246	65082290	852592	0,0	12291251	26,78	113	99	3.26406e-14	4.03056e-11	1.0,1.0	0.976,0.934	0.045
NM_145409	Chtf18	chr17	-	25726940	25727123	25726940	25727120	25727246	25727415	8,16	7,4	0,0	4,1	102	99	1.08794e-06	0.000273238	0.526,0.795	0.0,0.0	0.661
NM_145835	Lctl	chr9	+	64137308	64137394	64137312	64137394	64134851	64134915	1,1	0,0	3,2	9,12	103	99	2.71265e-06	0.000609031	1.0,1.0	0.243,0.138	0.809
NM_146019	Chd3	chr11	-	69361048	69361242	69361048	69361224	69361384	69361523	7,27	11,33	1,2	15,14	117	99	2.97965e-05	0.00501732	0.35,0.409	0.053,0.108	0.299
NM_153076	Crygn	chr5	-	24754148	24754287	24754148	24754270	24756036	24756213	644389	0,0	525554	93,0	116	99	8.4537e-11	6.95928e-08	1.0,1.0	0.828,1.0	0.086
NM_153076	Crygn	chr5	-	24754148	24754281	24754148	24754270	24756036	24756213	615372	0,0	483529	93,0	110	99	1.18194e-10	9.21788e-08	1.0,1.0	0.824,1.0	0.088
NM_153076	Crygn	chr5	-	24754133	24754281	24754133	24754272	24756036	24756213	491295	0,0	422392	54,0	108	99	3.48542e-10	1.9302e-07	1.0,1.0	0.878,1.0	0.061
NM_153076	Crygn	chr5	-	24754133	24754287	24754133	24754272	24756036	24756213	520312	0,0	464417	54,0	114	99	3.50116e-10	1.9302e-07	1.0,1.0	0.882,1.0	0.059
NM_153076	Crygn	chr5	-	24754133	24754304	24754133	24754272	24756036	24756213	527308	0,0	454421	54,0	131	99	5.75177e-10	2.85493e-07	1.0,1.0	0.864,1.0	0.068
NM_153076	Crygn	chr5	-	24754148	24754304	24754148	24754270	24756036	24756213	651385	0,0	515558	93,0	133	99	5.77999e-10	2.85493e-07	1.0,1.0	0.805,1.0	0.097
NM_153076	Crygn	chr5	-	24754133	24754366	24754133	24754272	24756036	24756213	585338	0,0	514485	54,0	193	99	3.44299e-09	1.41717e-06	1.0,1.0	0.83,1.0	0.085
NM_153076	Crygn	chr5	-	24754133	24754371	24754133	24754272	24756036	24756213	587339	0,0	513488	54,0	198	99	4.19265e-09	1.6791e-06	1.0,1.0	0.826,1.0	0.087
NM_153076	Crygn	chr5	-	24754150	24754366	24754150	24754270	24756036	24756213	709415	0,0	575622	93,0	195	99	1.71789e-08	6.06087e-06	1.0,1.0	0.758,1.0	0.121
NM_153076	Crygn	chr5	-	24754167	24754371	24754167	24754270	24756036	24756213	711416	0,0	574625	93,0	200	99	2.34587e-08	7.90026e-06	1.0,1.0	0.753,1.0	0.123
NM_153076	Crygn	chr5	-	24754133	24754272	24754133	24754270	24756036	24756213	124,77	0,0	115137	93,0	101	99	5.54143e-05	0.00805028	1.0,1.0	0.548,1.0	0.226
NM_153152	2410015M20Rik	chr17	-	56608862	56609048	56608862	56608968	56609639	56609771	139123	0,15	180118	0,0	179	99	2.13672e-05	0.00378763	1.0,0.819	1.0,1.0	-0.091
NM_153412	Phldb2	chr16	-	45774943	45775087	45774943	45775018	45777712	45777802	4,10	0,0	0,5	7,1	168	99	1.30568e-06	0.000302307	1.0,1.0	0.0,0.747	0.627
NM_172453	Pif1	chr9	+	65591686	65591859	65591719	65591859	65589947	65590054	3,3	3,3	1,4	0,0	132	99	6.17512e-06	0.00132613	0.429,0.429	1.0,1.0	-0.571
NM_172616	C330027C09Rik	chr16	+	49004268	49004484	49004299	49004484	49003926	49004002	20,46	1,0	2,1	3,1	130	99	3.50069e-05	0.00570036	0.938,1.0	0.337,0.432	0.585
NM_177151	Vps13b	chr15	+	35576378	35576526	35576381	35576526	35572059	35572169	2,9	0,1	1,0	3,2	102	99	9.61673e-08	3.03193e-05	1.0,0.897	0.244,0.0	0.827
NM_177333	Exoc3	chr13	-	74173986	74174146	74173986	74174138	74180434	74180557	4,6	1,7	3,7	0,0	107	99	9.57231e-06	0.00194305	0.787,0.442	1.0,1.0	-0.385
NM_178778	Scai	chr2	-	39082709	39082927	39082709	39082852	39083537	39083610	1,4	0,1	0,1	1,1	174	99	1.96745e-05	0.00359923	1.0,0.695	0.0,0.363	0.666
NM_181421	Hectd4	chr5	+	121308477	121308634	121308492	121308634	121308249	121308385	1,5	2,3	0,0	2,9	114	99	8.71262e-06	0.00181836	0.303,0.591	0.0,0.0	0.447
NM_182650	Hnrnpa2b1	chr6	-	51463410	51463520	51463410	51463466	51464088	51464242	359463	54,34	357322	0,0	153	99	0	0	0.811,0.898	1.0,1.0	-0.145
NM_182650	Hnrnpa2b1	chr6	-	51463410	51463496	51463410	51463466	51464088	51464242	358463	54,34	358322	0,0	129	99	0	0	0.836,0.913	1.0,1.0	-0.125
NM_182650	Hnrnpa2b1	chr6	-	51463410	51463493	51463410	51463466	51464088	51464242	15222004	54,34	1189993	0,0	126	99	1.76893e-10	1.19527e-07	0.957,0.979	1.0,1.0	-0.032
NM_182650	Hnrnpa2b1	chr6	-	51467184	51467298	51467184	51467286	51469670	51469894	147181	0,32	124,87	0,0	111	99	1.69935e-06	0.0003874	1.0,0.835	1.0,1.0	-0.083
NM_182650	Hnrnpa2b1	chr6	-	51467184	51467426	51467184	51467286	51469670	51469894	251325	0,32	195120	0,0	239	99	4.63071e-06	0.00100909	1.0,0.808	1.0,1.0	-0.096
NM_207625	Acsl4	chrX	-	142351378	142351908	142351378	142351618	142360386	142360436	7,17	3,2	9,6	0,0	389	99	1.16086e-05	0.00223397	0.373,0.684	1.0,1.0	-0.472
NR_037906	Luc7l	chr17	+	26253973	26255125	26255030	26255125	26252909	26253091	470482	21,32	578465	1,5	1156	99	1.97936e-10	1.27523e-07	0.657,0.563	0.98,0.888	-0.324
NR_104361	Osgepl1	chr1	+	53323024	53323270	53323166	53323270	53321495	53321567	5,4	5,5	0,0	6,2	241	99	4.53411e-05	0.00665212	0.291,0.247	0.0,0.0	0.269
NR_126539	Snrnp70	chr7	-	45380716	45383184	45380716	45380818	45383803	45383885	22062578	189218	41382745	75,95	2465	99	2.84085e-09	1.23811e-06	0.319,0.322	0.689,0.537	-0.292
NR_130743	Rnf13	chr3	+	57801717	57802537	57802446	57802537	57796197	57796285	5,15	47,40	47,29	38,27	828	99	2.73188e-08	8.99578e-06	0.013,0.043	0.129,0.114	-0.093
NR_133670	Col4a1	chr8	-	11235094	11235259	11235094	11235244	11236051	11236087	389317	0,0	857615	0,51	114	99	6.27332e-07	0.000170209	1.0,1.0	1.0,0.913	0.043
NR_133670	Col4a1	chr8	-	11235094	11235244	11235094	11235226	11236051	11236087	45,31	0,11	98114	0,0	117	99	2.88395e-05	0.004912	1.0,0.705	1.0,1.0	-0.147

## Sheet: E15vsP3
Transcript ID	Gene Symbol	Chromosome	Strand	Long Exon Start	Long Exon End	Short Exon Start	Short Exon End	Flanking Exon Start	Flanking Exon End	Inclusion counts E15	Skipping counts E15	Inclusion counts P3	Skipping counts P3	Inclusion Length	Skipping Length	p-value	FDR	Inclusion level E15	Inclusion level P3	Inclusion Level difference
NM_001001182	Baz2b	chr2	-	59978542	59978707	59978542	59978701	60001505	60001556	1,5	2,5	4,2	0,0	105	99	9.98408e-07	0.000253435	0.32,0.485	1.0,1.0	-0.598
NM_001005248	Hps5	chr7	-	46790916	46791072	46790916	46791048	46795427	46795881	5,3	2,4	4,9	0,0	123	99	5.34855e-06	0.00109192	0.668,0.376	1.0,1.0	-0.478
NM_001033294	Ddx31	chr2	+	28875694	28875829	28875714	28875829	28874130	28874181	2,3	0,0	1,1	2,2	119	99	1.42046e-05	0.00243275	1.0,1.0	0.294,0.294	0.706
NM_001033347	D430041D05Rik	chr2	-	104208081	104208209	104208081	104208206	104214090	104214275	5,1	0,0	7,9	2,6	102	99	2.45458e-05	0.00396498	1.0,1.0	0.773,0.593	0.317
NM_001042707	Ilf3	chr9	+	21399112	21399250	21399127	21399250	21397968	21398136	7,5	2,4	3,1	0,0	114	99	4.10556e-05	0.00601654	0.752,0.521	1.0,1.0	-0.363
NM_001079824	Hnrnph3	chr10	-	63020214	63020304	63020214	63020300	63023719	63023849	2,1	3,2	2,2	0,0	103	99	1.26582e-05	0.00222143	0.391,0.325	1.0,1.0	-0.642
NM_001081091	Cep152	chr2	-	125614287	125614428	125614287	125614393	125618372	125618541	1,2	4,3	2,3	0,0	134	99	7.47786e-09	2.79731e-06	0.156,0.33	1.0,1.0	-0.757
NM_001103165	Pcbp2	chr15	+	102485899	102486040	102485952	102486040	102484166	102484240	6,22	0,0	6,4	4,1	152	99	3.72317e-05	0.0056303	1.0,1.0	0.494,0.723	0.391
NM_001126047	Sema4c	chr1	-	36555931	36556080	36555931	36556077	36558015	36558381	5,7	4,13	0,0	5,3	102	99	6.74753e-06	0.00129616	0.548,0.343	0.0,0.0	0.446
NM_001146073	Hexdc	chr11	+	121221292	121221337	121221307	121221337	121220863	121221161	2,3	4,1	5,2	0,0	114	99	3.05846e-05	0.00477759	0.303,0.723	1.0,1.0	-0.487
NM_001242616	Taz	chrX	+	74288004	74288219	74288177	74288219	74283931	74284017	4,5	2,2	7,6	0,0	272	99	5.35544e-05	0.00725024	0.421,0.476	1.0,1.0	-0.551
NM_001252261	Npm1	chr11	-	33160342	33160437	33160342	33160434	33160827	33160921	20,23	0,5	0,0	5,5	102	99	5.2216e-12	3.37387e-09	1.0,0.817	0.0,0.0	0.908
NM_001271724	Surf1	chr2	-	26915595	26915784	26915595	26915729	26916256	26916530	8,5	5,2	14,5	0,0	154	99	2.71155e-06	0.000653299	0.507,0.616	1.0,1.0	-0.439
NM_001271724	Surf1	chr2	-	26915595	26915769	26915595	26915729	26916256	26916530	9,3	5,2	12,4	0,0	139	99	5.37703e-06	0.00109192	0.562,0.517	1.0,1.0	-0.46
NM_001281975	Ankrd10	chr8	-	11623696	11623910	11623696	11623858	11628438	11628530	7,26	8,4	14,6	0,0	151	99	1.03299e-05	0.00185874	0.365,0.81	1.0,1.0	-0.412
NM_001283061	Ewsr1	chr11	-	5078472	5078591	5078472	5078579	5078919	5078952	514677	21,24	311322	0,0	111	99	3.15857e-07	8.80375e-05	0.956,0.962	1.0,1.0	-0.041
NM_001290493	Rhbdd3	chr11	+	5100384	5100587	5100396	5100587	5100164	5100226	3,3	3,1	0,0	1,1	111	99	2.4324e-06	0.000596147	0.471,0.728	0.0,0.0	0.599
NM_001293768	Pygo2	chr3	+	89431023	89431175	89431126	89431175	89430213	89430729	22,18	28,29	55,47	23,16	202	99	3.69869e-06	0.000796618	0.278,0.233	0.54,0.59	-0.309
NM_001293768	Pygo2	chr3	+	89431019	89431176	89431126	89431176	89430213	89430729	24,18	28,29	56,48	23,16	206	99	5.23473e-06	0.00109192	0.292,0.23	0.539,0.59	-0.303
NM_001309216	Zfp950	chr19	-	61118130	61120452	61118130	61118350	61127006	61127067	137116	5,3	161192	1,0	2201	99	5.34334e-05	0.00725024	0.552,0.635	0.879,1.0	-0.346
NM_001312893	Crybb1	chr5	+	112257372	112257543	112257378	112257543	112255819	112255847	60904459	430197	59025087	11191164	105	99	0	0	0.93,0.955	0.833,0.805	0.124
NM_001312893	Crybb1	chr5	+	112267277	112267469	112267332	112267469	112263491	112263643	34452317	0,0	42794398	322,0	154	99	5.55112e-16	8.76768e-13	1.0,1.0	0.895,1.0	0.052
NM_001312893	Crybb1	chr5	+	112267323	112267469	112267332	112267469	112263491	112263643	22131453	0,0	22282388	322,0	108	99	1.9984e-14	2.02909e-11	1.0,1.0	0.864,1.0	0.068
NM_001312893	Crybb1	chr5	+	112267216	112267453	112267332	112267453	112263491	112263643	36062388	0,0	44774576	322,0	215	99	4.13003e-14	3.45343e-11	1.0,1.0	0.865,1.0	0.068
NM_001312893	Crybb1	chr5	+	112259257	112259373	112259274	112259373	112257550	112257557	17551336	82,0	25052226	144197	116	99	5.91516e-12	3.65582e-09	0.948,1.0	0.937,0.906	0.052
NM_001312893	Crybb1	chr5	+	112269316	112269585	112269339	112269585	112267348	112267469	1174777	0,0	14771368	308,0	122	99	1.64831e-10	8.07954e-08	1.0,1.0	0.796,1.0	0.102
NM_001313933	Cryba1	chr11	-	77720683	77720794	77720683	77720766	77720888	77721030	271143	206133	160139	549399	127	99	0	0	0.506,0.456	0.185,0.214	0.281
NM_001313933	Cryba1	chr11	-	77720683	77720788	77720683	77720766	77720888	77721030	303211	206133	270236	549399	121	99	6.66134e-15	7.28392e-12	0.546,0.565	0.287,0.326	0.249
NM_001313933	Cryba1	chr11	-	77719433	77719530	77719433	77719529	77720889	77721079	152121	0,0	108144	31,0	100	99	6.56803e-07	0.000172897	1.0,1.0	0.775,1.0	0.113
NM_001313933	Cryba1	chr11	-	77720683	77720794	77720683	77720764	77720888	77721030	271144	0,0	162140	0,14	129	99	7.92621e-05	0.00997089	1.0,1.0	1.0,0.885	0.057
NM_001317218	Myl6	chr10	-	128492601	128492802	128492601	128492725	128493538	128493566	134158	11,5	153109	0,0	176	99	7.86998e-06	0.00148303	0.873,0.947	1.0,1.0	-0.09
NM_001326576	Top3b	chr16	+	16875068	16875155	16875071	16875155	16870735	16870829	1,2	1,0	0,0	4,2	102	99	2.86748e-05	0.00457991	0.493,1.0	0.0,0.0	0.746
NM_001331176	Ggps1	chr13	-	14059318	14059466	14059318	14059453	14063205	14063488	0,0	2,2	3,3	0,1	112	99	7.28513e-10	3.23619e-07	0.0,0.0	1.0,0.726	-0.863
NM_001347226	Rpl22l1	chr3	+	28806499	28806592	28806502	28806592	28805510	28805543	181141	361330	174136	133143	102	99	1.48611e-08	5.15244e-06	0.327,0.293	0.559,0.48	-0.21
NM_007776	Crygd	chr1	-	65063192	65063343	65063192	65063271	65063393	65063440	29902171	0,0	41054063	56,80	171	99	1.42675e-12	9.65772e-10	1.0,1.0	0.977,0.967	0.028
NM_007776	Crygd	chr1	-	65062297	65062462	65062297	65062431	65063058	65063301	87,34	41,14	176188	216251	130	99	1.98635e-07	5.64719e-05	0.618,0.649	0.383,0.363	0.26
NM_007776	Crygd	chr1	-	65062103	65062266	65062103	65062182	65063058	65063301	364186	100578025	738728	1564114175	183	99	6.03259e-06	0.00120779	0.019,0.012	0.025,0.027	-0.011
NM_007776	Crygd	chr1	-	65062103	65062198	65062103	65062182	65062998	65063229	84,46	54,43	86104	174167	115	99	2.29866e-05	0.00379947	0.572,0.479	0.298,0.349	0.202
NM_007777	Cryge	chr1	-	65050814	65051012	65050814	65050982	65051104	65051163	25911462	0,0	24232244	33,43	129	99	1.02509e-05	0.00185874	1.0,1.0	0.983,0.976	0.02
NM_007899	Ecm1	chr3	-	95738011	95738116	95738011	95738113	95738238	95738301	6,9	5,2	6,3	0,0	102	99	4.06337e-05	0.00601654	0.538,0.814	1.0,1.0	-0.324
NM_009080	Rpl26	chr11	+	68902247	68902442	68902280	68902442	68901565	68901624	207167	26,20	203179	0,10	132	99	1.14676e-06	0.000285987	0.857,0.862	1.0,0.931	-0.106
NM_009096	Rps6	chr4	-	86856727	86856862	86856727	86856826	86857320	86857367	399381	25,35	365259	0,0	135	99	2.91989e-14	2.59414e-11	0.921,0.889	1.0,1.0	-0.095
NM_009281	Zfp143	chr7	+	110072118	110072202	110072121	110072202	110071371	110071455	16,14	4,20	11,7	1,0	102	99	6.98819e-05	0.00886938	0.795,0.405	0.914,1.0	-0.357
NM_009391	Ran	chr5	+	129022374	129022545	129022436	129022545	129022007	129022190	13691494	0,130	687604	0,0	161	99	1.17714e-10	6.1974e-08	1.0,0.876	1.0,1.0	-0.062
NM_009751	Bfsp1	chr2	-	143841673	143841778	143841673	143841775	143845900	143845990	106,18	0,0	105233	59,64	102	99	5.77316e-15	6.83879e-12	1.0,1.0	0.633,0.779	0.294
NM_009751	Bfsp1	chr2	-	143841673	143841794	143841673	143841775	143845900	143845990	54,57	0,0	363149	59,64	118	99	3.80355e-11	2.1627e-08	1.0,1.0	0.838,0.661	0.25
NM_009751	Bfsp1	chr2	-	143841673	143841784	143841673	143841775	143845900	143845990	44,54	0,0	309,92	59,64	108	99	1.1688e-10	6.1974e-08	1.0,1.0	0.828,0.569	0.302
NM_009751	Bfsp1	chr2	-	143841673	143841799	143841673	143841775	143845900	143845990	269164	0,0	1225926	59,64	123	99	3.75524e-10	1.72196e-07	1.0,1.0	0.944,0.921	0.068
NM_010106	Eef1a1	chr9	-	78479623	78479773	78479623	78479772	78479851	78480148	128146	0,0	74,55	11,0	100	99	6.68921e-05	0.00870032	1.0,1.0	0.869,1.0	0.066
NM_010890	Nedd4	chr9	+	72669951	72670116	72669960	72670116	72662346	72662613	34,63	0,2	9,8	6,5	108	99	4.71189e-08	1.48843e-05	1.0,0.967	0.579,0.595	0.397
NM_010890	Nedd4	chr9	+	72669944	72670116	72669960	72670116	72662346	72662613	35,67	0,2	9,10	6,5	115	99	7.30807e-08	2.2103e-05	1.0,0.966	0.564,0.633	0.384
NM_011034	Prdx1	chr4	+	116687377	116687523	116687413	116687523	116685598	116685660	52,63	9,4	41,26	0,0	135	99	5.10108e-05	0.00717939	0.809,0.92	1.0,1.0	-0.135
NM_011292	Rpl9	chr5	-	65388561	65388679	65388561	65388665	65389070	65389151	11671001	0,75	902754	0,0	113	99	1.43585e-10	7.28951e-08	1.0,0.921	1.0,1.0	-0.039
NM_011297	Rps24	chr14	+	24495426	24495449	24495429	24495449	24493382	24493493	233262	12491303	298289	521496	102	99	0	0	0.153,0.163	0.357,0.361	-0.201
NM_011624	Top3b	chr16	+	16875068	16875155	16875071	16875155	16870735	16871055	1,3	1,1	0,0	1,2	102	99	3.53421e-05	0.00540201	0.493,0.744	0.0,0.0	0.619
NM_013501	Cryaa	chr17	+	31679468	31679679	31679579	31679679	31677930	31678189	80447112	400,1	84777471	412709	210	99	0	0	0.905,1.0	0.907,0.832	0.083
NM_013501	Cryaa	chr17	+	31679570	31679633	31679579	31679633	31677930	31678189	32343044	400,1	34952988	412709	108	99	1.11022e-16	1.97273e-13	0.881,1.0	0.886,0.794	0.1
NM_013501	Cryaa	chr17	+	31679558	31679679	31679579	31679679	31677930	31678189	2728124267	400,1	2823926107	412709	120	99	5.65434e-09	2.17234e-06	0.983,1.0	0.983,0.968	0.016
NM_013507	Eif4g2	chr7	-	111076695	111076852	111076695	111076832	111076937	111077100	80,83	0,0	95,55	0,23	119	99	2.40565e-05	0.0039306	1.0,1.0	1.0,0.665	0.167
NM_013668	Kdm5c	chrX	+	152242036	152242171	152242039	152242171	152240025	152240196	25,24	0,1	13,25	5,8	102	99	5.16364e-06	0.00109192	1.0,0.959	0.716,0.752	0.246
NM_013691	Thbs3	chr3	+	89223599	89223683	89223634	89223683	89223404	89223523	2,4	0,3	0,0	3,1	134	99	3.66881e-06	0.000796618	1.0,0.496	0.0,0.0	0.748
NM_016738	Rpl13	chr8	+	123102652	123102762	123102656	123102762	123102349	123102445	19771761	50,35	1083912	52,43	103	99	5.31263e-05	0.00725024	0.974,0.98	0.952,0.953	0.025
NM_017368	Celf1	chr2	+	91006619	91006695	91006631	91006695	91004700	91004862	248193	54,43	211219	18,5	111	99	2.32924e-09	9.46003e-07	0.804,0.8	0.913,0.975	-0.142
NM_019413	Robo1	chr16	+	73004409	73004745	73004574	73004745	73001918	73002073	6,17	2,3	20,14	0,0	264	99	6.73258e-05	0.00870032	0.529,0.68	1.0,1.0	-0.395
NM_019665	Arl6	chr16	-	59632310	59632460	59632310	59632459	59638929	59639339	26,41	0,0	0,0	18,17	100	99	0	0	1.0,1.0	0.0,0.0	1
NM_019730	Nme3	chr17	+	24896627	24896758	24896634	24896758	24896499	24896559	36,41	8,4	27,19	0,0	106	99	6.2474e-05	0.008378	0.808,0.905	1.0,1.0	-0.143
NM_021352	Crybb3	chr5	-	113080479	113080625	113080479	113080603	113081555	113081584	26552003	193164	35313157	79,85	121	99	1.11022e-16	1.97273e-13	0.918,0.909	0.973,0.968	-0.057
NM_021352	Crybb3	chr5	-	113080479	113080696	113080479	113080603	113081555	113081584	85056368	193164	106889630	79,85	192	99	9.99201e-16	1.42036e-12	0.958,0.952	0.986,0.983	-0.029
NM_021352	Crybb3	chr5	-	113078382	113078515	113078382	113078499	113079788	113079878	29592122	0,230	24692320	0,0	115	99	2.77556e-15	3.58678e-12	1.0,0.888	1.0,1.0	-0.056
NM_021352	Crybb3	chr5	-	113080479	113080696	113080479	113080664	113081555	113081584	180,77	19421536	252295	15061382	131	99	2.26485e-14	2.14633e-11	0.065,0.037	0.112,0.139	-0.074
NM_021352	Crybb3	chr5	-	113080479	113080696	113080479	113080650	113081555	113081584	1406894	31092751	20861812	24052245	145	99	1.57097e-13	1.24063e-10	0.236,0.182	0.372,0.355	-0.154
NM_021352	Crybb3	chr5	-	113080479	113080664	113080479	113080603	113081555	113081584	102677827	193164	1194210717	79,85	160	99	1.70752e-13	1.2775e-10	0.971,0.967	0.989,0.987	-0.019
NM_021352	Crybb3	chr5	-	113080479	113080650	113080479	113080603	113081555	113081584	102088225	193164	1100710063	79,85	146	99	2.40042e-11	1.42175e-08	0.973,0.971	0.99,0.988	-0.017
NM_021352	Crybb3	chr5	-	113080479	113080696	113080479	113080580	113081555	113081584	116428786	12571046	1440212943	868835	215	99	1.47009e-08	5.15244e-06	0.81,0.795	0.884,0.877	-0.078
NM_021352	Crybb3	chr5	-	113080479	113080625	113080479	113080580	113081555	113081584	57924421	12571046	72456470	868835	144	99	1.46086e-08	5.15244e-06	0.76,0.744	0.852,0.842	-0.095
NM_021352	Crybb3	chr5	-	113080479	113080664	113080479	113080580	113081555	113081584	1340410245	12571046	1565614030	868835	183	99	4.4818e-07	0.000122517	0.852,0.841	0.907,0.901	-0.057
NM_021352	Crybb3	chr5	-	113080479	113080650	113080479	113080625	113081555	113081584	76896343	136121	77657133	289227	124	99	5.35433e-07	0.000143607	0.978,0.977	0.955,0.962	0.019
NM_021352	Crybb3	chr5	-	113080479	113080603	113080479	113080580	113081555	113081584	33352582	12571046	37933398	868835	122	99	2.76809e-06	0.000655807	0.683,0.667	0.78,0.768	-0.099
NM_021352	Crybb3	chr5	-	113080479	113080650	113080479	113080580	113081555	113081584	1334510643	12571046	1472113376	868835	169	99	1.24618e-05	0.00221431	0.861,0.856	0.909,0.904	-0.048
NM_021352	Crybb3	chr5	-	113080479	113080664	113080479	113080625	113081555	113081584	77485945	136121	87007787	289227	138	99	6.51194e-05	0.00861087	0.976,0.972	0.956,0.961	0.016
NM_021884	Tsg101	chr7	-	46908904	46908991	46908904	46908963	46910744	46910810	2,0	2,5	7,6	0,0	127	99	2.13497e-09	8.92605e-07	0.438,0.0	1.0,1.0	-0.781
NM_021884	Tsg101	chr7	-	46892357	46892560	46892357	46892503	46901026	46901118	230302	0,0	286211	10,9	156	99	6.74095e-06	0.00129616	1.0,1.0	0.948,0.937	0.057
NM_023119	Eno1	chr4	+	150247450	150247652	150247465	150247652	150246569	150246767	15451968	0,0	1001816	43,0	114	99	7.92899e-06	0.00148303	1.0,1.0	0.953,1.0	0.024
NM_026305	Elob	chr17	-	23828843	23829004	23828843	23828948	23829082	23829109	349357	24,24	330249	6,3	155	99	3.45557e-06	0.000792273	0.903,0.905	0.972,0.981	-0.072
NM_029410	Bcl2l12	chr7	-	44994362	44994476	44994362	44994449	44996543	44996686	2,1	8,23	4,3	2,1	126	99	4.95519e-05	0.00704381	0.164,0.033	0.611,0.702	-0.558
NM_133905	Papd4	chr13	-	93177094	93177262	93177094	93177258	93184078	93184316	1,3	1,0	0,0	2,1	103	99	7.09742e-07	0.000183436	0.49,1.0	0.0,0.0	0.745
NM_144761	Crygb	chr1	-	65081915	65082134	65081915	65082127	65082246	65082290	315231	0,0	818684	0,77	106	99	7.16342e-08	2.2103e-05	1.0,1.0	1.0,0.892	0.054
NM_145835	Lctl	chr9	+	64137308	64137394	64137312	64137394	64134851	64134915	1,1	0,0	6,5	34,27	103	99	2.04658e-05	0.00342261	1.0,1.0	0.145,0.151	0.852
NM_153533	Tns2	chr15	+	102112407	102112576	102112428	102112576	102111081	102112293	0,0	3,4	4,3	9,3	120	99	3.99415e-05	0.00597651	0.0,0.0	0.268,0.452	-0.36
NM_172257	Sidt2	chr9	-	45947540	45947697	45947540	45947552	45947835	45947888	2,7	1,4	18,15	0,1	244	99	4.80652e-05	0.00690148	0.448,0.415	1.0,0.859	-0.498
NM_175543	Rab11fip4	chr11	+	79683340	79683535	79683409	79683535	79680787	79681011	8,32	0,0	17,7	2,4	168	99	3.36948e-05	0.00520621	1.0,1.0	0.834,0.508	0.329
NM_176893	Mink1	chr11	+	70610039	70610183	70610080	70610183	70609553	70609717	2,3	3,2	4,3	0,0	140	99	3.44495e-06	0.000792273	0.32,0.515	1.0,1.0	-0.583
NM_177693	Lim2	chr7	+	43430567	43430765	43430598	43430765	43430100	43430156	582386	89,0	723558	0,0	130	99	1.41254e-12	9.65772e-10	0.833,1.0	1.0,1.0	-0.084
NM_181400	Wdr47	chr3	+	108623322	108623449	108623325	108623449	108618489	108619292	1,5	3,6	3,6	0,0	102	99	1.13485e-07	3.36081e-05	0.244,0.447	1.0,1.0	-0.654
NM_182650	Hnrnpa2b1	chr6	-	51463410	51463520	51463410	51463466	51464088	51464211	359463	54,34	359312	0,0	153	99	0	0	0.811,0.898	1.0,1.0	-0.145
NM_182650	Hnrnpa2b1	chr6	-	51463410	51463493	51463410	51463466	51464088	51464211	15222004	54,34	11711005	0,0	126	99	1.80834e-10	8.56854e-08	0.957,0.979	1.0,1.0	-0.032
NM_182650	Hnrnpa2b1	chr6	-	51467180	51467426	51467180	51467286	51469670	51469894	251325	0,32	164131	0,0	239	99	6.26336e-06	0.00123658	1.0,0.808	1.0,1.0	-0.096
NR_003633	Meg3	chr12	+	109558639	109568650	109568410	109568650	109558236	109558320	465590	17,11	1418659	3,1	9870	99	1.36346e-09	5.87322e-07	0.215,0.35	0.826,0.869	-0.565
NR_015493	2810403D21Rik	chrX	+	108836228	108836355	108836265	108836355	108834477	108834685	1,1	0,0	0,0	2,2	136	99	3.78552e-09	1.49475e-06	1.0,1.0	0.0,0.0	1
NR_027651	Meg3	chr12	+	109544936	109545041	109544947	109545041	109544026	109544742	2,0	74,28	6,5	16,17	110	99	3.63528e-06	0.000796618	0.024,0.0	0.252,0.209	-0.218
NR_028262	Rmst	chr10	-	92133222	92133395	92133222	92133348	92134963	92135095	11,11	13,13	1,2	24,37	146	99	1.5684e-08	5.3083e-06	0.365,0.365	0.027,0.035	0.334
NR_028262	Rmst	chr10	-	92133222	92133395	92133222	92133348	92134241	92134316	10,10	4,10	1,2	17,14	146	99	3.58768e-06	0.000796618	0.629,0.404	0.038,0.088	0.453
NR_037906	Luc7l	chr17	+	26253973	26255125	26255030	26255125	26252909	26253091	470482	21,32	499426	7,9	1156	99	5.29302e-05	0.00725024	0.657,0.563	0.859,0.802	-0.221
NR_037958	1300002E11Rik	chr16	+	21800714	21800836	21800774	21800836	21795849	21795975	8,11	4,4	9,4	0,0	159	99	1.03289e-05	0.00185874	0.555,0.631	1.0,1.0	-0.407
NR_046027	Gm20757	chr10	-	92258867	92259093	92258867	92258993	92269299	92269470	104,73	31,27	80,84	6,3	199	99	3.34101e-08	1.07937e-05	0.625,0.574	0.869,0.933	-0.302
NR_102310	D630024D03Rik	chr11	-	31823331	31823519	31823331	31823496	31824292	31824547	2,1	0,0	1,1	14,17	122	99	2.86995e-08	9.48753e-06	1.0,1.0	0.055,0.046	0.95
NR_126539	Snrnp70	chr7	-	45380716	45383184	45380716	45380818	45383803	45383885	22062578	189218	29052227	116101	2465	99	1.21178e-07	3.51539e-05	0.319,0.322	0.501,0.47	-0.165

## Sheet: E15vsP6
Transcript ID	Gene Symbol	Chromosome	Strand	Long Exon Start	Long Exon End	Short Exon Start	Short Exon End	Flanking Exon Start	Flanking Exon End	Inclusion counts E15	Skipping counts E15	Inclusion counts P6	Skipping counts P6	Inclusion Length	Skipping Length	p-value	FDR	Inclusion level E15	Inclusion level P6	Inclusion Level difference
NM_001002896	Bfsp2	chr9	-	103432658	103432790	103432658	103432784	103448548	103448597	37532339	68,0	77388111	115224	105	99	2.69319e-05	0.0039129	0.981,1.0	0.984,0.972	0.012
NM_001003910	Ttc41	chr10	+	86736796	86736999	86736800	86736999	86733554	86733794	1,0	1,1	1,1	0,1	103	99	9.47994e-05	0.00991383	0.49,0.0	1.0,0.49	-0.5
NM_001003960	Dnmt3b	chr2	+	153675725	153675813	153675728	153675813	153674857	153675044	0,12	4,5	1,2	0,0	102	99	5.79768e-06	0.00106113	0.0,0.7	1.0,1.0	-0.65
NM_001042707	Ilf3	chr9	+	21399112	21399250	21399127	21399250	21397968	21398136	7,5	2,4	6,1	0,0	114	99	3.7563e-05	0.00485665	0.752,0.521	1.0,1.0	-0.363
NM_001042752	Neo1	chr9	-	58902082	58902164	58902082	58902115	58902913	58903108	0,0	1,5	1,3	1,0	148	99	6.87231e-06	0.00124168	0.0,0.0	0.401,1.0	-0.701
NM_001109910	Srrt	chr5	-	137296217	137296319	137296217	137296307	137296466	137296623	68102	17,28	48,44	1,4	111	99	3.66083e-05	0.00477705	0.781,0.765	0.977,0.908	-0.169
NM_001110845	Cacna2d1	chr5	+	16326311	16326383	16326326	16326383	16320083	16320158	2,4	5,2	0,0	3,2	114	99	3.07549e-05	0.00420804	0.258,0.635	0.0,0.0	0.447
NM_001143776	Fam13c	chr10	+	70553028	70553225	70553031	70553225	70551694	70551790	5,2	0,1	0,0	3,2	102	99	1.31275e-10	1.02781e-07	1.0,0.66	0.0,0.0	0.83
NM_001145836	Ralgds	chr2	+	28542854	28542950	28542890	28542950	28542289	28542483	19,35	8,17	22,31	50,39	135	99	6.6612e-05	0.00755062	0.635,0.602	0.244,0.368	0.313
NM_001164207	Tmem176b	chr6	-	48840360	48840448	48840360	48840398	48840995	48841374	3,1	4,2	1,2	0,0	149	99	9.05569e-07	0.000220038	0.333,0.249	1.0,1.0	-0.709
NM_001177707	Arfgap1	chr2	+	180980397	180980474	180980403	180980474	180979170	180979227	2,3	2,8	3,7	1,0	105	99	2.38856e-05	0.00358106	0.485,0.261	0.739,1.0	-0.496
NM_001177799	Capn3	chr2	+	120502975	120503044	120502979	120503044	120502533	120502593	34592150	24,16	519534	15,16	103	99	1.22182e-05	0.00202578	0.993,0.992	0.971,0.97	0.022
NM_001242616	Taz	chrX	+	74287983	74288219	74288177	74288219	74283931	74284017	3,6	2,2	5,4	0,0	293	99	4.85083e-05	0.00597972	0.336,0.503	1.0,1.0	-0.581
NM_001242616	Taz	chrX	+	74288004	74288219	74288177	74288219	74283931	74284017	4,5	2,2	3,4	0,0	272	99	6.69714e-05	0.00755062	0.421,0.476	1.0,1.0	-0.551
NM_001253759	Enox1	chr14	+	77508136	77508274	77508139	77508274	77506803	77506947	1,2	1,0	0,0	1,1	102	99	2.86748e-05	0.00408195	0.493,1.0	0.0,0.0	0.746
NM_001282032	Hax1	chr3	-	89997386	89997613	89997386	89997565	89997737	89997980	17,13	11,11	5,7	0,1	147	99	7.23451e-05	0.00802802	0.51,0.443	1.0,0.825	-0.436
NM_001283061	Ewsr1	chr11	-	5078472	5078591	5078472	5078579	5078919	5078952	514677	21,24	294325	0,0	111	99	3.73522e-07	9.74824e-05	0.956,0.962	1.0,1.0	-0.041
NM_001285490	Nap1l4	chr7	-	143546128	143546180	143546128	143546146	143548736	143548828	1,0	1,3	3,5	0,1	133	99	1.19682e-06	0.000281113	0.427,0.0	1.0,0.788	-0.68
NM_001289784	Cryab	chr9	+	50753185	50753477	50753271	50753477	50752970	50753095	26181747	0,0	73577620	174,0	185	99	1.83399e-06	0.000405917	1.0,1.0	0.958,1.0	0.021
NM_001293768	Pygo2	chr3	+	89431019	89431176	89431126	89431176	89430213	89430729	24,18	28,29	45,50	12,23	206	99	2.92803e-05	0.00412647	0.292,0.23	0.643,0.511	-0.316
NM_001293768	Pygo2	chr3	+	89431023	89431175	89431126	89431175	89430213	89430729	22,18	28,29	42,48	12,23	202	99	3.11086e-05	0.00421551	0.278,0.233	0.632,0.506	-0.313
NM_001310144	Pax6	chr2	+	105684750	105684901	105684886	105684901	105683827	105683958	41,83	184319	58,61	121,69	235	99	3.43483e-06	0.000672321	0.086,0.099	0.168,0.271	-0.127
NM_001312893	Crybb1	chr5	+	112267216	112267461	112267348	112267461	112263406	112263643	66214439	0,0	82918712	161123	231	99	0	0	1.0,1.0	0.957,0.968	0.038
NM_001312893	Crybb1	chr5	+	112267277	112267518	112267348	112267518	112263406	112263643	64604368	0,0	80668452	161123	170	99	0	0	1.0,1.0	0.967,0.976	0.028
NM_001312893	Crybb1	chr5	+	112267323	112267518	112267348	112267518	112263406	112263643	52283504	0,0	62986323	161123	124	99	0	0	1.0,1.0	0.969,0.976	0.028
NM_001312893	Crybb1	chr5	+	112259271	112259322	112259274	112259322	112257550	112257557	506424	82,0	467532	222185	102	99	2.22045e-16	3.47697e-13	0.857,1.0	0.671,0.736	0.225
NM_001312893	Crybb1	chr5	+	112268756	112268836	112268765	112268836	112267400	112267457	30,10	0,0	19,39	17,3	108	99	1.61955e-05	0.00248091	1.0,1.0	0.506,0.923	0.285
NM_001312893	Crybb1	chr5	+	112257372	112257543	112257378	112257543	112255819	112255847	60904459	430197	64596412	555615	105	99	3.83689e-05	0.00491576	0.93,0.955	0.916,0.908	0.03
NM_001313933	Cryba1	chr11	-	77719387	77719530	77719387	77719512	77723549	77723594	32102576	0,0	34693347	0,232	117	99	0	0	1.0,1.0	1.0,0.924	0.038
NM_001313933	Cryba1	chr11	-	77723549	77723787	77723549	77723614	77725250	77725293	433161	92027624	500556	81477024	272	99	2.82399e-10	1.75475e-07	0.017,0.008	0.022,0.028	-0.013
NM_001313933	Cryba1	chr11	-	77719433	77719530	77719433	77719529	77720889	77721079	152121	0,0	114173	88,0	100	99	3.46122e-05	0.00460179	1.0,1.0	0.562,1.0	0.219
NM_001317218	Myl6	chr10	-	128492601	128492802	128492601	128492725	128493538	128493569	134158	11,5	138164	0,0	176	99	4.27855e-06	0.000814832	0.873,0.947	1.0,1.0	-0.09
NM_001348198	Mmadhc	chr2	-	50292808	50292953	50292808	50292913	50296251	50296309	149,98	6,13	102111	1,1	139	99	3.96191e-05	0.0050302	0.946,0.843	0.986,0.988	-0.093
NM_001352629	Ptprd	chr4	-	76085460	76085561	76085460	76085558	76102954	76103096	2,1	0,0	0,0	2,2	102	99	2.70313e-09	1.22888e-06	1.0,1.0	0.0,0.0	1
NM_007775	Crygc	chr1	-	65073385	65073423	65073385	65073404	65073496	65073532	141,11	44623966	263210	65836655	118	99	2.62569e-08	8.40996e-06	0.026,0.002	0.032,0.026	-0.015
NM_007776	Crygd	chr1	-	65063085	65063314	65063085	65063271	65063393	65063440	29822164	0,0	34233869	81,65	142	99	1.51545e-13	1.77977e-10	1.0,1.0	0.967,0.976	0.028
NM_007776	Crygd	chr1	-	65062291	65062491	65062291	65062431	65063058	65063301	221108	41,14	485482	216214	159	99	2.61447e-08	8.40996e-06	0.77,0.828	0.583,0.584	0.216
NM_007777	Cryge	chr1	-	65050770	65051012	65050770	65050962	65051104	65051163	33642105	0,0	45293983	0,259	149	99	1.11022e-15	1.56464e-12	1.0,1.0	1.0,0.911	0.044
NM_007777	Cryge	chr1	-	65050814	65051010	65050814	65050982	65051104	65051163	359166	0,0	643623	43,37	127	99	1.13581e-11	1.23131e-08	1.0,1.0	0.921,0.929	0.075
NM_007777	Cryge	chr1	-	65050814	65051010	65050814	65050962	65051104	65051163	1132809	0,0	15551320	0,259	147	99	1.70353e-09	8.57421e-07	1.0,1.0	1.0,0.774	0.113
NM_007777	Cryge	chr1	-	65050770	65050982	65050770	65050962	65051104	65051163	773643	0,0	955734	0,259	119	99	8.54865e-08	2.50992e-05	1.0,1.0	1.0,0.702	0.149
NM_007864	Dlg4	chr11	+	70030554	70030654	70030603	70030654	70030398	70030452	2,0	2,7	5,3	0,1	148	99	3.39974e-06	0.000672321	0.401,0.0	1.0,0.667	-0.633
NM_007997	Fdxr	chr11	-	115271876	115271975	115271876	115271945	115272186	115272282	1,6	2,1	0,0	1,1	129	99	1.43316e-05	0.00226939	0.277,0.822	0.0,0.0	0.549
NM_008211	H3f3b	chr11	-	116023693	116023778	116023693	116023773	116023881	116024019	502943	0,0	336374	0,27	104	99	1.12941e-06	0.000269776	1.0,1.0	1.0,0.93	0.035
NM_008305	Hspg2	chr4	+	137540194	137540349	137540212	137540349	137539970	137540106	53,66	0,0	226288	25,17	117	99	4.51684e-06	0.000847075	1.0,1.0	0.884,0.935	0.091
NM_009080	Rpl26	chr11	+	68902247	68902442	68902280	68902442	68901565	68901624	207167	26,20	138119	0,6	132	99	2.68975e-06	0.00055745	0.857,0.862	1.0,0.937	-0.109
NM_009096	Rps6	chr4	-	86856727	86856862	86856727	86856826	86857320	86857367	399381	25,35	248244	0,4	135	99	1.24379e-09	6.49213e-07	0.921,0.889	1.0,0.978	-0.084
NM_009391	Ran	chr5	+	129022374	129022545	129022436	129022545	129022007	129022190	13691494	0,130	698621	0,0	161	99	9.27435e-11	7.68843e-08	1.0,0.876	1.0,1.0	-0.062
NM_009751	Bfsp1	chr2	-	143841673	143841781	143841673	143841778	143845900	143845990	1391780	71,0	51675762	0,0	102	99	1.77462e-10	1.25048e-07	0.95,1.0	1.0,1.0	-0.025
NM_009751	Bfsp1	chr2	-	143841673	143841799	143841673	143841778	143845900	143845990	234146	71,0	12231346	0,0	120	99	2.86378e-10	1.75475e-07	0.731,1.0	1.0,1.0	-0.135
NM_009751	Bfsp1	chr2	-	143848927	143849022	143848927	143848984	143858056	143858117	4,2	0,0	3,14	5,2	137	99	4.79918e-05	0.00597972	1.0,1.0	0.302,0.835	0.431
NM_009751	Bfsp1	chr2	-	143848927	143849029	143848927	143848984	143858056	143858117	7,3	0,0	6,17	5,2	144	99	6.37733e-05	0.00742774	1.0,1.0	0.452,0.854	0.347
NM_009751	Bfsp1	chr2	-	143841673	143841778	143841673	143841775	143845900	143845990	106,18	0,0	156101	0,65	102	99	9.49668e-05	0.00991383	1.0,1.0	1.0,0.601	0.2
NM_009830	Ccne2	chr4	+	11192814	11192911	11192817	11192911	11192680	11192717	17,29	6,8	6,6	0,0	102	99	6.67268e-05	0.00755062	0.733,0.779	1.0,1.0	-0.244
NM_009951	Igf2bp1	chr11	-	95968362	95968482	95968362	95968479	95968798	95968921	17,11	4,11	3,3	0,0	102	99	4.35265e-05	0.00547696	0.805,0.493	1.0,1.0	-0.351
NM_009964	Cryab	chr9	+	50754526	50754691	50754531	50754691	50752970	50753477	311240	0,0	12141100	0,201	104	99	7.55303e-08	2.26478e-05	1.0,1.0	1.0,0.839	0.081
NM_010117	Rhbdf1	chr11	-	32214909	32215115	32214909	32215112	32215933	32216064	2,1	0,1	0,0	1,1	102	99	2.86748e-05	0.00408195	1.0,0.493	0.0,0.0	0.746
NM_010626	Kif7	chr7	-	79706735	79706888	79706735	79706885	79706988	79707104	4,3	3,3	6,4	0,0	102	99	1.57056e-05	0.00243229	0.564,0.493	1.0,1.0	-0.472
NM_011148	Ppef2	chr5	-	92244828	92244961	92244828	92244865	92245382	92245549	2,4	0,0	2,2	3,2	195	99	8.57219e-07	0.000211944	1.0,1.0	0.253,0.337	0.705
NM_011292	Rpl9	chr5	-	65388561	65388679	65388561	65388665	65389070	65389151	11671001	0,75	884876	0,0	113	99	8.12351e-11	7.15529e-08	1.0,0.921	1.0,1.0	-0.039
NM_011297	Rps24	chr14	+	24495426	24495449	24495429	24495449	24493382	24493493	233262	12491303	449411	537531	102	99	0	0	0.153,0.163	0.448,0.429	-0.28
NM_011297	Rps24	chr14	+	24495273	24495449	24495426	24495449	24493382	24493493	51,57	232261	38,16	449410	252	99	1.96874e-10	1.32121e-07	0.079,0.079	0.032,0.015	0.056
NM_013501	Cryaa	chr17	+	31679514	31679676	31679579	31679676	31677930	31678189	73326620	400,1	82499023	493291	164	99	1.77555e-09	8.62854e-07	0.917,1.0	0.91,0.949	0.029
NM_013501	Cryaa	chr17	+	31679557	31679681	31679579	31679681	31677930	31678189	68856367	400,1	77338318	493291	121	99	1.9693e-09	9.25112e-07	0.934,1.0	0.928,0.959	0.024
NM_013501	Cryaa	chr17	+	31679468	31679679	31679579	31679679	31677930	31678189	80447112	400,1	915510284	493291	210	99	5.28371e-09	2.12752e-06	0.905,1.0	0.897,0.943	0.033
NM_013501	Cryaa	chr17	+	31679468	31679679	31679558	31679679	31677930	31678189	1162747	2039917902	14311972	2153022047	189	99	1.38333e-05	0.00221537	0.029,0.021	0.034,0.045	-0.014
NM_013501	Cryaa	chr17	+	31679514	31679676	31679558	31679676	31677930	31678189	450255	2039917902	525711	2153022047	143	99	6.57454e-05	0.00755062	0.015,0.01	0.017,0.022	-0.007
NM_013795	Atp5l	chr9	-	44913247	44913466	44913247	44913462	44914650	44914811	437383	0,0	572602	62,46	103	99	0	0	1.0,1.0	0.899,0.926	0.087
NM_013922	Zfp354c	chr11	-	50817118	50817359	50817118	50817211	50817808	50817935	2,5	6,12	4,3	1,0	247	99	7.34543e-05	0.00808743	0.118,0.143	0.616,1.0	-0.677
NM_015760	Nox4	chr7	+	87295783	87295894	87295787	87295894	87247487	87247583	1,0	2,2	1,1	0,0	103	99	1.67128e-07	4.71066e-05	0.325,0.0	1.0,1.0	-0.838
NM_015781	Nap1l1	chr10	+	111492841	111492981	111492843	111492981	111492086	111492158	1199795	41,11	800822	0,0	101	99	2.50294e-06	0.000526477	0.966,0.986	1.0,1.0	-0.024
NM_016957	Hmgn2	chr4	-	133966428	133966658	133966428	133966479	133966765	133966795	45,78	263352	54,49	101,85	278	99	6.05161e-08	1.85403e-05	0.057,0.073	0.16,0.17	-0.1
NM_017368	Celf1	chr2	+	91006619	91006695	91006631	91006695	91004700	91004862	248193	54,43	196257	15,12	111	99	1.36966e-08	4.82566e-06	0.804,0.8	0.921,0.95	-0.133
NM_019725	Tle2	chr10	+	81576528	81576642	81576597	81576642	81576235	81576299	2,7	2,2	0,0	2,8	168	99	8.05635e-07	0.000202747	0.371,0.673	0.0,0.0	0.522
NM_019867	Ngef	chr1	-	87484598	87484760	87484598	87484673	87486155	87486285	1,0	30,22	17,11	62,80	186	99	4.88678e-05	0.00597972	0.017,0.0	0.127,0.068	-0.089
NM_019883	Uba52	chr8	-	70509520	70509634	70509520	70509631	70510337	70510417	359311	222174	191219	46,77	102	99	1.18707e-05	0.0020156	0.611,0.634	0.801,0.734	-0.145
NM_021352	Crybb3	chr5	-	113080542	113080772	113080542	113080664	113081555	113081584	524265	19421536	838699	18071911	207	99	1.64345e-08	5.64904e-06	0.114,0.076	0.182,0.149	-0.07
NM_021352	Crybb3	chr5	-	113080479	113080696	113080479	113080664	113081555	113081584	180,77	19421536	235211	18071911	131	99	6.33544e-05	0.00742774	0.065,0.037	0.089,0.077	-0.032
NM_021541	Cryba2	chr1	-	74892436	74892658	74892436	74892597	74892740	74892879	451213	0,0	8111141	0,56	160	99	1.49855e-06	0.000346213	1.0,1.0	1.0,0.927	0.036
NM_021541	Cryba2	chr1	-	74892546	74892690	74892546	74892597	74892740	74892879	571280	0,0	10391479	0,56	192	99	1.94436e-06	0.000421567	1.0,1.0	1.0,0.932	0.034
NM_021884	Tsg101	chr7	-	46908904	46908991	46908904	46908963	46910744	46910810	2,0	2,5	3,7	1,0	127	99	3.80992e-06	0.000735523	0.438,0.0	0.7,1.0	-0.631
NM_023879	Rpgrip1	chr14	+	52138738	52138902	52138741	52138902	52136657	52136818	3,3	0,0	7,10	5,7	102	99	1.31291e-05	0.00212677	1.0,1.0	0.576,0.581	0.421
NM_024205	Jkamp	chr12	+	72089314	72089406	72089332	72089406	72085838	72086183	29,23	15,13	24,21	1,2	117	99	1.07826e-05	0.00187604	0.621,0.6	0.953,0.899	-0.315
NM_026122	Hmgn3	chr9	-	83110787	83110918	83110787	83110874	83110992	83111106	21,19	396258	31,34	17781849	143	99	6.75365e-07	0.000173053	0.035,0.049	0.012,0.013	0.03
NM_026250	Gin1	chr1	+	97782926	97783232	97783193	97783232	97777325	97777519	32,14	5,1	17,15	0,0	366	99	3.62266e-05	0.00477142	0.634,0.791	1.0,1.0	-0.287
NM_027010	Crygf	chr1	+	65926620	65926707	65926662	65926707	65926521	65926566	16711163	0,39	22442444	63,81	141	99	5.03274e-05	0.00602691	1.0,0.954	0.962,0.955	0.019
NM_027696	Mier1	chr4	+	103118238	103118315	103118241	103118315	103115414	103115660	3,2	1,0	0,0	1,2	102	99	3.79811e-09	1.62202e-06	0.744,1.0	0.0,0.0	0.872
NM_028109	Tpx2	chr2	+	152867183	152867357	152867186	152867357	152854920	152855002	32,47	12,22	7,5	0,0	102	99	9.98787e-06	0.00175949	0.721,0.675	1.0,1.0	-0.302
NM_028266	Col16a1	chr4	+	130077162	130077252	130077219	130077252	130076998	130077052	1,1	0,0	0,0	3,1	156	99	3.08308e-09	1.35781e-06	1.0,1.0	0.0,0.0	1
NM_029634	Ip6k2	chr9	+	108796540	108796783	108796654	108796783	108795993	108796396	53,56	9,10	35,43	0,0	213	99	1.62322e-07	4.66858e-05	0.732,0.722	1.0,1.0	-0.273
NM_029825	Scfd1	chr12	+	51444794	51445017	51444817	51445017	51442530	51442583	1,0	6,1	1,2	1,0	122	99	5.0463e-05	0.00602691	0.119,0.0	0.448,1.0	-0.664
NM_145835	Lctl	chr9	+	64137282	64137394	64137312	64137394	64134851	64134915	2,6	0,0	5,4	38,45	129	99	4.47045e-11	4.20013e-08	1.0,1.0	0.092,0.064	0.922
NM_145835	Lctl	chr9	+	64137282	64137394	64137308	64137394	64134851	64134915	1,5	0,0	5,4	15,3	125	99	3.47795e-07	9.24807e-05	1.0,1.0	0.209,0.514	0.639
NM_145835	Lctl	chr9	+	64137308	64137394	64137312	64137394	64134851	64134915	1,1	0,0	15,3	38,45	103	99	2.51784e-05	0.00369624	1.0,1.0	0.275,0.06	0.833
NM_145919	Abhd14a	chr9	-	106445770	106445834	106445770	106445829	106447530	106447678	10,24	0,0	2,4	1,4	104	99	3.03806e-05	0.00419759	1.0,1.0	0.656,0.488	0.428
NM_153076	Crygn	chr5	-	24754133	24754287	24754133	24754272	24756036	24756213	520312	0,0	437382	0,55	114	99	5.14257e-10	3.01976e-07	1.0,1.0	1.0,0.858	0.071
NM_153076	Crygn	chr5	-	24754133	24754281	24754133	24754272	24756036	24756213	491295	0,0	407344	0,55	108	99	5.8174e-10	3.27939e-07	1.0,1.0	1.0,0.851	0.075
NM_153076	Crygn	chr5	-	24754133	24754304	24754133	24754272	24756036	24756213	527308	0,0	429377	0,55	131	99	1.0775e-09	5.84044e-07	1.0,1.0	1.0,0.838	0.081
NM_153076	Crygn	chr5	-	24754133	24754361	24754133	24754272	24756036	24756213	578336	0,0	475431	0,55	188	99	6.94368e-09	2.71826e-06	1.0,1.0	1.0,0.805	0.097
NM_153076	Crygn	chr5	-	24754133	24754366	24754133	24754272	24756036	24756213	585338	0,0	480437	0,55	193	99	7.75686e-09	2.95453e-06	1.0,1.0	1.0,0.803	0.099
NM_153076	Crygn	chr5	-	24754133	24754371	24754133	24754272	24756036	24756213	587339	0,0	481438	0,55	198	99	9.32657e-09	3.45893e-06	1.0,1.0	1.0,0.799	0.101
NM_153076	Crygn	chr5	-	24754133	24754276	24754133	24754272	24756036	24756213	293187	0,0	270207	0,55	103	99	3.19233e-08	9.99767e-06	1.0,1.0	1.0,0.783	0.109
NM_153552	Thoc1	chr18	+	9986420	9986603	9986552	9986603	9986288	9986355	8,18	21,24	24,18	7,1	231	99	1.21734e-05	0.00202578	0.14,0.243	0.595,0.885	-0.548
NM_172257	Sidt2	chr9	-	45947540	45947697	45947540	45947552	45947835	45947888	2,7	1,4	8,8	0,0	244	99	8.00822e-06	0.00142861	0.448,0.415	1.0,1.0	-0.569
NM_175136	Rnf122	chr8	+	31128251	31128334	31128254	31128334	31125165	31125207	3,12	2,4	5,2	0,0	102	99	8.42995e-05	0.00906895	0.593,0.744	1.0,1.0	-0.332
NM_175454	Hid1	chr11	-	115359694	115359811	115359694	115359808	115360321	115360492	1,5	2,5	0,0	5,3	102	99	1.2411e-05	0.00203381	0.327,0.493	0.0,0.0	0.41
NM_177693	Lim2	chr7	+	43430567	43430765	43430598	43430765	43430100	43430156	582386	89,0	9301016	0,0	130	99	4.01901e-14	5.14908e-11	0.833,1.0	1.0,1.0	-0.084
NM_178595	Ptrh1	chr2	+	32776893	32777028	32776982	32777028	32776706	32776806	1,0	4,3	6,4	1,2	188	99	1.73094e-05	0.00262303	0.116,0.0	0.76,0.513	-0.579
NM_182650	Hnrnpa2b1	chr6	-	51463410	51463520	51463410	51463466	51464088	51464211	359463	54,34	369336	0,0	153	99	0	0	0.811,0.898	1.0,1.0	-0.145
NM_182650	Hnrnpa2b1	chr6	-	51463410	51463498	51463410	51463466	51464088	51464211	358463	54,34	370336	0,0	131	99	0	0	0.834,0.911	1.0,1.0	-0.127
NM_182650	Hnrnpa2b1	chr6	-	51463410	51463493	51463410	51463466	51464088	51464211	15222004	54,34	11021105	0,0	126	99	1.57158e-10	1.1657e-07	0.957,0.979	1.0,1.0	-0.032
NM_182650	Hnrnpa2b1	chr6	-	51467184	51467426	51467184	51467286	51469670	51469894	251325	0,32	169211	0,0	239	99	1.84203e-06	0.000405917	1.0,0.808	1.0,1.0	-0.096
NM_182650	Hnrnpa2b1	chr6	-	51466604	51466705	51466604	51466702	51466905	51467052	15131992	43,0	10881016	33,38	102	99	3.18744e-06	0.000651023	0.972,1.0	0.97,0.963	0.02
NM_197980	Cox19	chr5	-	139339464	139339583	139339464	139339576	139342562	139342674	2,2	0,0	1,0	2,1	106	99	1.55626e-05	0.00243229	1.0,1.0	0.318,0.0	0.841
NM_199467	Mms22l	chr4	+	24580050	24580202	24580053	24580202	24578752	24578903	3,3	5,9	0,0	2,2	102	99	8.97441e-05	0.00951674	0.368,0.244	0.0,0.0	0.306
NR_002875	Gm1821	chr11	+	62552594	62552676	62552655	62552676	62552299	62552421	471532	0,0	434477	0,36	160	99	1.138e-08	4.11228e-06	1.0,1.0	1.0,0.891	0.054
NR_003633	Meg3	chr12	+	109558639	109568650	109568410	109568650	109558236	109558320	465590	17,11	913646	2,3	9870	99	1.99364e-06	0.000425703	0.215,0.35	0.821,0.684	-0.47
NR_037906	Luc7l	chr17	+	26253973	26255125	26255030	26255125	26252909	26253091	470482	21,32	496439	2,5	1156	99	4.40845e-09	1.8273e-06	0.657,0.563	0.955,0.883	-0.309
NR_126539	Snrnp70	chr7	-	45380716	45383184	45380716	45380818	45383803	45383885	22062578	189218	24732894	117,99	2465	99	1.80395e-07	4.98492e-05	0.319,0.322	0.459,0.54	-0.179

## Sheet: E15vsP9
Transcript ID	Gene Symbol	Chromosome	Strand	Long Exon Start	Long Exon End	Short Exon Start	Short Exon End	Flanking Exon Start	Flanking Exon End	Inclusion counts E15	Skipping counts E15	Inclusion counts P9	Skipping counts P9	Inclusion Length	Skipping Length	p-value	FDR	Inclusion level E15	Inclusion level P9	Inclusion Level difference
NM_001024622	Pcnp	chr16	-	56024223	56024438	56024223	56024386	56029602	56029717	201182	24,34	81,56	46,21	151	99	2.54638e-06	0.000667104	0.846,0.778	0.536,0.636	0.226
NM_001025426	Depdc5	chr5	+	32864009	32864312	32864157	32864312	32863720	32863821	0,1	2,3	3,1	0,0	247	99	4.52554e-11	4.40367e-08	0.0,0.118	1.0,1.0	-0.941
NM_001033379	Dcp1b	chr6	+	119217733	119217979	119217802	119217979	119214769	119215606	6,9	8,5	0,0	9,4	168	99	9.5389e-07	0.000276486	0.307,0.515	0.0,0.0	0.411
NM_001045513	Raph1	chr1	-	60483184	60490321	60483184	60483340	60493537	60493680	393604	1,7	367295	0,0	7080	99	1.18332e-05	0.00257785	0.846,0.547	1.0,1.0	-0.303
NM_001103165	Pcbp2	chr15	+	102489751	102489807	102489754	102489807	102488204	102488277	24,36	5,16	14,8	0,0	102	99	6.28779e-06	0.00142764	0.823,0.686	1.0,1.0	-0.246
NM_001109910	Srrt	chr5	-	137298725	137298907	137298725	137298880	137299557	137299672	2,0	3,3	3,1	0,0	126	99	5.33648e-09	2.4233e-06	0.344,0.0	1.0,1.0	-0.828
NM_001110796	Pclo	chr5	+	14718817	14718993	14718856	14718993	14712416	14714598	3,2	3,2	2,4	0,0	138	99	1.68831e-05	0.00311552	0.418,0.418	1.0,1.0	-0.582
NM_001113554	Nudcd1	chr15	-	44400019	44400227	44400019	44400224	44401281	44401464	9,13	20,20	0,0	3,6	102	99	1.36639e-05	0.00277825	0.304,0.387	0.0,0.0	0.346
NM_001142943	Zfp949	chr9	+	88552661	88552861	88552715	88552861	88548019	88548508	0,1	5,8	4,4	1,1	153	99	5.32688e-07	0.000168763	0.0,0.075	0.721,0.721	-0.683
NM_001146073	Hexdc	chr11	+	121221292	121221337	121221307	121221337	121220863	121221161	2,3	4,1	3,4	0,0	114	99	3.05846e-05	0.00490181	0.303,0.723	1.0,1.0	-0.487
NM_001162858	Nrip2	chr6	+	128404930	128405084	128404934	128405084	128399765	128400301	1,1	0,0	0,0	2,3	103	99	2.6343e-09	1.38027e-06	1.0,1.0	0.0,0.0	1
NM_001163642	Setdb1	chr3	-	95339906	95340065	95339906	95340062	95340161	95340312	37,42	7,12	11,11	0,0	102	99	2.7997e-05	0.00459521	0.837,0.773	1.0,1.0	-0.195
NM_001164208	Tmem176b	chr6	-	48838171	48838365	48838171	48838362	48841347	48841374	2,3	0,1	0,0	1,1	102	99	3.81955e-09	1.84562e-06	1.0,0.744	0.0,0.0	0.872
NM_001177799	Capn3	chr2	+	120502975	120503044	120502979	120503044	120502533	120502593	34592150	24,16	377301	12,11	103	99	2.91099e-05	0.00472099	0.993,0.992	0.968,0.963	0.027
NM_001204279	Hdac7	chr15	-	97807593	97807788	97807593	97807767	97807964	97808161	13,25	0,1	17,18	9,6	120	99	3.17128e-06	0.000796989	1.0,0.954	0.609,0.712	0.317
NM_001242616	Taz	chrX	+	74288004	74288219	74288177	74288219	74283931	74284017	4,5	2,2	8,9	0,0	272	99	4.61744e-05	0.00698926	0.421,0.476	1.0,1.0	-0.551
NM_001271724	Surf1	chr2	-	26915595	26915784	26915595	26915729	26916256	26916530	8,5	5,2	10,6	0,0	154	99	3.21768e-06	0.000796989	0.507,0.616	1.0,1.0	-0.439
NM_001271724	Surf1	chr2	-	26915595	26915769	26915595	26915729	26916256	26916530	9,3	5,2	12,6	0,0	139	99	4.77433e-06	0.00112139	0.562,0.517	1.0,1.0	-0.46
NM_001285997	Prc1	chr7	+	80311009	80311180	80311069	80311180	80310740	80310887	2,2	59127	4,11	9,8	159	99	1.44857e-09	8.57994e-07	0.021,0.01	0.217,0.461	-0.324
NM_001293768	Pygo2	chr3	+	89431023	89431175	89431126	89431175	89430213	89430729	22,18	28,29	57,41	14,12	202	99	2.25694e-08	9.04303e-06	0.278,0.233	0.666,0.626	-0.391
NM_001293768	Pygo2	chr3	+	89431019	89431176	89431126	89431176	89430213	89430729	24,18	28,29	55,43	14,12	206	99	4.84889e-08	1.84467e-05	0.292,0.23	0.654,0.633	-0.382
NM_001310144	Pax6	chr2	+	105684750	105684901	105684886	105684901	105683827	105683958	41,83	184319	60,64	120,91	235	99	1.51469e-06	0.000429887	0.086,0.099	0.174,0.229	-0.109
NM_001312893	Crybb1	chr5	+	112267332	112267461	112267348	112267461	112263545	112263643	30152051	0,0	37493307	35192	115	99	0	0	1.0,1.0	0.989,0.937	0.037
NM_001312893	Crybb1	chr5	+	112267216	112267461	112267348	112267461	112263545	112263643	66214439	0,0	84657133	35192	231	99	0	0	1.0,1.0	0.99,0.941	0.034
NM_001312893	Crybb1	chr5	+	112267277	112267453	112267348	112267453	112263545	112263643	64604368	0,0	82826997	35192	170	99	3.87745e-12	5.28226e-09	1.0,1.0	0.993,0.955	0.026
NM_001312893	Crybb1	chr5	+	112267216	112267461	112267332	112267461	112263545	112263643	36062388	0,0	47163949	0,123	215	99	4.46931e-12	5.53504e-09	1.0,1.0	1.0,0.937	0.031
NM_001312893	Crybb1	chr5	+	112267323	112267456	112267348	112267456	112263545	112263643	52283504	0,0	64115467	35192	124	99	1.40374e-10	1.19519e-07	1.0,1.0	0.993,0.958	0.024
NM_001312893	Crybb1	chr5	+	112267323	112267461	112267332	112267461	112263545	112263643	22131453	0,0	26622283	0,123	108	99	2.94068e-10	2.2256e-07	1.0,1.0	1.0,0.944	0.028
NM_001312893	Crybb1	chr5	+	112267277	112267461	112267332	112267461	112263545	112263643	34452317	0,0	45333813	0,123	154	99	1.04661e-07	3.85349e-05	1.0,1.0	1.0,0.952	0.024
NM_001313933	Cryba1	chr11	-	77719387	77719530	77719387	77719512	77723549	77723594	32102576	0,0	37152941	0,181	117	99	1.42109e-14	2.76564e-11	1.0,1.0	1.0,0.932	0.034
NM_001313933	Cryba1	chr11	-	77723549	77723787	77723549	77723614	77725250	77725293	433161	92027624	527430	91957676	272	99	1.28646e-05	0.00269623	0.017,0.008	0.02,0.02	-0.007
NM_001313933	Cryba1	chr11	-	77719433	77719530	77719433	77719529	77720889	77721079	152121	0,0	94142	62,0	100	99	1.47342e-05	0.00282711	1.0,1.0	0.6,1.0	0.2
NM_009096	Rps6	chr4	-	86856727	86856862	86856727	86856826	86857320	86857367	399381	25,35	231210	9,0	135	99	1.50995e-05	0.00285696	0.921,0.889	0.95,1.0	-0.07
NM_009391	Ran	chr5	+	129022374	129022545	129022436	129022545	129022007	129022190	13691494	0,130	603477	0,0	161	99	8.16477e-10	5.56143e-07	1.0,0.876	1.0,1.0	-0.062
NM_009538	Plagl1	chr10	+	13116695	13116781	13116709	13116781	13112518	13112550	10,42	18,48	1,2	0,0	113	99	2.53899e-05	0.00427021	0.327,0.434	1.0,1.0	-0.619
NM_009613	Adam11	chr11	+	102771736	102771981	102771914	102771981	102771434	102771510	2,1	2,6	2,1	0,0	277	99	9.49529e-12	9.95034e-09	0.263,0.056	1.0,1.0	-0.841
NM_009751	Bfsp1	chr2	-	143841673	143841778	143841673	143841775	143845900	143845990	106,18	0,0	116264	35,35	102	99	3.65035e-10	2.6173e-07	1.0,1.0	0.763,0.88	0.178
NM_009751	Bfsp1	chr2	-	143841673	143841784	143841673	143841775	143845900	143845990	44,54	0,0	420182	35,35	108	99	3.66897e-07	0.00012816	1.0,1.0	0.917,0.827	0.128
NM_009751	Bfsp1	chr2	-	143831836	143832057	143831836	143831997	143841673	143841778	26401253	0,0	109548041	0,236	159	99	4.11195e-07	0.000134303	1.0,1.0	1.0,0.955	0.022
NM_009751	Bfsp1	chr2	-	143841673	143841799	143841673	143841775	143845900	143845990	269164	0,0	15861014	35,35	123	99	4.67555e-05	0.00699946	1.0,1.0	0.973,0.959	0.034
NM_010626	Kif7	chr7	-	79706735	79706888	79706735	79706885	79706988	79707104	4,3	3,3	1,2	0,0	102	99	2.40157e-05	0.00408957	0.564,0.493	1.0,1.0	-0.472
NM_011034	Prdx1	chr4	+	116687377	116687523	116687413	116687523	116685598	116685660	52,63	9,4	60,47	0,0	135	99	1.18009e-05	0.00257785	0.809,0.92	1.0,1.0	-0.135
NM_011148	Ppef2	chr5	-	92244828	92244961	92244828	92244865	92245382	92245549	2,4	0,0	4,11	4,5	195	99	4.1406e-07	0.000134303	1.0,1.0	0.337,0.528	0.568
NM_011292	Rpl9	chr5	-	65388561	65388679	65388561	65388665	65389070	65389151	11671001	0,75	971658	0,0	113	99	1.74232e-10	1.39621e-07	1.0,0.921	1.0,1.0	-0.039
NM_011297	Rps24	chr14	+	24495426	24495449	24495429	24495449	24493382	24493493	233262	12491303	504335	484348	102	99	0	0	0.153,0.163	0.503,0.483	-0.335
NM_011366	Sorbs3	chr14	-	70191015	70191238	70191015	70191062	70191432	70191575	3,3	0,0	0,0	1,1	275	99	3.92886e-09	1.84562e-06	1.0,1.0	0.0,0.0	1
NM_011563	Prdx2	chr8	+	84970151	84970344	84970239	84970344	84969621	84969762	385397	11181161	170117	778600	187	99	5.74656e-05	0.00815472	0.154,0.153	0.104,0.094	0.054
NM_011624	Top3b	chr16	+	16887831	16888005	16887857	16888005	16887576	16887723	32,37	0,1	18,15	5,4	125	99	2.12295e-05	0.00380539	1.0,0.967	0.74,0.748	0.24
NM_013501	Cryaa	chr17	+	31679468	31679679	31679579	31679679	31677930	31678189	80447112	400,1	89398271	636559	210	99	0	0	0.905,1.0	0.869,0.875	0.081
NM_013501	Cryaa	chr17	+	31679558	31679679	31679579	31679679	31677930	31678189	2728124267	400,1	2929426440	636559	120	99	1.2668e-10	1.15051e-07	0.983,1.0	0.974,0.975	0.017
NM_015781	Nap1l1	chr10	+	111492841	111492981	111492843	111492981	111492086	111492158	1199795	41,11	694549	4,0	101	99	2.21834e-05	0.00392473	0.966,0.986	0.994,1.0	-0.021
NM_016918	Nudt5	chr2	+	5848107	5848190	5848120	5848190	5845033	5845385	6,2	3,6	0,0	4,3	112	99	1.3186e-05	0.00272171	0.639,0.228	0.0,0.0	0.433
NM_016957	Hmgn2	chr4	-	133966428	133966658	133966428	133966479	133966765	133966795	45,78	263352	53,65	107112	278	99	4.87472e-08	1.84467e-05	0.057,0.073	0.15,0.171	-0.096
NM_017368	Celf1	chr2	+	91006619	91006695	91006631	91006695	91004700	91004862	248193	54,43	217167	15,17	111	99	1.43844e-05	0.0027994	0.804,0.8	0.928,0.898	-0.111
NM_019725	Tle2	chr10	+	81576528	81576642	81576597	81576642	81576235	81576299	2,7	2,2	0,0	4,5	168	99	9.18528e-07	0.000273386	0.371,0.673	0.0,0.0	0.522
NM_021352	Crybb3	chr5	-	113078428	113078515	113078428	113078499	113079788	113079879	29592122	0,230	31582705	0,0	115	99	1.77636e-15	4.03322e-12	1.0,0.888	1.0,1.0	-0.056
NM_021352	Crybb3	chr5	-	113080524	113080772	113080524	113080664	113081555	113081584	524265	19421536	829584	19421811	207	99	2.39161e-06	0.00063884	0.114,0.076	0.17,0.134	-0.057
NM_021352	Crybb3	chr5	-	113080479	113080650	113080479	113080625	113081555	113081584	76896343	136121	83747831	264236	124	99	3.94636e-05	0.00617946	0.978,0.977	0.962,0.964	0.015
NM_021884	Tsg101	chr7	-	46908904	46908991	46908904	46908963	46910744	46910810	2,0	2,5	5,5	0,0	127	99	2.43984e-09	1.32952e-06	0.438,0.0	1.0,1.0	-0.781
NM_023121	Gngt2	chr11	+	95844975	95845140	95845050	95845140	95843811	95843895	1,0	3,14	7,20	11,24	174	99	1.28436e-05	0.00269623	0.159,0.0	0.266,0.322	-0.215
NM_023893	Sapcd1	chr17	-	35026726	35026814	35026726	35026786	35027796	35028016	15,11	26,31	27,22	9,9	127	99	5.95199e-07	0.000184282	0.31,0.217	0.7,0.656	-0.414
NM_025372	Tipin	chr9	+	64288107	64288243	64288113	64288243	64281584	64281652	14,24	6,10	4,4	0,0	105	99	4.34287e-05	0.00671653	0.688,0.694	1.0,1.0	-0.309
NM_025417	Commd4	chr9	-	57156171	57156239	57156171	57156234	57156515	57156555	1,1	0,0	0,0	1,1	104	99	2.22491e-08	9.04303e-06	1.0,1.0	0.0,0.0	1
NM_026250	Gin1	chr1	+	97782926	97783232	97783193	97783232	97777325	97777519	32,14	5,1	14,7	0,0	366	99	4.95611e-05	0.00733881	0.634,0.791	1.0,1.0	-0.287
NM_026250	Gin1	chr1	+	97783137	97783232	97783193	97783232	97777325	97777519	7,8	5,1	3,3	0,0	155	99	5.96734e-05	0.00832975	0.472,0.836	1.0,1.0	-0.346
NM_026305	Elob	chr17	-	23828843	23829004	23828843	23828948	23829082	23829109	349357	24,24	319229	7,4	155	99	6.12136e-05	0.00842336	0.903,0.905	0.967,0.973	-0.066
NM_027275	Ptcd3	chr6	-	71889589	71889688	71889589	71889686	71893381	71893526	1,1	0,0	0,0	1,1	101	99	2.2271e-08	9.04303e-06	1.0,1.0	0.0,0.0	1
NM_028131	Cenpn	chr8	+	116937037	116937274	116937161	116937274	116936193	116936251	2,8	7,10	1,1	0,0	223	99	6.20899e-06	0.00142764	0.113,0.262	1.0,1.0	-0.813
NM_028266	Col16a1	chr4	+	130077162	130077252	130077219	130077252	130076998	130077052	1,1	0,0	0,0	2,5	156	99	3.25383e-09	1.64174e-06	1.0,1.0	0.0,0.0	1
NM_028518	Col20a1	chr2	+	181016187	181016332	181016254	181016332	181015689	181015857	0,0	1,1	2,1	0,0	166	99	1.21859e-08	5.3551e-06	0.0,0.0	1.0,1.0	-1
NM_030262	Pofut2	chr10	+	77267185	77267307	77267188	77267307	77266912	77267093	1,4	2,3	0,0	5,3	102	99	3.10209e-05	0.00491393	0.327,0.564	0.0,0.0	0.446
NM_030262	Pofut2	chr10	+	77267164	77267307	77267188	77267307	77266912	77267093	3,2	2,3	0,0	5,3	123	99	5.69588e-05	0.00815472	0.547,0.349	0.0,0.0	0.448
NM_145835	Lctl	chr9	+	64137308	64137394	64137312	64137394	64134851	64134915	1,1	0,0	6,8	77,38	103	99	2.25237e-05	0.00393385	1.0,1.0	0.07,0.168	0.881
NM_145942	Hmgcs1	chr13	+	119694889	119695047	119694988	119695047	119690350	119690513	12,15	76,93	1,0	44,38	198	99	2.34201e-05	0.00403863	0.073,0.075	0.011,0.0	0.068
NM_146144	Usp1	chr4	+	98926435	98926674	98926454	98926674	98923809	98924243	11,16	2,7	3,8	0,0	118	99	4.38796e-05	0.00671653	0.822,0.657	1.0,1.0	-0.26
NM_172794	Zfp454	chr11	-	50883183	50883276	50883183	50883273	50883684	50883811	1,4	1,4	3,2	0,0	102	99	5.99219e-05	0.00832975	0.493,0.493	1.0,1.0	-0.507
NM_173363	Eif5	chr12	+	111542678	111542841	111542685	111542841	111542151	111542310	22,20	0,0	17,6	10,10	106	99	1.07853e-09	6.99657e-07	1.0,1.0	0.614,0.359	0.514
NM_175114	Trak1	chr9	+	121442567	121442792	121442691	121442792	121440669	121440786	2,0	35,20	12,11	22,23	223	99	3.4166e-07	0.000122485	0.025,0.0	0.195,0.175	-0.172
NM_175454	Hid1	chr11	-	115359694	115359811	115359694	115359808	115360321	115360492	1,5	2,5	0,0	4,3	102	99	1.42427e-05	0.0027994	0.327,0.493	0.0,0.0	0.41
NM_176893	Mink1	chr11	+	70610039	70610181	70610080	70610181	70609553	70609717	2,3	3,2	2,5	0,0	140	99	3.44496e-06	0.000838047	0.32,0.515	1.0,1.0	-0.583
NM_177693	Lim2	chr7	+	43430567	43430765	43430598	43430765	43430100	43430156	582386	89,0	1043823	0,0	130	99	5.60663e-14	9.54738e-11	0.833,1.0	1.0,1.0	-0.084
NM_182650	Hnrnpa2b1	chr6	-	51463410	51463520	51463410	51463466	51464088	51464242	359463	54,34	318233	0,0	153	99	0	0	0.811,0.898	1.0,1.0	-0.145
NM_182650	Hnrnpa2b1	chr6	-	51463410	51463493	51463410	51463466	51464088	51464242	15222004	54,34	972759	0,0	126	99	1.63121e-09	9.25913e-07	0.957,0.979	1.0,1.0	-0.032
NM_182650	Hnrnpa2b1	chr6	-	51467180	51467426	51467180	51467286	51469670	51469894	251325	0,32	131,90	0,0	239	99	2.11274e-05	0.00380539	1.0,0.808	1.0,1.0	-0.096
NR_002875	Gm1821	chr11	+	62552151	62552220	62552163	62552220	62551503	62551595	240175	0,0	197182	24,0	111	99	9.23127e-07	0.000273386	1.0,1.0	0.88,1.0	0.06
NR_002875	Gm1821	chr11	+	62552132	62552368	62552163	62552368	62551503	62551595	332368	0,0	315280	24,0	130	99	1.69178e-06	0.00047035	1.0,1.0	0.909,1.0	0.045
NR_002875	Gm1821	chr11	+	62552134	62552368	62552163	62552368	62551503	62551595	331369	0,0	315279	24,0	128	99	1.81144e-06	0.000493544	1.0,1.0	0.91,1.0	0.045
NR_003633	Meg3	chr12	+	109558639	109568650	109568410	109568650	109558236	109558320	465590	17,11	7221289	1,5	9870	99	4.11322e-07	0.000134303	0.215,0.35	0.879,0.721	-0.518
NR_037145	Alg13	chrX	+	144319898	144320061	144320002	144320061	144317965	144318121	12,31	4,4	6,4	0,0	203	99	5.16365e-05	0.00756392	0.594,0.791	1.0,1.0	-0.307
NR_037906	Luc7l	chr17	+	26253973	26255125	26255030	26255125	26252909	26253091	470482	21,32	466345	0,4	1156	99	1.34915e-09	8.35429e-07	0.657,0.563	1.0,0.881	-0.331
NR_075078	Pitpnm1	chr19	+	4110841	4110990	4110947	4110990	4110494	4110659	40173	5,11	37,76	0,0	205	99	1.69234e-05	0.00311552	0.794,0.884	1.0,1.0	-0.161
NR_126539	Snrnp70	chr7	-	45380716	45383184	45380716	45380818	45383803	45383885	22062578	189218	26042067	88,57	2465	99	2.39919e-13	3.63158e-10	0.319,0.322	0.543,0.593	-0.248
NR_131195	Ttc39aos1	chr4	-	109404079	109404269	109404079	109404165	109404511	109404682	4,2	0,0	15,13	6,6	203	99	1.43166e-05	0.0027994	1.0,1.0	0.549,0.514	0.468
NR_133670	Col4a1	chr8	-	11212601	11212735	11212601	11212708	11213503	11213689	441378	0,0	1235899	47,0	126	99	7.83575e-05	0.0106746	1.0,1.0	0.954,1.0	0.023

## Sheet: E18vsP0
Transcript ID	Gene Symbol	Chromosome	Strand	Long Exon Start	Long Exon End	Short Exon Start	Short Exon End	Flanking Exon Start	Flanking Exon End	Inclusion counts E18	Skipping counts E18	Inclusion counts P0	Skipping counts P0	Inclusion Length	Skipping Length	p-value	FDR	Inclusion level E18	Inclusion level P0	Inclusion Level difference
NM_001002896	Bfsp2	chr9	-	103432658	103432835	103432658	103432784	103448548	103448709	285290	0,0	291275	191124	150	99	0	0	1.0,1.0	0.501,0.594	0.453
NM_001002896	Bfsp2	chr9	-	103432658	103432790	103432658	103432784	103448548	103448709	48694920	0,0	70896315	191124	105	99	4.31877e-14	3.46824e-11	1.0,1.0	0.972,0.98	0.024
NM_001002896	Bfsp2	chr9	-	103448548	103448709	103448548	103448701	103449804	103449961	421423	0,0	652486	0,68	107	99	8.21413e-10	3.10422e-07	1.0,1.0	1.0,0.869	0.066
NM_001002896	Bfsp2	chr9	-	103448686	103448707	103448686	103448701	103449804	103449961	387389	0,0	596444	0,68	105	99	1.1513e-09	3.89292e-07	1.0,1.0	1.0,0.86	0.07
NM_001005425	Zfp663	chr2	-	165359964	165360118	165359964	165360088	165361948	165362119	2,2	0,0	0,0	1,1	129	99	6.83094e-09	1.25387e-06	1.0,1.0	0.0,0.0	1
NM_001008506	Zc3h14	chr12	+	98785189	98785406	98785329	98785406	98784915	98785052	25,25	1,1	17,7	8,4	239	99	1.72755e-05	0.00119789	0.912,0.912	0.468,0.42	0.468
NM_001008506	Zc3h14	chr12	+	98785317	98785406	98785329	98785406	98784915	98785052	136143	1,1	91,70	8,4	111	99	0.000151094	0.00626259	0.992,0.992	0.91,0.94	0.067
NM_001013806	Ankrd13c	chr3	+	157994596	157994758	157994651	157994758	157991680	157991812	57,59	0,0	15,34	7,1	154	99	6.3291e-05	0.00323847	1.0,1.0	0.579,0.956	0.233
NM_001024604	Ankrd28	chr14	-	31707203	31707351	31707203	31707286	31708002	31708119	10,10	23,23	1,0	51,16	164	99	3.93975e-08	5.68785e-06	0.208,0.208	0.012,0.0	0.202
NM_001033207	Nlrc5	chr8	+	94521635	94521803	94521719	94521803	94521402	94521486	18,18	12,12	14,12	45,22	183	99	0.000175621	0.00707384	0.448,0.448	0.144,0.228	0.262
NM_001033276	Kmt2d	chr15	-	98851394	98851531	98851394	98851526	98851606	98851789	1,1	2,2	5,5	0,0	104	99	1.29446e-05	0.000978383	0.322,0.322	1.0,1.0	-0.678
NM_001033313	Pdap1	chr5	-	145132858	145132980	145132858	145132974	145135064	145135172	279283	13,13	203143	0,0	105	99	1.2842e-05	0.000976369	0.953,0.954	1.0,1.0	-0.046
NM_001033805	Tmem253	chr14	+	52018472	52018652	52018541	52018652	52017953	52018010	1,1	0,0	1,0	2,1	168	99	2.22228e-06	0.000219646	1.0,1.0	0.228,0.0	0.886
NM_001039126	Asb1	chr1	+	91544150	91544297	91544155	91544297	91540564	91540864	9,9	0,0	5,4	3,6	104	99	2.85266e-07	3.59351e-05	1.0,1.0	0.613,0.388	0.5
NM_001040106	Aak1	chr6	+	86963992	86964225	86963995	86964225	86959031	86959274	6,7	0,0	0,6	11,5	102	99	1.75759e-08	2.85864e-06	1.0,1.0	0.0,0.538	0.731
NM_001042499	Rabl3	chr16	+	37563615	37563766	37563668	37563766	37559994	37560109	18,18	4,4	10,9	0,0	152	99	6.03055e-05	0.00314986	0.746,0.746	1.0,1.0	-0.254
NM_001042501	Fam133b	chr5	+	3559134	3559159	3559137	3559159	3558660	3558693	3,4	1,1	0,0	2,1	102	99	6.66692e-07	7.44898e-05	0.744,0.795	0.0,0.0	0.77
NM_001045515	Synj1	chr16	-	90940472	90940496	90940472	90940493	90944354	90944575	0,0	1,1	1,2	0,1	102	99	2.37188e-05	0.00151623	0.0,0.0	1.0,0.66	-0.83
NM_001081039	Dock9	chr14	-	121591811	121591948	121591811	121591879	121594335	121594383	7,7	4,4	3,6	0,0	168	99	6.09389e-06	0.000529057	0.508,0.508	1.0,1.0	-0.492
NM_001081091	Cep152	chr2	-	125614287	125614431	125614287	125614393	125618372	125618541	2,2	1,1	0,0	1,1	137	99	0.000143223	0.0060735	0.591,0.591	0.0,0.0	0.591
NM_001081160	Mdga1	chr17	-	29840796	29840948	29840796	29840896	29842118	29842406	8,9	0,0	1,2	1,3	151	99	1.52868e-05	0.00110348	1.0,1.0	0.396,0.304	0.65
NM_001081191	Eml5	chr12	-	98794113	98794298	98794113	98794283	98794430	98794619	1,1	2,2	1,2	0,0	114	99	2.13025e-05	0.00139006	0.303,0.303	1.0,1.0	-0.697
NM_001081319	Ric1	chr19	+	29567484	29567621	29567508	29567621	29567219	29567362	12,13	4,4	7,6	0,0	123	99	4.91853e-05	0.00274775	0.707,0.723	1.0,1.0	-0.285
NM_001081345	Chd2	chr7	-	73475343	73475579	73475343	73475493	73478658	73478730	0,0	11,11	6,1	12,6	185	99	0.00021579	0.00813753	0.0,0.0	0.211,0.082	-0.146
NM_001081383	Kmt2c	chr5	-	25294556	25294721	25294556	25294718	25295397	25295610	19,19	6,6	3,2	0,0	102	99	0.000202969	0.00792322	0.755,0.755	1.0,1.0	-0.245
NM_001081428	Fam184a	chr10	-	53674565	53674736	53674565	53674716	53675135	53675257	4,4	13,13	0,0	10,12	119	99	0.00012242	0.00544283	0.204,0.204	0.0,0.0	0.204
NM_001081433	Ankrd44	chr1	-	54734995	54735113	54734995	54735059	54736229	54736312	4,4	3,3	0,0	2,3	153	99	1.00189e-05	0.000822947	0.463,0.463	0.0,0.0	0.463
NM_001082975	Sdr39u1	chr14	-	55898242	55898477	55898242	55898386	55899183	55899305	31,31	9,9	26,12	27,14	190	99	0.000130846	0.00573803	0.642,0.642	0.334,0.309	0.321
NM_001083119	Ptpru	chr4	-	131776781	131776917	131776781	131776912	131779022	131779177	141143	11,11	255217	5,4	104	99	0.000250554	0.0091982	0.924,0.925	0.98,0.981	-0.056
NM_001109910	Srrt	chr5	-	137299966	137300140	137299966	137300098	137300243	137300413	68,68	10,10	41,32	1,0	141	99	2.10706e-05	0.00138839	0.827,0.827	0.966,1.0	-0.156
NM_001109910	Srrt	chr5	-	137299966	137300187	137299966	137300098	137300243	137300413	105105	10,10	64,47	1,0	188	99	2.47672e-05	0.00156766	0.847,0.847	0.971,1.0	-0.139
NM_001109910	Srrt	chr5	-	137299966	137300151	137299966	137300098	137300243	137300413	251252	10,10	155129	1,0	152	99	0.000161187	0.00655502	0.942,0.943	0.99,1.0	-0.053
NM_001109910	Srrt	chr5	-	137299966	137300187	137299966	137300140	137300243	137300413	42,42	5,5	23,15	0,0	146	99	0.000176273	0.0070779	0.851,0.851	1.0,1.0	-0.149
NM_001109910	Srrt	chr5	-	137299966	137300101	137299966	137300098	137300243	137300413	3,3	10,10	2,2	1,0	102	99	0.000186153	0.00733706	0.226,0.226	0.66,1.0	-0.604
NM_001110013	Tmtc3	chr10	-	100485050	100485185	100485050	100485125	100487161	100487347	3,3	0,0	0,0	1,1	159	99	2.85642e-09	7.20073e-07	1.0,1.0	0.0,0.0	1
NM_001110309	Zfp426	chr9	-	20474906	20475075	20474906	20475052	20476395	20476478	0,0	1,1	1,1	0,0	122	99	2.18092e-08	3.40586e-06	0.0,0.0	1.0,1.0	-1
NM_001113198	Mitf	chr6	+	97941052	97941302	97941055	97941302	97807057	97807287	0,0	2,2	4,4	0,0	102	99	9.32764e-11	5.21091e-08	0.0,0.0	1.0,1.0	-1
NM_001122666	Suds3	chr5	-	117098270	117098498	117098270	117098376	117099300	117099322	86,86	100100	147144	71,68	221	99	3.78315e-07	4.58582e-05	0.278,0.278	0.481,0.487	-0.206
NM_001130450	Nfe2l1	chr11	-	96822103	96822319	96822103	96822286	96827197	96828223	156156	0,0	148125	15,11	132	99	2.21837e-09	6.31966e-07	1.0,1.0	0.881,0.895	0.112
NM_001142322	Myo9b	chr8	+	71334312	71334394	71334315	71334394	71333626	71333831	10,10	0,0	11,10	5,8	102	99	9.03803e-07	9.67747e-05	1.0,1.0	0.681,0.548	0.385
NM_001142642	Fbrsl1	chr5	-	110374389	110374519	110374389	110374513	110376252	110376282	0,0	1,1	2,2	0,0	105	99	5.8606e-09	1.1074e-06	0.0,0.0	1.0,1.0	-1
NM_001145902	Arhgap1	chr2	+	91651748	91651823	91651763	91651823	91651498	91651654	2,2	0,0	3,3	5,1	114	99	1.12109e-05	0.000878666	1.0,1.0	0.343,0.723	0.467
NM_001159519	Pfas	chr11	-	68990672	68990895	68990672	68990818	68991039	68991159	6,6	8,8	2,0	14,10	176	99	0.000215884	0.00813753	0.297,0.297	0.074,0.0	0.26
NM_001159536	Adcy3	chr12	+	4208576	4208661	4208579	4208661	4206912	4206978	3,3	0,0	2,1	2,2	102	99	0.000125195	0.005547	1.0,1.0	0.493,0.327	0.59
NM_001159538	Fgd2	chr17	+	29368122	29368330	29368183	29368330	29367920	29367979	1,1	2,2	1,1	0,0	160	99	5.87581e-06	0.000513594	0.236,0.236	1.0,1.0	-0.764
NM_001159967	Ralgps2	chr1	-	156907638	156907778	156907638	156907718	156939488	156939626	54,56	0,0	27,25	4,5	159	99	4.43944e-06	0.000404556	1.0,1.0	0.808,0.757	0.218
NM_001160236	Fam168b	chr1	-	34819591	34819765	34819591	34819735	34819866	34819920	23,23	6,6	19,7	0,0	129	99	1.44542e-05	0.00107354	0.746,0.746	1.0,1.0	-0.254
NM_001160236	Fam168b	chr1	-	34819591	34819790	34819591	34819735	34819866	34819920	36,36	6,6	29,13	0,0	154	99	2.06083e-05	0.00136493	0.794,0.794	1.0,1.0	-0.206
NM_001161739	Glmn	chr5	-	107575231	107575364	107575231	107575340	107578450	107578567	9,9	19,19	0,1	20,8	123	99	1.01118e-05	0.000822947	0.276,0.276	0.0,0.091	0.231
NM_001162855	Nsmce4a	chr7	-	130533576	130533669	130533576	130533663	130533769	130533861	0,0	1,1	1,1	0,0	105	99	2.22379e-08	3.40586e-06	0.0,0.0	1.0,1.0	-1
NM_001162909	Spaca6	chr17	+	17838070	17838243	17838086	17838243	17836720	17836744	8,8	3,3	3,6	0,0	115	99	0.000207533	0.00795996	0.697,0.697	1.0,1.0	-0.303
NM_001163025	Mon2	chr10	-	123026079	123026170	123026079	123026111	123026253	123026327	29,29	0,0	17,20	7,1	158	99	5.19352e-05	0.00283964	1.0,1.0	0.603,0.926	0.236
NM_001163421	Tatdn3	chr1	-	191049281	191049359	191049281	191049356	191052859	191052972	2,2	2,2	3,6	0,0	102	99	0.000135506	0.00586234	0.493,0.493	1.0,1.0	-0.507
NM_001163421	Tatdn3	chr1	-	191049281	191049362	191049281	191049356	191052859	191052972	2,2	2,2	1,2	0,0	105	99	0.00020723	0.00795996	0.485,0.485	1.0,1.0	-0.515
NM_001164078	Tia1	chr6	+	86426808	86426941	86426831	86426941	86426566	86426690	3,3	2,2	0,0	2,1	122	99	1.81882e-05	0.00124309	0.549,0.549	0.0,0.0	0.549
NM_001164576	Zfp169	chr13	-	48491355	48491396	48491355	48491393	48498322	48498418	3,4	5,5	2,2	0,0	102	99	2.06417e-06	0.000205601	0.368,0.437	1.0,1.0	-0.598
NM_001165992	Arfrp1	chr2	-	181361000	181361139	181361000	181361096	181361390	181361472	5,5	0,0	1,0	1,3	142	99	5.97303e-08	8.5275e-06	1.0,1.0	0.411,0.0	0.794
NM_001166459	Brcc3	chrX	+	75455551	75455701	75455555	75455701	75449968	75450145	1,1	3,3	13,3	0,0	103	99	1.12138e-07	1.48542e-05	0.243,0.243	1.0,1.0	-0.757
NM_001166667	Rtel1	chr2	+	181355309	181355552	181355327	181355552	181354352	181354442	6,6	7,7	5,2	0,0	117	99	1.13827e-06	0.000117949	0.42,0.42	1.0,1.0	-0.58
NM_001177667	Sptan1	chr2	+	30013445	30013549	30013449	30013549	30011185	30011332	282287	0,0	494390	24,34	103	99	2.78476e-11	1.70388e-08	1.0,1.0	0.952,0.917	0.066
NM_001177975	Irak1	chrX	-	74017129	74017511	74017129	74017240	74018129	74018362	120123	0,0	136,74	8,1	370	99	8.11938e-05	0.00395174	1.0,1.0	0.82,0.952	0.114
NM_001190445	Faap20	chr4	+	155250539	155250650	155250544	155250650	155249965	155250062	2,2	9,9	1,3	0,0	104	99	1.09285e-07	1.46271e-05	0.175,0.175	1.0,1.0	-0.825
NM_001190445	Faap20	chr4	+	155250505	155250650	155250544	155250650	155249965	155250062	22,22	9,9	8,16	0,0	138	99	8.32898e-07	9.14693e-05	0.637,0.637	1.0,1.0	-0.363
NM_001195268	Cbarp	chr10	-	80136349	80136575	80136349	80136494	80136689	80136743	0,0	6,6	3,3	2,5	180	99	4.76573e-05	0.00267401	0.0,0.0	0.452,0.248	-0.35
NM_001199083	Wnk1	chr6	-	119970857	119971077	119970857	119971063	119972767	119972856	38,38	5,5	49,37	0,0	113	99	5.65454e-05	0.00301474	0.869,0.869	1.0,1.0	-0.131
NM_001205341	Ppfia2	chr10	+	106865246	106865401	106865249	106865401	106863253	106863384	2,2	4,4	1,1	0,0	102	99	2.62418e-06	0.00025352	0.327,0.327	1.0,1.0	-0.673
NM_001205341	Ppfia2	chr10	+	106828876	106829035	106828888	106829035	106819335	106819557	5,5	7,7	0,0	1,1	111	99	5.64482e-05	0.00301474	0.389,0.389	0.0,0.0	0.389
NM_001242616	Taz	chrX	+	74288447	74288513	74288450	74288513	74288177	74288219	10,10	20,20	1,0	15,13	102	99	3.68369e-06	0.000345487	0.327,0.327	0.061,0.0	0.296
NM_001252266	Ica1	chr6	-	8653496	8653692	8653496	8653535	8656361	8656408	16,16	8,8	7,9	0,1	256	99	0.000129232	0.00568665	0.436,0.436	1.0,0.777	-0.453
NM_001252457	Ddx39b	chr17	+	35252979	35253108	35252982	35253108	35252746	35252856	8,8	7,7	2,0	13,4	102	99	8.09112e-05	0.00395174	0.526,0.526	0.13,0.0	0.461
NM_001252468	Bag6	chr17	+	35146266	35146353	35146269	35146353	35146025	35146169	2,2	2,2	4,3	0,0	102	99	0.00016121	0.00655502	0.493,0.493	1.0,1.0	-0.507
NM_001253769	Ssx2ip	chr3	+	146437163	146437341	146437166	146437341	146436542	146436657	2,2	0,0	1,0	4,1	102	99	3.56766e-09	8.3347e-07	1.0,1.0	0.195,0.0	0.902
NM_001256097	Dtx2	chr5	+	136028396	136028572	136028498	136028572	136021754	136021858	7,7	9,9	0,2	11,10	201	99	0.000205299	0.00794471	0.277,0.277	0.0,0.09	0.232
NM_001285431	Eef1d	chr15	-	75901131	75901255	75901131	75901252	75909459	75909556	60,61	0,0	48,46	13,0	102	99	3.72912e-05	0.00217483	1.0,1.0	0.782,1.0	0.109
NM_001285441	Rangrf	chr11	-	68972483	68972741	68972483	68972732	68972883	68973024	1,1	2,2	2,1	0,0	108	99	2.63862e-05	0.0016558	0.314,0.314	1.0,1.0	-0.686
NM_001285877	Pafah2	chr4	+	134418041	134418133	134418046	134418133	134413341	134413455	7,7	3,3	4,9	0,0	104	99	0.000153362	0.00631586	0.69,0.69	1.0,1.0	-0.31
NM_001286720	Tsc2	chr17	-	24598167	24598365	24598167	24598323	24599024	24599111	59,60	11,11	98,92	0,0	141	99	1.51402e-10	7.78145e-08	0.79,0.793	1.0,1.0	-0.208
NM_001286720	Tsc2	chr17	-	24598183	24598370	24598183	24598323	24599024	24599111	178179	11,11	282259	0,0	146	99	1.69343e-08	2.78959e-06	0.916,0.917	1.0,1.0	-0.083
NM_001289726	Gapdh	chr6	-	125163138	125163436	125163138	125163321	125165284	125165311	418420	9,9	440338	0,0	214	99	7.61238e-05	0.00376198	0.956,0.956	1.0,1.0	-0.044
NM_001290424	Fmr1	chrX	+	68712230	68712465	68712266	68712465	68710583	68710779	35,36	16,16	45,20	3,3	135	99	0.000114174	0.00520221	0.616,0.623	0.917,0.83	-0.254
NM_001290701	Meaf6	chr4	+	125107516	125107709	125107651	125107709	125102838	125103031	25,25	0,0	11,6	5,3	234	99	8.57631e-08	1.17024e-05	1.0,1.0	0.482,0.458	0.53
NM_001291147	Derl2	chr11	-	71018311	71018504	71018311	71018374	71019143	71019303	5,6	0,0	4,0	6,1	229	99	8.94957e-10	3.28552e-07	1.0,1.0	0.224,0.0	0.888
NM_001293625	Hmgb3	chrX	+	71558052	71558207	71558056	71558207	71555916	71556008	112119	10,10	31,42	0,0	103	99	0.000120255	0.00538383	0.915,0.92	1.0,1.0	-0.083
NM_001302213	Atp5j	chr16	-	84831320	84831502	84831320	84831443	84834808	84834983	469473	13,13	395308	0,0	158	99	1.01709e-05	0.000822947	0.958,0.958	1.0,1.0	-0.042
NM_001302213	Atp5j	chr16	-	84831320	84831502	84831320	84831446	84833819	84833874	417421	0,0	345263	0,19	155	99	1.51521e-05	0.00110348	1.0,1.0	1.0,0.898	0.051
NM_001302213	Atp5j	chr16	-	84831320	84831507	84831320	84831446	84833819	84833874	467475	0,0	403294	0,19	160	99	3.34335e-05	0.00200741	1.0,1.0	1.0,0.905	0.047
NM_001302637	Cacna1d	chr14	-	30051369	30051580	30051369	30051577	30052443	30052557	0,0	1,1	3,1	0,0	102	99	5.72151e-09	1.1074e-06	0.0,0.0	1.0,1.0	-1
NM_001302888	Kcnq2	chr2	-	181087574	181087683	181087574	181087680	181088346	181088570	4,4	3,3	3,1	0,0	102	99	4.94044e-05	0.00274804	0.564,0.564	1.0,1.0	-0.436
NM_001310708	Sorbs2	chr8	+	45745716	45745841	45745785	45745841	45745419	45745446	9,9	32,34	11,17	6,12	168	99	1.08606e-05	0.000863068	0.142,0.135	0.519,0.455	-0.348
NM_001311152	Rnf123	chr9	-	108052213	108052448	108052213	108052308	108056036	108056121	10,10	0,0	23,25	5,2	239	99	7.68129e-05	0.00378149	1.0,1.0	0.656,0.838	0.253
NM_001312884	Cryba4	chr5	-	112251746	112251858	112251746	112251797	112252491	112252518	87,89	30713058	353136	36433383	160	99	4.56667e-10	1.91492e-07	0.017,0.018	0.057,0.024	-0.023
NM_001312884	Cryba4	chr5	-	112251746	112251821	112251746	112251797	112252491	112252518	39,39	30713058	175,49	36433383	123	99	8.65227e-08	1.17024e-05	0.01,0.01	0.037,0.012	-0.015
NM_001312893	Crybb1	chr5	+	112267332	112267453	112267348	112267453	112263510	112263643	24212430	1,1	41443544	66168	115	99	0	0	1.0,1.0	0.982,0.948	0.035
NM_001312893	Crybb1	chr5	+	112267323	112267453	112267332	112267453	112263510	112263643	18761891	0,0	26402627	209,0	108	99	2.22045e-16	2.85305e-13	1.0,1.0	0.921,1.0	0.039
NM_001312893	Crybb1	chr5	+	112267277	112267469	112267332	112267469	112263510	112263643	29722995	0,0	47384531	209,0	154	99	8.88178e-16	9.51017e-13	1.0,1.0	0.936,1.0	0.032
NM_001312893	Crybb1	chr5	+	112267277	112267453	112267348	112267453	112263510	112263643	53935425	1,1	86738075	66168	170	99	1.37175e-11	8.81279e-09	1.0,1.0	0.987,0.966	0.024
NM_001312893	Crybb1	chr5	+	112267323	112267453	112267348	112267453	112263510	112263643	42974321	1,1	65756171	66168	124	99	1.48784e-10	7.78145e-08	1.0,1.0	0.988,0.967	0.022
NM_001312893	Crybb1	chr5	+	112268115	112268184	112268122	112268184	112267400	112267457	55,55	0,0	59,53	12,8	106	99	8.01974e-08	1.10802e-05	1.0,1.0	0.821,0.861	0.159
NM_001312893	Crybb1	chr5	+	112263493	112263581	112263509	112263581	112259256	112259375	115115	7,7	171161	0,0	115	99	2.14195e-05	0.00139006	0.934,0.934	1.0,1.0	-0.066
NM_001313933	Cryba1	chr11	-	77722604	77722747	77722604	77722708	77723549	77723585	34483477	369369	42604178	0,0	138	99	0	0	0.87,0.871	1.0,1.0	-0.129
NM_001313933	Cryba1	chr11	-	77722543	77722741	77722543	77722708	77723549	77723585	34323462	369369	42464156	0,0	132	99	0	0	0.875,0.876	1.0,1.0	-0.125
NM_001313933	Cryba1	chr11	-	77719433	77719530	77719433	77719529	77720889	77721033	159159	0,0	98104	63,70	100	99	0	0	1.0,1.0	0.606,0.595	0.399
NM_001313933	Cryba1	chr11	-	77722604	77722747	77722604	77722706	77723549	77723585	38053834	0,0	45674572	215,0	140	99	6.66134e-16	7.78105e-13	1.0,1.0	0.938,1.0	0.031
NM_001313933	Cryba1	chr11	-	77722543	77722741	77722543	77722706	77723549	77723585	37893819	0,0	45534550	215,0	134	99	6.43929e-15	5.90989e-12	1.0,1.0	0.94,1.0	0.03
NM_001313933	Cryba1	chr11	-	77722608	77722727	77722608	77722708	77723549	77723585	2207822213	369369	2550324034	0,0	118	99	4.62001e-10	1.91492e-07	0.98,0.981	1.0,1.0	-0.02
NM_001313933	Cryba1	chr11	-	77720683	77720798	77720683	77720794	77720888	77721030	5,5	6,6	8,17	0,0	103	99	7.93501e-09	1.43601e-06	0.445,0.445	1.0,1.0	-0.555
NM_001313933	Cryba1	chr11	-	77722604	77722708	77722604	77722706	77723549	77723585	726726	0,0	307396	215,0	101	99	9.14749e-06	0.000758297	1.0,1.0	0.583,1.0	0.209
NM_001313933	Cryba1	chr11	-	77720683	77720788	77720683	77720766	77720888	77721030	262264	187192	216315	318357	121	99	1.54527e-05	0.00110923	0.534,0.529	0.357,0.419	0.144
NM_001347153	Krba1	chr6	+	48402870	48403010	48402883	48403010	48395585	48395887	7,7	3,4	7,10	0,0	112	99	1.80409e-05	0.00123961	0.673,0.607	1.0,1.0	-0.36
NM_001347167	Rarres2	chr6	-	48569940	48570062	48569940	48570059	48570243	48570339	1,1	0,0	1,1	4,2	102	99	7.96112e-08	1.10802e-05	1.0,1.0	0.195,0.327	0.739
NM_001347226	Rpl22l1	chr3	+	28806669	28806858	28806736	28806858	28806502	28806592	30,30	703711	61,24	491392	166	99	5.95314e-05	0.00312212	0.025,0.025	0.069,0.035	-0.027
NM_001347641	Tial1	chr7	-	128448620	128448770	128448620	128448719	128454935	128455032	30,30	89,90	1,6	78,47	150	99	1.86051e-07	2.39057e-05	0.182,0.18	0.008,0.078	0.138
NM_001348235	Fbxo18	chr2	-	11760480	11760573	11760480	11760536	11762830	11763021	80,80	1,1	29,22	9,1	136	99	5.19152e-05	0.00283964	0.983,0.983	0.701,0.941	0.162
NM_001355418	Atg13	chr2	-	91682025	91682136	91682025	91682109	91684668	91684759	0,0	1,1	2,3	0,0	126	99	3.78123e-09	8.67589e-07	0.0,0.0	1.0,1.0	-1
NM_007488	Arnt2	chr7	-	84347341	84347555	84347341	84347543	84354519	84354567	16,16	4,4	11,1	0,0	111	99	0.000150489	0.0062577	0.781,0.781	1.0,1.0	-0.219
NM_007489	Arntl	chr7	+	113304228	113304412	113304323	113304412	113303340	113303491	8,8	24,24	0,0	15,9	194	99	2.81573e-05	0.00175627	0.145,0.145	0.0,0.0	0.145
NM_007626	Cbx5	chr15	-	103215021	103215125	103215021	103215121	103215267	103215352	0,0	7,7	2,6	15,6	103	99	9.18101e-05	0.00438538	0.0,0.0	0.114,0.49	-0.302
NM_007776	Crygd	chr1	-	65063065	65063301	65063065	65063271	65063393	65063440	86148584	124124	1076710617	82,83	129	99	1.19966e-05	0.000923019	0.982,0.982	0.99,0.99	-0.008
NM_007777	Cryge	chr1	-	65050804	65050957	65050804	65050940	65051104	65051163	13731370	0,0	19421652	0,123	116	99	1.39333e-13	1.05311e-10	1.0,1.0	1.0,0.92	0.04
NM_007777	Cryge	chr1	-	65050804	65050982	65050804	65050940	65051104	65051163	27572866	0,0	40823652	0,123	141	99	2.04601e-07	2.60289e-05	1.0,1.0	1.0,0.954	0.023
NM_007805	Cyb561	chr11	-	105935751	105935953	105935751	105935909	105936181	105936285	3,3	3,3	0,0	2,1	143	99	0.000107109	0.00493278	0.409,0.409	0.0,0.0	0.409
NM_007840	Ddx5	chr11	-	106782468	106782693	106782468	106782642	106783958	106784018	11371155	23,23	1108696	0,0	150	99	7.16465e-07	7.93608e-05	0.97,0.971	1.0,1.0	-0.03
NM_008569	Anapc1	chr2	-	128684501	128684663	128684501	128684658	128685823	128686060	77,77	7,7	53,66	0,0	104	99	4.43804e-05	0.0025232	0.913,0.913	1.0,1.0	-0.087
NM_008809	Pdgfrb	chr18	+	61068741	61068956	61068744	61068956	61068095	61068219	0,0	6,6	7,1	6,0	102	99	4.95033e-06	0.000441714	0.0,0.0	0.531,1.0	-0.766
NM_008942	Npepps	chr11	-	97218507	97218650	97218507	97218641	97222950	97223037	92,92	8,8	88,56	0,0	108	99	1.61519e-05	0.00114661	0.913,0.913	1.0,1.0	-0.087
NM_008995	Pex5	chr6	-	124413568	124413790	124413568	124413701	124414006	124414042	8,8	24,24	0,0	22,12	188	99	7.32327e-06	0.000627311	0.149,0.149	0.0,0.0	0.149
NM_008997	Rab11b	chr17	-	33749781	33749956	33749781	33749919	33760222	33760486	68,70	7,7	58,27	0,0	136	99	3.06534e-05	0.00187932	0.876,0.879	1.0,1.0	-0.123
NM_008997	Rab11b	chr17	-	33749781	33749977	33749781	33749919	33760222	33760486	104106	7,7	60,37	0,0	157	99	0.000138706	0.00594078	0.904,0.905	1.0,1.0	-0.095
NM_009006	Map4k2	chr19	+	6341886	6341967	6341902	6341967	6341769	6341834	3,3	6,6	0,0	13,4	115	99	0.000137132	0.00591277	0.301,0.301	0.0,0.0	0.301
NM_009080	Rpl26	chr11	+	68904364	68904534	68904378	68904534	68903178	68903319	20642090	35,35	18841546	0,0	113	99	0.000214014	0.00813753	0.981,0.981	1.0,1.0	-0.019
NM_009527	Wnt7a	chr6	-	91396078	91396247	91396078	91396205	91408671	91408898	0,0	2,2	2,1	0,0	141	99	2.08354e-09	6.08442e-07	0.0,0.0	1.0,1.0	-1
NM_009538	Plagl1	chr10	+	13114138	13114220	13114157	13114220	13112518	13112550	7,7	5,5	2,1	0,0	118	99	1.9553e-05	0.0013223	0.54,0.54	1.0,1.0	-0.46
NM_009613	Adam11	chr11	+	102775007	102775111	102775030	102775111	102774631	102774724	5,5	17,17	0,0	3,5	122	99	0.000274459	0.00993389	0.193,0.193	0.0,0.0	0.193
NM_009967	Crygs	chr16	-	22808190	22808433	22808190	22808271	22811334	22811410	70,71	8,8	93174	3,2	261	99	9.77555e-05	0.00462643	0.768,0.771	0.922,0.971	-0.177
NM_010046	Dgat1	chr15	-	76502818	76502884	76502818	76502853	76502958	76503001	24,24	4,4	19,11	0,0	130	99	0.000205036	0.00794471	0.82,0.82	1.0,1.0	-0.18
NM_010106	Eef1a1	chr9	-	78479277	78479534	78479277	78479459	78479623	78479772	90769154	144144	78596631	0,0	174	99	0	0	0.973,0.973	1.0,1.0	-0.027
NM_010117	Rhbdf1	chr11	-	32210707	32210902	32210707	32210758	32211110	32211205	24,24	0,0	17,16	3,3	243	99	6.61453e-05	0.00335929	1.0,1.0	0.698,0.685	0.308
NM_010312	Gnb2	chr5	-	137529845	137530030	137529845	137530025	137530183	137530290	0,0	1,1	1,1	0,0	104	99	2.22491e-08	3.40586e-06	0.0,0.0	1.0,1.0	-1
NM_010470	Hp1bp3	chr4	+	138223528	138223649	138223536	138223649	138222088	138222188	36,36	6,6	19,13	0,0	107	99	9.50792e-05	0.00452471	0.847,0.847	1.0,1.0	-0.153
NM_010626	Kif7	chr7	-	79707519	79707677	79707519	79707674	79708421	79708640	0,0	1,1	3,1	2,0	102	99	3.49275e-05	0.00205864	0.0,0.0	0.593,1.0	-0.796
NM_010764	Man2b1	chr8	+	85084607	85084814	85084640	85084814	85084400	85084503	2,2	41,42	15,5	30,31	132	99	0.000119041	0.00536541	0.035,0.034	0.273,0.108	-0.156
NM_010890	Nedd4	chr9	+	72669951	72670116	72669960	72670116	72662346	72662613	32,34	14,14	31,35	0,0	108	99	1.69241e-10	8.24861e-08	0.677,0.69	1.0,1.0	-0.317
NM_011172	Prodh	chr16	-	18073554	18073719	18073554	18073653	18076241	18076417	0,0	14,15	2,7	15,15	165	99	0.000127874	0.00564625	0.0,0.0	0.074,0.219	-0.146
NM_011297	Rps24	chr14	+	24495426	24495449	24495429	24495449	24493400	24493493	330331	10391049	363392	754623	102	99	3.09104e-06	0.000294198	0.236,0.234	0.318,0.379	-0.114
NM_011308	Ncor1	chr11	-	62319365	62319542	62319365	62319425	62320995	62321217	167168	3,3	81,90	28,8	216	99	5.79638e-07	6.7097e-05	0.962,0.963	0.57,0.838	0.258
NM_011366	Sorbs3	chr14	-	70191147	70191238	70191147	70191200	70191432	70191575	6,6	18,18	0,0	12,12	137	99	2.33221e-05	0.00149833	0.194,0.194	0.0,0.0	0.194
NM_011624	Top3b	chr16	+	16879252	16879425	16879318	16879425	16878956	16879088	1,1	40,40	9,5	20,25	165	99	1.05013e-05	0.000843318	0.015,0.015	0.213,0.107	-0.145
NM_011631	Hsp90b1	chr10	-	86692139	86692295	86692139	86692291	86692385	86692464	601612	19,19	376283	0,0	103	99	1.42318e-05	0.00106316	0.968,0.969	1.0,1.0	-0.032
NM_011975	Rpl27a	chr7	+	109520467	109520642	109520475	109520642	109519584	109519648	57,57	0,0	52,47	10,0	107	99	0.000238048	0.00878931	1.0,1.0	0.828,1.0	0.086
NM_012011	Eif2s3y	chrY	+	1014232	1014319	1014246	1014319	1013378	1013473	0,0	1,1	1,3	2,0	113	99	0.000141336	0.00601331	0.0,0.0	0.305,1.0	-0.652
NM_012024	Ppp2r5e	chr12	-	75465678	75465787	75465678	75465770	75466627	75466678	2,2	3,3	3,2	0,0	116	99	2.89945e-06	0.000278022	0.363,0.363	1.0,1.0	-0.637
NM_013501	Cryaa	chr17	+	31679468	31679677	31679558	31679677	31677930	31678189	963962	1951619564	26741496	2269121492	189	99	4.4925e-09	9.59566e-07	0.025,0.025	0.058,0.035	-0.021
NM_013501	Cryaa	chr17	+	31679468	31679681	31679558	31679681	31678448	31678517	957958	64416472	26801516	76897297	189	99	1.00725e-08	1.77289e-06	0.072,0.072	0.154,0.098	-0.054
NM_013501	Cryaa	chr17	+	31681213	31681329	31681223	31681329	31677930	31678189	20982134	718684	24263070	940,0	109	99	5.60826e-07	6.55096e-05	0.726,0.739	0.701,1.0	-0.118
NM_013501	Cryaa	chr17	+	31679468	31679679	31679579	31679679	31677930	31678189	73497377	760756	107488337	436699	210	99	1.0701e-06	0.000112703	0.82,0.821	0.921,0.849	-0.065
NM_013501	Cryaa	chr17	+	31679558	31679677	31679579	31679677	31677930	31678189	2590325980	760756	3076528333	436699	120	99	5.56958e-05	0.00299833	0.966,0.966	0.983,0.971	-0.011
NM_013507	Eif4g2	chr7	-	111076695	111076852	111076695	111076832	111076937	111077076	60,62	22,22	66,72	0,0	119	99	2.9976e-15	2.96278e-12	0.694,0.701	1.0,1.0	-0.302
NM_013507	Eif4g2	chr7	-	111074092	111074261	111074092	111074239	111074339	111074544	38,39	11,11	43,33	0,0	121	99	6.54215e-09	1.21826e-06	0.739,0.744	1.0,1.0	-0.258
NM_013507	Eif4g2	chr7	-	111076695	111076856	111076695	111076832	111076937	111077076	953959	22,22	716610	0,0	123	99	4.67592e-06	0.000421447	0.972,0.972	1.0,1.0	-0.028
NM_013512	Epb41l4a	chr18	-	33854235	33854357	33854235	33854351	33859541	33859619	64,64	0,0	113127	10,6	105	99	0.000152381	0.00629566	1.0,1.0	0.914,0.952	0.067
NM_013685	Tcf4	chr18	+	69654960	69655037	69654963	69655037	69652393	69652472	44,44	10,10	24,15	1,0	102	99	5.75859e-05	0.00305401	0.81,0.81	0.959,1.0	-0.169
NM_013691	Thbs3	chr3	+	89223599	89223683	89223634	89223683	89223404	89223523	0,0	7,7	1,1	0,0	134	99	2.82697e-09	7.20073e-07	0.0,0.0	1.0,1.0	-1
NM_013691	Thbs3	chr3	+	89223630	89223683	89223634	89223683	89223404	89223523	28,30	7,7	16,19	0,0	103	99	1.01836e-05	0.000822947	0.794,0.805	1.0,1.0	-0.2
NM_013725	Rps11	chr7	-	45122387	45122558	45122387	45122548	45122828	45122958	15691579	30,30	12911010	0,0	109	99	7.58502e-05	0.00376198	0.979,0.98	1.0,1.0	-0.02
NM_013737	Pla2g7	chr17	+	43600494	43600618	43600500	43600618	43599073	43599142	384390	12,12	495446	0,0	105	99	5.86895e-05	0.00309058	0.968,0.968	1.0,1.0	-0.032
NM_013753	Pald1	chr10	-	61342318	61342501	61342318	61342430	61342793	61342949	29,32	5,5	7,12	0,0	170	99	0.000119426	0.00536541	0.772,0.788	1.0,1.0	-0.22
NM_013795	Atp5l	chr9	-	44913247	44913466	44913247	44913462	44914650	44914811	557559	24,24	593457	0,0	103	99	7.44407e-10	2.89845e-07	0.957,0.957	1.0,1.0	-0.043
NM_013908	Fbxw5	chr2	+	25502856	25503045	25502870	25503045	25502465	25502558	1,1	42,42	7,8	62,34	113	99	0.00025608	0.00937426	0.02,0.02	0.09,0.171	-0.111
NM_015735	Ddb1	chr19	+	10621820	10621984	10621828	10621984	10621540	10621719	391396	21,21	312279	0,0	107	99	4.47275e-09	9.59566e-07	0.945,0.946	1.0,1.0	-0.054
NM_015760	Nox4	chr7	+	87295783	87295894	87295787	87295894	87247487	87247583	8,8	3,3	0,2	6,4	103	99	0.000121696	0.0054294	0.719,0.719	0.0,0.325	0.556
NM_015781	Nap1l1	chr10	+	111492841	111492981	111492843	111492981	111492086	111492158	848854	0,0	11691007	53,0	101	99	1.19709e-05	0.000923019	1.0,1.0	0.956,1.0	0.022
NM_015781	Nap1l1	chr10	+	111493510	111493569	111493549	111493569	111493296	111493442	23,24	739739	8,6	11121020	138	99	7.71335e-05	0.00378278	0.022,0.023	0.005,0.004	0.018
NM_016690	Hnrnpdl	chr5	-	100037084	100037216	100037084	100037212	100037567	100037729	418423	27,27	329179	11,0	103	99	0.000215962	0.00813753	0.937,0.938	0.966,1.0	-0.045
NM_016752	Slc35b1	chr11	+	95386474	95386629	95386510	95386629	95385800	95385904	23,24	16,16	7,6	30,19	135	99	2.6194e-06	0.00025352	0.513,0.524	0.146,0.188	0.351
NM_016752	Slc35b1	chr11	+	95386485	95386629	95386510	95386629	95385800	95385904	71,72	16,16	40,29	30,19	124	99	3.95311e-05	0.002288	0.78,0.782	0.516,0.549	0.249
NM_016759	Rundc3a	chr11	+	102398084	102398233	102398096	102398233	102397570	102397686	18,19	10,10	3,3	0,0	111	99	3.29156e-05	0.0019856	0.616,0.629	1.0,1.0	-0.377
NM_017368	Celf1	chr2	+	91012704	91012842	91012739	91012842	91010392	91010578	104105	0,0	148120	12,5	134	99	1.33791e-05	0.00100531	1.0,1.0	0.901,0.947	0.076
NM_017406	Atf6b	chr17	+	34653485	34653572	34653504	34653572	34653213	34653295	9,9	4,4	7,6	0,0	118	99	1.73404e-05	0.00119789	0.654,0.654	1.0,1.0	-0.346
NM_018740	Elp5	chr11	-	69980213	69980434	69980213	69980330	69981206	69981235	19,19	0,0	15,14	6,1	203	99	3.39179e-05	0.00202703	1.0,1.0	0.549,0.872	0.289
NM_018740	Elp5	chr11	-	69980213	69980562	69980213	69980330	69981206	69981235	77,77	0,0	57,36	6,1	331	99	6.18379e-05	0.00319098	1.0,1.0	0.74,0.915	0.172
NM_018814	Pcnx	chr12	+	81959993	81960104	81960043	81960104	81958765	81958854	35,36	0,0	26,16	8,2	149	99	2.4912e-06	0.000244346	1.0,1.0	0.683,0.842	0.238
NM_019674	Ppp4c	chr7	-	126787219	126787461	126787219	126787346	126788116	126788218	9,10	0,0	4,2	7,4	214	99	7.32607e-10	2.89845e-07	1.0,1.0	0.209,0.188	0.801
NM_019702	Hbs1l	chr10	+	21336966	21337075	21336975	21337075	21307584	21307779	109109	11,11	189154	7,0	108	99	6.17707e-05	0.00319098	0.901,0.901	0.961,1.0	-0.079
NM_020497	Zfp276	chr8	+	123259430	123259514	123259432	123259514	123256418	123256865	0,0	2,2	1,1	0,0	101	99	5.43839e-09	1.09184e-06	0.0,0.0	1.0,1.0	-1
NM_021352	Crybb3	chr5	-	113080479	113080625	113080479	113080603	113081555	113081584	23412350	212214	31572932	191157	121	99	0.000197566	0.00773942	0.9,0.9	0.931,0.939	-0.035
NM_021497	Nectin3	chr16	-	46437929	46438087	46437929	46438051	46454623	46454775	9,10	4,4	13,8	0,0	135	99	5.86957e-06	0.000513594	0.623,0.647	1.0,1.0	-0.365
NM_021537	Stk25	chr1	-	93625460	93625645	93625460	93625606	93625780	93625966	27,27	127127	4,5	85,60	138	99	0.000138595	0.00594078	0.132,0.132	0.033,0.056	0.088
NM_021541	Cryba2	chr1	-	74890480	74890722	74890480	74890665	74891945	74892087	12051215	50,50	17151415	243141	156	99	4.21774e-13	2.8523e-10	0.939,0.939	0.817,0.864	0.098
NM_021541	Cryba2	chr1	-	74890480	74890673	74890480	74890665	74891945	74892087	99029984	50,50	1360211930	243141	107	99	8.58908e-05	0.00414891	0.995,0.995	0.981,0.987	0.011
NM_021551	Slc22a17	chr14	-	54907518	54907736	54907518	54907630	54907885	54908103	21,21	151155	0,3	85,78	205	99	3.3286e-06	0.000314479	0.063,0.061	0.0,0.018	0.053
NM_021791	Doc2g	chr19	+	4006060	4006267	4006109	4006267	4004762	4004816	1,1	2,2	1,3	0,0	148	99	6.60789e-06	0.00056983	0.251,0.251	1.0,1.0	-0.749
NM_021884	Tsg101	chr7	-	46908904	46908991	46908904	46908963	46910744	46910810	3,3	3,4	11,5	0,0	127	99	3.45266e-07	4.26569e-05	0.438,0.369	1.0,1.0	-0.597
NM_021884	Tsg101	chr7	-	46892353	46892560	46892353	46892503	46901026	46901118	315319	0,0	293257	6,12	156	99	2.06008e-05	0.00136493	1.0,1.0	0.969,0.931	0.05
NM_021884	Tsg101	chr7	-	46890921	46891161	46890921	46891040	46892357	46892503	405416	9,9	364281	0,0	220	99	0.000101628	0.00476574	0.953,0.954	1.0,1.0	-0.046
NM_023363	Zfp788	chr7	+	41647482	41647617	41647490	41647617	41643332	41643432	2,2	2,2	2,2	0,0	107	99	0.000178148	0.00713091	0.481,0.481	1.0,1.0	-0.519
NM_023564	Plscr3	chr11	+	69846901	69847075	69846907	69847075	69846616	69846691	6,6	10,10	0,0	7,3	105	99	1.08816e-05	0.000863068	0.361,0.361	0.0,0.0	0.361
NM_023893	Sapcd1	chr17	-	35025972	35026457	35025972	35026147	35026693	35026886	453456	3,3	388352	24,10	409	99	2.99869e-07	3.7408e-05	0.973,0.974	0.796,0.895	0.128
NM_024179	0610009O20Rik	chr18	+	38251282	38251400	38251287	38251400	38251085	38251200	44,44	9,9	42,23	0,0	104	99	9.62999e-07	0.000102261	0.823,0.823	1.0,1.0	-0.177
NM_024212	Rpl4	chr9	+	64177897	64178017	64177900	64178017	64177720	64177804	75,75	12,12	70,65	0,0	102	99	2.47888e-08	3.7472e-06	0.858,0.858	1.0,1.0	-0.142
NM_024212	Rpl4	chr9	+	64174823	64174995	64174862	64174995	64173386	64173433	15341556	30,30	16201327	0,0	138	99	1.30122e-07	1.70606e-05	0.973,0.974	1.0,1.0	-0.026
NM_024282	Desi2	chr1	+	178244345	178244482	178244357	178244482	178242611	178242705	4,4	3,3	3,1	0,0	111	99	3.53251e-05	0.00207257	0.543,0.543	1.0,1.0	-0.457
NM_025314	Dtd1	chr2	+	144745112	144745178	144745116	144745178	144635757	144635864	0,0	1,1	4,1	0,0	103	99	2.97018e-09	7.20073e-07	0.0,0.0	1.0,1.0	-1
NM_025567	Cyc1	chr15	+	76344279	76344498	76344305	76344498	76343522	76343692	2,3	3,3	9,5	0,0	125	99	6.36491e-07	7.30203e-05	0.346,0.442	1.0,1.0	-0.606
NM_025636	Ntpcr	chr8	+	125745235	125745445	125745239	125745445	125736067	125736230	0,0	1,1	1,1	0,0	103	99	2.22584e-08	3.40586e-06	0.0,0.0	1.0,1.0	-1
NM_025685	Col27a1	chr4	+	63328531	63328703	63328534	63328703	63327829	63327895	5,5	7,7	4,3	1,0	102	99	0.000108675	0.00498702	0.409,0.409	0.795,1.0	-0.488
NM_025845	Prpf38b	chr3	-	108910342	108910413	108910342	108910395	108911163	108911704	4,4	0,0	3,0	7,3	117	99	1.30091e-09	4.19708e-07	1.0,1.0	0.266,0.0	0.867
NM_025862	Acad8	chr9	-	26979175	26979370	26979175	26979311	26985462	26985600	6,6	25,25	0,0	15,19	158	99	6.17282e-05	0.00319098	0.131,0.131	0.0,0.0	0.131
NM_026325	Tmem179b	chr19	-	8773504	8773705	8773504	8773622	8774334	8774467	28,28	0,0	23,5	5,2	182	99	7.97618e-06	0.000674249	1.0,1.0	0.714,0.576	0.355
NM_026325	Tmem179b	chr19	-	8773504	8773692	8773504	8773622	8774334	8774467	37,37	0,0	32,11	5,2	169	99	6.872e-05	0.00347631	1.0,1.0	0.789,0.763	0.224
NM_026904	Anapc10	chr8	+	79713104	79713279	79713152	79713279	79711819	79711844	31,32	32,32	4,8	20,30	147	99	3.0715e-05	0.00187932	0.395,0.402	0.119,0.152	0.263
NM_027015	Rps27	chr3	-	90213192	90213325	90213192	90213301	90213380	90213498	1,1	0,0	1,0	5,2	123	99	7.5831e-11	4.42888e-08	1.0,1.0	0.139,0.0	0.93
NM_027081	Dennd6b	chr15	-	89186171	89186281	89186171	89186252	89186362	89186486	5,5	5,5	5,4	1,0	128	99	0.000140059	0.00597878	0.436,0.436	0.795,1.0	-0.461
NM_027133	Lnpk	chr2	-	74551460	74551502	74551460	74551491	74554987	74555046	2,2	0,0	1,0	3,2	110	99	1.71776e-09	5.1329e-07	1.0,1.0	0.231,0.0	0.884
NM_027158	Upk3bl	chr5	+	136060049	136060281	136060061	136060281	136059730	136059883	1,1	0,0	0,0	6,1	111	99	3.07841e-09	7.32491e-07	1.0,1.0	0.0,0.0	1
NM_027179	Tecr	chr8	-	83573219	83573455	83573219	83573323	83573870	83573922	318320	94,94	319228	45,30	231	99	1.1215e-05	0.000878666	0.592,0.593	0.752,0.765	-0.166
NM_027179	Tecr	chr8	-	83573219	83573455	83573219	83573323	83574477	83574528	17,17	3,3	11,9	0,0	231	99	0.000169943	0.00686664	0.708,0.708	1.0,1.0	-0.292
NM_027829	Izumo4	chr10	+	80704289	80704435	80704417	80704435	80704179	80704194	25,25	24,24	2,9	32,19	227	99	4.13398e-05	0.00237132	0.312,0.312	0.027,0.171	0.213
NM_027967	Fam217a	chr13	-	34913428	34913499	34913428	34913496	34913609	34913684	3,3	0,0	0,0	1,1	102	99	1.49625e-09	4.68909e-07	1.0,1.0	0.0,0.0	1
NM_028814	2810403A07Rik	chr3	+	88700260	88700514	88700361	88700514	88699950	88700008	102102	0,0	65,62	7,4	200	99	4.6904e-06	0.000421447	1.0,1.0	0.821,0.885	0.147
NM_028999	Ppp6r3	chr19	-	3459746	3459897	3459746	3459764	3464544	3464695	5,5	10,10	3,2	0,0	232	99	8.72905e-07	9.42518e-05	0.176,0.176	1.0,1.0	-0.824
NM_029090	Naa60	chr16	+	3900642	3900877	3900692	3900877	3899871	3899968	50,52	5,5	31,19	0,0	149	99	0.00022134	0.00830985	0.869,0.874	1.0,1.0	-0.129
NM_029377	Lin37	chr7	-	30557264	30557430	30557264	30557294	30557625	30557676	6,6	23,24	0,0	16,11	235	99	0.000239645	0.00882291	0.099,0.095	0.0,0.0	0.097
NM_029851	Dync2h1	chr9	-	7111424	7111592	7111424	7111571	7112047	7112150	20,20	4,4	25,24	0,0	120	99	7.0135e-05	0.00352017	0.805,0.805	1.0,1.0	-0.195
NM_030114	Herc4	chr10	+	63264025	63264185	63264030	63264185	63245821	63246125	95,96	0,0	110140	9,8	104	99	3.15317e-05	0.00192015	1.0,1.0	0.921,0.943	0.068
NM_031408	Gigyf1	chr5	+	137524650	137524841	137524653	137524841	137524188	137524413	15,15	0,0	2,2	2,2	102	99	9.92162e-05	0.0046697	1.0,1.0	0.493,0.493	0.507
NM_130884	Idh3b	chr2	-	130279308	130279726	130279308	130279437	130280262	130280323	417422	2,2	358215	14,4	388	99	3.46413e-05	0.00205118	0.982,0.982	0.867,0.932	0.083
NM_133666	Ndufv1	chr19	-	4009825	4010019	4009825	4010009	4011345	4011424	0,0	2,2	6,1	0,0	109	99	1.9945e-10	9.15261e-08	0.0,0.0	1.0,1.0	-1
NM_133670	Sult1a1	chr7	-	126674270	126674510	126674270	126674397	126675048	126675146	4,4	2,2	0,0	2,7	212	99	4.31328e-06	0.000395867	0.483,0.483	0.0,0.0	0.483
NM_133714	Kansl2	chr15	-	98531322	98531529	98531322	98531437	98531719	98531898	15,15	74,75	3,2	55,58	191	99	0.000146539	0.00617339	0.095,0.094	0.027,0.018	0.072
NM_134025	Pex12	chr11	-	83298315	83298553	83298315	83298547	83298839	83298977	3,3	3,3	2,4	0,0	105	99	1.50528e-05	0.00110348	0.485,0.485	1.0,1.0	-0.515
NM_138672	Stab1	chr14	-	31147025	31147214	31147025	31147100	31147486	31147610	5,5	0,0	15,11	4,2	213	99	5.37045e-05	0.0029116	1.0,1.0	0.635,0.719	0.323
NM_139269	Pla2g16	chr19	+	7559379	7559566	7559444	7559566	7557931	7557995	3,3	0,0	2,1	3,3	164	99	3.00211e-08	4.43381e-06	1.0,1.0	0.287,0.168	0.772
NM_139269	Pla2g16	chr19	+	7574927	7575039	7574933	7575039	7557931	7557995	6,6	3,3	12,4	0,0	105	99	7.48071e-05	0.00374007	0.653,0.653	1.0,1.0	-0.347
NM_144521	Snap47	chr11	-	59442791	59442908	59442791	59442841	59449914	59449956	3,3	1,1	0,0	4,2	166	99	5.76562e-06	0.000510913	0.641,0.641	0.0,0.0	0.641
NM_144761	Crygb	chr1	-	65081914	65082156	65081914	65082142	65082246	65082290	771781	0,0	12291251	26,78	113	99	9.21485e-15	7.89344e-12	1.0,1.0	0.976,0.934	0.045
NM_144920	Plekha5	chr6	+	140580346	140580535	140580459	140580535	140579426	140579476	13,13	4,4	5,5	0,0	212	99	2.45286e-05	0.00156024	0.603,0.603	1.0,1.0	-0.397
NM_145398	Casd1	chr6	+	4613120	4613279	4613234	4613279	4608633	4608754	8,8	31,33	0,1	25,17	213	99	0.000132277	0.00576145	0.107,0.101	0.0,0.027	0.091
NM_145409	Chtf18	chr17	-	25726940	25727123	25726940	25727120	25727246	25727415	5,5	8,8	0,0	4,1	102	99	3.24105e-05	0.00196435	0.378,0.378	0.0,0.0	0.378
NM_145835	Lctl	chr9	+	64126837	64126999	64126846	64126999	64119738	64119848	9,9	3,3	21,19	0,0	108	99	8.79981e-05	0.00421898	0.733,0.733	1.0,1.0	-0.267
NM_145835	Lctl	chr9	+	64137805	64138118	64137908	64138118	64134851	64134915	212215	0,0	583453	11,12	202	99	0.000205898	0.00794471	1.0,1.0	0.963,0.949	0.044
NM_145835	Lctl	chr9	+	64118729	64118943	64118801	64118943	64117614	64117848	27,27	3,3	118,93	0,0	171	99	0.000263166	0.00957908	0.839,0.839	1.0,1.0	-0.161
NM_152824	Rbm17	chr2	-	11598051	11598175	11598051	11598166	11600618	11600756	2,2	4,4	2,2	0,0	108	99	1.08205e-06	0.000113034	0.314,0.314	1.0,1.0	-0.686
NM_153076	Crygn	chr5	-	24754148	24754287	24754148	24754270	24756036	24756213	469473	0,0	525554	93,0	116	99	1.73331e-10	8.24861e-08	1.0,1.0	0.828,1.0	0.086
NM_153076	Crygn	chr5	-	24754148	24754281	24754148	24754270	24756036	24756213	447451	0,0	483529	93,0	110	99	2.3919e-10	1.05978e-07	1.0,1.0	0.824,1.0	0.088
NM_153076	Crygn	chr5	-	24754133	24754281	24754133	24754272	24756036	24756213	347351	0,0	422392	54,0	108	99	1.00737e-09	3.49828e-07	1.0,1.0	0.878,1.0	0.061
NM_153076	Crygn	chr5	-	24754133	24754287	24754133	24754272	24756036	24756213	369373	0,0	464417	54,0	114	99	9.85898e-10	3.49828e-07	1.0,1.0	0.882,1.0	0.059
NM_153076	Crygn	chr5	-	24754133	24754324	24754133	24754272	24756036	24756213	376380	0,0	463429	54,0	151	99	2.8652e-09	7.20073e-07	1.0,1.0	0.849,1.0	0.076
NM_153076	Crygn	chr5	-	24754150	24754324	24754150	24754270	24756036	24756213	476480	0,0	524566	93,0	153	99	4.55549e-09	9.59566e-07	1.0,1.0	0.785,1.0	0.107
NM_153076	Crygn	chr5	-	24754133	24754366	24754133	24754272	24756036	24756213	406410	0,0	514485	54,0	193	99	8.78197e-09	1.56722e-06	1.0,1.0	0.83,1.0	0.085
NM_153076	Crygn	chr5	-	24754148	24754366	24754148	24754270	24756036	24756213	506510	0,0	575622	93,0	195	99	2.87587e-08	4.29675e-06	1.0,1.0	0.758,1.0	0.121
NM_153076	Crygn	chr5	-	24753487	24753725	24753487	24753604	24754133	24754279	24,24	6,6	19,32	0,0	220	99	5.02497e-07	5.92347e-05	0.643,0.643	1.0,1.0	-0.357
NM_153076	Crygn	chr5	-	24754133	24754272	24754133	24754270	24756036	24756213	100100	0,0	115137	93,0	101	99	5.5771e-05	0.00299833	1.0,1.0	0.548,1.0	0.226
NM_153076	Crygn	chr5	-	24754150	24754366	24754150	24754324	24756036	24756213	34,34	4,4	51,56	0,0	141	99	0.000105226	0.00488102	0.856,0.856	1.0,1.0	-0.144
NM_153412	Phldb2	chr16	-	45774943	45775087	45774943	45775018	45777712	45777802	5,5	0,0	0,5	7,1	168	99	1.47288e-06	0.000150199	1.0,1.0	0.0,0.747	0.627
NM_172280	Emsy	chr7	-	98593330	98593810	98593330	98593433	98594751	98595312	97,99	4,4	43,48	0,0	476	99	0.000275593	0.00994689	0.835,0.837	1.0,1.0	-0.164
NM_172506	Boc	chr16	-	44487349	44487429	44487349	44487426	44487616	44487852	3,3	5,5	0,0	4,2	102	99	0.000106435	0.00491937	0.368,0.368	0.0,0.0	0.368
NM_172616	C330027C09Rik	chr16	+	49004268	49004484	49004299	49004484	49003926	49004002	39,39	0,0	2,1	3,1	130	99	2.87797e-05	0.00178643	1.0,1.0	0.337,0.432	0.615
NM_172622	Trerf1	chr17	+	47317767	47317921	47317770	47317921	47316613	47316660	2,2	2,2	2,2	0,0	102	99	0.000209582	0.00801462	0.493,0.493	1.0,1.0	-0.507
NM_172663	Epc2	chr2	+	49545708	49545845	49545714	49545845	49536824	49537168	38,40	5,5	34,14	0,0	105	99	0.000221829	0.00830985	0.878,0.883	1.0,1.0	-0.119
NM_172839	Ccnj	chr19	+	40845044	40845204	40845077	40845204	40844659	40844959	8,8	3,3	5,1	0,0	132	99	0.00014855	0.00619714	0.667,0.667	1.0,1.0	-0.333
NM_172903	Man2a2	chr7	-	80363153	80363336	80363153	80363238	80363466	80363669	49,50	5,5	35,28	0,0	197	99	6.29825e-05	0.00323705	0.831,0.834	1.0,1.0	-0.167
NM_173775	Cfap100	chr6	-	90409341	90409516	90409341	90409493	90409601	90409650	4,4	2,2	0,0	2,1	122	99	4.15626e-06	0.0003842	0.619,0.619	0.0,0.0	0.619
NM_175272	Nav2	chr7	+	49461908	49462017	49461911	49462017	49458095	49458208	3,3	3,3	2,1	0,0	102	99	2.21233e-05	0.00142846	0.493,0.493	1.0,1.0	-0.507
NM_175419	Actr5	chr2	+	158626323	158626556	158626326	158626556	158624912	158625516	1,1	0,0	0,1	3,2	102	99	2.95184e-09	7.20073e-07	1.0,1.0	0.0,0.327	0.837
NM_175543	Rab11fip4	chr11	+	79684937	79685127	79685027	79685127	79684600	79684636	1,1	27,27	7,2	4,5	189	99	2.0604e-05	0.00136493	0.019,0.019	0.478,0.173	-0.306
NM_176849	Arglu1	chr8	-	8681890	8681983	8681890	8681948	8683747	8683973	42,42	0,0	48,18	9,3	134	99	1.74667e-06	0.000176717	1.0,1.0	0.798,0.816	0.193
NM_176962	Zfp944	chr17	-	22358822	22358988	22358822	22358915	22359439	22359524	5,5	9,9	14,11	4,2	172	99	0.000146354	0.00617339	0.242,0.242	0.668,0.76	-0.472
NM_177111	Ccdc66	chr14	-	27491787	27491949	27491787	27491945	27493018	27493103	31,31	7,7	15,29	1,0	103	99	6.92575e-05	0.00348976	0.81,0.81	0.935,1.0	-0.157
NM_177151	Vps13b	chr15	+	35576378	35576526	35576381	35576526	35572059	35572169	3,3	1,1	1,0	3,2	102	99	6.35142e-05	0.00323847	0.744,0.744	0.244,0.0	0.622
NM_177208	Dopey1	chr9	+	86501873	86501983	86501900	86501983	86500795	86500895	2,2	2,2	8,7	0,0	126	99	4.20171e-05	0.00239946	0.44,0.44	1.0,1.0	-0.56
NM_177324	Sbf2	chr7	-	110560257	110560346	110560257	110560343	110614706	110614920	16,16	0,0	15,5	3,3	102	99	0.000102765	0.00478417	1.0,1.0	0.829,0.618	0.276
NM_177646	Dgkd	chr1	+	87935256	87935451	87935337	87935451	87934393	87934501	8,8	22,23	1,0	14,10	180	99	0.000154235	0.00633152	0.167,0.161	0.038,0.0	0.145
NM_177693	Lim2	chr7	+	43430567	43430765	43430598	43430765	43430100	43430156	566568	0,0	1046887	0,58	130	99	3.71776e-08	5.42835e-06	1.0,1.0	1.0,0.921	0.039
NM_177922	Mapk15	chr15	+	75995785	75995957	75995826	75995957	75995233	75995324	0,0	1,1	3,2	0,0	140	99	4.18744e-09	9.27663e-07	0.0,0.0	1.0,1.0	-1
NM_177942	Ece2	chr16	+	20632531	20632656	20632553	20632656	20631096	20631312	3,3	2,2	7,2	0,0	121	99	0.000263041	0.00957908	0.551,0.551	1.0,1.0	-0.449
NM_178118	Dixdc1	chr9	-	50706124	50706250	50706124	50706247	50710842	50710972	5,5	3,3	9,5	0,0	102	99	5.01301e-05	0.00277638	0.618,0.618	1.0,1.0	-0.382
NM_178384	Zfp74	chr7	-	29943490	29943545	29943490	29943540	29951713	29951893	1,1	2,2	4,5	0,0	104	99	1.46214e-05	0.00107972	0.322,0.322	1.0,1.0	-0.678
NM_178930	Gbf1	chr19	+	46260709	46260878	46260712	46260878	46259551	46259796	7,7	31,31	1,0	30,31	102	99	1.73171e-05	0.00119789	0.18,0.18	0.031,0.0	0.164
NM_181319	Tbx22	chrX	+	107677602	107677777	107677605	107677777	107676860	107677037	1,1	2,2	1,1	0,0	102	99	3.74067e-05	0.00217483	0.327,0.327	1.0,1.0	-0.673
NM_181402	Parp11	chr6	+	127470701	127470830	127470704	127470830	127468031	127468152	17,17	8,8	11,9	0,0	102	99	1.90564e-06	0.000191294	0.673,0.673	1.0,1.0	-0.327
NM_181541	Caprin2	chr6	-	148861916	148862123	148861916	148862022	148862403	148862468	13,13	0,0	16,27	11,7	200	99	6.57106e-07	7.44898e-05	1.0,1.0	0.419,0.656	0.463
NM_182650	Hnrnpa2b1	chr6	-	51467184	51467295	51467184	51467286	51467390	51467426	235240	103103	171115	0,0	108	99	0	0	0.677,0.681	1.0,1.0	-0.321
NM_182650	Hnrnpa2b1	chr6	-	51461982	51462100	51461982	51462055	51463410	51463493	199207	56,54	74,65	73,33	144	99	0.000133773	0.00580693	0.71,0.725	0.411,0.575	0.225
NM_182650	Hnrnpa2b1	chr6	-	51466604	51466704	51466604	51466702	51466905	51467052	22,22	0,0	0,7	30,0	101	99	0.000277407	0.00998431	1.0,1.0	0.0,1.0	0.5
NM_194321	Fxyd1	chr7	-	31051677	31051815	31051677	31051780	31051932	31051987	24,24	4,4	15,19	0,0	134	99	0.000164617	0.00667243	0.816,0.816	1.0,1.0	-0.184
NM_194348	Atg2a	chr19	+	6250595	6250755	6250600	6250755	6250412	6250509	15,16	4,4	9,11	0,0	104	99	0.000116196	0.00527563	0.781,0.792	1.0,1.0	-0.214
NM_198660	Ccdc180	chr4	+	45950573	45950774	45950595	45950774	45949449	45949585	1,1	0,0	0,0	5,5	121	99	2.38512e-09	6.52051e-07	1.0,1.0	0.0,0.0	1
NM_198703	Wnk1	chr6	-	119953770	119954232	119953770	119953902	119956070	119956193	90,92	6,7	50,53	0,0	429	99	8.0591e-06	0.000676806	0.776,0.752	1.0,1.0	-0.236
NM_201359	Tmem106c	chr15	+	97964839	97965030	97964842	97965030	97964228	97964503	16,16	10,10	10,8	0,0	102	99	4.42851e-07	5.26869e-05	0.608,0.608	1.0,1.0	-0.392
NM_207625	Acsl4	chrX	-	142351378	142351908	142351378	142351618	142360386	142360436	18,20	3,4	9,6	0,0	389	99	1.84624e-05	0.00125515	0.604,0.56	1.0,1.0	-0.418
NR_002875	Gm1821	chr11	+	62552178	62552421	62552379	62552421	62551503	62551595	31823269	90,90	31572653	0,6	300	99	0	0	0.921,0.923	1.0,0.993	-0.074
NR_002875	Gm1821	chr11	+	62552139	62552421	62552379	62552421	62551503	62551595	62676398	90,90	63715365	0,6	339	99	0	0	0.953,0.954	1.0,0.996	-0.044
NR_002875	Gm1821	chr11	+	62552139	62552193	62552151	62552193	62551503	62551595	27062741	113113	28002403	82,6	111	99	2.26247e-09	6.31966e-07	0.955,0.956	0.968,0.997	-0.027
NR_002875	Gm1821	chr11	+	62552134	62552193	62552151	62552193	62551503	62551595	177181	113113	194207	82,6	116	99	7.53203e-05	0.00375113	0.572,0.578	0.669,0.967	-0.243
NR_003633	Meg3	chr12	+	109558639	109568650	109568410	109568650	109558236	109558320	37583807	6,6	822599	14,13	9870	99	2.5735e-13	1.83705e-10	0.863,0.864	0.371,0.316	0.52
NR_015551	Rab10os	chr12	+	3238028	3238112	3238063	3238112	3237590	3237660	23,23	7,8	25,10	1,0	134	99	1.71553e-05	0.00119789	0.708,0.68	0.949,1.0	-0.28
NR_024590	Nemp2	chr1	+	52643121	52643236	52643167	52643236	52642318	52642412	3,3	2,2	1,1	0,0	145	99	0.000226659	0.00844156	0.506,0.506	1.0,1.0	-0.494
NR_027373	Arhgap1	chr2	+	91654042	91654207	91654045	91654207	91651748	91651823	3,3	2,2	1,0	4,3	102	99	0.000184157	0.00728072	0.593,0.593	0.195,0.0	0.495
NR_027894	A930005H10Rik	chr3	-	115886213	115886380	115886213	115886375	115887775	115888059	0,0	1,1	1,4	3,1	104	99	8.53394e-05	0.00413783	0.0,0.0	0.241,0.792	-0.516
NR_033657	Miat	chr5	-	112228054	112228214	112228054	112228178	112228300	112228352	13,13	97,97	5,10	9,10	135	99	0.000180837	0.00720279	0.089,0.089	0.289,0.423	-0.267
NR_037154	Chkb	chr15	-	89428410	89428578	89428410	89428544	89428713	89428827	14,14	6,6	4,1	12,3	133	99	0.000265673	0.00964304	0.635,0.635	0.199,0.199	0.436
NR_037906	Luc7l	chr17	+	26253973	26255125	26255030	26255125	26252909	26253091	639645	18,19	578465	1,5	1156	99	1.16858e-05	0.000910005	0.752,0.744	0.98,0.888	-0.186
NR_045689	Hsf4	chr8	+	105275016	105275108	105275042	105275108	105274847	105274913	9,9	90,90	9,5	288317	125	99	0.00021417	0.00813753	0.073,0.073	0.024,0.012	0.055
NR_104353	Gm28042	chr2	+	120030057	120030211	120030142	120030211	120027482	120027576	39,39	0,0	38,25	5,4	184	99	1.67492e-05	0.00118247	1.0,1.0	0.804,0.771	0.212
NR_126539	Snrnp70	chr7	-	45380716	45383184	45380716	45380818	45383803	45383885	43594392	252253	41382745	75,95	2465	99	4.64321e-05	0.00261669	0.41,0.411	0.689,0.537	-0.203
NR_130743	Rnf13	chr3	+	57801717	57802537	57802446	57802537	57796197	57796285	13,13	38,38	47,29	38,27	828	99	1.58705e-05	0.00113289	0.039,0.039	0.129,0.114	-0.082
NR_133670	Col4a1	chr8	-	11235094	11235259	11235094	11235244	11236051	11236087	373377	0,0	857615	0,51	114	99	4.13691e-07	4.96777e-05	1.0,1.0	1.0,0.913	0.043
NR_133683	Stx1a	chr5	+	135048910	135049104	135048993	135049104	135045596	135045734	23,23	6,6	10,14	0,0	182	99	8.83545e-06	0.000737186	0.676,0.676	1.0,1.0	-0.324
NR_137170	Ccdc134	chr15	+	82134979	82135141	82135069	82135141	82134580	82134762	5,5	11,12	0,0	4,5	189	99	0.000187782	0.00737863	0.192,0.179	0.0,0.0	0.185

## Sheet: E18vsP3
Transcript ID	Gene Symbol	Chromosome	Strand	Long Exon Start	Long Exon End	Short Exon Start	Short Exon End	Flanking Exon Start	Flanking Exon End	Inclusion counts E18	Skipping counts E18	Inclusion counts P3	Skipping counts P3	Inclusion Length	Skipping Length	p-value	FDR	Inclusion level E18	Inclusion level P3	Inclusion Level difference
NM_001002896	Bfsp2	chr9	-	103449804	103449990	103449804	103449961	103479734	103480328	0,0	5,5	7,8	4,3	128	99	4.40098e-08	6.35346e-06	0.0,0.0	0.575,0.673	-0.624
NM_001005248	Hps5	chr7	-	46790916	46791072	46790916	46791048	46795427	46795881	7,7	3,3	4,9	0,0	123	99	8.71048e-05	0.00460717	0.653,0.653	1.0,1.0	-0.347
NM_001008233	Plekhn1	chr4	-	156222250	156222481	156222250	156222374	156222639	156222780	16,16	0,0	6,1	2,2	206	99	9.3301e-05	0.00483079	1.0,1.0	0.59,0.194	0.608
NM_001008506	Zc3h14	chr12	+	98785189	98785406	98785329	98785406	98784915	98785052	25,25	1,1	9,7	4,4	239	99	0.000101999	0.0050469	0.912,0.912	0.482,0.42	0.461
NM_001008506	Zc3h14	chr12	+	98785288	98785406	98785329	98785406	98784915	98785052	10,10	1,1	4,2	4,4	140	99	0.000210934	0.00865678	0.876,0.876	0.414,0.261	0.538
NM_001014976	Espl1	chr15	+	102296730	102296849	102296759	102296849	102296292	102296415	4,4	8,8	0,0	4,2	128	99	9.28473e-05	0.00482767	0.279,0.279	0.0,0.0	0.279
NM_001014976	Espl1	chr15	+	102296705	102296849	102296759	102296849	102296292	102296415	4,4	8,8	0,0	4,2	153	99	0.000140257	0.006422	0.244,0.244	0.0,0.0	0.244
NM_001024604	Ankrd28	chr14	-	31707203	31707351	31707203	31707286	31708002	31708148	10,10	23,23	2,0	20,14	164	99	9.73821e-05	0.0049176	0.208,0.208	0.057,0.0	0.179
NM_001024931	Rbfox3	chr11	-	118496350	118496531	118496350	118496390	118496937	118497070	2,2	8,8	5,1	0,0	240	99	1.2605e-08	2.24167e-06	0.093,0.093	1.0,1.0	-0.907
NM_001025426	Depdc5	chr5	+	32864009	32864312	32864157	32864312	32863720	32863821	5,5	0,0	3,1	2,1	247	99	0.000140985	0.00643135	1.0,1.0	0.375,0.286	0.669
NM_001029985	Kcp	chr6	-	29498276	29498370	29498276	29498358	29498428	29498514	2,2	1,1	0,0	2,1	111	99	5.73031e-05	0.00328729	0.641,0.641	0.0,0.0	0.641
NM_001033207	Nlrc5	chr8	+	94521635	94521803	94521719	94521803	94521375	94521486	18,18	12,12	13,7	39,28	183	99	7.79689e-06	0.000693301	0.448,0.448	0.153,0.119	0.312
NM_001033207	Nlrc5	chr8	+	94474205	94474331	94474260	94474331	94473984	94474044	1,1	0,0	5,4	3,2	154	99	9.10773e-05	0.00475578	1.0,1.0	0.517,0.563	0.46
NM_001033207	Nlrc5	chr8	+	94474180	94474331	94474260	94474331	94473984	94474044	1,1	0,0	8,4	3,2	179	99	0.00010772	0.00522465	1.0,1.0	0.596,0.525	0.44
NM_001033294	Ddx31	chr2	+	28875694	28875829	28875714	28875829	28874130	28874181	2,2	0,0	1,1	2,2	119	99	1.59621e-05	0.00126302	1.0,1.0	0.294,0.294	0.706
NM_001033294	Ddx31	chr2	+	28875689	28875829	28875714	28875829	28874130	28874181	9,9	0,0	4,0	2,2	124	99	0.000101455	0.00504031	1.0,1.0	0.615,0.0	0.693
NM_001033313	Pdap1	chr5	-	145132858	145132980	145132858	145132974	145135064	145135172	279283	13,13	118116	0,0	105	99	7.16449e-05	0.0039248	0.953,0.954	1.0,1.0	-0.046
NM_001033347	D430041D05Rik	chr2	-	104208081	104208209	104208081	104208206	104214090	104214275	6,6	0,0	7,9	2,6	102	99	1.53964e-05	0.00122681	1.0,1.0	0.773,0.593	0.317
NM_001033472	Bclaf3	chrX	+	159557442	159557557	159557445	159557557	159555474	159555650	4,5	7,7	6,5	0,1	102	99	7.64969e-06	0.000686311	0.357,0.409	1.0,0.829	-0.531
NM_001039126	Asb1	chr1	+	91544150	91544297	91544155	91544297	91540564	91540864	9,9	0,0	4,8	10,6	104	99	4.20471e-08	6.14238e-06	1.0,1.0	0.276,0.559	0.583
NM_001040106	Aak1	chr6	+	86963992	86964225	86963995	86964225	86959031	86959274	6,7	0,0	7,10	6,4	102	99	4.73065e-06	0.000460713	1.0,1.0	0.531,0.708	0.381
NM_001042501	Fam133b	chr5	+	3559134	3559159	3559137	3559159	3558660	3558693	3,4	1,1	0,0	1,1	102	99	1.04419e-06	0.000118641	0.744,0.795	0.0,0.0	0.77
NM_001042591	Arrdc3	chr13	+	80891449	80891642	80891487	80891642	80891061	80891224	12,12	22,22	1,0	23,11	137	99	4.55223e-07	5.58605e-05	0.283,0.283	0.03,0.0	0.268
NM_001045515	Synj1	chr16	-	90940472	90940496	90940472	90940493	90944354	90944575	0,0	1,1	2,2	0,0	102	99	5.70761e-09	1.18709e-06	0.0,0.0	1.0,1.0	-1
NM_001081108	Lamtor4	chr5	+	138257449	138257645	138257453	138257645	138256252	138256333	0,0	1,1	1,2	1,0	103	99	2.99436e-05	0.00204817	0.0,0.0	0.49,1.0	-0.745
NM_001081302	Trio	chr15	-	27740574	27740718	27740574	27740705	27740915	27741078	1,1	0,0	0,0	1,1	112	99	2.21114e-08	3.41528e-06	1.0,1.0	0.0,0.0	1
NM_001081319	Ric1	chr19	+	29567484	29567621	29567508	29567621	29567219	29567362	12,13	4,4	14,9	0,0	123	99	2.33709e-05	0.00170705	0.707,0.723	1.0,1.0	-0.285
NM_001081323	Mphosph9	chr5	-	124320844	124320998	124320844	124320954	124324873	124325137	1,1	4,4	4,1	0,1	143	99	0.000221131	0.00883698	0.148,0.148	1.0,0.409	-0.556
NM_001081378	Kidins220	chr12	+	25011475	25011588	25011502	25011588	25010894	25011138	0,0	1,1	2,1	0,0	126	99	1.20539e-08	2.18177e-06	0.0,0.0	1.0,1.0	-1
NM_001081383	Kmt2c	chr5	-	25294556	25294718	25294556	25294650	25295397	25295610	12,12	3,3	3,6	0,0	167	99	0.000214894	0.00870286	0.703,0.703	1.0,1.0	-0.297
NM_001081446	Iqck	chr7	+	118899808	118899899	118899812	118899899	118899629	118899682	5,5	3,3	2,3	0,0	103	99	8.83379e-05	0.00463246	0.616,0.616	1.0,1.0	-0.384
NM_001103165	Pcbp2	chr15	+	102485899	102486040	102485952	102486040	102484165	102484240	7,7	0,0	6,4	4,1	152	99	3.84368e-05	0.00246785	1.0,1.0	0.494,0.723	0.391
NM_001111320	Idh1	chr1	-	65166106	65166284	65166106	65166281	65168498	65168604	198198	0,0	120,75	3,11	102	99	8.1214e-06	0.00070786	1.0,1.0	0.975,0.869	0.078
NM_001113198	Mitf	chr6	+	97941052	97941302	97941055	97941302	97807057	97807287	0,0	2,2	3,4	0,1	102	99	8.03557e-11	2.73901e-08	0.0,0.0	1.0,0.795	-0.897
NM_001122666	Suds3	chr5	-	117098270	117098498	117098270	117098376	117099300	117099322	86,86	100100	124112	82,51	221	99	0.000147643	0.0066314	0.278,0.278	0.404,0.496	-0.172
NM_001122843	Tnpo2	chr8	+	85038241	85038489	85038377	85038489	85037167	85037291	37,37	0,0	33,23	4,4	235	99	1.45108e-05	0.0011638	1.0,1.0	0.777,0.708	0.258
NM_001122843	Tnpo2	chr8	+	85038334	85038489	85038377	85038489	85037167	85037291	25,25	0,0	30,15	4,4	142	99	4.56967e-05	0.00280372	1.0,1.0	0.839,0.723	0.219
NM_001142322	Myo9b	chr8	+	71334312	71334394	71334315	71334394	71333626	71333831	10,10	0,0	13,8	3,4	102	99	6.70456e-05	0.00368931	1.0,1.0	0.808,0.66	0.266
NM_001159967	Ralgps2	chr1	-	156901785	156901890	156901785	156901887	156907638	156907778	36,38	5,5	29,22	0,0	102	99	0.000178228	0.00753068	0.875,0.881	1.0,1.0	-0.122
NM_001160236	Fam168b	chr1	-	34819591	34819790	34819591	34819735	34819866	34819963	36,36	6,6	25,17	0,0	154	99	2.05725e-05	0.0015393	0.794,0.794	1.0,1.0	-0.206
NM_001160236	Fam168b	chr1	-	34819591	34819765	34819591	34819735	34819866	34819963	23,23	6,6	12,9	0,0	129	99	2.55011e-05	0.00180881	0.746,0.746	1.0,1.0	-0.254
NM_001160236	Fam168b	chr1	-	34819591	34819790	34819591	34819765	34819866	34819963	17,17	4,4	13,8	0,0	124	99	8.41879e-05	0.00451122	0.772,0.772	1.0,1.0	-0.228
NM_001163216	Fgfr3	chr5	+	33729920	33730059	33729935	33730059	33729680	33729850	7,7	54,54	4,1	129149	114	99	5.98266e-05	0.00336758	0.101,0.101	0.026,0.006	0.085
NM_001163421	Tatdn3	chr1	-	191049281	191049359	191049281	191049356	191052859	191052972	2,2	2,2	3,3	0,0	102	99	0.000175905	0.00749488	0.493,0.493	1.0,1.0	-0.507
NM_001163441	Mov10	chr3	-	104817935	104818156	104817935	104818121	104818257	104818305	2,2	2,2	2,1	0,0	134	99	8.69403e-05	0.00460717	0.425,0.425	1.0,1.0	-0.575
NM_001163452	Trpc4ap	chr2	-	155650418	155650585	155650418	155650561	155653492	155653678	70,70	9,9	43,50	1,0	123	99	2.23998e-05	0.00164592	0.862,0.862	0.972,1.0	-0.124
NM_001163470	Trafd1	chr5	-	121373338	121373471	121373338	121373395	121373946	121374061	57,59	4,4	112115	0,0	175	99	0.000168941	0.00735135	0.89,0.893	1.0,1.0	-0.109
NM_001164207	Tmem176b	chr6	-	48840360	48840448	48840360	48840398	48840995	48841374	2,2	0,0	2,0	2,1	149	99	0.000237743	0.0093206	1.0,1.0	0.399,0.0	0.8
NM_001164735	Crlf2	chr5	-	109557517	109557749	109557517	109557614	109558804	109558993	3,3	4,4	7,4	1,0	234	99	3.30002e-05	0.00220079	0.241,0.241	0.748,1.0	-0.633
NM_001166459	Brcc3	chrX	+	75455551	75455701	75455555	75455701	75449968	75450145	1,1	3,3	4,6	1,0	103	99	7.09355e-06	0.000644777	0.243,0.243	0.794,1.0	-0.654
NM_001185021	Wnk1	chr6	-	119953770	119953920	119953770	119953902	119956070	119956196	9,9	6,7	3,4	0,0	117	99	6.63836e-06	0.000607905	0.559,0.521	1.0,1.0	-0.46
NM_001190313	C1qtnf5	chr9	+	44105386	44105515	44105404	44105515	44105151	44105282	0,0	4,4	4,3	4,0	117	99	1.16388e-06	0.000131027	0.0,0.0	0.458,1.0	-0.729
NM_001193274	BC048679	chr7	-	81495125	81495305	81495125	81495255	81495578	81495780	2,2	2,2	7,5	0,0	149	99	3.00441e-05	0.00204817	0.399,0.399	1.0,1.0	-0.601
NM_001199083	Wnk1	chr6	-	119970857	119971077	119970857	119971063	119972767	119972856	38,38	5,5	49,51	0,0	113	99	3.97918e-05	0.00252997	0.869,0.869	1.0,1.0	-0.131
NM_001201413	Apbb2	chr5	-	66400075	66400284	66400075	66400281	66451467	66452283	1,1	0,0	2,0	4,2	102	99	3.24554e-08	4.91679e-06	1.0,1.0	0.327,0.0	0.837
NM_001252058	Ly6c1	chr15	-	75045472	75045840	75045472	75045610	75047352	75047469	2,2	0,0	1,0	1,2	329	99	1.48385e-07	1.95788e-05	1.0,1.0	0.231,0.0	0.884
NM_001252266	Ica1	chr6	-	8653496	8653692	8653496	8653535	8656361	8656408	16,16	8,8	7,10	0,1	256	99	9.46895e-05	0.00486165	0.436,0.436	1.0,0.795	-0.461
NM_001252536	Ciz1	chr2	+	32363432	32363656	32363622	32363656	32363009	32363158	53,53	5,5	32,37	0,0	289	99	2.72477e-05	0.00189975	0.784,0.784	1.0,1.0	-0.216
NM_001253769	Ssx2ip	chr3	+	146437163	146437341	146437166	146437341	146436542	146436657	2,2	0,0	0,0	1,2	102	99	2.78267e-09	7.14353e-07	1.0,1.0	0.0,0.0	1
NM_001253905	Ncor2	chr5	-	125037273	125037379	125037273	125037376	125037860	125037997	15,17	0,0	8,13	1,5	102	99	0.000157299	0.00694324	1.0,1.0	0.886,0.716	0.199
NM_001271016	Ube2w	chr1	-	16585250	16585431	16585250	16585352	16597950	16598053	52,54	5,7	31,37	0,0	178	99	2.48087e-05	0.00176993	0.853,0.811	1.0,1.0	-0.168
NM_001276465	Vps13d	chr4	-	145099964	145100070	145099964	145100067	145105798	145105921	2,2	7,8	4,3	1,0	102	99	3.1337e-06	0.000320447	0.217,0.195	0.795,1.0	-0.692
NM_001278569	Cryaa	chr17	+	31679468	31679677	31679558	31679677	31678448	31678535	942942	214213	14781296	227172	189	99	0.000254589	0.00976268	0.697,0.698	0.773,0.798	-0.088
NM_001284270	Tmem201	chr4	-	149718650	149718890	149718650	149718835	149719511	149719583	17,17	4,4	6,2	0,0	154	99	0.000131206	0.00616868	0.732,0.732	1.0,1.0	-0.268
NM_001284270	Tmem201	chr4	-	149718650	149718944	149718650	149718835	149719511	149719583	35,35	4,4	14,6	0,0	208	99	0.000240933	0.00935597	0.806,0.806	1.0,1.0	-0.194
NM_001290419	Snapc4	chr2	-	26378493	26378636	26378493	26378632	26380548	26380653	14,14	6,6	15,9	1,0	103	99	5.20494e-05	0.0030855	0.692,0.692	0.935,1.0	-0.276
NM_001290710	Ebf1	chr11	+	44907903	44908037	44907906	44908037	44883813	44883931	1,1	2,2	1,1	0,0	102	99	3.74067e-05	0.00242866	0.327,0.327	1.0,1.0	-0.673
NM_001290736	Unkl	chr17	+	25189465	25189675	25189511	25189675	25188913	25189017	3,3	2,2	2,1	0,0	145	99	0.000213197	0.00870286	0.506,0.506	1.0,1.0	-0.494
NM_001291857	Aebp1	chr11	+	5867804	5867959	5867835	5867959	5867639	5867749	0,0	1,1	8,5	0,0	130	99	1.48894e-09	4.24903e-07	0.0,0.0	1.0,1.0	-1
NM_001302213	Atp5j	chr16	-	84831320	84831502	84831320	84831443	84834808	84834983	469473	13,13	359271	0,0	158	99	1.62541e-05	0.00127041	0.958,0.958	1.0,1.0	-0.042
NM_001302480	Acy3	chr19	+	3986822	3986951	3986827	3986951	3986569	3986611	1,1	2,2	1,2	0,0	104	99	3.05942e-05	0.00207415	0.322,0.322	1.0,1.0	-0.678
NM_001302637	Cacna1d	chr14	-	30051369	30051580	30051369	30051577	30052443	30052557	0,0	1,1	1,1	0,0	102	99	2.22657e-08	3.41528e-06	0.0,0.0	1.0,1.0	-1
NM_001302888	Kcnq2	chr2	-	181087574	181087683	181087574	181087680	181088346	181088570	4,4	3,3	1,2	0,0	102	99	5.33266e-05	0.00311605	0.564,0.564	1.0,1.0	-0.436
NM_001304965	Pou6f1	chr15	-	100586643	100586869	100586643	100586772	100587788	100587905	4,4	0,0	2,0	3,1	196	99	3.53675e-07	4.52078e-05	1.0,1.0	0.252,0.0	0.874
NM_001309216	Zfp950	chr19	-	61118130	61120452	61118130	61118350	61127006	61127067	222224	6,6	161192	1,0	2201	99	4.08763e-05	0.00258553	0.625,0.627	0.879,1.0	-0.314
NM_001310661	Vps9d1	chr8	-	123247713	123247878	123247713	123247799	123247966	123248051	12,12	20,20	1,1	13,11	178	99	0.000116051	0.00556274	0.25,0.25	0.041,0.048	0.206
NM_001310662	Usp37	chr1	-	74444412	74444636	74444412	74444492	74450494	74450555	2,2	3,3	4,4	0,0	243	99	6.52217e-08	8.89262e-06	0.214,0.214	1.0,1.0	-0.786
NM_001311113	Syncrip	chr9	-	88462954	88463160	88462954	88463079	88464647	88464783	294297	9,9	156155	0,0	180	99	0.000178586	0.00753068	0.947,0.948	1.0,1.0	-0.052
NM_001311166	Edem3	chr1	+	151805846	151806003	151805849	151806003	151804664	151804819	6,6	27,28	0,0	26,16	102	99	1.72017e-05	0.00132318	0.177,0.172	0.0,0.0	0.174
NM_001312893	Crybb1	chr5	+	112259257	112259346	112259274	112259346	112257372	112257557	12721284	0,0	25052226	144197	116	99	0	0	1.0,1.0	0.937,0.906	0.079
NM_001312893	Crybb1	chr5	+	112267277	112267453	112267332	112267453	112263491	112263643	29722995	0,0	42794398	322,0	154	99	3.33067e-16	2.40416e-13	1.0,1.0	0.895,1.0	0.052
NM_001312893	Crybb1	chr5	+	112267323	112267455	112267332	112267455	112263491	112263643	18761891	0,0	22282388	322,0	108	99	1.54321e-14	9.46836e-12	1.0,1.0	0.864,1.0	0.068
NM_001312893	Crybb1	chr5	+	112267216	112267453	112267332	112267453	112263491	112263643	31353162	0,0	44774576	322,0	215	99	2.57572e-14	1.3742e-11	1.0,1.0	0.865,1.0	0.068
NM_001312893	Crybb1	chr5	+	112257372	112257543	112257378	112257543	112255819	112255847	42894323	397397	59025087	11191164	105	99	7.19425e-14	3.67836e-11	0.911,0.911	0.833,0.805	0.092
NM_001312893	Crybb1	chr5	+	112263493	112263643	112263509	112263643	112259288	112259375	115115	7,7	163138	0,0	115	99	2.88296e-05	0.00198746	0.934,0.934	1.0,1.0	-0.066
NM_001312893	Crybb1	chr5	+	112263491	112263643	112263506	112263643	112259355	112259373	110110	0,0	159147	16,0	114	99	0.000173657	0.00745085	1.0,1.0	0.896,1.0	0.052
NM_001313933	Cryba1	chr11	-	77722604	77722731	77722604	77722708	77723549	77723594	33913421	369369	46954548	0,0	122	99	0	0	0.882,0.883	1.0,1.0	-0.117
NM_001313933	Cryba1	chr11	-	77722604	77722741	77722604	77722708	77723549	77723594	34323462	369369	47494596	0,0	132	99	0	0	0.875,0.876	1.0,1.0	-0.125
NM_001313933	Cryba1	chr11	-	77722604	77722747	77722604	77722708	77723549	77723594	34483477	369369	47774620	0,0	138	99	0	0	0.87,0.871	1.0,1.0	-0.129
NM_001313933	Cryba1	chr11	-	77720683	77720794	77720683	77720766	77720888	77721030	190191	187192	160139	549399	127	99	1.11022e-16	8.51472e-14	0.442,0.437	0.185,0.214	0.24
NM_001313933	Cryba1	chr11	-	77720683	77720788	77720683	77720766	77720888	77721030	262264	187192	270236	549399	121	99	6.69353e-13	2.83229e-10	0.534,0.529	0.287,0.326	0.225
NM_001313933	Cryba1	chr11	-	77722543	77722727	77722543	77722708	77723549	77723594	2207822213	369369	2610724593	0,0	118	99	4.62002e-10	1.4919e-07	0.98,0.981	1.0,1.0	-0.02
NM_001313933	Cryba1	chr11	-	77719433	77719530	77719433	77719529	77720889	77721079	159159	0,0	108144	31,0	100	99	3.12454e-07	4.03592e-05	1.0,1.0	0.775,1.0	0.113
NM_001313933	Cryba1	chr11	-	77720889	77721070	77720889	77721033	77722608	77722727	403406	11,11	449447	0,0	136	99	4.13508e-05	0.00258886	0.964,0.964	1.0,1.0	-0.036
NM_001313933	Cryba1	chr11	-	77720683	77720794	77720683	77720764	77720888	77721030	191192	0,0	162140	0,14	129	99	9.39166e-05	0.00484223	1.0,1.0	1.0,0.885	0.057
NM_001313933	Cryba1	chr11	-	77720913	77721079	77720913	77721033	77722608	77722727	513517	11,11	568565	0,0	145	99	0.000232271	0.0091942	0.97,0.97	1.0,1.0	-0.03
NM_001326576	Top3b	chr16	+	16875068	16875155	16875071	16875155	16870735	16870829	3,3	1,1	0,0	4,2	102	99	6.9354e-07	8.10517e-05	0.744,0.744	0.0,0.0	0.744
NM_001331176	Ggps1	chr13	-	14059318	14059466	14059318	14059453	14063205	14063488	0,0	1,1	3,3	0,1	112	99	8.08875e-10	2.48143e-07	0.0,0.0	1.0,0.726	-0.863
NM_001331176	Ggps1	chr13	-	14059318	14059453	14059318	14059450	14063205	14063488	3,3	1,1	0,2	6,6	102	99	0.000136989	0.00636741	0.744,0.744	0.0,0.244	0.622
NM_001346759	Ccdc85a	chr11	-	28396045	28396165	28396045	28396107	28399375	28399510	0,0	1,1	1,1	0,0	157	99	2.01098e-08	3.41528e-06	0.0,0.0	1.0,1.0	-1
NM_001347153	Krba1	chr6	+	48402870	48403010	48402883	48403010	48395585	48395887	7,7	3,4	7,4	0,0	112	99	2.47456e-05	0.00176993	0.673,0.607	1.0,1.0	-0.36
NM_001347226	Rpl22l1	chr3	+	28806499	28806592	28806502	28806592	28805510	28805543	138142	352354	174136	133143	102	99	3.29013e-11	1.22343e-08	0.276,0.28	0.559,0.48	-0.242
NM_001355136	Odf2	chr2	+	29890765	29891002	29890770	29891002	29889719	29889921	0,0	1,1	1,2	0,0	104	99	1.1345e-08	2.17523e-06	0.0,0.0	1.0,1.0	-1
NM_001355152	Ilkap	chr1	-	91373860	91375538	91373860	91374016	91376317	91376399	15,19	1,3	24,15	0,0	1621	99	5.09849e-06	0.000487389	0.478,0.279	1.0,1.0	-0.621
NM_001355189	Tdrd7	chr4	+	46029636	46029803	46029637	46029803	46025656	46026159	1,1	0,0	2,1	2,4	100	99	4.26777e-07	5.28988e-05	1.0,1.0	0.497,0.198	0.652
NM_001355189	Tdrd7	chr4	+	46029627	46029803	46029637	46029803	46025656	46026159	1,1	0,0	1,4	2,4	109	99	2.34514e-06	0.00024614	1.0,1.0	0.312,0.476	0.606
NM_001355282	Rbck1	chr2	-	152330959	152331104	152330959	152331101	152332033	152332425	61,62	6,6	40,25	0,0	102	99	0.000250546	0.0096681	0.908,0.909	1.0,1.0	-0.091
NM_001355410	Nckap1	chr2	-	80554697	80554790	80554697	80554784	80570118	80570229	53,54	36,36	21,24	52,35	105	99	0.000126516	0.00601734	0.581,0.586	0.276,0.393	0.249
NM_001355438	Dnajb5	chr4	+	42950798	42950943	42950801	42950943	42949866	42950004	1,1	0,0	0,0	1,1	102	99	2.22657e-08	3.41528e-06	1.0,1.0	0.0,0.0	1
NM_007488	Arnt2	chr7	-	84347341	84347555	84347341	84347543	84354519	84354567	16,16	4,4	5,3	0,0	111	99	0.000219109	0.00881537	0.781,0.781	1.0,1.0	-0.219
NM_007741	Col9a2	chr4	+	121053025	121053204	121053061	121053204	121052890	121052923	6,6	4,4	5,5	0,0	135	99	5.12372e-06	0.000487389	0.524,0.524	1.0,1.0	-0.476
NM_007773	Crybb2	chr5	-	113065893	113066084	113065893	113065994	113068691	113068771	34,34	0,0	931885	102,71	189	99	4.66504e-06	0.000457957	1.0,1.0	0.827,0.867	0.153
NM_007776	Crygd	chr1	-	65062103	65062198	65062103	65062168	65062998	65063229	20552064	0,0	22882128	107,99	129	99	0	0	1.0,1.0	0.943,0.943	0.057
NM_007776	Crygd	chr1	-	65062103	65062182	65062103	65062168	65062998	65063229	20722085	0,0	23762191	107,99	113	99	0	0	1.0,1.0	0.951,0.951	0.049
NM_007776	Crygd	chr1	-	65063192	65063343	65063192	65063271	65063393	65063440	26842707	124124	41054063	56,80	171	99	2.57061e-12	1.05147e-09	0.926,0.927	0.977,0.967	-0.045
NM_007776	Crygd	chr1	-	65062103	65062182	65062103	65062145	65063393	65063440	41234155	343342	40233870	398,0	136	99	3.27271e-10	1.08539e-07	0.897,0.898	0.88,1.0	-0.042
NM_007776	Crygd	chr1	-	65063192	65063301	65063192	65063271	65063393	65063440	86148584	124124	1120510189	56,80	129	99	2.06828e-06	0.00022263	0.982,0.982	0.994,0.99	-0.01
NM_007777	Cryge	chr1	-	65050804	65051012	65050804	65050982	65051104	65051163	21552174	0,0	24232244	33,43	129	99	1.0177e-05	0.00085669	1.0,1.0	0.983,0.976	0.02
NM_007805	Cyb561	chr11	-	105935751	105935953	105935751	105935909	105936181	105936285	3,3	3,3	0,0	3,2	143	99	8.68917e-05	0.00460717	0.409,0.409	0.0,0.0	0.409
NM_007840	Ddx5	chr11	-	106782468	106782693	106782468	106782642	106783958	106784018	11371155	23,23	748662	0,0	150	99	2.34686e-06	0.00024614	0.97,0.971	1.0,1.0	-0.03
NM_007864	Dlg4	chr11	+	70030594	70030654	70030603	70030654	70030398	70030452	54,54	10,10	30,16	0,0	108	99	6.58366e-06	0.00060743	0.832,0.832	1.0,1.0	-0.168
NM_007899	Ecm1	chr3	-	95738011	95738116	95738011	95738113	95738238	95738301	8,8	5,5	6,3	0,0	102	99	1.20422e-05	0.00098513	0.608,0.608	1.0,1.0	-0.392
NM_008253	Hmgb3	chrX	+	71558052	71558207	71558056	71558207	71555916	71556190	101100	0,0	53,41	1,8	103	99	0.000175011	0.00748277	1.0,1.0	0.981,0.831	0.094
NM_008569	Anapc1	chr2	-	128684501	128684663	128684501	128684658	128685823	128686060	77,77	7,7	67,40	0,0	104	99	6.13805e-05	0.00343927	0.913,0.913	1.0,1.0	-0.087
NM_008791	Pcp4	chr16	+	96497225	96497399	96497229	96497399	96493815	96493867	2,2	4,4	4,2	1,0	103	99	8.79565e-05	0.00463225	0.325,0.325	0.794,1.0	-0.572
NM_008915	Ppp3cc	chr14	-	70220016	70220204	70220016	70220046	70224309	70224407	4,4	2,2	2,0	11,8	257	99	0.000127764	0.00605323	0.435,0.435	0.065,0.0	0.402
NM_008942	Npepps	chr11	-	97218507	97218650	97218507	97218641	97222950	97223037	92,92	8,8	57,59	0,0	108	99	3.6179e-05	0.00237408	0.913,0.913	1.0,1.0	-0.087
NM_008997	Rab11b	chr17	-	33749781	33749956	33749781	33749919	33760222	33760486	68,70	7,7	42,32	0,0	136	99	4.71303e-05	0.00284895	0.876,0.879	1.0,1.0	-0.123
NM_008997	Rab11b	chr17	-	33749781	33749977	33749781	33749919	33760222	33760486	104106	7,7	49,83	0,0	157	99	5.75965e-05	0.00328729	0.904,0.905	1.0,1.0	-0.095
NM_009006	Map4k2	chr19	+	6341886	6341967	6341902	6341967	6341766	6341834	3,3	6,6	0,0	10,3	115	99	0.000177317	0.0075289	0.301,0.301	0.0,0.0	0.301
NM_009080	Rpl26	chr11	+	68904339	68904534	68904378	68904534	68903178	68903319	218220	35,35	133110	0,0	138	99	2.4869e-14	1.3742e-11	0.817,0.818	1.0,1.0	-0.183
NM_009080	Rpl26	chr11	+	68904364	68904534	68904378	68904534	68903178	68903319	20642090	35,35	15261231	0,0	113	99	0.000213518	0.00870286	0.981,0.981	1.0,1.0	-0.019
NM_009281	Zfp143	chr7	+	110072118	110072202	110072121	110072202	110071371	110071455	16,16	20,20	11,7	1,0	102	99	7.46968e-08	1.00726e-05	0.437,0.437	0.914,1.0	-0.52
NM_009354	Tert	chr13	+	73646180	73646307	73646220	73646307	73644248	73644437	4,4	3,3	5,5	0,0	139	99	9.32906e-06	0.000800537	0.487,0.487	1.0,1.0	-0.513
NM_009532	Xrcc1	chr7	+	24570871	24570926	24570874	24570926	24570448	24570578	84,84	11,11	51,36	1,0	102	99	2.39629e-05	0.00173993	0.881,0.881	0.98,1.0	-0.109
NM_009538	Plagl1	chr10	+	13116637	13116781	13116695	13116781	13112518	13112550	20,20	16,16	1,0	5,1	157	99	0.000138685	0.00637796	0.441,0.441	0.112,0.0	0.385
NM_009751	Bfsp1	chr2	-	143841673	143841794	143841673	143841775	143845900	143845990	134135	0,0	363149	59,64	118	99	0	0	1.0,1.0	0.838,0.661	0.25
NM_009751	Bfsp1	chr2	-	143841673	143841784	143841673	143841775	143845900	143845990	114114	0,0	309,92	59,64	108	99	7.21645e-15	4.66069e-12	1.0,1.0	0.828,0.569	0.302
NM_009751	Bfsp1	chr2	-	143841673	143841799	143841673	143841775	143845900	143845990	389393	0,0	1225926	59,64	123	99	2.09832e-14	1.22612e-11	1.0,1.0	0.944,0.921	0.068
NM_009751	Bfsp1	chr2	-	143841673	143841778	143841673	143841775	143845900	143845990	41,41	0,0	105233	59,64	102	99	3.1779e-12	1.25794e-09	1.0,1.0	0.633,0.779	0.294
NM_009751	Bfsp1	chr2	-	143841673	143841799	143841673	143841778	143845900	143845990	348352	0,0	1120851	0,158	120	99	4.83069e-08	6.8135e-06	1.0,1.0	1.0,0.816	0.092
NM_009751	Bfsp1	chr2	-	143841673	143841781	143841673	143841778	143845900	143845990	15581570	0,0	50284083	0,158	102	99	1.13513e-05	0.000941165	1.0,1.0	1.0,0.962	0.019
NM_010106	Eef1a1	chr9	-	78479277	78479534	78479277	78479459	78479623	78479772	90769154	144144	65175656	0,0	174	99	0	0	0.973,0.973	1.0,1.0	-0.027
NM_010106	Eef1a1	chr9	-	78479623	78479773	78479623	78479772	78479851	78480148	128128	0,0	74,55	11,0	100	99	7.36482e-05	0.00400975	1.0,1.0	0.869,1.0	0.066
NM_010223	Fkbp8	chr8	+	70531524	70531742	70531550	70531742	70531184	70531273	115116	0,0	55,57	12,0	125	99	1.72528e-05	0.00132318	1.0,1.0	0.784,1.0	0.108
NM_010223	Fkbp8	chr8	+	70531521	70531742	70531550	70531742	70531184	70531273	222223	0,0	123129	12,0	128	99	0.000188127	0.00787887	1.0,1.0	0.888,1.0	0.056
NM_010240	Ftl1	chr7	-	45458534	45458718	45458534	45458657	45459083	45459230	47,47	6,6	53,43	0,0	160	99	5.57104e-06	0.000525863	0.829,0.829	1.0,1.0	-0.171
NM_010240	Ftl1	chr7	-	45458534	45458681	45458534	45458657	45459083	45459230	48,48	6,6	50,48	0,0	123	99	1.29841e-05	0.00105515	0.866,0.866	1.0,1.0	-0.134
NM_010470	Hp1bp3	chr4	+	138223528	138223649	138223536	138223649	138222088	138222188	36,36	6,6	7,18	0,0	107	99	0.000157941	0.00694658	0.847,0.847	1.0,1.0	-0.153
NM_010626	Kif7	chr7	-	79707519	79707677	79707519	79707674	79708421	79708640	0,0	1,1	1,9	0,0	102	99	2.06025e-09	5.74575e-07	0.0,0.0	1.0,1.0	-1
NM_011297	Rps24	chr14	+	24495426	24495449	24495429	24495449	24493400	24493493	330331	10391049	298289	521496	102	99	7.16508e-07	8.29459e-05	0.236,0.234	0.357,0.361	-0.124
NM_011366	Sorbs3	chr14	-	70191147	70191238	70191147	70191200	70191432	70191575	6,6	18,18	0,0	11,8	137	99	4.30758e-05	0.00266961	0.194,0.194	0.0,0.0	0.194
NM_011503	Stxbp2	chr8	+	3641894	3642055	3641897	3642055	3641681	3641820	6,6	15,15	0,1	10,11	102	99	0.000143103	0.00647976	0.28,0.28	0.0,0.081	0.24
NM_011975	Rpl27a	chr7	+	109520467	109520642	109520475	109520642	109519584	109519648	57,57	0,0	51,55	14,0	107	99	4.43485e-05	0.00273468	1.0,1.0	0.771,1.0	0.115
NM_013501	Cryaa	chr17	+	31681245	31681412	31681387	31681412	31679558	31679681	2966529901	2,2	3492233417	391,2	241	99	3.48647e-05	0.00230013	1.0,1.0	0.973,1.0	0.014
NM_013507	Eif4g2	chr7	-	111074092	111074261	111074092	111074239	111074339	111074544	38,39	11,11	45,48	0,0	121	99	1.22664e-09	3.67126e-07	0.739,0.744	1.0,1.0	-0.258
NM_013795	Atp5l	chr9	-	44913247	44913466	44913247	44913462	44914650	44914811	557559	24,24	477386	0,0	103	99	4.0672e-09	9.5978e-07	0.957,0.957	1.0,1.0	-0.043
NM_015735	Ddb1	chr19	+	10621820	10621984	10621828	10621984	10621540	10621719	391396	21,21	243227	0,0	107	99	3.52169e-08	5.20659e-06	0.945,0.946	1.0,1.0	-0.054
NM_016738	Rpl13	chr8	+	123102652	123102762	123102656	123102762	123102349	123102445	15621579	30,30	1083912	52,43	103	99	2.15421e-06	0.000229864	0.98,0.981	0.952,0.953	0.028
NM_016752	Slc35b1	chr11	+	95386474	95386629	95386510	95386629	95385800	95385904	23,24	16,16	9,5	25,25	135	99	4.97281e-06	0.000480483	0.513,0.524	0.209,0.128	0.35
NM_016752	Slc35b1	chr11	+	95386485	95386629	95386510	95386629	95385800	95385904	71,72	16,16	32,37	25,25	124	99	2.56714e-05	0.00181043	0.78,0.782	0.505,0.542	0.257
NM_017368	Celf1	chr2	+	91006619	91006695	91006631	91006695	91004700	91004862	186189	27,27	211219	18,5	111	99	0.000149207	0.00665787	0.86,0.862	0.913,0.975	-0.083
NM_018740	Elp5	chr11	-	69980213	69980562	69980213	69980330	69981206	69981235	77,77	0,0	37,34	8,4	331	99	2.20121e-08	3.41528e-06	1.0,1.0	0.58,0.718	0.351
NM_019665	Arl6	chr16	-	59632310	59632460	59632310	59632459	59638929	59639339	42,42	0,0	0,0	18,17	100	99	0	0	1.0,1.0	0.0,0.0	1
NM_019674	Ppp4c	chr7	-	126787219	126787461	126787219	126787346	126788116	126788218	9,10	0,0	2,1	2,1	214	99	4.71008e-05	0.00284895	1.0,1.0	0.316,0.316	0.684
NM_019702	Hbs1l	chr10	+	21336966	21337075	21336975	21337075	21307584	21307779	109109	11,11	126108	0,4	108	99	4.61346e-05	0.00281651	0.901,0.901	1.0,0.961	-0.079
NM_021336	Snrpa1	chr7	+	66070560	66070665	66070589	66070665	66069423	66069526	5,5	4,4	0,0	2,3	128	99	6.45403e-06	0.00059998	0.492,0.492	0.0,0.0	0.492
NM_021352	Crybb3	chr5	-	113080479	113080664	113080479	113080603	113081555	113081584	91389200	212214	1194210717	79,85	160	99	0	0	0.964,0.964	0.989,0.987	-0.024
NM_021352	Crybb3	chr5	-	113080479	113080625	113080479	113080603	113081555	113081584	23412350	212214	35313157	79,85	121	99	0	0	0.9,0.9	0.973,0.968	-0.07
NM_021352	Crybb3	chr5	-	113080509	113080732	113080509	113080603	113081555	113081584	77737832	212214	109709900	79,85	228	99	0	0	0.941,0.941	0.984,0.981	-0.041
NM_021352	Crybb3	chr5	-	113080479	113080650	113080479	113080603	113081555	113081584	92659321	212214	1100710063	79,85	146	99	8.88178e-16	6.05491e-13	0.967,0.967	0.99,0.988	-0.022
NM_021352	Crybb3	chr5	-	113080610	113080732	113080610	113080664	113081555	113081584	270272	16341639	536575	15061382	167	99	2.72893e-13	1.19595e-10	0.089,0.09	0.174,0.198	-0.097
NM_021352	Crybb3	chr5	-	113080509	113080732	113080509	113080650	113081555	113081584	13541367	28452855	23702092	24052245	181	99	2.94161e-11	1.12802e-08	0.207,0.208	0.35,0.338	-0.136
NM_021352	Crybb3	chr5	-	113080509	113080732	113080509	113080580	113081555	113081584	1082110913	12251233	1468413213	868835	251	99	5.03411e-09	1.08375e-06	0.777,0.777	0.87,0.862	-0.089
NM_021352	Crybb3	chr5	-	113080479	113080625	113080479	113080580	113081555	113081584	53895431	12251233	72456470	868835	144	99	1.16914e-08	2.18177e-06	0.752,0.752	0.852,0.842	-0.095
NM_021352	Crybb3	chr5	-	113080479	113080664	113080479	113080580	113081555	113081584	1218612281	12251233	1565614030	868835	183	99	1.09984e-07	1.46697e-05	0.843,0.843	0.907,0.901	-0.061
NM_021352	Crybb3	chr5	-	113080509	113080650	113080509	113080580	113081555	113081584	1231312402	12251233	1472113376	868835	169	99	2.69354e-06	0.000277751	0.855,0.855	0.909,0.904	-0.052
NM_021352	Crybb3	chr5	-	113080479	113080603	113080479	113080580	113081555	113081584	32603295	12251233	37933398	868835	122	99	1.60567e-05	0.00126302	0.683,0.684	0.78,0.768	-0.091
NM_021352	Crybb3	chr5	-	113080479	113080650	113080479	113080625	113081555	113081584	70717118	147147	77657133	289227	124	99	4.12122e-05	0.00258886	0.975,0.975	0.955,0.962	0.017
NM_021436	Tmeff1	chr4	+	48650294	48650418	48650300	48650418	48638979	48639045	97101	36,37	16,18	0,2	105	99	4.87405e-05	0.00291468	0.718,0.72	1.0,0.895	-0.229
NM_021541	Cryba2	chr1	-	74890480	74890722	74890480	74890665	74891945	74892087	12051215	50,50	12441080	118,92	156	99	6.55346e-07	7.80753e-05	0.939,0.939	0.87,0.882	0.063
NM_021884	Tsg101	chr7	-	46908904	46908991	46908904	46908963	46910744	46910810	3,3	3,4	7,6	0,0	127	99	4.23962e-07	5.28988e-05	0.438,0.369	1.0,1.0	-0.597
NM_021884	Tsg101	chr7	-	46892357	46892560	46892357	46892503	46901026	46901118	315319	0,0	286211	10,9	156	99	3.17092e-06	0.000321573	1.0,1.0	0.948,0.937	0.057
NM_021884	Tsg101	chr7	-	46890921	46891161	46890921	46891040	46892357	46892503	405416	9,9	335346	1,0	220	99	0.000182974	0.00768929	0.953,0.954	0.993,1.0	-0.043
NM_023119	Eno1	chr4	+	150247450	150247652	150247465	150247652	150246569	150246767	15851605	0,0	1001816	43,0	114	99	7.91554e-06	0.000698788	1.0,1.0	0.953,1.0	0.024
NM_023248	Sbds	chr5	-	130253938	130254009	130253938	130254004	130255209	130255530	0,0	1,1	1,1	0,0	104	99	2.22491e-08	3.41528e-06	0.0,0.0	1.0,1.0	-1
NM_023564	Plscr3	chr11	+	69846901	69847075	69846907	69847075	69846616	69846691	6,6	10,10	0,0	2,1	105	99	6.17891e-05	0.00344643	0.361,0.361	0.0,0.0	0.361
NM_023631	Aox4	chr1	+	58228000	58228155	58228071	58228155	58224165	58224227	0,0	2,2	4,9	2,0	170	99	1.76458e-08	3.04974e-06	0.0,0.0	0.538,1.0	-0.769
NM_023893	Sapcd1	chr17	-	35027443	35027674	35027443	35027588	35027796	35028016	36,37	151152	15,14	188133	185	99	4.74903e-05	0.00285663	0.113,0.115	0.041,0.053	0.067
NM_024179	0610009O20Rik	chr18	+	38251282	38251400	38251287	38251400	38251085	38251200	44,44	9,9	43,21	1,0	104	99	1.01929e-05	0.00085669	0.823,0.823	0.976,1.0	-0.165
NM_024212	Rpl4	chr9	+	64174823	64174995	64174862	64174995	64173386	64173433	15341556	30,30	14281200	0,0	138	99	1.79421e-07	2.34221e-05	0.973,0.974	1.0,1.0	-0.026
NM_024282	Desi2	chr1	+	178244345	178244482	178244357	178244482	178242611	178242705	4,4	3,3	2,1	0,0	111	99	3.80291e-05	0.00245608	0.543,0.543	1.0,1.0	-0.457
NM_025302	Mrpl2	chr17	+	46648658	46648769	46648669	46648769	46648471	46648587	61,61	6,6	70,29	0,0	110	99	8.00394e-05	0.00430773	0.901,0.901	1.0,1.0	-0.099
NM_025302	Mrpl2	chr17	+	46648897	46649108	46649007	46649108	46648658	46648769	3,3	0,0	1,0	1,1	209	99	0.00022916	0.00910039	1.0,1.0	0.321,0.0	0.84
NM_025314	Dtd1	chr2	+	144745112	144745178	144745116	144745178	144635757	144635864	0,0	1,1	4,1	0,1	103	99	3.45803e-08	5.17482e-06	0.0,0.0	1.0,0.49	-0.745
NM_025455	Ccdc28b	chr4	-	129620682	129620871	129620682	129620853	129620983	129621150	11,11	0,0	4,10	5,3	117	99	3.55981e-06	0.000358053	1.0,1.0	0.404,0.738	0.429
NM_025455	Ccdc28b	chr4	-	129620682	129620876	129620682	129620853	129620983	129621150	62,62	0,0	31,34	5,3	122	99	9.69269e-05	0.0049176	1.0,1.0	0.834,0.902	0.132
NM_025654	Rdm1	chr11	+	101630796	101630979	101630825	101630979	101630237	101630360	0,0	1,1	1,2	0,0	128	99	1.20903e-08	2.18177e-06	0.0,0.0	1.0,1.0	-1
NM_025862	Acad8	chr9	-	26979175	26979370	26979175	26979311	26985462	26985600	6,6	25,25	0,0	15,13	158	99	0.000100044	0.00502371	0.131,0.131	0.0,0.0	0.131
NM_025862	Acad8	chr9	-	26977555	26977754	26977555	26977661	26978310	26978463	9,9	0,0	5,3	2,2	192	99	0.000172971	0.00744745	1.0,1.0	0.563,0.436	0.501
NM_025939	Paics	chr5	+	76956514	76956743	76956548	76956743	76951410	76951835	0,0	36,36	2,25	35,0	133	99	9.66345e-05	0.0049176	0.0,0.0	0.041,1.0	-0.52
NM_026122	Hmgn3	chr9	-	83110690	83110918	83110690	83110874	83110992	83111106	41,42	665668	37,32	1400978	143	99	0.000102796	0.0050509	0.041,0.042	0.018,0.022	0.022
NM_026168	Ergic2	chr6	-	148188032	148188152	148188032	148188100	148189485	148189584	1,1	0,0	0,1	2,1	151	99	3.94866e-06	0.000390758	1.0,1.0	0.0,0.396	0.802
NM_026222	Ccdc39	chr3	-	33830656	33830760	33830656	33830731	33832527	33832719	14,14	4,4	6,3	0,0	128	99	0.000100311	0.00502371	0.73,0.73	1.0,1.0	-0.27
NM_026307	Cuta	chr17	-	26938417	26938649	26938417	26938467	26938726	26938781	11,11	3,3	6,5	0,0	281	99	2.13283e-05	0.00158618	0.564,0.564	1.0,1.0	-0.436
NM_026718	Ankrd13a	chr5	+	114798517	114798651	114798520	114798651	114797852	114797914	11,11	37,39	3,0	35,23	102	99	0.000203834	0.0084437	0.224,0.215	0.077,0.0	0.181
NM_026824	Dus1l	chr11	-	120794902	120795011	120794902	120794978	120795476	120795723	38,39	5,5	41,25	0,0	132	99	5.74432e-05	0.00328729	0.851,0.854	1.0,1.0	-0.147
NM_027010	Crygf	chr1	+	65926662	65926890	65926670	65926890	65926521	65926566	733738	62,62	13471360	64,52	107	99	5.26951e-05	0.00309407	0.916,0.917	0.951,0.96	-0.039
NM_027010	Crygf	chr1	+	65926647	65926890	65926662	65926890	65926521	65926566	87778820	0,0	98749513	128140	114	99	0.000204366	0.0084437	1.0,1.0	0.985,0.983	0.016
NM_027179	Tecr	chr8	-	83573219	83573455	83573219	83573323	83573870	83573922	318320	94,94	296223	45,29	231	99	3.182e-05	0.00213368	0.592,0.593	0.738,0.767	-0.16
NM_027179	Tecr	chr8	-	83573219	83573455	83573219	83573323	83574477	83574502	17,17	3,3	9,16	0,0	231	99	0.000150675	0.00669903	0.708,0.708	1.0,1.0	-0.292
NM_028063	Trmu	chr15	+	85892621	85892739	85892625	85892739	85890204	85890327	0,0	5,5	3,2	2,0	103	99	4.62398e-07	5.61791e-05	0.0,0.0	0.59,1.0	-0.795
NM_028487	Gpbp1	chr13	-	111437956	111438079	111437956	111438076	111439103	111439244	3,3	4,4	2,1	0,0	102	99	5.99068e-06	0.000561158	0.421,0.421	1.0,1.0	-0.579
NM_028636	Man2c1	chr9	+	57139853	57139964	57139869	57139964	57139684	57139708	12,12	23,24	1,3	39,15	115	99	4.89304e-05	0.00291468	0.31,0.301	0.022,0.147	0.221
NM_028756	Slc35a5	chr16	-	45151452	45151586	45151452	45151583	45152576	45152675	16,16	0,0	5,4	4,1	102	99	0.000148073	0.0066314	1.0,1.0	0.548,0.795	0.329
NM_028999	Ppp6r3	chr19	-	3459746	3459897	3459746	3459764	3464544	3464695	5,5	10,10	3,2	0,0	232	99	8.72905e-07	0.000100107	0.176,0.176	1.0,1.0	-0.824
NM_028999	Ppp6r3	chr19	-	3473768	3473848	3473768	3473815	3484830	3484916	2,2	1,1	0,0	2,1	132	99	0.000108393	0.00523656	0.6,0.6	0.0,0.0	0.6
NM_029332	Akap13	chr7	+	75725967	75726120	75725970	75726120	75725299	75725412	15,16	5,5	9,9	0,0	102	99	3.37132e-05	0.00223619	0.744,0.756	1.0,1.0	-0.25
NM_029332	Akap13	chr7	+	75725967	75726120	75725973	75726120	75725299	75725412	15,16	7,7	9,9	1,0	105	99	0.000129408	0.00610756	0.669,0.683	0.895,1.0	-0.271
NM_029851	Dync2h1	chr9	-	7111424	7111592	7111424	7111571	7112047	7112150	20,20	4,4	14,24	0,0	120	99	0.000100712	0.00502371	0.805,0.805	1.0,1.0	-0.195
NM_030886	Ankrd17	chr5	-	90278242	90278391	90278242	90278388	90282850	90283603	13,13	8,8	5,8	1,0	102	99	0.000134267	0.00628852	0.612,0.612	0.829,1.0	-0.302
NM_031408	Gigyf1	chr5	+	137524650	137524841	137524653	137524841	137524188	137524413	15,15	0,0	8,8	5,2	102	99	1.69132e-05	0.00131356	1.0,1.0	0.608,0.795	0.298
NM_053196	Sfxn2	chr19	+	46591103	46591170	46591120	46591170	46590483	46590550	4,4	7,7	0,0	12,8	116	99	1.1039e-05	0.000921491	0.328,0.328	0.0,0.0	0.328
NM_054053	Adgrv1	chr13	-	81481312	81481517	81481312	81481512	81481848	81482071	7,7	6,6	10,5	0,0	104	99	5.37224e-07	6.46302e-05	0.526,0.526	1.0,1.0	-0.474
NM_080553	Itpr3	chr17	+	27115672	27115783	27115677	27115783	27115214	27115301	2,2	2,2	4,4	0,0	104	99	0.000138776	0.00637796	0.488,0.488	1.0,1.0	-0.512
NM_133781	Cab39	chr1	+	85795356	85795473	85795360	85795473	85793440	85793821	1,1	2,2	2,5	0,1	103	99	0.000136865	0.00636741	0.325,0.325	1.0,0.828	-0.589
NM_133905	Papd4	chr13	-	93177094	93177262	93177094	93177258	93184078	93184316	2,2	0,0	0,0	2,1	103	99	2.79431e-09	7.14353e-07	1.0,1.0	0.0,0.0	1
NM_134420	Slc26a6	chr9	+	108857191	108857344	108857195	108857344	108856940	108857105	0,0	3,3	2,5	0,0	103	99	4.377e-11	1.57971e-08	0.0,0.0	1.0,1.0	-1
NM_144533	Nmnat3	chr9	+	98354018	98354164	98354021	98354164	98296582	98296980	0,0	1,1	4,2	0,1	102	99	6.68185e-10	2.10238e-07	0.0,0.0	1.0,0.66	-0.83
NM_144761	Crygb	chr1	-	65081914	65082134	65081914	65082127	65082246	65082290	366368	0,0	818684	0,77	106	99	4.88263e-09	1.06991e-06	1.0,1.0	1.0,0.892	0.054
NM_145377	Trim41	chr11	-	48808124	48808357	48808124	48808252	48808464	48808487	23,25	37,37	10,6	38,42	204	99	0.000214739	0.00870286	0.232,0.247	0.113,0.065	0.15
NM_145438	Llgl2	chr11	+	115854731	115854859	115854811	115854859	115854546	115854575	1,1	0,0	1,2	5,1	179	99	5.01431e-08	6.99212e-06	1.0,1.0	0.1,0.525	0.688
NM_145442	Mbip	chr12	-	56342235	56342409	56342235	56342355	56345671	56345894	5,5	11,11	1,0	13,10	153	99	0.000167749	0.00732545	0.227,0.227	0.047,0.0	0.204
NM_145597	Tmem161a	chr8	+	70177395	70177608	70177451	70177608	70176844	70176925	2,2	2,2	8,3	0,0	155	99	2.81178e-05	0.00194934	0.39,0.39	1.0,1.0	-0.61
NM_145835	Lctl	chr9	+	64137805	64138118	64137908	64138118	64134851	64134915	212215	0,0	720538	39,14	202	99	4.69546e-08	6.69977e-06	1.0,1.0	0.9,0.95	0.075
NM_145835	Lctl	chr9	+	64126837	64126939	64126846	64126939	64119746	64119848	9,9	3,3	19,15	0,0	108	99	0.000115515	0.00555876	0.733,0.733	1.0,1.0	-0.267
NM_145835	Lctl	chr9	+	64118752	64118943	64118801	64118943	64117614	64117848	22,22	3,3	144,98	0,0	148	99	0.000201877	0.00839739	0.831,0.831	1.0,1.0	-0.169
NM_146186	Wdr62	chr7	-	30242745	30242935	30242745	30242877	30243042	30243141	6,6	3,3	0,0	3,2	157	99	1.77617e-06	0.000194601	0.558,0.558	0.0,0.0	0.558
NM_146248	Cchcr1	chr17	+	35518150	35518283	35518216	35518283	35517115	35517229	11,11	10,10	3,1	0,0	165	99	1.44482e-05	0.0011638	0.398,0.398	1.0,1.0	-0.602
NM_153057	Nomo1	chr7	+	46068649	46068798	46068689	46068798	46068378	46068538	4,4	2,2	9,10	0,0	139	99	0.000235306	0.00925461	0.588,0.588	1.0,1.0	-0.412
NM_153076	Crygn	chr5	-	24754150	24754361	24754150	24754324	24756036	24756213	29,29	4,4	65,29	0,0	136	99	7.38492e-05	0.00400975	0.841,0.841	1.0,1.0	-0.159
NM_153076	Crygn	chr5	-	24754150	24754366	24754150	24754324	24756036	24756213	34,34	4,4	78,33	0,0	141	99	9.69962e-05	0.0049176	0.856,0.856	1.0,1.0	-0.144
NM_153585	Cnot10	chr9	-	114619222	114619314	114619222	114619310	114622844	114622962	0,0	1,1	1,1	0,0	103	99	2.22584e-08	3.41528e-06	0.0,0.0	1.0,1.0	-1
NM_172259	Myl6b	chr10	-	128498320	128498387	128498320	128498382	128498627	128498685	0,0	1,1	3,1	0,0	104	99	5.8243e-09	1.19117e-06	0.0,0.0	1.0,1.0	-1
NM_172280	Emsy	chr7	-	98593330	98593810	98593330	98593433	98594751	98595312	97,99	4,4	57,47	0,0	476	99	0.000249761	0.0096681	0.835,0.837	1.0,1.0	-0.164
NM_172506	Boc	chr16	-	44492812	44492975	44492812	44492972	44496251	44496559	2,2	0,0	3,5	4,6	102	99	3.94231e-06	0.000390758	1.0,1.0	0.421,0.447	0.566
NM_172517	Rbbp5	chr1	+	132496853	132497028	132496857	132497028	132496205	132496275	2,2	2,2	2,1	0,0	103	99	0.000221353	0.00883698	0.49,0.49	1.0,1.0	-0.51
NM_172663	Epc2	chr2	+	49545708	49545845	49545714	49545845	49536824	49537168	38,40	5,5	30,15	0,0	105	99	0.000239958	0.0093477	0.878,0.883	1.0,1.0	-0.119
NM_172918	Zfp317	chr9	+	19641963	19642103	19641987	19642103	19641065	19641254	14,14	4,4	8,14	0,0	123	99	3.86136e-05	0.00246785	0.738,0.738	1.0,1.0	-0.262
NM_175224	Metap1	chr3	-	138473276	138473369	138473276	138473353	138473903	138473987	0,0	1,1	1,2	0,0	115	99	1.17758e-08	2.18177e-06	0.0,0.0	1.0,1.0	-1
NM_175291	Dock10	chr1	-	80540084	80540151	80540084	80540149	80540243	80540358	0,0	1,1	1,3	0,0	101	99	5.66888e-09	1.18709e-06	0.0,0.0	1.0,1.0	-1
NM_175419	Actr5	chr2	+	158626323	158626556	158626326	158626556	158624912	158625516	1,1	0,0	0,0	4,2	102	99	3.77666e-09	9.08695e-07	1.0,1.0	0.0,0.0	1
NM_177111	Ccdc66	chr14	-	27491787	27491949	27491787	27491945	27493018	27493103	31,31	7,7	30,16	0,1	103	99	5.67732e-05	0.00328615	0.81,0.81	1.0,0.939	-0.159
NM_177324	Sbf2	chr7	-	110560257	110560346	110560257	110560343	110614706	110614920	16,16	0,0	13,10	3,4	102	99	4.16574e-05	0.00259481	1.0,1.0	0.808,0.708	0.242
NM_177693	Lim2	chr7	+	43430260	43430480	43430372	43430480	43430100	43430156	46,48	10,10	173139	0,0	211	99	1.02585e-13	5.03526e-11	0.683,0.693	1.0,1.0	-0.312
NM_177693	Lim2	chr7	+	43430337	43430480	43430372	43430480	43430100	43430156	77,79	10,10	210187	0,0	134	99	7.41111e-11	2.59833e-08	0.85,0.854	1.0,1.0	-0.148
NM_177884	Gcfc2	chr6	+	81944334	81944520	81944409	81944520	81943428	81943541	8,8	3,3	3,2	0,0	174	99	5.54416e-05	0.00322428	0.603,0.603	1.0,1.0	-0.397
NM_177922	Mapk15	chr15	+	75995785	75995957	75995826	75995957	75995233	75995324	0,0	1,1	3,2	0,0	140	99	4.18744e-09	9.69512e-07	0.0,0.0	1.0,1.0	-1
NM_178118	Dixdc1	chr9	-	50706124	50706250	50706124	50706247	50710842	50710972	5,5	3,3	6,4	0,0	102	99	6.54406e-05	0.00361721	0.618,0.618	1.0,1.0	-0.382
NM_178384	Zfp74	chr7	-	29943490	29943545	29943490	29943540	29951713	29951893	1,1	2,2	4,3	1,0	104	99	0.00014212	0.0064591	0.322,0.322	0.792,1.0	-0.574
NM_178620	Mfsd11	chr11	+	116859186	116859378	116859323	116859378	116858473	116858581	4,5	7,7	10,5	1,0	236	99	1.32412e-06	0.000147711	0.193,0.231	0.808,1.0	-0.692
NM_178620	Mfsd11	chr11	+	116859298	116859378	116859323	116859378	116858473	116858581	30,32	7,7	13,22	1,0	124	99	0.000164122	0.00719266	0.774,0.785	0.912,1.0	-0.176
NM_178650	Tbc1d10c	chr19	-	4187941	4188131	4187941	4188080	4188245	4188311	0,0	1,1	1,3	0,0	150	99	7.36858e-09	1.48229e-06	0.0,0.0	1.0,1.0	-1
NM_182650	Hnrnpa2b1	chr6	-	51467184	51467295	51467184	51467286	51467390	51467426	235240	103103	149111	0,0	108	99	0	0	0.677,0.681	1.0,1.0	-0.321
NM_194348	Atg2a	chr19	+	6250595	6250755	6250600	6250755	6250412	6250509	15,16	4,4	7,6	0,0	104	99	0.000155407	0.00688446	0.781,0.792	1.0,1.0	-0.214
NM_198411	Inf2	chr12	+	112605768	112605855	112605793	112605855	112605372	112605518	4,4	4,4	0,0	9,8	124	99	1.98445e-06	0.000215497	0.444,0.444	0.0,0.0	0.444
NM_198660	Ccdc180	chr4	+	45950573	45950774	45950595	45950774	45949449	45949585	1,1	0,0	0,0	5,5	121	99	2.38512e-09	6.36256e-07	1.0,1.0	0.0,0.0	1
NM_198703	Wnk1	chr6	-	119953770	119954232	119953770	119953902	119956070	119956193	90,92	6,7	52,46	0,0	429	99	9.54739e-06	0.000813583	0.776,0.752	1.0,1.0	-0.236
NM_201359	Tmem106c	chr15	+	97964839	97965030	97964842	97965030	97964228	97964503	16,16	10,10	14,12	0,0	102	99	5.28784e-08	7.29068e-06	0.608,0.608	1.0,1.0	-0.392
NR_002875	Gm1821	chr11	+	62552292	62552421	62552379	62552421	62551503	62551595	22052269	90,90	20671736	0,0	186	99	0	0	0.929,0.931	1.0,1.0	-0.07
NR_002875	Gm1821	chr11	+	62552139	62552421	62552379	62552421	62551503	62551595	62676398	90,90	54794670	0,0	339	99	0	0	0.953,0.954	1.0,1.0	-0.046
NR_003619	6330549D23Rik	chr3	-	96624526	96624630	96624526	96624627	96629732	96629819	2,2	4,4	1,1	0,0	102	99	2.62418e-06	0.000272893	0.327,0.327	1.0,1.0	-0.673
NR_015505	Firre	chrX	-	50630119	50630181	50630119	50630163	50630890	50630995	1,1	0,0	0,0	1,2	117	99	1.00474e-08	1.98858e-06	1.0,1.0	0.0,0.0	1
NR_027502	Zc3h7a	chr16	-	11151170	11151328	11151170	11151322	11151865	11151930	1,1	2,2	2,2	0,0	105	99	2.60466e-05	0.00182639	0.32,0.32	1.0,1.0	-0.68
NR_027864	Tardbp	chr4	-	148617565	148617705	148617565	148617635	148618664	148618791	213214	10,10	125115	0,0	169	99	1.85463e-05	0.00140482	0.926,0.926	1.0,1.0	-0.074
NR_028262	Rmst	chr10	-	92133222	92133395	92133222	92133348	92134241	92134316	24,24	6,6	1,2	17,14	146	99	1.30784e-13	6.17251e-11	0.731,0.731	0.038,0.088	0.668
NR_028448	Hdac10	chr15	-	89124174	89124588	89124174	89124253	89124712	89124804	35,36	3,3	17,10	0,0	434	99	0.000239771	0.0093477	0.727,0.732	1.0,1.0	-0.27
NR_033241	Bmp1	chr14	-	70486146	70486930	70486146	70486272	70490019	70490200	73,73	31,31	68,32	56,57	757	99	1.19402e-05	0.000983342	0.235,0.235	0.137,0.068	0.132
NR_037958	1300002E11Rik	chr16	+	21800714	21800836	21800774	21800836	21795849	21795975	15,15	6,6	9,4	0,0	159	99	8.44805e-06	0.000730042	0.609,0.609	1.0,1.0	-0.391
NR_045689	Hsf4	chr8	+	105272375	105272584	105272445	105272584	105272105	105272208	2,2	3,3	14,16	2,1	169	99	0.000190576	0.00795427	0.281,0.281	0.804,0.904	-0.573
NR_046027	Gm20757	chr10	-	92258867	92259093	92258867	92258993	92269299	92269473	120120	59,59	80,84	6,3	199	99	1.46771e-13	6.67049e-11	0.503,0.503	0.869,0.933	-0.398
NR_046027	Gm20757	chr10	-	92258867	92259093	92258867	92258993	92284935	92285067	0,0	1,1	47,49	0,0	199	99	4.43136e-09	9.91465e-07	0.0,0.0	1.0,1.0	-1
NR_046027	Gm20757	chr10	-	92269299	92269473	92269299	92269470	92272551	92272682	37,37	179183	40,47	65,63	102	99	1.46532e-08	2.56871e-06	0.167,0.164	0.374,0.42	-0.232
NR_102310	D630024D03Rik	chr11	-	31823331	31823519	31823331	31823496	31824292	31824547	2,2	0,0	1,1	14,17	122	99	3.70756e-09	9.08695e-07	1.0,1.0	0.055,0.046	0.95
NR_102757	Farsb	chr1	-	78479956	78480111	78479956	78480013	78482307	78482363	137141	9,9	59,64	0,0	197	99	2.41484e-05	0.00174309	0.884,0.887	1.0,1.0	-0.115
NR_126495	Iffo1	chr6	+	125152443	125152771	125152613	125152771	125151384	125151525	24,24	15,15	21,8	2,0	269	99	5.89549e-05	0.0033338	0.371,0.371	0.794,1.0	-0.526
NR_137170	Ccdc134	chr15	+	82134979	82135141	82135069	82135141	82134580	82134762	5,5	11,12	0,0	5,8	189	99	0.000103315	0.0050509	0.192,0.179	0.0,0.0	0.185

## Sheet: E18vsP6
Transcript ID	Gene Symbol	Chromosome	Strand	Long Exon Start	Long Exon End	Short Exon Start	Short Exon End	Flanking Exon Start	Flanking Exon End	Inclusion counts E18	Skipping counts E18	Inclusion counts P6	Skipping counts P6	Inclusion Length	Skipping Length	p-value	FDR	Inclusion level E18	Inclusion level P6	Inclusion Level difference
NM_001002896	Bfsp2	chr9	-	103432658	103432790	103432658	103432784	103448548	103448597	48694920	0,0	77388111	115224	105	99	2.06399e-11	9.26733e-09	1.0,1.0	0.984,0.972	0.022
NM_001003960	Dnmt3b	chr2	+	153675725	153675813	153675728	153675813	153674857	153675044	5,5	3,3	1,2	0,0	102	99	0.00010488	0.00496042	0.618,0.618	1.0,1.0	-0.382
NM_001005425	Zfp663	chr2	-	165359964	165360118	165359964	165360088	165361948	165362119	2,2	0,0	0,0	1,2	129	99	2.94438e-09	7.93216e-07	1.0,1.0	0.0,0.0	1
NM_001008506	Zc3h14	chr12	+	98785189	98785406	98785329	98785406	98784915	98785052	25,25	1,1	4,13	5,6	239	99	9.6144e-06	0.000820813	0.912,0.912	0.249,0.473	0.551
NM_001008506	Zc3h14	chr12	+	98785288	98785406	98785329	98785406	98784915	98785052	10,10	1,1	3,6	5,6	140	99	0.000105004	0.00496042	0.876,0.876	0.298,0.414	0.52
NM_001008506	Zc3h14	chr12	+	98785317	98785406	98785329	98785406	98784915	98785052	136143	1,1	64,66	5,6	111	99	0.000106977	0.00502667	0.992,0.992	0.919,0.907	0.079
NM_001024604	Ankrd28	chr14	-	31707203	31707351	31707203	31707286	31708002	31708119	10,10	23,23	2,1	14,31	164	99	0.000132792	0.00574943	0.208,0.208	0.079,0.019	0.159
NM_001024622	Pcnp	chr16	-	56024223	56024438	56024223	56024386	56029602	56029717	152152	18,18	95,94	27,43	151	99	1.07639e-05	0.00089994	0.847,0.847	0.698,0.589	0.204
NM_001024622	Pcnp	chr16	-	56024223	56024456	56024223	56024386	56029602	56029717	55,55	18,18	37,36	27,43	169	99	0.000189779	0.00774521	0.642,0.642	0.445,0.329	0.255
NM_001024645	Carmil3	chr14	+	55502927	55503031	55502930	55503031	55502224	55502433	4,5	12,12	0,0	5,2	102	99	0.000111831	0.00515168	0.244,0.288	0.0,0.0	0.266
NM_001029982	Sec23ip	chr7	+	128779062	128779225	128779065	128779225	128778428	128778614	43,43	17,17	37,29	2,4	102	99	0.000203853	0.00815613	0.711,0.711	0.947,0.876	-0.201
NM_001033207	Nlrc5	chr8	+	94482454	94482626	94482566	94482626	94481779	94481863	12,12	4,4	15,21	30,33	211	99	0.000157358	0.00662379	0.585,0.585	0.19,0.23	0.375
NM_001033207	Nlrc5	chr8	+	94522632	94522752	94522668	94522752	94521916	94521994	5,5	15,15	0,4	42,66	135	99	0.000188034	0.00770115	0.196,0.196	0.0,0.043	0.175
NM_001033243	Ccdc114	chr7	+	45947328	45947546	45947382	45947546	45942760	45942929	4,4	7,7	0,0	3,1	153	99	0.000139198	0.00596289	0.27,0.27	0.0,0.0	0.27
NM_001033276	Kmt2d	chr15	-	98851394	98851531	98851394	98851526	98851606	98851789	1,1	2,2	5,3	0,0	104	99	1.65227e-05	0.00123645	0.322,0.322	1.0,1.0	-0.678
NM_001033313	Pdap1	chr5	-	145132858	145132980	145132858	145132974	145135064	145135172	279283	13,13	130142	0,0	105	99	3.78652e-05	0.00230673	0.953,0.954	1.0,1.0	-0.046
NM_001033472	Bclaf3	chrX	+	159557442	159557557	159557445	159557557	159555474	159555650	4,5	7,7	7,6	1,1	102	99	0.000245806	0.00916895	0.357,0.409	0.872,0.853	-0.48
NM_001037298	Piezo1	chr8	-	122484961	122485120	122484961	122484963	122485256	122485471	31,33	0,0	17,19	3,3	256	99	5.55567e-05	0.0031681	1.0,1.0	0.687,0.71	0.301
NM_001039126	Asb1	chr1	+	91544150	91544297	91544155	91544297	91540564	91540864	9,9	0,0	5,4	1,7	104	99	1.90155e-05	0.00138039	1.0,1.0	0.826,0.352	0.411
NM_001039472	Kif21b	chr1	+	136152754	136152839	136152757	136152839	136152196	136152415	7,8	28,28	0,0	3,5	102	99	0.00020354	0.00815613	0.195,0.217	0.0,0.0	0.206
NM_001040106	Aak1	chr6	+	86963992	86964225	86963995	86964225	86959031	86959274	6,7	0,0	0,6	8,8	102	99	5.10217e-09	1.21282e-06	1.0,1.0	0.0,0.421	0.789
NM_001040130	Tmem141	chr2	-	25621607	25621755	25621607	25621674	25621933	25622002	9,9	5,5	0,2	4,7	180	99	9.85701e-05	0.00475738	0.497,0.497	0.0,0.136	0.429
NM_001042752	Neo1	chr9	-	58902082	58902164	58902082	58902115	58902913	58903108	0,0	4,4	1,3	1,0	148	99	6.86265e-06	0.000625533	0.0,0.0	0.401,1.0	-0.701
NM_001077359	Git2	chr5	-	114752278	114752330	114752278	114752327	114753278	114753324	6,6	12,12	0,0	1,2	102	99	9.55356e-05	0.00470804	0.327,0.327	0.0,0.0	0.327
NM_001081101	Uvssa	chr5	+	33387655	33387986	33387809	33387986	33379225	33379325	11,11	0,0	12,6	2,3	253	99	2.66261e-05	0.00176387	1.0,1.0	0.701,0.439	0.43
NM_001081240	Prmt9	chr8	+	77580514	77580748	77580625	77580748	77577337	77577491	6,6	17,18	0,0	8,4	210	99	0.000263276	0.00966987	0.143,0.136	0.0,0.0	0.14
NM_001081332	Slc9a5	chr8	+	105363936	105364006	105363939	105364006	105363262	105363433	10,10	4,4	3,4	0,0	102	99	8.02621e-05	0.00419404	0.708,0.708	1.0,1.0	-0.292
NM_001081383	Kmt2c	chr5	-	25294556	25294718	25294556	25294650	25295397	25295610	12,12	3,3	1,1	0,0	167	99	0.000272583	0.0098938	0.703,0.703	1.0,1.0	-0.297
NM_001081428	Fam184a	chr10	-	53674565	53674736	53674565	53674716	53675135	53675257	4,4	13,13	0,0	5,10	119	99	0.000173568	0.00723079	0.204,0.204	0.0,0.0	0.204
NM_001082975	Sdr39u1	chr14	-	55898242	55898477	55898242	55898386	55899183	55899305	31,31	9,9	19,23	27,28	190	99	4.81738e-06	0.000463501	0.642,0.642	0.268,0.3	0.358
NM_001083317	Slc35a4	chr18	+	36680427	36680614	36680515	36680614	36679214	36679623	13,13	77,77	16,22	37,36	187	99	0.000217163	0.00845426	0.082,0.082	0.186,0.244	-0.133
NM_001122666	Suds3	chr5	-	117098270	117098498	117098270	117098376	117099300	117099322	86,86	100100	139139	57,74	221	99	3.4623e-07	4.41826e-05	0.278,0.278	0.522,0.457	-0.212
NM_001122843	Tnpo2	chr8	+	85038241	85038489	85038377	85038489	85037167	85037291	37,37	0,0	31,47	9,7	235	99	1.552e-07	2.06757e-05	1.0,1.0	0.592,0.739	0.335
NM_001122843	Tnpo2	chr8	+	85038334	85038489	85038377	85038489	85037167	85037291	25,25	0,0	19,48	9,7	142	99	1.75644e-06	0.000191831	1.0,1.0	0.595,0.827	0.289
NM_001122992	Gmeb1	chr4	-	132251674	132251832	132251674	132251829	132252430	132252493	4,4	4,4	2,1	0,0	102	99	1.40373e-05	0.00109086	0.493,0.493	1.0,1.0	-0.507
NM_001141977	Tpx2	chr2	+	152867183	152867357	152867186	152867357	152854920	152855015	14,15	6,6	2,6	0,0	102	99	5.18077e-05	0.00301954	0.694,0.708	1.0,1.0	-0.299
NM_001142322	Myo9b	chr8	+	71334312	71334394	71334315	71334394	71333626	71333831	10,10	0,0	8,2	4,2	102	99	1.00725e-05	0.00085391	1.0,1.0	0.66,0.493	0.423
NM_001143776	Fam13c	chr10	+	70553028	70553225	70553031	70553225	70551694	70551790	5,5	5,6	0,0	3,2	102	99	9.61124e-06	0.000820813	0.493,0.447	0.0,0.0	0.47
NM_001146176	Max	chr12	-	76939966	76940113	76939966	76940096	76953168	76953276	0,0	1,1	4,1	0,0	116	99	3.46047e-09	8.9258e-07	0.0,0.0	1.0,1.0	-1
NM_001146176	Max	chr12	-	76939966	76940116	76939966	76940096	76953168	76953276	0,0	1,1	2,1	0,0	119	99	1.1893e-08	2.18453e-06	0.0,0.0	1.0,1.0	-1
NM_001146309	Dbnl	chr11	+	5797012	5797175	5797026	5797175	5796745	5796823	3,3	0,0	4,3	1,7	113	99	1.15726e-05	0.000941576	1.0,1.0	0.778,0.273	0.474
NM_001159589	Sirt1	chr10	-	63326659	63326784	63326659	63326781	63331744	63331897	0,0	2,2	1,1	0,0	102	99	5.38443e-09	1.2553e-06	0.0,0.0	1.0,1.0	-1
NM_001159925	Pax4	chr6	-	28443872	28444093	28443872	28443928	28444338	28444408	0,0	2,2	2,6	1,4	264	99	4.03698e-05	0.00243484	0.0,0.0	0.429,0.36	-0.394
NM_001159926	Pax4	chr6	-	28443441	28443580	28443441	28443498	28443872	28443928	0,0	1,1	2,4	0,0	181	99	3.22753e-09	8.50595e-07	0.0,0.0	1.0,1.0	-1
NM_001159967	Ralgps2	chr1	-	156901785	156901890	156901785	156901887	156907638	156907778	36,38	5,5	17,33	0,0	102	99	0.000183296	0.00755817	0.875,0.881	1.0,1.0	-0.122
NM_001160236	Fam168b	chr1	-	34819591	34819765	34819591	34819735	34819866	34819920	23,23	6,6	4,12	0,0	129	99	4.69344e-05	0.00278915	0.746,0.746	1.0,1.0	-0.254
NM_001160236	Fam168b	chr1	-	34819591	34819790	34819591	34819735	34819866	34819920	36,36	6,6	6,18	0,0	154	99	7.78776e-05	0.00410483	0.794,0.794	1.0,1.0	-0.206
NM_001163470	Trafd1	chr5	-	121373338	121373471	121373338	121373395	121373946	121374067	57,59	4,4	139113	0,0	175	99	0.000146752	0.00626435	0.89,0.893	1.0,1.0	-0.109
NM_001163573	Scnm1	chr3	-	95131175	95131332	95131175	95131289	95132824	95132913	3,3	2,2	2,4	0,0	142	99	0.000190388	0.00774521	0.511,0.511	1.0,1.0	-0.489
NM_001166656	Cdkl3	chr11	+	52004909	52005092	52004912	52005092	52004220	52004417	0,0	3,3	2,3	3,5	102	99	0.00026701	0.00972062	0.0,0.0	0.393,0.368	-0.381
NM_001174047	Cacna2d2	chr9	+	107525609	107525660	107525612	107525660	107525343	107525432	0,0	6,6	2,2	1,2	102	99	0.000155636	0.00657414	0.0,0.0	0.66,0.493	-0.577
NM_001177707	Arfgap1	chr2	+	180980397	180980474	180980403	180980474	180979170	180979227	2,2	16,17	3,7	1,0	105	99	3.70224e-09	9.15965e-07	0.105,0.1	0.739,1.0	-0.767
NM_001177879	Phka2	chrX	+	160502746	160502904	160502752	160502904	160502165	160502292	1,1	2,2	1,1	0,0	105	99	3.33555e-05	0.0020631	0.32,0.32	1.0,1.0	-0.68
NM_001190445	Faap20	chr4	+	155250505	155250650	155250544	155250650	155249965	155250062	22,22	9,9	13,7	0,1	138	99	9.34321e-05	0.00465653	0.637,0.637	1.0,0.834	-0.28
NM_001195086	Ppfia1	chr7	-	144485032	144485211	144485032	144485208	144488690	144488717	2,2	2,2	0,0	3,2	102	99	0.000233822	0.0088306	0.493,0.493	0.0,0.0	0.493
NM_001199083	Wnk1	chr6	-	119956070	119956196	119956070	119956193	119960643	119960724	37,36	10,10	26,33	0,0	102	99	1.31232e-07	1.80787e-05	0.782,0.777	1.0,1.0	-0.22
NM_001199083	Wnk1	chr6	-	119970857	119971077	119970857	119971063	119972767	119972856	38,38	5,5	23,34	0,0	113	99	0.00011881	0.00525668	0.869,0.869	1.0,1.0	-0.131
NM_001201413	Apbb2	chr5	-	66400075	66400284	66400075	66400281	66451467	66452283	1,1	0,0	1,0	4,1	102	99	3.64295e-09	9.15965e-07	1.0,1.0	0.195,0.0	0.902
NM_001205346	Sun2	chr15	-	79735845	79735925	79735845	79735919	79737065	79737159	15,16	6,6	2,3	0,0	105	99	0.000105158	0.00496042	0.702,0.715	1.0,1.0	-0.292
NM_001252468	Bag6	chr17	+	35146266	35146353	35146269	35146353	35146025	35146169	2,2	2,2	3,3	0,0	102	99	0.000175905	0.00730305	0.493,0.493	1.0,1.0	-0.507
NM_001252601	Irf7	chr7	-	141264492	141264655	141264492	141264559	141264724	141264783	3,3	2,2	1,3	0,0	195	99	6.99546e-05	0.00380335	0.432,0.432	1.0,1.0	-0.568
NM_001253759	Enox1	chr14	+	77508136	77508274	77508139	77508274	77506803	77506947	5,5	0,0	0,0	1,1	102	99	2.07308e-09	6.32533e-07	1.0,1.0	0.0,0.0	1
NM_001285441	Rangrf	chr11	-	68972483	68972741	68972483	68972732	68972883	68973024	1,1	2,2	1,2	0,0	108	99	2.63862e-05	0.00175758	0.314,0.314	1.0,1.0	-0.686
NM_001286689	Xndc1	chr7	+	102071186	102071361	102071218	102071361	102069896	102069991	29,29	5,5	5,12	0,0	131	99	0.000204591	0.00815872	0.814,0.814	1.0,1.0	-0.186
NM_001286720	Tsc2	chr17	-	24598167	24598365	24598167	24598323	24599024	24599111	59,60	11,11	57,85	0,0	141	99	2.0322e-09	6.32533e-07	0.79,0.793	1.0,1.0	-0.208
NM_001286720	Tsc2	chr17	-	24598183	24598370	24598183	24598323	24599024	24599111	178179	11,11	192234	0,0	146	99	7.4222e-08	1.08409e-05	0.916,0.917	1.0,1.0	-0.083
NM_001289784	Cryab	chr9	+	50753185	50753477	50753271	50753477	50752970	50753095	40354067	0,0	73577620	174,0	185	99	2.30128e-07	3.03244e-05	1.0,1.0	0.958,1.0	0.021
NM_001291857	Aebp1	chr11	+	5868948	5869188	5869009	5869188	5868730	5868816	0,0	1,1	2,1	0,1	160	99	0.000214134	0.00837403	0.0,0.0	1.0,0.382	-0.691
NM_001293625	Hmgb3	chrX	+	71558052	71558207	71558056	71558207	71555916	71556008	112119	10,10	29,30	0,0	103	99	0.000220818	0.00849521	0.915,0.92	1.0,1.0	-0.083
NM_001293757	Dctn6	chr8	-	34104985	34105065	34104985	34105039	34106341	34106406	3,3	4,4	0,0	4,11	125	99	5.30254e-05	0.00306927	0.373,0.373	0.0,0.0	0.373
NM_001302213	Atp5j	chr16	-	84831320	84831502	84831320	84831443	84834808	84834983	469473	13,13	331341	0,0	158	99	1.23522e-05	0.00099169	0.958,0.958	1.0,1.0	-0.042
NM_001302449	Rnf10	chr5	-	115242392	115242551	115242392	115242514	115242633	115242691	254254	0,0	201166	10,4	136	99	0.000118327	0.00525538	1.0,1.0	0.936,0.968	0.048
NM_001302480	Acy3	chr19	+	3986822	3986951	3986827	3986951	3986569	3986611	1,1	2,2	5,5	0,1	104	99	8.40346e-05	0.00433511	0.322,0.322	1.0,0.826	-0.591
NM_001310144	Pax6	chr2	+	105684750	105684901	105684886	105684901	105683827	105683958	119120	387389	58,61	121,69	235	99	0.000214073	0.00837403	0.115,0.115	0.168,0.271	-0.105
NM_001310513	Kansl3	chr1	-	36365481	36365652	36365481	36365632	36367768	36368034	33,34	8,8	17,11	0,1	119	99	0.00024713	0.00919006	0.774,0.78	1.0,0.901	-0.173
NM_001310661	Vps9d1	chr8	-	123245943	123246073	123245943	123246069	123246724	123247209	27,27	5,5	17,12	0,0	103	99	0.000114231	0.00516724	0.838,0.838	1.0,1.0	-0.162
NM_001311113	Syncrip	chr9	-	88462954	88463175	88462954	88463079	88464647	88464783	151154	9,9	84,78	1,0	195	99	9.75052e-05	0.00474934	0.895,0.897	0.977,1.0	-0.092
NM_001311152	Rnf123	chr9	-	108056356	108056448	108056356	108056432	108056520	108056709	0,0	75,75	10,6	118121	115	99	0.000229739	0.00870353	0.0,0.0	0.068,0.041	-0.055
NM_001312893	Crybb1	chr5	+	112267216	112267453	112267348	112267453	112263510	112263643	55565592	1,1	82918712	161123	231	99	0	0	1.0,1.0	0.957,0.968	0.038
NM_001312893	Crybb1	chr5	+	112267323	112267453	112267348	112267453	112263510	112263643	42974321	1,1	62986323	161123	124	99	0	0	1.0,1.0	0.969,0.976	0.028
NM_001312893	Crybb1	chr5	+	112267277	112267453	112267348	112267453	112263510	112263643	53935425	1,1	80668452	161123	170	99	0	0	1.0,1.0	0.967,0.976	0.028
NM_001312893	Crybb1	chr5	+	112259271	112259377	112259274	112259377	112257378	112257557	380381	0,0	467532	222185	102	99	0	0	1.0,1.0	0.671,0.736	0.296
NM_001312893	Crybb1	chr5	+	112268115	112268184	112268122	112268184	112267400	112267457	55,55	0,0	36,58	10,29	106	99	4.65961e-13	2.45602e-10	1.0,1.0	0.771,0.651	0.289
NM_001312893	Crybb1	chr5	+	112268756	112268836	112268765	112268836	112267400	112267457	31,31	0,0	19,39	17,3	108	99	5.28586e-06	0.000500628	1.0,1.0	0.506,0.923	0.285
NM_001312893	Crybb1	chr5	+	112263493	112263643	112263509	112263643	112259256	112259375	115115	7,7	95163	0,0	115	99	4.74139e-05	0.0028039	0.934,0.934	1.0,1.0	-0.066
NM_001313933	Cryba1	chr11	-	77722617	77722747	77722617	77722708	77723549	77723626	34483477	369369	42224328	0,0	138	99	0	0	0.87,0.871	1.0,1.0	-0.129
NM_001313933	Cryba1	chr11	-	77722651	77722741	77722651	77722708	77723549	77723626	34323462	369369	42014299	0,0	132	99	0	0	0.875,0.876	1.0,1.0	-0.125
NM_001313933	Cryba1	chr11	-	77722651	77722736	77722651	77722708	77723549	77723626	34113441	369369	41664263	0,0	127	99	0	0	0.878,0.879	1.0,1.0	-0.121
NM_001313933	Cryba1	chr11	-	77719389	77719530	77719389	77719512	77723549	77723626	31723188	1,1	34693347	0,232	117	99	0	0	1.0,1.0	1.0,0.924	0.038
NM_001313933	Cryba1	chr11	-	77722621	77722727	77722621	77722708	77723549	77723626	2207822213	369369	2460823820	0,0	118	99	4.62e-10	1.75026e-07	0.98,0.981	1.0,1.0	-0.02
NM_001313933	Cryba1	chr11	-	77719433	77719530	77719433	77719529	77720889	77721079	159159	0,0	114173	88,0	100	99	2.62186e-05	0.00175607	1.0,1.0	0.562,1.0	0.219
NM_001346730	Evi5l	chr8	+	4183487	4183670	4183491	4183670	4166566	4166763	11,13	4,4	12,4	0,0	103	99	5.43285e-05	0.00312144	0.726,0.758	1.0,1.0	-0.258
NM_001347228	Pcmt1	chr10	-	7648466	7648663	7648466	7648660	7649050	7649155	2,2	2,2	0,0	2,2	102	99	0.000255821	0.00942651	0.493,0.493	0.0,0.0	0.493
NM_001347459	Ablim1	chr19	-	57046924	57047071	57046924	57047065	57049461	57049509	13,13	25,25	3,4	42,27	105	99	7.3925e-05	0.00396545	0.329,0.329	0.063,0.123	0.236
NM_001347641	Tial1	chr7	-	128448620	128448770	128448620	128448719	128454935	128455032	30,30	89,90	7,6	54,64	150	99	0.000217581	0.00845426	0.182,0.18	0.079,0.058	0.112
NM_001352629	Ptprd	chr4	-	76085460	76085561	76085460	76085558	76102954	76103096	2,2	2,2	0,0	2,2	102	99	0.000255821	0.00942651	0.493,0.493	0.0,0.0	0.493
NM_001355189	Tdrd7	chr4	+	46029636	46029803	46029637	46029803	46025656	46026159	1,1	0,0	1,4	2,3	100	99	1.97116e-05	0.00141399	1.0,1.0	0.331,0.569	0.55
NM_001355189	Tdrd7	chr4	+	46029627	46029803	46029637	46029803	46025656	46026159	1,1	0,0	0,5	2,3	109	99	2.18545e-05	0.00153146	1.0,1.0	0.0,0.602	0.699
NM_001355282	Rbck1	chr2	-	152319123	152319359	152319123	152319303	152322159	152322271	10,10	44,44	0,0	27,26	155	99	3.56482e-06	0.000363163	0.127,0.127	0.0,0.0	0.127
NM_001355410	Nckap1	chr2	-	80554697	80554790	80554697	80554784	80570118	80570229	53,54	36,36	22,19	42,44	105	99	7.53817e-06	0.000671951	0.581,0.586	0.331,0.289	0.273
NM_001355418	Atg13	chr2	-	91682025	91682136	91682025	91682109	91684668	91684759	0,0	1,1	2,2	0,0	126	99	6.73291e-09	1.48406e-06	0.0,0.0	1.0,1.0	-1
NM_007488	Arnt2	chr7	-	84347341	84347555	84347341	84347543	84354519	84354567	16,16	4,4	9,3	0,0	111	99	0.000150431	0.00639884	0.781,0.781	1.0,1.0	-0.219
NM_007566	Birc6	chr17	+	74690356	74690468	74690357	74690468	74689217	74689363	6,6	22,22	0,0	23,23	100	99	3.56017e-06	0.000363163	0.213,0.213	0.0,0.0	0.213
NM_007773	Crybb2	chr5	-	113065893	113066084	113065893	113065994	113068691	113068771	34,34	0,0	14141511	145181	189	99	1.28688e-06	0.000145802	1.0,1.0	0.836,0.814	0.175
NM_007773	Crybb2	chr5	-	113065893	113066009	113065893	113065994	113068691	113068771	30,30	0,0	11071243	145181	114	99	1.32384e-06	0.000147237	1.0,1.0	0.869,0.856	0.137
NM_007776	Crygd	chr1	-	65063085	65063314	65063085	65063271	65063393	65063440	26582682	124124	34233869	81,65	142	99	5.97851e-09	1.3675e-06	0.937,0.938	0.967,0.976	-0.034
NM_007776	Crygd	chr1	-	65063085	65063301	65063085	65063271	65063393	65063440	86148584	124124	1152510322	81,65	129	99	8.61585e-07	0.000105505	0.982,0.982	0.991,0.992	-0.01
NM_007777	Cryge	chr1	-	65050770	65051012	65050770	65050962	65051104	65051163	26422767	0,0	45293983	0,259	149	99	9.99201e-16	6.72962e-13	1.0,1.0	1.0,0.911	0.044
NM_007777	Cryge	chr1	-	65050770	65051010	65050770	65050982	65051104	65051163	375385	0,0	643623	43,37	127	99	2.24265e-14	1.35938e-11	1.0,1.0	0.921,0.929	0.075
NM_007777	Cryge	chr1	-	65050770	65051010	65050770	65050962	65051104	65051163	862978	0,0	15551320	0,259	147	99	2.13923e-09	6.32533e-07	1.0,1.0	1.0,0.774	0.113
NM_007777	Cryge	chr1	-	65050770	65050982	65050770	65050962	65051104	65051163	487593	0,0	955734	0,259	119	99	1.43016e-07	1.92642e-05	1.0,1.0	1.0,0.702	0.149
NM_007840	Ddx5	chr11	-	106782468	106782693	106782468	106782642	106783958	106784018	11371155	23,23	740870	0,0	150	99	1.19817e-06	0.000138338	0.97,0.971	1.0,1.0	-0.03
NM_007864	Dlg4	chr11	+	70030554	70030654	70030603	70030654	70030398	70030452	4,4	10,10	5,3	0,1	148	99	1.41785e-05	0.00109481	0.211,0.211	1.0,0.667	-0.623
NM_007864	Dlg4	chr11	+	70030594	70030654	70030603	70030654	70030398	70030452	54,54	10,10	26,20	0,1	108	99	7.69812e-05	0.00407738	0.832,0.832	1.0,0.948	-0.142
NM_008184	Gstm6	chr3	-	107941188	107941326	107941188	107941284	107942701	107942766	0,0	2,2	1,2	0,1	141	99	9.66849e-05	0.00474539	0.0,0.0	1.0,0.584	-0.792
NM_008305	Hspg2	chr4	+	137540194	137540349	137540212	137540349	137539970	137540106	105109	0,0	226288	25,17	117	99	6.9397e-08	1.03864e-05	1.0,1.0	0.884,0.935	0.091
NM_008551	Mapkapk2	chr1	-	131056888	131057041	131056888	131056964	131057493	131057620	0,0	54,54	4,4	19,16	176	99	0.000118347	0.00525538	0.0,0.0	0.106,0.123	-0.114
NM_008791	Pcp4	chr16	+	96497225	96497406	96497229	96497406	96493815	96493867	2,2	4,4	3,2	0,0	103	99	9.24732e-07	0.000110405	0.325,0.325	1.0,1.0	-0.675
NM_008809	Pdgfrb	chr18	+	61068741	61068956	61068744	61068956	61068095	61068219	0,0	6,6	3,2	6,2	102	99	0.000115867	0.00520241	0.0,0.0	0.327,0.493	-0.41
NM_008942	Npepps	chr11	-	97218507	97218650	97218507	97218641	97222950	97223037	92,92	8,8	86,56	0,0	108	99	1.70672e-05	0.00126936	0.913,0.913	1.0,1.0	-0.087
NM_008997	Rab11b	chr17	-	33749781	33749977	33749781	33749919	33760222	33760486	104106	7,7	83,80	0,0	157	99	2.89756e-05	0.00186846	0.904,0.905	1.0,1.0	-0.095
NM_008997	Rab11b	chr17	-	33749781	33749956	33749781	33749919	33760222	33760486	68,70	7,7	39,31	0,0	136	99	5.56632e-05	0.0031681	0.876,0.879	1.0,1.0	-0.123
NM_009003	Rab4a	chr8	+	123830232	123830387	123830270	123830387	123828995	123829058	21,21	5,5	6,9	0,0	137	99	7.58813e-05	0.00405246	0.752,0.752	1.0,1.0	-0.248
NM_009059	Rgl2	chr17	+	33935114	33935255	33935136	33935255	33934974	33935007	4,4	0,0	4,1	1,4	121	99	5.82549e-05	0.00326956	1.0,1.0	0.766,0.17	0.532
NM_009080	Rpl26	chr11	+	68904364	68904534	68904378	68904534	68903178	68903319	20642090	35,35	16121536	0,0	113	99	0.000214098	0.00837403	0.981,0.981	1.0,1.0	-0.019
NM_009354	Tert	chr13	+	73646180	73646307	73646220	73646307	73644248	73644437	4,4	3,3	4,2	0,0	139	99	1.21773e-05	0.000984168	0.487,0.487	1.0,1.0	-0.513
NM_009538	Plagl1	chr10	+	13116637	13116781	13116695	13116781	13112518	13112550	20,20	16,16	0,0	1,1	157	99	6.06731e-05	0.00337403	0.441,0.441	0.0,0.0	0.441
NM_009538	Plagl1	chr10	+	13116637	13116781	13116709	13116781	13112518	13112550	27,27	36,36	0,0	2,1	171	99	9.12936e-05	0.00463076	0.303,0.303	0.0,0.0	0.303
NM_009751	Bfsp1	chr2	-	143841673	143841794	143841673	143841775	143845900	143845990	134135	0,0	478473	0,65	118	99	2.25522e-06	0.000241947	1.0,1.0	1.0,0.859	0.071
NM_009751	Bfsp1	chr2	-	143841673	143841784	143841673	143841775	143845900	143845990	114114	0,0	414405	0,65	108	99	3.00839e-06	0.000314402	1.0,1.0	1.0,0.851	0.075
NM_009751	Bfsp1	chr2	-	143841673	143841799	143841673	143841775	143845900	143845990	389393	0,0	13791447	0,65	123	99	2.81519e-05	0.00185481	1.0,1.0	1.0,0.947	0.026
NM_009751	Bfsp1	chr2	-	143848927	143849029	143848927	143848984	143858056	143858117	7,7	0,0	6,17	5,2	144	99	5.73507e-05	0.00323378	1.0,1.0	0.452,0.854	0.347
NM_009751	Bfsp1	chr2	-	143848927	143849019	143848927	143848984	143858056	143858117	4,4	0,0	3,19	5,2	134	99	0.000113123	0.00515559	1.0,1.0	0.307,0.875	0.409
NM_009803	Nr1i3	chr1	+	171217625	171217731	171217629	171217731	171217316	171217430	7,9	3,3	19,10	0,0	103	99	0.00010904	0.00510383	0.692,0.743	1.0,1.0	-0.282
NM_009830	Ccne2	chr4	+	11192814	11192911	11192817	11192911	11192680	11192717	24,23	5,7	6,6	0,0	102	99	0.000133734	0.0057696	0.823,0.761	1.0,1.0	-0.208
NM_009951	Igf2bp1	chr11	-	95968362	95968482	95968362	95968479	95968798	95968921	8,8	8,8	3,3	0,0	102	99	4.36544e-06	0.000426792	0.493,0.493	1.0,1.0	-0.507
NM_009964	Cryab	chr9	+	50754512	50754634	50754531	50754634	50752970	50753477	14801494	0,0	31712978	0,201	118	99	5.4623e-14	3.15331e-11	1.0,1.0	1.0,0.926	0.037
NM_009964	Cryab	chr9	+	50754526	50754691	50754531	50754691	50752970	50753477	576584	0,0	12141100	0,201	104	99	1.70943e-10	6.90781e-08	1.0,1.0	1.0,0.839	0.081
NM_010106	Eef1a1	chr9	-	78479277	78479534	78479277	78479459	78479623	78479772	90769154	144144	56005587	0,0	174	99	0	0	0.973,0.973	1.0,1.0	-0.027
NM_010164	Eya1	chr1	-	14274064	14274210	14274064	14274207	14274533	14274603	1,1	10,10	6,2	3,1	102	99	3.21832e-05	0.00204271	0.088,0.088	0.66,0.66	-0.572
NM_010470	Hp1bp3	chr4	+	138223528	138223649	138223536	138223649	138222088	138222188	36,36	6,6	13,9	0,0	107	99	0.000198616	0.00802608	0.847,0.847	1.0,1.0	-0.153
NM_010626	Kif7	chr7	-	79707519	79707677	79707519	79707674	79708421	79708640	0,0	1,1	4,3	1,0	102	99	1.00133e-10	4.18591e-08	0.0,0.0	0.795,1.0	-0.897
NM_010832	Msl3	chrX	-	168672262	168672394	168672262	168672345	168673727	168673902	3,3	2,2	0,0	1,4	148	99	3.10839e-05	0.00198331	0.501,0.501	0.0,0.0	0.501
NM_010890	Nedd4	chr9	+	72669951	72670116	72669960	72670116	72662346	72662613	32,34	14,14	28,22	0,0	108	99	2.46312e-09	6.78645e-07	0.677,0.69	1.0,1.0	-0.317
NM_011297	Rps24	chr14	+	24495426	24495449	24495429	24495449	24493400	24493493	330331	10391049	449411	537531	102	99	3.44169e-15	2.19598e-12	0.236,0.234	0.448,0.429	-0.204
NM_011297	Rps24	chr14	+	24495273	24495449	24495426	24495449	24493400	24493493	66,66	329330	38,16	449410	252	99	8.22901e-10	2.77112e-07	0.073,0.073	0.032,0.015	0.049
NM_011631	Hsp90b1	chr10	-	86692139	86692295	86692139	86692291	86692385	86692464	601612	19,19	366332	0,0	103	99	1.08809e-05	0.000903484	0.968,0.969	1.0,1.0	-0.032
NM_011789	Apc2	chr10	+	80304886	80305020	80304903	80305020	80304695	80304804	1,1	0,0	0,0	1,1	116	99	2.20057e-08	3.69488e-06	1.0,1.0	0.0,0.0	1
NM_013501	Cryaa	chr17	+	31679514	31679676	31679579	31679676	31677930	31678189	67466771	760756	82499023	493291	164	99	0	0	0.843,0.844	0.91,0.949	-0.086
NM_013501	Cryaa	chr17	+	31679468	31679679	31679579	31679679	31677930	31678189	73497377	760756	915510284	493291	210	99	0	0	0.82,0.821	0.897,0.943	-0.099
NM_013501	Cryaa	chr17	+	31681223	31681412	31681328	31681412	31677930	31678189	2688227033	0,0	2872129963	251577	204	99	0	0	1.0,1.0	0.982,0.962	0.028
NM_013501	Cryaa	chr17	+	31679557	31679681	31679579	31679681	31677930	31678189	63906416	760756	77338318	493291	121	99	2.22045e-16	1.58344e-13	0.873,0.874	0.928,0.959	-0.07
NM_013501	Cryaa	chr17	+	31679558	31679679	31679579	31679679	31677930	31678189	2590325980	760756	2925430359	493291	120	99	9.34808e-14	5.15122e-11	0.966,0.966	0.98,0.989	-0.018
NM_013501	Cryaa	chr17	+	31681165	31681412	31681387	31681412	31679514	31679681	5441354811	2,2	6056562061	414402	321	99	1.68654e-12	8.51862e-10	1.0,1.0	0.978,0.979	0.022
NM_013501	Cryaa	chr17	+	31679468	31679679	31679558	31679679	31677930	31678189	963962	1951619564	14311972	2153022047	189	99	1.8385e-05	0.00134266	0.025,0.025	0.034,0.045	-0.014
NM_013501	Cryaa	chr17	+	31679514	31679676	31679558	31679676	31677930	31678189	359355	1951619564	525711	2153022047	143	99	0.000120059	0.00529262	0.013,0.012	0.017,0.022	-0.007
NM_013507	Eif4g2	chr7	-	111074092	111074261	111074092	111074239	111074339	111074512	38,39	11,11	31,31	0,0	121	99	2.99579e-08	4.8424e-06	0.739,0.744	1.0,1.0	-0.258
NM_013507	Eif4g2	chr7	-	111076695	111076856	111076695	111076832	111076937	111077076	953959	22,22	574650	0,0	123	99	6.48509e-06	0.000595596	0.972,0.972	1.0,1.0	-0.028
NM_013512	Epb41l4a	chr18	-	33880186	33880284	33880186	33880265	33886350	33886429	41,41	9,9	49,53	1,1	118	99	2.90076e-06	0.000305791	0.793,0.793	0.976,0.978	-0.184
NM_013512	Epb41l4a	chr18	-	33854235	33854372	33854235	33854351	33859541	33859619	11,11	0,0	7,16	3,7	120	99	3.97282e-06	0.000401354	1.0,1.0	0.658,0.653	0.345
NM_013536	Emg1	chr6	-	124705157	124705216	124705157	124705211	124705514	124705656	147149	1,1	78,73	6,8	104	99	1.14664e-05	0.000939237	0.993,0.993	0.925,0.897	0.082
NM_013626	Pam	chr1	-	97822935	97822992	97822935	97822989	97831454	97831508	3,3	5,5	0,0	1,2	102	99	0.000131032	0.00569356	0.368,0.368	0.0,0.0	0.368
NM_013725	Rps11	chr7	-	45122387	45122558	45122387	45122548	45122828	45122958	15691579	30,30	887814	0,0	109	99	9.18693e-05	0.00464055	0.979,0.98	1.0,1.0	-0.02
NM_013753	Pald1	chr10	-	61342318	61342501	61342318	61342430	61342793	61342949	29,32	5,5	8,7	0,0	170	99	0.000164357	0.00689445	0.772,0.788	1.0,1.0	-0.22
NM_013795	Atp5l	chr9	-	44913247	44913466	44913247	44913462	44914650	44914811	557559	24,24	572602	62,46	103	99	0.000113839	0.00516724	0.957,0.957	0.899,0.926	0.044
NM_015735	Ddb1	chr19	+	10621820	10621984	10621828	10621984	10621540	10621719	391396	21,21	218221	0,0	107	99	6.29354e-08	9.53707e-06	0.945,0.946	1.0,1.0	-0.054
NM_015781	Nap1l1	chr10	+	111493510	111493661	111493549	111493661	111493296	111493442	23,24	739739	5,4	809768	138	99	9.2734e-05	0.00465653	0.022,0.023	0.004,0.004	0.018
NM_016752	Slc35b1	chr11	+	95386474	95386629	95386510	95386629	95385800	95385904	23,24	16,16	5,4	33,29	135	99	7.70185e-10	2.70659e-07	0.513,0.524	0.1,0.092	0.422
NM_016752	Slc35b1	chr11	+	95386485	95386629	95386510	95386629	95385800	95385904	71,72	16,16	35,19	33,29	124	99	2.34931e-08	3.84874e-06	0.78,0.782	0.459,0.343	0.38
NM_016752	Slc35b1	chr11	+	95386493	95386629	95386510	95386629	95385800	95385904	6,6	16,16	1,1	33,29	116	99	2.8518e-05	0.00185873	0.242,0.242	0.025,0.029	0.215
NM_016759	Rundc3a	chr11	+	102398084	102398233	102398096	102398233	102397570	102397686	18,19	10,10	5,1	0,0	111	99	3.30224e-05	0.00205298	0.616,0.629	1.0,1.0	-0.377
NM_016957	Hmgn2	chr4	-	133966428	133966658	133966428	133966479	133966765	133966795	75,75	282286	54,49	101,85	278	99	7.18011e-05	0.00386864	0.087,0.085	0.16,0.17	-0.079
NM_018795	Abcc6	chr7	-	45982130	45982323	45982130	45982232	45983304	45983431	0,0	1,1	2,7	2,3	190	99	7.47901e-06	0.000671615	0.0,0.0	0.343,0.549	-0.446
NM_019867	Ngef	chr1	-	87484598	87484760	87484598	87484673	87486155	87486285	1,1	39,39	17,11	62,80	186	99	2.45391e-05	0.00166194	0.013,0.013	0.127,0.068	-0.085
NM_020253	Nrxn2	chr19	+	6490057	6490186	6490066	6490186	6488783	6488810	3,3	0,0	0,0	2,1	108	99	7.81414e-10	2.70659e-07	1.0,1.0	0.0,0.0	1
NM_021050	Cftr	chr6	+	18225923	18226170	18225994	18226170	18222489	18222615	1,1	2,2	1,2	0,0	170	99	4.10025e-06	0.000407437	0.226,0.226	1.0,1.0	-0.774
NM_021497	Nectin3	chr16	-	46437929	46438087	46437929	46438051	46454623	46454775	9,10	4,4	7,5	0,0	135	99	1.79036e-05	0.00132319	0.623,0.647	1.0,1.0	-0.365
NM_021538	Cope	chr8	+	70306485	70306651	70306504	70306651	70305634	70305735	25,25	6,6	36,28	0,0	118	99	1.28641e-06	0.000145802	0.778,0.778	1.0,1.0	-0.222
NM_021541	Cryba2	chr1	-	74891945	74892087	74891945	74892071	74892740	74892879	11121122	28,28	17471819	0,0	115	99	3.09571e-08	4.93807e-06	0.972,0.972	1.0,1.0	-0.028
NM_021541	Cryba2	chr1	-	74892436	74892658	74892436	74892597	74892740	74892879	473479	0,0	8111141	0,56	160	99	8.91857e-08	1.25721e-05	1.0,1.0	1.0,0.927	0.036
NM_021541	Cryba2	chr1	-	74892494	74892690	74892494	74892597	74892740	74892879	599606	0,0	10391479	0,56	192	99	1.37256e-07	1.86961e-05	1.0,1.0	1.0,0.932	0.034
NM_021541	Cryba2	chr1	-	74890530	74890722	74890530	74890665	74891945	74892071	12051215	50,50	17531788	131161	156	99	5.08919e-06	0.000485797	0.939,0.939	0.895,0.876	0.053
NM_021884	Tsg101	chr7	-	46908904	46908991	46908904	46908963	46910744	46910810	3,3	3,4	3,7	1,0	127	99	0.000137591	0.00591495	0.438,0.369	0.7,1.0	-0.447
NM_023119	Eno1	chr4	+	150247465	150247652	150247479	150247652	150246569	150246767	232235	0,0	105,86	0,11	113	99	0.000212212	0.00837403	1.0,1.0	1.0,0.873	0.064
NM_023631	Aox4	chr1	+	58228000	58228155	58228071	58228155	58224165	58224227	0,0	2,2	6,4	1,3	170	99	9.28923e-07	0.000110405	0.0,0.0	0.777,0.437	-0.607
NM_023879	Rpgrip1	chr14	+	52131158	52131305	52131290	52131305	52129513	52129537	18,18	7,7	26,19	0,2	231	99	8.76659e-05	0.00448428	0.524,0.524	1.0,0.803	-0.377
NM_023893	Sapcd1	chr17	-	35025972	35026457	35025972	35026147	35026693	35026786	453456	3,3	399459	12,15	409	99	4.43653e-05	0.00264946	0.973,0.974	0.889,0.881	0.089
NM_023900	Plekhj1	chr10	-	80796590	80796676	80796590	80796618	80796731	80796822	32,32	0,0	14,14	1,5	157	99	8.07246e-05	0.00420011	1.0,1.0	0.898,0.638	0.232
NM_024179	0610009O20Rik	chr18	+	38251282	38251400	38251287	38251400	38251085	38251200	44,44	9,9	19,19	0,0	104	99	1.05557e-05	0.000888655	0.823,0.823	1.0,1.0	-0.177
NM_024212	Rpl4	chr9	+	64174823	64174995	64174862	64174995	64173386	64173433	15341556	30,30	10751081	0,0	138	99	3.87469e-07	4.89301e-05	0.973,0.974	1.0,1.0	-0.026
NM_024222	Stt3b	chr9	-	115246044	115246257	115246044	115246253	115248504	115248618	102102	0,0	51,57	0,11	103	99	5.0758e-05	0.00297265	1.0,1.0	1.0,0.833	0.084
NM_025302	Mrpl2	chr17	+	46648897	46649108	46648944	46649108	46648658	46648769	2,2	0,0	0,0	1,1	146	99	7.27663e-09	1.57526e-06	1.0,1.0	0.0,0.0	1
NM_025302	Mrpl2	chr17	+	46648658	46648769	46648669	46648769	46648471	46648587	61,61	6,6	46,38	0,0	110	99	0.000109785	0.00510524	0.901,0.901	1.0,1.0	-0.099
NM_025314	Dtd1	chr2	+	144745112	144745178	144745116	144745178	144635757	144635864	0,0	1,1	2,7	0,0	103	99	2.24902e-09	6.49164e-07	0.0,0.0	1.0,1.0	-1
NM_025455	Ccdc28b	chr4	-	129620682	129620871	129620682	129620853	129620983	129621150	11,11	0,0	10,4	4,4	117	99	2.10266e-06	0.000227594	1.0,1.0	0.679,0.458	0.431
NM_025455	Ccdc28b	chr4	-	129620682	129620876	129620682	129620853	129620983	129621150	62,62	0,0	45,29	4,4	122	99	0.000172729	0.00722066	1.0,1.0	0.901,0.855	0.122
NM_025567	Cyc1	chr15	+	76344279	76344498	76344305	76344498	76343522	76343692	2,3	3,3	4,8	0,0	125	99	6.74442e-07	8.42913e-05	0.346,0.442	1.0,1.0	-0.606
NM_026122	Hmgn3	chr9	-	83110787	83110918	83110787	83110874	83110992	83111106	41,42	665668	31,34	17781849	143	99	2.80864e-10	1.09836e-07	0.041,0.042	0.012,0.013	0.029
NM_026307	Cuta	chr17	-	26938417	26938649	26938417	26938467	26938726	26938781	11,11	3,3	6,5	0,0	281	99	2.13283e-05	0.00150327	0.564,0.564	1.0,1.0	-0.436
NM_026378	Dalrd3	chr9	+	108571435	108571519	108571445	108571519	108571044	108571173	0,0	26,26	2,4	14,8	109	99	0.00023547	0.00886521	0.0,0.0	0.115,0.312	-0.213
NM_026389	Poldip2	chr11	+	78518866	78518979	78518883	78518979	78518072	78518209	0,0	1,1	2,1	0,0	116	99	1.18069e-08	2.18453e-06	0.0,0.0	1.0,1.0	-1
NM_026760	Trir	chr8	+	85029422	85029616	85029538	85029616	85026832	85027234	66,66	170170	83,95	119111	215	99	7.02755e-05	0.00380335	0.152,0.152	0.243,0.283	-0.111
NM_026871	Hint2	chr4	-	43654905	43655046	43654905	43655030	43656358	43656445	67,70	0,0	62,47	0,10	115	99	0.000221934	0.00849521	1.0,1.0	1.0,0.802	0.099
NM_026904	Anapc10	chr8	+	79713104	79713279	79713152	79713279	79711819	79711844	31,32	32,32	8,6	26,33	147	99	1.26468e-05	0.00100867	0.395,0.402	0.172,0.109	0.258
NM_026994	Cryzl1	chr16	-	91692598	91692704	91692598	91692691	91695260	91695359	0,0	1,1	2,1	0,0	112	99	1.16747e-08	2.18453e-06	0.0,0.0	1.0,1.0	-1
NM_027010	Crygf	chr1	+	65926620	65926707	65926662	65926707	65926521	65926566	19091917	0,0	22442444	63,81	141	99	0	0	1.0,1.0	0.962,0.955	0.042
NM_027158	Upk3bl	chr5	+	136060049	136060281	136060061	136060281	136059730	136059883	1,1	0,0	0,0	9,3	111	99	2.13816e-09	6.32533e-07	1.0,1.0	0.0,0.0	1
NM_027541	Prpf3	chr3	-	95835353	95835525	95835353	95835467	95835643	95835743	15,15	54,54	0,1	15,22	157	99	2.2615e-05	0.00156664	0.149,0.149	0.0,0.028	0.135
NM_028063	Trmu	chr15	+	85892621	85892739	85892625	85892739	85890204	85890327	0,0	5,5	4,3	1,6	103	99	4.40855e-06	0.000427559	0.0,0.0	0.794,0.325	-0.559
NM_028301	Anks3	chr16	-	4941898	4941987	4941898	4941982	4942210	4942294	41,41	1,1	28,27	7,5	104	99	0.000109912	0.00510524	0.975,0.975	0.792,0.837	0.16
NM_028722	Msl1	chr11	+	98804693	98804919	98804846	98804919	98804301	98804426	13,12	52,55	1,0	35,26	252	99	1.52553e-05	0.0011705	0.089,0.079	0.011,0.0	0.078
NM_029332	Akap13	chr7	+	75725970	75726120	75725973	75726120	75725299	75725412	5,5	7,7	0,0	2,1	102	99	3.45173e-05	0.00212413	0.409,0.409	0.0,0.0	0.409
NM_029332	Akap13	chr7	+	75725967	75726120	75725970	75726120	75725299	75725412	15,16	5,5	9,6	0,0	102	99	4.87505e-05	0.00286895	0.744,0.756	1.0,1.0	-0.25
NM_029466	Arl5b	chr2	+	15069819	15069967	15069857	15069967	15068138	15068199	32,32	7,7	4,12	0,0	137	99	6.94883e-05	0.00380335	0.768,0.768	1.0,1.0	-0.232
NM_029654	Atg2b	chr12	-	105648988	105649161	105648988	105649088	105649474	105649632	13,13	7,7	14,7	0,0	172	99	3.36423e-07	4.33878e-05	0.517,0.517	1.0,1.0	-0.483
NM_029810	Nt5c2	chr19	-	46898354	46898512	46898354	46898415	46898621	46898679	3,3	2,2	3,3	0,0	196	99	6.16809e-05	0.00341442	0.431,0.431	1.0,1.0	-0.569
NM_029851	Dync2h1	chr9	-	7111424	7111592	7111424	7111571	7112047	7112150	20,20	4,4	15,27	0,0	120	99	8.82764e-05	0.00449653	0.805,0.805	1.0,1.0	-0.195
NM_032394	Myo7b	chr18	-	31994810	31995020	31994810	31994947	31998022	31998158	0,0	15,15	16,11	54,50	172	99	1.38871e-05	0.00108615	0.0,0.0	0.146,0.112	-0.129
NM_052992	Fxyd1	chr7	-	31054305	31054434	31054305	31054370	31055550	31055656	9,12	32,32	3,4	79,95	163	99	8.38885e-07	0.000103773	0.146,0.186	0.023,0.025	0.142
NM_053196	Sfxn2	chr19	+	46591103	46591170	46591120	46591170	46590483	46590550	4,4	7,7	0,1	9,12	116	99	0.000152159	0.00644971	0.328,0.328	0.0,0.066	0.295
NM_054053	Adgrv1	chr13	-	81481312	81481517	81481312	81481512	81481848	81482071	7,7	6,6	6,3	0,1	104	99	0.000264819	0.00966987	0.526,0.526	1.0,0.741	-0.345
NM_080553	Itpr3	chr17	+	27115672	27115783	27115677	27115783	27115214	27115301	2,2	2,2	2,3	0,0	104	99	0.000179919	0.00744425	0.488,0.488	1.0,1.0	-0.512
NM_133692	Pold3	chr7	-	100093371	100093484	100093371	100093481	100096372	100096535	8,8	31,31	0,0	12,10	102	99	2.87169e-05	0.00186168	0.2,0.2	0.0,0.0	0.2
NM_133714	Kansl2	chr15	-	98531322	98531529	98531322	98531437	98531719	98531898	15,15	74,75	1,2	43,54	191	99	2.00802e-05	0.00142358	0.095,0.094	0.012,0.019	0.079
NM_133998	Fam207a	chr10	-	77489997	77490066	77489997	77490063	77497362	77497513	38,38	0,0	19,27	8,2	102	99	1.55142e-05	0.00118288	1.0,1.0	0.697,0.929	0.187
NM_134025	Pex12	chr11	-	83298315	83298553	83298315	83298547	83298839	83298977	3,3	3,3	1,2	0,0	105	99	1.95834e-05	0.00141315	0.485,0.485	1.0,1.0	-0.515
NM_138591	Gfm1	chr3	+	67440086	67440252	67440105	67440252	67438545	67438662	0,0	1,1	1,1	0,0	118	99	2.19449e-08	3.69488e-06	0.0,0.0	1.0,1.0	-1
NM_139269	Pla2g16	chr19	+	7574927	7575039	7574933	7575039	7557931	7557995	6,6	3,3	7,5	0,0	105	99	9.4841e-05	0.00469289	0.653,0.653	1.0,1.0	-0.347
NM_144521	Snap47	chr11	-	59442791	59442908	59442791	59442841	59449914	59449956	3,3	1,1	0,0	3,1	166	99	8.47434e-06	0.000744453	0.641,0.641	0.0,0.0	0.641
NM_144521	Snap47	chr11	-	59442791	59442912	59442791	59442841	59449914	59449956	2,2	1,1	0,0	3,1	170	99	0.000222286	0.00849521	0.538,0.538	0.0,0.0	0.538
NM_144920	Plekha5	chr6	+	140536852	140537023	140537005	140537023	140536693	140536763	0,0	1,1	2,1	0,0	252	99	1.05545e-08	2.12543e-06	0.0,0.0	1.0,1.0	-1
NM_144920	Plekha5	chr6	+	140580346	140580535	140580459	140580535	140579429	140579476	13,13	4,4	4,3	0,0	212	99	3.24919e-05	0.00205028	0.603,0.603	1.0,1.0	-0.397
NM_145125	Brwd1	chr16	-	96052524	96052659	96052524	96052592	96053831	96053982	16,16	4,4	7,12	0,0	166	99	3.26407e-05	0.00205028	0.705,0.705	1.0,1.0	-0.295
NM_145377	Trim41	chr11	-	48808124	48808357	48808124	48808252	48808464	48808487	23,25	37,37	4,5	36,33	204	99	5.70622e-06	0.000532127	0.232,0.247	0.051,0.068	0.18
NM_145438	Llgl2	chr11	+	115854731	115854859	115854811	115854859	115854546	115854575	1,1	0,0	0,1	5,0	179	99	9.30559e-05	0.00465653	1.0,1.0	0.0,1.0	0.5
NM_145452	Rasa1	chr13	-	85230387	85230492	85230387	85230410	85233588	85233745	0,0	1,1	1,1	0,0	181	99	1.87189e-08	3.28883e-06	0.0,0.0	1.0,1.0	-1
NM_145835	Lctl	chr9	+	64137805	64138118	64137908	64138118	64134851	64134915	212215	0,0	10201126	46,44	202	99	1.34191e-08	2.42806e-06	1.0,1.0	0.916,0.926	0.079
NM_145835	Lctl	chr9	+	64137282	64137394	64137308	64137394	64134851	64134915	5,5	0,0	5,4	15,3	125	99	8.10132e-08	1.15544e-05	1.0,1.0	0.209,0.514	0.639
NM_145835	Lctl	chr9	+	64137282	64137394	64137312	64137394	64134851	64134915	5,5	2,2	5,4	38,45	129	99	1.4045e-06	0.000154789	0.657,0.657	0.092,0.064	0.579
NM_145835	Lctl	chr9	+	64126837	64127003	64126846	64127003	64119746	64119848	9,9	3,3	43,30	0,0	108	99	3.84804e-05	0.00233249	0.733,0.733	1.0,1.0	-0.267
NM_145835	Lctl	chr9	+	64126700	64126939	64126846	64126939	64119746	64119848	36,36	3,3	117109	0,0	245	99	0.000213072	0.00837403	0.829,0.829	1.0,1.0	-0.171
NM_145835	Lctl	chr9	+	64118752	64118943	64118801	64118943	64117614	64117848	22,22	3,3	188238	0,1	148	99	0.000221415	0.00849521	0.831,0.831	1.0,0.994	-0.166
NM_146183	Zfp428	chr7	+	24510522	24510753	24510545	24510753	24507086	24507436	9,9	35,35	0,1	24,30	122	99	8.76974e-06	0.00076486	0.173,0.173	0.0,0.026	0.16
NM_146186	Wdr62	chr7	-	30242745	30242935	30242745	30242877	30243042	30243141	6,6	3,3	1,0	3,5	157	99	2.44994e-05	0.00166194	0.558,0.558	0.174,0.0	0.471
NM_153076	Crygn	chr5	-	24754133	24754287	24754133	24754272	24756036	24756213	369373	0,0	437382	0,55	114	99	1.32024e-09	4.32575e-07	1.0,1.0	1.0,0.858	0.071
NM_153076	Crygn	chr5	-	24754133	24754324	24754133	24754272	24756036	24756213	376380	0,0	439386	0,55	151	99	6.16362e-09	1.38373e-06	1.0,1.0	1.0,0.821	0.09
NM_153076	Crygn	chr5	-	24754133	24754361	24754133	24754272	24756036	24756213	401405	0,0	475431	0,55	188	99	1.61234e-08	2.87447e-06	1.0,1.0	1.0,0.805	0.097
NM_153076	Crygn	chr5	-	24754133	24754276	24754133	24754272	24756036	24756213	231233	0,0	270207	0,55	103	99	3.86608e-08	6.00877e-06	1.0,1.0	1.0,0.783	0.109
NM_153076	Crygn	chr5	-	24754165	24754361	24754165	24754324	24756036	24756213	29,29	4,4	36,45	0,0	136	99	0.000100835	0.00483172	0.841,0.841	1.0,1.0	-0.159
NM_153389	Atp10d	chr5	+	72282104	72282305	72282153	72282305	72280043	72280169	3,3	4,4	4,6	0,1	148	99	4.20706e-05	0.00252486	0.334,0.334	1.0,0.801	-0.567
NM_153599	Cdk8	chr5	+	146292638	146292767	146292653	146292767	146286107	146286239	3,3	3,3	4,9	0,1	114	99	0.000112612	0.00515168	0.465,0.465	1.0,0.887	-0.478
NM_153804	Plekhg3	chr12	+	76572046	76572069	76572049	76572069	76566167	76566266	1,1	0,0	3,2	3,2	102	99	7.70206e-05	0.00407738	1.0,1.0	0.493,0.493	0.507
NM_172259	Myl6b	chr10	-	128498320	128498387	128498320	128498382	128498627	128498685	0,0	1,1	1,1	0,0	104	99	2.22491e-08	3.69488e-06	0.0,0.0	1.0,1.0	-1
NM_172280	Emsy	chr7	-	98593330	98593810	98593330	98593433	98594751	98595312	97,99	4,4	39,52	0,0	476	99	0.000275602	0.00997349	0.835,0.837	1.0,1.0	-0.164
NM_172517	Rbbp5	chr1	+	132496853	132497028	132496857	132497028	132496205	132496275	2,2	2,2	2,2	0,0	103	99	0.000202792	0.00815613	0.49,0.49	1.0,1.0	-0.51
NM_172903	Man2a2	chr7	-	80363153	80363336	80363153	80363238	80363466	80363669	49,50	5,5	28,23	0,0	197	99	9.75489e-05	0.00474934	0.831,0.834	1.0,1.0	-0.167
NM_173392	Zfyve16	chr13	-	92508121	92508346	92508121	92508291	92508890	92509046	13,13	0,0	10,6	2,4	154	99	1.61533e-05	0.00122391	1.0,1.0	0.763,0.491	0.373
NM_173775	Cfap100	chr6	-	90409341	90409516	90409341	90409493	90409601	90409650	4,4	2,2	0,0	2,1	122	99	4.15626e-06	0.000409645	0.619,0.619	0.0,0.0	0.619
NM_175224	Metap1	chr3	-	138473276	138473369	138473276	138473353	138473903	138473987	0,0	1,1	4,2	2,1	115	99	7.10778e-06	0.000643042	0.0,0.0	0.633,0.633	-0.633
NM_175419	Actr5	chr2	+	158626323	158626556	158626326	158626556	158624912	158625516	1,1	0,0	0,1	2,1	102	99	2.20085e-05	0.00153339	1.0,1.0	0.0,0.493	0.754
NM_175450	Wdr18	chr10	+	79965956	79966123	79965979	79966123	79965209	79965351	6,6	52,52	0,0	49,52	122	99	9.88913e-05	0.00475738	0.086,0.086	0.0,0.0	0.086
NM_175454	Hid1	chr11	-	115359694	115359811	115359694	115359808	115360321	115360492	3,3	3,3	0,0	5,3	102	99	1.80093e-05	0.00132319	0.493,0.493	0.0,0.0	0.493
NM_177111	Ccdc66	chr14	-	27491787	27491949	27491787	27491945	27493018	27493103	31,31	7,7	19,9	0,0	103	99	2.83899e-05	0.00185873	0.81,0.81	1.0,1.0	-0.19
NM_177884	Gcfc2	chr6	+	81944334	81944520	81944409	81944520	81943428	81943541	8,8	3,3	3,3	0,0	174	99	5.31672e-05	0.00306927	0.603,0.603	1.0,1.0	-0.397
NM_177884	Gcfc2	chr6	+	81944406	81944520	81944409	81944520	81943428	81943541	5,5	3,3	1,1	0,0	102	99	0.00011225	0.00515168	0.618,0.618	1.0,1.0	-0.382
NM_177889	Zfp82	chr7	-	30062228	30062321	30062228	30062318	30066240	30066367	0,0	8,8	3,2	3,3	102	99	5.70096e-05	0.00322956	0.0,0.0	0.493,0.393	-0.443
NM_178118	Dixdc1	chr9	-	50706124	50706250	50706124	50706247	50710842	50710972	5,5	3,3	6,3	0,0	102	99	6.99793e-05	0.00380335	0.618,0.618	1.0,1.0	-0.382
NM_178384	Zfp74	chr7	-	29943490	29943545	29943490	29943540	29951713	29951893	1,1	2,2	4,4	0,0	104	99	1.65202e-05	0.00123645	0.322,0.322	1.0,1.0	-0.678
NM_178640	B3galnt2	chr13	+	13991369	13991552	13991409	13991552	13990788	13990867	10,10	0,0	4,3	6,4	139	99	1.03639e-08	2.12543e-06	1.0,1.0	0.322,0.348	0.665
NM_178640	B3galnt2	chr13	+	13991368	13991552	13991409	13991552	13990788	13990867	43,43	0,0	11,13	6,4	140	99	3.3494e-08	5.27334e-06	1.0,1.0	0.565,0.697	0.369
NM_178743	Slc26a11	chr11	+	119363399	119363542	119363404	119363542	119359296	119359382	0,0	1,1	1,1	0,0	104	99	2.22491e-08	3.69488e-06	0.0,0.0	1.0,1.0	-1
NM_181409	Mtmr11	chr3	+	96168561	96168765	96168598	96168765	96168072	96168143	4,4	5,5	1,2	0,0	136	99	2.49085e-06	0.000264883	0.368,0.368	1.0,1.0	-0.632
NM_181541	Caprin2	chr6	-	148861916	148862123	148861916	148862022	148862403	148862468	13,13	0,0	24,37	4,9	200	99	1.28394e-05	0.00101734	1.0,1.0	0.748,0.671	0.29
NM_182650	Hnrnpa2b1	chr6	-	51466604	51466704	51466604	51466702	51466905	51467052	22,22	0,0	3,1	33,38	101	99	0	0	1.0,1.0	0.082,0.025	0.947
NM_182650	Hnrnpa2b1	chr6	-	51467184	51467295	51467184	51467286	51467390	51467426	235240	103103	156195	0,0	108	99	0	0	0.677,0.681	1.0,1.0	-0.321
NM_182650	Hnrnpa2b1	chr6	-	51466604	51466705	51466604	51466702	51466905	51467052	19611977	0,0	10881016	33,38	102	99	1.75671e-12	8.51862e-10	1.0,1.0	0.97,0.963	0.034
NM_183170	Mpv17l2	chr8	-	70759390	70759508	70759390	70759467	70760092	70760253	0,0	1,1	1,2	0,1	140	99	9.37222e-05	0.00465653	0.0,0.0	1.0,0.586	-0.793
NM_194348	Atg2a	chr19	+	6250595	6250755	6250600	6250755	6250412	6250509	15,16	4,4	6,3	0,0	104	99	0.000209852	0.00834109	0.781,0.792	1.0,1.0	-0.214
NM_198100	Tbkbp1	chr11	-	97146454	97146633	97146454	97146630	97147372	97147553	7,7	8,8	3,7	0,1	102	99	3.53898e-05	0.00216682	0.459,0.459	1.0,0.872	-0.477
NM_198305	Klhl17	chr4	-	156230913	156231004	156230913	156230974	156231084	156231173	10,13	12,12	0,0	7,10	129	99	6.21256e-08	9.53353e-06	0.39,0.454	0.0,0.0	0.422
NM_198660	Ccdc180	chr4	+	45950573	45950774	45950595	45950774	45949449	45949585	1,1	0,0	0,0	5,8	121	99	2.38054e-09	6.71146e-07	1.0,1.0	0.0,0.0	1
NM_198936	Slu7	chr11	+	43437344	43437530	43437346	43437530	43436353	43436432	22,22	4,4	21,16	0,0	101	99	0.000264312	0.00966987	0.844,0.844	1.0,1.0	-0.156
NM_199028	Bend3	chr10	+	43492573	43492715	43492638	43492715	43479139	43479372	0,0	1,1	2,2	0,0	164	99	7.57368e-09	1.6108e-06	0.0,0.0	1.0,1.0	-1
NM_201359	Tmem106c	chr15	+	97964839	97965030	97964842	97965030	97964228	97964503	16,16	10,10	18,5	0,0	102	99	1.15177e-07	1.60494e-05	0.608,0.608	1.0,1.0	-0.392
NM_201372	Ccdc84	chr9	-	44412916	44413043	44412916	44413022	44413136	44413201	0,0	8,8	4,2	10,3	120	99	0.000125632	0.00549835	0.0,0.0	0.248,0.355	-0.301
NR_002875	Gm1821	chr11	+	62552139	62552421	62552379	62552421	62551503	62551595	62676398	90,90	59386506	0,0	339	99	0	0	0.953,0.954	1.0,1.0	-0.046
NR_002875	Gm1821	chr11	+	62552594	62552676	62552655	62552676	62552139	62552421	513518	0,0	434477	0,36	160	99	9.2448e-09	1.93232e-06	1.0,1.0	1.0,0.891	0.054
NR_027894	A930005H10Rik	chr3	-	115886213	115886380	115886213	115886375	115887775	115888059	0,0	1,1	4,3	4,1	104	99	8.72549e-07	0.000105779	0.0,0.0	0.488,0.741	-0.615
NR_028448	Hdac10	chr15	-	89124174	89124588	89124174	89124253	89124712	89124804	35,36	3,3	11,22	0,0	434	99	0.000222839	0.00849521	0.727,0.732	1.0,1.0	-0.27
NR_037906	Luc7l	chr17	+	26253973	26255125	26255030	26255125	26252909	26253091	639645	18,19	496439	2,5	1156	99	0.000123695	0.00543316	0.752,0.744	0.955,0.883	-0.171
NR_045689	Hsf4	chr8	+	105275016	105275112	105275042	105275112	105274837	105274913	9,9	90,90	5,5	306343	125	99	6.38114e-06	0.000590523	0.073,0.073	0.013,0.011	0.061
NR_046027	Gm20757	chr10	-	92258867	92259093	92258867	92258993	92284935	92285067	0,0	1,1	6,7	0,1	199	99	7.28228e-10	2.67525e-07	0.0,0.0	1.0,0.777	-0.889
NR_052009	Fuk	chr8	-	110889675	110889838	110889675	110889740	110890175	110890346	5,5	8,8	0,0	2,2	197	99	0.000191266	0.00775491	0.239,0.239	0.0,0.0	0.239
NR_102310	D630024D03Rik	chr11	-	31818511	31818711	31818511	31818647	31823331	31823496	0,0	1,1	6,11	0,5	163	99	3.15815e-07	4.1168e-05	0.0,0.0	1.0,0.572	-0.786
NR_102314	D630024D03Rik	chr11	-	31804035	31804197	31804035	31804170	31824292	31824547	1,1	0,0	1,1	2,3	126	99	1.13285e-06	0.000132053	1.0,1.0	0.282,0.208	0.755
NR_102339	Ano4	chr10	-	89084546	89084653	89084546	89084591	89088192	89088293	2,2	0,0	1,0	4,2	161	99	6.11294e-11	2.64669e-08	1.0,1.0	0.133,0.0	0.933
NR_104311	Dhx15	chr5	-	52157454	52157577	52157454	52157569	52160229	52160421	140140	12,12	61,60	0,0	107	99	1.1233e-05	0.00092638	0.915,0.915	1.0,1.0	-0.085
NR_131028	Cenpl	chr1	+	161078228	161078480	161078328	161078480	161074756	161074930	36,36	1,1	2,4	3,3	199	99	5.67257e-06	0.000532127	0.947,0.947	0.249,0.399	0.623
NR_131028	Cenpl	chr1	+	161078232	161078480	161078328	161078480	161074756	161074930	24,24	1,1	1,4	3,3	195	99	1.37891e-05	0.00108549	0.924,0.924	0.145,0.404	0.649
NR_137170	Ccdc134	chr15	+	82134979	82135141	82135069	82135141	82134580	82134762	5,5	11,12	0,0	5,4	189	99	0.000187782	0.00770115	0.192,0.179	0.0,0.0	0.185

## Sheet: E18vsP9
Transcript ID	Gene Symbol	Chromosome	Strand	Long Exon Start	Long Exon End	Short Exon Start	Short Exon End	Flanking Exon Start	Flanking Exon End	Inclusion counts E18	Skipping counts E18	Inclusion counts P9	Skipping counts P9	Inclusion Length	Skipping Length	p-value	FDR	Inclusion level E18	Inclusion level P9	Inclusion Level difference
NM_001002895	AI413582	chr17	-	27564561	27564801	27564561	27564783	27565659	27565727	1,1	0,0	0,0	1,1	117	99	2.19759e-08	3.813e-06	1.0,1.0	0.0,0.0	1
NM_001002896	Bfsp2	chr9	-	103432658	103432817	103432658	103432784	103448548	103448710	284289	0,0	363309	190,83	132	99	0	0	1.0,1.0	0.589,0.736	0.338
NM_001002896	Bfsp2	chr9	-	103432658	103432790	103432658	103432784	103448548	103448710	48694920	0,0	82506297	190,83	105	99	1.16043e-07	1.64795e-05	1.0,1.0	0.976,0.986	0.019
NM_001024604	Ankrd28	chr14	-	31707203	31707351	31707203	31707286	31708002	31708119	10,10	23,23	0,0	22,17	164	99	1.99326e-07	2.67493e-05	0.208,0.208	0.0,0.0	0.208
NM_001024622	Pcnp	chr16	-	56024223	56024438	56024223	56024386	56029602	56029717	152152	18,18	81,56	46,21	151	99	6.78284e-08	1.03929e-05	0.847,0.847	0.536,0.636	0.261
NM_001033276	Kmt2d	chr15	-	98851394	98851531	98851394	98851526	98851606	98851789	1,1	2,2	1,4	0,0	104	99	2.38914e-05	0.00155238	0.322,0.322	1.0,1.0	-0.678
NM_001033313	Pdap1	chr5	-	145132858	145132980	145132858	145132974	145135064	145135172	279283	13,13	131,93	0,0	105	99	8.5499e-05	0.00409727	0.953,0.954	1.0,1.0	-0.046
NM_001033668	Dnah1	chr14	-	31269369	31269590	31269369	31269501	31269725	31269917	4,4	2,2	1,4	0,0	188	99	0.000184289	0.00753	0.513,0.513	1.0,1.0	-0.487
NM_001033794	Fbxw18	chr9	-	109690436	109690647	109690436	109690562	109693169	109693379	0,0	1,1	1,2	0,0	184	99	1.19663e-08	2.37989e-06	0.0,0.0	1.0,1.0	-1
NM_001037736	Arhgef10	chr8	+	14934769	14934846	14934772	14934846	14932356	14932420	9,9	5,5	3,3	0,0	102	99	3.27347e-05	0.001935	0.636,0.636	1.0,1.0	-0.364
NM_001039126	Asb1	chr1	+	91544150	91544297	91544155	91544297	91540564	91540864	9,9	0,0	9,2	4,2	104	99	1.67775e-05	0.00120601	1.0,1.0	0.682,0.488	0.415
NM_001040106	Aak1	chr6	+	86963992	86964225	86963995	86964225	86959031	86959274	6,7	0,0	9,7	4,4	102	99	1.60818e-05	0.00117045	1.0,1.0	0.686,0.629	0.343
NM_001045513	Raph1	chr1	-	60483184	60490321	60483184	60483340	60493537	60493680	813829	4,4	367295	0,0	7080	99	6.41311e-05	0.00334891	0.74,0.743	1.0,1.0	-0.258
NM_001080981	Ddx23	chr15	-	98647162	98647271	98647162	98647267	98647473	98647594	80,81	9,9	39,40	0,0	103	99	2.45923e-05	0.0015735	0.895,0.896	1.0,1.0	-0.105
NM_001081345	Chd2	chr7	-	73475343	73475579	73475343	73475493	73478658	73478730	0,0	11,11	4,3	8,7	185	99	0.000216439	0.00831827	0.0,0.0	0.211,0.187	-0.199
NM_001081383	Kmt2c	chr5	-	25294556	25294718	25294556	25294650	25295397	25295610	12,12	3,3	2,4	0,0	167	99	0.000237895	0.00887911	0.703,0.703	1.0,1.0	-0.297
NM_001081428	Fam184a	chr10	-	53674565	53674736	53674565	53674716	53675135	53675257	4,4	13,13	0,0	13,5	119	99	0.000149434	0.00645959	0.204,0.204	0.0,0.0	0.204
NM_001081433	Ankrd44	chr1	-	54734995	54735113	54734995	54735059	54736229	54736312	4,4	3,3	1,0	5,2	153	99	0.000265627	0.00956176	0.463,0.463	0.115,0.0	0.406
NM_001082975	Sdr39u1	chr14	-	55898242	55898477	55898242	55898386	55899183	55899305	31,31	9,9	21,17	24,22	190	99	2.41817e-05	0.00155578	0.642,0.642	0.313,0.287	0.342
NM_001083119	Ptpru	chr4	-	131776781	131776917	131776781	131776912	131779022	131779177	141143	11,11	125141	4,0	104	99	0.000147776	0.00642108	0.924,0.925	0.967,1.0	-0.059
NM_001085416	Zfp467	chr6	-	48443411	48443501	48443411	48443487	48444970	48445090	3,3	3,3	0,0	1,1	113	99	4.73134e-05	0.00264887	0.467,0.467	0.0,0.0	0.467
NM_001103165	Pcbp2	chr15	+	102489751	102489807	102489754	102489807	102488204	102488277	35,35	11,11	14,8	0,0	102	99	6.48659e-06	0.000585553	0.755,0.755	1.0,1.0	-0.245
NM_001109910	Srrt	chr5	-	137298725	137298907	137298725	137298880	137299557	137299672	1,1	5,5	3,1	0,0	126	99	2.32402e-08	3.91516e-06	0.136,0.136	1.0,1.0	-0.864
NM_001110309	Zfp426	chr9	-	20474910	20475075	20474910	20475052	20476395	20476478	0,0	1,1	2,3	0,1	122	99	1.13929e-08	2.37989e-06	0.0,0.0	1.0,0.709	-0.855
NM_001110516	Samd11	chr4	-	156250337	156250582	156250337	156250500	156251945	156252080	0,0	4,4	12,15	18,48	181	99	0.00010896	0.00507877	0.0,0.0	0.267,0.146	-0.207
NM_001110796	Pclo	chr5	+	14718817	14718993	14718856	14718993	14712416	14714598	2,2	3,3	2,4	0,0	138	99	1.18126e-06	0.000136215	0.324,0.324	1.0,1.0	-0.676
NM_001111142	Lrrc73	chr17	+	46256647	46256870	46256681	46256870	46256182	46256283	3,3	2,2	4,2	0,0	133	99	0.00023626	0.00884644	0.528,0.528	1.0,1.0	-0.472
NM_001113198	Mitf	chr6	+	97941052	97941302	97941055	97941302	97807057	97807287	0,0	2,2	3,3	1,0	102	99	4.02413e-10	1.6159e-07	0.0,0.0	0.744,1.0	-0.872
NM_001113554	Nudcd1	chr15	-	44400019	44400227	44400019	44400224	44401281	44401464	8,8	26,26	0,0	3,6	102	99	0.000109033	0.00507877	0.23,0.23	0.0,0.0	0.23
NM_001122843	Tnpo2	chr8	+	85038241	85038489	85038377	85038489	85037167	85037291	37,37	0,0	45,25	15,4	235	99	2.35347e-08	3.91516e-06	1.0,1.0	0.558,0.725	0.359
NM_001122843	Tnpo2	chr8	+	85038334	85038489	85038377	85038489	85037167	85037291	25,25	0,0	27,16	15,4	142	99	2.70077e-08	4.42964e-06	1.0,1.0	0.557,0.736	0.353
NM_001122992	Gmeb1	chr4	-	132251674	132251832	132251674	132251829	132252430	132252493	4,4	4,4	2,2	0,0	102	99	1.11444e-05	0.000901226	0.493,0.493	1.0,1.0	-0.507
NM_001126047	Sema4c	chr1	-	36555931	36556080	36555931	36556077	36558015	36558381	2,2	11,11	4,2	1,1	102	99	0.000235982	0.00884644	0.15,0.15	0.795,0.66	-0.578
NM_001127351	Sirt3	chr7	-	140877956	140878145	140877956	140878137	140881762	140881869	11,11	8,8	16,16	0,2	107	99	9.81786e-06	0.000823191	0.56,0.56	1.0,0.881	-0.38
NM_001130450	Nfe2l1	chr11	-	96822103	96822319	96822103	96822286	96827197	96828223	156156	0,0	108,87	0,12	132	99	6.62812e-05	0.00343042	1.0,1.0	1.0,0.845	0.078
NM_001130479	Nucb2	chr7	+	116530448	116530591	116530524	116530591	116528974	116529067	1,1	2,2	1,6	0,0	175	99	2.44464e-06	0.000261173	0.22,0.22	1.0,1.0	-0.78
NM_001142322	Myo9b	chr8	+	71334312	71334394	71334315	71334394	71333626	71333831	10,10	0,0	9,6	3,6	102	99	3.2482e-06	0.000334737	1.0,1.0	0.744,0.493	0.381
NM_001143776	Fam13c	chr10	+	70553028	70553225	70553031	70553225	70551694	70551790	5,5	5,6	2,5	0,0	102	99	2.06342e-06	0.000224112	0.493,0.447	1.0,1.0	-0.53
NM_001146323	Hps3	chr3	-	20002322	20002417	20002322	20002413	20003224	20003431	4,4	16,16	0,0	9,5	103	99	0.000230722	0.00872324	0.194,0.194	0.0,0.0	0.194
NM_001159926	Pax4	chr6	-	28443441	28443580	28443441	28443498	28443872	28443928	0,0	1,1	3,3	0,0	181	99	3.22352e-09	8.72975e-07	0.0,0.0	1.0,1.0	-1
NM_001160236	Fam168b	chr1	-	34819591	34819765	34819591	34819735	34819866	34819963	23,23	6,6	10,8	0,0	129	99	3.62862e-05	0.00210225	0.746,0.746	1.0,1.0	-0.254
NM_001160236	Fam168b	chr1	-	34819591	34819790	34819591	34819735	34819866	34819963	36,36	6,6	12,21	0,0	154	99	3.85461e-05	0.00220034	0.794,0.794	1.0,1.0	-0.206
NM_001163216	Fgfr3	chr5	+	33729920	33730059	33729935	33730059	33729680	33729850	7,7	54,54	3,1	165126	114	99	1.14692e-05	0.000921094	0.101,0.101	0.016,0.007	0.09
NM_001163583	Prom1	chr5	-	44012498	44012664	44012498	44012516	44012875	44012968	1,1	0,0	5,7	3,19	247	99	5.94314e-06	0.000544944	1.0,1.0	0.4,0.129	0.736
NM_001163642	Setdb1	chr3	-	95339906	95340065	95339906	95340062	95340161	95340312	36,36	6,6	11,11	0,0	102	99	0.000220633	0.00842383	0.853,0.853	1.0,1.0	-0.147
NM_001164207	Tmem176b	chr6	-	48840360	48840448	48840360	48840398	48840995	48841374	2,2	0,0	0,0	1,2	149	99	2.91436e-09	8.63827e-07	1.0,1.0	0.0,0.0	1
NM_001164208	Tmem176b	chr6	-	48838171	48838365	48838171	48838362	48841347	48841374	5,5	1,1	0,0	1,1	102	99	2.1495e-07	2.84442e-05	0.829,0.829	0.0,0.0	0.829
NM_001164274	Mga	chr2	+	119938622	119938786	119938642	119938786	119935148	119935666	3,3	3,3	1,1	0,0	119	99	1.24422e-05	0.000978986	0.454,0.454	1.0,1.0	-0.546
NM_001164274	Mga	chr2	+	119938638	119938786	119938642	119938786	119935148	119935666	3,3	3,3	3,4	0,0	103	99	1.49149e-05	0.00111233	0.49,0.49	1.0,1.0	-0.51
NM_001166459	Brcc3	chrX	+	75455551	75455701	75455555	75455701	75449968	75450145	1,1	3,3	3,1	0,0	103	99	6.84712e-07	8.39313e-05	0.243,0.243	1.0,1.0	-0.757
NM_001166656	Cdkl3	chr11	+	52004909	52005092	52004912	52005092	52004220	52004417	0,0	3,3	6,1	3,3	102	99	1.1655e-05	0.000929602	0.0,0.0	0.66,0.244	-0.452
NM_001166667	Rtel1	chr2	+	181355309	181355552	181355327	181355552	181354352	181354442	6,6	7,7	1,3	0,0	117	99	4.48907e-06	0.000435627	0.42,0.42	1.0,1.0	-0.58
NM_001170959	Pde6c	chr19	+	38183677	38183951	38183761	38183951	38180775	38180932	3,3	2,2	3,5	0,0	183	99	7.08794e-05	0.00354245	0.448,0.448	1.0,1.0	-0.552
NM_001195086	Ppfia1	chr7	-	144485032	144485211	144485032	144485208	144488690	144488717	2,2	2,2	0,0	2,1	102	99	0.00027997	0.00997019	0.493,0.493	0.0,0.0	0.493
NM_001199083	Wnk1	chr6	-	119970857	119971077	119970857	119971063	119972767	119972856	38,38	5,5	31,23	0,0	113	99	0.000128433	0.00579691	0.869,0.869	1.0,1.0	-0.131
NM_001252468	Bag6	chr17	+	35146266	35146353	35146269	35146353	35146025	35146169	2,2	2,2	3,2	0,0	102	99	0.000191989	0.00770968	0.493,0.493	1.0,1.0	-0.507
NM_001252601	Irf7	chr7	-	141264492	141264655	141264492	141264559	141264724	141264783	3,3	2,2	2,1	0,0	195	99	7.38112e-05	0.00364208	0.432,0.432	1.0,1.0	-0.568
NM_001253769	Ssx2ip	chr3	+	146437163	146437341	146437166	146437341	146436542	146436657	2,2	0,0	0,0	1,2	102	99	2.78267e-09	8.52742e-07	1.0,1.0	0.0,0.0	1
NM_001253905	Ncor2	chr5	-	125050910	125051118	125050910	125051058	125055732	125055875	18,18	26,26	2,4	20,20	159	99	0.000189351	0.00768289	0.301,0.301	0.059,0.111	0.216
NM_001276465	Vps13d	chr4	-	145099964	145100070	145099964	145100067	145105798	145105921	2,2	7,8	3,2	1,0	102	99	3.56928e-05	0.00207821	0.217,0.195	0.744,1.0	-0.666
NM_001284270	Tmem201	chr4	-	149718650	149718890	149718650	149718835	149719511	149719583	17,17	4,4	4,1	0,0	154	99	0.000183725	0.00753	0.732,0.732	1.0,1.0	-0.268
NM_001286720	Tsc2	chr17	-	24598183	24598365	24598183	24598323	24599024	24599111	59,60	11,11	42,47	0,0	141	99	7.10488e-08	1.06072e-05	0.79,0.793	1.0,1.0	-0.208
NM_001286720	Tsc2	chr17	-	24598183	24598370	24598183	24598323	24599024	24599111	178179	11,11	149129	0,0	146	99	1.04316e-06	0.000123955	0.916,0.917	1.0,1.0	-0.083
NM_001290736	Unkl	chr17	+	25189465	25189675	25189511	25189675	25188913	25189017	3,3	2,2	1,2	0,0	145	99	0.000213197	0.0082481	0.506,0.506	1.0,1.0	-0.494
NM_001302213	Atp5j	chr16	-	84831324	84831502	84831324	84831443	84834808	84834983	469473	13,13	349261	0,0	158	99	1.85321e-05	0.00129166	0.958,0.958	1.0,1.0	-0.042
NM_001302480	Acy3	chr19	+	3986822	3986951	3986827	3986951	3986569	3986611	1,1	2,2	2,1	0,0	104	99	3.05942e-05	0.00185329	0.322,0.322	1.0,1.0	-0.678
NM_001302637	Cacna1d	chr14	-	30051369	30051580	30051369	30051577	30052443	30052557	0,0	1,1	1,1	0,0	102	99	2.22657e-08	3.813e-06	0.0,0.0	1.0,1.0	-1
NM_001302888	Kcnq2	chr2	-	181087574	181087683	181087574	181087680	181088346	181088570	4,4	3,3	1,1	0,0	102	99	5.75715e-05	0.00308949	0.564,0.564	1.0,1.0	-0.436
NM_001305992	Ggt1	chr10	+	75574228	75574396	75574231	75574396	75573610	75573748	6,6	4,4	7,7	1,0	102	99	0.000206825	0.00810906	0.593,0.593	0.872,1.0	-0.343
NM_001306143	Mbd3	chr10	-	80393094	80393280	80393094	80393276	80393892	80394070	193199	10,10	89,87	0,0	103	99	0.000199969	0.00796585	0.949,0.95	1.0,1.0	-0.05
NM_001310662	Usp37	chr1	-	74444412	74444636	74444412	74444492	74450494	74450555	2,2	3,3	1,1	0,0	243	99	5.00298e-07	6.40217e-05	0.214,0.214	1.0,1.0	-0.786
NM_001311127	Celf5	chr10	-	81462668	81462812	81462668	81462771	81464339	81464420	4,4	2,2	0,0	1,2	140	99	6.06909e-06	0.000552145	0.586,0.586	0.0,0.0	0.586
NM_001311152	Rnf123	chr9	-	108052213	108052448	108052213	108052308	108056036	108056121	10,10	0,0	17,19	4,4	239	99	2.05329e-05	0.00136632	1.0,1.0	0.638,0.663	0.349
NM_001311166	Edem3	chr1	+	151805846	151805946	151805849	151805946	151804664	151804819	6,6	27,28	0,0	20,19	102	99	2.13216e-05	0.00140277	0.177,0.172	0.0,0.0	0.174
NM_001312893	Crybb1	chr5	+	112267216	112267428	112267348	112267428	112263545	112263643	55565592	1,1	84657133	35192	231	99	0	0	1.0,1.0	0.99,0.941	0.034
NM_001312893	Crybb1	chr5	+	112267332	112267428	112267348	112267428	112263545	112263643	24212430	1,1	37493307	35192	115	99	0	0	1.0,1.0	0.989,0.937	0.037
NM_001312893	Crybb1	chr5	+	112267216	112267457	112267332	112267457	112263545	112263643	31353162	0,0	47163949	0,123	215	99	2.65643e-12	2.06228e-09	1.0,1.0	1.0,0.937	0.031
NM_001312893	Crybb1	chr5	+	112267277	112267428	112267348	112267428	112263545	112263643	53935425	1,1	82826997	35192	170	99	3.85247e-12	2.80388e-09	1.0,1.0	0.993,0.955	0.026
NM_001312893	Crybb1	chr5	+	112267323	112267428	112267348	112267428	112263545	112263643	42974321	1,1	64115467	35192	124	99	1.40373e-10	7.78403e-08	1.0,1.0	0.993,0.958	0.024
NM_001312893	Crybb1	chr5	+	112267323	112267518	112267332	112267518	112263545	112263643	18761891	0,0	26622283	0,123	108	99	2.36582e-10	1.12692e-07	1.0,1.0	1.0,0.944	0.028
NM_001312893	Crybb1	chr5	+	112263429	112263643	112263510	112263643	112259256	112259375	675681	1118111247	646492	1828316756	180	99	8.02086e-09	1.79621e-06	0.032,0.032	0.019,0.016	0.014
NM_001312893	Crybb1	chr5	+	112263426	112263643	112263510	112263643	112259256	112259375	700707	1118111247	680521	1828316756	183	99	1.82998e-08	3.43712e-06	0.033,0.033	0.02,0.017	0.014
NM_001312893	Crybb1	chr5	+	112267277	112267518	112267332	112267518	112263545	112263643	29722995	0,0	45333813	0,123	154	99	9.1658e-08	1.31773e-05	1.0,1.0	1.0,0.952	0.024
NM_001312893	Crybb1	chr5	+	112268115	112268184	112268122	112268184	112267314	112267457	55,55	0,0	49,35	0,18	106	99	4.04417e-05	0.00229729	1.0,1.0	1.0,0.645	0.177
NM_001312893	Crybb1	chr5	+	112263493	112263643	112263509	112263643	112259256	112259375	115115	7,7	110,95	0,0	115	99	9.7305e-05	0.00460616	0.934,0.934	1.0,1.0	-0.066
NM_001313933	Cryba1	chr11	-	77722543	77722747	77722543	77722708	77723549	77723594	34483477	369369	45453780	0,0	138	99	0	0	0.87,0.871	1.0,1.0	-0.129
NM_001313933	Cryba1	chr11	-	77722543	77722731	77722543	77722708	77723549	77723594	33913421	369369	44643715	0,0	122	99	0	0	0.882,0.883	1.0,1.0	-0.117
NM_001313933	Cryba1	chr11	-	77722543	77722741	77722543	77722708	77723549	77723594	34323462	369369	45283761	0,0	132	99	0	0	0.875,0.876	1.0,1.0	-0.125
NM_001313933	Cryba1	chr11	-	77719387	77719530	77719387	77719512	77723549	77723594	31723188	1,1	37152941	0,181	117	99	1.13243e-14	1.09893e-11	1.0,1.0	1.0,0.932	0.034
NM_001313933	Cryba1	chr11	-	77722543	77722727	77722543	77722708	77723549	77723594	2207822213	369369	2637022292	0,0	118	99	4.62e-10	1.79333e-07	0.98,0.981	1.0,1.0	-0.02
NM_001313933	Cryba1	chr11	-	77719387	77719530	77719387	77719529	77720889	77721030	159159	0,0	94142	62,0	100	99	1.06326e-05	0.000865855	1.0,1.0	0.6,1.0	0.2
NM_001347065	Ccl27a	chr4	-	41771137	41771217	41771137	41771213	41773464	41773524	4,4	3,3	2,3	0,0	103	99	4.40674e-05	0.00249109	0.562,0.562	1.0,1.0	-0.438
NM_001347065	Ccl27a	chr4	-	41771137	41771295	41771137	41771213	41773464	41773524	11,11	3,3	8,3	0,0	181	99	0.000113206	0.0051987	0.667,0.667	1.0,1.0	-0.333
NM_001347065	Ccl27a	chr4	-	41771137	41771295	41771137	41771290	41773464	41773524	2,2	5,5	2,3	1,0	104	99	0.000129772	0.00583474	0.276,0.276	0.656,1.0	-0.552
NM_001347097	Zcrb1	chr15	-	93386105	93386293	93386105	93386283	93387576	93387652	0,0	13,13	4,2	3,6	109	99	1.38114e-05	0.00106513	0.0,0.0	0.548,0.232	-0.39
NM_001347119	Gamt	chr10	-	80258939	80259098	80258939	80259050	80259176	80259244	5,5	34,35	0,0	42,33	147	99	0.000257651	0.0093761	0.09,0.088	0.0,0.0	0.089
NM_001347160	0610037L13Rik	chr4	+	107891954	107892036	107891959	107892036	107891464	107891521	144149	0,0	96,78	10,1	104	99	0.000255473	0.00932598	1.0,1.0	0.901,0.987	0.056
NM_001347167	Rarres2	chr6	-	48569940	48570062	48569940	48570059	48570243	48570339	1,1	0,0	1,0	2,1	102	99	1.83515e-05	0.00129166	1.0,1.0	0.327,0.0	0.837
NM_001355189	Tdrd7	chr4	+	46029636	46029803	46029637	46029803	46025656	46026159	1,1	0,0	0,1	2,1	100	99	2.39956e-05	0.00155238	1.0,1.0	0.0,0.497	0.752
NM_001355296	Orc4	chr2	-	48910185	48910245	48910185	48910242	48912561	48912648	8,8	3,3	1,0	3,1	102	99	0.000247852	0.00912814	0.721,0.721	0.244,0.0	0.599
NM_001355418	Atg13	chr2	-	91682025	91682136	91682025	91682109	91684668	91684759	0,0	1,1	3,1	0,0	126	99	6.74605e-09	1.57115e-06	0.0,0.0	1.0,1.0	-1
NM_007378	Abca4	chr3	+	122105307	122105530	122105386	122105530	122103433	122103610	0,0	1,1	4,9	0,0	178	99	1.20167e-09	4.24043e-07	0.0,0.0	1.0,1.0	-1
NM_007489	Arntl	chr7	+	113304228	113304412	113304323	113304412	113303340	113303491	8,8	24,24	0,0	11,13	194	99	2.81185e-05	0.00175102	0.145,0.145	0.0,0.0	0.145
NM_007566	Birc6	chr17	+	74690356	74690468	74690357	74690468	74689217	74689363	6,6	22,22	0,0	19,15	100	99	9.96552e-06	0.000823401	0.213,0.213	0.0,0.0	0.213
NM_007610	Casp2	chr6	+	42269221	42269456	42269279	42269456	42268885	42268980	9,9	28,28	0,0	7,10	157	99	4.76066e-05	0.00265253	0.169,0.169	0.0,0.0	0.169
NM_007626	Cbx5	chr15	-	103215021	103215125	103215021	103215121	103215267	103215352	0,0	7,7	4,2	3,2	103	99	5.01429e-06	0.000478618	0.0,0.0	0.562,0.49	-0.526
NM_007773	Crybb2	chr5	-	113065893	113066009	113065893	113065994	113068691	113068771	30,30	0,0	16261359	236203	114	99	7.46191e-07	9.05145e-05	1.0,1.0	0.857,0.853	0.145
NM_007776	Crygd	chr1	-	65063137	65063301	65063137	65063271	65063393	65063440	86148584	124124	1352111055	102,68	129	99	1.2013e-06	0.000137149	0.982,0.982	0.99,0.992	-0.009
NM_007840	Ddx5	chr11	-	106782468	106782693	106782468	106782642	106783958	106784018	11371155	23,23	701567	3,0	150	99	1.91315e-05	0.00131051	0.97,0.971	0.994,1.0	-0.027
NM_008175	Grn	chr11	+	102435747	102435942	102435768	102435942	102435245	102435491	9,9	3,3	13,10	0,0	120	99	0.000139093	0.00615868	0.712,0.712	1.0,1.0	-0.288
NM_008667	Nab1	chr1	-	52464784	52464947	52464784	52464944	52466889	52466979	16,17	5,5	4,2	0,0	102	99	0.000207514	0.00810906	0.756,0.767	1.0,1.0	-0.238
NM_008727	Npr1	chr3	-	90458321	90458421	90458321	90458393	90458631	90458736	0,0	2,2	1,3	0,2	127	99	0.000146673	0.00639703	0.0,0.0	1.0,0.539	-0.77
NM_008791	Pcp4	chr16	+	96497225	96497399	96497229	96497399	96493815	96493867	2,2	4,4	3,5	1,0	103	99	3.69873e-05	0.00213226	0.325,0.325	0.742,1.0	-0.546
NM_008794	Pcsk7	chr9	+	45925910	45926067	45925914	45926067	45919791	45919894	7,7	3,3	7,7	0,0	103	99	0.000149772	0.00645959	0.692,0.692	1.0,1.0	-0.308
NM_008809	Pdgfrb	chr18	+	61068741	61068956	61068744	61068956	61068095	61068219	0,0	6,6	6,2	10,4	102	99	1.33256e-05	0.00103451	0.0,0.0	0.368,0.327	-0.348
NM_008995	Pex5	chr6	-	124413568	124413790	124413568	124413701	124414006	124414042	8,8	24,24	0,0	11,13	188	99	2.61029e-05	0.00165417	0.149,0.149	0.0,0.0	0.149
NM_008997	Rab11b	chr17	-	33749781	33749977	33749781	33749919	33760222	33760486	104106	7,7	32,73	0,0	157	99	0.000112259	0.0051987	0.904,0.905	1.0,1.0	-0.095
NM_008997	Rab11b	chr17	-	33749781	33749956	33749781	33749919	33760222	33760486	68,70	7,7	22,19	0,0	136	99	0.000209549	0.00816118	0.876,0.879	1.0,1.0	-0.123
NM_009080	Rpl26	chr11	+	68904364	68904534	68904378	68904534	68903178	68903319	20642090	35,35	16711339	0,0	113	99	0.000214049	0.00825364	0.981,0.981	1.0,1.0	-0.019
NM_009354	Tert	chr13	+	73646180	73646307	73646220	73646307	73644248	73644437	4,4	3,3	4,5	0,0	139	99	9.96991e-06	0.000823401	0.487,0.487	1.0,1.0	-0.513
NM_009538	Plagl1	chr10	+	13116695	13116781	13116709	13116781	13112518	13112550	23,23	36,36	1,2	0,0	113	99	1.93267e-05	0.00131614	0.359,0.359	1.0,1.0	-0.641
NM_009538	Plagl1	chr10	+	13116637	13116781	13116709	13116781	13112518	13112550	27,27	36,36	2,1	0,0	171	99	3.07158e-05	0.00185329	0.303,0.303	1.0,1.0	-0.697
NM_009613	Adam11	chr11	+	102771736	102771981	102771914	102771981	102771434	102771510	24,24	8,8	2,1	0,0	277	99	6.69104e-05	0.00343623	0.517,0.517	1.0,1.0	-0.483
NM_009684	Apaf1	chr10	-	91079886	91080131	91079886	91080088	91082182	91082743	4,4	5,5	5,3	0,0	142	99	4.18067e-07	5.47011e-05	0.358,0.358	1.0,1.0	-0.642
NM_009751	Bfsp1	chr2	-	143841673	143841784	143841673	143841775	143845900	143845990	114114	0,0	420182	35,35	108	99	6.56346e-11	3.86078e-08	1.0,1.0	0.917,0.827	0.128
NM_009751	Bfsp1	chr2	-	143841673	143841778	143841673	143841775	143845900	143845990	41,41	0,0	116264	35,35	102	99	2.17041e-08	3.813e-06	1.0,1.0	0.763,0.88	0.178
NM_009751	Bfsp1	chr2	-	143831836	143832057	143831836	143831997	143841673	143841778	27872809	0,0	109548041	0,236	159	99	3.32049e-08	5.29686e-06	1.0,1.0	1.0,0.955	0.022
NM_009751	Bfsp1	chr2	-	143841673	143841799	143841673	143841778	143845900	143845990	348352	0,0	1470931	0,181	120	99	1.50274e-07	2.08326e-05	1.0,1.0	1.0,0.809	0.095
NM_009751	Bfsp1	chr2	-	143841673	143841799	143841673	143841775	143845900	143845990	389393	0,0	15861014	35,35	123	99	1.05778e-06	0.000124422	1.0,1.0	0.973,0.959	0.034
NM_009751	Bfsp1	chr2	-	143841673	143841781	143841673	143841778	143845900	143845990	15581570	0,0	58784399	0,181	102	99	2.07849e-06	0.000224112	1.0,1.0	1.0,0.959	0.02
NM_009761	Bnip3l	chr14	-	66989405	66989509	66989405	66989505	66993872	66993949	7,7	4,4	9,9	0,0	103	99	5.76661e-06	0.000537679	0.627,0.627	1.0,1.0	-0.373
NM_009803	Nr1i3	chr1	+	171217625	171217731	171217629	171217731	171217316	171217430	7,9	3,3	14,8	0,0	103	99	0.000155077	0.00657238	0.692,0.743	1.0,1.0	-0.282
NM_010106	Eef1a1	chr9	-	78479277	78479534	78479277	78479459	78479623	78479774	90769154	144144	56164177	0,0	174	99	1.11022e-16	1.17532e-13	0.973,0.973	1.0,1.0	-0.027
NM_010164	Eya1	chr1	-	14274064	14274210	14274064	14274207	14274533	14274603	1,1	10,10	7,7	2,0	102	99	3.85082e-09	9.96506e-07	0.088,0.088	0.773,1.0	-0.799
NM_010236	Fpgs	chr2	-	32687919	32688034	32687919	32688015	32691189	32691254	20,20	0,0	6,5	3,2	118	99	7.06921e-05	0.00354245	1.0,1.0	0.627,0.677	0.348
NM_010240	Ftl1	chr7	-	45458534	45458718	45458534	45458681	45459083	45459230	4,4	5,5	0,1	6,8	136	99	0.000186974	0.00761296	0.368,0.368	0.0,0.083	0.327
NM_010331	Gpaa1	chr15	+	76332880	76333099	76332910	76333099	76332714	76332811	0,0	2,2	2,2	0,0	129	99	1.27666e-09	4.37256e-07	0.0,0.0	1.0,1.0	-1
NM_010752	Mad1l1	chr5	-	140314989	140315152	140314989	140315149	140321506	140321552	13,15	7,7	8,7	0,0	102	99	5.19413e-06	0.000491754	0.643,0.675	1.0,1.0	-0.341
NM_010806	Afdn	chr17	+	13808931	13809095	13808934	13809095	13807276	13807392	17,17	13,13	12,14	3,0	102	99	0.000273034	0.009783	0.559,0.559	0.795,1.0	-0.338
NM_010890	Nedd4	chr9	+	72669951	72670116	72669960	72670116	72662346	72662613	32,34	14,14	19,13	0,0	108	99	8.34321e-08	1.22983e-05	0.677,0.69	1.0,1.0	-0.317
NM_011148	Ppef2	chr5	-	92244828	92244961	92244828	92244865	92245382	92245549	0,0	2,4	4,11	4,5	195	99	3.63182e-06	0.000367761	0.0,0.0	0.337,0.528	-0.432
NM_011291	Rpl7	chr1	-	16103167	16103391	16103167	16103372	16103509	16103684	0,0	1,1	1,2	0,0	118	99	1.18655e-08	2.37989e-06	0.0,0.0	1.0,1.0	-1
NM_011297	Rps24	chr14	+	24495426	24495449	24495429	24495449	24493400	24493493	330331	10391049	504335	484348	102	99	0	0	0.236,0.234	0.503,0.483	-0.258
NM_011366	Sorbs3	chr14	-	70191015	70191238	70191015	70191062	70191432	70191575	8,8	0,0	0,0	1,1	275	99	7.60328e-10	2.85614e-07	1.0,1.0	0.0,0.0	1
NM_011366	Sorbs3	chr14	-	70191147	70191238	70191147	70191200	70191432	70191575	6,6	18,18	0,0	7,3	137	99	0.000155209	0.00657238	0.194,0.194	0.0,0.0	0.194
NM_011505	Stxbp4	chr11	-	90575249	90575339	90575249	90575317	90592331	90592423	28,30	6,6	10,15	0,0	121	99	5.06383e-05	0.00279471	0.792,0.804	1.0,1.0	-0.202
NM_011916	Xrn1	chr9	+	96051593	96051754	96051632	96051754	96048340	96048443	7,7	6,6	7,8	0,1	138	99	2.1242e-05	0.00140277	0.456,0.456	1.0,0.852	-0.47
NM_011959	Orc5	chr5	-	22546397	22546598	22546397	22546504	22547923	22548014	39,39	4,4	41,32	0,0	193	99	0.000151708	0.006495	0.833,0.833	1.0,1.0	-0.167
NM_011973	Mok	chr12	-	110808204	110808405	110808204	110808399	110809908	110810023	12,12	4,4	2,4	0,0	105	99	0.000144609	0.00633071	0.739,0.739	1.0,1.0	-0.261
NM_012018	Cntrl	chr2	+	35173019	35173157	35173022	35173157	35171837	35172043	1,1	0,0	0,0	2,1	102	99	1.09232e-08	2.37989e-06	1.0,1.0	0.0,0.0	1
NM_013501	Cryaa	chr17	+	31680994	31681104	31681051	31681104	31679558	31679681	1525715762	649617	1785116763	616,0	156	99	0	0	0.937,0.942	0.948,1.0	-0.034
NM_013501	Cryaa	chr17	+	31681042	31681104	31681051	31681104	31679558	31679681	25272887	649617	32263555	616,0	108	99	1.11022e-16	1.17532e-13	0.781,0.811	0.828,1.0	-0.118
NM_013501	Cryaa	chr17	+	31681336	31681527	31681476	31681527	31677930	31678189	2931629530	0,0	3500030338	238405	239	99	1.4877e-14	1.33263e-11	1.0,1.0	0.984,0.969	0.024
NM_013501	Cryaa	chr17	+	31681328	31681527	31681476	31681527	31677930	31678189	3141031643	0,0	3721532637	238405	247	99	1.7164e-13	1.42768e-10	1.0,1.0	0.984,0.97	0.023
NM_013501	Cryaa	chr17	+	31680985	31681104	31681051	31681104	31679558	31679681	4736648594	649617	5488049849	616,0	165	99	4.27536e-06	0.00042192	0.978,0.979	0.982,1.0	-0.013
NM_013501	Cryaa	chr17	+	31679468	31679685	31679579	31679685	31677930	31678189	73497377	760756	89398271	636559	210	99	0.000253052	0.00926663	0.82,0.821	0.869,0.875	-0.051
NM_013507	Eif4g2	chr7	-	111074092	111074261	111074092	111074239	111074339	111074544	38,39	11,11	35,18	0,0	121	99	8.9082e-08	1.2967e-05	0.739,0.744	1.0,1.0	-0.258
NM_013507	Eif4g2	chr7	-	111076695	111076856	111076695	111076832	111076937	111077100	953959	22,22	609408	0,0	123	99	1.49771e-05	0.00111233	0.972,0.972	1.0,1.0	-0.028
NM_013512	Epb41l4a	chr18	-	33880186	33880284	33880186	33880265	33886350	33886429	41,41	9,9	53,52	4,0	118	99	0.000173848	0.00721234	0.793,0.793	0.917,1.0	-0.165
NM_013691	Thbs3	chr3	+	89223630	89223683	89223634	89223683	89223404	89223523	28,30	7,7	5,7	0,0	103	99	0.000142006	0.00624024	0.794,0.805	1.0,1.0	-0.2
NM_013725	Rps11	chr7	-	45122387	45122558	45122387	45122548	45122828	45122958	15691579	30,30	894641	0,0	109	99	0.000113301	0.0051987	0.979,0.98	1.0,1.0	-0.02
NM_013753	Pald1	chr10	-	61342318	61342501	61342318	61342430	61342793	61342949	29,32	5,5	8,3	0,0	170	99	0.000230705	0.00872324	0.772,0.788	1.0,1.0	-0.22
NM_013795	Atp5l	chr9	-	44913247	44913466	44913247	44913462	44914650	44914811	557559	24,24	669486	0,0	103	99	3.19991e-10	1.33082e-07	0.957,0.957	1.0,1.0	-0.043
NM_015735	Ddb1	chr19	+	10621820	10621984	10621828	10621984	10621540	10621719	391396	21,21	217181	0,0	107	99	1.40989e-07	1.97809e-05	0.945,0.946	1.0,1.0	-0.054
NM_016690	Hnrnpdl	chr5	-	100037084	100037216	100037084	100037212	100037567	100037729	418423	27,27	175144	0,0	103	99	3.92689e-08	6.09715e-06	0.937,0.938	1.0,1.0	-0.063
NM_016752	Slc35b1	chr11	+	95386485	95386629	95386510	95386629	95385800	95385904	71,72	16,16	38,28	28,23	124	99	9.05459e-06	0.000781042	0.78,0.782	0.52,0.493	0.275
NM_016752	Slc35b1	chr11	+	95386474	95386629	95386510	95386629	95385800	95385904	23,24	16,16	11,5	28,23	135	99	1.50922e-05	0.00111233	0.513,0.524	0.224,0.137	0.338
NM_016785	Tpmt	chr13	-	47041398	47041595	47041398	47041579	47043103	47043217	6,6	15,15	0,1	12,7	115	99	0.00027607	0.00986146	0.256,0.256	0.0,0.11	0.201
NM_016957	Hmgn2	chr4	-	133966428	133966658	133966428	133966479	133966765	133966795	75,75	282286	53,65	107112	278	99	7.54602e-05	0.00367671	0.087,0.085	0.15,0.171	-0.075
NM_018740	Elp5	chr11	-	69980213	69980562	69980213	69980330	69981206	69981235	77,77	0,0	34,35	3,4	331	99	1.86345e-05	0.00129166	1.0,1.0	0.772,0.724	0.252
NM_018795	Abcc6	chr7	-	45982130	45982323	45982130	45982232	45983304	45983431	0,0	1,1	5,3	0,1	190	99	3.38776e-09	8.96601e-07	0.0,0.0	1.0,0.61	-0.805
NM_019752	Htra2	chr6	-	83052697	83052803	83052697	83052726	83053037	83053070	59,59	0,0	39,21	3,4	176	99	7.94751e-05	0.00382433	1.0,1.0	0.88,0.747	0.186
NM_019816	Aatf	chr11	-	84509658	84509856	84509658	84509796	84510198	84510417	6,6	28,29	0,0	15,12	159	99	0.0001938	0.00775533	0.118,0.114	0.0,0.0	0.116
NM_021541	Cryba2	chr1	-	74890559	74890722	74890559	74890665	74891945	74892071	12051215	50,50	17661499	185178	156	99	2.1537e-11	1.39332e-08	0.939,0.939	0.858,0.842	0.089
NM_021541	Cryba2	chr1	-	74891957	74892087	74891957	74892071	74892740	74892894	11121122	28,28	19791721	0,0	115	99	3.0959e-08	5.00719e-06	0.972,0.972	1.0,1.0	-0.028
NM_021884	Tsg101	chr7	-	46908904	46908991	46908904	46908963	46910744	46910810	3,3	3,4	5,5	0,0	127	99	7.65338e-07	9.188e-05	0.438,0.369	1.0,1.0	-0.597
NM_023395	Wfdc1	chr8	+	119680093	119680238	119680160	119680238	119679267	119679457	3,3	4,4	2,1	0,0	166	99	1.18142e-06	0.000136215	0.309,0.309	1.0,1.0	-0.691
NM_023564	Plscr3	chr11	+	69846901	69847075	69846907	69847075	69846616	69846691	6,6	10,10	0,0	1,2	105	99	6.17891e-05	0.00325581	0.361,0.361	0.0,0.0	0.361
NM_023893	Sapcd1	chr17	-	35026337	35026483	35026337	35026478	35026693	35026761	3,3	0,0	0,0	1,1	104	99	1.55109e-09	5.01736e-07	1.0,1.0	0.0,0.0	1
NM_024179	0610009O20Rik	chr18	+	38251282	38251400	38251287	38251400	38251085	38251200	44,44	9,9	36,12	0,0	104	99	4.12512e-06	0.000414113	0.823,0.823	1.0,1.0	-0.177
NM_024212	Rpl4	chr9	+	64174823	64174995	64174862	64174995	64173386	64173433	15341556	30,30	1112843	0,0	138	99	6.23371e-07	7.80554e-05	0.973,0.974	1.0,1.0	-0.026
NM_025297	Mecr	chr4	+	131853610	131853813	131853715	131853813	131843470	131843678	16,18	42,43	9,8	77,68	204	99	0.000177496	0.00732959	0.156,0.169	0.054,0.054	0.109
NM_025314	Dtd1	chr2	+	144745112	144745178	144745116	144745178	144635757	144635864	0,0	1,1	1,1	0,0	103	99	2.22584e-08	3.813e-06	0.0,0.0	1.0,1.0	-1
NM_025455	Ccdc28b	chr4	-	129620682	129620871	129620682	129620853	129620983	129621150	11,11	0,0	6,6	4,4	117	99	1.36482e-06	0.000154304	1.0,1.0	0.559,0.559	0.441
NM_025455	Ccdc28b	chr4	-	129620682	129620876	129620682	129620853	129620983	129621150	62,62	0,0	30,22	4,4	122	99	3.17262e-05	0.00189462	1.0,1.0	0.859,0.817	0.162
NM_025511	Cox20	chr1	+	178321717	178321859	178321744	178321859	178319152	178319208	28,28	192193	5,7	194123	126	99	5.89587e-06	0.0005449	0.103,0.102	0.02,0.043	0.071
NM_025567	Cyc1	chr15	+	76344279	76344498	76344305	76344498	76343522	76343692	2,3	3,3	1,3	0,0	125	99	2.60453e-06	0.000275725	0.346,0.442	1.0,1.0	-0.606
NM_025685	Col27a1	chr4	+	63324393	63324550	63324430	63324550	63323918	63323981	1,1	0,0	0,2	5,3	136	99	2.41933e-10	1.12692e-07	1.0,1.0	0.0,0.327	0.837
NM_025685	Col27a1	chr4	+	63328531	63328703	63328534	63328703	63327829	63327895	5,5	7,7	2,14	1,1	102	99	0.000169304	0.00706649	0.409,0.409	0.66,0.931	-0.387
NM_026307	Cuta	chr17	-	26938417	26938649	26938417	26938467	26938726	26938786	11,11	3,3	10,4	0,0	281	99	1.95808e-05	0.00132569	0.564,0.564	1.0,1.0	-0.436
NM_026325	Tmem179b	chr19	-	8773504	8773705	8773504	8773622	8774334	8774467	28,28	0,0	11,10	4,2	182	99	1.18013e-05	0.000934874	1.0,1.0	0.599,0.731	0.335
NM_026325	Tmem179b	chr19	-	8773504	8773692	8773504	8773622	8774334	8774467	37,37	0,0	22,13	4,2	169	99	0.000124162	0.00562592	1.0,1.0	0.763,0.792	0.222
NM_026636	Babam1	chr8	+	71401685	71401704	71401688	71401704	71399728	71399807	2,2	2,2	2,1	0,0	102	99	0.000228847	0.00870892	0.493,0.493	1.0,1.0	-0.507
NM_026760	Trir	chr8	+	85029422	85029616	85029538	85029616	85026832	85027234	66,66	170170	116,91	101,83	215	99	8.85985e-10	3.22416e-07	0.152,0.152	0.346,0.335	-0.189
NM_026888	Phkg2	chr7	+	127573744	127573966	127573853	127573966	127573347	127573456	19,19	20,20	6,4	28,17	208	99	0.000137193	0.00612111	0.311,0.311	0.093,0.101	0.214
NM_027010	Crygf	chr1	+	65926620	65926707	65926662	65926707	65926521	65926566	19091917	0,0	25312110	38,53	141	99	2.98768e-10	1.28858e-07	1.0,1.0	0.979,0.965	0.028
NM_027133	Lnpk	chr2	-	74551460	74551502	74551460	74551491	74554987	74555046	2,2	0,0	1,0	1,2	110	99	1.57661e-05	0.00115469	1.0,1.0	0.474,0.0	0.763
NM_027158	Upk3bl	chr5	+	136060049	136060281	136060061	136060281	136059730	136059883	1,1	0,0	0,0	9,5	111	99	2.1995e-09	6.92246e-07	1.0,1.0	0.0,0.0	1
NM_027179	Tecr	chr8	-	83573219	83573455	83573219	83573323	83574477	83574528	17,17	3,3	12,3	0,0	231	99	0.00019181	0.00770968	0.708,0.708	1.0,1.0	-0.292
NM_027453	Btf3l4	chr4	-	108831705	108831912	108831705	108831728	108833507	108833584	5,5	2,2	5,8	0,0	283	99	6.69836e-05	0.00343623	0.467,0.467	1.0,1.0	-0.533
NM_027541	Prpf3	chr3	-	95835353	95835525	95835353	95835467	95835643	95835743	15,15	54,54	1,0	21,14	157	99	3.09288e-05	0.00185653	0.149,0.149	0.029,0.0	0.134
NM_028131	Cenpn	chr8	+	116937037	116937274	116937161	116937274	116936193	116936251	11,11	12,14	1,1	0,0	223	99	6.93808e-05	0.00352812	0.289,0.259	1.0,1.0	-0.726
NM_028518	Col20a1	chr2	+	181016187	181016332	181016254	181016332	181015689	181015857	0,0	1,1	2,1	0,0	166	99	1.21859e-08	2.37989e-06	0.0,0.0	1.0,1.0	-1
NM_028636	Man2c1	chr9	+	57139853	57139964	57139869	57139964	57139610	57139708	12,12	23,24	2,2	35,31	115	99	3.29818e-06	0.000336906	0.31,0.301	0.047,0.053	0.256
NM_028814	2810403A07Rik	chr3	+	88700260	88700514	88700361	88700514	88699950	88700008	102102	0,0	55,36	1,6	200	99	0.000240727	0.00892758	1.0,1.0	0.965,0.748	0.143
NM_028982	Fam234b	chr6	+	135211804	135211933	135211834	135211933	135209032	135209431	0,0	12,13	4,4	5,6	129	99	4.18016e-06	0.000416051	0.0,0.0	0.38,0.338	-0.359
NM_029279	Secisbp2	chr13	+	51665268	51665474	51665309	51665474	51662620	51662699	4,4	3,3	2,1	0,0	140	99	1.44363e-05	0.00110599	0.485,0.485	1.0,1.0	-0.515
NM_029407	Fam227a	chr15	-	79636678	79636786	79636678	79636766	79637013	79637137	2,2	1,1	0,0	1,2	119	99	7.4278e-05	0.00364965	0.625,0.625	0.0,0.0	0.625
NM_029654	Atg2b	chr12	-	105636446	105636555	105636446	105636552	105637910	105638137	9,9	4,4	13,12	1,0	102	99	0.000178294	0.00733651	0.686,0.686	0.927,1.0	-0.277
NM_030262	Pofut2	chr10	+	77267164	77267307	77267188	77267307	77266912	77267093	5,5	6,6	0,0	5,3	123	99	1.01524e-05	0.00083257	0.401,0.401	0.0,0.0	0.401
NM_032394	Myo7b	chr18	-	31994810	31995020	31994810	31994947	31998022	31998158	0,0	15,15	13,10	64,37	172	99	3.75492e-05	0.00215399	0.0,0.0	0.105,0.135	-0.12
NM_052992	Fxyd1	chr7	-	31054305	31054434	31054305	31054370	31055550	31055656	9,12	32,32	11,1	106,75	163	99	5.11777e-05	0.00281115	0.146,0.186	0.059,0.008	0.132
NM_053196	Sfxn2	chr19	+	46591103	46591170	46591120	46591170	46590483	46590550	4,4	7,7	0,0	2,6	116	99	3.53401e-05	0.00206802	0.328,0.328	0.0,0.0	0.328
NM_133255	Hook2	chr8	+	85001320	85001424	85001323	85001424	85001154	85001237	20,22	6,6	10,4	0,0	102	99	7.01661e-05	0.00354245	0.764,0.781	1.0,1.0	-0.228
NM_133714	Kansl2	chr15	-	98531322	98531529	98531322	98531437	98531719	98531898	15,15	74,75	1,1	48,37	191	99	9.63129e-06	0.000818659	0.095,0.094	0.011,0.014	0.082
NM_138672	Stab1	chr14	-	31142957	31143036	31142957	31143014	31143117	31143267	2,2	40,40	6,5	13,7	121	99	4.62995e-05	0.00260463	0.039,0.039	0.274,0.369	-0.283
NM_138672	Stab1	chr14	-	31146297	31146429	31146297	31146345	31146666	31146789	12,12	54,55	18,10	17,14	183	99	0.00011532	0.00524569	0.107,0.106	0.364,0.279	-0.215
NM_144521	Snap47	chr11	-	59442791	59442908	59442791	59442841	59449914	59449956	3,3	1,1	0,0	1,5	166	99	5.77156e-06	0.000537679	0.641,0.641	0.0,0.0	0.641
NM_144521	Snap47	chr11	-	59442791	59442912	59442791	59442841	59449914	59449956	2,2	1,1	0,0	1,5	170	99	0.000162304	0.00684794	0.538,0.538	0.0,0.0	0.538
NM_144920	Plekha5	chr6	+	140580346	140580535	140580459	140580535	140579426	140579476	13,13	4,4	4,3	0,0	212	99	3.24919e-05	0.00193045	0.603,0.603	1.0,1.0	-0.397
NM_145438	Llgl2	chr11	+	115854731	115854859	115854811	115854859	115854546	115854575	1,1	0,0	1,4	4,6	179	99	7.94457e-09	1.79621e-06	1.0,1.0	0.121,0.269	0.805
NM_145505	Fam160b1	chr19	+	57382218	57382359	57382259	57382359	57381723	57381893	15,15	4,4	8,4	0,0	140	99	7.36783e-05	0.00364208	0.726,0.726	1.0,1.0	-0.274
NM_145607	Ttc13	chr8	-	124673656	124673793	124673656	124673735	124674361	124674441	9,9	49,50	1,1	44,23	157	99	0.000266038	0.00956176	0.104,0.102	0.014,0.027	0.082
NM_145835	Lctl	chr9	+	64137805	64138118	64137908	64138118	64134851	64134915	212215	0,0	14731030	53,28	202	99	5.59581e-07	7.08296e-05	1.0,1.0	0.932,0.947	0.06
NM_145835	Lctl	chr9	+	64126837	64126999	64126846	64126999	64119746	64119848	9,9	3,3	51,32	0,0	108	99	3.43052e-05	0.0020176	0.733,0.733	1.0,1.0	-0.267
NM_145941	Eif4g1	chr16	+	20689493	20689570	20689496	20689570	20689191	20689332	7,7	4,4	5,3	0,0	102	99	2.31636e-05	0.0015154	0.629,0.629	1.0,1.0	-0.371
NM_145942	Hmgcs1	chr13	+	119694889	119695047	119694988	119695047	119690350	119690513	15,15	93,94	1,0	44,38	198	99	1.76728e-05	0.00125488	0.075,0.074	0.011,0.0	0.069
NM_146144	Usp1	chr4	+	98926435	98926674	98926454	98926674	98923809	98924243	16,16	11,11	3,8	0,0	118	99	2.06299e-06	0.000224112	0.55,0.55	1.0,1.0	-0.45
NM_146183	Zfp428	chr7	+	24510522	24510753	24510545	24510753	24507086	24507436	9,9	35,35	1,1	29,24	122	99	0.000150983	0.00648783	0.173,0.173	0.027,0.033	0.143
NM_146186	Wdr62	chr7	-	30242745	30242935	30242745	30242877	30243042	30243141	6,6	3,3	0,0	1,1	157	99	8.58765e-06	0.000751904	0.558,0.558	0.0,0.0	0.558
NM_153076	Crygn	chr5	-	24754165	24754361	24754165	24754324	24756036	24756213	29,29	4,4	29,16	0,0	136	99	0.000245613	0.00907988	0.841,0.841	1.0,1.0	-0.159
NM_153599	Cdk8	chr5	+	146292638	146292767	146292653	146292767	146286107	146286239	3,3	3,3	4,3	0,0	114	99	9.82599e-06	0.000823191	0.465,0.465	1.0,1.0	-0.535
NM_153785	Cdkl3	chr11	+	52004909	52005092	52004912	52005092	52004220	52004510	0,0	1,1	1,1	0,0	102	99	2.22657e-08	3.813e-06	0.0,0.0	1.0,1.0	-1
NM_153804	Plekhg3	chr12	+	76572046	76572069	76572049	76572069	76566167	76566266	1,1	0,0	2,3	2,4	102	99	8.72478e-06	0.000758209	1.0,1.0	0.493,0.421	0.543
NM_172259	Myl6b	chr10	-	128498320	128498387	128498320	128498382	128498627	128498685	0,0	1,1	1,1	0,0	104	99	2.22491e-08	3.813e-06	0.0,0.0	1.0,1.0	-1
NM_172570	Trim47	chr11	-	116106931	116107006	116106931	116107003	116107423	116107622	4,4	3,3	1,1	0,0	102	99	5.75715e-05	0.00308949	0.564,0.564	1.0,1.0	-0.436
NM_172676	Samd10	chr2	-	181597427	181597609	181597427	181597593	181598931	181599147	7,7	5,5	1,3	0,0	115	99	1.63083e-05	0.00117957	0.547,0.547	1.0,1.0	-0.453
NM_172730	Ccdc174	chr6	+	91898146	91898299	91898149	91898299	91895213	91895346	45,45	6,6	17,20	0,0	102	99	0.000203284	0.00802456	0.879,0.879	1.0,1.0	-0.121
NM_172794	Zfp454	chr11	-	50883183	50883276	50883183	50883273	50883684	50883811	0,0	3,3	3,2	0,0	102	99	1.68097e-10	8.89769e-08	0.0,0.0	1.0,1.0	-1
NM_172839	Ccnj	chr19	+	40845044	40845204	40845077	40845204	40844659	40844959	8,8	3,3	5,2	0,0	132	99	0.000141739	0.00624024	0.667,0.667	1.0,1.0	-0.333
NM_173363	Eif5	chr12	+	111542678	111542841	111542685	111542841	111542151	111542310	20,20	0,0	17,6	10,10	106	99	1.50636e-09	5.01188e-07	1.0,1.0	0.614,0.359	0.514
NM_173363	Eif5	chr12	+	111542679	111542841	111542685	111542841	111542151	111542310	328336	0,0	309231	10,10	105	99	5.1799e-05	0.00283192	1.0,1.0	0.967,0.956	0.038
NM_175074	Hmgn3	chr9	-	83111033	83111130	83111033	83111122	83112219	83112270	0,0	1,1	3,2	0,0	107	99	3.11295e-09	8.64501e-07	0.0,0.0	1.0,1.0	-1
NM_175419	Actr5	chr2	+	158626323	158626556	158626326	158626556	158624912	158625516	1,1	0,0	0,2	6,1	102	99	6.73794e-07	8.34717e-05	1.0,1.0	0.0,0.66	0.67
NM_175450	Wdr18	chr10	+	79965956	79966123	79965979	79966123	79965209	79965351	6,6	52,52	0,0	38,33	122	99	0.000211985	0.00822855	0.086,0.086	0.0,0.0	0.086
NM_175454	Hid1	chr11	-	115359694	115359811	115359694	115359808	115360321	115360492	3,3	3,3	0,0	4,3	102	99	1.97115e-05	0.0013259	0.493,0.493	0.0,0.0	0.493
NM_177041	Flad1	chr3	-	89405854	89405953	89405854	89405922	89407408	89407536	14,14	4,4	22,16	0,1	130	99	0.000191997	0.00770968	0.727,0.727	1.0,0.924	-0.235
NM_177111	Ccdc66	chr14	-	27491787	27491949	27491787	27491945	27493018	27493068	31,31	7,7	22,11	0,0	103	99	1.73361e-05	0.00123852	0.81,0.81	1.0,1.0	-0.19
NM_177239	Mysm1	chr4	-	94968979	94969058	94968979	94969053	94970511	94970535	9,9	0,0	3,4	1,4	104	99	6.52165e-05	0.00339038	1.0,1.0	0.741,0.488	0.385
NM_177589	Ulk4	chr9	-	121257299	121257421	121257299	121257418	121258728	121258821	5,5	5,5	1,1	0,0	102	99	1.49381e-05	0.00111233	0.493,0.493	1.0,1.0	-0.507
NM_177616	Ccdc157	chr11	-	4146233	4146440	4146233	4146402	4146541	4146718	5,5	16,16	0,0	10,4	137	99	0.000137814	0.00612536	0.184,0.184	0.0,0.0	0.184
NM_177693	Lim2	chr7	+	43430337	43430480	43430372	43430480	43430100	43430156	77,79	10,10	321218	0,0	134	99	5.91183e-12	4.0496e-09	0.85,0.854	1.0,1.0	-0.148
NM_178118	Dixdc1	chr9	-	50706124	50706250	50706124	50706247	50710842	50710972	5,5	3,3	1,11	0,0	102	99	5.73284e-05	0.00308949	0.618,0.618	1.0,1.0	-0.382
NM_178279	Pxk	chr14	+	8155282	8155345	8155285	8155345	8152080	8152150	7,7	9,9	1,5	0,1	102	99	0.000235036	0.00884644	0.43,0.43	1.0,0.829	-0.484
NM_178620	Mfsd11	chr11	+	116859298	116859378	116859323	116859378	116858473	116858581	30,32	7,7	22,11	1,0	124	99	0.000166674	0.00698881	0.774,0.785	0.946,1.0	-0.193
NM_178640	B3galnt2	chr13	+	13991369	13991552	13991409	13991552	13990788	13990867	10,10	0,0	5,0	4,1	139	99	1.4949e-05	0.00111233	1.0,1.0	0.471,0.0	0.764
NM_178650	Tbc1d10c	chr19	-	4187941	4188131	4187941	4188080	4188245	4188311	0,0	1,1	2,1	0,0	150	99	1.22622e-08	2.37989e-06	0.0,0.0	1.0,1.0	-1
NM_181319	Tbx22	chrX	+	107677602	107677777	107677605	107677777	107676860	107677037	1,1	2,2	3,1	0,0	102	99	2.91244e-05	0.00179446	0.327,0.327	1.0,1.0	-0.673
NM_182650	Hnrnpa2b1	chr6	-	51467184	51467295	51467184	51467286	51467390	51467426	235240	103103	124,88	0,0	108	99	0	0	0.677,0.681	1.0,1.0	-0.321
NM_198020	Trmt1	chr8	+	84689631	84689908	84689707	84689908	84689246	84689376	21,22	0,0	17,7	4,2	175	99	6.21401e-05	0.00325955	1.0,1.0	0.706,0.664	0.315
NM_198305	Klhl17	chr4	-	156230913	156231004	156230913	156230974	156231084	156231173	10,13	12,12	0,2	8,7	129	99	0.000218654	0.00837575	0.39,0.454	0.0,0.18	0.332
NM_198411	Inf2	chr12	+	112605768	112605855	112605793	112605855	112605372	112605518	4,4	4,4	2,1	25,17	124	99	0.00015327	0.00653784	0.444,0.444	0.06,0.045	0.392
NM_198660	Ccdc180	chr4	+	45950573	45950774	45950595	45950774	45949449	45949585	1,1	0,0	0,0	14,12	121	99	5.44599e-09	1.29426e-06	1.0,1.0	0.0,0.0	1
NM_198831	Mrpl48	chr7	-	100565193	100565427	100565193	100565279	100571251	100571289	12,12	89,90	0,0	40,36	247	99	9.93021e-05	0.00468167	0.051,0.051	0.0,0.0	0.051
NM_199475	Mindy1	chr3	+	95295272	95295425	95295299	95295425	95294794	95294986	18,18	4,4	7,7	0,0	126	99	0.000137078	0.00612111	0.78,0.78	1.0,1.0	-0.22
NM_201359	Tmem106c	chr15	+	97964839	97965030	97964842	97965030	97964228	97964503	16,16	10,10	23,8	0,0	102	99	1.65232e-08	3.15431e-06	0.608,0.608	1.0,1.0	-0.392
NR_002875	Gm1821	chr11	+	62552139	62552421	62552379	62552421	62551503	62551595	62676398	90,90	60605048	0,62	339	99	3.51831e-08	5.53658e-06	0.953,0.954	1.0,0.96	-0.026
NR_002875	Gm1821	chr11	+	62552151	62552193	62552163	62552193	62551503	62551595	280284	0,0	197182	24,0	111	99	1.88626e-07	2.58418e-05	1.0,1.0	0.88,1.0	0.06
NR_002875	Gm1821	chr11	+	62552132	62552368	62552163	62552368	62551503	62551595	343351	0,0	315280	24,0	130	99	1.75268e-06	0.00019625	1.0,1.0	0.909,1.0	0.045
NR_002875	Gm1821	chr11	+	62552134	62552368	62552163	62552368	62551503	62551595	344352	0,0	315279	24,0	128	99	1.85334e-06	0.000205544	1.0,1.0	0.91,1.0	0.045
NR_003568	Gpr137b-ps	chr13	-	12619765	12619894	12619765	12619890	12621357	12621507	98100	9,9	110,91	0,1	103	99	6.94592e-06	0.000622194	0.913,0.914	1.0,0.989	-0.081
NR_003619	6330549D23Rik	chr3	-	96624526	96624666	96624526	96624627	96629732	96629819	18,18	4,4	6,3	0,0	138	99	0.000174038	0.00721234	0.763,0.763	1.0,1.0	-0.237
NR_027373	Arhgap1	chr2	+	91654042	91654207	91654045	91654207	91651748	91651823	3,3	2,2	0,0	3,1	102	99	7.48039e-06	0.000659918	0.593,0.593	0.0,0.0	0.593
NR_027894	A930005H10Rik	chr3	-	115886213	115886380	115886213	115886375	115887775	115888059	0,0	1,1	2,6	2,3	104	99	4.91558e-07	6.36021e-05	0.0,0.0	0.488,0.656	-0.572
NR_028448	Hdac10	chr15	-	89124174	89124588	89124174	89124253	89124712	89124804	35,36	3,3	16,23	0,0	434	99	0.000207126	0.00810906	0.727,0.732	1.0,1.0	-0.27
NR_037145	Alg13	chrX	+	144319898	144320061	144320002	144320061	144317965	144318121	32,32	7,7	6,4	0,0	203	99	7.0436e-05	0.00354245	0.69,0.69	1.0,1.0	-0.31
NR_037154	Chkb	chr15	-	89428410	89428558	89428410	89428544	89428713	89428827	3,3	6,6	0,0	3,3	113	99	0.000263502	0.00952944	0.305,0.305	0.0,0.0	0.305
NR_037906	Luc7l	chr17	+	26253973	26255125	26255030	26255125	26252909	26253091	639645	18,19	466345	0,4	1156	99	1.50277e-05	0.00111233	0.752,0.744	1.0,0.881	-0.193
NR_046027	Gm20757	chr10	-	92258867	92259093	92258867	92258993	92375248	92375373	0,0	2,2	4,2	2,2	199	99	3.04692e-05	0.00185329	0.0,0.0	0.499,0.332	-0.415
NR_046027	Gm20757	chr10	-	92258867	92259093	92258867	92258993	92284935	92285067	0,0	1,1	5,2	5,2	199	99	0.000166843	0.00698881	0.0,0.0	0.332,0.332	-0.332
NR_046044	AI463170	chr12	-	76547375	76547607	76547375	76547491	76547701	76547925	0,0	1,1	4,4	0,1	215	99	4.81971e-09	1.19416e-06	0.0,0.0	1.0,0.648	-0.824
NR_052009	Fuk	chr8	-	110889675	110889838	110889675	110889740	110890175	110890346	5,5	8,8	0,0	2,6	197	99	7.59243e-05	0.00368391	0.239,0.239	0.0,0.0	0.239
NR_075078	Pitpnm1	chr19	+	4110841	4110990	4110947	4110990	4110494	4110659	141141	12,12	37,76	0,0	205	99	2.71575e-06	0.000284909	0.85,0.85	1.0,1.0	-0.15
NR_102339	Ano4	chr10	-	89084546	89084653	89084546	89084591	89088192	89088293	2,2	0,0	0,0	5,4	161	99	1.92592e-10	9.75101e-08	1.0,1.0	0.0,0.0	1
NR_102757	Farsb	chr1	-	78479956	78480111	78479956	78480013	78482307	78482363	137141	9,9	70,50	0,1	197	99	0.000201113	0.00796585	0.884,0.887	1.0,0.962	-0.096
NR_104311	Dhx15	chr5	-	52157454	52157577	52157454	52157569	52160229	52160421	140140	12,12	69,48	0,0	107	99	1.31213e-05	0.00102548	0.915,0.915	1.0,1.0	-0.085
NR_126539	Snrnp70	chr7	-	45380716	45383184	45380716	45380818	45383803	45383885	43594392	252253	26042067	88,57	2465	99	4.92855e-06	0.000474322	0.41,0.411	0.543,0.593	-0.158
NR_131120	Tardbp	chr4	-	148617565	148617705	148617565	148617635	148618664	148618791	213214	10,10	123,98	0,0	169	99	2.61372e-05	0.00165417	0.926,0.926	1.0,1.0	-0.074
NR_131195	Ttc39aos1	chr4	-	109404079	109404269	109404079	109404165	109404511	109404682	7,7	0,0	15,13	6,6	203	99	3.00986e-06	0.000312945	1.0,1.0	0.549,0.514	0.468
NR_133670	Col4a1	chr8	-	11212601	11212735	11212601	11212708	11213503	11213689	437440	0,0	1235899	47,0	126	99	5.89672e-05	0.00313549	1.0,1.0	0.954,1.0	0.023

## Sheet: P0vsP3
Transcript ID	Gene Symbol	Chromosome	Strand	Long Exon Start	Long Exon End	Short Exon Start	Short Exon End	Flanking Exon Start	Flanking Exon End	Inclusion counts P0	Skipping counts P0	Inclusion counts P3	Skipping counts P3	Inclusion Length	Skipping Length	p-value	FDR	Inclusion level P0	Inclusion level P3	Inclusion Level difference
NM_001001883	Hecw2	chr1	-	53933118	53933288	53933118	53933217	53937057	53937133	1,3	0,1	0,1	1,1	170	99	2.74268e-05	0.00403083	1.0,0.636	0.0,0.368	0.634
NM_001002896	Bfsp2	chr9	-	103448686	103448709	103448686	103448701	103449804	103449990	652486	0,68	297364	0,0	107	99	7.1492e-09	2.3064e-06	1.0,0.869	1.0,1.0	-0.066
NM_001002896	Bfsp2	chr9	-	103448548	103448707	103448548	103448701	103449804	103449990	596444	0,68	271348	0,0	105	99	8.03827e-09	2.53148e-06	1.0,0.86	1.0,1.0	-0.07
NM_001002896	Bfsp2	chr9	-	103432658	103432790	103432658	103432784	103448548	103448709	70896315	191124	64955654	67,76	105	99	1.55994e-06	0.000317436	0.972,0.98	0.989,0.986	-0.012
NM_001005425	Zfp663	chr2	-	165359964	165360118	165359964	165360088	165361948	165362119	0,0	1,1	1,2	0,1	129	99	6.55772e-05	0.0077662	0.0,0.0	1.0,0.606	-0.803
NM_001031814	Smg1	chr7	-	118195810	118196035	118195810	118195931	118198190	118198364	21,9	6,4	14,17	0,0	203	99	1.09924e-06	0.000230789	0.631,0.523	1.0,1.0	-0.423
NM_001035242	Trpm3	chr19	+	22766581	22766808	22766633	22766808	22732999	22733171	0,4	117,92	13,6	87,69	151	99	5.87224e-05	0.00732756	0.0,0.028	0.089,0.054	-0.057
NM_001081298	Adgrl2	chr3	-	148820972	148821054	148820972	148821025	148822954	148823051	2,1	1,0	1,0	1,1	128	99	4.8046e-05	0.00611062	0.607,1.0	0.436,0.0	0.586
NM_001081371	Dmxl1	chr18	+	49894954	49895173	49895054	49895173	49893218	49894297	17,15	5,2	5,19	0,0	199	99	2.77739e-05	0.00403698	0.628,0.789	1.0,1.0	-0.291
NM_001100458	Fam169a	chr13	+	97121324	97121490	97121339	97121490	97118374	97118531	2,1	1,0	0,0	1,1	114	99	3.83367e-05	0.00507079	0.635,1.0	0.0,0.0	0.818
NM_001103165	Pcbp2	chr15	+	102485899	102486040	102485952	102486040	102484165	102484240	10,6	0,0	6,4	4,1	152	99	3.82609e-05	0.00507079	1.0,1.0	0.494,0.723	0.391
NM_001126047	Sema4c	chr1	-	36555931	36556080	36555931	36556077	36558015	36558381	4,5	3,3	0,0	5,3	102	99	8.95978e-07	0.00019428	0.564,0.618	0.0,0.0	0.591
NM_001130450	Nfe2l1	chr11	-	96822103	96822319	96822103	96822286	96827197	96828223	148125	15,11	101102	0,0	132	99	7.25235e-08	1.77642e-05	0.881,0.895	1.0,1.0	-0.112
NM_001145902	Arhgap1	chr2	+	91651748	91651823	91651763	91651823	91651498	91651654	3,3	5,1	1,3	0,0	114	99	1.1211e-05	0.00195116	0.343,0.723	1.0,1.0	-0.467
NM_001284384	3830406C13Rik	chr14	+	12285384	12285468	12285387	12285468	12284202	12284333	3,3	0,0	0,2	2,2	102	99	1.69225e-05	0.00276339	1.0,1.0	0.0,0.493	0.754
NM_001286720	Tsc2	chr17	-	24598183	24598370	24598183	24598365	24599024	24599111	194177	10,10	153142	0,0	104	99	2.10884e-05	0.0032816	0.949,0.944	1.0,1.0	-0.054
NM_001289695	Zfp740	chr15	+	102207738	102207920	102207770	102207920	102205228	102205305	11,5	3,3	0,1	6,5	131	99	9.30796e-07	0.000198575	0.735,0.557	0.0,0.131	0.581
NM_001289878	Per3	chr4	-	151013541	151013772	151013541	151013769	151017898	151018066	5,2	3,7	0,0	1,2	102	99	2.63655e-05	0.00391838	0.618,0.217	0.0,0.0	0.417
NM_001291144	Dhx35	chr2	+	158815409	158815534	158815429	158815534	158806922	158807000	0,0	7,9	5,1	7,5	119	99	6.86522e-05	0.0078962	0.0,0.0	0.373,0.143	-0.258
NM_001302213	Atp5j	chr16	-	84831320	84831507	84831320	84831446	84833819	84833874	403294	0,19	366277	0,0	160	99	8.06967e-05	0.00904555	1.0,0.905	1.0,1.0	-0.047
NM_001309216	Zfp950	chr19	-	61118130	61120452	61118130	61118347	61127006	61127067	70156	2,4	161192	0,0	2204	99	1.73378e-05	0.00279667	0.611,0.637	1.0,1.0	-0.376
NM_001312893	Crybb1	chr5	+	112257372	112257543	112257378	112257543	112255819	112255847	68766414	668414	59025087	11191164	105	99	0	0	0.907,0.936	0.833,0.805	0.103
NM_001312893	Crybb1	chr5	+	112267332	112267453	112267348	112267453	112263491	112263643	41443544	66168	37973229	57,0	115	99	3.93019e-14	3.46564e-11	0.982,0.948	0.983,1.0	-0.027
NM_001312893	Crybb1	chr5	+	112267216	112267443	112267348	112267443	112263491	112263643	89448290	66168	79527805	57,0	231	99	7.11875e-13	4.95577e-10	0.983,0.955	0.984,1.0	-0.023
NM_001312893	Crybb1	chr5	+	112269316	112269585	112269339	112269585	112267348	112267469	17231267	0,0	14771368	308,0	122	99	4.84568e-11	2.67058e-08	1.0,1.0	0.796,1.0	0.102
NM_001312893	Crybb1	chr5	+	112267277	112267453	112267348	112267453	112263491	112263643	86738075	66168	77547627	57,0	170	99	3.82273e-09	1.42509e-06	0.987,0.966	0.988,1.0	-0.018
NM_001312893	Crybb1	chr5	+	112267323	112267428	112267348	112267428	112263491	112263643	65756171	66168	57035617	57,0	124	99	2.44569e-08	6.88281e-06	0.988,0.967	0.988,1.0	-0.016
NM_001312893	Crybb1	chr5	+	112263491	112263643	112263506	112263643	112259257	112259373	167160	0,0	159147	16,0	114	99	5.5395e-05	0.00697819	1.0,1.0	0.896,1.0	0.052
NM_001313933	Cryba1	chr11	-	77722612	77722747	77722612	77722706	77723549	77723585	45674572	215,0	51495010	0,0	140	99	5.55112e-16	6.11872e-13	0.938,1.0	1.0,1.0	-0.031
NM_001313933	Cryba1	chr11	-	77722612	77722741	77722612	77722706	77723549	77723585	45534550	215,0	51214986	0,0	134	99	6.21725e-15	5.87397e-12	0.94,1.0	1.0,1.0	-0.03
NM_001313933	Cryba1	chr11	-	77722612	77722731	77722612	77722706	77723549	77723585	45184493	215,0	50674938	0,0	124	99	3.0298e-13	2.35736e-10	0.944,1.0	1.0,1.0	-0.028
NM_001313933	Cryba1	chr11	-	77719433	77719530	77719433	77719529	77720889	77721079	98104	63,70	108144	31,0	100	99	2.01293e-08	5.91666e-06	0.606,0.595	0.775,1.0	-0.287
NM_001313933	Cryba1	chr11	-	77720889	77721070	77720889	77721033	77722608	77722727	484422	21,9	449447	0,0	136	99	4.3602e-07	9.61205e-05	0.944,0.972	1.0,1.0	-0.042
NM_001313933	Cryba1	chr11	-	77720891	77721079	77720891	77721033	77722608	77722727	598555	21,9	568565	0,0	145	99	2.27801e-06	0.000443106	0.951,0.977	1.0,1.0	-0.036
NM_001313933	Cryba1	chr11	-	77720683	77720798	77720683	77720766	77720888	77721030	229254	318357	210190	549399	131	99	6.632e-05	0.0077662	0.352,0.35	0.224,0.265	0.106
NM_001347226	Rpl22l1	chr3	+	28806499	28806592	28806502	28806592	28805510	28805543	103100	290241	174136	133143	102	99	3.25381e-11	1.87122e-08	0.256,0.287	0.559,0.48	-0.248
NM_001347226	Rpl22l1	chr3	+	28806669	28806858	28806736	28806858	28806502	28806592	61,24	491392	25,12	493430	166	99	6.63476e-05	0.0077662	0.069,0.035	0.029,0.016	0.03
NM_001347401	Nfya	chr17	-	48392339	48392506	48392339	48392488	48393179	48393285	9,21	1,5	10,12	15,13	117	99	8.65874e-05	0.00962429	0.884,0.78	0.361,0.439	0.432
NM_001347641	Tial1	chr7	-	128448620	128448770	128448620	128448719	128454935	128455032	1,6	78,47	11,13	41,31	150	99	1.31787e-05	0.00220651	0.008,0.078	0.15,0.217	-0.141
NM_001348235	Fbxo18	chr2	-	11760480	11760573	11760480	11760536	11762830	11763021	29,22	9,1	25,21	0,0	136	99	6.159e-05	0.00753004	0.701,0.941	1.0,1.0	-0.179
NM_001355296	Orc4	chr2	-	48910185	48910245	48910185	48910242	48912561	48912648	4,2	0,0	5,0	3,2	102	99	3.31404e-05	0.00461419	1.0,1.0	0.618,0.0	0.691
NM_007773	Crybb2	chr5	-	113065893	113066084	113065893	113065994	113068691	113068771	419323	0,26	931885	102,71	189	99	3.6597e-05	0.0049904	1.0,0.867	0.827,0.867	0.087
NM_007777	Cryge	chr1	-	65050804	65050982	65050804	65050940	65051104	65051163	40823652	0,123	35273569	0,0	141	99	2.04602e-07	4.66598e-05	1.0,0.954	1.0,1.0	-0.023
NM_009354	Tert	chr13	+	73646180	73646307	73646220	73646307	73644248	73644437	5,3	2,3	5,5	0,0	139	99	2.0146e-05	0.00317227	0.64,0.416	1.0,1.0	-0.472
NM_009751	Bfsp1	chr2	-	143841673	143841794	143841673	143841775	143845900	143845990	423372	0,0	363149	59,64	118	99	0	0	1.0,1.0	0.838,0.661	0.25
NM_009751	Bfsp1	chr2	-	143841673	143841799	143841673	143841775	143845900	143845990	13701180	0,0	1225926	59,64	123	99	0	0	1.0,1.0	0.944,0.921	0.068
NM_009751	Bfsp1	chr2	-	143841673	143841778	143841673	143841775	143845900	143845990	138107	0,0	105233	59,64	102	99	0	0	1.0,1.0	0.633,0.779	0.294
NM_009751	Bfsp1	chr2	-	143841673	143841826	143841673	143841775	143845900	143845990	493426	0,0	436211	59,64	150	99	0	0	1.0,1.0	0.83,0.685	0.242
NM_009751	Bfsp1	chr2	-	143841673	143841784	143841673	143841775	143845900	143845990	370323	0,0	309,92	59,64	108	99	0	0	1.0,1.0	0.828,0.569	0.302
NM_009751	Bfsp1	chr2	-	143841673	143841799	143841673	143841778	143845900	143845990	12321073	0,0	1120851	0,158	120	99	1.59834e-11	9.60968e-09	1.0,1.0	1.0,0.816	0.092
NM_009751	Bfsp1	chr2	-	143841673	143841781	143841673	143841778	143845900	143845990	43054395	0,0	50284083	0,158	102	99	8.0038e-06	0.00143063	1.0,1.0	1.0,0.962	0.019
NM_010223	Fkbp8	chr8	+	70531524	70531742	70531550	70531742	70531184	70531273	81,54	0,0	55,57	12,0	125	99	6.59249e-05	0.0077662	1.0,1.0	0.784,1.0	0.108
NM_010240	Ftl1	chr7	-	45458534	45458681	45458534	45458657	45459083	45459230	39,33	19,11	50,48	0,0	123	99	1.59817e-12	1.00662e-09	0.623,0.707	1.0,1.0	-0.335
NM_010890	Nedd4	chr9	+	72669951	72670116	72669960	72670116	72662346	72662613	31,35	0,0	9,8	6,5	108	99	5.09665e-09	1.68534e-06	1.0,1.0	0.579,0.595	0.413
NM_013507	Eif4g2	chr7	-	111076695	111076852	111076695	111076832	111076937	111077100	66,72	0,0	95,55	0,23	119	99	3.65444e-05	0.0049904	1.0,1.0	1.0,0.665	0.167
NM_013691	Thbs3	chr3	+	89223599	89223683	89223634	89223683	89223404	89223523	1,1	0,0	0,0	3,1	134	99	3.87867e-09	1.42509e-06	1.0,1.0	0.0,0.0	1
NM_013737	Pla2g7	chr17	+	43600496	43600618	43600500	43600618	43599073	43599142	16,11	0,0	5,5	5,10	103	99	8.89024e-10	3.91971e-07	1.0,1.0	0.49,0.325	0.593
NM_013852	Abcf3	chr16	+	20552235	20552459	20552322	20552459	20552098	20552154	17,18	4,2	24,22	0,0	186	99	8.95352e-05	0.00986902	0.693,0.827	1.0,1.0	-0.24
NM_016738	Rpl13	chr8	+	123102652	123102762	123102656	123102762	123102349	123102445	16151367	33,24	1083912	52,43	103	99	2.55199e-06	0.000489205	0.979,0.982	0.952,0.953	0.028
NM_019665	Arl6	chr16	-	59632310	59632460	59632310	59632459	59638929	59639339	20,19	0,0	0,0	18,17	100	99	0	0	1.0,1.0	0.0,0.0	1
NM_021352	Crybb3	chr5	-	113080509	113080732	113080509	113080664	113081555	113081584	198414	19571875	536575	15061382	167	99	1.55431e-15	1.58145e-12	0.057,0.116	0.174,0.198	-0.099
NM_021352	Crybb3	chr5	-	113080600	113080696	113080600	113080664	113081555	113081584	107183	19571875	252295	15061382	131	99	1.38667e-13	1.14634e-10	0.04,0.069	0.112,0.139	-0.071
NM_021352	Crybb3	chr5	-	113080479	113080625	113080479	113080603	113081555	113081584	31572932	191157	35313157	79,85	121	99	8.24606e-10	3.76106e-07	0.931,0.939	0.973,0.968	-0.035
NM_021352	Crybb3	chr5	-	113080521	113080732	113080521	113080603	113081555	113081584	98199548	191157	109709900	79,85	228	99	1.67493e-09	6.71342e-07	0.957,0.964	0.984,0.981	-0.022
NM_021352	Crybb3	chr5	-	113080479	113080696	113080479	113080603	113081555	113081584	97289325	191157	106889630	79,85	192	99	2.77551e-09	1.07976e-06	0.963,0.968	0.986,0.983	-0.019
NM_021352	Crybb3	chr5	-	113080479	113080664	113080479	113080603	113081555	113081584	1157811017	191157	1194210717	79,85	160	99	4.19164e-08	1.13149e-05	0.974,0.977	0.989,0.987	-0.012
NM_021352	Crybb3	chr5	-	113080479	113080650	113080479	113080603	113081555	113081584	1111510590	191157	1100710063	79,85	146	99	1.56682e-07	3.70077e-05	0.975,0.979	0.99,0.988	-0.012
NM_021352	Crybb3	chr5	-	113080600	113080732	113080600	113080650	113081555	113081584	16481832	29442866	23702092	24052245	181	99	6.47051e-06	0.00118869	0.234,0.259	0.35,0.338	-0.097
NM_021352	Crybb3	chr5	-	113080600	113080696	113080600	113080650	113081555	113081584	15571601	29442866	20861812	24052245	145	99	3.80605e-05	0.00507079	0.265,0.276	0.372,0.355	-0.093
NM_021791	Doc2g	chr19	+	4006060	4006267	4006109	4006267	4004762	4004816	1,3	0,0	2,1	3,1	148	99	2.42864e-05	0.00372171	1.0,1.0	0.308,0.401	0.645
NM_023119	Eno1	chr4	+	150247450	150247652	150247465	150247652	150246569	150246767	12911013	0,0	1001816	43,0	114	99	7.96338e-06	0.00143063	1.0,1.0	0.953,1.0	0.024
NM_027010	Crygf	chr1	+	65926648	65926890	65926662	65926890	65926521	65926566	21451989	0,0	19371803	128140	113	99	0	0	1.0,1.0	0.93,0.919	0.075
NM_027010	Crygf	chr1	+	65926620	65926802	65926662	65926802	65926521	65926566	25442359	0,0	22982178	128140	141	99	0	0	1.0,1.0	0.926,0.916	0.079
NM_027010	Crygf	chr1	+	65926662	65926890	65926670	65926890	65926521	65926566	966934	98,71	13471360	64,52	107	99	4.40794e-06	0.000832912	0.901,0.924	0.951,0.96	-0.043
NM_027081	Dennd6b	chr15	-	89186171	89186281	89186171	89186252	89186362	89186427	5,4	1,0	3,0	2,2	128	99	6.11955e-05	0.00753004	0.795,1.0	0.537,0.0	0.629
NM_028475	Ubap2l	chr3	-	90002278	90002476	90002278	90002473	90003244	90003312	46,32	2,3	28,29	14,10	102	99	1.8424e-05	0.00293607	0.957,0.912	0.66,0.738	0.235
NM_028523	Dcbld2	chr16	+	58451660	58451785	58451718	58451785	58450723	58450939	6,2	3,2	9,8	0,0	157	99	1.20281e-05	0.00203969	0.558,0.387	1.0,1.0	-0.527
NM_031999	Gpr137b	chr13	-	13363443	13363572	13363443	13363568	13365045	13365096	183160	25,14	189149	0,7	103	99	1.36039e-06	0.000281154	0.876,0.917	1.0,0.953	-0.08
NM_133895	Slc15a4	chr5	-	127604537	127604706	127604537	127604648	127608771	127609061	11,7	4,2	8,11	0,0	157	99	6.71377e-05	0.00778973	0.634,0.688	1.0,1.0	-0.339
NM_138672	Stab1	chr14	-	31147025	31147214	31147025	31147100	31147486	31147612	15,11	4,2	11,8	0,0	213	99	4.68773e-05	0.00601986	0.635,0.719	1.0,1.0	-0.323
NM_139269	Pla2g16	chr19	+	7559379	7559566	7559444	7559566	7557931	7557995	2,1	3,3	3,4	0,0	164	99	2.81556e-08	7.75862e-06	0.287,0.168	1.0,1.0	-0.772
NM_144761	Crygb	chr1	-	65081910	65082156	65081910	65082142	65082246	65082290	12291251	26,78	19112286	0,0	113	99	0	0	0.976,0.934	1.0,1.0	-0.045
NM_144761	Crygb	chr1	-	65081914	65082142	65081914	65082134	65082246	65082290	954947	3,0	9801058	100,0	107	99	6.51257e-13	4.78565e-10	0.997,1.0	0.901,1.0	0.048
NM_144761	Crygb	chr1	-	65081914	65082134	65081914	65082127	65082246	65082290	625516	0,0	818684	0,77	106	99	6.08438e-11	3.21912e-08	1.0,1.0	1.0,0.892	0.054
NM_144761	Crygb	chr1	-	65081915	65082142	65081915	65082127	65082246	65082290	15761463	0,0	16981742	0,77	114	99	1.36929e-07	3.29301e-05	1.0,1.0	1.0,0.952	0.024
NM_144761	Crygb	chr1	-	65081914	65082156	65081914	65082134	65082246	65082290	21572120	3,0	28913344	100,0	121	99	3.06385e-05	0.00435759	0.998,1.0	0.959,1.0	0.019
NM_153076	Crygn	chr5	-	24754148	24754287	24754148	24754270	24756036	24756213	525554	93,0	433337	0,0	116	99	9.22645e-10	3.93672e-07	0.828,1.0	1.0,1.0	-0.086
NM_153076	Crygn	chr5	-	24754148	24754281	24754148	24754270	24756036	24756213	483529	93,0	399319	0,0	110	99	1.43789e-09	5.94341e-07	0.824,1.0	1.0,1.0	-0.088
NM_153076	Crygn	chr5	-	24754148	24754361	24754148	24754270	24756036	24756213	568610	93,0	502372	0,0	190	99	5.1556e-08	1.33712e-05	0.761,1.0	1.0,1.0	-0.119
NM_153076	Crygn	chr5	-	24754148	24754366	24754148	24754270	24756036	24756213	575622	93,0	515376	0,0	195	99	5.84512e-08	1.4868e-05	0.758,1.0	1.0,1.0	-0.121
NM_153076	Crygn	chr5	-	24754133	24754276	24754133	24754270	24756036	24756213	306375	93,0	303226	0,0	105	99	7.22734e-08	1.77642e-05	0.756,1.0	1.0,1.0	-0.122
NM_153076	Crygn	chr5	-	24754133	24754272	24754133	24754270	24756036	24756213	115137	93,0	153131	0,0	101	99	2.97801e-05	0.00428154	0.548,1.0	1.0,1.0	-0.226
NM_172453	Pif1	chr9	+	65591686	65591859	65591719	65591859	65589947	65590054	1,4	0,0	1,1	3,3	132	99	1.67943e-07	3.89716e-05	1.0,1.0	0.2,0.2	0.8
NM_172616	C330027C09Rik	chr16	+	49004268	49004484	49004299	49004484	49003926	49004002	2,1	3,1	13,11	0,0	130	99	2.47607e-05	0.00372171	0.337,0.432	1.0,1.0	-0.615
NM_177151	Vps13b	chr15	+	35576378	35576526	35576381	35576526	35572059	35572169	1,0	3,2	6,4	2,0	102	99	5.69475e-06	0.00106091	0.244,0.0	0.744,1.0	-0.75
NM_177693	Lim2	chr7	+	43430260	43430480	43430372	43430480	43430100	43430156	146131	20,14	173139	0,0	211	99	1.27109e-12	8.40638e-10	0.774,0.814	1.0,1.0	-0.206
NM_177693	Lim2	chr7	+	43430337	43430480	43430372	43430480	43430100	43430156	239188	20,14	210187	0,0	134	99	4.02302e-10	2.04663e-07	0.898,0.908	1.0,1.0	-0.097
NM_177693	Lim2	chr7	+	43430567	43430765	43430598	43430765	43430100	43430156	1046887	0,58	723558	0,0	130	99	1.42098e-08	4.27165e-06	1.0,0.921	1.0,1.0	-0.039
NM_181541	Caprin2	chr6	-	148861916	148862123	148861916	148862022	148862403	148862468	16,27	11,7	34,36	3,0	200	99	4.2377e-05	0.0055497	0.419,0.656	0.849,1.0	-0.387
NR_003633	Meg3	chr12	+	109558639	109568650	109568410	109568650	109558236	109558320	822599	14,13	1418659	3,1	9870	99	4.42195e-08	1.16978e-05	0.371,0.316	0.826,0.869	-0.504
NR_028262	Rmst	chr10	-	92133222	92133395	92133222	92133348	92134241	92134316	20,10	9,6	1,2	17,14	146	99	4.9257e-09	1.68534e-06	0.601,0.531	0.038,0.088	0.503
NR_028262	Rmst	chr10	-	92133222	92133395	92133222	92133348	92134963	92135075	20,10	42,14	1,2	24,37	146	99	2.91524e-07	6.53557e-05	0.244,0.326	0.027,0.035	0.254
NR_037154	Chkb	chr15	-	89427323	89427454	89427323	89427427	89427560	89427669	0,2	34,36	5,5	5,17	126	99	2.4524e-05	0.00372171	0.0,0.042	0.44,0.188	-0.293
NR_046027	Gm20757	chr10	-	92258867	92259093	92258867	92258993	92269299	92269473	152122	85,76	80,84	6,3	199	99	1.11022e-16	1.33499e-13	0.471,0.444	0.869,0.933	-0.444
NR_046027	Gm20757	chr10	-	92258867	92259093	92258867	92258993	92284935	92285067	3,3	4,3	47,49	0,0	199	99	6.58658e-10	3.11145e-07	0.272,0.332	1.0,1.0	-0.698
NR_102310	D630024D03Rik	chr11	-	31823331	31823519	31823331	31823496	31824292	31824547	3,2	0,0	1,1	14,17	122	99	5.48859e-10	2.6888e-07	1.0,1.0	0.055,0.046	0.95
NR_130743	Rnf13	chr3	+	57801717	57802537	57802446	57802537	57796197	57796285	47,29	38,27	4,7	27,33	828	99	2.20353e-08	6.33609e-06	0.129,0.114	0.017,0.025	0.1
NR_133670	Col4a1	chr8	-	11235094	11235259	11235094	11235244	11236051	11236087	857615	0,51	694702	0,0	114	99	5.05758e-09	1.68534e-06	1.0,0.913	1.0,1.0	-0.043

[truncated: 5 more sheets: P0vsP6, P0vsP9, P3vsP6, P3vsP9, P6vsP9]
