# Supplementary material for: Identification of novel transcripts and peptides in developing murine lens
Source: Sci Rep. 2018 Jul 24;8:11162. doi: 10.1038/s41598-018-28727-w (PMC6057992; doi:10.1038/s41598-018-28727-w)
Supplement: Supplementary file 10 — Supplementary Table 9 [file 41598_2018_28727_MOESM10_ESM.xlsx]

## Sheet: E15vsE18
Transcript ID	Gene Symbol	Chromosome	Strand	Long Exon Start	Long Exon End	Short Exon Start	Short Exon End	Flanking Exon Start	Flanking Exon End	Inclusion counts E15	Skipping counts E15	Inclusion counts E18	Skipping counts E18	Inclusion Length	Skipping Length	p-value	FDR	Inclusion level E15	Inclusion level E18	Inclusion Level difference
NM_001001181	BC031181	chr18	+	75005899	75006014	75005899	75005900	75008650	75008826	157157	19,0	148150	1,0	213	99	3.64918e-05	0.00273773	0.793,1.0	0.986,1.0	-0.096
NM_001001181	BC031181	chr18	+	75005899	75006114	75005899	75005900	75008650	75008826	362412	19,0	330338	1,0	313	99	4.27515e-05	0.00309369	0.858,1.0	0.991,1.0	-0.067
NM_001001792	Zfp239	chr6	+	117869217	117869277	117869217	117869273	117870255	117872766	0,1	3,10	3,3	0,0	103	99	2.64556e-11	4.30036e-08	0.0,0.088	1.0,1.0	-0.956
NM_001001884	Nckap5l	chr15	-	99436026	99436087	99436044	99436087	99434039	99434189	4,2	0,0	3,3	3,3	117	99	9.5816e-06	0.000934493	1.0,1.0	0.458,0.458	0.542
NM_001004066	Zfp386	chr12	+	116054721	116054838	116054721	116054817	116058904	116063207	11,4	2,5	8,8	0,0	120	99	2.78285e-05	0.00226176	0.819,0.398	1.0,1.0	-0.391
NM_001004066	Zfp386	chr12	+	116054721	116054953	116054721	116054817	116058904	116063207	19,25	2,5	23,23	0,0	235	99	3.27451e-05	0.00251467	0.8,0.678	1.0,1.0	-0.261
NM_001004066	Zfp386	chr12	+	116054721	116054844	116054721	116054817	116058904	116063207	16,6	2,5	11,11	0,0	126	99	6.07358e-05	0.00411358	0.863,0.485	1.0,1.0	-0.326
NM_001025262	Tpd52	chr3	-	8963831	8964054	8963850	8964054	8953683	8953799	1,2	1,0	0,0	4,4	118	99	5.48364e-05	0.00382014	0.456,1.0	0.0,0.0	0.728
NM_001081274	Pgd	chr4	-	149159981	149160128	149160058	149160128	149157960	149158095	4,3	24,38	15,15	29,29	176	99	0.0001393	0.00757087	0.086,0.043	0.225,0.225	-0.161
NM_001082485	Zfp266	chr9	-	20521343	20521419	20521354	20521419	20508018	20508185	4,4	0,0	1,1	2,2	110	99	1.34472e-05	0.00120322	1.0,1.0	0.31,0.31	0.69
NM_001110222	Dcx	chrX	-	143932896	143933124	143933069	143933124	143930940	143931326	1,0	3,10	8,8	9,9	272	99	6.8431e-05	0.00447842	0.108,0.0	0.244,0.244	-0.19
NM_001111096	Lyn	chr4	+	3738724	3738861	3738724	3738798	3743196	3743302	2,4	0,0	3,3	2,2	162	99	0.000121641	0.00690801	1.0,1.0	0.478,0.478	0.522
NM_001113188	Fxr1	chr3	+	34058023	34058231	34058023	34058168	34061863	34062031	28,24	2,6	21,21	0,0	162	99	9.91316e-05	0.00589531	0.895,0.71	1.0,1.0	-0.198
NM_001113374	Mocs2	chr13	+	114825210	114825265	114825210	114825234	114826157	114826281	3,1	4,2	2,2	0,0	130	99	1.05224e-06	0.000157884	0.364,0.276	1.0,1.0	-0.68
NM_001114119	Qrich1	chr9	+	108517086	108517252	108517086	108517240	108518702	108518826	1,0	2,2	1,1	0,0	111	99	1.11782e-07	2.18042e-05	0.308,0.0	1.0,1.0	-0.846
NM_001136056	Cntfr	chr4	-	41695229	41695453	41695239	41695453	41686796	41686886	1,1	0,0	0,0	1,1	109	99	2.21755e-08	4.82413e-06	1.0,1.0	0.0,0.0	1
NM_001141975	Tpx2	chr2	+	152854920	152855015	152854920	152855002	152867186	152867357	1,2	12,22	6,6	6,6	112	99	5.06947e-05	0.00355756	0.069,0.074	0.469,0.469	-0.397
NM_001142322	Myo9b	chr8	+	71354516	71354754	71354516	71354555	71355237	71355311	1,2	0,0	2,2	2,2	298	99	3.48066e-06	0.000394731	1.0,1.0	0.249,0.249	0.751
NM_001163300	Safb	chr17	+	56595651	56595719	56595651	56595710	56597787	56597815	1,1	0,0	1,1	2,2	108	99	2.98196e-05	0.00236446	1.0,1.0	0.314,0.314	0.686
NM_001164076	Tgif1	chr17	-	70849634	70849790	70849639	70849790	70846171	70846398	1,2	1,0	0,0	2,2	104	99	3.12561e-05	0.00241937	0.488,1.0	0.0,0.0	0.744
NM_001164117	Serpinb6a	chr13	-	33935626	33935794	33935766	33935794	33931471	33931646	0,1	4,0	5,5	0,0	239	99	6.88776e-05	0.00447842	0.0,1.0	1.0,1.0	-0.5
NM_001164263	Plekhs1	chr19	+	56479801	56480008	56479801	56479966	56481026	56481128	11,6	20,8	0,0	10,11	141	99	7.81009e-07	0.000124872	0.279,0.345	0.0,0.0	0.312
NM_001164626	Cdpf1	chr15	-	85811550	85811697	85811638	85811697	85810901	85811048	0,0	7,6	3,3	1,1	187	99	2.33346e-06	0.000287061	0.0,0.0	0.614,0.614	-0.614
NM_001168489	Men1	chr19	+	6335012	6335082	6335012	6335070	6335444	6335905	2,10	2,5	3,3	0,0	111	99	1.28212e-05	0.00116679	0.471,0.641	1.0,1.0	-0.444
NM_001168572	Brsk1	chr7	+	4692879	4692969	4692879	4692965	4694673	4694814	2,0	23,34	7,7	27,27	103	99	0.000178965	0.00913846	0.077,0.0	0.199,0.199	-0.161
NM_001177667	Sptan1	chr2	+	30027630	30027678	30027630	30027648	30029619	30029674	6,6	595434	21,21	425434	129	99	5.12506e-06	0.000543312	0.008,0.01	0.037,0.036	-0.027
NM_001177941	Eda	chrX	+	100395018	100395143	100395018	100395107	100396904	100400760	1,1	0,0	0,0	1,1	135	99	2.12631e-08	4.82413e-06	1.0,1.0	0.0,0.0	1
NM_001195268	Cbarp	chr10	-	80136689	80136938	80136873	80136938	80136349	80136494	5,6	3,1	8,8	0,0	283	99	0.000162386	0.00851479	0.368,0.677	1.0,1.0	-0.478
NM_001199044	Prrc2a	chr17	-	35153247	35153365	35153248	35153365	35153051	35153123	1,4	0,0	1,1	5,5	100	99	2.60534e-08	5.52388e-06	1.0,1.0	0.165,0.165	0.835
NM_001199141	Zmynd11	chr13	-	9765054	9765321	9765160	9765321	9735331	9735466	8,6	2,3	11,11	0,0	205	99	2.88433e-05	0.00230581	0.659,0.491	1.0,1.0	-0.425
NM_001252083	Zfp384	chr6	+	125009237	125009499	125009237	125009245	125010380	125010440	4,8	0,0	6,6	2,2	353	99	5.90839e-05	0.00402969	1.0,1.0	0.457,0.457	0.543
NM_001253886	Apbb1	chr7	-	105565945	105566178	105566050	105566178	105565532	105565647	4,17	81,95	1,1	83,85	204	99	4.22696e-05	0.00309369	0.023,0.08	0.006,0.006	0.046
NM_001254951	Zfp850	chr7	-	28014015	28014115	28014020	28014115	28012335	28012450	0,4	3,4	2,2	0,0	104	99	2.91269e-07	4.89784e-05	0.0,0.488	1.0,1.0	-0.756
NM_001256002	Cacna1c	chr6	-	118630224	118630431	118630398	118630431	118627441	118627570	1,1	0,0	3,3	2,2	273	99	2.09601e-05	0.0017776	1.0,1.0	0.352,0.352	0.648
NM_001256112	Mtfr1l	chr4	-	134530679	134530789	134530684	134530789	134530274	134530486	194147	12,4	172173	0,0	104	99	0.00012159	0.00690801	0.939,0.972	1.0,1.0	-0.044
NM_001271357	Flcn	chr11	-	59802128	59802350	59802154	59802350	59801042	59801203	24,43	0,0	44,44	5,5	125	99	0.000130598	0.00719615	1.0,1.0	0.875,0.875	0.125
NM_001271600	Ncaph2	chr15	+	89355718	89355943	89355718	89355926	89360355	89360457	79105	13,18	95,97	0,0	116	99	7.25913e-11	1.0114e-07	0.838,0.833	1.0,1.0	-0.165
NM_001276361	Camsap1	chr2	-	25953902	25953974	25953914	25953974	25952677	25952819	3,1	0,1	0,0	7,7	111	99	1.12319e-06	0.000163499	1.0,0.471	0.0,0.0	0.736
NM_001277284	Ank1	chr8	+	23141163	23141304	23141163	23141229	23141595	23141720	1,2	0,0	0,0	1,1	174	99	1.21026e-08	3.47295e-06	1.0,1.0	0.0,0.0	1
NM_001282118	Mtif2	chr11	+	29530580	29530778	29530580	29530692	29533225	29533397	3,1	17,11	11,11	10,10	185	99	4.86628e-05	0.00346429	0.086,0.046	0.371,0.371	-0.305
NM_001284329	Lin7a	chr10	+	107323910	107324003	107323910	107323993	107380079	107380151	2,0	4,1	1,1	0,0	109	99	2.59915e-07	4.52669e-05	0.312,0.0	1.0,1.0	-0.844
NM_001285826	Ppil3	chr1	-	58445363	58445486	58445366	58445486	58444588	58444639	1,1	4,1	3,3	0,0	102	99	4.65423e-07	7.69368e-05	0.195,0.493	1.0,1.0	-0.656
NM_001285907	Cd2bp2	chr7	-	127195914	127196077	127195928	127196077	127195268	127195467	0,0	3,2	1,1	0,0	113	99	2.27179e-09	1.57632e-06	0.0,0.0	1.0,1.0	-1
NM_001285907	Cd2bp2	chr7	-	127195786	127196077	127195928	127196077	127195268	127195467	1,12	3,2	2,2	0,0	241	99	7.77544e-06	0.000765999	0.12,0.711	1.0,1.0	-0.585
NM_001285943	Eif3k	chr7	-	28981673	28981888	28981683	28981888	28977869	28977990	76,89	0,1	60,60	16,16	109	99	5.52514e-12	1.34717e-08	1.0,0.988	0.773,0.773	0.221
NM_001286344	Pard6a	chr8	+	105701147	105701317	105701147	105701286	105702173	105702396	3,8	1,0	4,4	4,4	130	99	0.000142095	0.00765663	0.696,1.0	0.432,0.432	0.416
NM_001286578	C2cd5	chr6	-	143100028	143100152	143100097	143100152	143099677	143099796	1,1	0,0	1,1	2,2	168	99	4.76941e-06	0.000511165	1.0,1.0	0.228,0.228	0.772
NM_001289561	Mpv17l	chr16	+	13940664	13941023	13940664	13940711	13944665	13944736	5,3	0,0	3,3	2,2	411	99	2.98799e-06	0.000351106	1.0,1.0	0.265,0.265	0.735
NM_001290492	Rhbdd3	chr11	+	5099272	5099566	5099272	5099477	5099747	5099898	15,24	4,4	23,23	0,0	188	99	1.29204e-05	0.00116679	0.664,0.76	1.0,1.0	-0.288
NM_001291074	Nsfl1c	chr2	+	151506246	151506384	151506246	151506289	151509521	151509673	83,89	0,0	65,66	14,14	194	99	3.56404e-12	1.15867e-08	1.0,1.0	0.703,0.706	0.296
NM_001301282	Ctf1	chr7	+	127712936	127713021	127712936	127712939	127713924	127714043	0,0	1,1	1,1	0,0	181	99	1.87189e-08	4.82413e-06	0.0,0.0	1.0,1.0	-1
NM_001310096	Tmem218	chr9	+	37208315	37208370	37208315	37208340	37218265	37218376	0,0	7,8	3,3	2,2	129	99	5.3229e-06	0.000552279	0.0,0.0	0.535,0.535	-0.535
NM_001310470	Eloc	chr1	-	16656911	16657119	16656991	16657119	16647954	16648007	14,5	84,60	0,0	49,50	179	99	2.25075e-05	0.00189238	0.084,0.044	0.0,0.0	0.064
NM_001311131	Ube2v1	chr2	-	167629068	167629288	167629169	167629288	167617828	167617977	0,0	5,2	1,1	0,0	200	99	3.3957e-09	1.8329e-06	0.0,0.0	1.0,1.0	-1
NM_001311143	Xpo6	chr7	-	126103057	126103190	126103078	126103190	126101714	126102390	3,4	1,4	0,0	5,5	120	99	1.15742e-06	0.000163599	0.712,0.452	0.0,0.0	0.582
NM_001312884	Cryba4	chr5	-	112248027	112248227	112248175	112248227	112246491	112246818	323160	2,0	290293	11,11	247	99	1.09743e-05	0.00102916	0.985,1.0	0.914,0.914	0.078
NM_001312893	Crybb1	chr5	+	112259256	112259374	112259256	112259332	112263510	112263643	22061624	0,0	16111625	32,32	141	99	1.4341e-08	3.99621e-06	1.0,1.0	0.972,0.973	0.028
NM_001312893	Crybb1	chr5	+	112255819	112256039	112255819	112255900	112257372	112257551	155,78	18,1	126127	0,0	238	99	1.042e-06	0.000157884	0.782,0.97	1.0,1.0	-0.124
NM_001312893	Crybb1	chr5	+	112255819	112255950	112255819	112255900	112257372	112257551	215,81	18,1	152156	0,0	149	99	1.69291e-06	0.000226177	0.888,0.982	1.0,1.0	-0.065
NM_001312893	Crybb1	chr5	+	112259355	112259544	112259355	112259375	112263510	112263643	18261004	1550211454	17161728	1118111247	268	99	8.48184e-05	0.00526901	0.042,0.031	0.054,0.054	-0.017
NM_001313916	Plk3	chr4	-	117130683	117130817	117130701	117130817	117130507	117130591	1,2	0,0	0,0	2,2	117	99	2.47253e-09	1.57632e-06	1.0,1.0	0.0,0.0	1
NM_001324481	Bag5	chr12	-	111712644	111712953	111712712	111712953	111709490	111711412	1,2	0,0	1,1	2,2	167	99	4.42231e-06	0.000479231	1.0,1.0	0.229,0.229	0.771
NM_001326583	Rhno1	chr6	-	128362124	128362184	128362168	128362184	128359105	128359354	3,4	0,0	3,3	3,3	143	99	3.71077e-06	0.00041599	1.0,1.0	0.409,0.409	0.591
NM_001326583	Rhno1	chr6	-	128362057	128362184	128362168	128362184	128359105	128359354	11,10	0,0	13,13	3,3	210	99	8.8223e-05	0.00537774	1.0,1.0	0.671,0.671	0.329
NM_001329618	Enpp5	chr17	+	44078801	44078982	44078801	44078898	44080646	44080774	16,14	7,5	24,24	0,0	183	99	5.40313e-08	1.12121e-05	0.553,0.602	1.0,1.0	-0.422
NM_001347216	Pcbp3	chr10	-	76785070	76785214	76785139	76785214	76781831	76781873	3,10	12,34	35,35	35,35	168	99	0.000139727	0.00757087	0.128,0.148	0.371,0.371	-0.233
NM_001347565	Lmntd2	chr7	-	141211442	141211568	141211477	141211568	141211171	141211361	1,0	3,7	7,7	6,6	134	99	5.58477e-05	0.00386299	0.198,0.0	0.463,0.463	-0.364
NM_001347629	Eef1akmt2	chr7	-	132850590	132850709	132850594	132850709	132841779	132841875	1,3	0,0	0,0	1,1	103	99	5.77332e-09	2.30496e-06	1.0,1.0	0.0,0.0	1
NM_001347629	Eef1akmt2	chr7	-	132850590	132850709	132850594	132850709	132827456	132827882	3,6	1,1	0,0	1,1	103	99	1.06311e-08	3.34469e-06	0.742,0.852	0.0,0.0	0.797
NM_001348235	Fbxo18	chr2	-	11777403	11777585	11777431	11777585	11769749	11769931	11,14	71,58	43,43	64,65	127	99	1.91248e-06	0.00024224	0.108,0.158	0.344,0.34	-0.209
NM_001355460	Hspb11	chr4	+	107253691	107253751	107253691	107253727	107262466	107262579	0,0	4,3	3,3	2,2	123	99	1.16013e-05	0.00106743	0.0,0.0	0.547,0.547	-0.547
NM_001355523	Wdr31	chr4	-	62470711	62470899	62470818	62470899	62468836	62468933	4,3	5,5	0,0	9,9	206	99	9.82809e-05	0.00588057	0.278,0.224	0.0,0.0	0.251
NM_007379	Abca2	chr2	+	25444069	25444244	25444069	25444234	25444324	25444440	16,24	0,1	28,30	8,8	109	99	2.43409e-05	0.00201184	1.0,0.956	0.761,0.773	0.211
NM_007915	Ei24	chr9	-	36796958	36797068	36797003	36797068	36793239	36793349	0,0	9,6	4,4	5,5	144	99	1.02549e-05	0.000990256	0.0,0.0	0.355,0.355	-0.355
NM_008141	Gnat2	chr3	+	108095438	108095662	108095438	108095580	108096349	108096507	0,0	1,2	5,5	5,5	181	99	6.46487e-05	0.00431862	0.0,0.0	0.354,0.354	-0.354
NM_008532	Epcam	chr17	+	87635978	87636204	87635978	87636072	87636457	87636604	1,6	0,0	0,0	1,1	231	99	2.63601e-09	1.57632e-06	1.0,1.0	0.0,0.0	1
NM_009013	Rad51ap1	chr6	-	126934706	126934849	126934713	126934849	126929992	126930102	0,2	13,27	7,7	18,19	106	99	0.000176626	0.00906651	0.0,0.065	0.266,0.256	-0.229
NM_009057	Slc50a1	chr3	-	89270470	89270570	89270515	89270570	89270061	89270139	4,3	0,0	0,0	1,1	144	99	1.52485e-09	1.35199e-06	1.0,1.0	0.0,0.0	1
NM_009109	Ryr1	chr7	-	29047455	29047555	29047483	29047555	29046996	29047076	1,1	0,0	0,0	1,1	127	99	2.16162e-08	4.82413e-06	1.0,1.0	0.0,0.0	1
NM_009530	Atrx	chrX	-	105910569	105910643	105910573	105910643	105899880	105899993	0,0	1,1	1,1	0,0	103	99	2.22584e-08	4.82413e-06	0.0,0.0	1.0,1.0	-1
NM_009536	Ywhae	chr11	+	75759291	75759428	75759291	75759422	75764619	75765841	738969	0,1	936945	26,26	105	99	2.10892e-07	3.80894e-05	1.0,0.999	0.971,0.972	0.028
NM_010435	Hira	chr16	+	18895902	18896046	18895902	18895927	18896453	18896564	3,13	0,0	3,3	5,5	218	99	3.75864e-09	1.8329e-06	1.0,1.0	0.214,0.214	0.786
NM_010787	Mea1	chr17	+	46681120	46681322	46681120	46681272	46681616	46681897	2,1	0,1	0,0	2,2	149	99	0.000155631	0.00833995	1.0,0.399	0.0,0.0	0.7
NM_011110	Pla2g5	chr4	-	138806081	138806234	138806184	138806234	138801351	138801458	0,0	1,1	5,5	4,4	202	99	6.70897e-05	0.00443912	0.0,0.0	0.38,0.38	-0.38
NM_011841	Mapk7	chr11	-	61492849	61493069	61492903	61493069	61490607	61491686	5,5	17,37	0,0	33,33	153	99	0.000103067	0.00605548	0.16,0.08	0.0,0.0	0.12
NM_012011	Eif2s3y	chrY	+	1016990	1017102	1016990	1017095	1017363	1017508	19,10	2,6	6,6	0,0	106	99	0.000158655	0.00840959	0.899,0.609	1.0,1.0	-0.246
NM_013541	Gstp1	chr19	-	4037744	4037912	4037865	4037912	4037584	4037620	16,10	45,18	36,38	28,28	220	99	8.12897e-05	0.00511496	0.138,0.2	0.367,0.379	-0.204
NM_013771	Yme1l1	chr2	+	23156504	23156731	23156504	23156676	23160191	23160323	133139	0,0	140141	7,7	154	99	5.07024e-05	0.00355756	1.0,1.0	0.928,0.928	0.072
NM_016660	Hmga1	chr17	+	27556603	27557066	27556603	27556711	27559532	27559670	41,65	228371	114118	331335	454	99	2.81306e-05	0.00226742	0.038,0.037	0.07,0.071	-0.033
NM_016862	Vti1a	chr19	+	55499242	55499315	55499242	55499304	55623816	55627461	2,8	11,8	0,0	19,19	110	99	6.30728e-06	0.000638177	0.141,0.474	0.0,0.0	0.307
NM_016956	Hbb-b2	chr7	-	103813765	103813923	103813777	103813923	103813438	103813661	2,5	466527	12,12	312316	111	99	0.000123952	0.00690801	0.004,0.008	0.033,0.033	-0.027
NM_016959	Rps3a1	chr3	-	86142509	86142668	86142535	86142668	86141697	86141801	22,21	1,0	8,8	3,3	125	99	0.000168023	0.00867053	0.946,1.0	0.679,0.679	0.294
NM_019478	Pqbp1	chrX	-	7898770	7899000	7898774	7899000	7898550	7898636	35,27	0,0	18,18	9,9	103	99	9.3003e-10	9.07059e-07	1.0,1.0	0.658,0.658	0.342
NM_019478	Pqbp1	chrX	-	7898774	7899000	7898779	7899000	7898550	7898636	1,1	5,5	12,12	4,4	104	99	3.5304e-05	0.00266915	0.16,0.16	0.741,0.741	-0.581
NM_019965	Dnajb12	chr10	+	59896314	59896495	59896314	59896447	59897490	59898016	15,12	11,12	19,19	2,2	147	99	1.97342e-05	0.00170325	0.479,0.402	0.865,0.865	-0.424
NM_019965	Dnajb12	chr10	+	59896314	59896501	59896314	59896447	59897490	59898016	28,19	11,12	29,30	2,2	153	99	3.00619e-05	0.00236446	0.622,0.506	0.904,0.907	-0.341
NM_021352	Crybb3	chr5	-	113079760	113079788	113079768	113079788	113078382	113078515	17101321	122132	12221234	294294	107	99	2.22045e-16	2.1656e-12	0.928,0.903	0.794,0.795	0.121
NM_021352	Crybb3	chr5	-	113079717	113079887	113079768	113079887	113078382	113078515	21441611	122132	15461559	294294	150	99	5.55112e-16	2.707e-12	0.921,0.89	0.776,0.778	0.128
NM_021352	Crybb3	chr5	-	113079759	113079878	113079768	113079878	113078382	113078515	2026616381	122132	1683416929	294294	108	99	1.17611e-08	3.47295e-06	0.993,0.991	0.981,0.981	0.011
NM_021519	Edf1	chr2	+	25560539	25560739	25560539	25560732	25560968	25561062	1,1	0,0	0,0	1,1	106	99	2.22249e-08	4.82413e-06	1.0,1.0	0.0,0.0	1
NM_021567	Pcbp4	chr9	+	106455399	106455598	106455399	106455513	106460004	106460149	2,5	0,1	1,1	2,2	184	99	8.03927e-05	0.00509136	1.0,0.729	0.212,0.212	0.653
NM_023202	Ndufa7	chr17	+	33824571	33824724	33824571	33824719	33825600	33825717	1,3	0,0	0,0	1,1	104	99	5.8243e-09	2.30496e-06	1.0,1.0	0.0,0.0	1
NM_023248	Sbds	chr5	-	130255089	130255310	130255209	130255310	130253938	130254009	4,7	3,4	5,6	0,0	219	99	1.79571e-06	0.000233513	0.376,0.442	1.0,1.0	-0.591
NM_025368	Josd2	chr7	+	44467979	44468190	44467979	44468159	44468305	44468417	7,18	0,1	17,17	6,6	130	99	8.28807e-05	0.00518164	1.0,0.932	0.683,0.683	0.283
NM_025388	Ufc1	chr1	-	171289854	171289947	171289883	171289947	171289517	171289594	4,6	190162	20,20	165170	128	99	1.05227e-05	0.00100615	0.016,0.028	0.086,0.083	-0.062
NM_025512	Zfand1	chr3	-	10351168	10351317	10351263	10351317	10348509	10348552	2,5	0,0	1,1	2,2	194	99	1.49956e-06	0.000203128	1.0,1.0	0.203,0.203	0.797
NM_026308	Rpp21	chr17	-	36255933	36256069	36255947	36256069	36255672	36255798	1,1	3,2	3,3	0,0	113	99	1.37522e-06	0.000188909	0.226,0.305	1.0,1.0	-0.734
NM_026561	Nt5c3b	chr11	-	100440927	100441089	100441043	100441089	100440184	100440254	1,5	2,2	6,6	0,0	215	99	4.39126e-05	0.00314911	0.187,0.535	1.0,1.0	-0.639
NM_026601	Hyi	chr4	+	118360305	118360516	118360305	118360499	118361615	118361730	1,1	0,0	0,0	1,1	116	99	2.20057e-08	4.82413e-06	1.0,1.0	0.0,0.0	1
NM_026724	Rpl34	chr3	-	130730120	130730337	130730188	130730337	130729228	130729302	78,67	10,12	71,74	1,1	167	99	1.14016e-06	0.000163529	0.822,0.768	0.977,0.978	-0.183
NM_026943	Snrpd2	chr7	+	19149837	19150007	19149837	19149935	19151217	19151397	4,1	2,3	6,6	0,0	171	99	1.06885e-06	0.000157947	0.537,0.162	1.0,1.0	-0.65
NM_027081	Dennd6b	chr15	-	89185537	89185647	89185559	89185647	89185369	89185464	15,25	0,0	23,23	4,4	121	99	0.000163583	0.00853167	1.0,1.0	0.825,0.825	0.175
NM_027103	1700030J22Rik	chr8	-	116978774	116978943	116978778	116978943	116973451	116973699	0,0	4,4	2,2	1,1	103	99	2.27526e-05	0.00189664	0.0,0.0	0.658,0.658	-0.658
NM_027422	Mier2	chr10	-	79542377	79542481	79542404	79542481	79541513	79541934	3,3	21,21	13,13	10,11	126	99	2.28878e-06	0.000286186	0.101,0.101	0.505,0.481	-0.392
NM_027898	Gramd1a	chr7	-	31135525	31135739	31135596	31135739	31134413	31134517	17,39	33,32	62,62	22,22	170	99	0.000160796	0.008477	0.231,0.415	0.621,0.621	-0.298
NM_028153	Eml2	chr7	+	19181169	19181285	19181169	19181223	19181708	19181737	5,4	56,26	15,15	32,32	161	99	0.000138685	0.00757087	0.052,0.086	0.224,0.224	-0.155
NM_028244	Rrp1b	chr17	+	32055104	32055315	32055104	32055124	32055910	32055997	2,3	11,22	14,14	16,16	290	99	0.00010414	0.00608189	0.058,0.044	0.23,0.23	-0.179
NM_028402	Zfp493	chr13	+	67784393	67784489	67784393	67784467	67786158	67789080	4,1	0,0	0,0	1,1	121	99	3.63285e-09	1.8329e-06	1.0,1.0	0.0,0.0	1
NM_029291	Ascc2	chr11	+	4672282	4672497	4672282	4672429	4673327	4673447	83,61	0,0	70,70	5,5	167	99	0.000122907	0.00690801	1.0,1.0	0.892,0.892	0.108
NM_029578	Tgds	chr14	-	118116013	118116244	118116078	118116244	118115116	118115175	0,1	24,24	5,5	15,15	164	99	7.33907e-05	0.00474026	0.0,0.025	0.168,0.168	-0.155
NM_029688	Srxn1	chr2	+	152105523	152105947	152105523	152105738	152108988	152111376	24,37	1,0	11,13	4,4	308	99	4.37563e-06	0.000479231	0.885,1.0	0.469,0.511	0.453
NM_029886	9430038I01Rik	chr7	-	137376932	137377117	137376954	137377117	137375568	137376351	0,0	2,1	3,3	0,0	121	99	8.88916e-10	9.07059e-07	0.0,0.0	1.0,1.0	-1
NM_030253	Parp9	chr16	+	35943368	35943510	35943368	35943402	35947500	35948354	0,0	1,2	1,1	0,0	207	99	5.60856e-09	2.30496e-06	0.0,0.0	1.0,1.0	-1
NM_030721	Acox3	chr5	+	35583875	35583975	35583875	35583971	35588158	35588313	4,7	5,2	3,3	0,0	103	99	1.78572e-05	0.00158328	0.435,0.771	1.0,1.0	-0.397
NM_031181	Siglece	chr7	-	43659209	43659488	43659267	43659488	43658972	43659020	1,3	0,0	0,0	1,1	157	99	7.48835e-09	2.60835e-06	1.0,1.0	0.0,0.0	1
NM_080849	Nek8	chr11	-	78171089	78171298	78171112	78171298	78170872	78170952	4,3	0,0	0,0	1,1	122	99	4.17845e-09	1.94059e-06	1.0,1.0	0.0,0.0	1
NM_134115	Stk38	chr17	-	28998791	28998894	28998850	28998894	28992416	28992468	1,1	0,0	3,3	2,2	158	99	0.0001678	0.00867053	1.0,1.0	0.485,0.485	0.515
NM_138303	Yipf2	chr9	-	21592527	21592831	21592726	21592831	21592060	21592218	30,39	0,0	48,49	4,4	298	99	9.54913e-05	0.00574893	1.0,1.0	0.799,0.803	0.199
NM_139150	Carf	chr1	+	60105310	60105434	60105310	60105427	60108082	60108200	0,0	2,2	4,4	3,3	106	99	6.34709e-06	0.000638177	0.0,0.0	0.555,0.555	-0.555
NM_139303	Kif18a	chr2	+	109338566	109338676	109338566	109338672	109341157	109341746	10,20	0,0	20,20	5,5	103	99	3.04749e-05	0.00237777	1.0,1.0	0.794,0.794	0.206
NM_144958	Eif4a1	chr11	-	69667890	69668111	69668021	69668111	69667694	69667774	35,29	13631243	56,57	10511062	230	99	2.64116e-05	0.00216464	0.011,0.01	0.022,0.023	-0.012
NM_145951	Enox2	chrX	-	49286844	49286904	49286855	49286904	49168631	49168784	6,2	5,2	0,0	4,4	110	99	3.11548e-06	0.00036173	0.519,0.474	0.0,0.0	0.496
NM_153545	Lrrc45	chr11	+	120715805	120716018	120715805	120715934	120717055	120717168	0,4	13,39	17,17	36,36	183	99	1.92208e-05	0.00167376	0.0,0.053	0.203,0.203	-0.177
NM_172152	Slc24a4	chr12	+	102230350	102230493	102230350	102230436	102234681	102234851	1,3	63,25	9,9	20,20	156	99	3.21827e-06	0.000369268	0.01,0.071	0.222,0.222	-0.181
NM_172449	Tspoap1	chr11	+	87781301	87781370	87781301	87781334	87781489	87781593	1,0	8,6	10,10	11,11	135	99	1.11506e-05	0.00103573	0.084,0.0	0.4,0.4	-0.358
NM_172668	Lrp4	chr2	+	91498339	91498467	91498339	91498402	91500988	91501133	1,4	0,0	3,3	2,2	164	99	0.0001235	0.00690801	1.0,1.0	0.475,0.475	0.525
NM_172866	Rgp1	chr4	+	43579374	43579509	43579374	43579424	43579886	43580023	20,32	4,9	23,23	0,0	184	99	9.86593e-07	0.000152734	0.729,0.657	1.0,1.0	-0.307
NM_173444	Nbeal1	chr1	+	60180598	60180701	60180598	60180676	60181462	60181754	0,0	1,1	1,1	0,0	124	99	2.17349e-08	4.82413e-06	0.0,0.0	1.0,1.0	-1
NM_175007	Amph	chr13	+	19121274	19121331	19121274	19121319	19137535	19137742	0,0	1,1	2,2	0,0	111	99	6.14467e-09	2.30496e-06	0.0,0.0	1.0,1.0	-1
NM_175016	Alkbh2	chr5	-	114127875	114128176	114128082	114128176	114127525	114127769	2,3	4,2	5,5	0,0	306	99	2.13086e-09	1.57632e-06	0.139,0.327	1.0,1.0	-0.767
NM_175016	Alkbh2	chr5	-	114127960	114128176	114128082	114128176	114127525	114127769	2,5	4,2	3,3	0,0	221	99	1.32118e-07	2.51469e-05	0.183,0.528	1.0,1.0	-0.644
NM_175392	Miga2	chr2	+	30364334	30364575	30364334	30364547	30367551	30367787	2,1	1,0	0,0	1,1	127	99	6.12639e-05	0.00412074	0.609,1.0	0.0,0.0	0.804
NM_176831	Ppcdc	chr9	-	57439975	57440114	57440069	57440114	57439113	57439362	1,0	0,4	1,1	0,0	193	99	0.000125631	0.00696179	1.0,0.0	1.0,1.0	-0.5
NM_177088	Cep95	chr11	+	106813760	106813866	106813760	106813862	106814603	106814736	0,1	7,14	6,6	4,4	103	99	1.93174e-07	3.55477e-05	0.0,0.064	0.59,0.59	-0.558
NM_177225	Samd12	chr15	-	53719614	53719744	53719644	53719744	53658349	53658490	1,2	0,0	0,0	1,1	129	99	1.21071e-08	3.47295e-06	1.0,1.0	0.0,0.0	1
NM_177606	Plekhh2	chr17	+	84596207	84596307	84596207	84596305	84597897	84598075	0,0	1,12	3,3	2,2	101	99	2.65803e-06	0.000320047	0.0,0.0	0.595,0.595	-0.595
NM_177815	Rft1	chr14	+	30676849	30677030	30676849	30676907	30677686	30677817	1,3	0,0	0,0	2,2	222	99	7.47712e-10	9.07059e-07	1.0,1.0	0.0,0.0	1
NM_178246	Smg5	chr3	+	88342440	88342564	88342440	88342522	88342879	88343036	38,43	2,6	54,54	0,0	141	99	0.000193118	0.00965889	0.93,0.834	1.0,1.0	-0.118
NM_178599	Commd8	chr5	-	72168071	72168183	72168163	72168183	72165350	72165506	3,1	0,0	2,2	2,2	191	99	2.07988e-05	0.0017776	1.0,1.0	0.341,0.341	0.659
NM_178694	Zer1	chr2	-	30107494	30107668	30107500	30107668	30104806	30105022	16,21	0,1	11,11	6,6	105	99	1.90415e-06	0.00024224	1.0,0.952	0.634,0.634	0.342
NM_194446	Cdk10	chr8	+	123224840	123225055	123224840	123224968	123226346	123226419	17,21	34,38	35,35	22,22	186	99	0.000109836	0.00637634	0.21,0.227	0.459,0.459	-0.241
NM_197980	Cox19	chr5	-	139339148	139339385	139339181	139339385	139337821	139338375	1,4	1,0	1,1	6,6	132	99	6.73628e-05	0.00443912	0.429,1.0	0.111,0.111	0.604
NM_198936	Slu7	chr11	+	43436353	43436485	43436353	43436432	43437344	43437530	2,5	9,11	0,0	22,22	152	99	0.000115909	0.00668909	0.126,0.228	0.0,0.0	0.177
NR_002875	Gm1821	chr11	+	62552379	62552596	62552379	62552448	62552877	62553206	16131463	36,2	14811502	0,0	247	99	2.88939e-06	0.000343662	0.947,0.997	1.0,1.0	-0.028
NR_002875	Gm1821	chr11	+	62552421	62552649	62552421	62552448	62552877	62553206	24382396	36,2	23962441	0,0	300	99	0.00018641	0.00941996	0.957,0.997	1.0,1.0	-0.023
NR_003248	Foxl2os	chr9	-	98952293	98952956	98952853	98952956	98951186	98951309	2,3	1,3	6,6	0,0	659	99	5.58596e-08	1.135e-05	0.231,0.131	1.0,1.0	-0.819
NR_003619	6330549D23Rik	chr3	-	96629457	96629819	96629732	96629819	96624526	96624627	3,5	0,0	8,8	4,4	374	99	8.31574e-07	0.000130812	1.0,1.0	0.346,0.346	0.654
NR_028403	Ufd1	chr16	+	18814829	18814962	18814829	18814936	18815328	18815361	73,54	2,3	73,73	15,15	125	99	3.93576e-05	0.00290799	0.967,0.934	0.794,0.794	0.156
NR_045162	A330048O09Rik	chr13	-	48272909	48273056	48272912	48273056	48272417	48272815	2,1	3,1	2,2	0,0	102	99	0.000123238	0.00690801	0.393,0.493	1.0,1.0	-0.557
NR_111937	Pgap2	chr7	+	102236447	102236554	102236447	102236542	102237400	102238564	9,10	0,0	20,22	5,5	111	99	7.99707e-05	0.00509136	1.0,1.0	0.781,0.797	0.211
NR_131120	Tardbp	chr4	-	148618646	148618791	148618664	148618791	148617565	148617635	74,81	0,2	114115	10,10	117	99	0.000102032	0.00603104	1.0,0.972	0.906,0.907	0.079
NR_132642	Tpcn2	chr7	-	145255311	145255533	145255450	145255533	145253922	145254698	5,3	5,8	0,0	8,9	238	99	8.57734e-05	0.00529461	0.294,0.135	0.0,0.0	0.214

## Sheet: E15vsP0
Transcript ID	Gene Symbol	Chromosome	Strand	Long Exon Start	Long Exon End	Short Exon Start	Short Exon End	Flanking Exon Start	Flanking Exon End	Inclusion counts E15	Skipping counts E15	Inclusion counts P0	Skipping counts P0	Inclusion Length	Skipping Length	p-value	FDR	Inclusion level E15	Inclusion level P0	Inclusion Level difference
NM_001012400	AU022252	chr4	-	119232624	119232724	119232635	119232724	119232353	119232469	1,1	0,0	0,0	3,1	110	99	4.97901e-09	1.78298e-06	1.0,1.0	0.0,0.0	1
NM_001025296	Dffa	chr4	+	149117771	149117995	149117771	149117923	149119078	149120653	6,7	4,7	4,6	0,0	171	99	3.09999e-07	8.12272e-05	0.465,0.367	1.0,1.0	-0.584
NM_001025359	Klc1	chr12	+	111789324	111789486	111789324	111789459	111793648	111793699	89,95	31,80	69,74	9,10	126	99	3.11502e-05	0.00441821	0.693,0.483	0.858,0.853	-0.267
NM_001079695	Srsf5	chr12	+	80945498	80945798	80945498	80945672	80946575	80946720	328364	391376	494243	299159	225	99	8.22294e-06	0.00140221	0.27,0.299	0.421,0.402	-0.127
NM_001082485	Zfp266	chr9	-	20521343	20521419	20521354	20521419	20508018	20508185	4,4	0,0	0,0	3,3	110	99	2.34491e-11	1.48185e-08	1.0,1.0	0.0,0.0	1
NM_001110222	Dcx	chrX	-	143875754	143875892	143875769	143875892	143870609	143870704	0,9	1,9	1,1	0,0	114	99	4.15787e-06	0.000812146	0.0,0.465	1.0,1.0	-0.767
NM_001142727	1110065P20Rik	chr4	-	124850521	124850730	124850648	124850730	124850192	124850433	4,7	14,16	0,0	13,10	226	99	7.82643e-05	0.00824307	0.111,0.161	0.0,0.0	0.136
NM_001162415	Pfkfb2	chr1	-	130697893	130698085	130697905	130698085	130689042	130691148	0,1	1,2	7,1	0,0	111	99	1.27791e-05	0.00201891	0.0,0.308	1.0,1.0	-0.846
NM_001163470	Trafd1	chr5	-	121373137	121373189	121373149	121373189	121372602	121372675	15,20	8,8	120,89	6,4	111	99	7.05385e-07	0.000175485	0.626,0.69	0.947,0.952	-0.292
NM_001164042	Smad5	chr13	+	56703667	56703822	56703667	56703812	56723428	56723996	1,1	0,0	1,0	2,5	109	99	5.80518e-11	3.28237e-08	1.0,1.0	0.312,0.0	0.844
NM_001164187	Nagk	chr6	+	83795157	83795374	83795157	83795248	83796906	83797092	13,15	5,1	14,10	0,0	225	99	6.45165e-05	0.00737341	0.534,0.868	1.0,1.0	-0.299
NM_001164413	Cnot4	chr6	-	35064888	35065022	35064897	35065022	35056210	35056268	2,5	9,15	2,4	0,0	108	99	5.62345e-08	1.77684e-05	0.169,0.234	1.0,1.0	-0.798
NM_001164573	Myo1h	chr5	+	114356928	114357013	114356928	114356989	114357918	114358078	0,0	2,3	4,3	1,0	123	99	2.14334e-10	1.06474e-07	0.0,0.0	0.763,1.0	-0.881
NM_001177720	Madd	chr2	-	91158407	91158527	91158416	91158527	91157984	91158143	1,0	2,7	2,4	0,0	108	99	1.22482e-11	8.2239e-09	0.314,0.0	1.0,1.0	-0.843
NM_001177720	Madd	chr2	-	91158404	91158488	91158416	91158488	91157984	91158143	7,13	2,7	20,9	0,0	111	99	3.39212e-06	0.000703009	0.757,0.624	1.0,1.0	-0.309
NM_001199339	Apoo	chrX	+	94367153	94367485	94367153	94367162	94379925	94380033	2,3	8,15	3,2	0,0	422	99	1.46053e-07	4.0232e-05	0.055,0.045	1.0,1.0	-0.95
NM_001253886	Apbb1	chr7	-	105565945	105566178	105566050	105566178	105565532	105565647	4,17	81,95	3,0	108,96	204	99	3.56747e-05	0.00485131	0.023,0.08	0.013,0.0	0.045
NM_001277284	Ank1	chr8	+	23141163	23141304	23141163	23141229	23141595	23141720	1,2	0,0	6,2	3,6	174	99	9.72205e-08	2.82281e-05	1.0,1.0	0.532,0.159	0.654
NM_001277284	Ank1	chr8	+	23141163	23141304	23141163	23141229	23148280	23150497	2,2	0,0	6,3	3,3	174	99	1.69045e-06	0.000394793	1.0,1.0	0.532,0.363	0.552
NM_001282118	Mtif2	chr11	+	29526396	29526565	29526396	29526487	29529928	29530154	10,14	0,1	7,6	3,5	177	99	2.91077e-05	0.00422574	1.0,0.887	0.566,0.402	0.46
NM_001285826	Ppil3	chr1	-	58444810	58445486	58445331	58445486	58444588	58444639	65,53	14,5	57,78	0,1	620	99	2.30902e-07	6.20144e-05	0.426,0.629	1.0,0.926	-0.436
NM_001286344	Pard6a	chr8	+	105701147	105701317	105701147	105701286	105702173	105702306	3,8	1,0	0,2	2,4	130	99	2.76734e-06	0.000619364	0.696,1.0	0.0,0.276	0.71
NM_001289476	Psma7	chr2	-	180041638	180042464	180042277	180042464	180039352	180039479	24,14	238259	59,25	151130	738	99	2.12663e-09	8.46163e-07	0.013,0.007	0.05,0.025	-0.028
NM_001290436	Zscan22	chr7	+	12897808	12897980	12897808	12897943	12906233	12909083	4,8	3,7	2,1	0,0	136	99	8.18095e-06	0.00140221	0.493,0.454	1.0,1.0	-0.526
NM_001290708	Smarca1	chrX	-	47811126	47811268	47811157	47811268	47809369	47810120	0,0	1,8	3,4	8,4	130	99	4.75202e-05	0.00567233	0.0,0.0	0.222,0.432	-0.327
NM_001291129	Nnat	chr2	+	157561212	157561288	157561212	157561239	157561541	157562525	18,28	7,7	15,6	0,0	148	99	8.64468e-06	0.00144365	0.632,0.728	1.0,1.0	-0.32
NM_001293667	Atp11a	chr8	+	12863758	12863868	12863758	12863862	12864919	12868728	6,5	8,9	0,1	20,12	105	99	3.62697e-06	0.00073518	0.414,0.344	0.0,0.073	0.343
NM_001312884	Cryba4	chr5	-	112252272	112252518	112252491	112252518	112251746	112251797	389146	34952866	1226569	36433383	318	99	0	0	0.033,0.016	0.095,0.05	-0.048
NM_001312884	Cryba4	chr5	-	112252352	112252518	112252491	112252518	112251746	112251797	186,66	34952866	587250	36433383	238	99	0	0	0.022,0.009	0.063,0.03	-0.031
NM_001312884	Cryba4	chr5	-	112252341	112252518	112252491	112252518	112251746	112251797	201,78	34952866	637281	36433383	249	99	0	0	0.022,0.011	0.065,0.032	-0.032
NM_001312884	Cryba4	chr5	-	112252342	112252518	112252491	112252518	112251746	112251797	224,93	34952866	703322	36433383	248	99	0	0	0.025,0.013	0.072,0.037	-0.035
NM_001312884	Cryba4	chr5	-	112248027	112248227	112248203	112248227	112246491	112246818	39592860	0,0	46544053	146,0	275	99	8.88178e-16	7.95142e-13	1.0,1.0	0.92,1.0	0.04
NM_001312884	Cryba4	chr5	-	112248193	112248227	112248203	112248227	112246491	112246818	16911294	0,0	18611747	146,0	109	99	1.22125e-15	1.00922e-12	1.0,1.0	0.92,1.0	0.04
NM_001312884	Cryba4	chr5	-	112252371	112252518	112252491	112252518	112251746	112251797	400193	34952866	801507	36433383	219	99	3.94617e-10	1.7664e-07	0.049,0.03	0.09,0.063	-0.037
NM_001312884	Cryba4	chr5	-	112251604	112251821	112251746	112251821	112251018	112251137	267138	107728450	730381	1163010438	241	99	7.8839e-10	3.38787e-07	0.01,0.007	0.025,0.015	-0.011
NM_001312884	Cryba4	chr5	-	112248160	112248227	112248203	112248227	112246491	112246818	37262752	0,0	42363770	146,0	142	99	1.60159e-09	6.61766e-07	1.0,1.0	0.953,1.0	0.024
NM_001312884	Cryba4	chr5	-	112248175	112248227	112248203	112248227	112246491	112246818	36382700	0,0	41693713	146,0	127	99	6.85199e-08	2.04475e-05	1.0,1.0	0.957,1.0	0.022
NM_001312884	Cryba4	chr5	-	112250925	112251161	112251018	112251161	112249168	112249310	180,96	96917572	371248	109269274	192	99	0.000100003	0.00985629	0.009,0.006	0.017,0.014	-0.008
NM_001312893	Crybb1	chr5	+	112255819	112256039	112255819	112255847	112257372	112257557	155,78	49333532	856400	52885123	291	99	0	0	0.011,0.007	0.052,0.026	-0.03
NM_001312893	Crybb1	chr5	+	112255819	112255953	112255819	112255847	112257372	112257557	87,43	49333532	396187	52885123	205	99	1.11022e-16	1.19271e-13	0.008,0.006	0.035,0.017	-0.019
NM_001312893	Crybb1	chr5	+	112255819	112255950	112255819	112255847	112257378	112257543	79,42	430197	356208	668414	202	99	3.14504e-11	1.87706e-08	0.083,0.095	0.207,0.198	-0.114
NM_001312895	Crybb1	chr5	+	112255819	112255950	112255819	112255847	112257372	112257543	215,81	49333532	623414	52885123	202	99	0	0	0.021,0.011	0.055,0.038	-0.03
NM_001313933	Cryba1	chr11	-	77720884	77721079	77720889	77721079	77719433	77719530	245205	55,77	331286	0,0	104	99	0	0	0.809,0.717	1.0,1.0	-0.237
NM_001313933	Cryba1	chr11	-	77720828	77721030	77720889	77721030	77719433	77719530	730482	55,77	841845	0,0	160	99	0	0	0.891,0.795	1.0,1.0	-0.157
NM_001313975	Prkar1a	chr11	+	109662275	109662477	109662275	109662322	109662948	109663107	22,18	264273	6,6	326279	254	99	7.56946e-05	0.00805136	0.031,0.025	0.007,0.008	0.021
NM_001319147	Prss36	chr7	-	127934354	127934516	127934389	127934516	127934138	127934280	1,1	4,1	1,4	0,1	134	99	7.21867e-05	0.00788844	0.156,0.425	1.0,0.747	-0.583
NM_001347629	Eef1akmt2	chr7	-	132850590	132850709	132850594	132850709	132827456	132827882	3,6	1,1	0,1	3,2	103	99	1.40432e-05	0.00218647	0.742,0.852	0.0,0.325	0.634
NM_001348228	Uba52	chr8	-	70510117	70510417	70510337	70510417	70509520	70509634	248238	316279	295294	183155	319	99	2.05205e-08	6.68037e-06	0.196,0.209	0.333,0.371	-0.149
NM_007776	Crygd	chr1	-	65063085	65063271	65063093	65063271	65061837	65062182	804668	0,0	12421212	115,0	107	99	2.2895e-12	1.63974e-09	1.0,1.0	0.909,1.0	0.045
NM_007776	Crygd	chr1	-	65062998	65063229	65063093	65063229	65061837	65062182	38853068	0,0	61125924	115,0	194	99	9.49505e-05	0.00944494	1.0,1.0	0.964,1.0	0.018
NM_007796	Ctla2a	chr13	-	60936385	60936625	60936469	60936625	60935957	60936075	0,0	1,2	4,3	3,2	183	99	4.32445e-05	0.00550758	0.0,0.0	0.419,0.448	-0.433
NM_007965	Evl	chr12	+	108683194	108683410	108683194	108683261	108686049	108686116	51,67	29,70	60,36	13,9	248	99	4.43555e-05	0.00554082	0.412,0.276	0.648,0.615	-0.287
NM_008629	Msi1	chr5	+	115429976	115430209	115429976	115430017	115430622	115430704	2,0	55105	11,8	46,71	291	99	2.65541e-05	0.0039621	0.012,0.0	0.075,0.037	-0.05
NM_008775	Pafah1b2	chr9	-	45984637	45984871	45984706	45984871	45978641	45978729	4,3	6,6	7,5	0,0	168	99	1.41724e-08	4.75794e-06	0.282,0.228	1.0,1.0	-0.745
NM_009163	Sgpl1	chr10	-	61147441	61147684	61147615	61147684	61146257	61146331	1,2	6,1	2,4	0,0	273	99	2.18042e-10	1.06474e-07	0.057,0.42	1.0,1.0	-0.762
NM_009163	Sgpl1	chr10	-	61147584	61147684	61147615	61147684	61146257	61146331	10,10	6,1	6,11	0,0	130	99	7.21625e-05	0.00788844	0.559,0.884	1.0,1.0	-0.278
NM_009296	Supt4a	chr11	+	87737564	87737670	87737564	87737658	87738166	87738273	10,15	0,0	4,4	4,1	111	99	9.10022e-05	0.00913679	1.0,1.0	0.471,0.781	0.374
NM_009985	Ctsw	chr19	-	5467784	5467922	5467837	5467922	5467022	5467136	0,0	4,1	1,1	0,0	152	99	4.82268e-09	1.78298e-06	0.0,0.0	1.0,1.0	-1
NM_011960	Parg	chr14	+	32201970	32202465	32201970	32202185	32208156	32208223	38,60	4,4	35,30	0,0	379	99	5.13764e-05	0.00606524	0.713,0.797	1.0,1.0	-0.245
NM_011997	Casp8ap2	chr4	+	32615469	32615739	32615469	32615492	32624083	32624166	4,8	5,5	6,2	0,0	346	99	7.56105e-09	2.62027e-06	0.186,0.314	1.0,1.0	-0.75
NM_013501	Cryaa	chr17	+	31679603	31679815	31679603	31679679	31680985	31681730	1227836	6,0	14601293	0,52	235	99	7.18733e-07	0.000175485	0.989,1.0	1.0,0.913	0.038
NM_013839	Nr1h3	chr2	-	91194730	91195035	91194964	91195035	91193616	91193696	0,0	1,2	1,1	0,0	333	99	2.66337e-09	1.02188e-06	0.0,0.0	1.0,1.0	-1
NM_015781	Nap1l1	chr10	+	111496048	111496170	111496048	111496105	111496753	111496886	327200	274225	238188	371338	164	99	5.42963e-05	0.00634028	0.419,0.349	0.279,0.251	0.119
NM_016660	Hmga1	chr17	+	27556603	27557066	27556603	27556711	27559532	27559670	41,65	228371	47,47	144,86	454	99	1.27346e-05	0.00201891	0.038,0.037	0.066,0.106	-0.048
NM_016957	Hmgn2	chr4	-	133966584	133966789	133966759	133966789	133966428	133966479	47,61	7,14	63,37	1,1	274	99	8.19976e-06	0.00140221	0.708,0.612	0.958,0.93	-0.284
NM_019831	Zmym3	chrX	-	101420145	101420222	101420158	101420222	101418794	101418952	0,1	1,2	4,2	0,0	112	99	1.22991e-05	0.00200196	0.0,0.307	1.0,1.0	-0.847
NM_021352	Crybb3	chr5	-	113079783	113079878	113079788	113079878	113078378	113078460	969945	0,0	927694	55,23	104	99	2.22045e-16	2.16857e-13	1.0,1.0	0.941,0.966	0.046
NM_021392	Ap4m1	chr5	+	138172348	138172479	138172348	138172437	138172786	138172893	1,1	7,14	6,3	3,3	141	99	0.00010281	0.00996737	0.091,0.048	0.584,0.412	-0.428
NM_021541	Cryba2	chr1	-	74892546	74892750	74892726	74892750	74891957	74892087	986551	90386670	31941567	1112510020	279	99	2.33147e-14	1.78907e-11	0.037,0.028	0.092,0.053	-0.04
NM_021541	Cryba2	chr1	-	74890480	74890673	74890530	74890673	74889933	74890136	208,93	70525397	389293	93048114	149	99	3.49829e-05	0.00481822	0.019,0.011	0.027,0.023	-0.01
NM_021876	Eed	chr7	-	89956254	89956413	89956343	89956413	89955530	89955604	51,65	0,1	19,17	7,2	188	99	4.60008e-06	0.000882475	1.0,0.972	0.588,0.817	0.284
NM_023464	Ssna1	chr2	-	25272297	25272418	25272308	25272418	25271928	25272128	150166	16,17	77,50	20,20	110	99	8.92642e-05	0.00909372	0.894,0.898	0.776,0.692	0.162
NM_026308	Rpp21	chr17	-	36255933	36256069	36255947	36256069	36255672	36255798	1,1	3,2	5,1	1,0	113	99	7.34947e-05	0.00789553	0.226,0.305	0.814,1.0	-0.641
NM_027007	Zfp397	chr18	+	23954687	23954890	23954687	23954861	23956338	23956853	0,0	1,2	3,2	0,2	128	99	3.40282e-06	0.000703009	0.0,0.0	1.0,0.436	-0.718
NM_027374	Ppil3	chr1	-	58445145	58445486	58445331	58445486	58444588	58444639	71,59	14,5	57,79	0,1	285	99	5.7629e-07	0.000147407	0.638,0.804	1.0,0.965	-0.261
NM_028760	Cep55	chr19	+	38057409	38057566	38057409	38057542	38057788	38057983	4,5	2,3	0,0	1,3	123	99	3.1059e-06	0.000680952	0.617,0.573	0.0,0.0	0.595
NM_028760	Cep55	chr19	+	38057409	38057480	38057409	38057452	38057788	38057983	4,5	1,4	1,1	0,0	127	99	6.62855e-05	0.00748415	0.757,0.494	1.0,1.0	-0.375
NM_028760	Cep55	chr19	+	38057409	38057542	38057409	38057452	38057788	38057983	5,11	1,4	3,3	0,0	189	99	8.97267e-05	0.00909372	0.724,0.59	1.0,1.0	-0.343
NM_054095	Necab2	chr8	+	119450081	119450270	119450081	119450106	119452081	119452190	2,16	8,57	0,2	40,27	263	99	4.57861e-05	0.00557297	0.086,0.096	0.0,0.027	0.077
NM_139150	Carf	chr1	+	60105310	60105434	60105310	60105427	60108082	60108200	0,0	2,2	3,4	0,1	106	99	9.9206e-11	5.32885e-08	0.0,0.0	1.0,0.789	-0.895
NM_144880	Ppp2r5a	chr1	-	191372530	191372666	191372535	191372666	191368640	191368742	1,3	0,0	1,0	2,1	104	99	1.68601e-05	0.00258755	1.0,1.0	0.322,0.0	0.839
NM_145597	Tmem161a	chr8	+	70180705	70180868	70180705	70180849	70181148	70181323	1,4	1,0	0,0	2,4	118	99	1.07573e-07	3.0412e-05	0.456,1.0	0.0,0.0	0.728
NM_172152	Slc24a4	chr12	+	102230350	102230493	102230350	102230436	102234681	102234851	1,3	63,25	23,17	68,48	156	99	8.11653e-07	0.000193769	0.01,0.071	0.177,0.184	-0.14
NM_175549	Robo2	chr16	-	73897006	73897207	73897015	73897207	73892305	73895830	0,6	2,9	5,5	0,0	108	99	6.73824e-08	2.04475e-05	0.0,0.379	1.0,1.0	-0.81
NM_177752	Eme1	chr11	-	94653550	94653754	94653695	94653754	94650007	94650138	1,3	0,1	0,0	1,1	244	99	3.80892e-05	0.00505175	1.0,0.549	0.0,0.0	0.774
NM_178362	Sorbs1	chr19	-	40513370	40513736	40513670	40513736	40451313	40451398	4,0	38,25	27,16	80,63	399	99	0.000102986	0.00996737	0.025,0.0	0.077,0.059	-0.056
NM_182650	Hnrnpa2b1	chr6	-	51461919	51462100	51461982	51462100	51460434	51461433	328395	19,25	186199	61,26	162	99	6.20207e-06	0.00114877	0.913,0.906	0.651,0.824	0.172
NM_183140	Zfp691	chr4	-	119173045	119173856	119173662	119173856	119169517	119171042	10,20	0,1	7,2	4,1	716	99	1.91695e-05	0.00290053	1.0,0.734	0.195,0.217	0.661
NM_197980	Cox19	chr5	-	139339148	139339385	139339181	139339385	139337821	139338375	1,4	1,0	0,1	5,2	132	99	5.28501e-06	0.000996085	0.429,1.0	0.0,0.273	0.578
NM_198305	Klhl17	chr4	-	156230900	156230974	156230913	156230974	156230508	156230686	14,27	2,7	16,19	0,0	112	99	4.61691e-05	0.00557297	0.861,0.773	1.0,1.0	-0.183
NM_199466	Eml4	chr17	+	83427999	83428248	83427999	83428025	83440030	83440154	18,18	6,15	16,22	0,2	322	99	5.72026e-05	0.00660783	0.48,0.27	1.0,0.772	-0.511
NR_002875	Gm1821	chr11	+	62552368	62552596	62552368	62552448	62552877	62553206	16131463	36,2	15601290	0,0	247	99	3.34793e-06	0.000703009	0.947,0.997	1.0,1.0	-0.028
NR_015505	Firre	chrX	-	50608470	50608604	50608477	50608604	50606075	50606162	1,0	5,7	8,6	8,0	106	99	8.044e-06	0.00140221	0.157,0.0	0.483,1.0	-0.663
NR_027630	Kctd18	chr1	-	57965328	57965540	57965350	57965540	57963067	57963261	4,7	1,0	0,2	4,1	121	99	3.98183e-05	0.00515383	0.766,1.0	0.0,0.621	0.573
NR_028403	Ufd1	chr16	+	18814829	18814962	18814829	18814936	18815328	18815361	73,54	2,3	41,43	17,8	125	99	8.00464e-06	0.00140221	0.967,0.934	0.656,0.81	0.217
NR_029468	Snhg12	chr4	+	132309837	132310026	132309837	132309903	132310150	132310215	142,73	247181	16,41	267247	222	99	1.11022e-16	1.19271e-13	0.204,0.152	0.026,0.069	0.131
NR_033745	Minos1	chr4	-	139130787	139131037	139130921	139131037	139105855	139105903	11,11	403342	39,12	280243	233	99	8.73471e-06	0.00144365	0.011,0.013	0.056,0.021	-0.026

## Sheet: E15vsP3
Transcript ID	Gene Symbol	Chromosome	Strand	Long Exon Start	Long Exon End	Short Exon Start	Short Exon End	Flanking Exon Start	Flanking Exon End	Inclusion counts E15	Skipping counts E15	Inclusion counts P3	Skipping counts P3	Inclusion Length	Skipping Length	p-value	FDR	Inclusion level E15	Inclusion level P3	Inclusion Level difference
NM_001001792	Zfp239	chr6	+	117869217	117869277	117869217	117869273	117870255	117872766	0,1	3,10	4,1	2,1	103	99	5.99417e-05	0.00614223	0.0,0.088	0.658,0.49	-0.53
NM_001010930	Mrps33	chr6	-	39805370	39805611	39805486	39805611	39801806	39802544	520343	3,5	396281	4,28	215	99	3.80307e-05	0.0046393	0.988,0.969	0.979,0.822	0.078
NM_001013767	Capn11	chr17	-	45639327	45639484	45639409	45639484	45639068	45639232	0,0	3,2	1,1	0,0	181	99	4.69368e-09	2.40481e-06	0.0,0.0	1.0,1.0	-1
NM_001013786	Zscan26	chr13	-	21449273	21449516	21449440	21449516	21447785	21447894	2,4	4,5	8,11	0,2	266	99	0.00010534	0.00934649	0.157,0.229	1.0,0.672	-0.643
NM_001025296	Dffa	chr4	+	149117771	149117995	149117771	149117923	149119078	149120653	6,7	4,7	3,4	0,0	171	99	6.34527e-07	0.00017573	0.465,0.367	1.0,1.0	-0.584
NM_001025359	Klc1	chr12	+	111789348	111789486	111789348	111789459	111793648	111793699	89,95	31,80	90,71	12,12	126	99	7.99047e-05	0.00765218	0.693,0.483	0.855,0.823	-0.251
NM_001033271	Tmem55b	chr14	-	50929169	50929307	50929201	50929307	50929005	50929058	3,6	21,21	0,0	21,27	131	99	8.6215e-05	0.008105	0.097,0.178	0.0,0.0	0.138
NM_001081288	Taf2	chr15	-	55064575	55064703	55064587	55064703	55062992	55063134	0,0	21,33	2,5	15,10	111	99	5.92954e-05	0.00614223	0.0,0.0	0.106,0.308	-0.207
NM_001081429	Ccdc15	chr9	-	37348033	37348392	37348267	37348392	37347737	37347923	3,8	2,2	8,7	0,0	333	99	5.98883e-05	0.00614223	0.308,0.543	1.0,1.0	-0.575
NM_001082485	Zfp266	chr9	-	20521343	20521419	20521354	20521419	20508018	20508185	4,4	0,0	1,0	1,2	110	99	1.57661e-05	0.00264845	1.0,1.0	0.474,0.0	0.763
NM_001085493	Ndufaf6	chr4	-	11073139	11073243	11073186	11073243	11070199	11070322	7,10	0,1	2,3	3,3	146	99	2.09732e-05	0.00311467	1.0,0.871	0.311,0.404	0.578
NM_001110516	Samd11	chr4	-	156248336	156248458	156248346	156248458	156248087	156248198	1,8	0,0	18,11	5,6	109	99	4.13849e-05	0.00493106	1.0,1.0	0.766,0.625	0.304
NM_001113188	Fxr1	chr3	+	34058023	34058231	34058023	34058168	34061863	34062031	28,24	2,6	18,24	0,0	162	99	9.91397e-05	0.00891127	0.895,0.71	1.0,1.0	-0.198
NM_001163470	Trafd1	chr5	-	121373137	121373189	121373149	121373189	121372602	121372675	15,20	8,8	90113	2,7	111	99	3.82915e-07	0.000112106	0.626,0.69	0.976,0.935	-0.298
NM_001164042	Smad5	chr13	+	56703667	56703822	56703667	56703812	56723428	56723996	1,1	0,0	0,1	3,3	109	99	2.07855e-10	1.67453e-07	1.0,1.0	0.0,0.232	0.884
NM_001164076	Tgif1	chr17	-	70849634	70849790	70849639	70849790	70846171	70846398	1,2	1,0	0,0	2,1	104	99	3.12561e-05	0.00400351	0.488,1.0	0.0,0.0	0.744
NM_001164076	Tgif1	chr17	-	70849639	70849790	70849646	70849790	70846171	70846398	2,0	1,3	2,1	0,0	106	99	3.96822e-05	0.0047838	0.651,0.0	1.0,1.0	-0.674
NM_001164597	Zfp512b	chr2	-	181588624	181588801	181588654	181588801	181588395	181588520	5,13	7,12	3,0	17,14	129	99	2.90471e-05	0.00386553	0.354,0.454	0.119,0.0	0.345
NM_001166591	Eif5a	chr11	-	69921181	69921386	69921186	69921386	69919150	69919336	23,26	2,0	0,0	1,1	104	99	3.74435e-07	0.000112106	0.916,1.0	0.0,0.0	0.958
NM_001191051	Lysmd4	chr7	+	67222615	67223038	67222615	67222629	67223608	67223891	25,26	10,9	22,8	0,0	508	99	8.69402e-08	3.32416e-05	0.328,0.36	1.0,1.0	-0.656
NM_001199339	Apoo	chrX	+	94367153	94367343	94367153	94367326	94379925	94380033	0,1	3,2	2,1	1,0	116	99	4.43198e-05	0.00504606	0.0,0.299	0.631,1.0	-0.666
NM_001252250	Nf2	chr11	-	4782170	4782352	4782186	4782352	4765844	4768273	0,0	25,34	14,9	19,19	115	99	1.23121e-10	1.4018e-07	0.0,0.0	0.388,0.29	-0.339
NM_001277284	Ank1	chr8	+	23141163	23141304	23141163	23141229	23141595	23141720	1,2	0,0	6,3	9,7	174	99	2.26216e-06	0.000482925	1.0,1.0	0.275,0.196	0.764
NM_001285500	Tead2	chr7	+	45215752	45215995	45215752	45215874	45217212	45217450	8,24	2,4	14,3	0,0	220	99	9.39559e-05	0.00867357	0.643,0.73	1.0,1.0	-0.314
NM_001286344	Pard6a	chr8	+	105701147	105701317	105701147	105701286	105702173	105702396	3,8	1,0	0,0	4,2	130	99	3.42034e-11	5.84137e-08	0.696,1.0	0.0,0.0	0.848
NM_001286344	Pard6a	chr8	+	105701147	105701366	105701147	105701286	105702173	105702396	1,3	1,0	0,1	4,2	179	99	4.84678e-05	0.00528351	0.356,1.0	0.0,0.217	0.569
NM_001289630	Mgme1	chr2	+	144270903	144271343	144270903	144271014	144271914	144272484	3,7	0,0	2,0	2,1	428	99	1.28586e-06	0.000310849	1.0,1.0	0.188,0.0	0.906
NM_001289630	Mgme1	chr2	+	144270903	144271343	144270903	144271072	144271914	144272484	2,7	4,5	0,0	7,3	370	99	0.000105806	0.00934649	0.118,0.273	0.0,0.0	0.196
NM_001290419	Snapc4	chr2	-	26372730	26372825	26372758	26372825	26370785	26370880	14,13	0,0	7,9	5,3	127	99	2.05371e-06	0.000447753	1.0,1.0	0.522,0.7	0.389
NM_001290436	Zscan22	chr7	+	12897808	12897943	12897808	12897877	12906233	12909083	4,9	2,3	2,2	0,0	165	99	0.000112625	0.00978024	0.545,0.643	1.0,1.0	-0.406
NM_001290492	Rhbdd3	chr11	+	5099272	5099566	5099272	5099477	5099747	5099898	15,24	4,4	20,10	0,0	188	99	2.99534e-05	0.00388522	0.664,0.76	1.0,1.0	-0.288
NM_001290708	Smarca1	chrX	-	47811126	47811268	47811157	47811268	47809369	47810120	0,0	1,8	5,4	3,4	130	99	1.16365e-06	0.000291001	0.0,0.0	0.559,0.432	-0.496
NM_001293623	Hmgb3	chrX	+	71555916	71556237	71555916	71556008	71558052	71558207	114142	90115	104,71	22,12	328	99	9.41696e-11	1.20619e-07	0.277,0.272	0.588,0.641	-0.34
NM_001308041	Brd9	chr13	+	73941947	73942158	73941947	73942054	73942630	73942806	2,7	4,8	13,2	1,0	203	99	3.14896e-06	0.000620527	0.196,0.299	0.864,1.0	-0.684
NM_001311097	Sema6a	chr18	-	47276418	47276606	47276585	47276606	47245253	47249584	1,2	2,2	1,1	0,0	266	99	7.7551e-07	0.000209122	0.157,0.271	1.0,1.0	-0.786
NM_001312884	Cryba4	chr5	-	112252342	112252518	112252491	112252518	112251746	112251797	224,93	34952866	302212	31422871	248	99	5.28758e-06	0.00100337	0.025,0.013	0.037,0.029	-0.014
NM_001312884	Cryba4	chr5	-	112252272	112252518	112252491	112252518	112251746	112251797	389146	34952866	477338	31422871	318	99	6.09864e-06	0.00111594	0.033,0.016	0.045,0.035	-0.015
NM_001312884	Cryba4	chr5	-	112252301	112252518	112252491	112252518	112251746	112251797	295103	34952866	341255	31422871	289	99	2.42858e-05	0.00340899	0.028,0.012	0.036,0.03	-0.013
NM_001312893	Crybb1	chr5	+	112255819	112255950	112255819	112255847	112257372	112257543	215,81	49333532	377305	41683783	202	99	2.45359e-14	8.38066e-11	0.021,0.011	0.042,0.038	-0.024
NM_001312893	Crybb1	chr5	+	112255819	112256039	112255819	112255847	112257372	112257543	155,78	49333532	319199	41683783	291	99	2.03715e-10	1.67453e-07	0.011,0.007	0.025,0.018	-0.012
NM_001312893	Crybb1	chr5	+	112259256	112259346	112259256	112259332	112263510	112263643	69,46	0,0	99,93	0,23	113	99	2.69621e-05	0.00363527	1.0,1.0	1.0,0.78	0.11
NM_001312893	Crybb1	chr5	+	112259256	112259355	112259256	112259332	112263510	112263643	100,70	0,0	189132	0,23	122	99	3.59737e-05	0.00444123	1.0,1.0	1.0,0.823	0.089
NM_001313933	Cryba1	chr11	-	77720828	77721030	77720889	77721030	77719433	77719530	730482	55,77	673648	0,31	160	99	4.61875e-12	9.46567e-09	0.891,0.795	1.0,0.928	-0.121
NM_001313933	Cryba1	chr11	-	77720849	77721079	77720889	77721079	77719433	77719530	433339	55,77	402383	0,31	139	99	3.51763e-10	2.57466e-07	0.849,0.758	1.0,0.898	-0.146
NM_001313933	Cryba1	chr11	-	77720884	77721079	77720889	77721079	77719433	77719530	245205	55,77	175138	0,31	104	99	5.74859e-05	0.00613602	0.809,0.717	1.0,0.809	-0.142
NM_001313933	Cryba1	chr11	-	77720887	77721079	77720889	77721079	77719433	77719530	238199	55,77	167134	0,31	101	99	6.4134e-05	0.00639869	0.809,0.717	1.0,0.809	-0.142
NM_001329680	Clgn	chr8	+	83389841	83390100	83389841	83389977	83395442	83395592	3,4	1,6	3,1	0,0	222	99	8.75889e-08	3.32416e-05	0.572,0.229	1.0,1.0	-0.6
NM_001348228	Uba52	chr8	-	70510117	70510417	70510337	70510417	70509520	70509634	248238	316279	254161	115108	319	99	5.28746e-07	0.000150502	0.196,0.209	0.407,0.316	-0.159
NM_001355181	Rnf38	chr4	-	44158989	44159052	44159004	44159052	44152359	44152553	0,1	1,2	1,2	1,0	114	99	4.77608e-05	0.00526242	0.0,0.303	0.465,1.0	-0.581
NM_001355523	Wdr31	chr4	-	62470711	62470899	62470818	62470899	62468836	62468933	4,3	5,5	0,0	12,5	206	99	0.000108226	0.00947859	0.278,0.224	0.0,0.0	0.251
NM_008253	Hmgb3	chrX	+	71555916	71556190	71555916	71556008	71558052	71558207	165231	90115	147109	22,12	281	99	7.03041e-11	1.02915e-07	0.392,0.414	0.702,0.762	-0.329
NM_010435	Hira	chr16	+	18895902	18896046	18895902	18895927	18896453	18896564	3,13	0,0	1,1	2,2	218	99	3.54844e-07	0.000110185	1.0,1.0	0.185,0.185	0.815
NM_011034	Prdx1	chr4	+	116692882	116693005	116692882	116692992	116693742	116693847	124,85	0,0	81,49	0,29	112	99	2.15793e-05	0.00315891	1.0,1.0	1.0,0.599	0.201
NM_011086	Pikfyve	chr1	+	65186684	65186833	65186684	65186778	65190318	65190499	1,2	1,4	4,6	1,0	154	99	5.88767e-05	0.00614223	0.391,0.243	0.72,1.0	-0.543
NM_011099	Pkm	chr9	+	59671920	59672153	59671920	59672073	59673689	59673753	18,26	0,0	11,11	6,4	179	99	1.02569e-07	3.75365e-05	1.0,1.0	0.503,0.603	0.447
NM_011363	Sh2b1	chr7	-	126468419	126468641	126468472	126468641	126466992	126467773	10,9	1,8	8,7	0,0	152	99	2.98878e-05	0.00388522	0.867,0.423	1.0,1.0	-0.355
NM_011561	Tdg	chr10	+	82629837	82630038	82629837	82629939	82638700	82638876	107167	23,33	53,49	0,0	198	99	1.72168e-10	1.67453e-07	0.699,0.717	1.0,1.0	-0.292
NM_013501	Cryaa	chr17	+	31677930	31678119	31677930	31678098	31679558	31679633	47954129	0,0	67265828	0,172	120	99	1.93353e-05	0.00291366	1.0,1.0	1.0,0.965	0.018
NM_013839	Nr1h3	chr2	-	91194730	91195035	91194964	91195035	91193616	91193696	0,0	1,2	1,1	0,0	333	99	2.66337e-09	1.5162e-06	0.0,0.0	1.0,1.0	-1
NM_015807	Nt5c	chr11	-	115491162	115491371	115491270	115491371	115490852	115490967	1,9	3,3	7,6	0,0	207	99	8.38279e-07	0.000220252	0.137,0.589	1.0,1.0	-0.637
NM_016660	Hmga1	chr17	+	27556603	27557066	27556603	27556711	27559532	27559670	41,65	228371	53,19	105,68	454	99	6.92151e-05	0.00681968	0.038,0.037	0.099,0.057	-0.041
NM_016862	Vti1a	chr19	+	55499242	55499315	55499242	55499304	55623816	55627461	2,8	11,8	0,0	8,12	110	99	1.93119e-05	0.00291366	0.141,0.474	0.0,0.0	0.307
NM_016957	Hmgn2	chr4	-	133966584	133966795	133966765	133966795	133966428	133966479	47,62	263352	57,60	173119	280	99	6.40538e-06	0.00115151	0.059,0.059	0.104,0.151	-0.069
NM_017401	Polm	chr11	-	5836180	5836374	5836193	5836374	5835700	5835799	0,0	6,9	2,6	2,0	112	99	2.68275e-08	1.19522e-05	0.0,0.0	0.469,1.0	-0.734
NM_020331	Gtf2ird1	chr5	-	134410920	134411109	134410981	134411109	134409126	134409310	3,8	2,5	13,11	1,0	160	99	3.58122e-05	0.00444123	0.481,0.497	0.889,1.0	-0.456
NM_020517	Lenep	chr3	-	89402399	89402650	89402561	89402650	89401895	89402312	22901262	91,61	59305043	136123	261	99	4.37474e-05	0.00503685	0.905,0.887	0.943,0.94	-0.045
NM_021541	Cryba2	chr1	-	74892546	74892750	74892726	74892750	74891961	74892087	986551	90386670	17581541	111229950	279	99	2.88625e-06	0.000591509	0.037,0.028	0.053,0.052	-0.02
NM_025302	Mrpl2	chr17	+	46646228	46646398	46646228	46646264	46647389	46647558	108116	2,1	62,43	8,4	233	99	7.62949e-05	0.00744566	0.958,0.98	0.767,0.82	0.175
NM_025796	Mrpl33	chr5	+	31613950	31614156	31613950	31614022	31614602	31614621	15,25	146113	3,4	113,72	233	99	6.43178e-05	0.00639869	0.042,0.086	0.011,0.023	0.047
NM_026878	Rasl11b	chr5	+	74197282	74197411	74197282	74197343	74198108	74199477	6,2	197136	9,19	138142	167	99	9.83706e-05	0.00891127	0.018,0.009	0.037,0.073	-0.041
NM_027007	Zfp397	chr18	+	23954687	23954886	23954687	23954861	23956338	23956853	0,0	1,2	4,2	3,0	124	99	3.06359e-06	0.000615542	0.0,0.0	0.516,1.0	-0.758
NM_027007	Zfp397	chr18	+	23954687	23954890	23954687	23954861	23956338	23956853	0,0	1,2	3,3	3,0	128	99	3.50171e-06	0.000677019	0.0,0.0	0.436,1.0	-0.718
NM_027086	Ubl7	chr9	+	57910985	57911059	57910985	57911007	57912637	57912850	35,33	29,19	51,44	4,4	151	99	6.25484e-09	3.05206e-06	0.442,0.532	0.893,0.878	-0.398
NM_027086	Ubl7	chr9	+	57910985	57911171	57910985	57911007	57912637	57912850	11,1	29,19	9,13	4,4	263	99	1.54714e-06	0.000351513	0.125,0.019	0.459,0.55	-0.433
NM_028105	Adck1	chr12	+	88360781	88360972	88360781	88360783	88368334	88368480	8,9	2,3	4,2	0,0	288	99	4.69521e-05	0.00523604	0.579,0.508	1.0,1.0	-0.457
NM_028153	Eml2	chr7	+	19181169	19181285	19181169	19181223	19181708	19181737	5,4	56,26	24,14	40,34	161	99	2.38105e-05	0.0033887	0.052,0.086	0.27,0.202	-0.167
NM_028760	Cep55	chr19	+	38057409	38057542	38057409	38057480	38057788	38057983	5,9	3,3	6,2	0,0	161	99	1.67804e-05	0.00277337	0.506,0.648	1.0,1.0	-0.423
NM_028760	Cep55	chr19	+	38057409	38057566	38057409	38057480	38057788	38057983	7,11	3,3	7,3	0,0	185	99	1.76152e-05	0.00277697	0.555,0.662	1.0,1.0	-0.391
NM_030229	Polr3h	chr15	-	81925227	81925447	81925242	81925447	81922408	81922505	4,5	0,0	3,3	3,4	114	99	1.30443e-06	0.000310849	1.0,1.0	0.465,0.394	0.571
NM_053173	Kifc5b	chr17	+	26921019	26921132	26921019	26921119	26922675	26922723	1,4	0,3	0,0	1,1	112	99	2.51602e-05	0.00348401	1.0,0.541	0.0,0.0	0.77
NM_133741	Snrk	chr9	+	122117265	122117502	122117265	122117407	122136905	122137601	2,1	2,3	1,1	0,0	194	99	4.45437e-08	1.90183e-05	0.338,0.145	1.0,1.0	-0.758
NM_134025	Pex12	chr11	-	83298771	83298977	83298839	83298977	83298315	83298553	6,10	3,3	7,4	0,0	167	99	1.74949e-05	0.00277697	0.542,0.664	1.0,1.0	-0.397
NM_134420	Slc26a6	chr9	+	108854042	108854834	108854042	108854186	108855776	108855942	8,13	1,3	13,11	0,0	747	99	2.35378e-05	0.0033887	0.515,0.365	1.0,1.0	-0.56
NM_138583	Tango2	chr16	-	18343797	18343932	18343894	18343932	18324356	18324450	1,0	1,2	2,2	0,1	196	99	4.21058e-05	0.00495929	0.336,0.0	1.0,0.503	-0.584
NM_144530	Zc3h11a	chr1	-	133661236	133661399	133661255	133661399	133653972	133654032	14,6	3,4	11,7	0,0	118	99	3.59011e-05	0.00444123	0.797,0.557	1.0,1.0	-0.323
NM_144858	Dus3l	chr17	+	56764750	56764900	56764750	56764889	56765524	56765792	4,14	0,2	1,1	2,4	110	99	1.2114e-05	0.00210394	1.0,0.863	0.31,0.184	0.684
NM_145853	Tpcn1	chr5	-	120588487	120588613	120588502	120588613	120585184	120585428	0,0	9,10	2,4	7,6	114	99	5.39408e-05	0.00581823	0.0,0.0	0.199,0.367	-0.283
NM_153076	Crygn	chr5	-	24754133	24754371	24754167	24754371	24751001	24751173	15951130	0,0	16751419	91,6	133	99	1.46549e-14	7.50846e-11	1.0,1.0	0.932,0.994	0.037
NM_153076	Crygn	chr5	-	24754133	24754304	24754150	24754304	24751001	24751189	43082868	55,6	40423411	89116	116	99	3.0308e-12	7.76415e-09	0.985,0.998	0.975,0.962	0.023
NM_172152	Slc24a4	chr12	+	102230350	102230493	102230350	102230436	102234681	102234851	1,3	63,25	35,13	60,66	156	99	1.57798e-06	0.000351513	0.01,0.071	0.27,0.111	-0.15
NM_173751	Ilvbl	chr10	+	78574499	78574665	78574499	78574568	78575086	78575231	11,6	0,0	13,7	5,2	196	99	8.3379e-06	0.00147308	1.0,1.0	0.568,0.639	0.397
NM_177815	Rft1	chr14	+	30676849	30677030	30676849	30676907	30677686	30677817	1,3	0,0	0,0	1,2	222	99	2.39375e-09	1.50974e-06	1.0,1.0	0.0,0.0	1
NM_178362	Sorbs1	chr19	-	40513370	40513736	40513670	40513736	40451313	40451398	4,0	38,25	29,26	91,68	399	99	1.574e-05	0.00264845	0.025,0.0	0.073,0.087	-0.067
NM_183220	Accs	chr2	-	93849544	93849799	93849764	93849799	93847916	93848186	0,3	3,1	5,2	0,0	319	99	2.52822e-07	8.357e-05	0.0,0.482	1.0,1.0	-0.759
NM_197980	Cox19	chr5	-	139339148	139339385	139339181	139339385	139337821	139338375	1,4	1,0	0,0	3,1	132	99	2.73568e-07	8.76016e-05	0.429,1.0	0.0,0.0	0.715
NR_002875	Gm1821	chr11	+	62552379	62552596	62552379	62552448	62552877	62553206	16131463	36,2	13211167	0,0	247	99	5.45399e-06	0.00101613	0.947,0.997	1.0,1.0	-0.028
NR_003248	Foxl2os	chr9	-	98952293	98952956	98952853	98952956	98951186	98951309	2,3	1,3	6,1	0,0	659	99	5.79078e-08	2.37353e-05	0.231,0.131	1.0,1.0	-0.819
NR_015463	Snhg17	chr2	-	158360458	158360599	158360526	158360599	158359181	158359432	20,26	1,8	18,14	0,0	167	99	7.78341e-05	0.00752421	0.922,0.658	1.0,1.0	-0.21
NR_015577	Ube2d-ps	chr11	+	5780205	5780635	5780205	5780311	5782184	5782357	73,67	0,1	25,26	7,6	423	99	4.16637e-09	2.24699e-06	1.0,0.94	0.455,0.504	0.49
NR_028403	Ufd1	chr16	+	18814829	18814962	18814829	18814936	18815328	18815361	73,54	2,3	66,58	13,12	125	99	8.61288e-05	0.008105	0.967,0.934	0.801,0.793	0.153
NR_029468	Snhg12	chr4	+	132309837	132310026	132309837	132309903	132310150	132310215	142,73	247181	37,43	200169	222	99	2.53696e-06	0.000530535	0.204,0.152	0.076,0.102	0.089
NR_045270	1700101I11Rik	chr6	-	129533237	129533284	129533252	129533284	129532183	129532942	33,21	2,1	51,36	17,14	114	99	4.32145e-05	0.00503203	0.935,0.948	0.723,0.691	0.235
NR_046027	Gm20757	chr10	-	92258867	92259093	92259033	92259093	92257141	92257304	50,39	99,71	5,4	112105	265	99	0	0	0.159,0.17	0.016,0.014	0.15
NR_046027	Gm20757	chr10	-	92258685	92258826	92258687	92258826	92257141	92257304	3,3	0,0	0,3	12,8	101	99	2.23245e-09	1.50974e-06	1.0,1.0	0.0,0.269	0.865
NR_046027	Gm20757	chr10	-	92258685	92258835	92258686	92258835	92257141	92257304	3,3	0,0	0,2	2,2	100	99	1.90791e-05	0.00291366	1.0,1.0	0.0,0.497	0.752
NR_121603	Atp11a	chr8	+	12861639	12861844	12861639	12861724	12864919	12868728	14,19	5,5	22,14	0,0	219	99	1.16435e-06	0.000291001	0.559,0.632	1.0,1.0	-0.404

## Sheet: E15vsP6
Transcript ID	Gene Symbol	Chromosome	Strand	Long Exon Start	Long Exon End	Short Exon Start	Short Exon End	Flanking Exon Start	Flanking Exon End	Inclusion counts E15	Skipping counts E15	Inclusion counts P6	Skipping counts P6	Inclusion Length	Skipping Length	p-value	FDR	Inclusion level E15	Inclusion level P6	Inclusion Level difference
NM_001004066	Zfp386	chr12	+	116054721	116054953	116054721	116054817	116058904	116063207	19,25	2,5	8,5	0,0	235	99	8.45635e-05	0.00799718	0.8,0.678	1.0,1.0	-0.261
NM_001004066	Zfp386	chr12	+	116054721	116054844	116054721	116054817	116058904	116063207	16,6	2,5	1,4	0,0	126	99	9.92793e-05	0.00858638	0.863,0.485	1.0,1.0	-0.326
NM_001024699	Zbtb45	chr7	-	13009681	13009800	13009765	13009800	13007023	13008329	0,2	4,10	4,4	2,1	183	99	0.00010225	0.00876833	0.0,0.098	0.52,0.684	-0.553
NM_001025360	Klc1	chr12	+	111789348	111789486	111789348	111789459	111806007	111806074	62,56	5,9	59,49	1,0	126	99	3.92859e-05	0.00462249	0.907,0.83	0.979,1.0	-0.121
NM_001081107	Helq	chr5	-	100790125	100790236	100790138	100790236	100786983	100787082	3,2	2,2	0,0	2,1	112	99	3.41024e-05	0.00420488	0.57,0.469	0.0,0.0	0.519
NM_001081409	Phf20l1	chr15	+	66630866	66631045	66630866	66630966	66632705	66632901	3,9	12,20	0,1	19,14	178	99	7.73337e-05	0.00767196	0.122,0.2	0.0,0.038	0.142
NM_001105667	Dtymk	chr1	-	93800742	93800910	93800801	93800910	93798379	93798470	68,78	61,65	10,10	30,42	158	99	1.52953e-07	6.44889e-05	0.411,0.429	0.173,0.13	0.268
NM_001113188	Fxr1	chr3	+	34058023	34058231	34058023	34058168	34061863	34062031	28,24	2,6	15,29	0,0	162	99	9.3875e-05	0.00840639	0.895,0.71	1.0,1.0	-0.198
NM_001144987	Spg20	chr3	+	55112165	55112491	55112165	55112217	55116983	55117795	20,15	87,47	36,48	58,63	373	99	8.44353e-05	0.00799718	0.058,0.078	0.141,0.168	-0.086
NM_001146176	Max	chr12	-	76939267	76939514	76939413	76939514	76937268	76938755	6,7	0,0	3,13	2,3	245	99	2.06364e-05	0.00281254	1.0,1.0	0.377,0.636	0.494
NM_001162415	Pfkfb2	chr1	-	130697893	130698085	130697905	130698085	130689042	130691148	0,1	1,2	1,2	0,0	111	99	1.27791e-05	0.00208568	0.0,0.308	1.0,1.0	-0.846
NM_001163470	Trafd1	chr5	-	121373137	121373189	121373149	121373189	121372602	121372675	15,20	8,8	125140	3,3	111	99	7.71656e-10	7.09854e-07	0.626,0.69	0.974,0.977	-0.318
NM_001163470	Trafd1	chr5	-	121373084	121373189	121373149	121373189	121372602	121372675	5,5	8,8	24,23	3,3	164	99	1.04098e-06	0.000319202	0.274,0.274	0.828,0.822	-0.551
NM_001164078	Tia1	chr6	+	86424344	86424511	86424344	86424420	86424961	86425203	9,14	68101	0,2	57,57	190	99	6.9717e-05	0.00719863	0.065,0.067	0.0,0.018	0.057
NM_001164187	Nagk	chr6	+	83795157	83795374	83795157	83795248	83796906	83797092	13,15	5,1	10,4	0,0	225	99	8.9217e-05	0.00835914	0.534,0.868	1.0,1.0	-0.299
NM_001164626	Cdpf1	chr15	-	85811550	85811697	85811638	85811697	85810901	85811048	0,0	7,6	2,3	2,1	187	99	9.04427e-05	0.00839624	0.0,0.0	0.346,0.614	-0.48
NM_001177505	Zkscan7	chr9	+	122892684	122892778	122892684	122892747	122894691	122896124	1,3	0,0	0,1	1,2	130	99	6.52814e-06	0.00134813	1.0,1.0	0.0,0.276	0.862
NM_001252083	Zfp384	chr6	+	125009237	125009499	125009237	125009245	125010380	125010440	4,8	0,0	7,4	2,4	353	99	5.14675e-08	2.604e-05	1.0,1.0	0.495,0.219	0.643
NM_001253759	Enox1	chr14	+	77312058	77312128	77312058	77312124	77380578	77380688	0,0	1,2	1,2	0,1	103	99	2.47362e-05	0.00316267	0.0,0.0	1.0,0.658	-0.829
NM_001254951	Zfp850	chr7	-	28014015	28014115	28014020	28014115	28012335	28012450	0,4	3,4	1,2	0,0	104	99	3.05757e-07	0.000123758	0.0,0.488	1.0,1.0	-0.756
NM_001277284	Ank1	chr8	+	23141163	23141304	23141163	23141229	23141595	23141720	1,2	0,0	3,5	1,8	174	99	3.90244e-07	0.000146255	1.0,1.0	0.631,0.262	0.553
NM_001286450	Gatad2a	chr8	-	69917615	69917854	69917722	69917854	69917442	69917532	0,3	61,89	13,13	68,94	206	99	6.73867e-06	0.00136377	0.0,0.016	0.084,0.062	-0.065
NM_001286450	Gatad2a	chr8	-	69917641	69917854	69917722	69917854	69917442	69917532	0,4	61,89	13,14	68,94	180	99	1.44167e-05	0.00224435	0.0,0.024	0.095,0.076	-0.073
NM_001289476	Psma7	chr2	-	180041638	180042464	180042277	180042464	180039352	180039479	24,14	238259	33,23	128126	738	99	1.76354e-05	0.00254932	0.013,0.007	0.033,0.024	-0.019
NM_001290493	Rhbdd3	chr11	+	5100164	5100310	5100164	5100226	5100396	5100587	2,2	3,1	3,6	0,0	183	99	2.50038e-05	0.00316267	0.265,0.52	1.0,1.0	-0.607
NM_001290694	Akt1s1	chr7	+	44849634	44850006	44849634	44849689	44852570	44852959	38,54	4,6	31,21	22,9	416	99	1.36482e-05	0.00219216	0.693,0.682	0.251,0.357	0.384
NM_001293623	Hmgb3	chrX	+	71555916	71556237	71555916	71556008	71558052	71558207	114142	90115	82,89	26,29	328	99	6.92291e-06	0.00137359	0.277,0.272	0.488,0.481	-0.21
NM_001311143	Xpo6	chr7	-	126103057	126103190	126103078	126103190	126101714	126102390	3,4	1,4	0,0	1,1	120	99	2.05526e-06	0.000547295	0.712,0.452	0.0,0.0	0.582
NM_001312884	Cryba4	chr5	-	112252272	112252518	112252491	112252518	112251772	112251797	389146	34952866	555841	36823673	318	99	5.08482e-14	1.02907e-10	0.033,0.016	0.045,0.067	-0.032
NM_001312884	Cryba4	chr5	-	112252301	112252518	112252491	112252518	112251772	112251797	295103	34952866	395624	36823673	289	99	1.32316e-12	1.6527e-09	0.028,0.012	0.035,0.055	-0.025
NM_001312884	Cryba4	chr5	-	112252342	112252518	112252491	112252518	112251772	112251797	224,93	34952866	360476	36823673	248	99	1.46994e-12	1.6527e-09	0.025,0.013	0.038,0.049	-0.024
NM_001312884	Cryba4	chr5	-	112252371	112252518	112252491	112252518	112251772	112251797	400193	34952866	671720	36823673	219	99	4.49389e-11	4.54737e-08	0.049,0.03	0.076,0.081	-0.039
NM_001312884	Cryba4	chr5	-	112252341	112252518	112252491	112252518	112251772	112251797	201,78	34952866	259401	36823673	249	99	2.36611e-09	1.59618e-06	0.022,0.011	0.027,0.042	-0.018
NM_001312884	Cryba4	chr5	-	112252369	112252518	112252491	112252518	112251772	112251797	123,44	34952866	163245	36823673	221	99	1.92962e-08	1.14858e-05	0.016,0.007	0.019,0.029	-0.013
NM_001312884	Cryba4	chr5	-	112252352	112252518	112252491	112252518	112251772	112251797	186,66	34952866	223345	36823673	238	99	3.71178e-08	2.08664e-05	0.022,0.009	0.025,0.038	-0.016
NM_001312884	Cryba4	chr5	-	112248027	112248227	112248175	112248227	112246491	112246818	323160	2,0	333445	11,13	247	99	4.72169e-05	0.00519334	0.985,1.0	0.924,0.932	0.064
NM_001312884	Cryba4	chr5	-	112251604	112251797	112251746	112251797	112251018	112251137	267138	107728450	369531	1169011660	241	99	9.88483e-05	0.00858638	0.01,0.007	0.013,0.018	-0.007
NM_001312884	Cryba4	chr5	-	112250925	112251161	112251018	112251161	112249168	112249310	180,96	96917572	327330	1080110991	192	99	0.000109013	0.00926979	0.009,0.006	0.015,0.015	-0.007
NM_001312893	Crybb1	chr5	+	112255819	112255950	112255819	112255847	112257372	112257543	215,81	49333532	447559	50495198	202	99	0	0	0.021,0.011	0.042,0.05	-0.03
NM_001312893	Crybb1	chr5	+	112255819	112256039	112255819	112255847	112257372	112257543	155,78	49333532	232520	50495198	291	99	4.80171e-13	8.09809e-10	0.011,0.007	0.015,0.033	-0.015
NM_001312893	Crybb1	chr5	+	112255819	112255957	112255819	112255847	112257372	112257543	89,44	49333532	132262	50495198	209	99	1.25504e-06	0.000362851	0.008,0.006	0.012,0.023	-0.011
NM_001312893	Crybb1	chr5	+	112259256	112259346	112259256	112259332	112263510	112263643	69,46	0,0	80114	0,30	113	99	9.42349e-06	0.00170279	1.0,1.0	1.0,0.769	0.115
NM_001313933	Cryba1	chr11	-	77720828	77721026	77720889	77721026	77719433	77719530	730482	55,77	9571006	0,66	160	99	1.71179e-09	1.44346e-06	0.891,0.795	1.0,0.904	-0.109
NM_001313933	Cryba1	chr11	-	77720888	77721026	77720889	77721026	77719389	77719529	233190	0,0	281262	88,0	100	99	5.09478e-08	2.604e-05	1.0,1.0	0.76,1.0	0.12
NM_001313933	Cryba1	chr11	-	77725165	77725293	77725250	77725293	77723549	77723614	186,56	92027624	255250	81477024	184	99	2.95955e-06	0.000730431	0.011,0.004	0.017,0.019	-0.011
NM_001313933	Cryba1	chr11	-	77720884	77721079	77720889	77721079	77719433	77719530	245205	55,77	296278	0,66	104	99	1.52969e-05	0.00231029	0.809,0.717	1.0,0.8	-0.137
NM_001313933	Cryba1	chr11	-	77725149	77725293	77725165	77725293	77723549	77723614	96,41	32,11	64,79	69,57	115	99	2.04946e-05	0.00281254	0.721,0.762	0.444,0.544	0.248
NM_001313933	Cryba1	chr11	-	77720828	77721026	77720888	77721026	77719433	77719530	497292	2401319276	683747	2524825226	159	99	4.00314e-05	0.00465606	0.013,0.009	0.017,0.018	-0.007
NM_001329680	Clgn	chr8	+	83389841	83390100	83389841	83389977	83395442	83395592	3,4	1,6	0,0	3,7	222	99	7.64844e-05	0.00766282	0.572,0.229	0.0,0.0	0.4
NM_001346521	Znhit6	chr3	+	145576215	145576407	145576215	145576293	145576850	145576996	15,20	16,11	28,32	1,4	213	99	4.50186e-06	0.00101232	0.303,0.458	0.929,0.788	-0.478
NM_001348222	Pycr1	chr11	-	120643679	120643769	120643702	120643769	120643158	120643287	10,12	6,4	6,16	0,1	122	99	9.35037e-05	0.00840639	0.575,0.709	1.0,0.928	-0.322
NM_001355072	D1Ertd622e	chr1	-	97660730	97661676	97661554	97661676	97654599	97654689	50,48	6,6	47,72	0,1	923	99	3.26514e-06	0.000786665	0.472,0.462	1.0,0.885	-0.476
NM_001355181	Rnf38	chr4	-	44158989	44159052	44159004	44159052	44152359	44152553	0,1	1,2	1,1	0,0	114	99	1.14047e-05	0.001956	0.0,0.303	1.0,1.0	-0.849
NM_007875	Dpagt1	chr9	+	44332562	44332668	44332562	44332650	44332815	44332971	2,0	50,53	7,3	19,25	117	99	8.18907e-05	0.00796781	0.033,0.0	0.238,0.092	-0.148
NM_008253	Hmgb3	chrX	+	71555916	71556190	71555916	71556008	71558056	71558207	105136	8,12	69,89	0,0	281	99	3.85508e-07	0.000146255	0.822,0.8	1.0,1.0	-0.189
NM_008253	Hmgb3	chrX	+	71555916	71556190	71555916	71556008	71558052	71558207	165231	90115	113139	26,29	281	99	7.20491e-06	0.00140205	0.392,0.414	0.605,0.628	-0.214
NM_009079	Rpl22	chr4	+	152329259	152329399	152329259	152329314	152330003	152330128	2,1	0,0	1,3	2,2	184	99	1.96849e-05	0.00276656	1.0,1.0	0.212,0.447	0.67
NM_009079	Rpl22	chr4	+	152329259	152329413	152329259	152329314	152330003	152330128	2,1	0,0	2,3	2,2	198	99	3.44901e-05	0.00420488	1.0,1.0	0.333,0.429	0.619
NM_009163	Sgpl1	chr10	-	61147584	61147684	61147615	61147684	61146257	61146331	10,10	6,1	5,2	0,0	130	99	9.66083e-05	0.00850069	0.559,0.884	1.0,1.0	-0.278
NM_011034	Prdx1	chr4	+	116692882	116693005	116692882	116692992	116693742	116693847	124,85	0,0	56,75	30,0	112	99	1.04308e-05	0.00185174	1.0,1.0	0.623,1.0	0.189
NM_011099	Pkm	chr9	+	59671920	59672153	59671920	59672073	59673689	59673753	18,26	0,0	7,10	1,4	179	99	0.000113953	0.00960905	1.0,1.0	0.795,0.58	0.313
NM_011561	Tdg	chr10	+	82629837	82630038	82629837	82629939	82638700	82638876	107167	23,33	44,38	0,0	198	99	2.00085e-09	1.44619e-06	0.699,0.717	1.0,1.0	-0.292
NM_013501	Cryaa	chr17	+	31679618	31679815	31679618	31679679	31680985	31681730	1227836	6,0	13661481	35,74	235	99	1.11022e-16	5.61717e-13	0.989,1.0	0.943,0.894	0.076
NM_013501	Cryaa	chr17	+	31679468	31679685	31679468	31679679	31680985	31681730	868701	6,0	10081054	35,74	105	99	9.99201e-16	3.3703e-12	0.993,1.0	0.964,0.931	0.049
NM_013501	Cryaa	chr17	+	31679514	31679677	31679514	31679676	31680985	31681730	282392	0,0	402516	37,0	100	99	9.78724e-07	0.000315554	1.0,1.0	0.915,1.0	0.042
NM_015816	Lsm4	chr8	+	70673230	70673457	70673230	70673293	70676554	70676596	391443	2,1	327354	7,11	263	99	5.21976e-05	0.00567943	0.987,0.994	0.946,0.924	0.055
NM_016797	Stx7	chr10	+	24149316	24149726	24149316	24149402	24155234	24155384	5,2	1,1	0,0	2,1	423	99	7.48762e-05	0.00765326	0.539,0.319	0.0,0.0	0.429
NM_016957	Hmgn2	chr4	-	133966584	133966795	133966765	133966795	133966428	133966479	47,62	263352	67,56	101,85	280	99	1.33082e-12	1.6527e-09	0.059,0.059	0.19,0.189	-0.131
NM_019478	Pqbp1	chrX	-	7898779	7899000	7898965	7899000	7898550	7898636	34,30	0,0	12,8	3,2	285	99	2.32784e-05	0.00309939	1.0,1.0	0.581,0.581	0.419
NM_019976	Psrc1	chr3	+	108383837	108383926	108383837	108383895	108384235	108384285	12,23	9,27	3,1	0,0	130	99	1.88458e-05	0.00268593	0.504,0.393	1.0,1.0	-0.551
NM_023119	Eno1	chr4	+	150246569	150246767	150246569	150246619	150247479	150247652	21682497	61,0	9881042	0,0	247	99	6.31219e-07	0.000228118	0.934,1.0	1.0,1.0	-0.033
NM_023464	Ssna1	chr2	-	25272297	25272418	25272308	25272418	25271928	25272128	150166	16,17	63,46	17,21	110	99	4.7002e-05	0.00519334	0.894,0.898	0.769,0.663	0.18
NM_025450	Mrps17	chr5	+	129715683	129715794	129715683	129715763	129716726	129716866	44,51	37,39	12,12	33,29	130	99	3.87008e-05	0.00460721	0.475,0.499	0.217,0.24	0.259
NM_025586	Rpl15	chr14	-	18270844	18270986	18270958	18270986	18270278	18270460	111107	637561	32,29	322342	213	99	8.41891e-05	0.00799718	0.075,0.081	0.044,0.038	0.037
NM_026069	Rpl37	chr15	+	5116824	5117066	5116824	5116926	5117286	5117422	24,26	1,1	6,6	3,6	239	99	8.1815e-06	0.00155345	0.909,0.915	0.453,0.293	0.539
NM_026201	Ccar1	chr10	-	62792129	62792368	62792209	62792368	62790920	62791042	4,16	3,7	9,9	0,0	179	99	6.99706e-07	0.000244149	0.424,0.558	1.0,1.0	-0.509
NM_026201	Ccar1	chr10	-	62792204	62792368	62792209	62792368	62790920	62791042	3,9	3,7	2,3	0,0	104	99	1.08261e-05	0.00188879	0.488,0.55	1.0,1.0	-0.481
NM_026308	Rpp21	chr17	-	36255933	36256069	36255947	36256069	36255672	36255798	1,1	3,2	1,3	0,0	113	99	1.58505e-06	0.00044553	0.226,0.305	1.0,1.0	-0.734
NM_026561	Nt5c3b	chr11	-	100440927	100441089	100441043	100441089	100440184	100440254	1,5	2,2	1,1	0,0	215	99	4.42398e-05	0.00497835	0.187,0.535	1.0,1.0	-0.639
NM_027086	Ubl7	chr9	+	57910985	57911171	57910985	57911007	57912637	57912850	11,1	29,19	18,15	13,15	263	99	9.49914e-05	0.00843174	0.125,0.019	0.343,0.273	-0.236
NM_027476	Zdhhc24	chr19	+	4878667	4879029	4878667	4878805	4880120	4880398	53,43	0,0	25,32	6,2	323	99	6.1217e-06	0.00129053	1.0,1.0	0.561,0.831	0.304
NM_029406	Pih1d1	chr7	+	45154302	45154540	45154302	45154420	45156305	45156399	55,69	43,56	38,29	5,8	219	99	5.63499e-05	0.00600215	0.366,0.358	0.775,0.621	-0.336
NM_053173	Kifc5b	chr17	+	26921019	26921132	26921019	26921119	26922675	26922745	1,4	0,3	0,0	3,3	112	99	2.49996e-05	0.00316267	1.0,0.541	0.0,0.0	0.77
NM_133195	Celf4	chr18	-	25537676	25537755	25537706	25537755	25504889	25505015	2,2	1,0	0,0	4,4	129	99	8.67354e-07	0.000292558	0.606,1.0	0.0,0.0	0.803
NM_134420	Slc26a6	chr9	+	108854042	108854834	108854042	108854186	108855776	108855942	8,13	1,3	7,6	0,0	747	99	2.3913e-05	0.00314254	0.515,0.365	1.0,1.0	-0.56
NM_144761	Crygb	chr1	-	65080894	65081061	65080948	65081061	65080221	65080567	194,88	3,0	318342	20,21	153	99	1.72676e-05	0.00253232	0.977,1.0	0.911,0.913	0.076
NM_144913	Mepce	chr5	-	137784460	137786701	137786593	137786701	137783129	137783348	303522	2,1	239205	7,5	2232	99	0.000116077	0.00970708	0.87,0.959	0.602,0.645	0.291
NM_145483	Zfp160	chr17	+	21008940	21009108	21008940	21008986	21011675	21011772	7,6	4,4	8,10	0,1	221	99	5.99518e-05	0.00631929	0.439,0.402	1.0,0.818	-0.489
NM_145916	Zfp7	chr15	+	76888230	76888397	76888230	76888347	76890006	76892394	3,5	0,7	0,0	4,5	149	99	1.43515e-05	0.00224435	1.0,0.322	0.0,0.0	0.661
NM_146051	3830406C13Rik	chr14	+	12284202	12284333	12284202	12284257	12285384	12285468	5,3	11,9	0,0	12,14	175	99	0.000120329	0.00989926	0.205,0.159	0.0,0.0	0.182
NM_172152	Slc24a4	chr12	+	102230350	102230493	102230350	102230436	102234681	102234851	1,3	63,25	25,27	68,66	156	99	7.09877e-08	3.26511e-05	0.01,0.071	0.189,0.206	-0.157
NM_172794	Zfp454	chr11	-	50887365	50887443	50887392	50887443	50886368	50886498	3,8	7,3	1,2	0,0	126	99	2.57936e-06	0.000669245	0.252,0.677	1.0,1.0	-0.535
NM_175392	Miga2	chr2	+	30364334	30364575	30364334	30364547	30367551	30367787	2,1	1,0	1,0	1,2	127	99	7.59933e-05	0.00766282	0.609,1.0	0.438,0.0	0.586
NM_177815	Rft1	chr14	+	30676849	30677030	30676849	30676907	30677686	30677817	1,3	0,0	0,1	1,3	222	99	3.29357e-09	2.08298e-06	1.0,1.0	0.0,0.129	0.935
NM_178362	Sorbs1	chr19	-	40513370	40513736	40513670	40513736	40451313	40451398	4,0	38,25	39,43	101124	399	99	4.35448e-06	0.00100143	0.025,0.0	0.087,0.079	-0.07
NM_183140	Zfp691	chr4	-	119173045	119173856	119173662	119173856	119169517	119171042	10,20	0,1	3,3	1,2	716	99	5.57164e-05	0.00599781	1.0,0.734	0.293,0.172	0.635
NM_199466	Eml4	chr17	+	83427999	83428248	83427999	83428025	83440030	83440154	18,18	6,15	17,21	2,0	322	99	9.22018e-05	0.00840532	0.48,0.27	0.723,1.0	-0.486
NR_002875	Gm1821	chr11	+	62552379	62552596	62552379	62552448	62552877	62553206	16131463	36,2	14221581	0,0	247	99	2.83191e-06	0.000716403	0.947,0.997	1.0,1.0	-0.028
NR_002875	Gm1821	chr11	+	62552109	62552270	62552109	62552193	62552368	62552421	455487	0,0	512502	0,25	176	99	8.28997e-06	0.00155345	1.0,1.0	1.0,0.919	0.04
NR_002875	Gm1821	chr11	+	62552334	62552461	62552334	62552421	62552655	62552676	862791	0,0	845914	0,36	139	99	1.63547e-05	0.00243373	1.0,1.0	1.0,0.948	0.026
NR_003248	Foxl2os	chr9	-	98952293	98952956	98952853	98952956	98951186	98951309	2,3	1,3	4,5	0,0	659	99	5.70792e-08	2.7504e-05	0.231,0.131	1.0,1.0	-0.819
NR_015508	Jpx	chrX	+	103496394	103496593	103496394	103496530	103502859	103506425	0,0	3,1	5,2	2,4	162	99	3.26326e-05	0.00407666	0.0,0.0	0.604,0.234	-0.419
NR_028121	Mgarp	chr3	-	51396227	51396547	51396426	51396547	51391824	51391928	204159	1121599	577700	16991784	298	99	1.23494e-05	0.00208273	0.057,0.081	0.101,0.115	-0.039
NR_028403	Ufd1	chr16	+	18814829	18814962	18814829	18814936	18815328	18815361	73,54	2,3	37,44	14,15	125	99	8.83053e-08	3.88505e-05	0.967,0.934	0.677,0.699	0.263
NR_029468	Snhg12	chr4	+	132309837	132310026	132309837	132309903	132310150	132310215	142,73	247181	39,20	257222	222	99	1.36557e-14	3.45456e-11	0.204,0.152	0.063,0.039	0.127
NR_038043	Gm10033	chr8	-	69395332	69395544	69395440	69395544	69375305	69375432	1,0	5,3	9,8	3,5	207	99	1.25968e-05	0.00208568	0.087,0.0	0.589,0.433	-0.468
NR_045038	Zfp207	chr11	+	80402645	80402724	80402645	80402711	80403600	80403662	0,3	3,2	2,1	0,0	112	99	1.94988e-06	0.000533266	0.0,0.57	1.0,1.0	-0.715
NR_045270	1700101I11Rik	chr6	-	129533237	129533284	129533252	129533284	129532183	129532942	33,21	2,1	80,83	27,29	114	99	2.0846e-05	0.00281254	0.935,0.948	0.72,0.713	0.225
NR_102292	Rpl22	chr4	+	152329259	152329409	152329259	152329314	152330003	152330128	2,1	0,0	1,3	2,2	194	99	1.47849e-05	0.0022668	1.0,1.0	0.203,0.434	0.681
NR_121603	Atp11a	chr8	+	12861639	12861844	12861639	12861724	12864919	12868728	14,19	5,5	13,24	0,0	219	99	1.07559e-06	0.000320114	0.559,0.632	1.0,1.0	-0.404

## Sheet: E15vsP9
Transcript ID	Gene Symbol	Chromosome	Strand	Long Exon Start	Long Exon End	Short Exon Start	Short Exon End	Flanking Exon Start	Flanking Exon End	Inclusion counts E15	Skipping counts E15	Inclusion counts P9	Skipping counts P9	Inclusion Length	Skipping Length	p-value	FDR	Inclusion level E15	Inclusion level P9	Inclusion Level difference
NM_001110516	Samd11	chr4	-	156248336	156248458	156248346	156248458	156248087	156248198	1,8	0,0	43,56	13,36	109	99	1.81475e-05	0.00226477	1.0,1.0	0.75,0.586	0.332
NM_001113424	Amn1	chr6	-	149188471	149188712	149188605	149188712	149183393	149183538	11,4	13,2	6,5	0,0	233	99	1.80849e-07	5.24408e-05	0.264,0.459	1.0,1.0	-0.638
NM_001162415	Pfkfb2	chr1	-	130697893	130698085	130697905	130698085	130689042	130691148	0,1	1,2	1,4	0,0	111	99	1.27791e-05	0.00165775	0.0,0.308	1.0,1.0	-0.846
NM_001162539	Odf2l	chr3	+	145118588	145118786	145118588	145118782	145124210	145124375	3,5	1,3	0,0	1,1	103	99	2.91058e-07	7.75553e-05	0.742,0.616	0.0,0.0	0.679
NM_001163448	Mapk8ip3	chr17	-	24917994	24918136	24918087	24918136	24914468	24914705	31,28	7,13	26,22	0,1	192	99	1.74813e-06	0.000325186	0.695,0.526	1.0,0.919	-0.349
NM_001163470	Trafd1	chr5	-	121373137	121373189	121373149	121373189	121372602	121372675	15,20	8,8	204132	12,5	111	99	4.32512e-07	0.000111057	0.626,0.69	0.938,0.959	-0.29
NM_001163766	Wdr90	chr17	-	25860654	25860817	25860708	25860817	25860371	25860542	1,5	5,7	1,4	0,0	153	99	2.43443e-08	9.60041e-06	0.115,0.316	1.0,1.0	-0.784
NM_001177720	Madd	chr2	-	91158407	91158488	91158416	91158488	91157984	91158143	1,0	2,7	7,3	4,2	108	99	5.69581e-05	0.0055599	0.314,0.0	0.616,0.579	-0.44
NM_001177967	Lclat1	chr17	+	73107984	73108177	73107984	73108145	73161822	73161991	4,2	0,1	0,0	3,1	131	99	4.13882e-09	3.70952e-06	1.0,0.602	0.0,0.0	0.801
NM_001177967	Lclat1	chr17	+	73107984	73108156	73107984	73108145	73161822	73161991	8,2	0,1	1,0	3,1	110	99	1.20787e-06	0.000238168	1.0,0.643	0.231,0.0	0.706
NM_001190473	Dapk3	chr10	+	81183262	81183419	81183262	81183300	81183975	81184075	1,5	0,1	1,0	4,1	218	99	1.87903e-06	0.000336825	1.0,0.694	0.102,0.0	0.796
NM_001253694	Zfp219	chr14	-	52014850	52015052	52014947	52015052	52009969	52010058	0,0	1,3	1,1	0,0	196	99	2.06032e-09	2.25697e-06	0.0,0.0	1.0,1.0	-1
NM_001254951	Zfp850	chr7	-	28014015	28014115	28014020	28014115	28012335	28012450	0,4	3,4	3,2	0,0	104	99	2.77704e-07	7.60524e-05	0.0,0.488	1.0,1.0	-0.756
NM_001256087	Rnf6	chr5	-	146220661	146220901	146220737	146220901	146220401	146220484	1,5	2,2	0,0	2,2	175	99	4.89307e-05	0.00502509	0.22,0.586	0.0,0.0	0.403
NM_001276361	Camsap1	chr2	-	25953902	25953974	25953914	25953974	25952677	25952819	3,1	0,1	1,0	2,3	111	99	9.49065e-06	0.00129956	1.0,0.471	0.308,0.0	0.582
NM_001289476	Psma7	chr2	-	180041638	180042464	180042277	180042464	180039352	180039479	24,14	238259	28,24	89100	738	99	4.39318e-07	0.000111057	0.013,0.007	0.04,0.031	-0.026
NM_001289630	Mgme1	chr2	+	144270903	144271343	144270903	144271014	144271914	144272484	3,7	0,0	4,1	3,1	428	99	1.11209e-06	0.000223757	1.0,1.0	0.236,0.188	0.788
NM_001289630	Mgme1	chr2	+	144270903	144271072	144270903	144271014	144271914	144272484	5,5	0,0	4,1	3,1	157	99	6.5255e-05	0.00630735	1.0,1.0	0.457,0.387	0.578
NM_001290436	Zscan22	chr7	+	12897808	12897943	12897808	12897877	12906233	12909083	4,9	2,3	4,1	0,0	165	99	0.000110887	0.00960593	0.545,0.643	1.0,1.0	-0.406
NM_001290436	Zscan22	chr7	+	12897808	12897980	12897808	12897877	12906233	12909083	5,10	2,3	9,1	0,0	202	99	0.000114096	0.00961432	0.551,0.62	1.0,1.0	-0.414
NM_001290492	Rhbdd3	chr11	+	5099272	5099566	5099272	5099477	5099747	5099898	15,24	4,4	15,12	0,0	188	99	3.4307e-05	0.00384356	0.664,0.76	1.0,1.0	-0.288
NM_001291129	Nnat	chr2	+	157561212	157561288	157561212	157561239	157561541	157562525	18,28	7,7	3,3	0,0	148	99	9.24708e-05	0.00852028	0.632,0.728	1.0,1.0	-0.32
NM_001291481	Mdk	chr2	-	91931533	91931702	91931626	91931702	91931371	91931448	62177	10,22	9,9	0,0	192	99	0.000111576	0.00960593	0.762,0.806	1.0,1.0	-0.216
NM_001293623	Hmgb3	chrX	+	71555916	71556237	71555916	71556008	71558052	71558207	114142	90115	56,57	11,11	328	99	1.66314e-08	7.12908e-06	0.277,0.272	0.606,0.61	-0.333
NM_001301282	Ctf1	chr7	+	127712936	127713021	127712936	127712939	127713924	127714047	0,0	1,1	2,2	0,0	181	99	7.72366e-09	5.27989e-06	0.0,0.0	1.0,1.0	-1
NM_001301634	Scamp5	chr9	-	57467815	57468060	57467932	57468060	57451979	57452034	20,14	24,17	108,59	25,25	216	99	2.30056e-05	0.00273267	0.276,0.274	0.664,0.52	-0.317
NM_001312884	Cryba4	chr5	-	112248174	112248317	112248203	112248317	112246491	112246818	1539011557	0,0	1806814606	0,758	128	99	0	0	1.0,1.0	1.0,0.937	0.031
NM_001312884	Cryba4	chr5	-	112248175	112248227	112248203	112248227	112246491	112246818	36382700	0,0	44083247	0,758	127	99	4.07777e-10	5.74325e-07	1.0,1.0	1.0,0.77	0.115
NM_001312884	Cryba4	chr5	-	112248160	112248227	112248203	112248227	112246491	112246818	37262752	0,0	44643297	0,758	142	99	1.84209e-09	2.25697e-06	1.0,1.0	1.0,0.752	0.124
NM_001312884	Cryba4	chr5	-	112252371	112252518	112252491	112252518	112251746	112251797	400193	34952866	699574	38083552	219	99	8.90261e-09	5.27989e-06	0.049,0.03	0.077,0.068	-0.033
NM_001312884	Cryba4	chr5	-	112252272	112252518	112252491	112252518	112251746	112251797	389146	34952866	594491	38083552	318	99	7.42418e-08	2.52397e-05	0.033,0.016	0.046,0.041	-0.019
NM_001312884	Cryba4	chr5	-	112252342	112252518	112252491	112252518	112251746	112251797	224,93	34952866	349322	38083552	248	99	1.60444e-07	4.79338e-05	0.025,0.013	0.035,0.035	-0.016
NM_001312884	Cryba4	chr5	-	112248027	112248227	112248203	112248227	112246491	112246818	39592860	0,0	47803571	0,758	275	99	1.6335e-06	0.000315778	1.0,1.0	1.0,0.629	0.185
NM_001312884	Cryba4	chr5	-	112248160	112248227	112248175	112248227	112246491	112246818	90,52	2,0	68,58	12,8	114	99	1.73746e-06	0.000325186	0.975,1.0	0.831,0.863	0.141
NM_001312884	Cryba4	chr5	-	112248193	112248227	112248203	112248227	112246491	112246818	16911294	0,0	20481264	0,758	109	99	4.17407e-06	0.00063311	1.0,1.0	1.0,0.602	0.199
NM_001312893	Crybb1	chr5	+	112255819	112256039	112255819	112255900	112257372	112257494	155,78	18,1	217207	83,65	238	99	1.01682e-06	0.000220786	0.782,0.97	0.521,0.57	0.331
NM_001312893	Crybb1	chr5	+	112255819	112255953	112255819	112255900	112257372	112257494	87,43	18,1	116113	83,65	152	99	2.48671e-06	0.000415533	0.759,0.966	0.477,0.531	0.359
NM_001312893	Crybb1	chr5	+	112255819	112255950	112255819	112255847	112259256	112259374	79,42	1,1	107109	13,13	202	99	2.862e-05	0.00331958	0.975,0.954	0.801,0.804	0.162
NM_001312895	Crybb1	chr5	+	112255819	112255950	112255819	112255847	112257372	112257494	215,81	49333532	488439	52014717	202	99	0	0	0.021,0.011	0.044,0.044	-0.028
NM_001312895	Crybb1	chr5	+	112255819	112256039	112255819	112255950	112257372	112257494	76,36	136,39	110,99	381331	188	99	4.68006e-05	0.00493537	0.227,0.327	0.132,0.136	0.143
NM_001313933	Cryba1	chr11	-	77720828	77721030	77720889	77721030	77719433	77719530	730482	55,77	1013786	0,60	160	99	1.32543e-08	5.93975e-06	0.891,0.795	1.0,0.89	-0.102
NM_001313933	Cryba1	chr11	-	77725149	77725293	77725165	77725293	77723549	77723614	96,41	32,11	89,71	88,52	115	99	8.5161e-06	0.00119943	0.721,0.762	0.465,0.54	0.239
NM_001313933	Cryba1	chr11	-	77720884	77721079	77720889	77721079	77719433	77719530	245205	55,77	293256	0,60	104	99	1.24093e-05	0.00165329	0.809,0.717	1.0,0.802	-0.138
NM_001313933	Cryba1	chr11	-	77723356	77723594	77723371	77723594	77722608	77722727	55,23	0,0	60,39	27,0	114	99	2.89959e-05	0.00332407	1.0,1.0	0.659,1.0	0.17
NM_001346806	Sh3glb2	chr2	-	30355260	30355402	30355282	30355402	30354852	30354981	80,58	6,4	78,78	25,22	121	99	1.46245e-05	0.00187251	0.916,0.922	0.719,0.744	0.188
NM_001347216	Pcbp3	chr10	-	76785070	76785214	76785139	76785214	76781831	76781873	3,10	12,34	12,16	3,10	168	99	2.1267e-05	0.00258854	0.128,0.148	0.702,0.485	-0.455
NM_001353989	Gm8008	chr9	+	122903245	122903342	122903245	122903335	122904150	122904249	2,5	3,10	1,2	0,0	106	99	1.82457e-06	0.000333119	0.384,0.318	1.0,1.0	-0.649
NM_001355189	Tdrd7	chr4	+	45990049	45990276	45990049	45990203	45992196	45992270	139,99	2,0	343231	15,14	172	99	0.00010377	0.00921723	0.976,1.0	0.929,0.905	0.071
NM_008894	Pold2	chr11	-	5878008	5878256	5878191	5878256	5876712	5876989	1,0	34,49	3,7	19,10	282	99	5.25947e-05	0.00523769	0.01,0.0	0.053,0.197	-0.12
NM_009441	Ttc3	chr16	+	94370738	94370971	94370738	94370861	94403313	94403368	25,40	2,20	12,8	0,0	209	99	2.19232e-05	0.00263586	0.856,0.486	1.0,1.0	-0.329
NM_009535	Yes1	chr5	+	32611170	32611837	32611170	32611375	32640330	32640603	7,16	7,7	12,20	1,0	561	99	5.54909e-06	0.000804536	0.15,0.287	0.679,1.0	-0.621
NM_010756	Mafg	chr11	-	120629980	120630016	120629985	120630016	120629817	120629881	1,1	6,6	1,2	0,0	104	99	4.74587e-08	1.73295e-05	0.137,0.137	1.0,1.0	-0.863
NM_011086	Pikfyve	chr1	+	65186684	65186833	65186684	65186778	65190318	65190499	1,2	1,4	13,3	0,0	154	99	2.65327e-07	7.47388e-05	0.391,0.243	1.0,1.0	-0.683
NM_011363	Sh2b1	chr7	-	126468419	126468641	126468472	126468641	126466992	126467773	10,9	1,8	5,1	0,0	152	99	4.07667e-05	0.00446576	0.867,0.423	1.0,1.0	-0.355
NM_011837	Ly6h	chr15	-	75566591	75566831	75566762	75566831	75566131	75566259	5,4	2,6	1,4	0,0	270	99	9.10417e-09	5.27989e-06	0.478,0.196	1.0,1.0	-0.663
NM_013415	Atp1b2	chr11	-	69602303	69602481	69602424	69602481	69601524	69601623	0,3	5,20	9,22	17,22	220	99	0.000102046	0.00921723	0.0,0.063	0.192,0.31	-0.22
NM_013530	Gnb3	chr6	-	124839611	124839750	124839663	124839750	124839366	124839405	0,0	3,5	9,14	21,28	151	99	5.41866e-05	0.00534225	0.0,0.0	0.219,0.247	-0.233
NM_015781	Nap1l1	chr10	+	111496039	111496170	111496039	111496105	111496753	111496886	327200	274225	128,96	198183	164	99	9.88831e-05	0.00902675	0.419,0.349	0.281,0.241	0.123
NM_015807	Nt5c	chr11	-	115491162	115491371	115491270	115491371	115490852	115490967	1,9	3,3	5,2	0,0	207	99	9.21857e-07	0.000211362	0.137,0.589	1.0,1.0	-0.637
NM_016957	Hmgn2	chr4	-	133966584	133966795	133966765	133966795	133966428	133966479	47,62	263352	55,58	107112	280	99	9.70294e-09	5.31452e-06	0.059,0.059	0.154,0.155	-0.096
NM_020577	As3mt	chr19	+	46738512	46738681	46738512	46738558	46740460	46741095	0,0	1,1	1,2	0,0	222	99	1.12389e-08	5.7723e-06	0.0,0.0	1.0,1.0	-1
NM_021278	Tmsb4x	chrX	-	167209007	167209218	167209012	167209218	167207936	167208051	2,5	5,3	0,0	2,2	104	99	9.32579e-06	0.00129497	0.276,0.613	0.0,0.0	0.445
NM_021352	Crybb3	chr5	-	113077533	113077676	113077550	113077676	113075838	113076071	37252877	0,0	38253664	554,0	116	99	1.35447e-14	3.33844e-11	1.0,1.0	0.855,1.0	0.073
NM_021352	Crybb3	chr5	-	113077396	113077607	113077550	113077607	113075838	113076071	78825501	0,0	74466713	554,0	253	99	1.12133e-13	2.21103e-10	1.0,1.0	0.84,1.0	0.08
NM_021352	Crybb3	chr5	-	113077534	113077676	113077550	113077676	113075838	113076071	1826014370	0,0	2068217532	554,0	115	99	8.42653e-07	0.000197803	1.0,1.0	0.97,1.0	0.015
NM_021541	Cryba2	chr1	-	74892436	74892621	74892546	74892621	74891957	74892087	657336	23,6	1169995	75,66	209	99	0.000113747	0.00961432	0.931,0.964	0.881,0.877	0.069
NM_021876	Eed	chr7	-	89956254	89956413	89956343	89956413	89955530	89955604	51,65	0,1	16,15	3,3	188	99	0.000104437	0.00921723	1.0,0.972	0.737,0.725	0.255
NM_023131	Rce1	chr19	-	4624659	4624763	4624684	4624763	4624013	4624181	4,16	14,27	0,0	5,3	124	99	4.95607e-05	0.00503731	0.186,0.321	0.0,0.0	0.254
NM_023248	Sbds	chr5	-	130255089	130255310	130255209	130255310	130253938	130254009	4,7	3,4	3,3	0,0	219	99	3.27751e-06	0.000521177	0.376,0.442	1.0,1.0	-0.591
NM_025349	Lsm7	chr10	-	80855024	80855209	80855180	80855209	80854617	80854711	17,15	3,5	7,10	0,0	255	99	4.5799e-06	0.000673929	0.688,0.538	1.0,1.0	-0.387
NM_025692	Uba5	chr9	-	104060158	104060328	104060222	104060328	104056873	104056983	10,2	0,0	3,1	2,3	163	99	4.99042e-07	0.000123001	1.0,1.0	0.477,0.168	0.677
NM_025796	Mrpl33	chr5	+	31613950	31614156	31613950	31614022	31614602	31614621	15,25	146113	4,2	132,74	233	99	4.44566e-06	0.000664087	0.042,0.086	0.013,0.011	0.052
NM_026254	Tbc1d23	chr16	-	57208189	57208327	57208203	57208327	57198723	57198770	2,1	0,0	0,0	1,1	113	99	1.17097e-08	5.7723e-06	1.0,1.0	0.0,0.0	1
NM_026358	Mgarp	chr3	-	51390248	51390425	51390334	51390425	51388412	51389323	6,4	0,0	19,16	2,5	185	99	7.70753e-05	0.00730659	1.0,1.0	0.836,0.631	0.266
NM_026943	Snrpd2	chr7	+	19149837	19150007	19149837	19149935	19151217	19151397	4,1	2,3	3,1	0,0	171	99	1.07722e-06	0.000221256	0.537,0.162	1.0,1.0	-0.65
NM_029688	Srxn1	chr2	+	152105523	152105947	152105523	152105738	152108988	152111376	24,37	1,0	12,9	4,2	308	99	4.46717e-05	0.00478716	0.885,1.0	0.491,0.591	0.402
NM_029751	Rpl18a	chr8	-	70897279	70897443	70897332	70897443	70896132	70896312	7,9	11,9	0,0	3,10	152	99	2.3091e-06	0.000406526	0.293,0.394	0.0,0.0	0.344
NM_031404	Actl6b	chr5	+	137553554	137553771	137553554	137553659	137554063	137554140	3,3	3,8	2,1	0,0	211	99	7.2132e-09	5.27989e-06	0.319,0.15	1.0,1.0	-0.766
NM_172152	Slc24a4	chr12	+	102230350	102230493	102230350	102230436	102234681	102234851	1,3	63,25	39,18	73,66	156	99	8.05656e-08	2.64765e-05	0.01,0.071	0.253,0.148	-0.16
NM_172289	Slc36a4	chr9	+	15721932	15722021	15721932	15721992	15723513	15723609	1,4	3,4	6,5	0,1	128	99	5.19286e-05	0.00522413	0.205,0.436	1.0,0.795	-0.577
NM_174991	Adgrb1	chr15	+	74584377	74584432	74584377	74584417	74586756	74587457	1,9	2,4	3,2	0,0	114	99	2.94158e-05	0.00333345	0.303,0.661	1.0,1.0	-0.518
NM_175074	Hmgn3	chr9	-	83110690	83110874	83110774	83110874	83109941	83110429	133,92	207110	452277	1255879	183	99	1.10113e-07	3.50194e-05	0.258,0.312	0.163,0.146	0.131
NM_175074	Hmgn3	chr9	-	83110992	83111102	83111033	83111102	83109941	83110429	180126	36,67	742486	82,35	140	99	1.11206e-05	0.00150189	0.78,0.571	0.865,0.908	-0.211
NM_177034	Apba1	chr19	+	23758875	23759091	23758875	23759068	23892734	23894020	0,1	3,3	7,3	5,0	122	99	0.000104709	0.00921723	0.0,0.213	0.532,1.0	-0.659
NM_177389	Mia3	chr1	-	183329585	183329819	183329745	183329819	183328203	183328345	3,3	24,41	4,10	7,5	259	99	4.73753e-05	0.00493537	0.046,0.027	0.179,0.433	-0.27
NM_177693	Lim2	chr7	+	43435440	43435512	43435440	43435499	43435647	43435991	24,11	0,1	39,34	22,11	112	99	1.00569e-06	0.000220786	1.0,0.907	0.61,0.732	0.282
NM_178362	Sorbs1	chr19	-	40513370	40513736	40513670	40513736	40451313	40451398	4,0	38,25	63,25	140,98	399	99	4.17247e-06	0.00063311	0.025,0.0	0.1,0.06	-0.068
NM_199466	Eml4	chr17	+	83427999	83428248	83427999	83428025	83440030	83440154	18,18	6,15	18,10	0,0	322	99	3.56866e-08	1.35321e-05	0.48,0.27	1.0,1.0	-0.625
NR_002875	Gm1821	chr11	+	62552379	62552596	62552379	62552448	62552877	62553206	16131463	36,2	14741352	0,0	247	99	3.43609e-06	0.00053772	0.947,0.997	1.0,1.0	-0.028
NR_003248	Foxl2os	chr9	-	98952293	98952956	98952853	98952956	98951186	98951309	2,3	1,3	1,3	0,0	659	99	5.91737e-08	2.08355e-05	0.231,0.131	1.0,1.0	-0.819
NR_028121	Mgarp	chr3	-	51396227	51396547	51396426	51396547	51391824	51391928	204159	1121599	743571	19111472	298	99	1.05253e-06	0.000220786	0.057,0.081	0.114,0.114	-0.045
NR_028403	Ufd1	chr16	+	18814829	18814962	18814829	18814936	18815328	18815361	73,54	2,3	44,46	7,13	125	99	0.000112048	0.00960593	0.967,0.934	0.833,0.737	0.166
NR_029468	Snhg12	chr4	+	132309837	132310026	132309837	132309903	132310150	132310215	142,73	247181	35,25	312217	222	99	3.33067e-16	1.09457e-12	0.204,0.152	0.048,0.049	0.13
NR_037622	Cep57	chr9	-	13826541	13827053	13826855	13827053	13821526	13821683	11,20	20,31	0,2	14,9	413	99	7.41965e-05	0.00710197	0.116,0.134	0.0,0.051	0.1
NR_045270	1700101I11Rik	chr6	-	129533237	129533284	129533252	129533284	129532183	129532942	33,21	2,1	81,59	23,23	114	99	4.13705e-05	0.00448211	0.935,0.948	0.754,0.69	0.22
NR_136926	Tipin	chr9	+	64281584	64281652	64281584	64281647	64288113	64288243	6,10	9,15	0,0	4,1	104	99	2.84612e-05	0.00331958	0.388,0.388	0.0,0.0	0.388
NR_149356	Orc4	chr2	-	48949093	48949267	48949116	48949267	48940332	48940400	0,3	48,35	5,6	13,9	122	99	1.26521e-05	0.00165775	0.0,0.065	0.238,0.351	-0.262

## Sheet: E18vsP0
Transcript ID	Gene Symbol	Chromosome	Strand	Long Exon Start	Long Exon End	Short Exon Start	Short Exon End	Flanking Exon Start	Flanking Exon End	Inclusion counts E18	Skipping counts E18	Inclusion counts P0	Skipping counts P0	Inclusion Length	Skipping Length	p-value	FDR	Inclusion level E18	Inclusion level P0	Inclusion Level difference
NM_001001181	BC031181	chr18	+	75005899	75006114	75005899	75005900	75008650	75008826	330338	1,0	217163	20,1	313	99	3.04261e-07	3.2074e-05	0.991,1.0	0.774,0.981	0.118
NM_001001181	BC031181	chr18	+	75005899	75006014	75005899	75005900	75008650	75008826	148150	1,0	111,82	20,1	213	99	1.88536e-06	0.000164439	0.986,1.0	0.721,0.974	0.146
NM_001001181	BC031181	chr18	+	75005899	75005983	75005899	75005900	75008650	75008826	24,25	1,0	18,13	20,1	182	99	9.09977e-05	0.00369355	0.929,1.0	0.329,0.876	0.362
NM_001001982	A430105I19Rik	chr2	-	118759463	118759707	118759550	118759707	118759200	118759256	8,8	0,0	2,4	4,1	186	99	5.52451e-06	0.000402302	1.0,1.0	0.21,0.68	0.555
NM_001003898	Tardbp	chr4	-	148618646	148618791	148618664	148618791	148612381	148617705	117118	19,19	41,40	22,24	117	99	3.5678e-06	0.000283442	0.839,0.84	0.612,0.585	0.241
NM_001003898	Tardbp	chr4	-	148618646	148618791	148618673	148618791	148612381	148617705	179182	9,9	68,64	19,7	126	99	0.000210569	0.00699311	0.94,0.941	0.738,0.878	0.132
NM_001009950	Slc38a8	chr8	-	119500213	119500355	119500217	119500355	119499660	119499859	2,2	0,0	0,0	3,2	103	99	6.68854e-10	2.39115e-07	1.0,1.0	0.0,0.0	1
NM_001012400	AU022252	chr4	-	119232624	119232724	119232635	119232724	119232353	119232469	1,1	0,0	0,0	3,1	110	99	4.97901e-09	1.02844e-06	1.0,1.0	0.0,0.0	1
NM_001025359	Klc1	chr12	+	111789324	111789486	111789324	111789459	111793648	111793699	99101	76,78	69,74	9,10	126	99	2.99949e-12	2.29339e-09	0.506,0.504	0.858,0.853	-0.35
NM_001033201	Ncbp1	chr4	+	46145373	46145503	46145373	46145478	46147378	46147535	3,4	0,0	8,5	3,3	124	99	2.48302e-05	0.00138202	1.0,1.0	0.68,0.571	0.375
NM_001034895	Zfr2	chr10	+	81244660	81244897	81244660	81244780	81245404	81245544	6,6	1,1	2,2	5,4	216	99	0.000313242	0.00942262	0.733,0.733	0.155,0.186	0.563
NM_001079695	Srsf5	chr12	+	80945498	80945798	80945498	80945672	80946575	80946720	398399	441447	494243	299159	225	99	5.54004e-06	0.000402302	0.284,0.282	0.421,0.402	-0.129
NM_001079824	Hnrnph3	chr10	-	63018040	63018225	63018085	63018225	63017523	63017610	222223	64,66	77,75	58,53	144	99	1.07419e-06	0.000100854	0.705,0.699	0.477,0.493	0.217
NM_001081063	Prss55	chr14	-	64081658	64081851	64081776	64081851	64079195	64079443	1,1	1,1	1,1	0,0	217	99	0.000298248	0.00908924	0.313,0.313	1.0,1.0	-0.687
NM_001081122	Cep63	chr9	-	102601316	102601454	102601320	102601454	102598168	102598283	36,36	5,5	29,41	0,0	103	99	8.98147e-05	0.00367766	0.874,0.874	1.0,1.0	-0.126
NM_001081274	Pgd	chr4	-	149159981	149160128	149160058	149160128	149157960	149158095	15,15	29,29	1,2	20,20	176	99	3.16007e-05	0.00163192	0.225,0.225	0.027,0.053	0.185
NM_001081362	Trrap	chr5	+	144810150	144810352	144810150	144810204	144811894	144812014	7,7	2,2	9,11	0,0	247	99	0.000253698	0.00802084	0.584,0.584	1.0,1.0	-0.416
NM_001081643	Xlr3b	chrX	+	73199745	73199884	73199745	73199844	73201849	73201945	3,3	3,3	0,0	3,5	139	99	5.7541e-05	0.00259633	0.416,0.416	0.0,0.0	0.416
NM_001082412	Slc25a53	chrX	-	137038165	137038302	137038223	137038302	137016248	137016339	0,0	2,2	1,2	0,0	157	99	1.84016e-09	5.51751e-07	0.0,0.0	1.0,1.0	-1
NM_001085370	Speg	chr1	+	75415541	75415786	75415541	75415742	75417042	75417100	2,2	1,1	0,0	6,7	143	99	6.66832e-05	0.00285631	0.581,0.581	0.0,0.0	0.581
NM_001110222	Dcx	chrX	-	143875754	143875892	143875769	143875892	143870609	143870704	15,15	5,5	1,1	0,0	114	99	0.000221087	0.0072615	0.723,0.723	1.0,1.0	-0.277
NM_001111096	Lyn	chr4	+	3738724	3738861	3738724	3738798	3743196	3743302	3,3	2,2	2,2	0,0	162	99	0.000136626	0.0051207	0.478,0.478	1.0,1.0	-0.522
NM_001111312	Lrrfip1	chr1	+	91088633	91088762	91088633	91088711	91091601	91091667	2,2	0,0	1,1	2,2	150	99	6.25119e-06	0.000440188	1.0,1.0	0.248,0.248	0.752
NM_001113374	Mocs2	chr13	+	114825210	114825265	114825210	114825234	114826157	114826281	2,2	0,0	7,4	2,5	130	99	6.809e-06	0.000471971	1.0,1.0	0.727,0.379	0.447
NM_001130194	Best2	chr8	-	85014258	85014408	85014376	85014408	85013381	85013586	0,0	1,1	2,2	0,0	217	99	7.7467e-09	1.41187e-06	0.0,0.0	1.0,1.0	-1
NM_001141948	Nmi	chr2	-	51972908	51973208	51972973	51973208	51960570	51960660	3,3	0,0	3,3	3,1	164	99	0.000195262	0.0066482	1.0,1.0	0.376,0.644	0.49
NM_001142322	Myo9b	chr8	+	71354516	71354754	71354516	71354555	71355237	71355311	2,2	2,2	1,1	0,0	298	99	3.67696e-06	0.000289639	0.249,0.249	1.0,1.0	-0.751
NM_001142727	1110065P20Rik	chr4	-	124850521	124850730	124850648	124850730	124850192	124850433	9,9	15,15	0,0	13,10	226	99	1.36672e-06	0.00012215	0.208,0.208	0.0,0.0	0.208
NM_001145953	Lgals3	chr14	+	47373859	47373979	47373859	47373952	47379522	47379544	0,0	1,2	2,5	2,0	126	99	2.89773e-07	3.16875e-05	0.0,0.0	0.44,1.0	-0.72
NM_001159640	Tasp1	chr2	-	139947156	139947235	139947169	139947235	139910532	139910643	7,7	4,4	19,6	0,0	112	99	2.63023e-06	0.000220252	0.607,0.607	1.0,1.0	-0.393
NM_001161818	Zfp639	chr3	+	32510549	32510732	32510549	32510589	32513000	32513192	6,6	6,6	7,10	0,1	242	99	5.84412e-06	0.000417854	0.29,0.29	1.0,0.804	-0.612
NM_001162539	Odf2l	chr3	+	145145875	145145953	145145875	145145926	145148530	145148616	4,4	0,0	0,0	1,1	126	99	2.44345e-09	6.72027e-07	1.0,1.0	0.0,0.0	1
NM_001162977	Megf6	chr4	+	154252423	154252616	154252423	154252561	154253025	154253145	6,6	22,22	0,0	14,8	154	99	9.41796e-05	0.00377355	0.149,0.149	0.0,0.0	0.149
NM_001163247	Birc7	chr2	+	180930804	180930903	180930804	180930818	180931258	180931337	6,6	0,0	16,24	1,6	184	99	0.000162912	0.00580178	1.0,1.0	0.896,0.683	0.21
NM_001163504	Nr1h4	chr10	-	89483371	89483524	89483383	89483524	89480490	89480627	5,5	1,1	1,3	10,6	111	99	4.52309e-05	0.00219875	0.817,0.817	0.082,0.308	0.622
NM_001163706	Fbxo6	chr4	-	148151829	148152029	148151941	148152029	148149378	148149666	2,2	0,0	0,1	2,2	211	99	3.91729e-09	8.96806e-07	1.0,1.0	0.0,0.19	0.905
NM_001163706	Fbxo6	chr4	-	148151941	148152029	148152012	148152029	148149378	148149666	0,0	1,1	2,2	0,0	170	99	7.63946e-09	1.41187e-06	0.0,0.0	1.0,1.0	-1
NM_001164042	Smad5	chr13	+	56703667	56703822	56703667	56703812	56723428	56723996	6,6	0,0	1,0	2,5	109	99	2.99559e-11	1.85627e-08	1.0,1.0	0.312,0.0	0.844
NM_001164044	Ccl27a	chr4	-	41774024	41774176	41774169	41774176	41773735	41773803	0,0	1,1	2,1	0,0	244	99	1.07408e-08	1.88369e-06	0.0,0.0	1.0,1.0	-1
NM_001164117	Serpinb6a	chr13	-	33935572	33935794	33935626	33935794	33931471	33931646	2,2	2,2	3,2	0,0	153	99	4.56545e-05	0.00219875	0.393,0.393	1.0,1.0	-0.607
NM_001164187	Nagk	chr6	+	83795157	83795374	83795157	83795248	83796906	83797092	15,15	5,5	14,10	0,0	225	99	2.28353e-06	0.000194728	0.569,0.569	1.0,1.0	-0.431
NM_001164187	Nagk	chr6	+	83795157	83795282	83795157	83795248	83796906	83797092	32,32	5,5	22,23	0,0	133	99	5.07856e-05	0.00234852	0.827,0.827	1.0,1.0	-0.173
NM_001164263	Plekhs1	chr19	+	56479801	56480008	56479801	56479966	56481026	56481128	0,0	10,11	6,7	18,19	141	99	2.36837e-05	0.00132614	0.0,0.0	0.19,0.206	-0.198
NM_001164413	Cnot4	chr6	-	35064888	35065022	35064897	35065022	35056210	35056268	7,7	17,17	2,4	0,0	108	99	2.99466e-07	3.2074e-05	0.274,0.274	1.0,1.0	-0.726
NM_001166430	Hnrnpf	chr6	+	117906781	117907208	117906781	117906839	117923707	117925622	101103	0,0	69,58	14,0	468	99	0.000111471	0.00433523	1.0,1.0	0.51,1.0	0.245
NM_001168572	Brsk1	chr7	+	4692879	4692969	4692879	4692965	4694673	4694814	7,7	27,27	1,0	24,15	103	99	6.17671e-05	0.00273393	0.199,0.199	0.039,0.0	0.18
NM_001172064	Lrrc56	chr7	+	141195907	141196012	141195907	141195978	141196981	141197169	4,4	5,5	0,0	3,2	133	99	3.29972e-05	0.00167601	0.373,0.373	0.0,0.0	0.373
NM_001177720	Madd	chr2	-	91158407	91158488	91158416	91158488	91157984	91158143	5,5	7,7	2,4	0,0	108	99	1.04664e-06	9.92707e-05	0.396,0.396	1.0,1.0	-0.604
NM_001177720	Madd	chr2	-	91158404	91158488	91158416	91158488	91157984	91158143	22,22	7,7	20,9	0,0	111	99	3.87587e-06	0.000297737	0.737,0.737	1.0,1.0	-0.263
NM_001177786	Cd44	chr2	-	102832430	102832572	102832482	102832572	102831329	102831536	1,1	0,0	0,0	3,2	151	99	4.82152e-09	1.02844e-06	1.0,1.0	0.0,0.0	1
NM_001177878	Phka2	chrX	+	160586778	160586954	160586778	160586949	160588964	160589018	4,4	10,10	0,0	6,3	104	99	7.17024e-05	0.00302942	0.276,0.276	0.0,0.0	0.276
NM_001177942	Eda	chrX	+	100395018	100395143	100395018	100395107	100396904	100400760	0,0	1,1	1,1	0,0	135	99	2.12631e-08	3.46737e-06	0.0,0.0	1.0,1.0	-1
NM_001190379	Camta2	chr11	-	70670890	70671079	70671007	70671079	70670548	70670736	9,9	16,16	0,0	3,5	216	99	6.57567e-05	0.00285612	0.205,0.205	0.0,0.0	0.205
NM_001195268	Cbarp	chr10	-	80136689	80136938	80136873	80136938	80136349	80136494	8,8	0,0	2,6	6,1	283	99	5.01426e-07	5.1217e-05	1.0,1.0	0.104,0.677	0.609
NM_001199337	Apoo	chrX	+	94367153	94367501	94367153	94367162	94379925	94380033	3,3	16,16	1,2	0,0	438	99	7.91464e-06	0.000536983	0.041,0.041	1.0,1.0	-0.959
NM_001199339	Apoo	chrX	+	94367153	94367485	94367153	94367162	94379925	94380033	4,4	16,16	3,2	0,0	422	99	7.28349e-07	7.27957e-05	0.055,0.055	1.0,1.0	-0.945
NM_001205231	U2af2	chr7	+	5068615	5068796	5068615	5068792	5069443	5069560	4,4	8,8	0,0	6,1	103	99	4.86429e-05	0.00227204	0.325,0.325	0.0,0.0	0.325
NM_001252526	Cpeb1	chr7	-	81356893	81356998	81356944	81356998	81355874	81356011	7,7	0,0	31,14	5,3	150	99	0.00018872	0.00651215	1.0,1.0	0.804,0.755	0.22
NM_001253886	Apbb1	chr7	-	105581134	105581491	105581482	105581491	105573681	105574416	123126	8,8	119103	1,0	447	99	3.79324e-06	0.000293818	0.773,0.777	0.963,1.0	-0.207
NM_001256112	Mtfr1l	chr4	-	134535081	134535268	134535249	134535268	134532668	134532752	39,39	82,81	97,79	100,77	267	99	0.000187419	0.00650023	0.15,0.151	0.265,0.276	-0.12
NM_001271600	Ncaph2	chr15	+	89355718	89355943	89355718	89355926	89360355	89360457	95,97	0,0	79,56	19,11	116	99	1.80378e-12	1.52419e-09	1.0,1.0	0.78,0.813	0.204
NM_001276444	Gpr155	chr2	-	73351807	73351944	73351848	73351944	73349626	73349691	3,3	2,2	0,0	1,1	140	99	3.66617e-05	0.0018327	0.515,0.515	0.0,0.0	0.515
NM_001276467	Asap1	chr15	-	64158881	64159004	64158917	64159004	64152829	64152930	33,34	13,13	20,31	27,34	135	99	0.000182487	0.00637675	0.651,0.657	0.352,0.401	0.278
NM_001277284	Ank1	chr8	+	23141163	23141304	23141163	23141229	23148280	23150497	1,1	0,0	6,3	3,3	174	99	1.80321e-06	0.000159627	1.0,1.0	0.532,0.363	0.552
NM_001277284	Ank1	chr8	+	23141163	23141304	23141163	23141229	23141595	23141720	0,0	1,1	6,2	3,6	174	99	9.41865e-05	0.00377355	0.0,0.0	0.532,0.159	-0.346
NM_001285826	Ppil3	chr1	-	58444810	58445486	58445331	58445486	58444588	58444639	51,51	5,6	57,78	0,1	620	99	4.62721e-06	0.000346854	0.62,0.576	1.0,0.926	-0.365
NM_001285826	Ppil3	chr1	-	58444810	58445486	58445409	58445486	58444588	58444639	81,81	16,17	89110	5,6	698	99	0.000139952	0.005166	0.418,0.403	0.716,0.722	-0.308
NM_001285899	Eri3	chr4	+	117649306	117649472	117649306	117649406	117673740	117674297	12,12	114115	4,0	112,87	165	99	0.000117199	0.00452019	0.059,0.059	0.021,0.0	0.048
NM_001285907	Cd2bp2	chr7	-	127195914	127196077	127195928	127196077	127195360	127195467	1,1	0,0	2,0	4,1	113	99	1.97033e-07	2.28928e-05	1.0,1.0	0.305,0.0	0.848
NM_001285907	Cd2bp2	chr7	-	127195786	127196077	127195928	127196077	127195360	127195467	2,2	0,0	6,3	4,1	241	99	2.69667e-06	0.000223799	1.0,1.0	0.381,0.552	0.533
NM_001286207	Ash2l	chr8	-	25830216	25830392	25830374	25830392	25828765	25828859	10,10	8,10	4,3	50,39	257	99	2.55018e-08	3.95065e-06	0.325,0.278	0.03,0.029	0.272
NM_001289515	Poli	chr18	-	70524730	70525528	70525343	70525528	70523162	70523399	3,3	2,2	2,2	0,0	712	99	2.73372e-07	3.02499e-05	0.173,0.173	1.0,1.0	-0.827
NM_001290432	Ccdc106	chr7	+	5056725	5056866	5056725	5056797	5057498	5057659	1,1	2,2	1,1	0,0	168	99	4.76941e-06	0.000354653	0.228,0.228	1.0,1.0	-0.772
NM_001290432	Ccdc106	chr7	+	5056725	5056967	5056725	5056797	5057498	5057659	6,6	2,2	1,4	0,0	269	99	0.000189164	0.00651215	0.525,0.525	1.0,1.0	-0.475
NM_001290492	Rhbdd3	chr11	+	5105180	5105347	5105180	5105313	5105432	5105717	21,21	4,4	14,8	0,0	133	99	0.000143334	0.00523815	0.796,0.796	1.0,1.0	-0.204
NM_001290792	Wdr45	chrX	+	7722219	7722276	7722219	7722230	7723848	7723920	2,2	0,0	0,0	1,1	145	99	7.25521e-09	1.37627e-06	1.0,1.0	0.0,0.0	1
NM_001291482	Mdk	chr2	-	91931614	91931859	91931626	91931859	91931371	91931448	6,6	3,3	0,0	1,2	111	99	2.09634e-06	0.000180421	0.641,0.641	0.0,0.0	0.641
NM_001293667	Atp11a	chr8	+	12863758	12863868	12863758	12863862	12864919	12868728	5,5	2,2	0,1	20,12	105	99	3.98039e-09	8.96806e-07	0.702,0.702	0.0,0.073	0.665
NM_001294277	Cmc4	chrX	-	75416411	75416584	75416537	75416584	75416014	75416213	8,8	4,4	0,1	2,2	225	99	0.000272703	0.00859246	0.468,0.468	0.0,0.18	0.378
NM_001300827	Poglut1	chr16	-	38534631	38534824	38534662	38534824	38531783	38531842	8,8	0,0	0,0	1,1	130	99	1.39674e-09	4.47679e-07	1.0,1.0	0.0,0.0	1
NM_001302888	Kcnq2	chr2	-	181086875	181087100	181086968	181087100	181082332	181082456	3,3	4,4	1,1	0,0	192	99	9.8608e-07	9.44909e-05	0.279,0.279	1.0,1.0	-0.721
NM_001310530	Chd9	chr8	+	91036325	91036598	91036325	91036550	91037406	91037575	26,26	19,19	18,18	1,4	147	99	0.000306892	0.00929633	0.48,0.48	0.924,0.752	-0.358
NM_001310629	Slc30a9	chr5	+	67342093	67342338	67342093	67342229	67344529	67344569	16,16	76,77	2,3	66,40	208	99	0.000165029	0.00585474	0.091,0.09	0.014,0.034	0.067
NM_001310682	Prkcd	chr14	-	30602658	30602827	30602736	30602827	30602313	30602414	23,23	28,28	9,4	31,33	177	99	4.90405e-05	0.00227916	0.315,0.315	0.14,0.063	0.213
NM_001311131	Ube2v1	chr2	-	167629068	167629288	167629169	167629288	167617828	167617977	1,1	0,0	3,1	6,7	200	99	2.23507e-08	3.52118e-06	1.0,1.0	0.198,0.066	0.868
NM_001312884	Cryba4	chr5	-	112248027	112248227	112248203	112248227	112246491	112246818	35883619	0,0	46544053	146,0	275	99	4.44089e-16	5.89687e-13	1.0,1.0	0.92,1.0	0.04
NM_001312884	Cryba4	chr5	-	112252341	112252518	112252491	112252518	112251746	112251797	175175	30713058	637281	36433383	249	99	9.43974e-11	4.61802e-08	0.022,0.022	0.065,0.032	-0.027
NM_001312884	Cryba4	chr5	-	112252342	112252518	112252491	112252518	112251746	112251797	200200	30713058	703322	36433383	248	99	1.47546e-10	6.53068e-08	0.025,0.025	0.072,0.037	-0.029
NM_001312884	Cryba4	chr5	-	112252272	112252518	112252491	112252518	112251746	112251797	369371	30713058	1226569	36433383	318	99	4.22155e-10	1.56957e-07	0.036,0.036	0.095,0.05	-0.037
NM_001312884	Cryba4	chr5	-	112248160	112248227	112248203	112248227	112246491	112246818	33683396	0,0	42363770	146,0	142	99	1.55263e-09	4.81057e-07	1.0,1.0	0.953,1.0	0.024
NM_001312884	Cryba4	chr5	-	112251604	112251821	112251746	112251821	112251018	112251137	226232	93139341	730381	1163010438	241	99	4.05227e-09	8.96806e-07	0.01,0.01	0.025,0.015	-0.01
NM_001312884	Cryba4	chr5	-	112248175	112248227	112248203	112248227	112246491	112246818	33093337	0,0	41693713	146,0	127	99	6.87624e-08	8.87703e-06	1.0,1.0	0.957,1.0	0.022
NM_001312884	Cryba4	chr5	-	112248027	112248227	112248175	112248227	112246491	112246818	290293	11,11	485346	0,6	247	99	4.7649e-05	0.00224105	0.914,0.914	1.0,0.959	-0.066
NM_001312893	Crybb1	chr5	+	112255819	112255950	112255819	112255847	112257378	112257543	64,64	397397	356208	668414	202	99	4.44089e-16	5.89687e-13	0.073,0.073	0.207,0.198	-0.13
NM_001312893	Crybb1	chr5	+	112255819	112255953	112255819	112255900	112257372	112257514	68,68	0,0	396187	84,61	152	99	1.87628e-14	1.93778e-11	1.0,1.0	0.754,0.666	0.29
NM_001312893	Crybb1	chr5	+	112255819	112255953	112255819	112255847	112257372	112257514	68,68	34243445	396187	52885123	205	99	2.63789e-13	2.45192e-10	0.009,0.009	0.035,0.017	-0.017
NM_001312893	Crybb1	chr5	+	112259274	112259374	112259274	112259332	112263510	112263621	16111625	32,32	30212436	0,20	141	99	1.00831e-07	1.21717e-05	0.972,0.973	1.0,0.988	-0.022
NM_001312893	Crybb1	chr5	+	112255819	112255950	112255819	112255847	112259256	112259374	64,64	1,1	359176	20,24	202	99	0.00015035	0.00539578	0.969,0.969	0.898,0.782	0.129
NM_001312895	Crybb1	chr5	+	112255819	112255950	112255819	112255900	112257372	112257543	152156	0,0	623414	84,61	149	99	1.11022e-16	2.57988e-13	1.0,1.0	0.831,0.818	0.175
NM_001312895	Crybb1	chr5	+	112255819	112255950	112255819	112255847	112257372	112257543	152156	34243445	623414	52885123	202	99	5.61163e-11	3.06824e-08	0.021,0.022	0.055,0.038	-0.025
NM_001313933	Cryba1	chr11	-	77720828	77721030	77720889	77721030	77719433	77719530	638641	50,50	841845	0,0	160	99	0	0	0.888,0.888	1.0,1.0	-0.112
NM_001313933	Cryba1	chr11	-	77720884	77721070	77720889	77721070	77719433	77719530	268268	50,50	331286	0,0	104	99	0	0	0.836,0.836	1.0,1.0	-0.164
NM_001326583	Rhno1	chr6	-	128362048	128362184	128362168	128362184	128359105	128359354	13,13	3,3	4,5	0,0	219	99	0.000107715	0.00420678	0.662,0.662	1.0,1.0	-0.338
NM_001326583	Rhno1	chr6	-	128362057	128362184	128362168	128362184	128359105	128359354	13,13	3,3	4,5	0,0	210	99	0.000125405	0.00477721	0.671,0.671	1.0,1.0	-0.329
NM_001326614	Uqcrq	chr11	-	53430535	53430702	53430654	53430702	53427921	53429150	789806	2,2	855618	13,11	218	99	0.000139787	0.005166	0.994,0.995	0.968,0.962	0.029
NM_001329618	Enpp5	chr17	+	44078801	44078982	44078801	44078898	44080646	44080774	24,24	0,0	19,8	5,8	183	99	8.69767e-08	1.06375e-05	1.0,1.0	0.673,0.351	0.488
NM_001346503	Pds5b	chr5	+	150796570	150796676	150796570	150796670	150800577	150801017	10,10	14,14	0,2	15,6	105	99	0.00028298	0.00882651	0.402,0.402	0.0,0.239	0.283
NM_001346521	Znhit6	chr3	+	145576215	145576418	145576215	145576407	145576850	145576996	3,3	3,3	2,2	0,0	110	99	1.47433e-05	0.000901574	0.474,0.474	1.0,1.0	-0.526
NM_001347334	Capn15	chr17	-	25960064	25960563	25960336	25960563	25959806	25959985	41,43	0,0	20,20	5,2	371	99	1.89295e-06	0.000164439	1.0,1.0	0.516,0.727	0.379
NM_001347524	Ktn1	chr14	+	47734154	47734270	47734154	47734264	47736099	47736564	17,19	25,25	3,5	19,30	105	99	0.000145899	0.00529739	0.391,0.417	0.13,0.136	0.271
NM_001348228	Uba52	chr8	-	70510117	70510417	70510337	70510417	70509520	70509634	208208	204208	295294	183155	319	99	8.35642e-05	0.00345213	0.24,0.237	0.333,0.371	-0.113
NM_001348235	Fbxo18	chr2	-	11777403	11777585	11777431	11777585	11769749	11769931	43,43	64,65	5,10	43,37	127	99	2.65317e-05	0.00145066	0.344,0.34	0.083,0.174	0.213
NM_001348256	Prpf40b	chr15	+	99310658	99310882	99310658	99310846	99314577	99314694	4,4	0,0	1,3	2,2	135	99	9.39774e-05	0.00377355	1.0,1.0	0.268,0.524	0.604
NM_001355181	Rnf38	chr4	-	44138669	44138831	44138780	44138831	44137554	44137661	162164	0,0	79,63	6,2	210	99	0.000143704	0.00523815	1.0,1.0	0.861,0.937	0.101
NM_001355408	Zkscan16	chr4	+	58943627	58943867	58943627	58943658	58945999	58946529	5,5	1,1	0,1	2,1	308	99	7.6412e-05	0.00319932	0.616,0.616	0.0,0.243	0.494
NM_007379	Abca2	chr2	+	25444069	25444244	25444069	25444234	25444324	25444440	28,30	8,8	44,40	1,0	109	99	3.1056e-07	3.2074e-05	0.761,0.773	0.976,1.0	-0.221
NM_007466	Api5	chr2	-	94418204	94418398	94418255	94418398	94411726	94413781	7,7	43,43	0,1	32,26	150	99	0.00027464	0.00862425	0.097,0.097	0.0,0.025	0.085
NM_007566	Birc6	chr17	+	74605988	74606135	74605988	74606123	74608096	74608284	0,0	5,5	5,2	4,4	111	99	5.69988e-06	0.000410701	0.0,0.0	0.527,0.308	-0.417
NM_007773	Crybb2	chr5	-	113062066	113062189	113062075	113062189	113058257	113058518	17,17	0,0	186162	34,18	108	99	2.92175e-05	0.00153433	1.0,1.0	0.834,0.892	0.137
NM_007776	Crygd	chr1	-	65062998	65063229	65063093	65063229	65061837	65062182	41114138	0,0	61125924	115,0	194	99	9.49586e-05	0.00378816	1.0,1.0	0.964,1.0	0.018
NM_007776	Crygd	chr1	-	65063065	65063271	65063093	65063271	65061837	65062182	26352661	0,0	41444053	115,0	127	99	0.00020411	0.00684909	1.0,1.0	0.966,1.0	0.017
NM_007905	Phc1	chr6	-	122339501	122339657	122339597	122339657	122336857	122337015	9,9	8,8	0,0	5,2	195	99	6.00616e-06	0.000426162	0.364,0.364	0.0,0.0	0.364
NM_007943	Eps15	chr4	+	109321127	109321325	109321127	109321217	109322069	109322215	6,6	25,25	0,0	39,27	207	99	2.86984e-05	0.00151563	0.103,0.103	0.0,0.0	0.103
NM_007965	Evl	chr12	+	108683194	108683410	108683194	108683261	108686049	108686116	93,93	95,96	60,36	13,9	248	99	5.66061e-09	1.09615e-06	0.281,0.279	0.648,0.615	-0.351
NM_008141	Gnat2	chr3	+	108095438	108095662	108095438	108095580	108096349	108096507	5,5	5,5	0,0	1,1	181	99	8.82697e-05	0.00363039	0.354,0.354	0.0,0.0	0.354
NM_008184	Gstm6	chr3	-	107942183	107942414	107942332	107942414	107941188	107941284	5,5	2,2	5,4	0,0	248	99	0.000121975	0.00466568	0.499,0.499	1.0,1.0	-0.501
NM_009102	Rrh	chr3	-	129813249	129813349	129813253	129813349	129812607	129812761	14,14	6,6	3,3	0,0	103	99	6.62437e-05	0.00285631	0.692,0.692	1.0,1.0	-0.308
NM_009163	Sgpl1	chr10	-	61147441	61147684	61147615	61147684	61146257	61146331	4,4	2,2	2,4	0,0	273	99	4.63922e-05	0.00221136	0.42,0.42	1.0,1.0	-0.58
NM_009315	Taf6	chr5	-	138186961	138187186	138187169	138187186	138184331	138184547	33,34	17,17	15,7	29,16	307	99	2.15369e-05	0.00123571	0.385,0.392	0.143,0.124	0.255
NM_009315	Taf6	chr5	-	138186961	138187186	138187083	138187186	138184331	138184547	25,25	5,6	8,3	9,5	221	99	0.000288563	0.00894063	0.691,0.651	0.285,0.212	0.423
NM_009315	Taf6	chr5	-	138187062	138187186	138187083	138187186	138184331	138184547	7,7	5,6	0,2	9,5	120	99	0.000297577	0.00908924	0.536,0.49	0.0,0.248	0.389
NM_009527	Wnt7a	chr6	-	91394408	91394680	91394563	91394680	91363982	91366328	75,75	1,1	183240	17,13	254	99	0.000222137	0.0072703	0.967,0.967	0.808,0.878	0.124
NM_009536	Ywhae	chr11	+	75759291	75759428	75759291	75759422	75764619	75765841	936945	26,26	671538	0,0	105	99	8.49952e-07	8.31611e-05	0.971,0.972	1.0,1.0	-0.028
NM_009806	Cask	chrX	-	13785918	13786049	13785936	13786049	13714665	13714771	0,0	28,28	6,2	18,17	117	99	6.43185e-05	0.00280676	0.0,0.0	0.22,0.091	-0.155
NM_010634	Fabp5	chr3	+	10014784	10014872	10014784	10014868	10014970	10015143	2,2	0,0	3,1	3,10	103	99	5.0132e-08	6.85261e-06	1.0,1.0	0.49,0.088	0.711
NM_010918	Nktr	chr9	+	121745900	121745992	121745900	121745988	121746444	121746590	7,7	67,67	1,0	48,40	103	99	0.000296034	0.00908924	0.091,0.091	0.02,0.0	0.081
NM_011110	Pla2g5	chr4	-	138806081	138806234	138806184	138806234	138801351	138801458	5,5	4,4	0,1	17,8	202	99	2.88452e-06	0.000237271	0.38,0.38	0.0,0.058	0.351
NM_011760	Zfp54	chr17	+	21430194	21430321	21430194	21430317	21433402	21435384	0,0	1,1	3,2	0,0	103	99	2.95608e-09	7.63244e-07	0.0,0.0	1.0,1.0	-1
NM_011856	Tenm2	chr11	-	36139548	36139758	36139575	36139758	36106718	36106865	0,0	2,2	1,4	0,0	126	99	7.23385e-10	2.49032e-07	0.0,0.0	1.0,1.0	-1
NM_011997	Casp8ap2	chr4	+	32615469	32615739	32615469	32615492	32624083	32624166	4,4	2,2	6,2	0,0	346	99	1.72966e-05	0.00102638	0.364,0.364	1.0,1.0	-0.636
NM_013512	Epb41l4a	chr18	-	33828036	33828217	33828103	33828217	33825406	33825454	0,0	72,72	14,7	113104	166	99	2.82152e-05	0.00151563	0.0,0.0	0.069,0.039	-0.054
NM_013541	Gstp1	chr19	-	4037744	4037912	4037865	4037912	4037584	4037620	36,38	28,28	15,14	43,30	220	99	2.58805e-05	0.0014319	0.367,0.379	0.136,0.174	0.218
NM_013629	Phtf1	chr3	+	103985752	103985914	103985752	103985909	103991037	103991211	2,2	0,0	1,0	3,3	104	99	2.47955e-10	9.60309e-08	1.0,1.0	0.241,0.0	0.879
NM_013684	Tbp	chr17	+	15501153	15501357	15501153	15501202	15502964	15503128	7,7	5,5	19,5	0,0	254	99	3.41868e-08	4.9651e-06	0.353,0.353	1.0,1.0	-0.647
NM_013722	Syn3	chr10	-	86498765	86498896	86498789	86498896	86466978	86467435	2,2	1,1	0,0	1,1	123	99	9.64202e-05	0.00379757	0.617,0.617	0.0,0.0	0.617
NM_013771	Yme1l1	chr2	+	23156504	23156731	23156504	23156676	23160191	23160323	140141	7,7	82,80	0,0	154	99	0.00018482	0.00643411	0.928,0.928	1.0,1.0	-0.072
NM_013839	Nr1h3	chr2	-	91194730	91195035	91194964	91195035	91193616	91193696	0,0	2,2	1,1	0,0	333	99	5.11125e-09	1.03281e-06	0.0,0.0	1.0,1.0	-1
NM_015781	Nap1l1	chr10	+	111493549	111493708	111493549	111493569	111494170	111494293	85,85	913915	50,49	13661221	238	99	4.61744e-08	6.5029e-06	0.037,0.037	0.015,0.016	0.021
NM_015781	Nap1l1	chr10	+	111493510	111493725	111493510	111493569	111494170	111494293	99,99	913915	61,61	13661221	255	99	7.48356e-08	9.39996e-06	0.04,0.04	0.017,0.019	0.022
NM_015781	Nap1l1	chr10	+	111496048	111496170	111496048	111496105	111496753	111496886	188188	181183	238188	371338	164	99	8.20299e-05	0.00341914	0.385,0.383	0.279,0.251	0.119
NM_016707	Bcl11a	chr11	+	24163145	24164888	24163145	24163288	24172698	24173558	83,83	8,8	11,13	0,0	1699	99	1.77499e-05	0.00103764	0.377,0.377	1.0,1.0	-0.623
NM_016957	Hmgn2	chr4	-	133966584	133966789	133966759	133966789	133966428	133966479	89,89	15,15	63,37	1,1	274	99	8.09669e-06	0.000544278	0.682,0.682	0.958,0.93	-0.262
NM_017368	Celf1	chr2	+	90999072	90999199	90999072	90999175	91001005	91001088	1,1	2,2	6,1	0,0	123	99	9.92852e-06	0.000640872	0.287,0.287	1.0,1.0	-0.713
NM_017368	Celf1	chr2	+	91006631	91006734	91006631	91006695	91008171	91008300	1,1	155158	18,6	232189	138	99	0.000148763	0.00536302	0.005,0.005	0.053,0.022	-0.033
NM_018760	Slc4a4	chr5	+	89046212	89046392	89046212	89046365	89084641	89084718	0,0	2,2	10,3	1,0	126	99	1.159e-10	5.38647e-08	0.0,0.0	0.887,1.0	-0.944
NM_019424	Hps1	chr19	-	42757664	42757906	42757792	42757906	42756257	42756340	5,6	5,5	0,0	8,4	227	99	4.25538e-06	0.000324211	0.304,0.344	0.0,0.0	0.324
NM_019478	Pqbp1	chrX	-	7898770	7899000	7898774	7899000	7898550	7898636	18,18	9,9	27,17	0,0	103	99	1.17732e-08	2.02652e-06	0.658,0.658	1.0,1.0	-0.342
NM_019478	Pqbp1	chrX	-	7898779	7899000	7898876	7899000	7898550	7898636	20,20	0,0	13,7	4,1	196	99	0.000136609	0.0051207	1.0,1.0	0.621,0.78	0.299
NM_019478	Pqbp1	chrX	-	7898774	7899000	7898876	7899000	7898550	7898636	28,28	0,0	14,9	4,1	201	99	0.000193593	0.00661562	1.0,1.0	0.633,0.816	0.276
NM_019570	Rev1	chr1	-	38128251	38128315	38128305	38128315	38108403	38108467	2,2	2,2	1,1	0,0	153	99	5.69636e-05	0.00258281	0.393,0.393	1.0,1.0	-0.607
NM_019831	Zmym3	chrX	-	101420145	101420222	101420158	101420222	101418794	101418952	0,0	6,6	4,2	0,0	112	99	6.72695e-12	4.46622e-09	0.0,0.0	1.0,1.0	-1
NM_020262	Zfp109	chr7	-	24237082	24237598	24237368	24237598	24236617	24236675	6,6	0,0	3,10	2,4	385	99	2.11201e-07	2.4236e-05	1.0,1.0	0.278,0.391	0.665
NM_021352	Crybb3	chr5	-	113079783	113079878	113079788	113079878	113078382	113078460	12431249	0,0	927694	55,23	104	99	0	0	1.0,1.0	0.941,0.966	0.046
NM_021352	Crybb3	chr5	-	113079760	113079848	113079768	113079848	113078382	113078515	12221234	294294	19241759	164236	107	99	6.36043e-11	3.28446e-08	0.794,0.795	0.916,0.873	-0.1
NM_021352	Crybb3	chr5	-	113079717	113079887	113079768	113079887	113078382	113078515	15461559	294294	23832181	164236	150	99	1.54848e-10	6.54231e-08	0.776,0.778	0.906,0.859	-0.106
NM_021352	Crybb3	chr5	-	113079759	113079848	113079768	113079848	113078382	113078515	1683416929	294294	2109821101	164236	108	99	1.2699e-06	0.000116869	0.981,0.981	0.992,0.988	-0.009
NM_021446	Erg28	chr12	-	85819403	85819569	85819478	85819569	85815454	85816193	0,0	1,1	3,2	0,0	174	99	4.88542e-09	1.02844e-06	0.0,0.0	1.0,1.0	-1
NM_021448	Elp2	chr18	+	24619381	24619553	24619381	24619499	24622109	24622237	19,20	5,5	17,11	0,0	153	99	1.23041e-05	0.000783332	0.711,0.721	1.0,1.0	-0.284
NM_021448	Elp2	chr18	+	24619381	24619513	24619381	24619499	24622109	24622237	13,14	5,5	8,9	0,0	113	99	1.76672e-05	0.00103764	0.695,0.71	1.0,1.0	-0.298
NM_021485	Rps6kb2	chr19	-	4158802	4158919	4158828	4158919	4158609	4158717	12,12	13,13	2,1	12,14	125	99	4.62792e-05	0.00221136	0.422,0.422	0.117,0.054	0.336
NM_021498	Pole3	chr4	-	62524609	62524835	62524749	62524835	62524317	62524436	1,1	100103	18,2	67,57	239	99	3.39023e-06	0.000274019	0.004,0.004	0.1,0.014	-0.053
NM_021515	Ak1	chr2	+	32629848	32629914	32629848	32629880	32630234	32630398	1,1	0,0	0,1	2,1	133	99	6.85488e-06	0.000471971	1.0,1.0	0.0,0.427	0.786
NM_021541	Cryba2	chr1	-	74892546	74892750	74892726	74892750	74892033	74892087	948955	79548012	31941567	1112510020	279	99	2.83363e-08	4.24817e-06	0.041,0.041	0.092,0.053	-0.031
NM_021541	Cryba2	chr1	-	74892740	74892894	74892755	74892894	74892494	74892658	694699	13,13	978797	67,43	114	99	6.07576e-08	8.18466e-06	0.979,0.979	0.927,0.942	0.044
NM_021551	Slc22a17	chr14	-	54908230	54908366	54908260	54908366	54907885	54908103	17,17	60,61	5,6	80,62	129	99	0.000170374	0.00602141	0.179,0.176	0.046,0.069	0.12
NM_021789	Trappc4	chr9	-	44407472	44407548	44407476	44407548	44406803	44406978	2,2	0,0	0,1	3,2	103	99	2.75333e-09	7.31205e-07	1.0,1.0	0.0,0.325	0.838
NM_021876	Eed	chr7	-	89956254	89956413	89956343	89956413	89955530	89955604	74,75	1,1	19,17	7,2	188	99	1.54956e-05	0.000935268	0.975,0.975	0.588,0.817	0.273
NM_022023	Gmfb	chr14	-	46821008	46821152	46821056	46821152	46817385	46817482	0,0	2,2	1,1	0,0	147	99	3.3733e-09	8.25127e-07	0.0,0.0	1.0,1.0	-1
NM_023045	Xpo7	chr14	-	70701692	70701785	70701719	70701785	70698941	70699046	3,3	24,24	20,16	24,6	126	99	4.48391e-06	0.000338845	0.089,0.089	0.396,0.677	-0.448
NM_023343	Ilkap	chr1	-	91390983	91391192	91391108	91391192	91390606	91390663	9,9	2,2	1,2	6,4	224	99	3.66736e-05	0.0018327	0.665,0.665	0.069,0.181	0.54
NM_023363	Zfp788	chr7	+	41634679	41634899	41634679	41634710	41643332	41643432	8,8	2,2	10,1	0,0	288	99	0.000311039	0.00938672	0.579,0.579	1.0,1.0	-0.421
NM_023464	Ssna1	chr2	-	25272297	25272418	25272308	25272418	25271928	25272128	185191	21,22	77,50	20,20	110	99	0.00020381	0.00684909	0.888,0.887	0.776,0.692	0.153
NM_023831	Ift46	chr9	+	44776356	44776461	44776356	44776437	44778561	44778638	1,1	0,0	3,1	3,2	123	99	3.42997e-06	0.000274841	1.0,1.0	0.446,0.287	0.633
NM_024267	Ipo4	chr14	-	55629620	55629867	55629748	55629867	55629393	55629471	10,10	55,55	4,0	47,66	227	99	0.000307044	0.00929633	0.073,0.073	0.036,0.0	0.055
NM_025505	Blzf1	chr1	-	164303847	164303924	164303903	164303924	164302283	164302720	6,6	0,0	20,5	3,6	155	99	1.73364e-05	0.00102638	1.0,1.0	0.81,0.347	0.421
NM_025636	Ntpcr	chr8	+	125736067	125736230	125736067	125736225	125737322	125737425	15,16	0,0	12,14	3,10	104	99	1.29888e-06	0.000118364	1.0,1.0	0.792,0.571	0.319
NM_025998	Nkain1	chr4	-	130532069	130532151	130532075	130532151	130530130	130531914	62,62	0,0	12,6	3,2	105	99	0.000297293	0.00908924	1.0,1.0	0.79,0.739	0.236
NM_026282	Spc24	chr9	-	21760118	21760286	21760251	21760286	21757684	21757829	63,63	5,5	24,17	0,0	232	99	0.000243493	0.00780057	0.843,0.843	1.0,1.0	-0.157
NM_026724	Rpl34	chr3	-	130730120	130730337	130730188	130730337	130729228	130729302	71,74	1,1	50,35	10,10	167	99	2.73623e-08	4.16939e-06	0.977,0.978	0.748,0.675	0.266
NM_026891	Cdan1	chr2	-	120722609	120722758	120722656	120722758	120720881	120720989	16,16	4,4	6,5	0,0	146	99	9.06797e-05	0.00369355	0.731,0.731	1.0,1.0	-0.269
NM_026987	Dhx16	chr17	+	35889197	35889360	35889197	35889279	35889438	35889600	85,85	6,6	60,57	0,0	180	99	6.27488e-05	0.00276422	0.886,0.886	1.0,1.0	-0.114
NM_027081	Dennd6b	chr15	-	89185537	89185647	89185559	89185647	89185369	89185464	23,23	4,4	16,15	0,0	121	99	0.000214995	0.00708646	0.825,0.825	1.0,1.0	-0.175
NM_027086	Ubl7	chr9	+	57910985	57911059	57910985	57911007	57914553	57914673	0,0	1,1	2,1	0,0	151	99	1.22616e-08	2.07221e-06	0.0,0.0	1.0,1.0	-1
NM_027144	Arhgef12	chr9	-	43022810	43022872	43022814	43022872	43020604	43020783	4,4	14,14	1,0	22,16	103	99	0.000329475	0.00987894	0.215,0.215	0.042,0.0	0.194
NM_027374	Ppil3	chr1	-	58445145	58445486	58445331	58445486	58444588	58444639	60,60	5,6	57,79	0,1	285	99	3.23719e-05	0.00165328	0.807,0.776	1.0,0.965	-0.191
NM_027898	Gramd1a	chr7	-	31135525	31135739	31135596	31135739	31134413	31134517	62,62	22,22	18,20	40,39	170	99	3.88485e-11	2.25685e-08	0.621,0.621	0.208,0.23	0.402
NM_028760	Cep55	chr19	+	38057409	38057480	38057409	38057452	38057788	38057983	2,2	4,4	1,1	0,0	127	99	1.26496e-06	0.000116869	0.28,0.28	1.0,1.0	-0.72
NM_028760	Cep55	chr19	+	38057409	38057542	38057409	38057452	38057788	38057983	12,12	4,4	3,3	0,0	189	99	3.92849e-05	0.0019423	0.611,0.611	1.0,1.0	-0.389
NM_029019	Stard6	chr18	+	70472453	70472617	70472453	70472568	70473201	70473354	0,0	3,3	1,2	1,0	148	99	0.000151007	0.00539849	0.0,0.0	0.401,1.0	-0.701
NM_029578	Tgds	chr14	-	118116013	118116244	118116078	118116244	118115116	118115175	5,5	15,15	0,0	7,12	164	99	9.6359e-05	0.00379757	0.168,0.168	0.0,0.0	0.168
NM_029886	9430038I01Rik	chr7	-	137376932	137377117	137376954	137377117	137375568	137376351	3,3	0,0	0,0	1,1	121	99	2.00421e-09	5.82162e-07	1.0,1.0	0.0,0.0	1
NM_030253	Parp9	chr16	+	35943368	35943510	35943368	35943402	35947500	35948354	1,1	0,0	0,0	2,1	207	99	5.60856e-09	1.09615e-06	1.0,1.0	0.0,0.0	1
NM_030721	Acox3	chr5	+	35583875	35583975	35583875	35583971	35588158	35588313	3,3	0,0	7,11	6,5	103	99	1.31208e-05	0.000829645	1.0,1.0	0.529,0.679	0.396
NM_054053	Adgrv1	chr13	-	81564959	81565105	81564981	81565105	81563563	81563830	5,5	8,8	0,1	14,8	121	99	4.21158e-05	0.00207125	0.338,0.338	0.0,0.093	0.292
NM_054095	Necab2	chr8	+	119450081	119450270	119450081	119450106	119452081	119452190	23,23	117121	0,2	40,27	263	99	6.13201e-05	0.00272713	0.069,0.067	0.0,0.027	0.055
NM_130864	Acaa1a	chr9	+	119344465	119344697	119344465	119344508	119346469	119346568	33,34	42,42	9,13	47,44	288	99	2.85258e-05	0.00151563	0.213,0.218	0.062,0.092	0.139
NM_133741	Snrk	chr9	+	122117265	122117502	122117265	122117407	122131892	122131942	8,8	24,25	0,0	11,9	194	99	5.40295e-05	0.00247391	0.145,0.14	0.0,0.0	0.143
NM_133780	Tpr	chr1	+	150419837	150420003	150419837	150419997	150421635	150421802	53,53	0,0	36,32	3,5	105	99	0.000248128	0.00789844	1.0,1.0	0.919,0.858	0.111
NM_133786	Smc4	chr3	+	69006075	69006224	69006075	69006213	69007188	69007367	9,9	33,33	0,1	10,15	110	99	0.000205402	0.00686768	0.197,0.197	0.0,0.057	0.169
NM_134059	Ddx41	chr13	-	55535545	55535619	55535558	55535619	55535288	55535425	2,2	73,76	8,3	20,17	112	99	3.58247e-05	0.00180973	0.024,0.023	0.261,0.135	-0.175
NM_134448	Dst	chr1	+	34114548	34114641	34114548	34114584	34116117	34116195	3,3	2,2	11,9	0,0	156	99	6.12763e-05	0.00272713	0.488,0.488	1.0,1.0	-0.512
NM_138590	Zcchc7	chr4	+	44756558	44756696	44756558	44756692	44761849	44762474	6,6	18,18	0,0	13,14	103	99	8.13928e-06	0.000544278	0.243,0.243	0.0,0.0	0.243
NM_144530	Zc3h11a	chr1	-	133661255	133661399	133661260	133661399	133653972	133654032	8,8	5,5	10,3	0,0	104	99	5.0529e-06	0.000372752	0.604,0.604	1.0,1.0	-0.396
NM_144530	Zc3h11a	chr1	-	133661236	133661399	133661260	133661399	133653972	133654032	28,28	5,5	21,15	0,0	123	99	5.58127e-05	0.00254303	0.818,0.818	1.0,1.0	-0.182
NM_144789	Prdm15	chr16	-	97816848	97817045	97816863	97817045	97816535	97816630	3,3	2,2	0,0	2,1	114	99	1.36112e-05	0.000843443	0.566,0.566	0.0,0.0	0.566
NM_144868	Pcnx3	chr19	-	5683276	5683412	5683306	5683412	5681431	5681553	20,20	4,4	12,15	0,0	129	99	0.000112508	0.00435733	0.793,0.793	1.0,1.0	-0.207
NM_145427	Atpaf2	chr11	-	60416750	60417099	60416985	60417099	60411666	60411729	28,28	0,0	34,25	4,4	334	99	9.45151e-06	0.000614348	1.0,1.0	0.716,0.649	0.318
NM_145600	Zfp330	chr8	-	82772817	82773007	82772879	82773007	82771338	82771358	10,10	68,68	1,0	35,48	161	99	5.16942e-05	0.0023787	0.083,0.083	0.017,0.0	0.075
NM_145758	0610010K14Rik	chr11	-	70235996	70236211	70236023	70236211	70235203	70235464	3,3	6,6	3,5	0,0	126	99	7.35014e-08	9.35884e-06	0.282,0.282	1.0,1.0	-0.718
NM_146221	Zfp426	chr9	-	20486316	20486437	20486329	20486437	20478132	20478279	1,1	0,0	1,0	0,6	112	99	0.000235913	0.00761392	1.0,1.0	1.0,0.0	0.5
NM_153076	Crygn	chr5	-	24754148	24754287	24754150	24754287	24751001	24751189	40,41	19,19	47,26	74,61	101	99	1.54197e-07	1.81425e-05	0.674,0.679	0.384,0.295	0.337
NM_153076	Crygn	chr5	-	24754133	24754366	24754150	24754366	24751001	24751189	32293259	19,19	47744257	74,61	116	99	0.000140057	0.005166	0.993,0.993	0.982,0.983	0.011
NM_173182	Fndc3b	chr3	-	27710345	27710439	27710370	27710439	27642950	27643089	1,1	2,2	2,1	0,0	124	99	1.52019e-05	0.000923543	0.285,0.285	1.0,1.0	-0.715
NM_173428	Sspo	chr6	+	48498332	48498402	48498332	48498393	48498643	48498774	1,1	2,2	1,1	0,0	108	99	2.98196e-05	0.00155716	0.314,0.314	1.0,1.0	-0.686
NM_175016	Alkbh2	chr5	-	114127875	114128176	114128082	114128176	114127525	114127769	5,5	0,0	2,0	3,2	306	99	1.67606e-10	6.77349e-08	1.0,1.0	0.177,0.0	0.911
NM_175549	Robo2	chr16	-	73897006	73897207	73897015	73897207	73892305	73895830	18,18	6,6	5,5	0,0	108	99	6.81759e-05	0.00289358	0.733,0.733	1.0,1.0	-0.267
NM_176849	Arglu1	chr8	-	8681840	8681948	8681890	8681948	8681383	8681467	77,77	0,0	66,30	26,12	149	99	2.22045e-16	4.12781e-13	1.0,1.0	0.628,0.624	0.374
NM_176849	Arglu1	chr8	-	8681823	8681948	8681890	8681948	8681383	8681467	109110	0,0	95,63	26,12	166	99	3.55271e-15	4.12781e-12	1.0,1.0	0.685,0.758	0.278
NM_177088	Cep95	chr11	+	106813760	106813866	106813760	106813862	106814603	106814736	6,6	4,4	0,0	6,4	103	99	2.21437e-07	2.51007e-05	0.59,0.59	0.0,0.0	0.59
NM_177178	Lmbrd2	chr15	+	9140569	9140740	9140569	9140732	9148975	9149130	9,9	0,0	7,7	3,3	107	99	0.000106515	0.00417746	1.0,1.0	0.683,0.683	0.317
NM_177606	Plekhh2	chr17	+	84596207	84596307	84596207	84596305	84597897	84598075	3,3	2,2	0,0	6,5	101	99	3.29696e-06	0.000268818	0.595,0.595	0.0,0.0	0.595
NM_178599	Commd8	chr5	-	72168071	72168183	72168163	72168183	72165350	72165506	2,2	2,2	2,1	0,0	191	99	2.22369e-05	0.00126184	0.341,0.341	1.0,1.0	-0.659
NM_178884	Obsl1	chr1	-	75492869	75493145	75493038	75493145	75492505	75492793	47,47	0,0	35,25	3,5	268	99	9.14123e-06	0.000598365	1.0,1.0	0.812,0.649	0.269
NM_178939	Pdrg1	chr2	-	153010246	153010338	153010255	153010338	153008889	153009736	0,0	3,3	1,1	0,0	108	99	3.77626e-09	8.96806e-07	0.0,0.0	1.0,1.0	-1
NM_178939	Pdrg1	chr2	-	153010233	153010338	153010255	153010338	153008889	153009736	4,4	3,3	1,1	0,0	121	99	2.86914e-05	0.00151563	0.522,0.522	1.0,1.0	-0.478
NM_181541	Caprin2	chr6	-	148884296	148884424	148884403	148884424	148883447	148883534	17,17	0,0	38,30	5,7	206	99	1.59261e-05	0.000955052	1.0,1.0	0.785,0.673	0.271
NM_182650	Hnrnpa2b1	chr6	-	51461919	51462055	51461982	51462055	51460434	51461433	638647	43,43	186199	61,26	162	99	1.02582e-05	0.000657589	0.901,0.902	0.651,0.824	0.164
NM_182927	Spred3	chr7	-	29167792	29167973	29167885	29167973	29166526	29166695	5,5	2,2	3,5	0,0	192	99	0.000295426	0.00908924	0.563,0.563	1.0,1.0	-0.437
NM_183140	Zfp691	chr4	-	119173045	119173856	119173662	119173856	119169517	119171042	22,22	0,0	7,2	4,1	716	99	3.11426e-08	4.59477e-06	1.0,1.0	0.195,0.217	0.794
NM_194446	Cdk10	chr8	+	123224840	123225055	123224840	123224968	123226346	123226419	35,35	22,22	5,14	28,22	186	99	6.31848e-05	0.0027703	0.459,0.459	0.087,0.253	0.289
NM_198299	Enkd1	chr8	-	105704346	105704514	105704350	105704514	105704112	105704249	6,6	27,27	0,0	7,5	103	99	0.000244214	0.00780057	0.176,0.176	0.0,0.0	0.176
NM_198305	Klhl17	chr4	-	156230900	156231004	156230913	156231004	156230504	156230686	34,35	5,5	16,19	0,0	112	99	0.000174466	0.00611946	0.857,0.861	1.0,1.0	-0.141
NM_199466	Eml4	chr17	+	83427999	83428248	83427999	83428025	83440030	83440154	26,26	13,13	16,22	0,2	322	99	3.80597e-05	0.00189179	0.381,0.381	1.0,0.772	-0.505
NM_201359	Tmem106c	chr15	+	97964228	97964503	97964228	97964324	97964839	97965030	52,52	6,6	30,14	0,0	278	99	2.69292e-05	0.00146378	0.755,0.755	1.0,1.0	-0.245
NM_201600	Myo5b	chr18	+	74714825	74714974	74714825	74714959	74715958	74716078	0,0	4,4	3,5	15,11	114	99	0.000231295	0.0075171	0.0,0.0	0.148,0.283	-0.215
NR_015463	Snhg17	chr2	-	158360463	158360599	158360526	158360599	158359181	158359432	35,36	3,3	20,19	13,8	162	99	4.55045e-05	0.00219875	0.877,0.88	0.485,0.592	0.34
NR_015463	Snhg17	chr2	-	158360458	158360599	158360526	158360599	158359181	158359432	23,24	3,3	17,13	13,8	167	99	0.000200388	0.00679783	0.82,0.826	0.437,0.491	0.359
NR_015567	A930007I19Rik	chr19	-	29521888	29521987	29521889	29521987	29520847	29520969	0,0	1,1	1,1	0,0	100	99	2.22743e-08	3.52118e-06	0.0,0.0	1.0,1.0	-1
NR_027838	Atp2a2	chr5	-	122455892	122457426	122457302	122457426	122453512	122454304	11561169	1,1	1056952	9,7	1509	99	1.96816e-05	0.00114338	0.987,0.987	0.885,0.899	0.095
NR_028448	Hdac10	chr15	-	89126629	89126706	89126640	89126706	89126377	89126437	6,6	3,4	0,1	3,8	110	99	6.47494e-06	0.000452516	0.643,0.574	0.0,0.101	0.558
NR_029468	Snhg12	chr4	+	132309837	132310026	132309837	132309903	132310150	132310215	65,66	205210	16,41	267247	222	99	4.88807e-08	6.78128e-06	0.124,0.123	0.026,0.069	0.076
NR_033657	Miat	chr5	-	112228300	112228352	112228308	112228352	112228054	112228214	12,12	4,4	2,5	0,0	107	99	0.000120593	0.00463188	0.735,0.735	1.0,1.0	-0.265
NR_033745	Minos1	chr4	-	139130787	139131037	139130921	139131037	139105855	139105903	12,12	359365	39,12	280243	233	99	4.54084e-05	0.00219875	0.014,0.014	0.056,0.021	-0.025
NR_036450	Gm14403	chr2	+	177503092	177503317	177503092	177503194	177506908	177507035	3,3	1,1	0,0	4,1	222	99	2.24124e-05	0.00126256	0.572,0.572	0.0,0.0	0.572
NR_045539	Mllt10	chr2	+	18092167	18092360	18092167	18092314	18092783	18092834	1,2	0,0	1,1	3,1	145	99	2.61914e-06	0.000220252	1.0,1.0	0.185,0.406	0.705
NR_045821	6330418K02Rik	chr5	+	138264044	138264153	138264044	138264101	138265756	138266005	4,4	9,9	0,0	5,5	151	99	0.000148861	0.00536302	0.226,0.226	0.0,0.0	0.226
NR_121643	Plpp5	chr8	+	25720266	25720375	25720266	25720335	25720554	25720645	19,19	5,5	12,12	0,0	139	99	2.00386e-05	0.00115689	0.73,0.73	1.0,1.0	-0.27
NR_131013	9530062K07Rik	chr6	-	116207901	116207993	116207978	116207993	116207153	116207257	0,0	1,1	1,1	0,0	176	99	1.90122e-08	3.15569e-06	0.0,0.0	1.0,1.0	-1
NR_138540	Ak2	chr4	+	129008033	129009787	129008033	129008229	129010562	129011529	127129	142144	78,85	198155	1657	99	4.74607e-05	0.00224105	0.051,0.051	0.023,0.032	0.023

## Sheet: E18vsP3
Transcript ID	Gene Symbol	Chromosome	Strand	Long Exon Start	Long Exon End	Short Exon Start	Short Exon End	Flanking Exon Start	Flanking Exon End	Inclusion counts E18	Skipping counts E18	Inclusion counts P3	Skipping counts P3	Inclusion Length	Skipping Length	p-value	FDR	Inclusion level E18	Inclusion level P3	Inclusion Level difference
NM_001001181	BC031181	chr18	+	75005899	75005983	75005899	75005900	75008650	75008826	24,25	1,0	6,9	11,9	182	99	8.49842e-12	1.88835e-08	0.929,1.0	0.229,0.352	0.674
NM_001001181	BC031181	chr18	+	75005899	75006114	75005899	75005900	75008650	75008826	330338	1,0	204162	11,9	313	99	3.27011e-09	1.11788e-06	0.991,1.0	0.854,0.851	0.143
NM_001001181	BC031181	chr18	+	75005899	75006014	75005899	75005900	75008650	75008826	148150	1,0	96,85	11,9	213	99	4.189e-09	1.23598e-06	0.986,1.0	0.802,0.814	0.185
NM_001001182	Baz2b	chr2	-	59907438	59907749	59907543	59907749	59906915	59907051	48,48	26,26	24,24	4,0	204	99	0.000123349	0.00491624	0.473,0.473	0.744,1.0	-0.399
NM_001003898	Tardbp	chr4	-	148618646	148618791	148618664	148618791	148612381	148617705	117118	19,19	49,45	19,26	117	99	0.000101847	0.00424982	0.839,0.84	0.686,0.594	0.199
NM_001004359	Gprasp1	chrX	+	135797787	135797903	135797787	135797864	135798022	135798094	10,10	40,40	2,0	55,35	138	99	2.43351e-06	0.000227674	0.152,0.152	0.025,0.0	0.139
NM_001010930	Mrps33	chr6	-	39805370	39805611	39805486	39805611	39801806	39802544	560572	6,6	396281	4,28	215	99	6.14197e-05	0.00291744	0.977,0.978	0.979,0.822	0.077
NM_001013767	Capn11	chr17	-	45639327	45639484	45639409	45639484	45639068	45639232	0,0	1,2	1,1	0,0	181	99	6.64758e-09	1.64121e-06	0.0,0.0	1.0,1.0	-1
NM_001025359	Klc1	chr12	+	111789348	111789486	111789348	111789459	111793648	111793699	99101	76,78	90,71	12,12	126	99	6.16407e-12	1.82621e-08	0.506,0.504	0.855,0.823	-0.334
NM_001029873	Unc13a	chr8	-	71662839	71662928	71662854	71662928	71662480	71662535	3,3	5,5	0,0	1,1	114	99	0.000211188	0.00761038	0.343,0.343	0.0,0.0	0.343
NM_001033314	Ccdc61	chr7	-	18910342	18910404	18910353	18910404	18903781	18903939	3,3	0,0	0,0	1,1	110	99	1.7142e-09	7.13378e-07	1.0,1.0	0.0,0.0	1
NM_001033314	Ccdc61	chr7	-	18910342	18910404	18910353	18910404	18910132	18910257	3,3	2,2	0,0	1,2	110	99	1.16605e-05	0.00082911	0.574,0.574	0.0,0.0	0.574
NM_001081028	Sipa1l3	chr7	-	29505289	29505460	29505293	29505460	29434748	29434825	0,0	5,5	4,3	8,4	103	99	2.61227e-05	0.00150765	0.0,0.0	0.325,0.419	-0.372
NM_001081107	Helq	chr5	-	100790125	100790236	100790138	100790236	100786983	100787082	3,3	1,1	1,0	4,2	112	99	3.05844e-05	0.00167799	0.726,0.726	0.181,0.0	0.635
NM_001081298	Adgrl2	chr3	-	148818633	148818686	148818647	148818686	148815585	148817928	3,3	1,1	0,0	1,5	113	99	1.10421e-06	0.000130857	0.724,0.724	0.0,0.0	0.724
NM_001081362	Trrap	chr5	+	144810150	144810352	144810150	144810204	144811894	144812014	7,7	2,2	11,10	0,0	247	99	0.000246132	0.0085789	0.584,0.584	1.0,1.0	-0.416
NM_001085370	Speg	chr1	+	75415541	75415786	75415541	75415742	75417042	75417100	2,2	1,1	0,0	2,4	143	99	9.26473e-05	0.00394316	0.581,0.581	0.0,0.0	0.581
NM_001110272	Abhd14a	chr9	-	106443805	106443937	106443826	106443937	106440620	106440910	5,5	6,6	3,1	0,0	120	99	3.08042e-06	0.000279375	0.407,0.407	1.0,1.0	-0.593
NM_001110338	Gprc5c	chr11	+	114851539	114851753	114851539	114851573	114863466	114864546	6,6	0,0	3,8	2,2	279	99	0.000129999	0.00509002	1.0,1.0	0.347,0.587	0.533
NM_001110516	Samd11	chr4	-	156248336	156248458	156248346	156248458	156248087	156248198	2,5	0,0	18,11	5,6	109	99	5.52688e-05	0.00266863	1.0,1.0	0.766,0.625	0.304
NM_001110826	Ddx6	chr9	+	44604891	44604984	44604891	44604927	44607122	44607592	15,16	0,0	2,2	7,1	156	99	1.81585e-08	3.50854e-06	1.0,1.0	0.153,0.559	0.644
NM_001110826	Ddx6	chr9	+	44604891	44604952	44604891	44604927	44607122	44607592	27,27	0,0	10,10	7,1	124	99	1.66183e-05	0.00105379	1.0,1.0	0.533,0.889	0.289
NM_001111078	Uhrf1	chr17	+	56310675	56310836	56310675	56310827	56312053	56312269	100100	10,10	25,14	0,0	108	99	0.000276953	0.00939528	0.902,0.902	1.0,1.0	-0.098
NM_001113374	Mocs2	chr13	+	114825210	114825265	114825210	114825234	114826157	114826281	2,2	0,0	5,5	9,3	130	99	9.73749e-07	0.000116955	1.0,1.0	0.297,0.559	0.572
NM_001130194	Best2	chr8	-	85014196	85014408	85014376	85014408	85013381	85013586	0,0	1,1	7,2	1,5	279	99	0.000238937	0.00848563	0.0,0.0	0.713,0.124	-0.418
NM_001141948	Nmi	chr2	-	51972908	51973208	51972973	51973208	51960570	51960660	3,3	0,0	1,1	4,2	164	99	6.28878e-09	1.64121e-06	1.0,1.0	0.131,0.232	0.819
NM_001142322	Myo9b	chr8	+	71354516	71354754	71354516	71354555	71355237	71355311	2,2	2,2	1,2	0,0	298	99	3.48066e-06	0.000306465	0.249,0.249	1.0,1.0	-0.751
NM_001142727	1110065P20Rik	chr4	-	124850521	124850730	124850579	124850730	124850192	124850433	9,9	4,4	0,1	2,4	157	99	3.56857e-05	0.00187677	0.587,0.587	0.0,0.136	0.519
NM_001145953	Lgals3	chr14	+	47373859	47373979	47373859	47373952	47379522	47379544	0,0	1,2	1,2	0,0	126	99	5.27946e-09	1.42193e-06	0.0,0.0	1.0,1.0	-1
NM_001159966	Ralgps2	chr1	-	156939229	156939387	156939351	156939387	156907631	156907778	0,0	1,1	1,1	0,0	221	99	1.64298e-08	3.24507e-06	0.0,0.0	1.0,1.0	-1
NM_001163300	Safb	chr17	+	56595651	56595719	56595651	56595710	56597787	56597815	1,1	2,2	1,1	0,0	108	99	2.98196e-05	0.0016669	0.314,0.314	1.0,1.0	-0.686
NM_001163504	Nr1h4	chr10	-	89483371	89483524	89483383	89483524	89480490	89480627	5,5	1,1	0,2	3,6	111	99	1.99315e-05	0.00121336	0.817,0.817	0.0,0.229	0.702
NM_001163580	Lrrcc1	chr3	+	14539910	14540114	14539910	14540066	14545495	14545692	23,24	4,4	5,7	0,0	147	99	0.000251705	0.00873889	0.795,0.802	1.0,1.0	-0.202
NM_001163704	Fbxo6	chr4	-	148151613	148151925	148151829	148151925	148149378	148149666	3,3	2,2	2,2	0,0	315	99	1.06846e-05	0.000779109	0.32,0.32	1.0,1.0	-0.68
NM_001164042	Smad5	chr13	+	56703667	56703822	56703667	56703812	56723428	56723996	6,6	0,0	0,1	3,3	109	99	1.29298e-10	1.08307e-07	1.0,1.0	0.0,0.232	0.884
NM_001164044	Ccl27a	chr4	-	41774024	41774176	41774169	41774176	41773735	41773803	0,0	1,1	3,1	0,0	244	99	7.60089e-09	1.70697e-06	0.0,0.0	1.0,1.0	-1
NM_001164076	Tgif1	chr17	-	70849639	70849790	70849646	70849790	70846171	70846398	2,2	4,5	2,1	0,0	106	99	9.51384e-07	0.000115834	0.318,0.272	1.0,1.0	-0.705
NM_001164117	Serpinb6a	chr13	-	33935568	33935794	33935766	33935794	33931471	33931646	4,4	0,0	6,4	3,5	297	99	4.3109e-09	1.23598e-06	1.0,1.0	0.4,0.211	0.695
NM_001164117	Serpinb6a	chr13	-	33935572	33935794	33935766	33935794	33931471	33931646	5,5	0,0	6,4	3,5	293	99	4.20202e-09	1.23598e-06	1.0,1.0	0.403,0.213	0.692
NM_001164117	Serpinb6a	chr13	-	33935626	33935794	33935766	33935794	33931471	33931646	5,5	0,0	6,3	3,5	239	99	9.12678e-09	1.97851e-06	1.0,1.0	0.453,0.199	0.674
NM_001164531	Zfyve27	chr19	+	42170566	42170785	42170566	42170668	42171545	42171743	7,7	9,9	9,16	2,1	216	99	6.68056e-05	0.00307652	0.263,0.263	0.673,0.88	-0.513
NM_001168572	Brsk1	chr7	+	4692879	4692969	4692879	4692965	4694673	4694814	7,7	27,27	0,0	22,15	103	99	6.86517e-06	0.000523559	0.199,0.199	0.0,0.0	0.199
NM_001177799	Capn3	chr2	+	120495235	120495332	120495235	120495274	120495864	120495986	1,1	3,3	3,1	0,0	157	99	6.65619e-08	1.1377e-05	0.174,0.174	1.0,1.0	-0.826
NM_001177878	Phka2	chrX	+	160586778	160586954	160586778	160586949	160588964	160589018	4,4	10,10	0,0	4,9	104	99	4.45654e-05	0.00225055	0.276,0.276	0.0,0.0	0.276
NM_001177942	Eda	chrX	+	100395018	100395143	100395018	100395107	100396904	100400760	0,0	1,1	2,2	1,0	135	99	1.12934e-06	0.000132073	0.0,0.0	0.595,1.0	-0.797
NM_001177942	Eda	chrX	+	100395018	100395149	100395018	100395143	100396904	100400760	4,4	0,0	1,0	1,2	105	99	1.93604e-05	0.00118672	1.0,1.0	0.485,0.0	0.758
NM_001190313	C1qtnf5	chr9	+	44105151	44105282	44105151	44105228	44105404	44105515	10,10	0,0	8,2	2,3	153	99	3.28855e-05	0.00178224	1.0,1.0	0.721,0.301	0.489
NM_001191051	Lysmd4	chr7	+	67222615	67223038	67222615	67222629	67223608	67223891	29,29	6,6	22,8	0,0	508	99	1.32952e-06	0.00014771	0.485,0.485	1.0,1.0	-0.515
NM_001195268	Cbarp	chr10	-	80136689	80136938	80136873	80136938	80136349	80136494	8,8	0,0	1,9	4,5	283	99	1.84605e-09	7.13378e-07	1.0,1.0	0.08,0.386	0.767
NM_001195681	Colca2	chr9	-	51278339	51278554	51278348	51278554	51277595	51277690	2,2	0,0	0,1	1,2	108	99	1.43664e-05	0.0009529	1.0,1.0	0.0,0.314	0.843
NM_001205044	Jarid2	chr13	+	44730773	44730934	44730773	44730888	44731712	44731916	1,1	7,7	3,1	1,0	145	99	6.37689e-05	0.00299882	0.089,0.089	0.672,1.0	-0.747
NM_001205231	U2af2	chr7	+	5068732	5068796	5068732	5068792	5069443	5069560	4,4	8,8	0,0	3,6	103	99	3.45207e-05	0.00184831	0.325,0.325	0.0,0.0	0.325
NM_001243100	Gm11837	chr4	+	14930640	14930774	14930640	14930770	14936440	14936539	0,0	49,49	9,2	73,47	103	99	0.000272683	0.00931119	0.0,0.0	0.106,0.039	-0.072
NM_001252083	Zfp384	chr6	+	125009237	125009499	125009237	125009245	125010380	125010440	6,6	2,2	10,5	0,0	353	99	5.42721e-05	0.00265039	0.457,0.457	1.0,1.0	-0.543
NM_001252250	Nf2	chr11	-	4782170	4782352	4782186	4782352	4765844	4768273	1,2	29,29	14,9	19,19	115	99	7.1907e-07	9.42923e-05	0.029,0.056	0.388,0.29	-0.296
NM_001252482	Inca1	chr11	-	70699948	70700155	70700057	70700155	70695863	70695948	5,5	0,0	0,2	2,1	208	99	4.07084e-05	0.00206752	1.0,1.0	0.0,0.488	0.756
NM_001252526	Cpeb1	chr7	-	81356893	81356998	81356944	81356998	81355874	81356011	7,7	0,0	11,14	4,3	150	99	5.55465e-05	0.00266863	1.0,1.0	0.645,0.755	0.3
NM_001252571	Phyhd1	chr2	+	30277002	30277210	30277002	30277058	30277622	30277644	14,14	3,3	9,8	0,0	251	99	6.84821e-05	0.00309319	0.648,0.648	1.0,1.0	-0.352
NM_001253809	Racgap1	chr15	-	99643392	99643523	99643421	99643523	99642882	99642971	21,21	5,5	4,12	0,0	128	99	7.87491e-05	0.0035172	0.765,0.765	1.0,1.0	-0.235
NM_001253877	Mtf2	chr5	+	108069161	108069523	108069161	108069363	108080824	108081023	10,11	5,5	3,2	0,0	259	99	5.20841e-06	0.0004247	0.433,0.457	1.0,1.0	-0.555
NM_001253886	Apbb1	chr7	-	105581134	105581491	105581482	105581491	105573681	105574416	123126	8,8	87,65	0,1	447	99	3.05816e-05	0.00167799	0.773,0.777	1.0,0.935	-0.193
NM_001253886	Apbb1	chr7	-	105565945	105566178	105566050	105566178	105565532	105565647	1,1	83,85	13,4	83,71	204	99	0.000200929	0.00736731	0.006,0.006	0.071,0.027	-0.043
NM_001253905	Ncor2	chr5	-	125028798	125029013	125028881	125029013	125028611	125028712	0,0	3,3	3,2	2,0	182	99	3.48137e-05	0.00185284	0.0,0.0	0.449,1.0	-0.725
NM_001256112	Mtfr1l	chr4	-	134535081	134535268	134535249	134535268	134532668	134532752	39,39	82,81	66,59	42,39	267	99	7.51993e-08	1.26108e-05	0.15,0.151	0.368,0.359	-0.213
NM_001256112	Mtfr1l	chr4	-	134530627	134530789	134530684	134530789	134530274	134530486	11,11	0,0	8,14	4,6	156	99	1.74656e-06	0.000182629	1.0,1.0	0.559,0.597	0.422
NM_001271357	Flcn	chr11	-	59802128	59802350	59802154	59802350	59801042	59801203	44,44	5,5	28,26	0,0	125	99	0.000175747	0.00656317	0.875,0.875	1.0,1.0	-0.125
NM_001271678	Wnk3	chrX	+	151293809	151294041	151293809	151293900	151294421	151294552	4,4	2,2	0,0	1,3	240	99	1.77153e-05	0.00110107	0.452,0.452	0.0,0.0	0.452
NM_001276467	Asap1	chr15	-	64158881	64159004	64158917	64159004	64152829	64152930	33,34	13,13	13,19	23,26	135	99	2.02767e-05	0.00122598	0.651,0.657	0.293,0.349	0.333
NM_001285500	Tead2	chr7	+	45215752	45215906	45215752	45215874	45217212	45217345	18,18	4,4	4,8	0,0	131	99	0.000148113	0.00567427	0.773,0.773	1.0,1.0	-0.227
NM_001285907	Cd2bp2	chr7	-	127195914	127196077	127195928	127196077	127195360	127195467	1,1	0,0	1,0	3,2	113	99	1.49424e-09	6.6404e-07	1.0,1.0	0.226,0.0	0.887
NM_001285907	Cd2bp2	chr7	-	127195786	127196077	127195928	127196077	127195360	127195467	2,2	0,0	6,8	3,2	241	99	1.43383e-05	0.0009529	1.0,1.0	0.451,0.622	0.464
NM_001285943	Eif3k	chr7	-	28981673	28981888	28981683	28981888	28977869	28977990	60,60	16,16	57,54	0,0	109	99	7.35932e-11	8.17621e-08	0.773,0.773	1.0,1.0	-0.227
NM_001286207	Ash2l	chr8	-	25830216	25830392	25830374	25830392	25828765	25828859	10,10	8,10	8,5	35,30	257	99	0.000125367	0.0049744	0.325,0.278	0.081,0.06	0.231
NM_001286344	Pard6a	chr8	+	105701147	105701317	105701147	105701286	105702173	105702396	4,4	4,4	0,0	4,2	130	99	1.23306e-05	0.000869794	0.432,0.432	0.0,0.0	0.432
NM_001286784	Magi1	chr6	-	93680667	93680877	93680788	93680877	93675452	93679002	9,9	4,4	2,0	7,4	220	99	3.70259e-05	0.0019358	0.503,0.503	0.114,0.0	0.446
NM_001289630	Mgme1	chr2	+	144270903	144271343	144270903	144271014	144271914	144272484	9,9	0,0	2,0	2,1	428	99	1.28586e-06	0.000144668	1.0,1.0	0.188,0.0	0.906
NM_001289630	Mgme1	chr2	+	144270903	144271343	144270903	144271072	144271914	144272484	7,7	5,5	0,0	7,3	370	99	4.92884e-06	0.000410046	0.273,0.273	0.0,0.0	0.273
NM_001293623	Hmgb3	chrX	+	71555916	71556237	71555916	71556008	71558052	71558207	135139	105112	104,71	22,12	328	99	1.01296e-10	1.00035e-07	0.28,0.273	0.588,0.641	-0.338
NM_001300827	Poglut1	chr16	-	38534631	38534824	38534662	38534824	38531783	38531842	8,8	0,0	1,0	5,1	130	99	4.28974e-11	5.62357e-08	1.0,1.0	0.132,0.0	0.934
NM_001300827	Poglut1	chr16	-	38534590	38534824	38534662	38534824	38531783	38531842	8,8	0,0	3,2	5,1	171	99	1.61416e-07	2.41551e-05	1.0,1.0	0.258,0.537	0.603
NM_001306184	Mmp11	chr10	-	75923927	75924115	75923958	75924115	75923221	75923490	4,5	6,6	11,3	0,1	130	99	1.41901e-05	0.0009529	0.337,0.388	1.0,0.696	-0.485
NM_001308072	Gpr108	chr17	-	57237810	57237920	57237850	57237920	57237423	57237497	4,4	4,4	0,0	5,14	139	99	2.5763e-06	0.000238522	0.416,0.416	0.0,0.0	0.416
NM_001310643	Rpe	chr1	+	66700830	66701028	66700830	66701017	66701616	66701648	3,3	4,4	1,1	0,0	110	99	6.18647e-06	0.000482327	0.403,0.403	1.0,1.0	-0.597
NM_001310743	Fam92a	chr4	-	12168222	12168324	12168228	12168324	12164087	12164192	0,0	10,10	4,2	4,2	105	99	6.89204e-06	0.000523559	0.0,0.0	0.485,0.485	-0.485
NM_001311077	Sctr	chr1	+	120043307	120043548	120043307	120043421	120044630	120044763	2,2	2,2	2,1	0,0	226	99	1.12122e-05	0.000803659	0.305,0.305	1.0,1.0	-0.695
NM_001312884	Cryba4	chr5	-	112251743	112251773	112251747	112251773	112251018	112251137	2,2	2,2	4,3	0,0	103	99	0.000156156	0.00588099	0.49,0.49	1.0,1.0	-0.51
NM_001312884	Cryba4	chr5	-	112252272	112252518	112252342	112252518	112251746	112251797	195197	26,26	251169	76,42	169	99	0.000201424	0.00736731	0.815,0.816	0.659,0.702	0.135
NM_001312893	Crybb1	chr5	+	112259256	112259373	112259256	112259332	112263510	112263643	14651478	32,32	27162499	0,23	140	99	2.06732e-08	3.90944e-06	0.97,0.97	1.0,0.987	-0.024
NM_001312893	Crybb1	chr5	+	112259256	112259355	112259256	112259332	112263510	112263643	82,83	32,32	189132	0,23	122	99	4.51678e-08	7.8716e-06	0.675,0.678	1.0,0.823	-0.235
NM_001312893	Crybb1	chr5	+	112259256	112259374	112259256	112259332	112263510	112263643	16111625	32,32	29932768	0,23	141	99	1.08794e-07	1.79027e-05	0.972,0.973	1.0,0.988	-0.022
NM_001312893	Crybb1	chr5	+	112255819	112255950	112255819	112255847	112257372	112257543	152156	34243445	377305	41683783	202	99	1.2322e-07	1.95568e-05	0.021,0.022	0.042,0.038	-0.019
NM_001312893	Crybb1	chr5	+	112259256	112259346	112259256	112259332	112263510	112263643	49,49	32,32	99,93	0,23	113	99	2.49275e-07	3.57348e-05	0.573,0.573	1.0,0.78	-0.317
NM_001312893	Crybb1	chr5	+	112259355	112259544	112259355	112259375	112263510	112263643	17161728	1118111247	18551664	1936917281	268	99	6.02835e-06	0.000474159	0.054,0.054	0.034,0.034	0.02
NM_001312893	Crybb1	chr5	+	112259256	112259332	112259256	112259322	112263510	112263643	156157	0,0	88107	0,14	109	99	2.05637e-05	0.00123493	1.0,1.0	1.0,0.874	0.063
NM_001313933	Cryba1	chr11	-	77720828	77721030	77720889	77721030	77719433	77719530	638641	50,50	673648	0,31	160	99	2.89387e-08	5.24913e-06	0.888,0.888	1.0,0.928	-0.076
NM_001313933	Cryba1	chr11	-	77720849	77721079	77720889	77721079	77719433	77719530	423426	50,50	402383	0,31	139	99	1.6311e-06	0.000173319	0.858,0.859	1.0,0.898	-0.091
NM_001313933	Cryba1	chr11	-	77725149	77725293	77725249	77725293	77723549	77723614	208211	0,0	185148	0,110	199	99	0.000211495	0.00761038	1.0,1.0	1.0,0.401	0.299
NM_001313933	Cryba1	chr11	-	77725241	77725293	77725249	77725293	77723549	77723614	4,4	0,0	5,5	0,110	107	99	0.000241025	0.00848563	1.0,1.0	1.0,0.04	0.48
NM_001317218	Myl6	chr10	-	128493333	128493566	128493538	128493566	128492601	128492745	62,62	12631288	101,78	1088883	304	99	6.85598e-05	0.00309319	0.016,0.015	0.029,0.028	-0.013
NM_001326583	Rhno1	chr6	-	128362060	128362184	128362168	128362184	128359105	128359354	11,11	3,3	9,3	0,0	207	99	6.73136e-05	0.00308393	0.637,0.637	1.0,1.0	-0.363
NM_001326583	Rhno1	chr6	-	128362057	128362184	128362168	128362184	128359105	128359354	13,13	3,3	9,4	0,0	210	99	0.000111492	0.00448391	0.671,0.671	1.0,1.0	-0.329
NM_001329618	Enpp5	chr17	+	44078801	44078982	44078801	44078898	44080646	44080774	24,24	0,0	16,12	4,5	183	99	8.39008e-07	0.00010653	1.0,1.0	0.684,0.565	0.375
NM_001329680	Clgn	chr8	+	83389841	83390100	83389841	83389977	83395442	83395592	1,1	8,8	3,1	0,0	222	99	7.46762e-09	1.70697e-06	0.053,0.053	1.0,1.0	-0.947
NM_001346521	Znhit6	chr3	+	145576215	145576418	145576215	145576407	145576850	145576996	3,3	3,3	1,2	0,0	110	99	1.60713e-05	0.00103508	0.474,0.474	1.0,1.0	-0.526
NM_001346552	Cyb5rl	chr4	+	107066987	107067045	107066987	107067041	107068611	107068823	2,2	0,0	4,3	4,1	103	99	7.05262e-05	0.00316584	1.0,1.0	0.49,0.742	0.384
NM_001347323	Slc30a3	chr5	-	31089278	31089472	31089318	31089472	31088607	31088806	2,2	0,0	0,0	1,1	139	99	7.11462e-09	1.70697e-06	1.0,1.0	0.0,0.0	1
NM_001347342	Nr2c2	chr6	+	92163120	92163258	92163120	92163220	92164187	92164293	40,41	5,5	22,19	0,0	137	99	0.000153202	0.00581908	0.853,0.856	1.0,1.0	-0.145
NM_001348228	Uba52	chr8	-	70510117	70510417	70510337	70510417	70509520	70509634	208208	204208	254161	115108	319	99	0.000286542	0.00961053	0.24,0.237	0.407,0.316	-0.123
NM_001348235	Fbxo18	chr2	-	11777403	11777585	11777431	11777585	11769775	11769931	43,43	64,65	7,6	39,31	127	99	2.86367e-05	0.00161091	0.344,0.34	0.123,0.131	0.215
NM_001355181	Rnf38	chr4	-	44158989	44159052	44159004	44159052	44152359	44152553	0,0	3,3	1,2	1,0	114	99	4.70219e-05	0.00236119	0.0,0.0	0.465,1.0	-0.733
NM_007466	Api5	chr2	-	94418204	94418385	94418255	94418385	94411726	94413781	7,7	43,43	0,0	25,23	150	99	9.71491e-05	0.00409223	0.097,0.097	0.0,0.0	0.097
NM_007566	Birc6	chr17	+	74608096	74608284	74608096	74608185	74609058	74609388	23,23	0,0	12,7	1,5	198	99	2.42561e-05	0.00141834	1.0,1.0	0.857,0.412	0.366
NM_007773	Crybb2	chr5	-	113062050	113062189	113062066	113062189	113058257	113058518	27,27	0,0	795692	156140	115	99	1.10784e-07	1.79027e-05	1.0,1.0	0.814,0.81	0.188
NM_007773	Crybb2	chr5	-	113062050	113062171	113062075	113062171	113058257	113058518	44,44	0,0	12271064	157,88	124	99	8.99178e-07	0.000112562	1.0,1.0	0.862,0.906	0.116
NM_007773	Crybb2	chr5	-	113062066	113062189	113062075	113062189	113058257	113058518	17,17	0,0	588512	157,88	108	99	1.63803e-06	0.000173319	1.0,1.0	0.774,0.842	0.192
NM_007773	Crybb2	chr5	-	113062046	113062189	113062066	113062189	113058257	113058518	230232	0,0	68276091	156140	119	99	0.00010404	0.00428105	1.0,1.0	0.973,0.973	0.027
NM_007776	Crygd	chr1	-	65063005	65063229	65063054	65063229	65061837	65062182	302305	9,9	346339	0,0	148	99	6.17101e-05	0.00291744	0.957,0.958	1.0,1.0	-0.042
NM_007776	Crygd	chr1	-	65062291	65062431	65062297	65062431	65061837	65062182	106107	0,0	152152	0,17	105	99	0.000137618	0.00536468	1.0,1.0	1.0,0.894	0.053
NM_007864	Dlg4	chr11	+	70026922	70027161	70026922	70027087	70030398	70030452	2,2	0,0	0,0	8,1	173	99	2.04812e-10	1.40028e-07	1.0,1.0	0.0,0.0	1
NM_007864	Dlg4	chr11	+	70026922	70027087	70026922	70026988	70030398	70030452	0,0	53,54	9,1	21,15	198	99	1.67174e-05	0.00105379	0.0,0.0	0.176,0.032	-0.104
NM_007905	Phc1	chr6	-	122339501	122339657	122339597	122339657	122336857	122337015	9,9	8,8	0,0	3,1	195	99	2.65455e-05	0.00152217	0.364,0.364	0.0,0.0	0.364
NM_008141	Gnat2	chr3	+	108095438	108095662	108095438	108095580	108096349	108096507	5,5	5,5	0,0	3,3	181	99	2.30058e-05	0.00135415	0.354,0.354	0.0,0.0	0.354
NM_008253	Hmgb3	chrX	+	71555916	71556190	71555916	71556008	71558052	71558207	218221	105112	147109	22,12	281	99	2.56871e-10	1.52205e-07	0.422,0.41	0.702,0.762	-0.316
NM_009095	Rps5	chr7	+	12922310	12922548	12922310	12922520	12922972	12923081	5,5	0,0	2,4	2,4	127	99	4.92514e-06	0.000410046	1.0,1.0	0.438,0.438	0.562
NM_009102	Rrh	chr3	-	129813249	129813355	129813253	129813355	129812607	129812761	14,14	6,6	4,2	0,0	103	99	6.62645e-05	0.00307264	0.692,0.692	1.0,1.0	-0.308
NM_009315	Taf6	chr5	-	138186961	138187186	138187169	138187186	138184331	138184547	33,34	17,17	15,10	21,24	307	99	9.67239e-05	0.00409223	0.385,0.392	0.187,0.118	0.236
NM_009536	Ywhae	chr11	+	75759291	75759428	75759291	75759422	75764619	75765841	936945	26,26	618514	0,0	105	99	1.20021e-06	0.000137454	0.971,0.972	1.0,1.0	-0.028
NM_009562	Zfp62	chr11	+	49203499	49203542	49203499	49203538	49212694	49212776	3,3	8,8	0,0	9,5	103	99	0.000296368	0.00990269	0.265,0.265	0.0,0.0	0.265
NM_010251	Gabra4	chr5	-	71657092	71657289	71657170	71657289	71642258	71642326	3,3	0,0	1,0	1,4	177	99	2.29621e-10	1.45776e-07	1.0,1.0	0.359,0.0	0.821
NM_011034	Prdx1	chr4	+	116692882	116693005	116692882	116692992	116693742	116693847	122124	0,0	81,49	0,29	112	99	1.56542e-05	0.00102305	1.0,1.0	1.0,0.599	0.201
NM_011086	Pikfyve	chr1	+	65186684	65186833	65186684	65186778	65190318	65190499	2,2	3,3	4,6	1,0	154	99	5.13795e-05	0.00252299	0.3,0.3	0.72,1.0	-0.56
NM_011488	Stat5a	chr11	+	100879278	100879465	100879278	100879371	100879610	100879817	2,2	0,0	1,0	6,7	193	99	1.94253e-10	1.40028e-07	1.0,1.0	0.079,0.0	0.961
NM_011561	Tdg	chr10	+	82629837	82630038	82629837	82629939	82638700	82638876	123123	23,23	53,49	0,0	198	99	8.55616e-10	4.22484e-07	0.728,0.728	1.0,1.0	-0.272
NM_011624	Top3b	chr16	+	16870735	16870898	16870735	16870829	16875068	16875155	2,2	3,3	1,1	0,0	168	99	1.99027e-06	0.000195664	0.282,0.282	1.0,1.0	-0.718
NM_011721	Wrn	chr8	-	33385341	33385527	33385451	33385527	33353294	33353399	4,4	1,1	0,1	2,1	209	99	0.000179471	0.00667424	0.655,0.655	0.0,0.321	0.495
NM_011841	Mapk7	chr11	-	61492849	61493069	61492903	61493069	61490607	61491686	0,0	33,33	3,4	16,13	153	99	0.000272392	0.00931119	0.0,0.0	0.108,0.166	-0.137
NM_011856	Tenm2	chr11	-	36139548	36139758	36139575	36139758	36106718	36106865	0,0	2,2	1,1	0,0	126	99	4.20458e-09	1.23598e-06	0.0,0.0	1.0,1.0	-1
NM_013512	Epb41l4a	chr18	-	33828036	33828217	33828103	33828217	33825406	33825454	0,0	72,72	13,6	104,98	166	99	5.5321e-05	0.00266863	0.0,0.0	0.069,0.035	-0.052
NM_013541	Gstp1	chr19	-	4037744	4037912	4037865	4037912	4037584	4037620	36,38	28,28	9,6	24,15	220	99	0.000205853	0.00749846	0.367,0.379	0.144,0.153	0.225
NM_013690	Tek	chr4	+	94851722	94851877	94851722	94851874	94853368	94853579	4,4	7,8	5,6	2,0	102	99	0.000243005	0.00850326	0.357,0.327	0.708,1.0	-0.512
NM_013722	Syn3	chr10	-	86498765	86498896	86498789	86498896	86466978	86467435	2,2	1,1	0,0	1,2	123	99	8.38867e-05	0.00370938	0.617,0.617	0.0,0.0	0.617
NM_013771	Yme1l1	chr2	+	23156504	23156731	23156504	23156676	23160191	23160323	140141	7,7	87,88	0,0	154	99	0.000155161	0.0058684	0.928,0.928	1.0,1.0	-0.072
NM_013839	Nr1h3	chr2	-	91194730	91195035	91194964	91195035	91193616	91193696	0,0	2,2	1,1	0,0	333	99	5.11125e-09	1.41965e-06	0.0,0.0	1.0,1.0	-1
NM_015781	Nap1l1	chr10	+	111493549	111493708	111493549	111493569	111494170	111494293	85,85	913915	60,41	10301000	238	99	0.000107061	0.004345	0.037,0.037	0.024,0.017	0.016
NM_015797	Fbxo6	chr4	-	148151087	148151925	148151829	148151925	148149378	148149666	7,7	2,2	1,1	0,0	841	99	4.14614e-06	0.000354336	0.292,0.292	1.0,1.0	-0.708
NM_015807	Nt5c	chr11	-	115491162	115491371	115491270	115491371	115490852	115490967	9,9	4,4	7,6	0,0	207	99	4.93643e-06	0.000410046	0.518,0.518	1.0,1.0	-0.482
NM_017401	Polm	chr11	-	5836180	5836374	5836193	5836374	5835700	5835799	0,0	3,3	2,6	2,0	112	99	4.46001e-08	7.8716e-06	0.0,0.0	0.469,1.0	-0.734
NM_018760	Slc4a4	chr5	+	89046212	89046392	89046212	89046365	89084641	89084718	0,0	2,2	5,8	1,0	126	99	4.429e-11	5.62357e-08	0.0,0.0	0.797,1.0	-0.899
NM_018831	Dclre1a	chr19	-	56548186	56548222	56548195	56548222	56546636	56547703	1,1	5,5	1,1	0,0	108	99	1.48635e-07	2.31766e-05	0.155,0.155	1.0,1.0	-0.845
NM_018831	Dclre1a	chr19	-	56547973	56548222	56548195	56548222	56546636	56547703	6,6	5,5	1,2	0,0	321	99	9.31185e-07	0.00011495	0.27,0.27	1.0,1.0	-0.73
NM_018886	Lgals8	chr13	-	12453257	12453404	12453284	12453404	12452721	12452778	8,8	6,6	0,0	5,7	126	99	1.58812e-07	2.41551e-05	0.512,0.512	0.0,0.0	0.512
NM_019424	Hps1	chr19	-	42757664	42757906	42757792	42757906	42756257	42756340	5,6	5,5	0,0	2,4	227	99	2.49098e-05	0.00144705	0.304,0.344	0.0,0.0	0.324
NM_019478	Pqbp1	chrX	-	7898770	7899000	7898774	7899000	7898550	7898636	18,18	9,9	28,15	0,0	103	99	1.38857e-08	2.80491e-06	0.658,0.658	1.0,1.0	-0.342
NM_019478	Pqbp1	chrX	-	7898774	7899000	7898779	7899000	7898550	7898636	12,12	4,4	0,1	1,4	104	99	5.09032e-05	0.00251349	0.741,0.741	0.0,0.192	0.645
NM_019653	Wsb1	chr11	-	79243399	79243575	79243411	79243575	79241983	79242156	24,24	1,1	5,1	3,3	111	99	0.000105783	0.00431283	0.955,0.955	0.598,0.229	0.541
NM_019719	Stub1	chr17	-	25831520	25831631	25831543	25831631	25831308	25831365	26,26	196199	11,9	234204	122	99	8.68243e-05	0.00378282	0.097,0.096	0.037,0.035	0.06
NM_020262	Zfp109	chr7	-	24237082	24237598	24237368	24237598	24236617	24236675	6,6	0,0	3,11	1,4	385	99	7.83695e-06	0.000590295	1.0,1.0	0.435,0.414	0.576
NM_020594	Zc3h8	chr2	-	128935311	128935546	128935323	128935546	128933198	128933332	12,12	0,0	4,3	2,3	111	99	3.56704e-05	0.00187677	1.0,1.0	0.641,0.471	0.444
NM_021352	Crybb3	chr5	-	113079717	113079878	113079768	113079878	113078486	113078515	15461559	294294	27652284	122302	150	99	1.08041e-08	2.25898e-06	0.776,0.778	0.937,0.833	-0.108
NM_021352	Crybb3	chr5	-	113079760	113079878	113079768	113079878	113078486	113078515	12221234	294294	21971751	122302	107	99	1.09289e-08	2.25898e-06	0.794,0.795	0.943,0.843	-0.099
NM_021352	Crybb3	chr5	-	113079759	113079878	113079768	113079878	113078486	113078515	1683416929	294294	2230919727	122302	108	99	0.000257955	0.00892102	0.981,0.981	0.994,0.984	-0.008
NM_023045	Xpo7	chr14	-	70701692	70701882	70701719	70701882	70698941	70699046	3,3	24,24	12,20	19,18	126	99	1.33379e-05	0.000933443	0.089,0.089	0.332,0.466	-0.31
NM_025388	Ufc1	chr1	-	171289854	171289947	171289883	171289947	171289517	171289594	20,20	165170	5,6	183139	128	99	9.02517e-05	0.00387516	0.086,0.083	0.021,0.032	0.058
NM_025450	Mrps17	chr5	+	129715683	129715828	129715683	129715794	129716726	129716866	21,21	4,4	6,7	0,0	133	99	0.000210289	0.00761038	0.796,0.796	1.0,1.0	-0.204
NM_025450	Mrps17	chr5	+	129715683	129715858	129715683	129715794	129716726	129716866	32,32	4,4	17,11	0,0	163	99	0.000297513	0.00990374	0.829,0.829	1.0,1.0	-0.171
NM_025512	Zfand1	chr3	-	10351168	10351317	10351263	10351317	10348509	10348552	1,1	2,2	2,2	0,0	194	99	1.98811e-06	0.000195664	0.203,0.203	1.0,1.0	-0.797
NM_025636	Ntpcr	chr8	+	125736067	125736230	125736067	125736225	125737322	125737425	15,16	0,0	14,12	7,2	104	99	1.62197e-05	0.00103712	1.0,1.0	0.656,0.851	0.246
NM_026222	Ccdc39	chr3	-	33821277	33821416	33821376	33821416	33819807	33820016	12,12	5,5	5,1	0,0	198	99	1.38823e-05	0.000943672	0.545,0.545	1.0,1.0	-0.455
NM_026406	Rnf115	chr3	+	96785930	96786024	96785930	96786020	96788569	96788685	72,73	6,6	49,59	0,0	103	99	0.000224615	0.00801758	0.92,0.921	1.0,1.0	-0.079
NM_026724	Rpl34	chr3	-	130730120	130730337	130730188	130730337	130729228	130729302	71,74	1,1	41,34	9,5	167	99	2.02533e-06	0.000195664	0.977,0.978	0.73,0.801	0.212
NM_026724	Rpl34	chr3	-	130730188	130730337	130730317	130730337	130729228	130729302	25,25	232232	32,31	112100	228	99	1.04066e-05	0.000770783	0.045,0.045	0.11,0.119	-0.069
NM_026982	Tmem256	chr11	+	69838524	69838649	69838524	69838598	69838919	69838951	158159	1,1	96,76	8,4	150	99	6.45676e-05	0.00302041	0.991,0.991	0.888,0.926	0.084
NM_026982	Tmem256	chr11	+	69838524	69838598	69838524	69838573	69838919	69838951	1,1	29,29	8,4	10,24	124	99	0.000143287	0.00553712	0.027,0.027	0.39,0.117	-0.227
NM_027134	Mtfmt	chr9	+	65441612	65441795	65441612	65441688	65443878	65443970	6,6	5,5	2,0	12,15	206	99	1.06943e-05	0.000779109	0.366,0.366	0.074,0.0	0.329
NM_027149	Wdr20	chr12	+	110737896	110738277	110737896	110738092	110779295	110779478	61,61	4,4	43,27	0,0	284	99	0.000285355	0.00960694	0.842,0.842	1.0,1.0	-0.158
NM_027445	Rnf167	chr11	+	70649220	70649346	70649220	70649294	70649444	70649532	49,50	6,6	53,43	0,1	151	99	6.79663e-05	0.00309319	0.843,0.845	1.0,0.966	-0.139
NM_027905	Selenoo	chr15	+	89092703	89092907	89092703	89092849	89094136	89094323	24,24	0,0	12,11	3,5	157	99	1.87084e-06	0.000188955	1.0,1.0	0.716,0.581	0.352
NM_027993	Fam219a	chr4	-	41524314	41524414	41524365	41524414	41521866	41521969	7,7	6,6	0,1	5,5	150	99	4.94166e-05	0.0024675	0.435,0.435	0.0,0.117	0.377
NM_028307	Tdrkh	chr3	+	94413317	94413361	94413317	94413322	94422801	94422951	2,2	1,1	0,0	1,1	138	99	0.000147038	0.00565745	0.589,0.589	0.0,0.0	0.589
NM_028667	D3Ertd751e	chr3	+	41744695	41744837	41744695	41744812	41746547	41746728	5,5	3,3	1,0	2,3	124	99	0.000273427	0.00931119	0.571,0.571	0.285,0.0	0.428
NM_028813	Vit	chr17	+	78601843	78601906	78601843	78601876	78605463	78605568	1,1	3,3	1,1	0,0	129	99	4.58544e-07	6.36804e-05	0.204,0.204	1.0,1.0	-0.796
NM_029444	4930447C04Rik	chr12	-	72906184	72906279	72906190	72906279	72903007	72903166	6,6	3,3	0,0	2,1	105	99	1.8445e-06	0.000188436	0.653,0.653	0.0,0.0	0.653
NM_029688	Srxn1	chr2	+	152105523	152105947	152105523	152105738	152108988	152111376	11,13	4,4	21,4	1,0	308	99	0.000156864	0.00588275	0.469,0.511	0.871,1.0	-0.446
NM_029834	Ppp1r12c	chr7	-	4482972	4483188	4483102	4483188	4482790	4482893	37,37	6,6	15,12	0,0	229	99	3.05447e-05	0.00167799	0.727,0.727	1.0,1.0	-0.273
NM_030721	Acox3	chr5	+	35583875	35583975	35583875	35583971	35588158	35588313	3,3	0,0	6,0	4,3	103	99	2.01343e-06	0.000195664	1.0,1.0	0.59,0.0	0.705
NM_033526	Ubqln4	chr3	+	88559588	88559789	88559588	88559776	88564369	88564509	3,3	0,0	0,0	1,1	112	99	1.76793e-09	7.13378e-07	1.0,1.0	0.0,0.0	1
NM_053177	Mcoln1	chr8	+	3510319	3510452	3510319	3510426	3510539	3510691	11,11	35,35	1,1	38,28	125	99	3.4605e-06	0.000306465	0.199,0.199	0.02,0.028	0.175
NM_080435	Adcy4	chr14	-	55783891	55784019	55783939	55784019	55783519	55783710	1,1	3,3	1,1	0,0	147	99	4.2989e-07	6.06487e-05	0.183,0.183	1.0,1.0	-0.817
NM_080553	Itpr3	chr17	+	27099599	27099810	27099599	27099799	27101104	27101234	1,1	0,0	0,0	3,6	110	99	2.39359e-09	8.5097e-07	1.0,1.0	0.0,0.0	1
NM_134025	Pex12	chr11	-	83298771	83298977	83298839	83298977	83298315	83298553	7,8	3,3	7,4	0,0	167	99	4.01919e-05	0.00205302	0.58,0.613	1.0,1.0	-0.403
NM_134420	Slc26a6	chr9	+	108854042	108854834	108854042	108854186	108855776	108855942	13,13	2,2	13,11	0,0	747	99	5.06985e-05	0.00251349	0.463,0.463	1.0,1.0	-0.537
NM_145506	Epb41l5	chr1	-	119567650	119567860	119567783	119567860	119555051	119555142	0,0	1,1	3,1	0,0	232	99	7.68211e-09	1.70697e-06	0.0,0.0	1.0,1.0	-1
NM_153076	Crygn	chr5	-	24754133	24754366	24754150	24754366	24751001	24751189	32293259	19,19	40423411	89116	116	99	3.33067e-15	1.48015e-11	0.993,0.993	0.975,0.962	0.025
NM_153076	Crygn	chr5	-	24754148	24754272	24754150	24754272	24751001	24751189	40,41	19,19	72,29	89116	101	99	1.87516e-05	0.00115739	0.674,0.679	0.442,0.197	0.357
NM_170760	U2af1l4	chr7	+	30563339	30563399	30563339	30563349	30563531	30563619	61,62	11,11	41,39	1,0	149	99	2.24694e-06	0.000214739	0.787,0.789	0.965,1.0	-0.194
NM_170760	U2af1l4	chr7	+	30563339	30563408	30563339	30563349	30563531	30563619	16,16	11,11	9,6	1,0	158	99	2.72579e-05	0.001553	0.477,0.477	0.849,1.0	-0.448
NM_172819	Dip2b	chr15	+	100155033	100155156	100155033	100155153	100157169	100157367	3,3	5,5	0,0	5,3	102	99	9.27228e-05	0.00394316	0.368,0.368	0.0,0.0	0.368
NM_173182	Fndc3b	chr3	-	27710345	27710439	27710370	27710439	27642950	27643089	1,1	2,2	1,1	0,0	124	99	1.70586e-05	0.00106773	0.285,0.285	1.0,1.0	-0.715
NM_173751	Ilvbl	chr10	+	78574499	78574665	78574499	78574568	78575086	78575231	10,11	0,0	13,7	5,2	196	99	5.63717e-06	0.00044735	1.0,1.0	0.568,0.639	0.397
NM_175007	Amph	chr13	+	19139171	19139432	19139171	19139295	19141964	19142066	117119	5,5	135112	0,0	236	99	0.000193248	0.0071566	0.908,0.909	1.0,1.0	-0.091
NM_175016	Alkbh2	chr5	-	114127875	114128176	114128082	114128176	114127525	114127769	5,5	0,0	1,3	3,1	306	99	1.77383e-06	0.000183323	1.0,1.0	0.097,0.493	0.705
NM_175074	Hmgn3	chr9	-	83110690	83110874	83110787	83110874	83109941	83110429	380385	27,27	676519	107,89	196	99	2.65461e-06	0.000243239	0.877,0.878	0.761,0.747	0.123
NM_175074	Hmgn3	chr9	-	83110774	83110874	83110787	83110874	83109941	83110429	509512	27,27	1066811	107,89	112	99	0.000122491	0.00490407	0.943,0.944	0.898,0.89	0.049
NM_175074	Hmgn3	chr9	-	83110808	83110874	83110812	83110874	83109941	83110429	15,14	39,42	100,69	102,81	103	99	0.000127577	0.00503425	0.27,0.243	0.485,0.45	-0.211
NM_175263	Notum	chr11	-	120660720	120660837	120660788	120660837	120659994	120660365	3,3	2,2	4,2	0,0	167	99	0.000109419	0.00442055	0.471,0.471	1.0,1.0	-0.529
NM_176849	Arglu1	chr8	-	8681851	8681948	8681890	8681948	8681383	8681467	59,59	0,0	20,25	7,4	138	99	1.63063e-07	2.41551e-05	1.0,1.0	0.672,0.818	0.255
NM_176849	Arglu1	chr8	-	8681840	8681995	8681890	8681995	8681383	8681467	77,77	0,0	36,35	7,4	149	99	6.03123e-07	8.12205e-05	1.0,1.0	0.774,0.853	0.186
NM_177606	Plekhh2	chr17	+	84596207	84596307	84596207	84596305	84597897	84598075	3,3	2,2	0,0	3,6	101	99	4.11027e-06	0.000354336	0.595,0.595	0.0,0.0	0.595
NM_198094	Brd4	chr17	-	32224083	32224222	32224086	32224222	32221872	32222165	8,8	40,44	0,0	15,13	102	99	5.92001e-05	0.00282888	0.163,0.15	0.0,0.0	0.157
NM_198937	Jpt2	chr17	-	24960491	24960623	24960583	24960623	24956017	24956166	1,1	3,3	8,10	0,0	191	99	4.07028e-09	1.23598e-06	0.147,0.147	1.0,1.0	-0.853
NM_198937	Jpt2	chr17	-	24960491	24960623	24960567	24960623	24956017	24956166	0,0	136138	7,8	91,65	175	99	3.78754e-05	0.00195719	0.0,0.0	0.042,0.065	-0.054
NM_213729	Inca1	chr11	-	70699987	70700155	70700057	70700155	70695863	70695948	4,4	0,0	0,1	2,1	169	99	2.4297e-06	0.000227674	1.0,1.0	0.0,0.369	0.816
NM_213729	Inca1	chr11	-	70699919	70700155	70700057	70700155	70695863	70695948	6,6	0,0	0,2	2,1	237	99	2.16419e-05	0.00129096	1.0,1.0	0.0,0.455	0.772
NR_003619	6330549D23Rik	chr3	-	96629457	96629819	96629732	96629819	96624526	96624627	8,8	4,4	5,3	0,0	374	99	8.31574e-07	0.00010653	0.346,0.346	1.0,1.0	-0.654
NR_015572	1810014B01Rik	chr10	+	86685526	86685737	86685526	86685608	86685879	86685996	6,6	8,8	12,6	1,0	228	99	4.98583e-07	6.81754e-05	0.246,0.246	0.839,1.0	-0.673
NR_015577	Ube2d-ps	chr11	+	5780205	5780635	5780205	5780311	5782184	5782278	99100	0,0	25,26	7,6	423	99	1.31269e-11	2.33345e-08	1.0,1.0	0.455,0.504	0.52
NR_015577	Ube2d-ps	chr11	+	5780205	5780635	5780205	5780311	5783891	5784710	100102	0,0	25,26	6,5	423	99	3.17121e-10	1.76161e-07	1.0,1.0	0.494,0.549	0.478
NR_015577	Ube2d-ps	chr11	+	5782184	5782357	5782184	5782278	5783891	5784710	1,1	0,0	16,9	4,5	178	99	1.1001e-05	0.000794934	1.0,1.0	0.69,0.5	0.405
NR_028261	Rian	chr12	+	109627047	109627153	109627047	109627132	109635393	109635457	15,15	4,4	8,6	0,0	120	99	8.57671e-05	0.00375516	0.756,0.756	1.0,1.0	-0.244
NR_028448	Hdac10	chr15	-	89127865	89128018	89127921	89128018	89127593	89127691	8,8	18,18	0,0	3,5	155	99	8.73962e-05	0.00378916	0.221,0.221	0.0,0.0	0.221
NR_028448	Hdac10	chr15	-	89126629	89126706	89126640	89126706	89126377	89126437	6,6	3,4	0,1	1,5	110	99	0.000128009	0.00503425	0.643,0.574	0.0,0.153	0.532
NR_036450	Gm14403	chr2	+	177503092	177503317	177503092	177503194	177506908	177507035	3,3	1,1	0,0	2,2	222	99	2.77917e-05	0.00157333	0.572,0.572	0.0,0.0	0.572
NR_040401	C920006O11Rik	chr9	+	78176570	78176742	78176570	78176736	78176998	78177093	1,1	0,0	4,2	5,2	105	99	1.37704e-05	0.000943672	1.0,1.0	0.43,0.485	0.542
NR_045276	8430429K09Rik	chr11	+	3452482	3452740	3452482	3452570	3456762	3458342	9,9	4,4	13,19	1,0	269	99	2.19667e-05	0.0013016	0.453,0.453	0.827,1.0	-0.46
NR_045821	6330418K02Rik	chr5	+	138264044	138264153	138264044	138264101	138265756	138266005	4,4	9,9	0,0	10,9	151	99	8.1042e-05	0.00360151	0.226,0.226	0.0,0.0	0.226
NR_046027	Gm20757	chr10	-	92258867	92259093	92259033	92259093	92257141	92257304	82,82	115115	5,4	112105	265	99	0	0	0.21,0.21	0.016,0.014	0.195
NR_046027	Gm20757	chr10	-	92258684	92258835	92258687	92258835	92257141	92257304	2,2	0,0	0,1	12,8	102	99	1.34043e-10	1.08307e-07	1.0,1.0	0.0,0.108	0.946
NR_046027	Gm20757	chr10	-	92258685	92258826	92258687	92258826	92257141	92257304	3,3	0,0	0,3	12,8	101	99	2.23245e-09	8.26751e-07	1.0,1.0	0.0,0.269	0.865
NR_046027	Gm20757	chr10	-	92258686	92258826	92258687	92258826	92257141	92257304	2,2	0,0	2,3	12,8	100	99	2.20829e-07	3.21759e-05	1.0,1.0	0.142,0.271	0.793
NR_104375	Fbxo44	chr4	-	148156579	148156706	148156608	148156706	148156394	148156490	13,13	6,6	4,6	0,0	128	99	1.39088e-05	0.000943672	0.626,0.626	1.0,1.0	-0.374
NR_104458	Cuta	chr17	-	26938580	26938786	26938726	26938786	26938417	26938467	21,21	3,3	18,15	0,0	245	99	0.00022122	0.00792823	0.739,0.739	1.0,1.0	-0.261
NR_111937	Pgap2	chr7	+	102236447	102236554	102236447	102236542	102237400	102238564	20,22	5,5	22,26	0,1	111	99	0.000102417	0.00425366	0.781,0.797	1.0,0.959	-0.191
NR_121603	Atp11a	chr8	+	12861639	12861844	12861639	12861724	12864919	12868728	25,25	4,4	22,14	0,0	219	99	3.09501e-05	0.00168764	0.739,0.739	1.0,1.0	-0.261

## Sheet: E18vsP6
Transcript ID	Gene Symbol	Chromosome	Strand	Long Exon Start	Long Exon End	Short Exon Start	Short Exon End	Flanking Exon Start	Flanking Exon End	Inclusion counts E18	Skipping counts E18	Inclusion counts P6	Skipping counts P6	Inclusion Length	Skipping Length	p-value	FDR	Inclusion level E18	Inclusion level P6	Inclusion Level difference
NM_001001181	BC031181	chr18	+	75005899	75006114	75005899	75005900	75008650	75008826	330338	1,0	167200	14,0	313	99	1.83024e-05	0.00119612	0.991,1.0	0.79,1.0	0.101
NM_001001181	BC031181	chr18	+	75005899	75006014	75005899	75005900	75008650	75008826	148150	1,0	77104	14,0	213	99	5.60673e-05	0.00266304	0.986,1.0	0.719,1.0	0.134
NM_001004359	Gprasp1	chrX	+	135797787	135797903	135797787	135797864	135798022	135798094	10,10	40,40	0,2	31,51	138	99	5.01985e-06	0.000454505	0.152,0.152	0.0,0.027	0.138
NM_001008231	Daam2	chr17	-	49474108	49474252	49474168	49474252	49473285	49473392	4,4	0,0	15,15	5,5	159	99	3.91969e-05	0.00198081	1.0,1.0	0.651,0.651	0.349
NM_001024560	Snx32	chr19	-	5498395	5498482	5498411	5498482	5498179	5498301	21,21	8,8	20,18	1,0	115	99	4.49751e-06	0.000415876	0.693,0.693	0.945,1.0	-0.279
NM_001024560	Snx32	chr19	-	5510332	5510489	5510337	5510489	5498719	5498824	24,25	0,0	19,15	5,2	104	99	0.000155146	0.00568999	1.0,1.0	0.783,0.877	0.17
NM_001025262	Tpd52	chr3	-	8963831	8964054	8963850	8964054	8953683	8953799	0,0	4,4	1,1	0,0	118	99	2.70942e-09	1.23949e-06	0.0,0.0	1.0,1.0	-1
NM_001025262	Tpd52	chr3	-	8963846	8964054	8963850	8964054	8953683	8953799	19,19	4,4	7,11	0,0	103	99	0.000279005	0.00915137	0.82,0.82	1.0,1.0	-0.18
NM_001025359	Klc1	chr12	+	111789348	111789486	111789348	111789459	111793648	111793699	99101	76,78	71,63	17,11	126	99	3.24885e-08	7.63216e-06	0.506,0.504	0.766,0.818	-0.287
NM_001025360	Klc1	chr12	+	111789348	111789486	111789348	111789459	111806007	111806074	76,77	10,10	59,49	1,0	126	99	6.05738e-06	0.000516183	0.857,0.858	0.979,1.0	-0.132
NM_001033314	Ccdc61	chr7	-	18893766	18893849	18893778	18893849	18893184	18893348	20,21	4,4	7,9	0,0	111	99	0.000304534	0.00976756	0.817,0.824	1.0,1.0	-0.179
NM_001035123	Setd6	chr8	+	95716920	95717062	95716920	95716978	95717920	95718101	21,22	0,0	19,18	3,3	183	99	0.000270403	0.00897078	1.0,1.0	0.774,0.764	0.231
NM_001037742	Tyw5	chr1	-	57401368	57401523	57401387	57401523	57396726	57396796	0,0	15,15	6,7	11,18	118	99	1.34853e-06	0.000162797	0.0,0.0	0.314,0.246	-0.28
NM_001038998	Svbp	chr4	+	119195524	119195684	119195524	119195680	119195871	119196021	0,0	1,1	4,3	0,6	103	99	5.25567e-06	0.000466145	0.0,0.0	1.0,0.325	-0.662
NM_001040130	Tmem141	chr2	-	25621308	25621458	25621360	25621458	25621065	25621173	0,0	2,2	2,1	1,0	151	99	0.000131517	0.00503587	0.0,0.0	0.567,1.0	-0.783
NM_001042613	Selenop	chr15	+	3270766	3270952	3270766	3270825	3274660	3274876	3,3	2,2	1,1	0,0	226	99	4.43481e-05	0.00216558	0.397,0.397	1.0,1.0	-0.603
NM_001079824	Hnrnph3	chr10	-	63018040	63018225	63018085	63018225	63017455	63017610	222223	64,66	83,90	47,59	144	99	7.94428e-05	0.00346993	0.705,0.699	0.548,0.512	0.172
NM_001081107	Helq	chr5	-	100790125	100790236	100790138	100790236	100786983	100787082	3,3	1,1	0,0	2,1	112	99	1.73684e-06	0.000204008	0.726,0.726	0.0,0.0	0.726
NM_001081149	Kat6a	chr8	+	22910131	22910288	22910131	22910246	22911659	22911976	7,7	0,0	1,1	3,2	141	99	2.62253e-07	4.38366e-05	1.0,1.0	0.19,0.26	0.775
NM_001081178	Adgrf5	chr17	+	43403917	43404097	43403917	43404043	43410501	43410556	5,5	4,4	1,0	4,8	153	99	4.02143e-05	0.00200887	0.447,0.447	0.139,0.0	0.378
NM_001081346	Rtkn2	chr10	+	67987306	67987512	67987306	67987503	67997564	67997623	6,7	10,10	0,1	10,3	108	99	0.000210725	0.00723962	0.355,0.391	0.0,0.234	0.256
NM_001081378	Kidins220	chr12	+	24974931	24975082	24974931	24975062	24982236	24982377	7,8	47,48	0,1	37,36	119	99	6.78813e-05	0.00308772	0.11,0.122	0.0,0.023	0.104
NM_001081409	Phf20l1	chr15	+	66630866	66631045	66630866	66630966	66632705	66632901	6,6	18,18	0,1	19,14	178	99	0.000139081	0.00518837	0.156,0.156	0.0,0.038	0.137
NM_001085370	Speg	chr1	+	75415541	75415786	75415541	75415742	75417042	75417100	2,2	1,1	0,0	6,3	143	99	5.98894e-05	0.00278374	0.581,0.581	0.0,0.0	0.581
NM_001110516	Samd11	chr4	-	156248336	156248458	156248346	156248458	156248087	156248198	2,5	0,0	34,22	7,7	109	99	0.000244666	0.00827487	1.0,1.0	0.815,0.741	0.222
NM_001113374	Mocs2	chr13	+	114825210	114825265	114825210	114825234	114826157	114826281	2,2	0,0	2,4	8,12	130	99	3.73752e-07	5.80116e-05	1.0,1.0	0.16,0.202	0.819
NM_001123372	Gm3435	chr17	+	15012947	15013055	15012947	15013049	15013671	15013761	2,2	2,0	0,0	2,3	105	99	2.76283e-05	0.00159036	0.485,1.0	0.0,0.0	0.742
NM_001136056	Cntfr	chr4	-	41695224	41695453	41695239	41695453	41686796	41686886	0,0	1,1	3,1	1,1	114	99	7.27061e-05	0.00325753	0.0,0.0	0.723,0.465	-0.594
NM_001141948	Nmi	chr2	-	51972908	51973208	51972973	51973208	51960570	51960660	3,3	0,0	0,2	3,4	164	99	8.82807e-11	7.67336e-08	1.0,1.0	0.0,0.232	0.884
NM_001146176	Max	chr12	-	76939267	76939514	76939413	76939514	76937268	76938755	17,17	0,0	3,13	2,3	245	99	2.01124e-05	0.00126024	1.0,1.0	0.377,0.636	0.494
NM_001161724	Ilk	chr7	+	105736589	105736806	105736589	105736716	105737100	105737237	8,8	52,55	0,1	49,41	189	99	0.000104575	0.00431782	0.075,0.071	0.0,0.013	0.066
NM_001162410	Chuk	chr19	-	44077245	44077379	44077262	44077379	44075430	44075530	53,53	13,13	37,32	2,1	116	99	0.000138778	0.00518837	0.777,0.777	0.94,0.965	-0.175
NM_001163470	Trafd1	chr5	-	121373137	121373189	121373149	121373189	121372602	121372675	76,77	17,17	125140	3,3	111	99	1.32968e-09	6.83083e-07	0.799,0.802	0.974,0.977	-0.175
NM_001163851	Tbc1d24	chr17	-	24181163	24181395	24181224	24181395	24175430	24180676	1,1	2,2	4,2	1,0	160	99	0.000149906	0.00554462	0.236,0.236	0.712,1.0	-0.62
NM_001164044	Ccl27a	chr4	-	41774024	41774176	41774169	41774176	41773735	41773803	0,0	1,1	1,2	0,0	244	99	1.07408e-08	3.01158e-06	0.0,0.0	1.0,1.0	-1
NM_001164076	Tgif1	chr17	-	70849634	70849790	70849646	70849790	70846171	70846398	0,0	4,5	1,1	0,0	111	99	2.40537e-09	1.16153e-06	0.0,0.0	1.0,1.0	-1
NM_001164187	Nagk	chr6	+	83795157	83795374	83795157	83795248	83796906	83797092	15,15	5,5	10,4	0,0	225	99	7.08199e-06	0.000588919	0.569,0.569	1.0,1.0	-0.431
NM_001164187	Nagk	chr6	+	83795157	83795282	83795157	83795248	83796906	83797092	32,32	5,5	12,13	0,0	133	99	0.000157889	0.00574212	0.827,0.827	1.0,1.0	-0.173
NM_001164268	Kalrn	chr16	-	34256151	34256360	34256190	34256360	34252224	34252399	4,4	3,3	0,0	1,1	138	99	2.64393e-05	0.00154235	0.489,0.489	0.0,0.0	0.489
NM_001166655	Cdkl3	chr11	+	52004220	52004510	52004220	52004417	52004909	52005092	5,5	0,0	7,7	2,3	192	99	6.86907e-05	0.00309357	1.0,1.0	0.643,0.546	0.405
NM_001168572	Brsk1	chr7	+	4692879	4692969	4692879	4692965	4694673	4694814	7,7	27,27	0,0	24,27	103	99	1.92995e-06	0.000223668	0.199,0.199	0.0,0.0	0.199
NM_001172064	Lrrc56	chr7	+	141195907	141196012	141195907	141195978	141196981	141197169	4,4	5,5	0,0	4,2	133	99	2.57342e-05	0.00151519	0.373,0.373	0.0,0.0	0.373
NM_001172146	Aimp2	chr5	-	143909580	143909839	143909700	143909839	143906548	143906755	171172	16,18	96106	2,3	219	99	0.000299519	0.00965689	0.829,0.812	0.956,0.941	-0.128
NM_001177786	Cd44	chr2	-	102832430	102832572	102832482	102832572	102831329	102831536	1,1	0,0	1,0	2,3	151	99	2.59094e-10	2.04731e-07	1.0,1.0	0.247,0.0	0.877
NM_001177878	Phka2	chrX	+	160586778	160586954	160586778	160586949	160588964	160589018	4,4	10,10	0,0	5,6	104	99	5.49019e-05	0.00262202	0.276,0.276	0.0,0.0	0.276
NM_001177942	Eda	chrX	+	100395018	100395143	100395018	100395107	100396904	100400760	0,0	1,1	4,1	0,0	135	99	4.06528e-09	1.60616e-06	0.0,0.0	1.0,1.0	-1
NM_001195268	Cbarp	chr10	-	80136689	80136938	80136873	80136938	80136349	80136494	8,8	0,0	4,3	2,3	283	99	3.15246e-07	5.0743e-05	1.0,1.0	0.412,0.259	0.664
NM_001205386	Actr3	chr1	-	125435649	125435727	125435652	125435727	125435284	125435457	5,5	0,0	2,2	3,3	102	99	2.99278e-06	0.000313413	1.0,1.0	0.393,0.393	0.607
NM_001252526	Cpeb1	chr7	-	81356893	81356998	81356908	81356998	81355874	81356016	0,0	1,1	2,2	0,0	114	99	6.27597e-09	2.06999e-06	0.0,0.0	1.0,1.0	-1
NM_001253868	Tmem205	chr9	-	21927286	21927535	21927291	21927535	21926248	21926357	20,20	73,74	3,2	49,30	104	99	0.000179257	0.00631099	0.207,0.205	0.055,0.06	0.148
NM_001253879	Mtf2	chr5	+	108081136	108081222	108081136	108081218	108086998	108087094	5,5	31,31	0,0	10,15	103	99	0.000299972	0.00965689	0.134,0.134	0.0,0.0	0.134
NM_001256002	Cacna1c	chr6	-	118630224	118630431	118630398	118630431	118627441	118627570	3,3	2,2	2,1	0,0	273	99	2.00127e-05	0.00126024	0.352,0.352	1.0,1.0	-0.648
NM_001256112	Mtfr1l	chr4	-	134530679	134530789	134530684	134530789	134530274	134530486	172173	0,0	185159	5,10	104	99	0.000295269	0.00961227	1.0,1.0	0.972,0.938	0.045
NM_001271600	Ncaph2	chr15	+	89355718	89355943	89355718	89355926	89360355	89360457	95,97	0,0	73,64	15,17	116	99	4.50862e-13	1.3063e-09	1.0,1.0	0.806,0.763	0.216
NM_001271678	Wnk3	chrX	+	151293809	151294041	151293809	151293900	151294421	151294552	4,4	2,2	0,0	2,2	240	99	1.77092e-05	0.00117502	0.452,0.452	0.0,0.0	0.452
NM_001276285	Eno3	chr11	+	70657175	70657279	70657175	70657267	70657871	70657958	18,18	72,72	12,7	143149	111	99	1.10376e-05	0.000806211	0.182,0.182	0.07,0.04	0.127
NM_001277284	Ank1	chr8	+	23141163	23141304	23141163	23141229	23141595	23141720	0,0	1,1	3,5	1,8	174	99	5.98413e-05	0.00278374	0.0,0.0	0.631,0.262	-0.447
NM_001282118	Mtif2	chr11	+	29530580	29530778	29530580	29530692	29533225	29533397	11,11	10,10	1,0	9,5	185	99	4.13338e-06	0.000394806	0.371,0.371	0.056,0.0	0.343
NM_001284219	Agtpbp1	chr13	-	59556688	59556922	59556772	59556922	59544386	59544451	1,1	0,0	0,0	1,2	183	99	6.56048e-09	2.06999e-06	1.0,1.0	0.0,0.0	1
NM_001284344	Gas2l3	chr10	-	89434289	89434361	89434292	89434361	89433764	89433812	3,3	1,1	0,0	2,1	102	99	1.11512e-06	0.000142539	0.744,0.744	0.0,0.0	0.744
NM_001285899	Eri3	chr4	+	117649306	117649472	117649306	117649406	117673740	117674297	12,12	114115	0,2	89,71	165	99	4.76014e-05	0.00231146	0.059,0.059	0.0,0.017	0.05
NM_001285943	Eif3k	chr7	-	28981673	28981888	28981683	28981888	28977869	28977990	60,60	16,16	39,38	0,0	109	99	3.15757e-09	1.37228e-06	0.773,0.773	1.0,1.0	-0.227
NM_001286207	Ash2l	chr8	-	25830216	25830392	25830374	25830392	25828765	25828859	10,10	8,10	3,3	41,49	257	99	6.24079e-09	2.06999e-06	0.325,0.278	0.027,0.023	0.276
NM_001286450	Gatad2a	chr8	-	69917615	69917854	69917641	69917854	69917442	69917532	2,2	0,0	3,5	3,6	125	99	3.22001e-06	0.000333194	1.0,1.0	0.442,0.398	0.58
NM_001286450	Gatad2a	chr8	-	69917641	69917854	69917722	69917854	69917442	69917532	3,3	75,77	13,14	68,94	180	99	0.00023139	0.0078564	0.022,0.021	0.095,0.076	-0.064
NM_001289490	Oard1	chr17	+	48409999	48410372	48409999	48410237	48410827	48410904	69,71	3,3	18,16	8,4	234	99	6.63175e-05	0.00306613	0.907,0.909	0.488,0.629	0.35
NM_001289515	Poli	chr18	-	70524730	70525528	70525343	70525528	70523162	70523399	3,3	2,2	6,1	0,0	712	99	2.50033e-07	4.27349e-05	0.173,0.173	1.0,1.0	-0.827
NM_001291445	Pacs2	chr12	+	113050880	113050961	113050880	113050937	113052230	113052290	63,64	0,0	65,51	5,5	123	99	0.000163533	0.00592262	1.0,1.0	0.913,0.891	0.098
NM_001291799	Dok1	chr6	-	83032230	83032415	83032304	83032415	83030935	83032060	12,12	4,4	5,5	0,0	173	99	3.08005e-05	0.00168595	0.632,0.632	1.0,1.0	-0.368
NM_001293623	Hmgb3	chrX	+	71555916	71556237	71555916	71556008	71558052	71558207	135139	105112	82,89	26,29	328	99	7.73921e-06	0.000606029	0.28,0.273	0.488,0.481	-0.208
NM_001293667	Atp11a	chr8	+	12863758	12863868	12863758	12863862	12864919	12868728	5,5	2,2	3,2	17,15	105	99	1.98682e-05	0.00126024	0.702,0.702	0.143,0.112	0.575
NM_001300827	Poglut1	chr16	-	38534631	38534824	38534662	38534824	38531783	38531842	8,8	0,0	0,1	1,3	130	99	4.45207e-08	1.01835e-05	1.0,1.0	0.0,0.202	0.899
NM_001302801	Mdm4	chr1	-	133008982	133009151	133009136	133009151	133003790	133003890	36,36	9,9	26,29	2,0	253	99	0.000154154	0.00567757	0.61,0.61	0.836,1.0	-0.308
NM_001302886	Prdm4	chr10	-	85916807	85916986	85916974	85916986	85916523	85916729	11,11	3,3	5,7	0,0	266	99	2.57993e-05	0.00151519	0.577,0.577	1.0,1.0	-0.423
NM_001310470	Eloc	chr1	-	16656911	16657119	16656991	16657119	16647954	16648007	0,0	49,50	8,5	34,30	179	99	7.68358e-06	0.000606029	0.0,0.0	0.115,0.084	-0.1
NM_001310642	Rpe	chr1	+	66700830	66701028	66700830	66701017	66701616	66701636	3,3	4,4	3,5	1,0	110	99	0.000133652	0.00507294	0.403,0.403	0.73,1.0	-0.462
NM_001310682	Prkcd	chr14	-	30602658	30602827	30602736	30602827	30602313	30602414	23,23	28,28	5,8	25,49	177	99	5.67611e-06	0.000488482	0.315,0.315	0.101,0.084	0.223
NM_001311131	Ube2v1	chr2	-	167629068	167629288	167629169	167629288	167617828	167617977	1,1	0,0	0,1	1,1	200	99	0.00026262	0.0087796	1.0,1.0	0.0,0.331	0.835
NM_001312884	Cryba4	chr5	-	112252342	112252518	112252491	112252518	112251747	112251797	200200	30713058	360476	36823673	248	99	3.5255e-06	0.000356321	0.025,0.025	0.038,0.049	-0.018
NM_001312884	Cryba4	chr5	-	112252301	112252518	112252491	112252518	112251747	112251797	259260	30713058	395624	36823673	289	99	3.84102e-05	0.00196389	0.028,0.028	0.035,0.055	-0.017
NM_001312884	Cryba4	chr5	-	112252272	112252518	112252491	112252518	112251747	112251797	369371	30713058	555841	36823673	318	99	9.25315e-05	0.00393745	0.036,0.036	0.045,0.067	-0.02
NM_001312884	Cryba4	chr5	-	112252371	112252518	112252491	112252518	112251747	112251797	372382	30713058	671720	36823673	219	99	0.000111407	0.004525	0.052,0.053	0.076,0.081	-0.026
NM_001312884	Cryba4	chr5	-	112251604	112251797	112251746	112251797	112251018	112251137	226232	93139341	369531	1169011660	241	99	0.000180065	0.00631099	0.01,0.01	0.013,0.018	-0.005
NM_001312884	Cryba4	chr5	-	112252341	112252518	112252491	112252518	112251747	112251797	175175	30713058	259401	36823673	249	99	0.000308525	0.0098592	0.022,0.022	0.027,0.042	-0.013
NM_001312893	Crybb1	chr5	+	112255819	112255950	112255819	112255847	112257372	112257514	152156	34243445	447559	50495198	202	99	7.25133e-11	7.00318e-08	0.021,0.022	0.042,0.05	-0.025
NM_001312893	Crybb1	chr5	+	112259286	112259374	112259286	112259332	112263510	112263643	16111625	32,32	26502682	0,30	141	99	1.02618e-06	0.000136519	0.972,0.973	1.0,0.984	-0.02
NM_001312893	Crybb1	chr5	+	112259256	112259346	112259256	112259332	112263510	112263643	49,49	32,32	80114	0,30	113	99	2.5237e-06	0.000270814	0.573,0.573	1.0,0.769	-0.312
NM_001312893	Crybb1	chr5	+	112259316	112259544	112259316	112259332	112263510	112263643	34623488	32,32	45765293	0,30	311	99	3.89361e-06	0.000388497	0.972,0.972	1.0,0.983	-0.02
NM_001312893	Crybb1	chr5	+	112255819	112255957	112255819	112255900	112257372	112257514	70,70	0,0	131262	12,14	156	99	1.00604e-05	0.000741063	1.0,1.0	0.874,0.922	0.102
NM_001312893	Crybb1	chr5	+	112255819	112255957	112255819	112255847	112257372	112257514	70,70	34243445	132262	50495198	209	99	1.75266e-05	0.00117502	0.01,0.01	0.012,0.023	-0.008
NM_001313933	Cryba1	chr11	-	77720888	77721026	77720889	77721026	77719389	77719529	255256	0,0	281262	88,0	100	99	1.77241e-08	4.66843e-06	1.0,1.0	0.76,1.0	0.12
NM_001313933	Cryba1	chr11	-	77720828	77721030	77720888	77721030	77719433	77719530	383385	2318023300	683747	2524825226	159	99	1.22848e-06	0.000150393	0.01,0.01	0.017,0.018	-0.008
NM_001313933	Cryba1	chr11	-	77720828	77721030	77720889	77721030	77719433	77719530	638641	50,50	9571006	0,66	160	99	4.67999e-06	0.000428194	0.888,0.888	1.0,0.904	-0.064
NM_001313933	Cryba1	chr11	-	77725149	77725293	77725165	77725293	77723371	77723614	73,74	27,27	64,79	69,57	115	99	0.000185012	0.00645833	0.699,0.702	0.444,0.544	0.206
NM_001313933	Cryba1	chr11	-	77725165	77725293	77725250	77725293	77723371	77723614	162164	77597792	255250	81477024	184	99	0.000188092	0.00653958	0.011,0.011	0.017,0.019	-0.007
NM_001317218	Myl6	chr10	-	128493333	128493566	128493538	128493566	128492601	128492745	62,62	12631288	91100	10261104	304	99	7.8144e-05	0.00344024	0.016,0.015	0.028,0.029	-0.013
NM_001326602	Wdyhv1	chr15	+	58148333	58148441	58148333	58148433	58150605	58150656	4,4	8,8	0,0	7,2	107	99	3.77757e-05	0.00194288	0.316,0.316	0.0,0.0	0.316
NM_001329618	Enpp5	chr17	+	44078801	44078982	44078801	44078898	44080646	44080774	24,24	0,0	25,12	3,4	183	99	3.59965e-05	0.00187354	1.0,1.0	0.818,0.619	0.282
NM_001346521	Znhit6	chr3	+	145576215	145576418	145576215	145576293	145576850	145576996	31,31	14,14	28,35	1,4	224	99	8.91909e-05	0.00381895	0.495,0.495	0.925,0.795	-0.365
NM_001346521	Znhit6	chr3	+	145576215	145576407	145576215	145576293	145576850	145576996	31,31	14,14	28,32	1,4	213	99	0.000155813	0.00569045	0.507,0.507	0.929,0.788	-0.352
NM_001347540	1110038F14Rik	chr15	+	76949067	76949190	76949067	76949183	76949543	76949690	1,1	0,0	0,0	1,1	106	99	2.22249e-08	5.37721e-06	1.0,1.0	0.0,0.0	1
NM_001355181	Rnf38	chr4	-	44158989	44159052	44159004	44159052	44152359	44152553	0,0	3,3	1,1	0,0	114	99	3.77785e-09	1.56367e-06	0.0,0.0	1.0,1.0	-1
NM_001355460	Hspb11	chr4	+	107253691	107253751	107253691	107253727	107262466	107262579	3,3	2,2	0,0	1,1	123	99	2.12689e-05	0.00132049	0.547,0.547	0.0,0.0	0.547
NM_007379	Abca2	chr2	+	25444076	25444244	25444076	25444234	25444324	25444440	28,30	8,8	19,28	0,0	109	99	8.18867e-07	0.0001148	0.761,0.773	1.0,1.0	-0.233
NM_007773	Crybb2	chr5	-	113061976	113062216	113062066	113062216	113058257	113058518	43,43	0,0	19271970	243247	189	99	6.83031e-08	1.41355e-05	1.0,1.0	0.806,0.807	0.194
NM_007773	Crybb2	chr5	-	113062050	113062189	113062066	113062189	113058257	113058518	27,27	0,0	13891374	243247	115	99	3.00273e-07	4.92448e-05	1.0,1.0	0.831,0.827	0.171
NM_007773	Crybb2	chr5	-	113062066	113062189	113062075	113062189	113058257	113058518	17,17	0,0	705713	90169	108	99	6.88222e-06	0.000580779	1.0,1.0	0.878,0.795	0.163
NM_007773	Crybb2	chr5	-	113061976	113062216	113062075	113062216	113058257	113058518	60,60	0,0	23892436	90169	198	99	1.3488e-05	0.000968905	1.0,1.0	0.93,0.878	0.096
NM_007773	Crybb2	chr5	-	113062050	113062171	113062075	113062171	113058257	113058518	44,44	0,0	18511840	90169	124	99	2.83482e-05	0.00160211	1.0,1.0	0.943,0.897	0.08
NM_007773	Crybb2	chr5	-	113068841	113069071	113068921	113069071	113068721	113068771	1,1	0,0	90144	87,83	179	99	0.000104816	0.00431782	1.0,1.0	0.364,0.49	0.573
NM_007773	Crybb2	chr5	-	113062046	113062189	113062066	113062189	113058257	113058518	230232	0,0	1124610553	243247	119	99	0.000115009	0.00458559	1.0,1.0	0.975,0.973	0.026
NM_007776	Crygd	chr1	-	65063065	65063271	65063085	65063271	65061837	65062182	19832013	0,0	36233720	0,119	119	99	3.54476e-05	0.00186734	1.0,1.0	1.0,0.963	0.018
NM_007915	Ei24	chr9	-	36796958	36797068	36797003	36797068	36793239	36793349	4,4	5,5	0,0	3,4	144	99	2.45541e-05	0.00146181	0.355,0.355	0.0,0.0	0.355
NM_007933	Eno3	chr11	+	70657175	70657279	70657175	70657267	70657759	70657958	10,10	26,26	4,1	50,25	111	99	0.000101637	0.00422694	0.255,0.255	0.067,0.034	0.205
NM_008064	Gaa	chr11	+	119267962	119268222	119267962	119268091	119270087	119270678	81,81	0,0	83,81	2,10	230	99	2.01535e-05	0.00126024	1.0,1.0	0.947,0.777	0.138
NM_008141	Gnat2	chr3	+	108095438	108095662	108095438	108095580	108096349	108096507	5,5	5,5	0,0	1,1	181	99	8.82697e-05	0.00379822	0.354,0.354	0.0,0.0	0.354
NM_008184	Gstm6	chr3	-	107942183	107942414	107942332	107942414	107941188	107941284	5,5	2,2	3,3	0,0	248	99	0.00013616	0.00514568	0.499,0.499	1.0,1.0	-0.501
NM_008253	Hmgb3	chrX	+	71555916	71556190	71555916	71556008	71558056	71558207	124128	10,10	69,89	0,0	281	99	5.45869e-07	8.1329e-05	0.814,0.818	1.0,1.0	-0.184
NM_008253	Hmgb3	chrX	+	71555916	71556190	71555916	71556008	71558052	71558207	218221	105112	113139	26,29	281	99	2.01141e-05	0.00126024	0.422,0.41	0.605,0.628	-0.201
NM_008305	Hspg2	chr4	+	137548345	137548502	137548345	137548490	137549537	137549677	1,1	0,0	0,0	2,2	111	99	4.91453e-09	1.83781e-06	1.0,1.0	0.0,0.0	1
NM_009006	Map4k2	chr19	+	6346691	6346817	6346691	6346809	6351179	6351238	5,5	24,24	0,0	10,9	107	99	0.000199578	0.00688386	0.162,0.162	0.0,0.0	0.162
NM_009079	Rpl22	chr4	+	152329259	152329413	152329259	152329314	152330003	152330128	4,4	0,0	2,3	2,2	198	99	3.13608e-05	0.00169309	1.0,1.0	0.333,0.429	0.619
NM_009315	Taf6	chr5	-	138186961	138187186	138187169	138187186	138184331	138184547	33,34	17,17	4,4	14,18	307	99	1.37211e-07	2.5927e-05	0.385,0.392	0.084,0.067	0.313
NM_009315	Taf6	chr5	-	138186961	138187186	138187062	138187186	138184331	138184547	20,20	2,2	1,1	1,6	200	99	1.21554e-06	0.000150393	0.832,0.832	0.331,0.076	0.628
NM_009315	Taf6	chr5	-	138186961	138187186	138187083	138187186	138184331	138184547	25,25	5,6	1,1	4,3	221	99	2.14596e-05	0.00132289	0.691,0.651	0.101,0.13	0.555
NM_009536	Ywhae	chr11	+	75759291	75759428	75759291	75759422	75764619	75765841	936945	26,26	554513	0,1	105	99	2.60318e-06	0.000275937	0.971,0.972	1.0,0.998	-0.027
NM_009668	Bin1	chr18	+	32430749	32430991	32430749	32430857	32431670	32431742	20,20	14,15	3,3	17,10	233	99	2.81268e-05	0.00160211	0.378,0.362	0.07,0.113	0.278
NM_010028	Ddx3x	chrX	+	13291165	13291305	13291165	13291269	13291412	13293983	102104	9,9	47,81	0,0	135	99	8.16496e-06	0.000623274	0.893,0.894	1.0,1.0	-0.107
NM_010256	Gart	chr16	-	91646726	91646972	91646883	91646972	91642956	91643146	7,7	13,13	0,0	11,12	256	99	8.17456e-06	0.000623274	0.172,0.172	0.0,0.0	0.172
NM_010756	Mafg	chr11	-	120629980	120630016	120629985	120630016	120629817	120629881	3,3	2,2	0,0	3,1	104	99	8.14338e-06	0.000623274	0.588,0.588	0.0,0.0	0.588
NM_010787	Mea1	chr17	+	46681120	46681272	46681120	46681133	46681616	46681897	4,4	4,4	0,0	3,5	238	99	6.71777e-05	0.00308772	0.294,0.294	0.0,0.0	0.294
NM_010918	Nktr	chr9	+	121745900	121745992	121745900	121745988	121746444	121746590	7,7	67,67	0,0	35,36	103	99	0.000119499	0.00472128	0.091,0.091	0.0,0.0	0.091
NM_011034	Prdx1	chr4	+	116692882	116693005	116692882	116692992	116693742	116693847	122124	0,0	56,75	30,0	112	99	7.26128e-06	0.000591522	1.0,1.0	0.623,1.0	0.189
NM_011561	Tdg	chr10	+	82629837	82630038	82629837	82629939	82638700	82638876	123123	23,23	44,38	0,0	198	99	7.58421e-09	2.27317e-06	0.728,0.728	1.0,1.0	-0.272
NM_011802	Clpx	chr9	+	65318662	65318817	65318662	65318751	65320818	65320983	7,7	30,30	0,1	26,36	165	99	3.3333e-05	0.00178846	0.123,0.123	0.0,0.016	0.115
NM_012011	Eif2s3y	chrY	+	1016990	1017102	1016990	1017095	1017363	1017508	6,6	0,0	7,3	6,1	106	99	7.28173e-06	0.000591522	1.0,1.0	0.521,0.737	0.371
NM_013501	Cryaa	chr17	+	31679603	31679815	31679603	31679679	31680985	31681730	996997	0,0	13661481	35,74	235	99	0	0	1.0,1.0	0.943,0.894	0.082
NM_013501	Cryaa	chr17	+	31679558	31679685	31679558	31679679	31680985	31681730	747747	0,0	10081054	35,74	105	99	0	0	1.0,1.0	0.964,0.931	0.052
NM_013501	Cryaa	chr17	+	31679514	31679677	31679514	31679676	31680985	31681730	171181	0,0	402516	37,0	100	99	3.04592e-05	0.00168595	1.0,1.0	0.915,1.0	0.042
NM_013511	Epb41l2	chr10	+	25408367	25408494	25408367	25408442	25441572	25442057	1,1	0,0	2,3	1,3	151	99	0.000130527	0.00502007	1.0,1.0	0.567,0.396	0.518
NM_013684	Tbp	chr17	+	15501153	15501357	15501153	15501202	15502964	15503128	7,7	5,5	3,5	0,0	254	99	7.1698e-07	0.000103866	0.353,0.353	1.0,1.0	-0.647
NM_013771	Yme1l1	chr2	+	23156504	23156731	23156504	23156676	23160191	23160323	140141	7,7	72,70	0,0	154	99	0.000259364	0.00870422	0.928,0.928	1.0,1.0	-0.072
NM_013848	Ermap	chr4	-	119181280	119181382	119181365	119181382	119180200	119180221	0,0	5,5	8,10	18,24	184	99	7.83337e-05	0.00344024	0.0,0.0	0.193,0.183	-0.188
NM_015781	Nap1l1	chr10	+	111493549	111493708	111493549	111493569	111494170	111494293	85,85	913915	39,45	1003939	238	99	4.41683e-06	0.000412808	0.037,0.037	0.016,0.02	0.019
NM_016804	Mtx2	chr2	+	74825811	74826052	74825811	74826043	74847243	74847285	1,1	0,0	0,0	2,1	108	99	1.05785e-08	3.01158e-06	1.0,1.0	0.0,0.0	1
NM_016957	Hmgn2	chr4	-	133966584	133966795	133966765	133966795	133966428	133966479	89,89	282286	67,56	101,85	280	99	2.83853e-05	0.00160211	0.1,0.099	0.19,0.189	-0.09
NM_018760	Slc4a4	chr5	+	89046212	89046392	89046212	89046365	89084641	89084718	0,0	2,2	5,5	1,0	126	99	4.21326e-11	5.23167e-08	0.0,0.0	0.797,1.0	-0.899
NM_019478	Pqbp1	chrX	-	7898770	7899000	7898774	7899000	7898550	7898636	18,18	9,9	18,14	0,0	103	99	9.09806e-08	1.83908e-05	0.658,0.658	1.0,1.0	-0.342
NM_019478	Pqbp1	chrX	-	7898774	7899000	7898965	7899000	7898550	7898636	29,29	0,0	10,5	3,2	290	99	9.01186e-06	0.000675268	1.0,1.0	0.532,0.46	0.504
NM_019478	Pqbp1	chrX	-	7898779	7899000	7898965	7899000	7898550	7898636	21,21	0,0	12,8	3,2	285	99	4.12414e-05	0.00203676	1.0,1.0	0.581,0.581	0.419
NM_019752	Htra2	chr6	-	83053000	83053070	83053037	83053070	83052472	83052542	9,9	3,3	3,5	0,0	136	99	0.000178267	0.00631099	0.686,0.686	1.0,1.0	-0.314
NM_019861	Ctsf	chr19	+	4855697	4855808	4855697	4855796	4856511	4856587	4,4	1,1	1,1	7,5	111	99	1.76526e-05	0.00117502	0.781,0.781	0.113,0.151	0.649
NM_019976	Psrc1	chr3	+	108383837	108383926	108383837	108383895	108384235	108384285	11,12	10,10	3,1	0,0	130	99	1.80565e-05	0.001189	0.456,0.477	1.0,1.0	-0.533
NM_020262	Zfp109	chr7	-	24237082	24237598	24237368	24237598	24236617	24236675	6,6	0,0	8,13	4,1	385	99	1.68277e-05	0.00116085	1.0,1.0	0.34,0.77	0.445
NM_020266	Dnajb2	chr1	+	75237454	75237620	75237454	75237564	75239107	75239333	0,0	1,1	6,2	9,4	155	99	0.000179768	0.00631099	0.0,0.0	0.299,0.242	-0.27
NM_021287	Sptbn2	chr19	+	4745457	4745596	4745457	4745588	4745779	4745984	6,6	88,90	0,1	168211	107	99	0.000126821	0.00496546	0.059,0.058	0.0,0.004	0.056
NM_021352	Crybb3	chr5	-	113079760	113079878	113079768	113079878	113078382	113078515	12221234	294294	19441793	29325	107	99	3.6305e-11	5.23167e-08	0.794,0.795	0.984,0.836	-0.115
NM_021352	Crybb3	chr5	-	113079717	113079887	113079768	113079887	113078382	113078515	15461559	294294	23512229	29325	150	99	7.37536e-10	5.34222e-07	0.776,0.778	0.982,0.819	-0.123
NM_021352	Crybb3	chr5	-	113079759	113079878	113079768	113079878	113078382	113078515	1683416929	294294	2183022140	29325	108	99	0.000144543	0.00536908	0.981,0.981	0.999,0.984	-0.011
NM_021541	Cryba2	chr1	-	74892436	74892652	74892546	74892652	74892033	74892087	687695	14,14	11411638	55102	209	99	1.16185e-06	0.000146359	0.959,0.959	0.908,0.884	0.063
NM_021541	Cryba2	chr1	-	74892494	74892652	74892546	74892652	74892033	74892087	380385	14,14	647916	55102	151	99	2.17785e-06	0.000244727	0.947,0.947	0.885,0.855	0.077
NM_021541	Cryba2	chr1	-	74892740	74892879	74892755	74892879	74892436	74892658	694699	13,13	10231066	52,42	114	99	9.28644e-05	0.00393745	0.979,0.979	0.945,0.957	0.028
NM_021541	Cryba2	chr1	-	74891826	74892071	74891945	74892071	74890530	74890673	204208	91069182	414499	1303113279	218	99	0.000278077	0.00915137	0.01,0.01	0.014,0.017	-0.005
NM_023464	Ssna1	chr2	-	25272297	25272418	25272308	25272418	25271928	25272128	185191	21,22	63,46	17,21	110	99	0.000107165	0.00437312	0.888,0.887	0.769,0.663	0.171
NM_025327	Krtcap2	chr3	+	89246437	89246593	89246437	89246515	89246777	89246932	12,12	80,81	1,0	34,25	177	99	0.000192221	0.00665652	0.077,0.077	0.016,0.0	0.069
NM_025368	Josd2	chr7	+	44467979	44468190	44467979	44468159	44468305	44468417	17,17	6,6	7,9	0,0	130	99	1.43593e-05	0.00102304	0.683,0.683	1.0,1.0	-0.317
NM_025512	Zfand1	chr3	-	10351168	10351317	10351263	10351317	10348509	10348552	1,1	2,2	2,1	0,0	194	99	2.18514e-06	0.000244727	0.203,0.203	1.0,1.0	-0.797
NM_025636	Ntpcr	chr8	+	125736067	125736230	125736067	125736225	125737322	125737425	15,16	0,0	10,10	5,8	104	99	9.4347e-08	1.86378e-05	1.0,1.0	0.656,0.543	0.4
NM_026201	Ccar1	chr10	-	62792129	62792368	62792209	62792368	62790920	62791042	7,7	6,6	9,9	0,0	179	99	6.39349e-08	1.36172e-05	0.392,0.392	1.0,1.0	-0.608
NM_026201	Ccar1	chr10	-	62792204	62792368	62792209	62792368	62790920	62791042	9,9	6,6	2,3	0,0	104	99	2.00397e-05	0.00126024	0.588,0.588	1.0,1.0	-0.412
NM_026282	Spc24	chr9	-	21760118	21760286	21760251	21760286	21757684	21757829	63,63	5,5	22,16	0,0	232	99	0.000269734	0.00897078	0.843,0.843	1.0,1.0	-0.157
NM_026724	Rpl34	chr3	-	130730120	130730337	130730188	130730337	130729228	130729302	71,74	1,1	28,25	12,3	167	99	1.05232e-06	0.000136519	0.977,0.978	0.58,0.832	0.272
NM_026911	Spcs1	chr14	-	31001469	31001666	31001487	31001666	31000843	31000903	5,5	0,0	3,3	1,4	117	99	3.13372e-05	0.00169309	1.0,1.0	0.717,0.388	0.448
NM_026987	Dhx16	chr17	+	35889197	35889360	35889197	35889279	35889438	35889600	85,85	6,6	50,64	0,0	180	99	6.75401e-05	0.00308772	0.886,0.886	1.0,1.0	-0.114
NM_027081	Dennd6b	chr15	-	89185537	89185647	89185559	89185647	89185369	89185464	23,23	4,4	21,16	0,0	121	99	0.000179105	0.00631099	0.825,0.825	1.0,1.0	-0.175
NM_027324	Sfxn1	chr13	+	54071844	54071932	54071844	54071925	54085448	54085623	58,59	7,7	27,26	0,0	106	99	9.73609e-05	0.0040948	0.886,0.887	1.0,1.0	-0.113
NM_027476	Zdhhc24	chr19	+	4878667	4879029	4878667	4878805	4880120	4880398	54,54	0,0	25,32	6,2	323	99	5.09554e-06	0.000456602	1.0,1.0	0.561,0.831	0.304
NM_027898	Gramd1a	chr7	-	31135557	31135739	31135596	31135739	31134413	31134517	30,30	22,22	4,4	33,35	138	99	1.32403e-11	2.87712e-08	0.495,0.495	0.08,0.076	0.417
NM_027982	Ppm1j	chr3	+	104785185	104785293	104785185	104785242	104785397	104785549	3,3	2,2	3,1	0,0	150	99	0.000178586	0.00631099	0.497,0.497	1.0,1.0	-0.503
NM_028056	Tedc2	chr17	-	24220516	24220615	24220521	24220615	24220251	24220310	8,8	4,4	3,5	0,0	104	99	3.37983e-05	0.0018023	0.656,0.656	1.0,1.0	-0.344
NM_028906	Dpp8	chr9	+	65074942	65075128	65074942	65075071	65075735	65075888	16,16	0,0	9,9	2,3	156	99	0.000272178	0.00899532	1.0,1.0	0.741,0.656	0.301
NM_029022	Scrn3	chr2	+	73319302	73319501	73319302	73319499	73322007	73322194	1,1	0,0	0,0	1,1	101	99	2.2271e-08	5.37721e-06	1.0,1.0	0.0,0.0	1
NM_029434	Lca5	chr9	-	83440908	83441127	83441040	83441127	83426592	83426961	10,10	3,5	1,2	0,0	231	99	2.19612e-06	0.000244727	0.588,0.462	1.0,1.0	-0.475
NM_029834	Ppp1r12c	chr7	-	4482972	4483188	4483102	4483188	4482790	4482893	37,37	6,6	12,12	0,0	229	99	3.90714e-05	0.00198081	0.727,0.727	1.0,1.0	-0.273
NM_030253	Parp9	chr16	+	35943368	35943510	35943368	35943402	35947500	35948354	1,1	0,0	1,0	1,2	207	99	1.02283e-06	0.000136519	1.0,1.0	0.324,0.0	0.838
NM_053177	Mcoln1	chr8	+	3510319	3510452	3510319	3510426	3510539	3510691	11,11	35,35	2,1	31,28	125	99	0.000113572	0.00457023	0.199,0.199	0.049,0.028	0.161
NM_133755	Tubgcp2	chr7	-	140036095	140036350	140036346	140036350	140033612	140033798	29,29	12,13	7,6	16,15	350	99	7.11418e-06	0.000588919	0.406,0.387	0.11,0.102	0.291
NM_133755	Tubgcp2	chr7	-	140036169	140036350	140036346	140036350	140033612	140033798	9,9	12,13	3,0	16,15	276	99	0.000112831	0.00456151	0.212,0.199	0.063,0.0	0.174
NM_133828	Creb1	chr1	+	64532803	64533020	64532803	64532904	64550848	64550970	83,86	0,0	21,31	1,5	215	99	0.000166278	0.00599705	1.0,1.0	0.906,0.741	0.176
NM_134025	Pex12	chr11	-	83298839	83298977	83298911	83298977	83298315	83298553	4,4	0,0	2,3	3,1	171	99	0.000101139	0.00422644	1.0,1.0	0.278,0.635	0.543
NM_134420	Slc26a6	chr9	+	108854042	108854834	108854042	108854186	108855776	108855942	13,13	2,2	7,6	0,0	747	99	5.87323e-05	0.00275947	0.463,0.463	1.0,1.0	-0.537
NM_134448	Dst	chr1	+	34114548	34114641	34114548	34114584	34116117	34116195	3,3	2,2	10,12	0,0	156	99	5.46185e-05	0.00262202	0.488,0.488	1.0,1.0	-0.512
NM_144761	Crygb	chr1	-	65081909	65082142	65081915	65082142	65080221	65080567	104105	0,0	202220	20,29	105	99	8.18893e-10	5.47524e-07	1.0,1.0	0.905,0.877	0.109
NM_145427	Atpaf2	chr11	-	60416750	60417099	60416985	60417099	60409585	60409630	39,39	5,5	35,40	0,0	334	99	3.38461e-06	0.000346106	0.698,0.698	1.0,1.0	-0.302
NM_145758	0610010K14Rik	chr11	-	70235996	70236211	70236023	70236211	70235203	70235464	3,3	6,6	2,2	0,0	126	99	5.52049e-07	8.1329e-05	0.282,0.282	1.0,1.0	-0.718
NM_145916	Zfp7	chr15	+	76888230	76888397	76888230	76888347	76890006	76892394	6,6	8,8	0,0	4,5	149	99	1.31719e-05	0.000954082	0.333,0.333	0.0,0.0	0.333
NM_145951	Enox2	chrX	-	49286844	49286904	49286855	49286904	49168640	49168784	0,0	4,4	3,1	0,2	110	99	0.000119167	0.00472128	0.0,0.0	1.0,0.31	-0.655
NM_153076	Crygn	chr5	-	24754148	24754324	24754150	24754324	24751001	24751189	40,41	19,19	20,35	58,56	101	99	2.47821e-07	4.27349e-05	0.674,0.679	0.253,0.38	0.36
NM_172596	Sec24c	chr14	+	20692345	20692531	20692345	20692525	20692719	20692911	8,8	78,78	0,0	53,46	105	99	3.45962e-05	0.0018336	0.088,0.088	0.0,0.0	0.088
NM_172696	Patj	chr4	+	98395825	98395924	98395825	98395865	98405378	98405434	6,6	4,4	5,4	0,0	158	99	4.20864e-06	0.000397625	0.485,0.485	1.0,1.0	-0.515
NM_172794	Zfp454	chr11	-	50887365	50887443	50887392	50887443	50886368	50886498	5,5	7,7	1,2	0,0	126	99	3.93324e-06	0.000388497	0.359,0.359	1.0,1.0	-0.641
NM_175016	Alkbh2	chr5	-	114127875	114128176	114128082	114128176	114127525	114127769	5,5	0,0	0,1	2,1	306	99	1.9985e-07	3.61894e-05	1.0,1.0	0.0,0.244	0.878
NM_175074	Hmgn3	chr9	-	83110690	83110892	83110787	83110892	83109941	83110429	380385	27,27	748850	134119	196	99	3.98075e-06	0.000388772	0.877,0.878	0.738,0.783	0.117
NM_175074	Hmgn3	chr9	-	83110992	83111102	83111033	83111102	83109941	83110429	334336	93,95	658704	106101	140	99	4.41225e-05	0.00216558	0.717,0.714	0.814,0.831	-0.107
NM_176849	Arglu1	chr8	-	8681851	8681948	8681890	8681948	8681383	8681467	59,59	0,0	27,32	6,7	138	99	5.33069e-08	1.18806e-05	1.0,1.0	0.763,0.766	0.236
NM_176849	Arglu1	chr8	-	8681836	8681948	8681890	8681948	8681383	8681467	78,78	0,0	48,61	6,7	153	99	1.04821e-06	0.000136519	1.0,1.0	0.838,0.849	0.157
NM_176849	Arglu1	chr8	-	8681840	8681948	8681890	8681948	8681383	8681467	77,77	0,0	49,57	6,7	149	99	1.00416e-06	0.000136519	1.0,1.0	0.844,0.844	0.156
NM_177606	Plekhh2	chr17	+	84596207	84596307	84596207	84596305	84597897	84598075	3,3	2,2	0,0	6,3	101	99	4.11027e-06	0.000394806	0.595,0.595	0.0,0.0	0.595
NM_177736	Lrrc61	chr6	+	48554798	48554961	48554798	48554893	48556954	48557094	12,12	3,3	8,1	0,0	167	99	0.000214926	0.00732601	0.703,0.703	1.0,1.0	-0.297
NM_178884	Obsl1	chr1	-	75492869	75493145	75493038	75493145	75492505	75492793	47,47	0,0	26,18	5,1	268	99	4.09517e-05	0.00203401	1.0,1.0	0.658,0.869	0.236
NM_181541	Caprin2	chr6	-	148861916	148862123	148862022	148862123	148860486	148860588	15,15	4,4	27,42	1,0	205	99	1.64731e-05	0.00114547	0.644,0.644	0.929,1.0	-0.321
NM_183140	Zfp691	chr4	-	119173045	119173856	119173662	119173856	119169517	119171042	22,22	0,0	3,3	1,2	716	99	2.86916e-05	0.00160895	1.0,1.0	0.293,0.172	0.768
NM_183405	Cox6b2	chr7	-	4752090	4752172	4752103	4752172	4751791	4751975	6,6	3,3	1,2	0,0	112	99	0.000128622	0.00500805	0.639,0.639	1.0,1.0	-0.361
NM_194339	Bms1	chr6	-	118392802	118392991	118392920	118392991	118392543	118392654	45,45	0,0	36,26	5,2	217	99	7.83493e-05	0.00344024	1.0,1.0	0.767,0.856	0.189
NM_198937	Jpt2	chr17	-	24960491	24960623	24960583	24960623	24956015	24956166	1,1	3,3	6,12	0,1	191	99	1.52585e-07	2.82185e-05	0.147,0.147	1.0,0.861	-0.783
NM_198937	Jpt2	chr17	-	24960491	24960623	24960567	24960623	24956015	24956166	0,0	136138	6,10	88,89	175	99	4.01957e-05	0.00200887	0.0,0.0	0.037,0.06	-0.049
NM_199466	Eml4	chr17	+	83427999	83428248	83427999	83428025	83440030	83440154	26,26	13,13	17,21	2,0	322	99	6.82054e-05	0.00308772	0.381,0.381	0.723,1.0	-0.48
NM_207203	Prr36	chr8	-	4216856	4216978	4216867	4216978	4216181	4216555	7,7	5,5	1,1	0,0	110	99	3.08406e-05	0.00168595	0.558,0.558	1.0,1.0	-0.442
NR_002875	Gm1821	chr11	+	62552134	62552270	62552134	62552193	62552368	62552421	455462	0,0	512502	0,25	176	99	9.23164e-06	0.000685824	1.0,1.0	1.0,0.919	0.04
NR_002875	Gm1821	chr11	+	62552368	62552461	62552368	62552421	62552655	62552676	833846	0,0	845914	0,36	139	99	1.57776e-05	0.00110596	1.0,1.0	1.0,0.948	0.026
NR_002875	Gm1821	chr11	+	62552368	62552483	62552368	62552421	62552655	62552676	10201033	0,0	10581148	0,36	161	99	5.36068e-05	0.00258861	1.0,1.0	1.0,0.951	0.024
NR_002875	Gm1821	chr11	+	62552368	62552468	62552368	62552421	62552655	62552676	986999	0,0	10301095	0,36	146	99	0.000139061	0.00518837	1.0,1.0	1.0,0.954	0.023
NR_024327	Cnot2	chr10	-	116581273	116581511	116581452	116581511	116549032	116549105	0,0	13,13	3,6	5,8	278	99	2.67428e-05	0.00154966	0.0,0.0	0.176,0.211	-0.194
NR_027651	Meg3	chr12	+	109543699	109543849	109543699	109543805	109544026	109544742	318320	171176	149166	47,44	143	99	0.000129673	0.00500939	0.563,0.557	0.687,0.723	-0.145
NR_028261	Rian	chr12	+	109627047	109627153	109627047	109627132	109635393	109635457	15,15	4,4	2,5	0,0	120	99	0.000174134	0.00625443	0.756,0.756	1.0,1.0	-0.244
NR_029468	Snhg12	chr4	+	132309837	132310026	132309837	132309903	132310150	132310215	65,66	205210	39,20	257222	222	99	7.99173e-07	0.000113876	0.124,0.123	0.063,0.039	0.072
NR_030777	Zfp326	chr5	+	105886186	105886428	105886186	105886276	105891117	105891316	9,9	12,12	7,8	0,0	251	99	6.66816e-09	2.06999e-06	0.228,0.228	1.0,1.0	-0.772
NR_036450	Gm14403	chr2	+	177503092	177503317	177503092	177503194	177506908	177506996	3,3	1,1	0,0	6,4	222	99	7.72508e-06	0.000606029	0.572,0.572	0.0,0.0	0.572
NR_045038	Zfp207	chr11	+	80402645	80402724	80402645	80402711	80403600	80403662	1,1	2,2	2,1	0,0	112	99	2.28544e-05	0.00138916	0.307,0.307	1.0,1.0	-0.693
NR_045064	4930556M19Rik	chr15	+	10714840	10715004	10714840	10714980	10716647	10716718	2,2	0,0	0,1	2,2	123	99	6.42321e-08	1.36172e-05	1.0,1.0	0.0,0.287	0.857
NR_045521	Prmt1	chr7	-	44983734	44983875	44983770	44983875	44983485	44983587	0,0	5,5	3,2	4,1	135	99	8.76508e-05	0.00379035	0.0,0.0	0.355,0.595	-0.475
NR_045539	Mllt10	chr2	+	18092167	18092360	18092167	18092314	18092783	18092834	1,2	0,0	0,0	1,1	145	99	1.22555e-08	3.3289e-06	1.0,1.0	0.0,0.0	1
NR_045821	6330418K02Rik	chr5	+	138264044	138264153	138264044	138264101	138265756	138266005	4,4	9,9	0,0	7,6	151	99	0.000121389	0.00477425	0.226,0.226	0.0,0.0	0.226
NR_102292	Rpl22	chr4	+	152329259	152329409	152329259	152329314	152330003	152330128	2,2	0,0	1,3	2,2	194	99	1.47514e-05	0.00104244	1.0,1.0	0.203,0.434	0.681
NR_104458	Cuta	chr17	-	26938580	26938786	26938726	26938786	26938417	26938467	21,21	3,3	12,9	0,0	245	99	0.000283868	0.00927586	0.739,0.739	1.0,1.0	-0.261
NR_121603	Atp11a	chr8	+	12861639	12861844	12861639	12861724	12864919	12868728	25,25	4,4	13,24	0,0	219	99	3.02377e-05	0.00168478	0.739,0.739	1.0,1.0	-0.261
NR_138134	Khnyn	chr14	+	55893991	55894159	55893991	55894099	55894286	55894388	6,9	5,5	1,1	11,5	159	99	5.75509e-05	0.00271865	0.428,0.528	0.054,0.111	0.395
NR_138540	Ak2	chr4	+	129008033	129009787	129008033	129008229	129010562	129011529	127129	142144	79,63	156189	1657	99	2.3075e-06	0.000253884	0.051,0.051	0.029,0.02	0.026

## Sheet: E18vsP9
Transcript ID	Gene Symbol	Chromosome	Strand	Long Exon Start	Long Exon End	Short Exon Start	Short Exon End	Flanking Exon Start	Flanking Exon End	Inclusion counts E18	Skipping counts E18	Inclusion counts P9	Skipping counts P9	Inclusion Length	Skipping Length	p-value	FDR	Inclusion level E18	Inclusion level P9	Inclusion Level difference
NM_001001181	BC031181	chr18	+	75005899	75006114	75005899	75005900	75008650	75008826	330338	1,0	182146	16,12	313	99	2.01617e-13	2.81725e-10	0.991,1.0	0.783,0.794	0.207
NM_001001181	BC031181	chr18	+	75005899	75006014	75005899	75005900	75008650	75008826	148150	1,0	94,62	16,12	213	99	3.31513e-13	3.97057e-10	0.986,1.0	0.732,0.706	0.274
NM_001001181	BC031181	chr18	+	75005899	75005983	75005899	75005900	75008650	75008826	24,25	1,0	18,9	16,12	182	99	6.11777e-12	5.12914e-09	0.929,1.0	0.38,0.29	0.63
NM_001003898	Tardbp	chr4	-	148618646	148618791	148618664	148618791	148612381	148617705	117118	19,19	47,46	29,21	117	99	6.56014e-06	0.000482458	0.839,0.84	0.578,0.65	0.225
NM_001003898	Tardbp	chr4	-	148618646	148618791	148618673	148618791	148612381	148617705	179182	9,9	83,60	10,16	126	99	0.000233541	0.00755986	0.94,0.941	0.867,0.747	0.133
NM_001013829	Shf	chr2	-	122354028	122354197	122354030	122354197	122353764	122353884	24,24	8,8	4,2	0,0	101	99	0.000143988	0.00527557	0.746,0.746	1.0,1.0	-0.254
NM_001025262	Tpd52	chr3	-	8963846	8964054	8963850	8964054	8953683	8953799	19,19	4,4	5,12	0,0	103	99	0.000289525	0.00895711	0.82,0.82	1.0,1.0	-0.18
NM_001025359	Klc1	chr12	+	111789348	111789486	111789348	111789459	111793648	111793699	99101	76,78	61,39	7,14	126	99	6.35661e-05	0.00286526	0.506,0.504	0.873,0.686	-0.275
NM_001025589	Rfxank	chr8	-	70135535	70135631	70135565	70135631	70135290	70135391	8,8	4,4	0,0	4,5	129	99	9.50359e-08	1.24497e-05	0.606,0.606	0.0,0.0	0.606
NM_001038695	Kdm3a	chr6	-	71611858	71612016	71611898	71612016	71607401	71607606	26,26	1,1	10,8	3,5	139	99	0.000237741	0.00760256	0.949,0.949	0.704,0.533	0.33
NM_001042408	Txnl4a	chr18	+	80206866	80207045	80206866	80206946	80207153	80207343	5,5	7,7	4,2	0,0	198	99	4.24959e-07	4.75048e-05	0.263,0.263	1.0,1.0	-0.737
NM_001042408	Txnl4a	chr18	+	80206866	80207061	80206866	80206946	80207153	80207343	7,7	7,7	5,2	0,0	214	99	7.92993e-07	8.20797e-05	0.316,0.316	1.0,1.0	-0.684
NM_001079824	Hnrnph3	chr10	-	63018040	63018225	63018085	63018225	63017523	63017610	222223	64,66	79,51	49,32	144	99	0.000168134	0.00597303	0.705,0.699	0.526,0.523	0.177
NM_001081069	Rgs11	chr17	+	26204850	26205030	26204850	26204927	26205107	26205189	4,4	9,9	0,0	13,6	202	99	0.000207299	0.0069799	0.179,0.179	0.0,0.0	0.179
NM_001081362	Trrap	chr5	+	144810150	144810352	144810150	144810204	144811894	144812014	7,7	2,2	11,1	0,0	247	99	0.00032364	0.0096907	0.584,0.584	1.0,1.0	-0.416
NM_001085370	Speg	chr1	+	75415541	75415786	75415541	75415742	75417042	75417100	2,2	1,1	0,0	2,4	143	99	9.26473e-05	0.00380762	0.581,0.581	0.0,0.0	0.581
NM_001110516	Samd11	chr4	-	156248336	156248458	156248346	156248458	156248087	156248198	2,5	0,0	43,56	13,36	109	99	3.42381e-05	0.00174033	1.0,1.0	0.75,0.586	0.332
NM_001113374	Mocs2	chr13	+	114825210	114825265	114825210	114825234	114826157	114826281	2,2	0,0	15,9	13,8	130	99	1.89754e-05	0.00108225	1.0,1.0	0.468,0.461	0.535
NM_001113424	Amn1	chr6	-	149188471	149188712	149188605	149188712	149183393	149183538	14,15	6,6	6,5	0,0	233	99	4.41356e-06	0.000336394	0.498,0.515	1.0,1.0	-0.494
NM_001123372	Gm3435	chr17	+	15012947	15013055	15012947	15013049	15013671	15013761	2,2	2,0	0,0	3,2	105	99	2.76283e-05	0.00147827	0.485,1.0	0.0,0.0	0.742
NM_001130194	Best2	chr8	-	85014258	85014408	85014376	85014408	85013381	85013586	0,0	1,1	4,3	2,0	217	99	3.60784e-06	0.000289909	0.0,0.0	0.477,1.0	-0.738
NM_001130416	Hdac6	chrX	-	7947649	7947889	7947706	7947889	7947124	7947244	58,60	0,0	15,8	3,3	156	99	2.24169e-05	0.00124466	1.0,1.0	0.76,0.629	0.305
NM_001145953	Lgals3	chr14	+	47373859	47373979	47373859	47373952	47379522	47379544	0,0	1,2	6,1	5,2	126	99	1.31511e-05	0.000829012	0.0,0.0	0.485,0.282	-0.383
NM_001159953	Pde1c	chr6	-	56082070	56082188	56082128	56082188	56072204	56072375	5,5	7,7	0,0	1,1	157	99	0.000144726	0.00527557	0.311,0.311	0.0,0.0	0.311
NM_001163216	Fgfr3	chr5	+	33732721	33732918	33732721	33732912	33733256	33733402	11,11	42,42	10,3	125,83	105	99	0.000140006	0.00519206	0.198,0.198	0.07,0.033	0.147
NM_001163247	Birc7	chr2	+	180930804	180930903	180930804	180930818	180931258	180931337	6,6	0,0	52,36	18,4	184	99	6.96439e-05	0.00305704	1.0,1.0	0.609,0.829	0.281
NM_001163470	Trafd1	chr5	-	121373137	121373189	121373149	121373189	121372602	121372675	76,77	17,17	204132	12,5	111	99	2.4977e-06	0.000213681	0.799,0.802	0.938,0.959	-0.148
NM_001163504	Nr1h4	chr10	-	89483371	89483524	89483383	89483524	89480490	89480627	5,5	1,1	1,1	2,8	111	99	1.05642e-05	0.000708565	0.817,0.817	0.308,0.1	0.613
NM_001163704	Fbxo6	chr4	-	148151613	148151925	148151829	148151925	148149378	148149666	3,3	2,2	3,2	0,0	315	99	1.02322e-05	0.000691826	0.32,0.32	1.0,1.0	-0.68
NM_001163766	Wdr90	chr17	-	25860654	25860817	25860708	25860817	25860371	25860542	10,10	13,14	1,4	0,0	153	99	4.38432e-06	0.000336394	0.332,0.316	1.0,1.0	-0.676
NM_001163766	Wdr90	chr17	-	25860626	25860817	25860708	25860817	25860371	25860542	10,10	13,14	1,4	0,0	181	99	4.67345e-06	0.000352993	0.296,0.281	1.0,1.0	-0.712
NM_001164117	Serpinb6a	chr13	-	33935572	33935794	33935766	33935794	33931471	33931646	5,5	0,0	5,6	4,1	293	99	3.57819e-06	0.000289909	1.0,1.0	0.297,0.67	0.516
NM_001164117	Serpinb6a	chr13	-	33935618	33935794	33935766	33935794	33931471	33931646	3,3	0,0	4,6	4,1	247	99	7.31966e-06	0.000524513	1.0,1.0	0.286,0.706	0.504
NM_001164117	Serpinb6a	chr13	-	33935626	33935794	33935766	33935794	33931471	33931646	5,5	0,0	4,6	4,1	239	99	8.68719e-06	0.000612045	1.0,1.0	0.293,0.713	0.497
NM_001164268	Kalrn	chr16	-	34256151	34256360	34256190	34256360	34252224	34252399	4,4	3,3	1,1	0,0	138	99	1.64271e-05	0.000976771	0.489,0.489	1.0,1.0	-0.511
NM_001166477	Hmga1b	chr17	+	27559532	27559703	27559532	27559670	27560927	27561011	249252	60,60	32,27	18,20	132	99	0.000166119	0.00592657	0.757,0.759	0.571,0.503	0.221
NM_001168572	Brsk1	chr7	+	4692879	4692969	4692879	4692965	4694673	4694814	7,7	27,27	0,0	19,23	103	99	4.27097e-06	0.000331553	0.199,0.199	0.0,0.0	0.199
NM_001177595	Slc8b1	chr5	+	120525658	120525800	120525658	120525796	120527740	120527862	1,1	2,2	4,2	0,0	103	99	2.1895e-05	0.00122379	0.325,0.325	1.0,1.0	-0.675
NM_001177793	Snap23	chr2	+	120590474	120590695	120590474	120590617	120594800	120594956	4,4	2,2	2,2	0,0	177	99	0.000236973	0.00760256	0.528,0.528	1.0,1.0	-0.472
NM_001177942	Eda	chrX	+	100395018	100395143	100395018	100395107	100396904	100400760	0,0	1,1	3,1	0,0	135	99	7.0215e-09	1.50944e-06	0.0,0.0	1.0,1.0	-1
NM_001177942	Eda	chrX	+	100395018	100395149	100395018	100395143	100396904	100400760	4,4	0,0	1,0	3,1	105	99	1.49303e-07	1.84082e-05	1.0,1.0	0.239,0.0	0.881
NM_001177967	Lclat1	chr17	+	73107984	73108177	73107984	73108145	73161822	73161991	1,1	0,0	0,0	3,1	131	99	4.00258e-09	9.8699e-07	1.0,1.0	0.0,0.0	1
NM_001177967	Lclat1	chr17	+	73107984	73108156	73107984	73108145	73161822	73161991	1,1	0,0	1,0	3,1	110	99	1.20025e-07	1.54814e-05	1.0,1.0	0.231,0.0	0.884
NM_001195268	Cbarp	chr10	-	80136689	80136938	80136873	80136938	80136349	80136494	8,8	0,0	4,6	3,2	283	99	1.36141e-06	0.000126823	1.0,1.0	0.318,0.512	0.585
NM_001195681	Colca2	chr9	-	51278339	51278554	51278348	51278554	51277595	51277690	2,2	0,0	0,0	1,1	108	99	6.00626e-09	1.36099e-06	1.0,1.0	0.0,0.0	1
NM_001199321	Zfp94	chr7	-	24316343	24316421	24316360	24316421	24314349	24314411	0,0	2,2	4,1	0,0	116	99	7.20313e-10	2.74505e-07	0.0,0.0	1.0,1.0	-1
NM_001205044	Jarid2	chr13	+	44730773	44730912	44730773	44730888	44731712	44731916	1,1	7,7	2,3	0,0	123	99	3.73196e-09	9.61119e-07	0.103,0.103	1.0,1.0	-0.897
NM_001205044	Jarid2	chr13	+	44730773	44730934	44730773	44730888	44731712	44731916	1,1	7,7	3,1	0,0	145	99	8.37893e-09	1.75622e-06	0.089,0.089	1.0,1.0	-0.911
NM_001205231	U2af2	chr7	+	5068732	5068796	5068732	5068792	5069443	5069560	4,4	8,8	0,0	7,11	103	99	1.35378e-05	0.000847023	0.325,0.325	0.0,0.0	0.325
NM_001205391	Atg16l1	chr1	+	87785875	87785996	87785875	87785992	87786240	87786346	8,8	3,3	14,5	0,0	103	99	0.000179532	0.00627165	0.719,0.719	1.0,1.0	-0.281
NM_001252518	Nono	chrX	+	101444687	101444817	101444687	101444790	101445294	101445334	28,28	520523	1,3	188158	126	99	7.27328e-05	0.00312714	0.041,0.04	0.004,0.015	0.031
NM_001252571	Phyhd1	chr2	+	30277002	30277210	30277002	30277058	30277622	30277644	14,14	3,3	8,7	0,0	251	99	7.21531e-05	0.0031182	0.648,0.648	1.0,1.0	-0.352
NM_001253694	Zfp219	chr14	-	52014850	52015052	52014947	52015052	52009969	52010058	0,0	3,3	1,1	0,0	196	99	3.78303e-09	9.61119e-07	0.0,0.0	1.0,1.0	-1
NM_001253809	Racgap1	chr15	-	99643392	99643523	99643421	99643523	99642882	99642971	21,21	5,5	3,4	0,0	128	99	0.000220057	0.0071966	0.765,0.765	1.0,1.0	-0.235
NM_001253886	Apbb1	chr7	-	105565945	105566178	105566050	105566178	105565532	105565647	1,1	83,85	0,16	69,65	204	99	0.00021298	0.00709772	0.006,0.006	0.0,0.107	-0.048
NM_001256112	Mtfr1l	chr4	-	134535081	134535268	134535249	134535268	134532668	134532752	39,39	82,81	79,51	66,58	267	99	0.000182615	0.00632662	0.15,0.151	0.307,0.246	-0.126
NM_001271357	Flcn	chr11	-	59802128	59802350	59802154	59802350	59801042	59801203	44,44	5,5	27,27	0,0	125	99	0.000175745	0.00616604	0.875,0.875	1.0,1.0	-0.125
NM_001271600	Ncaph2	chr15	+	89355718	89355943	89355718	89355926	89360355	89360457	95,97	0,0	61,44	0,9	116	99	0.000259395	0.0081452	1.0,1.0	1.0,0.807	0.097
NM_001271614	Fen1	chr19	-	10203698	10203943	10203803	10203943	10199131	10201097	53,54	45,45	8,6	0,1	204	99	2.08927e-05	0.0011756	0.364,0.368	1.0,0.744	-0.506
NM_001271678	Wnk3	chrX	+	151293809	151294041	151293809	151293900	151294421	151294552	4,4	2,2	0,0	1,3	240	99	1.77153e-05	0.00103143	0.452,0.452	0.0,0.0	0.452
NM_001276285	Eno3	chr11	+	70657175	70657279	70657175	70657267	70657871	70657958	18,18	72,72	9,9	186128	111	99	1.95539e-06	0.000172568	0.182,0.182	0.041,0.059	0.132
NM_001282042	Sh3glb1	chr3	-	144701759	144701846	144701807	144701846	144699853	144699877	15,15	22,22	4,5	0,1	147	99	2.26991e-05	0.00125204	0.315,0.315	1.0,0.771	-0.571
NM_001282118	Mtif2	chr11	+	29530580	29530778	29530580	29530692	29533225	29533397	11,11	10,10	0,1	6,3	185	99	6.5364e-05	0.00291496	0.371,0.371	0.0,0.151	0.295
NM_001285943	Eif3k	chr7	-	28981673	28981888	28981683	28981888	28977869	28977990	60,60	16,16	46,28	0,0	109	99	4.62685e-09	1.09557e-06	0.773,0.773	1.0,1.0	-0.227
NM_001289515	Poli	chr18	-	70524730	70525528	70525343	70525528	70523162	70523399	3,3	2,2	9,3	0,0	712	99	2.15549e-07	2.58166e-05	0.173,0.173	1.0,1.0	-0.827
NM_001291191	Mef2a	chr7	-	67349848	67349921	67349868	67349921	67316791	67316982	0,0	13,14	3,3	8,9	119	99	0.000277304	0.00861079	0.0,0.0	0.238,0.217	-0.227
NM_001291799	Dok1	chr6	-	83032230	83032415	83032304	83032415	83030935	83032060	12,12	4,4	1,2	0,0	173	99	7.10873e-05	0.00310415	0.632,0.632	1.0,1.0	-0.368
NM_001293623	Hmgb3	chrX	+	71555916	71556237	71555916	71556008	71558052	71558207	135139	105112	56,57	11,11	328	99	1.85252e-08	3.23574e-06	0.28,0.273	0.606,0.61	-0.331
NM_001293667	Atp11a	chr8	+	12863758	12863868	12863758	12863862	12864919	12868728	5,5	2,2	2,1	16,19	105	99	6.90528e-07	7.51869e-05	0.702,0.702	0.105,0.047	0.626
NM_001302451	Ing1	chr8	+	11556064	11556200	11556064	11556095	11561417	11563251	6,6	5,5	0,0	4,1	204	99	1.98897e-05	0.00112672	0.368,0.368	0.0,0.0	0.368
NM_001305585	Apoa2	chr1	+	171223314	171223417	171223314	171223346	171225286	171225366	1,1	0,0	0,0	1,1	170	99	1.93631e-08	3.31306e-06	1.0,1.0	0.0,0.0	1
NM_001308041	Brd9	chr13	+	73941947	73942158	73941947	73942054	73942630	73942806	17,17	6,6	7,5	0,0	203	99	9.26555e-06	0.000647353	0.58,0.58	1.0,1.0	-0.42
NM_001310530	Chd9	chr8	+	91036325	91036598	91036325	91036550	91037406	91037575	26,26	19,19	25,14	4,2	147	99	0.000209111	0.00701274	0.48,0.48	0.808,0.825	-0.337
NM_001310629	Slc30a9	chr5	+	67327697	67327789	67327697	67327772	67328441	67328524	1,1	0,0	0,0	1,2	116	99	1.01068e-08	2.01751e-06	1.0,1.0	0.0,0.0	1
NM_001310629	Slc30a9	chr5	+	67342093	67342338	67342093	67342229	67344529	67344569	16,16	76,77	3,0	62,35	208	99	1.1742e-05	0.000764637	0.091,0.09	0.023,0.0	0.079
NM_001310682	Prkcd	chr14	-	30602658	30602827	30602736	30602827	30602313	30602414	23,23	28,28	5,6	39,26	177	99	6.8597e-06	0.000497805	0.315,0.315	0.067,0.114	0.225
NM_001311077	Sctr	chr1	+	120043307	120043548	120043307	120043421	120044630	120044763	2,2	2,2	2,1	0,0	226	99	1.12122e-05	0.000740179	0.305,0.305	1.0,1.0	-0.695
NM_001311131	Ube2v1	chr2	-	167629068	167629288	167629169	167629288	167617828	167617977	1,1	0,0	2,0	5,4	200	99	1.59643e-11	1.11538e-08	1.0,1.0	0.165,0.0	0.917
NM_001312884	Cryba4	chr5	-	112248174	112248317	112248203	112248317	112246491	112246818	1326013353	0,0	1806814606	0,758	128	99	0	0	1.0,1.0	1.0,0.937	0.031
NM_001312884	Cryba4	chr5	-	112248175	112248227	112248203	112248227	112246491	112246818	33093337	0,0	44083247	0,758	127	99	4.07778e-10	1.628e-07	1.0,1.0	1.0,0.77	0.115
NM_001312884	Cryba4	chr5	-	112248160	112248227	112248203	112248227	112246491	112246818	33683396	0,0	44643297	0,758	142	99	1.84209e-09	5.87874e-07	1.0,1.0	1.0,0.752	0.124
NM_001312884	Cryba4	chr5	-	112248027	112248227	112248203	112248227	112246491	112246818	35883619	0,0	47803571	0,758	275	99	1.6335e-06	0.000147261	1.0,1.0	1.0,0.629	0.185
NM_001312884	Cryba4	chr5	-	112252272	112252518	112252342	112252518	112251743	112251797	195197	26,26	343268	98,99	169	99	1.8543e-06	0.000165388	0.815,0.816	0.672,0.613	0.173
NM_001312884	Cryba4	chr5	-	112251742	112251797	112251747	112251797	112251018	112251137	2,2	2,2	9,3	0,0	104	99	9.85292e-05	0.00399067	0.488,0.488	1.0,1.0	-0.512
NM_001312884	Cryba4	chr5	-	112251743	112251797	112251747	112251797	112251018	112251137	2,2	2,2	7,2	0,0	103	99	0.000131393	0.00496214	0.49,0.49	1.0,1.0	-0.51
NM_001312893	Crybb1	chr5	+	112255819	112255953	112255819	112255900	112257372	112257494	68,68	0,0	116113	83,65	152	99	0	0	1.0,1.0	0.477,0.531	0.496
NM_001312893	Crybb1	chr5	+	112259256	112259373	112259256	112259332	112263510	112263643	14651478	32,32	24642177	0,13	140	99	3.38535e-09	9.15574e-07	0.97,0.97	1.0,0.992	-0.026
NM_001312893	Crybb1	chr5	+	112259256	112259374	112259256	112259332	112263510	112263643	16111625	32,32	27512365	0,13	141	99	2.91726e-08	4.52931e-06	0.972,0.973	1.0,0.992	-0.024
NM_001312893	Crybb1	chr5	+	112259355	112259544	112259355	112259375	112263510	112263643	17161728	1118111247	16561381	1828316756	268	99	3.12658e-08	4.76604e-06	0.054,0.054	0.032,0.03	0.023
NM_001312893	Crybb1	chr5	+	112255819	112255950	112255819	112255847	112259256	112259374	64,64	1,1	107109	13,13	202	99	1.71505e-05	0.00100552	0.969,0.969	0.801,0.804	0.166
NM_001312893	Crybb1	chr5	+	112267338	112267518	112267338	112267457	112269316	112269585	252255	82728314	276208	1349412167	160	99	5.27262e-05	0.00251169	0.019,0.019	0.012,0.01	0.008
NM_001312895	Crybb1	chr5	+	112255819	112255950	112255819	112255900	112257372	112257494	152156	0,0	488439	83,65	149	99	0	0	1.0,1.0	0.796,0.818	0.193
NM_001312895	Crybb1	chr5	+	112255819	112255950	112255819	112255847	112257372	112257494	152156	34243445	488439	52014717	202	99	9.44147e-10	3.44162e-07	0.021,0.022	0.044,0.044	-0.022
NM_001313933	Cryba1	chr11	-	77720828	77721070	77720888	77721070	77719387	77719530	383385	2318023300	750559	2619122458	159	99	1.62619e-05	0.000973856	0.01,0.01	0.018,0.015	-0.007
NM_001313933	Cryba1	chr11	-	77720828	77721070	77720889	77721070	77719387	77719530	638641	50,50	1013786	0,60	160	99	1.79618e-05	0.00103856	0.888,0.888	1.0,0.89	-0.057
NM_001313933	Cryba1	chr11	-	77725149	77725293	77725165	77725293	77723549	77723614	73,74	27,27	89,71	88,52	115	99	9.01011e-05	0.00375825	0.699,0.702	0.465,0.54	0.198
NM_001329618	Enpp5	chr17	+	44078801	44078982	44078801	44078898	44080646	44080774	24,24	0,0	17,9	7,4	183	99	5.77509e-08	8.348e-06	1.0,1.0	0.568,0.549	0.442
NM_001330198	Fuca2	chr10	+	13514706	13514874	13514706	13514863	13515116	13515628	6,6	3,3	5,3	0,0	110	99	0.000102219	0.00410049	0.643,0.643	1.0,1.0	-0.357
NM_001346521	Znhit6	chr3	+	145576215	145576418	145576215	145576407	145576850	145576934	3,3	3,3	1,2	0,0	110	99	1.60713e-05	0.000969363	0.474,0.474	1.0,1.0	-0.526
NM_001346806	Sh3glb2	chr2	-	30355260	30355402	30355282	30355402	30354852	30354981	86,89	9,9	78,78	25,22	121	99	0.000237453	0.00760256	0.887,0.89	0.719,0.744	0.157
NM_001347228	Pcmt1	chr10	-	7638008	7638225	7638055	7638225	7627846	7630976	76,78	42,42	138,81	33,19	146	99	0.000204619	0.00691743	0.551,0.557	0.739,0.743	-0.187
NM_001347342	Nr2c2	chr6	+	92163120	92163258	92163120	92163220	92164187	92164293	40,41	5,5	25,23	0,0	137	99	0.000112771	0.00439753	0.853,0.856	1.0,1.0	-0.145
NM_001353989	Gm8008	chr9	+	122903245	122903342	122903245	122903335	122904150	122904249	3,3	5,5	1,2	0,0	106	99	2.12365e-06	0.000183553	0.359,0.359	1.0,1.0	-0.641
NM_001355414	Rif1	chr2	+	52093502	52093589	52093502	52093565	52094588	52094662	11,11	8,8	4,5	0,1	123	99	0.000298479	0.0091483	0.525,0.525	1.0,0.801	-0.376
NM_001355426	Blcap	chr2	-	157566219	157566361	157566247	157566361	157556361	157558327	0,0	85,87	9,1	43,32	127	99	5.72422e-05	0.00265149	0.0,0.0	0.14,0.024	-0.082
NM_007379	Abca2	chr2	+	25444069	25444244	25444069	25444234	25444324	25444440	28,30	8,8	19,29	0,0	109	99	7.43416e-07	7.99077e-05	0.761,0.773	1.0,1.0	-0.233
NM_007463	Speg	chr1	+	75384827	75385164	75384827	75384987	75387797	75389104	3,3	0,0	4,2	8,3	276	99	4.74469e-08	7.10349e-06	1.0,1.0	0.152,0.193	0.828
NM_007466	Api5	chr2	-	94418204	94418392	94418255	94418392	94411726	94413781	7,7	43,43	0,0	18,19	150	99	0.000191229	0.00654393	0.097,0.097	0.0,0.0	0.097
NM_007590	Calm3	chr7	-	16918712	16918897	16918801	16918897	16917584	16917728	0,0	1,1	2,1	0,0	188	99	1.19033e-08	2.25568e-06	0.0,0.0	1.0,1.0	-1
NM_007773	Crybb2	chr5	-	113062073	113062171	113062075	113062171	113058257	113058518	5,5	0,0	17,47	257,77	101	99	2.91026e-10	1.43527e-07	1.0,1.0	0.061,0.374	0.782
NM_007773	Crybb2	chr5	-	113062050	113062189	113062066	113062189	113058257	113058518	27,27	0,0	19431530	380296	115	99	1.22006e-07	1.54984e-05	1.0,1.0	0.815,0.817	0.184
NM_007773	Crybb2	chr5	-	113062047	113062189	113062066	113062189	113058257	113058518	35,35	0,0	24811941	380296	118	99	1.37718e-07	1.72333e-05	1.0,1.0	0.846,0.846	0.154
NM_007773	Crybb2	chr5	-	113062066	113062189	113062075	113062189	113058257	113058518	17,17	0,0	1063798	257,77	108	99	1.50012e-05	0.000911376	1.0,1.0	0.791,0.905	0.152
NM_007773	Crybb2	chr5	-	113062050	113062184	113062075	113062184	113058257	113058518	44,44	0,0	26262032	257,77	124	99	3.50888e-05	0.00174073	1.0,1.0	0.891,0.955	0.077
NM_007773	Crybb2	chr5	-	113062047	113062189	113062075	113062189	113058257	113058518	52,52	0,0	31642443	257,77	127	99	5.65458e-05	0.00263378	1.0,1.0	0.906,0.961	0.067
NM_007773	Crybb2	chr5	-	113062046	113062189	113062066	113062189	113058257	113058518	230232	0,0	1566913006	380296	119	99	6.50928e-05	0.00291496	1.0,1.0	0.972,0.973	0.028
NM_007773	Crybb2	chr5	-	113068841	113069056	113068921	113069056	113068735	113068771	1,1	0,0	142104	179132	179	99	8.2157e-05	0.00346133	1.0,1.0	0.305,0.304	0.696
NM_007864	Dlg4	chr11	+	70026922	70027161	70026922	70027087	70030398	70030452	2,2	0,0	0,0	2,3	173	99	3.77151e-10	1.628e-07	1.0,1.0	0.0,0.0	1
NM_007875	Dpagt1	chr9	+	44332562	44332668	44332562	44332658	44332815	44332971	3,3	0,0	3,2	1,6	109	99	7.46078e-06	0.000530094	1.0,1.0	0.732,0.232	0.518
NM_007875	Dpagt1	chr9	+	44332562	44332658	44332562	44332650	44332815	44332971	0,0	54,54	2,6	29,11	107	99	4.65321e-05	0.00225506	0.0,0.0	0.06,0.335	-0.198
NM_007999	Fen1	chr19	-	10203687	10203943	10203803	10203943	10199131	10201097	89,93	45,45	8,12	0,1	215	99	1.47518e-05	0.000902766	0.477,0.488	1.0,0.847	-0.441
NM_008141	Gnat2	chr3	+	108095438	108095662	108095438	108095580	108096349	108096507	5,5	5,5	0,0	2,4	181	99	2.30172e-05	0.00126128	0.354,0.354	0.0,0.0	0.354
NM_008184	Gstm6	chr3	-	107942183	107942414	107942332	107942414	107941188	107941284	5,5	2,2	6,2	0,0	248	99	0.000126534	0.00480027	0.499,0.499	1.0,1.0	-0.501
NM_008249	Tfb2m	chr1	-	179542924	179543132	179543037	179543132	179542306	179542457	1,1	1,1	1,1	0,0	212	99	0.000322039	0.00967734	0.318,0.318	1.0,1.0	-0.682
NM_009273	Srp14	chr2	-	118478831	118479033	118478923	118479033	118476826	118476859	28,28	8,8	25,16	0,0	191	99	3.61423e-07	4.09483e-05	0.645,0.645	1.0,1.0	-0.355
NM_009315	Taf6	chr5	-	138186961	138187186	138187169	138187186	138184331	138184547	33,34	17,17	9,5	19,10	307	99	0.00011528	0.00447457	0.385,0.392	0.133,0.139	0.253
NM_009441	Ttc3	chr16	+	94370738	94370971	94370738	94370861	94403313	94403368	24,25	6,6	12,8	0,0	209	99	1.29781e-05	0.000824305	0.655,0.664	1.0,1.0	-0.341
NM_009535	Yes1	chr5	+	32611170	32611837	32611170	32611375	32640330	32640603	17,17	6,6	12,20	1,0	561	99	5.57108e-05	0.00260938	0.333,0.333	0.679,1.0	-0.506
NM_009613	Adam11	chr11	+	102772044	102772112	102772044	102772108	102772454	102772529	14,14	6,6	1,2	0,0	103	99	0.000123628	0.00475457	0.692,0.692	1.0,1.0	-0.308
NM_009668	Bin1	chr18	+	32430749	32430991	32430749	32430857	32431670	32431742	20,20	14,15	5,7	15,34	233	99	5.58021e-06	0.000414022	0.378,0.362	0.124,0.08	0.268
NM_010413	Hdac6	chrX	-	7947574	7947889	7947706	7947889	7947124	7947244	52,53	0,0	13,16	3,3	231	99	1.1765e-05	0.000764637	1.0,1.0	0.65,0.696	0.327
NM_010634	Fabp5	chr3	+	10014784	10014872	10014784	10014868	10014970	10015143	2,2	0,0	7,13	35,23	103	99	2.11197e-06	0.000183553	1.0,1.0	0.161,0.352	0.744
NM_010787	Mea1	chr17	+	46681120	46681272	46681120	46681133	46681616	46681897	4,4	4,4	0,0	5,4	238	99	5.91846e-05	0.0027115	0.294,0.294	0.0,0.0	0.294
NM_011086	Pikfyve	chr1	+	65186684	65186833	65186684	65186778	65190318	65190499	2,2	3,3	13,3	0,0	154	99	2.85374e-07	3.32303e-05	0.3,0.3	1.0,1.0	-0.7
NM_011363	Sh2b1	chr7	-	126468419	126468641	126468472	126468641	126467949	126468049	33,33	19,20	4,2	12,11	152	99	1.37957e-05	0.000856022	0.531,0.518	0.178,0.106	0.382
NM_011490	Stau1	chr2	-	166949699	166949829	166949707	166949829	166947548	166949359	0,0	3,3	1,3	1,0	107	99	8.97936e-07	9.07024e-05	0.0,0.0	0.481,1.0	-0.74
NM_013415	Atp1b2	chr11	-	69602303	69602481	69602424	69602481	69601524	69601623	3,3	56,56	9,22	17,22	220	99	4.02724e-10	1.628e-07	0.024,0.024	0.192,0.31	-0.227
NM_013493	Cnbp	chr6	-	87845655	87845793	87845673	87845793	87845464	87845557	358365	19,19	190131	4,0	117	99	0.000194919	0.00661621	0.941,0.942	0.976,1.0	-0.046
NM_013501	Cryaa	chr17	+	31679579	31679680	31679579	31679677	31681321	31681527	716729	0,0	996936	0,46	102	99	3.45447e-05	0.00174033	1.0,1.0	1.0,0.952	0.024
NM_013511	Epb41l2	chr10	+	25408367	25408490	25408367	25408442	25441572	25442057	1,1	0,0	1,0	3,11	147	99	6.47592e-11	3.87815e-08	1.0,1.0	0.183,0.0	0.908
NM_013511	Epb41l2	chr10	+	25408367	25408494	25408367	25408442	25441572	25442057	1,1	0,0	4,5	3,11	151	99	1.15538e-06	0.000113961	1.0,1.0	0.466,0.23	0.652
NM_013568	Kcna6	chr6	-	126735214	126740674	126740558	126740674	126708328	126708707	162166	2,2	38,55	0,0	5443	99	0.000335509	0.00997485	0.596,0.602	1.0,1.0	-0.401
NM_015781	Nap1l1	chr10	+	111496042	111496170	111496042	111496105	111496753	111496886	188188	181183	128,96	198183	164	99	0.000140577	0.00519206	0.385,0.383	0.281,0.241	0.123
NM_015807	Nt5c	chr11	-	115491162	115491371	115491270	115491371	115490852	115490967	9,9	4,4	5,2	0,0	207	99	9.96471e-06	0.000684788	0.518,0.518	1.0,1.0	-0.482
NM_016707	Bcl11a	chr11	+	24163145	24164888	24163145	24163288	24172698	24173558	83,83	8,8	3,9	0,0	1699	99	4.78744e-05	0.00230677	0.377,0.377	1.0,1.0	-0.623
NM_016786	Ube2k	chr5	+	65537244	65537546	65537244	65537458	65565988	65566082	327328	9,9	286191	0,1	187	99	0.00022146	0.0071966	0.951,0.951	1.0,0.99	-0.044
NM_016959	Rps3a1	chr3	-	86142509	86142668	86142535	86142668	86141697	86141801	8,8	3,3	5,5	0,0	125	99	0.000148813	0.00540109	0.679,0.679	1.0,1.0	-0.321
NM_018760	Slc4a4	chr5	+	89046212	89046392	89046212	89046365	89084641	89084718	0,0	2,2	3,3	0,1	126	99	1.58035e-09	5.29985e-07	0.0,0.0	1.0,0.702	-0.851
NM_019478	Pqbp1	chrX	-	7898770	7899000	7898774	7899000	7898550	7898636	18,18	9,9	7,8	0,0	103	99	3.63078e-06	0.000289909	0.658,0.658	1.0,1.0	-0.342
NM_020046	Dhodh	chr8	-	109608351	109608673	109608539	109608673	109606207	109606420	16,16	6,6	16,2	1,0	287	99	0.000244487	0.00773502	0.479,0.479	0.847,1.0	-0.445
NM_020262	Zfp109	chr7	-	24237082	24237598	24237368	24237598	24236617	24236675	6,6	0,0	13,7	5,2	385	99	1.44418e-06	0.000131609	1.0,1.0	0.401,0.474	0.563
NM_020497	Zfp276	chr8	+	123258310	123258389	123258310	123258357	123259430	123259514	5,5	3,3	0,0	5,2	131	99	1.32124e-06	0.000124726	0.557,0.557	0.0,0.0	0.557
NM_021278	Tmsb4x	chrX	-	167209007	167209218	167209012	167209218	167207936	167208051	5,5	7,7	0,0	2,2	104	99	2.83475e-05	0.00150113	0.405,0.405	0.0,0.0	0.405
NM_021287	Sptbn2	chr19	+	4745457	4745596	4745457	4745588	4745779	4745984	6,6	88,90	0,1	172153	107	99	0.000175773	0.00616604	0.059,0.058	0.0,0.006	0.055
NM_021352	Crybb3	chr5	-	113077407	113077607	113077550	113077607	113075838	113076071	59966038	0,0	70516322	554,0	242	99	1.37224e-13	2.30096e-10	1.0,1.0	0.839,1.0	0.081
NM_021352	Crybb3	chr5	-	113077396	113077607	113077550	113077607	113075838	113076071	63626409	0,0	74466713	554,0	253	99	1.12133e-13	2.30096e-10	1.0,1.0	0.84,1.0	0.08
NM_021352	Crybb3	chr5	-	113079760	113079887	113079768	113079887	113078391	113078515	12221234	294294	18861524	197227	107	99	8.21034e-08	1.14726e-05	0.794,0.795	0.899,0.861	-0.086
NM_021352	Crybb3	chr5	-	113079717	113079878	113079768	113079878	113078391	113078515	15461559	294294	23111902	197227	150	99	1.94317e-07	2.36109e-05	0.776,0.778	0.886,0.847	-0.09
NM_021352	Crybb3	chr5	-	113077534	113077677	113077550	113077677	113075838	113076071	1537715474	0,0	2068217532	554,0	115	99	8.4265e-07	8.61558e-05	1.0,1.0	0.97,1.0	0.015
NM_021352	Crybb3	chr5	-	113079759	113079878	113079768	113079878	113078391	113078515	1683416929	294294	2238419966	197227	108	99	4.22815e-06	0.000331297	0.981,0.981	0.99,0.988	-0.008
NM_021541	Cryba2	chr1	-	74892436	74892658	74892546	74892658	74891957	74892087	687695	14,14	1169995	75,66	209	99	2.74939e-08	4.34923e-06	0.959,0.959	0.881,0.877	0.08
NM_021541	Cryba2	chr1	-	74892494	74892658	74892546	74892658	74891957	74892087	380385	14,14	671566	75,66	151	99	9.14453e-08	1.21695e-05	0.947,0.947	0.854,0.849	0.096
NM_021547	Stard3	chr11	+	98375475	98375553	98375475	98375540	98375674	98375728	14,14	5,5	10,11	0,0	112	99	1.2547e-05	0.000809183	0.712,0.712	1.0,1.0	-0.288
NM_021567	Pcbp4	chr9	+	106455399	106455598	106455399	106455513	106460004	106460149	1,1	2,2	2,6	0,1	184	99	4.50236e-05	0.00219464	0.212,0.212	1.0,0.763	-0.669
NM_021567	Pcbp4	chr9	+	106461264	106461361	106461264	106461359	106461848	106461923	2,2	2,2	2,4	0,0	101	99	0.000181717	0.00632163	0.495,0.495	1.0,1.0	-0.505
NM_021884	Tsg101	chr7	-	46906729	46906962	46906869	46906962	46903521	46903588	8,10	19,19	4,2	42,38	239	99	7.75213e-05	0.00329918	0.149,0.179	0.038,0.021	0.134
NM_022985	Zfand6	chr7	-	84679309	84679351	84679343	84679351	84634238	84634409	98,99	1,1	88,59	11,4	133	99	1.8397e-05	0.00105644	0.986,0.987	0.856,0.917	0.1
NM_023045	Xpo7	chr14	-	70701692	70701882	70701719	70701882	70698941	70699046	3,3	24,24	23,13	12,16	126	99	1.29636e-06	0.000124726	0.089,0.089	0.601,0.39	-0.406
NM_023130	Raly	chr2	+	154791109	154791548	154791109	154791231	154857268	154857408	262266	9,9	120,86	0,1	416	99	0.000243284	0.0077261	0.874,0.876	1.0,0.953	-0.101
NM_023131	Rce1	chr19	-	4624659	4624763	4624684	4624763	4624013	4624181	5,5	15,17	0,0	5,3	124	99	0.000238487	0.00760256	0.21,0.19	0.0,0.0	0.2
NM_024258	Usp16	chr16	+	87471711	87471842	87471711	87471831	87472080	87472168	41,42	5,5	32,22	0,0	110	99	0.000213688	0.00709772	0.881,0.883	1.0,1.0	-0.118
NM_025450	Mrps17	chr5	+	129715683	129715858	129715683	129715794	129716726	129716866	32,32	4,4	10,16	0,0	163	99	0.000311299	0.00945626	0.829,0.829	1.0,1.0	-0.171
NM_025454	Ing5	chr1	+	93812406	93812522	93812406	93812518	93812668	93812759	1,1	0,0	0,0	1,1	103	99	2.22584e-08	3.58874e-06	1.0,1.0	0.0,0.0	1
NM_025636	Ntpcr	chr8	+	125736067	125736230	125736067	125736225	125737322	125737425	15,16	0,0	3,3	2,3	104	99	2.84685e-05	0.00150113	1.0,1.0	0.588,0.488	0.462
NM_026201	Ccar1	chr10	-	62792129	62792368	62792204	62792368	62790920	62791042	7,7	9,9	10,13	2,1	174	99	6.1826e-05	0.00280189	0.307,0.307	0.74,0.881	-0.504
NM_026201	Ccar1	chr10	-	62792129	62792368	62792215	62792368	62790920	62791042	7,7	68,68	10,13	30,26	185	99	0.00027461	0.00855885	0.052,0.052	0.151,0.211	-0.129
NM_026222	Ccdc39	chr3	-	33821277	33821416	33821376	33821416	33819807	33820016	12,12	5,5	0,0	2,3	198	99	1.02205e-06	0.00010201	0.545,0.545	0.0,0.0	0.545
NM_026358	Mgarp	chr3	-	51390248	51390425	51390334	51390425	51388412	51389323	7,7	0,0	19,16	2,5	185	99	6.89098e-05	0.00304263	1.0,1.0	0.836,0.631	0.266
NM_026365	Jagn1	chr6	+	113442568	113442804	113442568	113442797	113447257	113448229	6,6	39,39	0,0	17,13	106	99	0.000214521	0.00709772	0.126,0.126	0.0,0.0	0.126
NM_026395	Rer1	chr4	-	155083108	155083236	155083131	155083236	155082666	155082754	43,43	6,6	20,11	0,0	122	99	0.000156636	0.00564551	0.853,0.853	1.0,1.0	-0.147
NM_026660	Mfsd10	chr5	-	34636926	34637114	34637098	34637114	34636593	34636783	53,53	4,4	24,9	0,0	271	99	0.000316845	0.00955551	0.829,0.829	1.0,1.0	-0.171
NM_026724	Rpl34	chr3	-	130730120	130730337	130730188	130730337	130729228	130729302	71,74	1,1	51,28	9,10	167	99	7.01601e-08	9.96987e-06	0.977,0.978	0.771,0.624	0.28
NM_026987	Dhx16	chr17	+	35889197	35889360	35889197	35889279	35889438	35889600	85,85	6,6	54,30	0,0	180	99	0.000144585	0.00527557	0.886,0.886	1.0,1.0	-0.114
NM_027041	Cfap206	chr4	-	34730059	34730206	34730063	34730206	34728795	34728908	2,2	2,2	1,5	0,0	103	99	0.000170384	0.00602743	0.49,0.49	1.0,1.0	-0.51
NM_027081	Dennd6b	chr15	-	89185537	89185647	89185559	89185647	89185369	89185464	23,23	4,4	19,12	0,0	121	99	0.000215031	0.00709772	0.825,0.825	1.0,1.0	-0.175
NM_027144	Arhgef12	chr9	-	43022810	43022872	43022814	43022872	43020604	43020783	4,4	14,14	1,0	25,24	103	99	0.000159438	0.0057125	0.215,0.215	0.037,0.0	0.197
NM_027149	Wdr20	chr12	+	110737896	110738277	110737896	110738092	110779295	110779478	61,61	4,4	61,43	0,0	284	99	0.000188823	0.00651477	0.842,0.842	1.0,1.0	-0.158
NM_027156	Ddx51	chr5	+	110655306	110655417	110655306	110655413	110655569	110655673	1,1	0,0	0,0	1,1	103	99	2.22584e-08	3.58874e-06	1.0,1.0	0.0,0.0	1
NM_027445	Rnf167	chr11	+	70649220	70649346	70649220	70649294	70649444	70649532	49,50	6,6	51,32	1,0	151	99	0.000108214	0.00426655	0.843,0.845	0.971,1.0	-0.142
NM_027724	Cage1	chr13	-	38036787	38036937	38036818	38036937	38032364	38032624	0,0	1,1	3,1	0,0	130	99	6.87518e-09	1.50944e-06	0.0,0.0	1.0,1.0	-1
NM_027898	Gramd1a	chr7	-	31135525	31135739	31135596	31135739	31134413	31134517	62,62	22,22	12,8	30,27	170	99	5.46851e-12	5.09423e-09	0.621,0.621	0.189,0.147	0.453
NM_027920	2017-03-08	chr6	+	116338021	116338490	116338021	116338215	116376692	116376863	64,64	6,6	14,21	0,0	374	99	5.50909e-05	0.00259484	0.738,0.738	1.0,1.0	-0.262
NM_028056	Tedc2	chr17	-	24220516	24220615	24220521	24220615	24220251	24220310	8,8	4,4	5,3	0,0	104	99	3.37983e-05	0.00173843	0.656,0.656	1.0,1.0	-0.344
NM_028868	Cxxc1	chr18	+	74219130	74219250	74219130	74219238	74219382	74219567	15,15	64,65	1,0	22,12	111	99	6.89527e-05	0.00304263	0.173,0.171	0.039,0.0	0.152
NM_030721	Acox3	chr5	+	35583875	35583975	35583875	35583971	35588158	35588313	3,3	0,0	2,5	2,4	103	99	2.76823e-05	0.00147827	1.0,1.0	0.49,0.546	0.482
NM_032396	Kremen1	chr11	-	5261434	5261610	5261607	5261610	5243774	5243937	1,1	1,1	3,1	0,0	272	99	0.000124302	0.00475867	0.267,0.267	1.0,1.0	-0.733
NM_033526	Ubqln4	chr3	+	88559588	88559789	88559588	88559776	88564369	88564509	3,3	0,0	1,2	3,2	112	99	1.42204e-06	0.000131015	1.0,1.0	0.228,0.469	0.651
NM_053163	Mrpl36	chr13	+	73331008	73331174	73331008	73331093	73331359	73332178	0,0	2,2	1,1	0,0	180	99	2.40382e-09	6.94951e-07	0.0,0.0	1.0,1.0	-1
NM_054095	Necab2	chr8	+	119450081	119450322	119450081	119450270	119452081	119452190	7,7	4,4	1,1	0,0	151	99	2.51608e-05	0.00136095	0.534,0.534	1.0,1.0	-0.466
NM_133780	Tpr	chr1	+	150419837	150420003	150419837	150419997	150421635	150421802	53,53	0,0	33,16	6,4	105	99	3.44239e-06	0.000285753	1.0,1.0	0.838,0.79	0.186
NM_138672	Stab1	chr14	-	31160977	31161206	31161078	31161206	31160796	31160891	2,2	34,36	6,3	2,0	200	99	3.11518e-07	3.57777e-05	0.028,0.027	0.598,1.0	-0.771
NM_144530	Zc3h11a	chr1	-	133661255	133661399	133661260	133661399	133653972	133654032	8,8	5,5	3,5	0,0	104	99	1.38859e-05	0.000856022	0.604,0.604	1.0,1.0	-0.396
NM_144530	Zc3h11a	chr1	-	133661236	133661399	133661260	133661399	133653972	133654032	28,28	5,5	16,16	0,0	123	99	7.1697e-05	0.00311455	0.818,0.818	1.0,1.0	-0.182
NM_144761	Crygb	chr1	-	65082247	65082290	65082252	65082290	65081915	65082157	0,0	1,1	1,3	0,1	104	99	2.7925e-07	3.29751e-05	0.0,0.0	1.0,0.741	-0.871
NM_144761	Crygb	chr1	-	65081823	65082010	65081915	65082010	65080221	65080567	210213	0,0	433366	41,0	191	99	7.62294e-07	8.08996e-05	1.0,1.0	0.846,1.0	0.077
NM_144858	Dus3l	chr17	+	56764750	56764900	56764750	56764889	56765524	56765792	3,3	2,2	7,3	0,0	110	99	0.000327951	0.00978484	0.574,0.574	1.0,1.0	-0.426
NM_145835	Lctl	chr9	+	64117146	64117249	64117146	64117195	64117614	64117848	0,0	1,1	4,2	0,1	153	99	1.50555e-08	2.74404e-06	0.0,0.0	1.0,0.564	-0.782
NM_153076	Crygn	chr5	-	24754148	24754287	24754150	24754287	24751001	24751189	40,41	19,19	31,23	42,42	101	99	1.09299e-05	0.000727275	0.674,0.679	0.42,0.349	0.292
NM_172596	Sec24c	chr14	+	20692345	20692531	20692345	20692525	20692719	20692911	8,8	78,78	0,1	34,50	105	99	0.000297823	0.0091483	0.088,0.088	0.0,0.019	0.079
NM_172698	Efcab14	chr4	+	115773810	115774022	115773810	115774005	115775060	115777327	6,6	3,3	3,1	0,0	116	99	0.000106485	0.00423113	0.631,0.631	1.0,1.0	-0.369
NM_172882	Wdfy3	chr5	-	101900013	101900249	101900058	101900249	101898426	101898561	12,12	3,3	2,2	8,3	144	99	0.000126325	0.00480027	0.733,0.733	0.147,0.314	0.502
NM_174991	Adgrb1	chr15	+	74584377	74584432	74584377	74584417	74586756	74587457	8,8	17,17	3,2	0,0	114	99	1.32402e-06	0.000124726	0.29,0.29	1.0,1.0	-0.71
NM_175016	Alkbh2	chr5	-	114127875	114128176	114128082	114128176	114127525	114127769	5,5	0,0	0,1	4,0	306	99	3.46654e-05	0.00174033	1.0,1.0	0.0,1.0	0.5
NM_175074	Hmgn3	chr9	-	83110992	83111102	83111033	83111102	83109941	83110429	334336	93,95	742486	82,35	140	99	8.09186e-12	6.16747e-09	0.717,0.714	0.865,0.908	-0.171
NM_175074	Hmgn3	chr9	-	83110690	83110884	83110774	83110884	83109941	83110429	249254	378381	452277	1255879	183	99	5.36664e-08	7.89367e-06	0.263,0.265	0.163,0.146	0.11
NM_175074	Hmgn3	chr9	-	83110690	83110884	83110787	83110884	83109941	83110429	380385	27,27	795514	134102	196	99	9.05251e-08	1.21695e-05	0.877,0.878	0.75,0.718	0.143
NM_175291	Dock10	chr1	-	80528118	80528331	80528232	80528331	80526223	80526330	0,0	1,1	1,1	0,0	213	99	1.6873e-08	3.00986e-06	0.0,0.0	1.0,1.0	-1
NM_176849	Arglu1	chr8	-	8681851	8681948	8681890	8681948	8681383	8681467	59,59	0,0	33,20	8,1	138	99	1.26707e-05	0.000810924	1.0,1.0	0.747,0.935	0.159
NM_176849	Arglu1	chr8	-	8681840	8681948	8681890	8681948	8681383	8681467	77,77	0,0	53,30	8,1	149	99	3.50611e-05	0.00174073	1.0,1.0	0.815,0.952	0.117
NM_177606	Plekhh2	chr17	+	84596207	84596307	84596207	84596305	84597897	84598075	3,3	2,2	0,0	12,8	101	99	1.24149e-06	0.000121031	0.595,0.595	0.0,0.0	0.595
NM_178309	Brip1	chr11	-	86201073	86201193	86201108	86201193	86198871	86198994	0,0	3,3	1,2	1,0	134	99	9.67799e-05	0.00393885	0.0,0.0	0.425,1.0	-0.713
NM_198305	Klhl17	chr4	-	156230481	156230686	156230504	156230686	156229043	156230262	7,7	15,15	0,1	8,11	122	99	9.0556e-05	0.00375852	0.275,0.275	0.0,0.069	0.241
NM_198305	Klhl17	chr4	-	156231084	156231173	156231103	156231173	156230900	156231004	11,13	4,4	4,3	0,0	118	99	9.94711e-05	0.00400945	0.698,0.732	1.0,1.0	-0.285
NM_198937	Jpt2	chr17	-	24960491	24960623	24960567	24960623	24956017	24956166	0,0	136138	7,8	75,54	175	99	6.88756e-06	0.000497805	0.0,0.0	0.05,0.077	-0.064
NM_198937	Jpt2	chr17	-	24960491	24960623	24960583	24960623	24956017	24956166	1,1	3,3	8,8	2,0	191	99	3.19833e-05	0.00165523	0.147,0.147	0.675,1.0	-0.691
NM_199195	Bckdhb	chr9	+	83989140	83989296	83989140	83989177	83991713	83991822	16,16	3,3	53,39	0,1	218	99	0.000136894	0.00512373	0.708,0.708	1.0,0.947	-0.266
NM_199466	Eml4	chr17	+	83427999	83428248	83427999	83428025	83440030	83440154	26,26	13,13	18,10	0,0	322	99	1.99576e-08	3.34649e-06	0.381,0.381	1.0,1.0	-0.619
NM_201359	Tmem106c	chr15	+	97964228	97964503	97964228	97964324	97964839	97965030	52,52	6,6	45,22	1,0	278	99	0.000136071	0.00511578	0.755,0.755	0.941,1.0	-0.215
NR_015467	5530601H04Rik	chrX	-	105070006	105070124	105070036	105070124	105069610	105069675	0,0	1,1	2,1	0,0	129	99	1.21071e-08	2.25568e-06	0.0,0.0	1.0,1.0	-1
NR_015505	Firre	chrX	-	50608470	50608604	50608477	50608604	50606962	50607104	0,0	3,3	3,2	1,0	106	99	4.70425e-09	1.09557e-06	0.0,0.0	0.737,1.0	-0.869
NR_015505	Firre	chrX	-	50608470	50608604	50608515	50608604	50606007	50606162	9,9	0,0	9,4	1,5	144	99	4.27891e-05	0.00209792	1.0,1.0	0.861,0.355	0.392
NR_015505	Firre	chrX	-	50608477	50608604	50608515	50608604	50606007	50606162	16,17	0,0	13,5	1,5	137	99	0.000108394	0.00426655	1.0,1.0	0.904,0.419	0.339
NR_029468	Snhg12	chr4	+	132309837	132310026	132309837	132309903	132310150	132310215	65,66	205210	35,25	312217	222	99	8.55412e-08	1.1757e-05	0.124,0.123	0.048,0.049	0.075
NR_033657	Miat	chr5	-	112228300	112228356	112228308	112228356	112228054	112228214	12,12	4,4	1,1	0,0	107	99	0.000253022	0.00797494	0.735,0.735	1.0,1.0	-0.265
NR_036450	Gm14403	chr2	+	177503092	177503317	177503092	177503194	177506908	177507035	3,3	1,1	1,0	8,4	222	99	3.59899e-05	0.00177494	0.572,0.572	0.053,0.0	0.545
NR_045722	E130310I04Rik	chr16	-	34957220	34957308	34957246	34957308	34956370	34956552	0,0	1,1	6,3	0,0	125	99	2.10466e-09	6.30196e-07	0.0,0.0	1.0,1.0	-1
NR_104458	Cuta	chr17	-	26938580	26938781	26938726	26938781	26938417	26938467	21,21	3,3	13,12	0,0	245	99	0.000261162	0.00817009	0.739,0.739	1.0,1.0	-0.261
NR_111937	Pgap2	chr7	+	102236533	102236554	102236533	102236542	102237400	102238564	20,22	5,5	38,30	1,0	111	99	3.12665e-05	0.00162819	0.781,0.797	0.971,1.0	-0.197
NR_136926	Tipin	chr9	+	64281584	64281652	64281584	64281647	64288113	64288243	5,5	11,11	0,0	4,1	104	99	9.23921e-05	0.00380762	0.302,0.302	0.0,0.0	0.302
NR_138134	Khnyn	chr14	+	55893991	55894159	55893991	55894099	55894286	55894388	6,9	5,5	0,1	5,3	159	99	5.7745e-05	0.00266008	0.428,0.528	0.0,0.172	0.392
NR_149356	Orc4	chr2	-	48949093	48949267	48949116	48949267	48940332	48940400	2,2	38,38	5,6	13,9	122	99	0.000110341	0.00432288	0.041,0.041	0.238,0.351	-0.254

## Sheet: P0vsP3
Transcript ID	Gene Symbol	Chromosome	Strand	Long Exon Start	Long Exon End	Short Exon Start	Short Exon End	Flanking Exon Start	Flanking Exon End	Inclusion counts P0	Skipping counts P0	Inclusion counts P3	Skipping counts P3	Inclusion Length	Skipping Length	p-value	FDR	Inclusion level P0	Inclusion level P3	Inclusion Level difference
NM_001010930	Mrps33	chr6	-	39805370	39805611	39805486	39805611	39801806	39802544	416394	1,5	396281	4,28	215	99	7.13628e-06	0.00121054	0.995,0.973	0.979,0.822	0.084
NM_001081063	Prss55	chr14	-	64081658	64081851	64081776	64081851	64079195	64079443	1,1	0,0	0,0	1,1	217	99	1.66502e-08	8.47321e-06	1.0,1.0	0.0,0.0	1
NM_001130194	Best2	chr8	-	85014258	85014408	85014376	85014408	85013381	85013586	2,2	0,0	5,1	1,5	217	99	2.0728e-06	0.000441643	1.0,1.0	0.695,0.084	0.611
NM_001130194	Best2	chr8	-	85014196	85014408	85014376	85014408	85013381	85013586	5,3	0,0	7,2	1,5	279	99	2.31288e-06	0.000471871	1.0,1.0	0.713,0.124	0.582
NM_001159966	Ralgps2	chr1	-	156939229	156939387	156939351	156939387	156907638	156907778	0,0	1,1	1,1	0,0	221	99	1.64298e-08	8.47321e-06	0.0,0.0	1.0,1.0	-1
NM_001160214	Ppp4r3a	chr12	-	101042427	101042645	101042478	101042645	101041824	101042051	10,7	4,2	13,7	0,0	150	99	4.67573e-05	0.00558144	0.623,0.698	1.0,1.0	-0.34
NM_001162539	Odf2l	chr3	+	145145875	145145953	145145875	145145926	145148530	145148616	0,0	1,1	1,1	0,0	126	99	2.16567e-08	1.00001e-05	0.0,0.0	1.0,1.0	-1
NM_001164413	Cnot4	chr6	-	35064888	35065022	35064897	35065022	35056210	35056268	2,4	0,0	3,2	5,7	108	99	3.75129e-08	1.5113e-05	1.0,1.0	0.355,0.208	0.719
NM_001177720	Madd	chr2	-	91158407	91158488	91158416	91158488	91157984	91158143	2,4	0,0	5,0	4,6	108	99	1.01128e-07	3.50793e-05	1.0,1.0	0.534,0.0	0.733
NM_001177720	Madd	chr2	-	91158404	91158527	91158416	91158527	91157984	91158143	20,9	0,0	7,7	4,6	111	99	1.82056e-07	5.50093e-05	1.0,1.0	0.609,0.51	0.441
NM_001243063	Nr1i3	chr1	+	171217075	171217244	171217075	171217221	171217316	171217430	5,2	0,0	3,1	5,1	122	99	6.81647e-07	0.000176491	1.0,1.0	0.327,0.448	0.613
NM_001252250	Nf2	chr11	-	4782170	4782350	4782186	4782350	4765844	4768273	0,1	33,26	14,9	19,19	115	99	1.82506e-09	1.96073e-06	0.0,0.032	0.388,0.29	-0.323
NM_001277284	Ank1	chr8	+	23141163	23141304	23141163	23141229	23148280	23150497	6,3	3,3	9,9	0,0	174	99	1.12406e-06	0.000252757	0.532,0.363	1.0,1.0	-0.552
NM_001284344	Gas2l3	chr10	-	89434289	89434361	89434292	89434361	89433764	89433812	0,1	2,1	1,1	0,0	102	99	2.20085e-05	0.00308406	0.0,0.493	1.0,1.0	-0.754
NM_001285500	Tead2	chr7	+	45215752	45215906	45215752	45215874	45217212	45217450	3,3	4,3	4,8	0,0	131	99	4.50423e-07	0.000124433	0.362,0.43	1.0,1.0	-0.604
NM_001285500	Tead2	chr7	+	45215752	45215995	45215752	45215874	45217212	45217450	17,8	4,3	14,3	0,0	220	99	1.10907e-05	0.00184889	0.657,0.545	1.0,1.0	-0.399
NM_001285826	Ppil3	chr1	-	58444810	58445486	58445331	58445486	58444588	58444639	57,78	0,1	45,43	3,6	620	99	2.07968e-05	0.00304673	1.0,0.926	0.705,0.534	0.344
NM_001293667	Atp11a	chr8	+	12863758	12863868	12863758	12863862	12864919	12868728	0,1	20,12	4,6	8,4	105	99	4.041e-06	0.000710408	0.0,0.073	0.32,0.586	-0.416
NM_001312884	Cryba4	chr5	-	112248027	112248227	112248203	112248227	112246491	112246818	46544053	146,0	41323714	0,0	275	99	1.11022e-16	3.57825e-13	0.92,1.0	1.0,1.0	-0.04
NM_001312884	Cryba4	chr5	-	112248160	112248227	112248203	112248227	112246491	112246818	42363770	146,0	38393482	0,0	142	99	1.55264e-09	1.96073e-06	0.953,1.0	1.0,1.0	-0.024
NM_001312884	Cryba4	chr5	-	112252301	112252518	112252491	112252518	112251746	112251797	941436	36433383	341255	31422871	289	99	2.17192e-08	1.00001e-05	0.081,0.042	0.036,0.03	0.028
NM_001312884	Cryba4	chr5	-	112248175	112248227	112248203	112248227	112246491	112246818	41693713	146,0	38093462	0,0	127	99	6.87621e-08	2.55716e-05	0.957,1.0	1.0,1.0	-0.022
NM_001312884	Cryba4	chr5	-	112252272	112252518	112252491	112252518	112251746	112251797	1226569	36433383	477338	31422871	318	99	1.11392e-07	3.51414e-05	0.095,0.05	0.045,0.035	0.033
NM_001312884	Cryba4	chr5	-	112252341	112252518	112252491	112252518	112251746	112251797	637281	36433383	226173	31422871	249	99	1.12668e-07	3.51414e-05	0.065,0.032	0.028,0.023	0.023
NM_001312884	Cryba4	chr5	-	112252352	112252518	112252491	112252518	112251746	112251797	587250	36433383	210160	31422871	238	99	3.68772e-07	0.000104872	0.063,0.03	0.027,0.023	0.021
NM_001312884	Cryba4	chr5	-	112252301	112252518	112252342	112252518	112251746	112251797	305155	67,41	115,86	76,42	140	99	2.94055e-06	0.000557494	0.763,0.728	0.517,0.591	0.192
NM_001312884	Cryba4	chr5	-	112252272	112252518	112252342	112252518	112251746	112251797	590288	67,41	251169	76,42	169	99	5.59183e-06	0.000965489	0.838,0.804	0.659,0.702	0.14
NM_001312884	Cryba4	chr5	-	112252342	112252518	112252491	112252518	112251746	112251797	703322	36433383	302212	31422871	248	99	2.12597e-05	0.00305191	0.072,0.037	0.037,0.029	0.021
NM_001312893	Crybb1	chr5	+	112255819	112255950	112255819	112255847	112257378	112257543	356208	668414	104,76	11191164	202	99	0	0	0.207,0.198	0.044,0.031	0.165
NM_001312893	Crybb1	chr5	+	112255819	112255953	112255819	112255847	112257372	112257543	396187	52885123	120,86	41683783	205	99	1.11059e-08	6.66996e-06	0.035,0.017	0.014,0.011	0.014
NM_001312893	Crybb1	chr5	+	112255819	112255953	112255819	112255900	112257372	112257543	396187	84,61	120,86	13,4	152	99	1.58603e-05	0.00251399	0.754,0.666	0.857,0.933	-0.185
NM_001312893	Crybb1	chr5	+	112259286	112259332	112259286	112259322	112263510	112263621	183158	0,0	88107	0,14	109	99	1.62421e-05	0.00253298	1.0,1.0	1.0,0.874	0.063
NM_001312895	Crybb1	chr5	+	112255819	112255950	112255819	112255900	112257372	112257543	623414	84,61	377305	13,4	149	99	2.30815e-13	5.57938e-10	0.831,0.818	0.951,0.981	-0.141
NM_001313933	Cryba1	chr11	-	77720884	77721079	77720889	77721079	77719433	77719530	331286	0,0	175138	0,31	104	99	8.98353e-09	6.32148e-06	1.0,1.0	1.0,0.809	0.095
NM_001313933	Cryba1	chr11	-	77720887	77721079	77720889	77721079	77719433	77719530	317274	0,0	167134	0,31	101	99	9.15303e-09	6.32148e-06	1.0,1.0	1.0,0.809	0.095
NM_001313933	Cryba1	chr11	-	77720849	77721079	77720889	77721079	77719433	77719530	545529	0,0	402383	0,31	139	99	3.34968e-08	1.47218e-05	1.0,1.0	1.0,0.898	0.051
NM_001313933	Cryba1	chr11	-	77720828	77721030	77720889	77721030	77719433	77719530	841845	0,0	673648	0,31	160	99	8.57621e-07	0.000207308	1.0,1.0	1.0,0.928	0.036
NM_001313933	Cryba1	chr11	-	77725149	77725293	77725165	77725293	77723549	77723614	77,70	49,50	103,92	29,21	115	99	1.27511e-05	0.00205484	0.575,0.547	0.754,0.79	-0.211
NM_001329680	Clgn	chr8	+	83389841	83390100	83389841	83389977	83395442	83395592	3,3	9,1	3,1	0,0	222	99	4.47335e-08	1.73011e-05	0.129,0.572	1.0,1.0	-0.649
NM_001347334	Capn15	chr17	-	25960064	25960563	25960336	25960563	25959806	25959985	20,20	5,2	24,10	0,0	371	99	3.97666e-06	0.000710408	0.516,0.727	1.0,1.0	-0.379
NM_007773	Crybb2	chr5	-	113062046	113062184	113062075	113062184	113058257	113058518	34422694	34,18	72586463	157,88	128	99	2.14634e-05	0.00305191	0.987,0.991	0.973,0.983	0.011
NM_007776	Crygd	chr1	-	65063005	65063229	65063093	65063229	65062103	65062182	58755702	115,0	68786264	0,0	187	99	9.05446e-05	0.00996104	0.964,1.0	1.0,1.0	-0.018
NM_011034	Prdx1	chr4	+	116692865	116693005	116692865	116692992	116693742	116693847	86,66	0,0	81,49	0,29	112	99	3.92585e-05	0.00503059	1.0,1.0	1.0,0.599	0.201
NM_011232	Rad1	chr15	+	10486017	10486264	10486017	10486026	10486452	10486716	9,14	2,5	12,14	0,0	337	99	7.1539e-07	0.000177362	0.569,0.451	1.0,1.0	-0.49
NM_011561	Tdg	chr10	+	82629837	82630038	82629837	82629939	82638700	82638876	94,72	9,13	53,49	0,0	198	99	2.71116e-07	7.94369e-05	0.839,0.735	1.0,1.0	-0.213
NM_011973	Mok	chr12	-	110840745	110840939	110840826	110840939	110834125	110834240	6,3	9,1	16,4	1,0	180	99	1.9683e-05	0.00292792	0.268,0.623	0.898,1.0	-0.504
NM_013501	Cryaa	chr17	+	31677930	31678140	31677930	31678137	31679570	31679633	858717	0,231	832862	0,0	102	99	3.84461e-09	3.09779e-06	1.0,0.751	1.0,1.0	-0.125
NM_013501	Cryaa	chr17	+	31679468	31679685	31679468	31679679	31680985	31681730	962935	0,52	821720	0,5	105	99	2.74614e-06	0.000541886	1.0,0.944	1.0,0.993	-0.024
NM_013501	Cryaa	chr17	+	31677930	31678189	31677930	31678137	31679570	31679633	1253611634	0,231	1131110353	0,0	151	99	4.31132e-05	0.00521126	1.0,0.971	1.0,1.0	-0.014
NM_017401	Polm	chr11	-	5836180	5836374	5836193	5836374	5835700	5835799	0,0	5,4	2,6	2,0	112	99	3.72707e-08	1.5113e-05	0.0,0.0	0.469,1.0	-0.734
NM_018878	Paxip1	chr5	-	27783680	27783773	27783729	27783773	27781421	27781485	0,0	8,6	2,4	7,4	148	99	9.06579e-05	0.00996104	0.0,0.0	0.16,0.401	-0.281
NM_020594	Zc3h8	chr2	-	128935311	128935546	128935323	128935546	128933198	128933332	3,5	0,0	4,3	2,3	111	99	3.95413e-05	0.00503059	1.0,1.0	0.641,0.471	0.444
NM_024267	Ipo4	chr14	-	55629066	55629175	55629072	55629175	55628793	55628987	58,45	5,8	50,53	1,0	105	99	6.11709e-05	0.00714748	0.916,0.841	0.979,1.0	-0.111
NM_027086	Ubl7	chr9	+	57910985	57911059	57910985	57911007	57912637	57912850	49,46	18,19	51,44	4,4	151	99	2.92506e-05	0.00398343	0.641,0.613	0.893,0.878	-0.258
NM_028760	Cep55	chr19	+	38057409	38057566	38057409	38057542	38057788	38057983	0,0	1,3	3,2	2,1	123	99	3.46124e-05	0.00458449	0.0,0.0	0.547,0.617	-0.582
NM_029444	4930447C04Rik	chr12	-	72906184	72906279	72906190	72906279	72903007	72903166	2,2	0,2	0,0	2,1	105	99	2.76771e-05	0.003823	1.0,0.485	0.0,0.0	0.742
NM_030229	Polr3h	chr15	-	81925227	81925447	81925242	81925447	81922408	81922505	9,5	0,1	3,3	3,4	114	99	4.31173e-05	0.00521126	1.0,0.813	0.465,0.394	0.477
NM_133749	Emc7	chr2	+	112455024	112455170	112455024	112455139	112459459	112459579	27,16	1,0	25,32	4,9	130	99	7.38106e-05	0.00849613	0.954,1.0	0.826,0.73	0.199
NM_134025	Pex12	chr11	-	83298771	83298977	83298839	83298977	83298315	83298553	1,3	2,3	7,4	0,0	167	99	6.1381e-07	0.000164859	0.229,0.372	1.0,1.0	-0.7
NM_144880	Ppp2r5a	chr1	-	191372530	191372666	191372535	191372666	191368640	191368742	1,0	2,1	2,1	0,0	104	99	1.68855e-05	0.00259152	0.322,0.0	1.0,1.0	-0.839
NM_145758	0610010K14Rik	chr11	-	70235996	70236211	70236023	70236211	70235203	70235464	3,5	0,0	3,3	6,1	126	99	2.85883e-06	0.00055284	1.0,1.0	0.282,0.702	0.508
NM_153076	Crygn	chr5	-	24754133	24754366	24754150	24754366	24751001	24751189	47744257	74,61	40423411	89116	116	99	4.12749e-05	0.00517614	0.982,0.983	0.975,0.962	0.014
NM_172466	Adamts18	chr8	-	113738590	113738826	113738795	113738826	113737537	113737661	48,5	86,84	3,2	106,75	304	99	1.17271e-08	6.66996e-06	0.154,0.019	0.009,0.009	0.077
NM_172921	Nxpe4	chr9	+	48375872	48376104	48375872	48375904	48388871	48389014	17,11	5,1	9,5	0,0	299	99	1.94391e-05	0.00292792	0.53,0.785	1.0,1.0	-0.343
NM_172921	Nxpe4	chr9	+	48375872	48376067	48375872	48375904	48388871	48389014	29,15	5,1	15,12	0,0	262	99	8.31366e-05	0.00945703	0.687,0.85	1.0,1.0	-0.232
NM_175174	Klhl5	chr5	+	65134312	65134538	65134312	65134524	65141259	65141442	1,1	0,0	1,0	2,2	113	99	1.01584e-07	3.50793e-05	1.0,1.0	0.305,0.0	0.848
NM_175549	Robo2	chr16	-	73897006	73897207	73897015	73897207	73892305	73895830	5,5	0,0	5,1	4,2	108	99	3.20496e-06	0.000584694	1.0,1.0	0.534,0.314	0.576
NM_182650	Hnrnpa2b1	chr6	-	51461919	51462055	51461982	51462055	51460434	51461433	186199	61,26	364329	25,19	162	99	1.25022e-05	0.00204887	0.651,0.824	0.899,0.914	-0.169
NM_198023	Rcor1	chr12	+	111108853	111108992	111108853	111108911	111109780	111110010	0,0	18,14	4,4	10,10	180	99	9.01152e-05	0.00996104	0.0,0.0	0.18,0.18	-0.18
NM_207203	Prr36	chr8	-	4216856	4216979	4216867	4216979	4216181	4216555	1,2	0,1	0,0	1,1	110	99	3.28486e-05	0.00441129	1.0,0.643	0.0,0.0	0.822
NR_015463	Snhg17	chr2	-	158360463	158360599	158360526	158360599	158359181	158359432	20,19	13,8	27,22	0,0	162	99	7.18404e-10	1.15771e-06	0.485,0.592	1.0,1.0	-0.462
NR_015463	Snhg17	chr2	-	158360458	158360599	158360526	158360599	158359181	158359432	17,13	13,8	18,14	0,0	167	99	1.76252e-09	1.96073e-06	0.437,0.491	1.0,1.0	-0.536
NR_015567	A930007I19Rik	chr19	-	29521888	29521987	29521889	29521987	29520847	29520969	1,1	0,0	0,0	1,2	100	99	1.10351e-08	6.66996e-06	1.0,1.0	0.0,0.0	1
NR_015577	Ube2d-ps	chr11	+	5780205	5780635	5780205	5780311	5782184	5782278	76,49	0,0	25,26	7,6	423	99	3.69531e-10	7.14598e-07	1.0,1.0	0.455,0.504	0.52
NR_033745	Minos1	chr4	-	139130787	139131037	139130921	139131037	139105855	139105903	39,12	280243	5,7	288219	233	99	3.19443e-06	0.000584694	0.056,0.021	0.007,0.013	0.028
NR_040269	Kantr	chrX	-	152327365	152327493	152327409	152327493	152327160	152327239	5,3	3,2	6,10	0,0	143	99	3.69883e-05	0.00483297	0.536,0.509	1.0,1.0	-0.478
NR_040401	C920006O11Rik	chr9	+	78176570	78176742	78176570	78176736	78176998	78177093	7,2	0,0	4,2	5,2	105	99	2.10111e-06	0.000441643	1.0,1.0	0.43,0.485	0.542
NR_045276	8430429K09Rik	chr11	+	3452482	3452740	3452482	3452570	3456762	3458342	5,6	7,3	13,19	1,0	269	99	6.93626e-07	0.000176491	0.208,0.424	0.827,1.0	-0.597
NR_046027	Gm20757	chr10	-	92258867	92259093	92259033	92259093	92257141	92257304	95115	122123	5,4	112105	265	99	0	0	0.225,0.259	0.016,0.014	0.227
NR_046027	Gm20757	chr10	-	92258685	92258826	92258687	92258826	92257141	92257304	2,4	0,0	0,3	12,8	101	99	2.23962e-09	2.16549e-06	1.0,1.0	0.0,0.269	0.865
NR_046027	Gm20757	chr10	-	92258684	92258826	92258687	92258826	92257141	92257304	1,1	0,0	0,1	12,8	102	99	3.80422e-09	3.09779e-06	1.0,1.0	0.0,0.108	0.946
NR_046027	Gm20757	chr10	-	92258686	92258826	92258687	92258826	92257141	92257304	1,1	0,0	2,3	12,8	100	99	2.34252e-06	0.000471871	1.0,1.0	0.142,0.271	0.793

[truncated: 5 more sheets: P0vsP6, P0vsP9, P3vsP6, P3vsP9, P6vsP9]
