# Supplementary material for: Identification of novel transcripts and peptides in developing murine lens
Source: Sci Rep. 2018 Jul 24;8:11162. doi: 10.1038/s41598-018-28727-w (PMC6057992; doi:10.1038/s41598-018-28727-w)
Supplement: Supplementary file 11 — Supplementary Table 10 [file 41598_2018_28727_MOESM11_ESM.xlsx]

## Sheet: E15vsE18
Transcript ID	Gene Symbol	Chromosome	Strand	1st Exon Start	1st Exon End	2nd Exon Start	2nd Exon End	Upstream Exon Start	Upstream Exon End	Downstream Exon Start	Downstream Exon End	Inclusion counts E15	Skipping counts E15	Inclusion counts E18	Skipping counts E18	Inclusion Length	Skipping Length	p-value	FDR	Inclusion level E15	Inclusion level E18	Inclusion Level difference
NM_001008238	Bnip2	chr9	+	69998044	69998087	69998247	69998333	69997080	69997257	69999093	69999270	1,2	0,0	0,0	2,2	142	185	2.94436e-09	3.61449e-07	1.0,1.0	0.0,0.0	1
NM_001008238	Bnip2	chr9	+	69998044	69998087	69998247	69998306	69997080	69997257	69999093	69999270	1,2	1,0	0,0	1,1	142	158	1.56585e-05	0.000853738	0.527,1.0	0.0,0.0	0.764
NM_001015039	Zfyve28	chr5	-	34216560	34217865	34224951	34225053	34199592	34199744	34232153	34232243	0,0	18,12	7,7	83,83	201	1404	3.14058e-05	0.00148284	0.0,0.0	0.371,0.371	-0.371
NM_001039139	Camk2g	chr14	-	20745791	20745860	20747818	20747851	20744603	20744648	20755658	20755702	0,0	27,22	6,6	24,24	132	168	2.36793e-06	0.000169004	0.0,0.0	0.241,0.241	-0.241
NM_001045513	Raph1	chr1	-	60510416	60510491	60518979	60519060	60503517	60503595	60525591	60526100	0,0	1,2	4,4	7,7	180	174	7.87173e-05	0.00335533	0.0,0.0	0.356,0.356	-0.356
NM_001081298	Adgrl2	chr3	-	148818633	148818686	148820972	148821054	148815585	148817928	148822954	148823051	3,2	0,0	3,3	3,3	181	152	1.00857e-05	0.000595247	1.0,1.0	0.456,0.456	0.544
NM_001081298	Adgrl2	chr3	-	148818633	148818686	148821277	148821408	148815585	148817928	148822954	148823051	1,6	0,0	10,10	3,3	230	152	0.00018627	0.00664724	1.0,1.0	0.688,0.688	0.312
NM_001081396	Tbc1d31	chr15	+	57913854	57913970	57914732	57914806	57912198	57912391	57915969	57916116	1,2	0,0	2,2	2,2	215	173	0.000118636	0.00472851	1.0,1.0	0.446,0.446	0.554
NM_001083955	Hba-a2	chr11	+	32283953	32283969	32296487	32296618	32283674	32283785	32296740	32296945	74112	104127	0,0	71,72	115	230	0	0	0.587,0.638	0.0,0.0	0.613
NM_001142642	Fbrsl1	chr5	-	110381600	110381646	110396044	110396074	110379268	110379593	110416029	110416065	0,0	3,4	6,6	4,4	129	145	4.72713e-07	3.62689e-05	0.0,0.0	0.628,0.628	-0.628
NM_001142920	Tcf7l2	chr19	+	55924529	55924580	55925976	55926049	55923895	55923944	55931433	55933655	1,8	7,5	7,7	0,0	150	172	5.87223e-07	4.39558e-05	0.141,0.647	1.0,1.0	-0.606
NM_001162538	Odf2l	chr3	+	145144697	145144799	145146762	145146921	145144311	145144416	145148530	145148616	0,0	7,4	2,2	3,3	201	258	0.000198777	0.00701201	0.0,0.0	0.461,0.461	-0.461
NM_001163552	Ap4b1	chr3	+	103810927	103811033	103811802	103811867	103809867	103810057	103812084	103812309	0,1	1,2	1,1	0,0	205	164	8.03205e-06	0.00048334	0.0,0.286	1.0,1.0	-0.857
NM_001168476	Ttc23	chr7	+	67651922	67651971	67662326	67662526	67647409	67647845	67667162	67667286	0,0	16,16	4,4	26,26	148	299	5.68086e-05	0.00260217	0.0,0.0	0.237,0.237	-0.237
NM_001168622	Znrf1	chr8	+	111541251	111541324	111578890	111578948	111538273	111538466	111606746	111606848	0,0	1,1	2,2	0,0	172	157	6.02788e-09	5.78112e-07	0.0,0.0	1.0,1.0	-1
NM_001195086	Ppfia1	chr7	-	144488690	144488717	144489196	144489259	144485032	144485208	144491451	144491652	1,1	2,5	5,5	0,0	162	126	9.34925e-10	1.43464e-07	0.28,0.135	1.0,1.0	-0.792
NM_001271348	Fbxw11	chr11	+	32652747	32652904	32680200	32680302	32642554	32642935	32708187	32708250	11,10	0,0	20,20	4,4	256	201	0.00014873	0.00569312	1.0,1.0	0.797,0.797	0.203
NM_001276361	Camsap1	chr2	-	25953902	25953974	25955259	25955292	25952677	25952819	25956246	25956327	0,0	1,4	2,2	0,0	132	171	7.22698e-10	1.16735e-07	0.0,0.0	1.0,1.0	-1
NM_001285489	Nap1l4	chr7	-	143540685	143540730	143541264	143541328	143540187	143540246	143541747	143541778	5,3	0,2	1,1	4,4	163	144	0.000309619	0.00989814	1.0,0.57	0.181,0.181	0.604
NM_001286600	Clasp2	chr9	+	113858580	113858604	113860119	113860137	113854172	113854346	113862185	113862287	1,2	8,3	8,8	2,2	123	117	0.000159097	0.00595451	0.106,0.388	0.792,0.792	-0.545
NM_001289479	Papss1	chr3	+	131565591	131565643	131565947	131566060	131564767	131564983	131567501	131567678	1,2	0,1	0,0	3,3	151	212	4.92116e-06	0.000314647	1.0,0.737	0.0,0.0	0.869
NM_001291074	Nsfl1c	chr2	+	151501352	151501487	151502454	151502460	151500714	151500789	151503013	151503179	5,6	2,4	5,5	0,0	234	105	1.50446e-06	0.000109933	0.529,0.402	1.0,1.0	-0.534
NM_001310540	Tpp2	chr1	+	43984196	43984315	43985395	43985454	43983513	43983592	43990510	43990662	0,0	1,5	3,3	5,5	218	158	0.000291896	0.00963258	0.0,0.0	0.303,0.303	-0.303
NM_001312893	Crybb1	chr5	+	112259274	112259332	112259355	112259544	112257378	112257557	112263510	112263643	0,0	979504	29,29	962968	157	288	1.7093e-11	4.37153e-09	0.0,0.0	0.052,0.052	-0.052
NM_001312893	Crybb1	chr5	+	112268115	112268184	112268756	112268836	112267314	112267457	112269316	112269585	4,0	5,1	3,3	0,0	168	179	5.68685e-06	0.000349059	0.46,0.0	1.0,1.0	-0.77
NM_001312893	Crybb1	chr5	+	112268756	112268836	112269135	112269212	112267314	112267457	112269316	112269585	5,1	16,3	0,0	15,15	179	176	0.00023436	0.00808148	0.235,0.247	0.0,0.0	0.241
NM_001312893	Crybb1	chr5	+	112257372	112257514	112257550	112257557	112255819	112256039	112259274	112259375	55353971	82,0	43324365	0,0	241	106	0.000315869	0.00999383	0.967,1.0	1.0,1.0	-0.016
NM_001313933	Cryba1	chr11	-	77720913	77721030	77722610	77722708	77719387	77719530	77723549	77723614	0,0	42733374	170170	41234147	197	216	0	0	0.0,0.0	0.043,0.043	-0.043
NM_001313933	Cryba1	chr11	-	77720902	77721030	77722610	77722708	77719387	77719530	77723549	77723614	0,0	66745242	170170	65766617	197	227	0	0	0.0,0.0	0.029,0.029	-0.029
NM_001313933	Cryba1	chr11	-	77720902	77721079	77722610	77722708	77719387	77719530	77723549	77723614	0,0	72325605	170170	70387082	197	276	0	0	0.0,0.0	0.033,0.033	-0.033
NM_001313933	Cryba1	chr11	-	77720913	77721079	77722610	77722708	77719387	77719530	77723549	77723614	0,0	48313737	170170	45854612	197	265	0	0	0.0,0.0	0.048,0.047	-0.048
NM_001313933	Cryba1	chr11	-	77720891	77721079	77722610	77722708	77719387	77719530	77723549	77723614	0,0	99677900	170170	95259587	197	287	6.66134e-16	3.40727e-13	0.0,0.0	0.025,0.025	-0.025
NM_001313933	Cryba1	chr11	-	77720890	77721079	77722610	77722708	77719433	77719530	77723549	77723614	0,0	102308124	170170	98039868	197	288	3.88578e-15	1.49068e-12	0.0,0.0	0.025,0.025	-0.025
NM_001313933	Cryba1	chr11	-	77720828	77721030	77722610	77722708	77719387	77719530	77723549	77723614	0,0	107208540	170170	1023910303	197	301	3.66374e-15	1.49068e-12	0.0,0.0	0.025,0.025	-0.025
NM_001313933	Cryba1	chr11	-	77720889	77721079	77722610	77722708	77719387	77719530	77723549	77723614	0,0	106038498	170170	1011310177	197	289	2.498e-14	8.51819e-12	0.0,0.0	0.024,0.024	-0.024
NM_001313933	Cryba1	chr11	-	77720891	77721030	77722610	77722708	77719387	77719530	77723549	77723614	0,0	94097537	170170	90639122	197	238	5.65359e-12	1.73509e-09	0.0,0.0	0.022,0.022	-0.022
NM_001313933	Cryba1	chr11	-	77720890	77721030	77722610	77722708	77719387	77719530	77723549	77723614	0,0	96727761	170170	93419403	197	239	2.68983e-11	6.35006e-09	0.0,0.0	0.022,0.021	-0.021
NM_001313933	Cryba1	chr11	-	77720889	77721030	77722610	77722708	77719387	77719530	77723549	77723614	0,0	100458135	170170	96519712	197	240	1.38402e-10	2.65472e-08	0.0,0.0	0.021,0.021	-0.021
NM_001313933	Cryba1	chr11	-	77720888	77721079	77722608	77722708	77718613	77718902	77723549	77723614	397291	108148645	713713	1036310429	199	290	1.70752e-09	2.49542e-07	0.051,0.047	0.091,0.091	-0.042
NM_001313933	Cryba1	chr11	-	77720888	77721030	77722608	77722708	77718613	77718902	77723549	77723614	397291	102568282	713713	99019964	199	241	1.998e-09	2.66603e-07	0.045,0.041	0.08,0.08	-0.037
NM_001313933	Cryba1	chr11	-	77719401	77719512	77722608	77722708	77718613	77718902	77723549	77723614	397291	26022192	713713	25772592	199	210	3.81583e-09	4.50415e-07	0.139,0.123	0.226,0.225	-0.095
NM_001313933	Cryba1	chr11	-	77719387	77719512	77722608	77722708	77718613	77718902	77723549	77723614	397291	2389819052	713713	2326823443	199	224	4.83988e-09	5.12193e-07	0.018,0.017	0.033,0.033	-0.015
NM_001313933	Cryba1	chr11	-	77719401	77719530	77722608	77722708	77718613	77718902	77723549	77723614	397291	58124768	713713	57485779	199	228	5.22352e-09	5.17128e-07	0.073,0.065	0.124,0.124	-0.055
NM_001313933	Cryba1	chr11	-	77719387	77719530	77722608	77722708	77718613	77718902	77723549	77723614	397291	2710821628	713713	2643926630	199	242	5.18361e-09	5.17128e-07	0.017,0.016	0.032,0.032	-0.015
NM_001313933	Cryba1	chr11	-	77719383	77719512	77722608	77722708	77718613	77718902	77723549	77723614	397291	55844618	713713	55585598	199	228	6.3219e-09	5.87936e-07	0.075,0.067	0.128,0.127	-0.056
NM_001313933	Cryba1	chr11	-	77719383	77719530	77722608	77722708	77718613	77718902	77723549	77723614	397291	87947194	713713	87298785	199	246	6.57772e-09	5.93736e-07	0.053,0.048	0.092,0.091	-0.041
NM_001313933	Cryba1	chr11	-	77719433	77719530	77722608	77722708	77718613	77718902	77723549	77723614	397291	24,14	713713	14,14	199	196	0.000165213	0.00610892	0.942,0.953	0.98,0.98	-0.032
NM_001324422	Gm14322	chr2	+	177763834	177763975	177767738	177767775	177762845	177762900	177768043	177768170	4,7	33,19	17,17	15,15	240	136	2.96313e-05	0.00142091	0.064,0.173	0.391,0.391	-0.273
NM_001331144	Tcf7l2	chr19	+	55925976	55926049	55926683	55926756	55923895	55923944	55931433	55933655	7,5	0,0	0,0	1,1	172	172	1.93677e-09	2.66603e-07	1.0,1.0	0.0,0.0	1
NM_001331144	Tcf7l2	chr19	+	55924536	55924580	55926683	55926756	55923895	55923944	55931433	55933655	1,4	0,0	0,0	1,1	143	172	2.08853e-09	2.67071e-07	1.0,1.0	0.0,0.0	1
NM_001347153	Krba1	chr6	+	48406296	48406431	48406833	48406979	48405236	48405389	48407672	48407822	18,24	8,9	24,24	1,1	234	245	2.00932e-05	0.000994615	0.702,0.736	0.962,0.962	-0.243
NM_001355147	Pip4k2a	chr2	-	18872283	18872430	18889051	18889204	18866111	18866150	18906228	18906325	12,22	8,12	6,6	16,16	252	246	0.000264766	0.00902852	0.594,0.642	0.268,0.268	0.35
NM_007633	Ccne1	chr7	-	38099246	38099358	38099467	38099602	38098991	38099149	38099788	38099884	25,33	20,36	30,30	8,8	234	211	0.000103869	0.00430774	0.53,0.453	0.772,0.772	-0.28
NM_007764	Crkl	chr16	+	17469820	17469882	17483263	17483368	17468892	17469358	17483660	17487440	0,0	1,1	2,2	0,0	161	204	4.22929e-09	4.6356e-07	0.0,0.0	1.0,1.0	-1
NM_008972	Ptma	chr1	+	86529455	86529494	86529730	86529804	86529172	86529244	86529964	86530698	569945	14692482	10901094	18351857	138	173	6.35557e-05	0.00286842	0.327,0.323	0.427,0.425	-0.101
NM_009416	Tpm2	chr4	-	43518643	43518719	43519002	43519078	43518401	43518464	43519226	43519297	16,21	83,60	28,28	25,25	175	175	4.397e-07	3.4601e-05	0.162,0.259	0.528,0.528	-0.318
NM_009668	Bin1	chr18	+	32430749	32430857	32431670	32431742	32429699	32429723	32431982	32432093	0,1	29,52	19,20	37,40	207	171	6.98952e-12	1.95008e-09	0.0,0.016	0.298,0.292	-0.287
NM_009668	Bin1	chr18	+	32426223	32426352	32430749	32430857	32424819	32424967	32431670	32431742	10,34	2,1	38,38	17,18	228	207	6.60405e-05	0.00293737	0.819,0.969	0.67,0.657	0.23
NM_011099	Pkm	chr9	+	59675028	59675195	59675567	59675734	59671920	59672073	59678043	59678225	282360	27183026	468469	24922518	266	266	5.31337e-06	0.00033279	0.094,0.106	0.158,0.157	-0.057
NM_011099	Pkm	chr9	+	59675028	59675195	59675606	59675734	59671920	59672073	59678043	59678225	282360	11541242	468469	10591077	266	227	1.84305e-05	0.000942721	0.173,0.198	0.274,0.271	-0.087
NM_011680	Usf2	chr7	-	30955105	30955193	30955289	30955440	30954743	30954802	30955799	30956000	146143	102,88	95,95	135136	250	187	2.53604e-06	0.000176889	0.517,0.549	0.345,0.343	0.189
NM_016705	Kif21a	chr15	-	90949005	90949044	90951245	90951374	90943764	90943901	90956294	90956509	5,6	0,1	4,4	3,3	228	138	0.000284039	0.00947519	1.0,0.784	0.447,0.447	0.445
NM_016862	Vti1a	chr19	+	55387188	55387209	55391785	55391868	55380941	55381019	55498510	55498581	0,0	17,26	5,5	26,26	120	182	1.58563e-05	0.000853738	0.0,0.0	0.226,0.226	-0.226
NM_016862	Vti1a	chr19	+	55387188	55387209	55391783	55391868	55380941	55381019	55498510	55498581	0,0	28,48	5,5	39,39	120	184	2.91446e-05	0.00141976	0.0,0.0	0.164,0.164	-0.164
NM_017461	2017-09-01	chr7	-	127216900	127217035	127217970	127218057	127216689	127216807	127218140	127218231	2,6	4,4	0,0	7,7	186	234	3.43524e-07	2.77441e-05	0.386,0.654	0.0,0.0	0.52
NM_021352	Crybb3	chr5	-	113079717	113079788	113079788	113079887	113078422	113078515	113080479	113080650	1,0	1,11	1,1	0,0	198	170	7.77455e-11	1.59067e-08	0.462,0.0	1.0,1.0	-0.769
NM_021352	Crybb3	chr5	-	113079717	113079788	113079788	113080029	113078422	113078515	113080479	113080650	268,93	1,11	211211	0,0	340	170	0.000150258	0.00569312	0.993,0.809	1.0,1.0	-0.099
NM_021541	Cryba2	chr1	-	74891653	74891723	74891826	74891838	74890530	74890673	74891945	74892087	9,1	81,33	0,0	79,79	111	169	4.4959e-05	0.00209059	0.145,0.044	0.0,0.0	0.095
NM_021541	Cryba2	chr1	-	74891653	74891752	74891826	74891838	74890530	74890673	74891945	74892087	9,1	120,58	0,0	111111	111	198	0.000126858	0.00499136	0.118,0.03	0.0,0.0	0.074
NM_024269	Arl2bp	chr8	+	94670343	94670427	94671294	94671401	94667596	94667658	94672061	94672158	4,2	0,1	2,2	4,4	183	206	0.000118011	0.00472851	1.0,0.692	0.36,0.36	0.486
NM_026004	Nt5c3	chr6	-	56897774	56897826	56913805	56913894	56892789	56892888	56923671	56923932	0,1	2,5	2,2	0,0	188	151	5.48933e-11	1.20334e-08	0.0,0.138	1.0,1.0	-0.931
NM_027179	Tecr	chr8	-	83573410	83573455	83573870	83573922	83573219	83573323	83574477	83574528	328320	271222	360362	153156	151	144	2.00554e-05	0.000994615	0.536,0.579	0.692,0.689	-0.133
NM_027453	Btf3l4	chr4	-	108831705	108831728	108832412	108832451	108830517	108830583	108833507	108833584	5,6	0,1	6,6	5,5	138	122	0.000128638	0.00499734	1.0,0.841	0.515,0.515	0.405
NM_027457	Tmem242	chr17	-	5413347	5413504	5413585	5413654	5410863	5411467	5433441	5433579	0,0	5,2	3,3	1,1	168	256	5.77317e-08	4.92163e-06	0.0,0.0	0.821,0.821	-0.821
NM_028222	Cdkn3	chr14	+	46762527	46762546	46764523	46764579	46760540	46760648	46764995	46765040	0,0	5,12	2,2	1,1	118	155	2.66361e-06	0.000181658	0.0,0.0	0.724,0.724	-0.724
NM_133850	Commd7	chr2	-	153631199	153631353	153632187	153632262	153629192	153629246	153632593	153632781	8,2	1,0	0,0	2,2	174	253	2.63275e-10	4.75289e-08	0.921,1.0	0.0,0.0	0.961
NM_134014	Xpo1	chr11	+	23268660	23268690	23268848	23268912	23267661	23267763	23271132	23271205	2,3	5,6	0,0	6,6	129	163	0.000203328	0.00709107	0.336,0.387	0.0,0.0	0.362
NM_138666	Nlgn1	chr3	-	25556856	25556989	25892740	25892838	25439891	25440077	25912641	25912794	1,3	0,0	0,0	3,3	197	232	3.89904e-10	6.64786e-08	1.0,1.0	0.0,0.0	1
NM_144857	Rrp36	chr17	-	46672524	46672591	46673155	46673297	46670110	46670185	46674196	46674255	1,5	4,3	5,5	0,0	241	166	1.42542e-07	1.18233e-05	0.147,0.534	1.0,1.0	-0.659
NM_144857	Rrp36	chr17	-	46672524	46672591	46673155	46673339	46670110	46670185	46674196	46674255	3,12	4,3	8,8	0,0	283	166	3.28228e-06	0.000218985	0.306,0.701	1.0,1.0	-0.497
NM_172257	Sidt2	chr9	-	45947540	45947552	45947628	45947697	45946983	45947055	45947835	45947888	0,0	1,4	3,3	1,1	168	111	4.53286e-06	0.000295986	0.0,0.0	0.665,0.665	-0.665
NM_172632	Mapk4	chr18	-	73969890	73971276	74060390	74060571	73937129	73937274	74064839	74064949	2,3	8,54	0,0	63,65	280	1485	0.000169468	0.00618022	0.57,0.228	0.0,0.0	0.399
NM_177693	Lim2	chr7	+	43430337	43430480	43430598	43430765	43430100	43430156	43433567	43433717	78,29	68534299	92,94	55135572	242	266	0.000296757	0.00968879	0.012,0.007	0.018,0.018	-0.008
NM_178119	Agap1	chr1	+	89789162	89789324	89823856	89823934	89766305	89766464	89834433	89834588	10,36	1,3	26,26	12,12	261	177	0.000304613	0.00984062	0.871,0.891	0.595,0.595	0.286
NM_178724	Harbi1	chr2	+	91714846	91714920	91718676	91718784	91712079	91712865	91720353	91721566	0,0	1,2	2,2	1,1	173	207	1.82765e-05	0.000942721	0.0,0.0	0.705,0.705	-0.705
NM_178896	Dcun1d4	chr5	+	73520914	73521044	73521701	73521771	73520115	73520230	73522652	73522744	1,4	0,0	0,0	1,1	229	169	4.04109e-09	4.59337e-07	1.0,1.0	0.0,0.0	1
NR_033641	Crnde	chr8	-	92344852	92345039	92346349	92346463	92326386	92326462	92346783	92346918	4,6	7,7	1,1	17,17	213	286	6.91907e-05	0.00303352	0.434,0.535	0.073,0.073	0.412
NR_037958	1300002E11Rik	chr16	+	21800714	21800836	21806970	21807119	21795849	21795975	21808677	21809039	9,7	0,1	8,8	7,7	221	248	1.46253e-05	0.000816092	1.0,0.887	0.562,0.562	0.381
NR_037958	1300002E11Rik	chr16	+	21800774	21800836	21806970	21807119	21795849	21795975	21808677	21809039	4,1	0,1	3,3	7,7	161	248	0.000171169	0.00618022	1.0,0.606	0.398,0.398	0.405
NR_046027	Gm20757	chr10	-	92334198	92334296	92371724	92371917	92284935	92285067	92375248	92375373	53,31	8,3	76,76	1,1	292	197	7.36571e-05	0.00318385	0.817,0.875	0.981,0.981	-0.135
NR_046027	Gm20757	chr10	-	92334198	92334296	92371724	92371885	92284935	92285067	92375248	92375373	78,44	8,3	123123	1,1	260	197	8.53116e-05	0.00358659	0.881,0.917	0.989,0.989	-0.09
NR_046027	Gm20757	chr10	-	92334198	92334296	92366958	92367088	92284935	92285067	92375248	92375373	18,11	8,3	26,26	1,1	229	197	0.000113453	0.0046425	0.659,0.759	0.957,0.957	-0.248
NR_131042	2010001A14Rik	chr11	-	57796025	57796173	57796311	57796370	57795498	57795794	57801233	57801467	3,3	10,4	0,0	7,7	158	247	1.32223e-05	0.000751466	0.319,0.54	0.0,0.0	0.429

## Sheet: E15vsP0
Transcript ID	Gene Symbol	Chromosome	Strand	1st Exon Start	1st Exon End	2nd Exon Start	2nd Exon End	Upstream Exon Start	Upstream Exon End	Downstream Exon Start	Downstream Exon End	Inclusion counts E15	Skipping counts E15	Inclusion counts P0	Skipping counts P0	Inclusion Length	Skipping Length	p-value	FDR	Inclusion level E15	Inclusion level P0	Inclusion Level difference
NM_001025614	Otud7b	chr3	+	96108710	96108768	96130230	96130343	96104526	96104819	96136473	96136624	1,0	17,12	5,6	20,10	157	212	7.06624e-05	0.00350591	0.074,0.0	0.252,0.448	-0.313
NM_001045513	Raph1	chr1	-	60510416	60510491	60518979	60519060	60503517	60503595	60525591	60526100	0,0	1,2	2,3	2,0	180	174	6.38864e-07	9.99138e-05	0.0,0.0	0.492,1.0	-0.746
NM_001081298	Adgrl2	chr3	-	148820972	148821054	148821279	148821408	148815585	148817928	148822954	148823051	4,12	3,2	0,0	4,3	228	181	6.85162e-08	1.66685e-05	0.514,0.826	0.0,0.0	0.67
NM_001081298	Adgrl2	chr3	-	148820972	148821025	148821279	148821408	148815585	148817928	148822954	148823051	4,12	4,0	0,0	3,1	228	152	1.88973e-07	3.76142e-05	0.4,1.0	0.0,0.0	0.7
NM_001083955	Hba-a2	chr11	+	32283923	32283969	32296559	32296618	32283674	32283801	32296740	32296945	565698	71,80	24,5	0,0	145	158	0.000161353	0.00642333	0.897,0.905	1.0,1.0	-0.099
NM_001100458	Fam169a	chr13	+	97094061	97094147	97097539	97097711	97091817	97091952	97106953	97107133	1,0	46,57	12,5	75,60	185	271	1.53129e-05	0.000957932	0.031,0.0	0.19,0.109	-0.134
NM_001113374	Mocs2	chr13	+	114819956	114820065	114820540	114820708	114819335	114819457	114820801	114820946	0,0	14,4	4,3	23,6	208	267	0.000114651	0.00499633	0.0,0.0	0.183,0.391	-0.287
NM_001113383	Gls	chr1	-	52200617	52200651	52201173	52201219	52199854	52199887	52207300	52207359	0,0	4,1	3,3	4,3	145	133	3.58667e-05	0.00195308	0.0,0.0	0.408,0.478	-0.443
NM_001113383	Gls	chr1	-	52200617	52200651	52201169	52201219	52199854	52199887	52207300	52207359	0,0	4,1	1,4	4,3	149	133	0.000200932	0.00745662	0.0,0.0	0.182,0.543	-0.363
NM_001128607	Epb41	chr4	-	131963928	131963970	131964130	131964187	131962923	131962986	131967787	131967975	1,3	2,6	7,6	0,1	156	141	4.00258e-06	0.000354905	0.311,0.311	1.0,0.844	-0.611
NM_001142920	Tcf7l2	chr19	+	55924536	55924580	55925976	55926049	55923895	55923944	55931433	55933655	1,4	7,5	0,0	2,1	143	172	0.00026925	0.00928381	0.147,0.49	0.0,0.0	0.319
NM_001162418	Myef2	chr2	-	125097562	125097634	125097976	125098075	125095911	125096120	125100318	125100420	44,54	109146	6,11	65,56	198	171	0.000195954	0.00733402	0.259,0.242	0.074,0.145	0.141
NM_001170984	Hnrnpc	chr14	-	52098014	52098040	52098380	52098544	52084114	52084391	52103888	52104028	31,46	432514	42,38	137161	263	125	3.43206e-09	1.41922e-06	0.033,0.041	0.127,0.101	-0.077
NM_001253893	Dnm2	chr9	+	21478898	21479037	21480406	21480545	21478280	21478348	21481332	21481419	5,7	68,78	35,36	82,67	238	238	4.21325e-09	1.41922e-06	0.068,0.082	0.299,0.35	-0.249
NM_001271506	Crem	chr18	-	3299161	3299308	3309645	3309755	3295321	3295416	3325360	3325478	0,0	5,9	2,3	7,3	209	246	9.8351e-05	0.00448624	0.0,0.0	0.252,0.541	-0.397
NM_001271506	Crem	chr18	-	3276693	3276775	3287903	3288092	3273421	3273578	3325360	3325478	7,6	1,0	1,5	4,2	288	181	0.000159999	0.00642333	0.815,1.0	0.136,0.611	0.534
NM_001271506	Crem	chr18	-	3276693	3276729	3287903	3288092	3273421	3273578	3325360	3325478	7,6	1,0	1,5	3,2	288	135	0.000208004	0.0076542	0.766,1.0	0.135,0.54	0.545
NM_001281975	Ankrd10	chr8	-	11620261	11620373	11623696	11623910	11619061	11619297	11628438	11628530	52,88	12,26	30,19	30,19	313	211	3.75359e-06	0.000354905	0.745,0.695	0.403,0.403	0.317
NM_001281975	Ankrd10	chr8	-	11620261	11620373	11623696	11623858	11619061	11619297	11628438	11628530	53,66	12,26	25,13	30,19	261	211	4.62738e-06	0.000368424	0.781,0.672	0.403,0.356	0.347
NM_001281975	Ankrd10	chr8	-	11620261	11620373	11623696	11623825	11619061	11619297	11628438	11628530	40,51	12,26	19,8	30,19	228	211	7.20606e-06	0.000485467	0.755,0.645	0.37,0.28	0.375
NM_001291061	Bfsp1	chr2	-	143831843	143832057	143841673	143841781	143830083	143830169	143858056	143858117	87,63	1987974	498462	59035454	207	313	0.00021197	0.0076819	0.062,0.089	0.113,0.114	-0.038
NM_001291061	Bfsp1	chr2	-	143831840	143832057	143841673	143841781	143830083	143830169	143858056	143858117	87,63	20401009	498462	60965618	207	316	0.000216087	0.00775611	0.061,0.087	0.111,0.112	-0.038
NM_001291074	Nsfl1c	chr2	+	151501352	151501487	151502454	151502460	151500714	151500789	151503013	151503179	5,6	2,4	7,2	0,0	234	105	1.55425e-06	0.000200178	0.529,0.402	1.0,1.0	-0.534
NM_001302637	Cacna1d	chr14	-	30089295	30089379	30089821	30089905	30082410	30082539	30095317	30095428	1,9	2,6	11,6	0,1	183	183	0.000121481	0.00521536	0.333,0.6	1.0,0.857	-0.462
NM_001310144	Pax6	chr2	+	105683827	105683958	105684750	105684792	105680246	105680307	105684886	105685102	344601	25,40	281314	122,47	230	141	6.61836e-06	0.00045284	0.894,0.902	0.585,0.804	0.204
NM_001310674	Lrch3	chr16	+	33009188	33009436	33011932	33012061	33005663	33005741	33012340	33016029	9,15	2,5	14,8	0,0	347	228	2.46271e-05	0.0014379	0.747,0.663	1.0,1.0	-0.295
NM_001312884	Cryba4	chr5	-	112251047	112251137	112251746	112251858	112249168	112249310	112252491	112252518	27,17	28,31	77,32	17,12	211	189	1.11104e-06	0.000147432	0.463,0.329	0.802,0.705	-0.358
NM_001313728	Cul3	chr1	-	80308516	80308616	80321784	80321936	80304079	80304193	80322858	80323056	7,12	0,0	5,5	2,3	251	199	0.000104175	0.00465493	1.0,1.0	0.665,0.569	0.383
NM_001313933	Cryba1	chr11	-	77720083	77720231	77720889	77720990	77719433	77719530	77722608	77722727	636602	280170	604554	561394	200	247	3.23846e-10	1.77265e-07	0.737,0.814	0.571,0.635	0.172
NM_001313933	Cryba1	chr11	-	77719401	77719512	77722608	77722706	77718613	77718902	77723549	77723614	51,0	26022192	203,0	29232760	197	210	6.14781e-09	1.92295e-06	0.02,0.0	0.069,0.0	-0.025
NM_001313933	Cryba1	chr11	-	77720083	77720231	77720889	77721006	77719433	77719530	77722608	77722727	45733840	280170	50624628	561394	216	247	1.14352e-07	2.63552e-05	0.949,0.963	0.912,0.931	0.034
NM_001313933	Cryba1	chr11	-	77720083	77720231	77720884	77720990	77719433	77719530	77722608	77722727	826730	280170	931840	561394	205	247	1.67117e-07	3.48479e-05	0.78,0.838	0.667,0.72	0.115
NM_001313933	Cryba1	chr11	-	77720083	77720231	77720884	77721006	77719433	77719530	77722608	77722727	47633968	280170	53894914	561394	221	247	3.50263e-07	6.39085e-05	0.95,0.963	0.915,0.933	0.032
NM_001313933	Cryba1	chr11	-	77720083	77720231	77720891	77721006	77719433	77719530	77722608	77722727	39373242	280170	44634081	561394	214	247	5.3788e-07	9.05914e-05	0.942,0.957	0.902,0.923	0.037
NM_001313933	Cryba1	chr11	-	77720083	77720231	77720890	77721006	77719433	77719530	77722608	77722727	42003466	280170	47684369	561394	215	247	5.66778e-07	9.1923e-05	0.945,0.959	0.907,0.927	0.035
NM_001313933	Cryba1	chr11	-	77720083	77720231	77720828	77721006	77719433	77719530	77722608	77722727	52484245	280170	58995473	561394	277	247	6.93367e-07	0.000104698	0.944,0.957	0.904,0.925	0.036
NM_001313933	Cryba1	chr11	-	77720083	77720231	77720889	77721079	77719433	77719530	77722608	77722727	106758564	280170	1229911327	561394	289	247	1.99056e-06	0.000249047	0.97,0.977	0.949,0.961	0.019
NM_001313933	Cryba1	chr11	-	77720083	77720231	77720889	77721070	77719433	77719530	77722608	77722727	104918445	280170	1218511194	561394	280	247	2.49955e-06	0.000295825	0.971,0.978	0.95,0.962	0.018
NM_001313933	Cryba1	chr11	-	77720083	77720231	77720828	77721030	77719433	77719530	77722608	77722727	2740221965	280170	3143029252	561394	301	247	2.44975e-06	0.000295825	0.988,0.991	0.979,0.984	0.008
NM_001313933	Cryba1	chr11	-	77720083	77720231	77720889	77721033	77719433	77719530	77722608	77722727	100448156	280170	1172210781	561394	243	247	2.67922e-06	0.000308744	0.973,0.98	0.955,0.965	0.016
NM_001313933	Cryba1	chr11	-	77720083	77720231	77720889	77721029	77719433	77719530	77722608	77722727	96467821	280170	1127110377	561394	239	247	2.9683e-06	0.000324954	0.973,0.979	0.954,0.965	0.016
NM_001313933	Cryba1	chr11	-	77720083	77720231	77720884	77721079	77719433	77719530	77722608	77722727	108658692	280170	1262611613	561394	294	247	2.94959e-06	0.000324954	0.97,0.977	0.95,0.961	0.018
NM_001313933	Cryba1	chr11	-	77720083	77720231	77720828	77720990	77719433	77719530	77722608	77722727	13111007	280170	14411399	561394	261	247	3.18364e-06	0.000340028	0.816,0.849	0.709,0.771	0.093
NM_001313933	Cryba1	chr11	-	77720083	77720231	77720891	77721079	77719433	77719530	77722608	77722727	100397966	280170	1170010780	561394	287	247	4.05236e-06	0.000354905	0.969,0.976	0.947,0.959	0.019
NM_001313933	Cryba1	chr11	-	77720083	77720231	77720890	77721079	77719433	77719530	77722608	77722727	103028190	280170	1200511068	561394	288	247	3.93746e-06	0.000354905	0.969,0.976	0.948,0.96	0.018
NM_001313933	Cryba1	chr11	-	77720083	77720231	77720884	77721033	77719433	77719530	77722608	77722727	102348284	280170	1204911067	561394	248	247	4.00507e-06	0.000354905	0.973,0.98	0.955,0.965	0.016
NM_001313933	Cryba1	chr11	-	77720083	77720231	77720884	77721070	77719433	77719530	77722608	77722727	106818573	280170	1251211480	561394	285	247	3.69141e-06	0.000354905	0.971,0.978	0.951,0.962	0.018
NM_001313933	Cryba1	chr11	-	77720083	77720231	77720884	77721029	77719433	77719530	77722608	77722727	98367949	280170	1159810663	561394	244	247	4.49007e-06	0.000367916	0.973,0.979	0.954,0.965	0.016
NM_001313933	Cryba1	chr11	-	77720083	77720231	77720828	77721070	77719433	77719530	77722608	77722727	111668850	280170	1302212039	561394	341	247	4.49423e-06	0.000367916	0.967,0.974	0.944,0.957	0.02
NM_001313933	Cryba1	chr11	-	77720083	77720231	77720828	77721033	77719433	77719530	77722608	77722727	107198561	280170	1255911626	561394	304	247	4.87178e-06	0.000380956	0.969,0.976	0.948,0.96	0.018
NM_001313933	Cryba1	chr11	-	77720083	77720231	77720890	77721070	77719433	77719530	77722608	77722727	101188071	280170	1189110935	561394	279	247	4.99217e-06	0.000383521	0.97,0.977	0.949,0.961	0.019
NM_001313933	Cryba1	chr11	-	77720083	77720231	77720891	77721070	77719433	77719530	77722608	77722727	98557847	280170	1158610647	561394	278	247	5.17038e-06	0.000390364	0.969,0.976	0.948,0.96	0.018
NM_001313933	Cryba1	chr11	-	77720083	77720231	77720890	77721033	77719433	77719530	77722608	77722727	96717782	280170	1142810522	561394	242	247	5.49489e-06	0.000401036	0.972,0.979	0.954,0.965	0.016
NM_001313933	Cryba1	chr11	-	77720083	77720231	77720828	77721029	77719433	77719530	77722608	77722727	103218226	280170	1210811222	561394	300	247	5.4758e-06	0.000401036	0.968,0.976	0.947,0.959	0.019
NM_001313933	Cryba1	chr11	-	77720083	77720231	77720891	77721033	77719433	77719530	77722608	77722727	94087558	280170	1112310234	561394	241	247	5.70984e-06	0.000409891	0.972,0.979	0.953,0.964	0.017
NM_001313933	Cryba1	chr11	-	77720083	77720231	77720890	77721029	77719433	77719530	77722608	77722727	92737447	280170	1097710118	561394	238	247	6.27558e-06	0.000443238	0.972,0.978	0.953,0.964	0.017
NM_001313933	Cryba1	chr11	-	77720083	77720231	77720891	77721029	77719433	77719530	77722608	77722727	90107223	280170	106729830	561394	237	247	6.55708e-06	0.00045284	0.971,0.978	0.952,0.963	0.017
NM_001313933	Cryba1	chr11	-	77720083	77720231	77720902	77721006	77719433	77719530	77722608	77722727	1202947	280170	13971318	561394	203	247	1.08742e-05	0.000721488	0.839,0.871	0.752,0.803	0.077
NM_001313933	Cryba1	chr11	-	77720083	77720231	77720902	77721079	77719433	77719530	77722608	77722727	73045671	280170	86348017	561394	276	247	1.2757e-05	0.000833775	0.959,0.968	0.932,0.948	0.024
NM_001313933	Cryba1	chr11	-	77720083	77720231	77720902	77721070	77719433	77719530	77722608	77722727	71205552	280170	85207884	561394	267	247	1.78759e-05	0.00110252	0.959,0.968	0.934,0.949	0.022
NM_001313933	Cryba1	chr11	-	77720083	77720231	77720902	77721033	77719433	77719530	77722608	77722727	66735263	280170	80577471	561394	230	247	2.16673e-05	0.00130632	0.962,0.971	0.939,0.953	0.02
NM_001313933	Cryba1	chr11	-	77719401	77719530	77722608	77722706	77718613	77718902	77723549	77723614	51,0	58124768	203,0	63555990	197	228	2.29316e-05	0.00135699	0.01,0.0	0.036,0.0	-0.013
NM_001313933	Cryba1	chr11	-	77720083	77720231	77720902	77721030	77719433	77719530	77722608	77722727	2335618667	280170	2692825097	561394	227	247	2.73657e-05	0.00157677	0.989,0.992	0.981,0.986	0.007
NM_001313933	Cryba1	chr11	-	77720083	77720231	77720902	77721029	77719433	77719530	77722608	77722727	62754928	280170	76067067	561394	226	247	2.82765e-05	0.00160809	0.961,0.969	0.937,0.951	0.021
NM_001313933	Cryba1	chr11	-	77719383	77719512	77722608	77722706	77718613	77718902	77723549	77723614	51,0	55844618	203,0	64186073	197	228	3.87329e-05	0.00201918	0.01,0.0	0.035,0.0	-0.013
NM_001313933	Cryba1	chr11	-	77720083	77720231	77720891	77721030	77719433	77719530	77722608	77722727	2609120962	280170	2999427860	561394	238	247	9.67771e-05	0.00448624	0.99,0.992	0.982,0.987	0.007
NM_001313933	Cryba1	chr11	-	77720083	77720231	77720884	77721030	77719433	77719530	77722608	77722727	2691721688	280170	3092028693	561394	245	247	9.68769e-05	0.00448624	0.99,0.992	0.982,0.987	0.007
NM_001313933	Cryba1	chr11	-	77720083	77720231	77720890	77721030	77719433	77719530	77722608	77722727	2635421186	280170	3029928148	561394	239	247	0.000110685	0.00489585	0.99,0.992	0.982,0.987	0.007
NM_001313933	Cryba1	chr11	-	77720083	77720231	77720889	77721030	77719433	77719530	77722608	77722727	2672721560	280170	3059328407	561394	240	247	0.000115238	0.00499633	0.99,0.992	0.982,0.987	0.007
NM_001355146	Pip4k2a	chr2	-	18866111	18866150	18872283	18872430	18852812	18852926	18889051	18889204	2,13	7,6	11,14	0,1	246	138	3.41906e-06	0.000354905	0.138,0.549	1.0,0.887	-0.6
NM_001355580	Rbm18	chr2	-	36127180	36127251	36134134	36134263	36122851	36122938	36136481	36136704	77,52	0,1	54,46	8,3	228	170	7.1255e-05	0.00350591	1.0,0.975	0.834,0.92	0.111
NM_007835	Dctn1	chr6	+	83183935	83183956	83187763	83187784	83183298	83183333	83189076	83189268	2,2	1,0	0,0	1,1	120	120	2.06998e-07	3.94106e-05	0.667,1.0	0.0,0.0	0.834
NM_008247	Plpp1	chr13	+	112834858	112835013	112851402	112851554	112800776	112801266	112856745	112857026	8,11	6,13	5,3	34,17	254	251	9.09995e-05	0.00441747	0.569,0.455	0.127,0.148	0.374
NM_009120	Sar1a	chr10	+	61682102	61682148	61684233	61684331	61680320	61680413	61684879	61684953	1,2	0,0	2,0	3,3	145	197	4.59571e-07	8.04985e-05	1.0,1.0	0.475,0.0	0.762
NM_009120	Sar1a	chr10	+	61682098	61682148	61684233	61684331	61680320	61680413	61684879	61684953	1,2	0,0	5,0	3,3	149	197	1.45492e-05	0.000936928	1.0,1.0	0.688,0.0	0.656
NM_009120	Sar1a	chr10	+	61684060	61684187	61684233	61684331	61680320	61680413	61684879	61684953	26,16	0,0	11,13	3,3	226	197	0.000212265	0.0076819	1.0,1.0	0.762,0.791	0.224
NM_009751	Bfsp1	chr2	-	143831843	143832057	143841673	143841826	143830083	143830169	143845900	143845990	121,75	1987974	643574	59025453	252	313	0.000232344	0.00820512	0.07,0.087	0.119,0.116	-0.039
NM_009751	Bfsp1	chr2	-	143831840	143832057	143841673	143841826	143830083	143830169	143845900	143845990	121,75	20401009	643574	60955617	252	316	0.00023688	0.00829839	0.069,0.085	0.117,0.114	-0.038
NM_009965	Cryba1	chr11	-	77720083	77720231	77720683	77720794	77719433	77719530	77720888	77721030	202107	308171	159188	700427	210	247	0.000164704	0.00646637	0.435,0.424	0.211,0.341	0.153
NM_010148	Epn2	chr11	-	61553509	61553579	61565821	61565894	61546149	61546911	61579566	61579687	2,3	1,0	0,0	3,1	172	169	4.00628e-09	1.41922e-06	0.663,1.0	0.0,0.0	0.832
NM_011099	Pkm	chr9	+	59675028	59675195	59675567	59675734	59671920	59672073	59678043	59678225	282360	27183026	645527	24661901	266	266	5.88418e-15	2.57668e-11	0.094,0.106	0.207,0.217	-0.112
NM_011099	Pkm	chr9	+	59675028	59675195	59675606	59675734	59671920	59672073	59678043	59678225	282360	11541242	645527	1094807	266	227	2.82441e-13	3.09202e-10	0.173,0.198	0.335,0.358	-0.161
NM_011099	Pkm	chr9	+	59657086	59657297	59658998	59659153	59656367	59656649	59665199	59665366	0,1	3,3	1,5	0,2	310	254	3.61268e-05	0.00195308	0.0,0.215	1.0,0.672	-0.729
NM_011277	Rnf2	chr1	-	151483730	151483865	151487271	151487455	151478536	151478625	151500718	151500823	3,5	1,0	1,0	3,3	283	234	1.4381e-07	3.14873e-05	0.713,1.0	0.216,0.0	0.749
NM_011848	Nek3	chr8	-	22132049	22132193	22132992	22133095	22131205	22131337	22142889	22142939	4,4	10,11	0,0	5,6	202	243	3.77559e-05	0.00201103	0.325,0.304	0.0,0.0	0.315
NM_013813	Epb41l3	chr17	+	69273881	69273917	69274100	69274166	69270610	69270664	69274703	69274895	3,14	63,34	2,1	69,92	135	165	9.39738e-05	0.00447295	0.055,0.335	0.034,0.013	0.172
NM_018886	Lgals8	chr13	-	12451400	12451427	12452721	12452778	12448418	12448507	12453284	12453404	6,9	0,1	3,5	6,2	156	126	0.00010234	0.00462008	1.0,0.879	0.288,0.669	0.461
NM_019674	Ppp4c	chr7	-	126787436	126787610	126788116	126788214	126787219	126787346	126788383	126788434	1,0	217276	9,4	191121	197	273	0.000167114	0.00646637	0.006,0.0	0.061,0.044	-0.049
NM_019723	Slc22a21	chr11	-	53954687	53954902	53955984	53956094	53953000	53953183	53957973	53958100	0,0	3,6	3,1	4,2	209	314	0.000195293	0.00733402	0.0,0.0	0.53,0.429	-0.48
NM_021352	Crybb3	chr5	-	113079760	113079788	113079788	113079887	113078382	113078515	113080479	113080650	1,0	2,10	7,5	0,0	198	127	2.06613e-13	3.01585e-10	0.243,0.0	1.0,1.0	-0.879
NM_021352	Crybb3	chr5	-	113079760	113079788	113079788	113079848	113078382	113078515	113080479	113080650	1,0	2,10	18,1	0,0	159	127	1.54432e-13	3.01585e-10	0.285,0.0	1.0,1.0	-0.858
NM_021352	Crybb3	chr5	-	113079717	113079788	113079788	113079887	113078382	113078515	113080479	113080650	1,0	1,11	7,5	1,1	198	170	8.93635e-07	0.000129972	0.462,0.0	0.857,0.811	-0.603
NM_021352	Crybb3	chr5	-	113079717	113079788	113079788	113079848	113078382	113078515	113080479	113080650	1,0	1,11	18,1	1,1	159	170	9.49787e-07	0.000129972	0.517,0.0	0.951,0.517	-0.475
NM_021352	Crybb3	chr5	-	113079760	113079788	113079788	113080029	113078382	113078515	113080479	113080603	268,93	2,10	217242	0,0	340	127	4.20062e-05	0.00216406	0.98,0.776	1.0,1.0	-0.122
NM_021352	Crybb3	chr5	-	113079768	113079788	113079788	113079848	113078382	113078515	113080479	113080650	1,0	0,11	18,1	1,0	159	119	0.000126688	0.00538607	1.0,0.0	0.931,1.0	-0.466
NM_021352	Crybb3	chr5	-	113079768	113079788	113079788	113079887	113078382	113078515	113080479	113080650	1,0	0,11	7,5	1,0	198	119	0.000130963	0.00551431	1.0,0.0	0.808,1.0	-0.404
NM_021352	Crybb3	chr5	-	113079768	113079878	113080521	113080625	113078382	113078515	113081555	113081584	941717	24041954	12921109	21942082	203	209	0.000273037	0.00934086	0.287,0.274	0.377,0.354	-0.085
NM_021541	Cryba2	chr1	-	74891653	74891723	74891826	74891838	74890530	74890673	74891945	74892087	9,1	81,33	1,0	506190	111	169	3.8188e-06	0.000354905	0.145,0.044	0.003,0.0	0.093
NM_021541	Cryba2	chr1	-	74891653	74891752	74891826	74891838	74890530	74890673	74891945	74892087	9,1	120,58	1,0	715221	111	198	2.1777e-05	0.00130632	0.118,0.03	0.002,0.0	0.073
NM_021541	Cryba2	chr1	-	74892436	74892494	74892494	74892621	74891957	74892087	74892726	74892891	200,91	13,0	595290	5,0	226	157	0.000154895	0.00633913	0.914,1.0	0.988,1.0	-0.037
NM_023130	Raly	chr2	+	154821006	154821083	154847248	154847390	154791109	154791548	154857268	154857533	67118	6,7	37,26	15,5	176	241	0.000259711	0.009026	0.939,0.958	0.772,0.877	0.124
NM_023665	Rsrp1	chr4	+	134925776	134925821	134926069	134926150	134925292	134925432	134926734	134926818	1,5	5,6	21,2	1,1	144	180	3.13956e-05	0.00174027	0.2,0.51	0.963,0.714	-0.484
NM_024187	U2af1	chr17	-	31651645	31651712	31652501	31652568	31648844	31648894	31654978	31655066	54,74	418386	18,27	324271	166	166	0.000168341	0.00646637	0.114,0.161	0.053,0.091	0.066
NM_026856	Zfp644	chr5	-	106690729	106690873	106695642	106695699	106666784	106666845	106696531	106696830	1,6	3,10	0,0	5,2	156	243	4.34134e-06	0.000367916	0.342,0.483	0.0,0.0	0.412
NM_026856	Zfp644	chr5	-	106679679	106679743	106681903	106682013	106666784	106666845	106690729	106690873	0,0	2,1	3,1	1,1	209	163	0.000147063	0.00607535	0.0,0.0	0.701,0.438	-0.57
NM_027764	Rcbtb1	chr14	+	59205624	59205722	59206803	59206930	59201227	59201584	59209924	59210094	1,4	3,1	0,0	3,1	197	226	3.03081e-05	0.00170153	0.277,0.821	0.0,0.0	0.549
NM_134014	Xpo1	chr11	+	23268660	23268690	23268848	23268912	23267661	23267763	23271132	23271205	2,3	5,6	0,0	29,8	129	163	5.88721e-05	0.00299769	0.336,0.387	0.0,0.0	0.362
NM_138756	Slc25a36	chr9	-	97089490	97089527	97090092	97090174	97085056	97085123	97093076	97093177	3,3	2,2	0,0	2,5	181	136	1.52682e-05	0.000957932	0.53,0.53	0.0,0.0	0.53
NM_138756	Slc25a36	chr9	-	97090092	97090174	97092457	97092605	97085056	97085123	97093076	97093177	7,8	3,3	6,4	0,0	247	181	9.17995e-05	0.00441747	0.631,0.661	1.0,1.0	-0.354
NM_138756	Slc25a36	chr9	-	97089490	97089593	97090092	97090174	97085056	97085123	97093076	97093177	3,3	7,10	0,0	5,5	181	202	0.000222346	0.00791588	0.324,0.251	0.0,0.0	0.287
NM_145155	Wasf3	chr5	+	146460964	146461140	146465849	146466019	146455543	146455661	146466797	146467064	29,50	20,13	16,19	39,30	275	269	3.81172e-05	0.00201103	0.586,0.79	0.286,0.383	0.353
NM_146034	Mia2	chr12	+	59144698	59144770	59146335	59146362	59137697	59137786	59146846	59146957	25,29	1,0	32,20	4,6	171	126	0.000145871	0.00607535	0.949,1.0	0.855,0.711	0.192
NM_148927	Plekha4	chr7	+	45553244	45553294	45553568	45553681	45549803	45549965	45553764	45554229	0,0	1,2	1,3	2,2	149	212	9.76081e-05	0.00448624	0.0,0.0	0.416,0.681	-0.548
NM_177693	Lim2	chr7	+	43430337	43430480	43430598	43430765	43430100	43430156	43433567	43433717	78,29	68534299	271216	103449238	242	266	1.46165e-11	1.28012e-08	0.012,0.007	0.028,0.025	-0.017
NM_177693	Lim2	chr7	+	43430337	43430480	43430567	43430765	43430100	43430156	43433567	43433717	78,29	73464685	271216	1138910066	242	297	2.5819e-11	1.88436e-08	0.013,0.008	0.028,0.026	-0.017
NM_177693	Lim2	chr7	+	43430337	43430480	43430584	43430765	43430100	43430156	43433567	43433717	78,29	108206830	271216	1688915032	242	280	9.23232e-07	0.000129972	0.008,0.005	0.018,0.016	-0.011
NM_178362	Sorbs1	chr19	-	40376644	40377016	40382520	40382633	40373475	40373617	40393387	40393516	70,47	23,11	141136	169157	212	471	1.04361e-10	6.52855e-08	0.871,0.905	0.65,0.658	0.234
NM_178362	Sorbs1	chr19	-	40376644	40377016	40382520	40382606	40373475	40373617	40393387	40393516	24,19	23,11	36,43	169157	185	471	3.63935e-09	1.41922e-06	0.727,0.815	0.352,0.411	0.389
NM_178362	Sorbs1	chr19	-	40376644	40377016	40382520	40382611	40373475	40373617	40393387	40393516	24,17	23,11	38,41	169157	190	471	7.95277e-09	2.32168e-06	0.721,0.793	0.358,0.393	0.382
NM_178896	Dcun1d4	chr5	+	73520914	73521044	73521701	73521771	73520115	73520230	73522652	73522744	1,4	0,0	2,0	3,1	229	169	3.93973e-06	0.000354905	1.0,1.0	0.33,0.0	0.835
NM_181399	Usp6nl	chr2	+	6394472	6394555	6400279	6400319	6391054	6391122	6408928	6409009	2,2	9,10	10,13	7,8	182	139	0.000167515	0.00646637	0.145,0.133	0.522,0.554	-0.399
NR_027957	Ppp4r1l-ps	chr2	-	173615482	173615576	173659322	173659367	173597039	173597187	173659512	173659539	1,2	0,0	0,0	1,1	144	193	9.12386e-09	2.49709e-06	1.0,1.0	0.0,0.0	1
NR_110450	Celrr	chr1	+	121099038	121099087	121113757	121113861	121087404	121087556	121119857	121120975	1,1	0,0	0,0	1,1	148	203	2.12257e-08	5.46749e-06	1.0,1.0	0.0,0.0	1
NR_131042	2010001A14Rik	chr11	-	57796025	57796173	57796311	57796370	57795498	57795794	57801233	57801467	3,3	10,4	1,0	9,19	158	247	0.000278521	0.00938189	0.319,0.54	0.148,0.0	0.355

## Sheet: E15vsP3
Transcript ID	Gene Symbol	Chromosome	Strand	1st Exon Start	1st Exon End	2nd Exon Start	2nd Exon End	Upstream Exon Start	Upstream Exon End	Downstream Exon Start	Downstream Exon End	Inclusion counts E15	Skipping counts E15	Inclusion counts P3	Skipping counts P3	Inclusion Length	Skipping Length	p-value	FDR	Inclusion level E15	Inclusion level P3	Inclusion Level difference
NM_001002896	Bfsp2	chr9	-	103443082	103443174	103447167	103447239	103432658	103432790	103448548	103448710	1,1	23,19	9,8	18,7	171	191	4.4302e-06	0.000285111	0.046,0.056	0.358,0.561	-0.409
NM_001003933	Rtn3	chr19	-	7456299	7458423	7467810	7467867	7434930	7435138	7482938	7483291	2,2	13,15	0,0	14,9	156	2223	5.83326e-06	0.000348291	0.687,0.655	0.0,0.0	0.671
NM_001004359	Gprasp1	chrX	+	135797787	135797864	135798022	135798094	135797552	135797629	135798390	135798473	31,23	9,11	1,10	18,19	176	171	4.75221e-06	0.000292751	0.77,0.67	0.051,0.338	0.525
NM_001039390	Pkig	chr2	+	163659149	163659235	163703485	163703555	163658385	163658492	163721127	163721301	8,17	107124	1,0	114,73	185	169	8.10955e-07	6.17121e-05	0.064,0.111	0.008,0.0	0.083
NM_001081298	Adgrl2	chr3	-	148818647	148818686	148821279	148821408	148815585	148817928	148822954	148823051	4,12	0,0	3,1	1,6	228	138	4.38356e-07	3.6197e-05	1.0,1.0	0.645,0.092	0.631
NM_001081298	Adgrl2	chr3	-	148818647	148818686	148820972	148821054	148815585	148817928	148822954	148823051	3,2	0,0	4,2	1,6	181	138	9.91896e-06	0.000557906	1.0,1.0	0.753,0.203	0.522
NM_001083955	Hba-a2	chr11	+	32283923	32283969	32296559	32296618	32283674	32283801	32296740	32296945	565698	71,80	336233	1,0	145	158	0	0	0.897,0.905	0.997,1.0	-0.097
NM_001142920	Tcf7l2	chr19	+	55924529	55924580	55925976	55926049	55923895	55923944	55931433	55933655	1,8	7,5	1,3	0,0	150	172	1.9492e-06	0.000135087	0.141,0.647	1.0,1.0	-0.606
NM_001159513	H2afy	chr13	-	56088251	56088342	56089757	56089857	56084195	56084285	56096123	56096231	418555	5,8	258183	20,6	199	190	2.05048e-05	0.00106105	0.988,0.985	0.925,0.967	0.04
NM_001159513	H2afy	chr13	-	56088251	56088342	56089757	56089854	56084195	56084285	56096123	56096231	158241	5,8	112,85	20,6	196	190	0.000100837	0.00399336	0.968,0.967	0.844,0.932	0.08
NM_001168229	Morf4l2	chrX	-	136735545	136735622	136739804	136739883	136732947	136734501	136741209	136741352	2,11	310328	16,22	223211	178	176	2.72302e-06	0.000182207	0.006,0.032	0.066,0.093	-0.06
NM_001253718	Atg7	chr6	+	114646936	114647057	114672790	114672843	114643096	114643150	114672973	114673140	1,4	0,1	0,2	9,1	220	152	5.07633e-05	0.00221362	1.0,0.734	0.0,0.58	0.577
NM_001253893	Dnm2	chr9	+	21478898	21479037	21480406	21480545	21478280	21478348	21481332	21481419	5,7	68,78	31,35	81,65	238	238	2.25957e-08	2.92313e-06	0.068,0.082	0.277,0.35	-0.238
NM_001271348	Fbxw11	chr11	+	32652747	32652904	32680200	32680302	32642554	32642935	32708187	32708250	11,10	0,0	10,9	4,2	256	201	6.21852e-05	0.00263515	1.0,1.0	0.662,0.779	0.279
NM_001284229	Nasp	chr4	-	116611971	116612081	116614329	116614410	116605683	116605763	116618869	116618980	122182	43,44	98115	53,94	180	209	2.75536e-05	0.00135361	0.767,0.828	0.682,0.587	0.163
NM_001312884	Cryba4	chr5	-	112251047	112251137	112251746	112251858	112249168	112249310	112252491	112252518	27,17	28,31	27,22	6,5	211	189	2.45892e-06	0.000167422	0.463,0.329	0.801,0.798	-0.404
NM_001312893	Crybb1	chr5	+	112257372	112257514	112257550	112257557	112255819	112256039	112259274	112259375	55353971	82,0	82627361	143195	241	106	1.42701e-10	2.63726e-08	0.967,1.0	0.962,0.943	0.031
NM_001312893	Crybb1	chr5	+	112257372	112257543	112257550	112257557	112255819	112256039	112259256	112259375	88065850	952748	1198510639	669805	270	106	3.29929e-08	4.13049e-06	0.784,0.754	0.876,0.838	-0.088
NM_001312893	Crybb1	chr5	+	112259257	112259355	112259355	112259544	112257378	112257557	112263510	112263643	0,0	979504	40,2	976887	197	288	1.01e-06	7.53811e-05	0.0,0.0	0.057,0.003	-0.03
NM_001313933	Cryba1	chr11	-	77720083	77720231	77720887	77720990	77719433	77719530	77722608	77722727	819724	280170	564514	394354	202	247	6.71463e-13	2.00457e-10	0.781,0.839	0.636,0.64	0.172
NM_001313933	Cryba1	chr11	-	77720083	77720231	77720884	77720990	77719433	77719530	77722608	77722727	826730	280170	572518	394354	205	247	7.6239e-13	2.11345e-10	0.78,0.838	0.636,0.638	0.172
NM_001313933	Cryba1	chr11	-	77720083	77720231	77720889	77720990	77719433	77719530	77722608	77722727	636602	280170	397411	394354	200	247	1.04594e-12	2.7062e-10	0.737,0.814	0.554,0.589	0.204
NM_001313933	Cryba1	chr11	-	77720083	77720207	77720889	77720990	77719433	77719530	77722608	77722727	636602	166,91	397411	201194	200	223	3.7611e-10	6.34645e-08	0.81,0.881	0.688,0.703	0.15
NM_001313933	Cryba1	chr11	-	77720083	77720207	77720887	77720990	77719433	77719530	77722608	77722727	819724	166,91	564514	201194	202	223	1.6945e-09	2.74015e-07	0.845,0.898	0.756,0.745	0.121
NM_001313933	Cryba1	chr11	-	77720083	77720207	77720884	77720990	77719433	77719530	77722608	77722727	826730	166,91	572518	201194	205	223	1.87853e-09	2.91623e-07	0.844,0.897	0.756,0.744	0.121
NM_001313933	Cryba1	chr11	-	77720083	77720231	77720849	77720990	77719433	77719530	77722608	77722727	1014864	280170	799763	394354	240	247	5.43169e-09	7.52871e-07	0.788,0.84	0.676,0.689	0.132
NM_001313933	Cryba1	chr11	-	77719401	77719520	77720888	77720990	77718613	77718902	77722608	77722727	847749	37813192	583542	45774335	201	218	3.81615e-08	4.62827e-06	0.195,0.203	0.121,0.119	0.079
NM_001313933	Cryba1	chr11	-	77719387	77719520	77720888	77720990	77718613	77718902	77722608	77722727	847749	2507720052	583542	2909227080	201	232	1.16023e-07	1.25079e-05	0.038,0.041	0.023,0.023	0.017
NM_001313933	Cryba1	chr11	-	77719383	77719520	77720888	77720990	77718613	77718902	77722608	77722727	847749	67635618	583542	78997509	201	236	1.28042e-07	1.34305e-05	0.128,0.135	0.08,0.078	0.053
NM_001313933	Cryba1	chr11	-	77719387	77719530	77720888	77720990	77718613	77718902	77722608	77722727	847749	2834722554	583542	3257530135	201	242	1.94567e-07	1.88779e-05	0.035,0.038	0.021,0.021	0.016
NM_001313933	Cryba1	chr11	-	77720083	77720231	77720828	77720990	77719433	77719530	77722608	77722727	13111007	280170	10701026	394354	261	247	2.36473e-07	2.13431e-05	0.816,0.849	0.72,0.733	0.106
NM_001313933	Cryba1	chr11	-	77719401	77719530	77720888	77720990	77718613	77718902	77722608	77722727	847749	70515694	583542	80607390	201	228	4.52433e-07	3.65811e-05	0.12,0.13	0.076,0.077	0.049
NM_001313933	Cryba1	chr11	-	77719383	77719530	77720888	77720990	77718613	77718902	77722608	77722727	847749	100338120	583542	1138210564	201	246	4.95954e-07	3.92816e-05	0.094,0.101	0.059,0.059	0.039
NM_001313933	Cryba1	chr11	-	77720083	77720207	77720849	77720990	77719433	77719530	77722608	77722727	1014864	166,91	799763	201194	240	223	1.84657e-06	0.000131314	0.85,0.898	0.787,0.785	0.088
NM_001313933	Cryba1	chr11	-	77719433	77719530	77720888	77720990	77718613	77718902	77722608	77722727	847749	1260940	583542	13921113	201	196	1.45298e-05	0.000772469	0.396,0.437	0.29,0.322	0.11
NM_001313933	Cryba1	chr11	-	77720083	77720231	77720890	77720990	77719433	77719530	77722608	77722727	263228	280170	225221	394354	199	247	2.84655e-05	0.00138093	0.538,0.625	0.415,0.437	0.156
NM_001313933	Cryba1	chr11	-	77720083	77720207	77720828	77720990	77719433	77719530	77722608	77722727	13111007	166,91	10701026	201194	261	223	3.19183e-05	0.00147365	0.871,0.904	0.82,0.819	0.068
NM_007835	Dctn1	chr6	+	83183935	83183956	83187763	83187784	83183298	83183333	83189076	83189268	2,2	1,0	0,0	7,2	120	120	2.03287e-07	1.92429e-05	0.667,1.0	0.0,0.0	0.834
NM_007864	Dlg4	chr11	+	70026922	70026988	70026988	70027087	70018604	70018949	70030398	70030452	25,46	0,0	39,20	10,1	165	198	3.53592e-05	0.00157735	1.0,1.0	0.824,0.96	0.108
NM_008515	Lrrfip1	chr1	+	91082140	91082179	91084945	91085005	91079030	91079081	91093559	91093637	3,5	0,0	2,1	1,4	138	159	3.47917e-05	0.00157008	1.0,1.0	0.697,0.224	0.54
NM_009668	Bin1	chr18	+	32426223	32426352	32430749	32430857	32424819	32424967	32431670	32431742	10,34	2,1	17,14	18,7	228	207	8.4498e-06	0.000489458	0.819,0.969	0.462,0.645	0.34
NM_009751	Bfsp1	chr2	-	143845896	143845990	143848927	143849041	143841673	143841781	143858056	143858117	16,5	1,0	7,12	10,4	213	193	2.69543e-05	0.00134115	0.935,1.0	0.388,0.731	0.408
NM_009965	Cryba1	chr11	-	77720083	77720231	77720683	77720794	77719433	77719530	77720888	77721030	202107	308171	109106	468427	210	247	1.18203e-11	2.69851e-09	0.435,0.424	0.215,0.226	0.209
NM_009965	Cryba1	chr11	-	77720083	77720207	77720683	77720794	77719433	77719530	77720888	77721030	202107	166,91	109106	202196	210	223	2.84556e-07	2.50991e-05	0.564,0.555	0.364,0.365	0.195
NM_009965	Cryba1	chr11	-	77720083	77720207	77720683	77720766	77719433	77719530	77720888	77721030	190122	166,91	544398	202196	182	223	6.78682e-06	0.000399086	0.584,0.622	0.767,0.713	-0.137
NM_009965	Cryba1	chr11	-	77720083	77720231	77720683	77720788	77719433	77719530	77720888	77721030	234175	308171	219203	468427	204	247	1.43249e-05	0.000772151	0.479,0.553	0.362,0.365	0.153
NM_009965	Cryba1	chr11	-	77720083	77720207	77720683	77720764	77719433	77719530	77720888	77721030	0,0	166,91	0,18	202196	180	223	0.000143099	0.00549869	0.0,0.0	0.0,0.102	-0.051
NM_009967	Crygs	chr16	-	22808190	22808271	22810883	22810921	22806425	22806668	22811334	22811410	0,0	1,1	5,9	22,13	137	180	0.000112463	0.00440876	0.0,0.0	0.23,0.476	-0.353
NM_009967	Crygs	chr16	-	22807196	22807391	22809603	22809802	22806425	22806668	22811334	22811410	6,2	22,11	145167	183179	298	294	0.000288858	0.00992086	0.212,0.152	0.439,0.479	-0.277
NM_011099	Pkm	chr9	+	59675028	59675195	59675567	59675734	59671920	59672073	59678043	59678225	282360	27183026	392331	17121415	266	266	2.87408e-10	5.07015e-08	0.094,0.106	0.186,0.19	-0.088
NM_011099	Pkm	chr9	+	59675028	59675195	59675606	59675734	59671920	59672073	59678043	59678225	282360	11541242	392331	747608	266	227	4.99823e-09	7.18449e-07	0.173,0.198	0.309,0.317	-0.128
NM_011343	Sec61g	chr11	-	16504735	16504838	16506372	16506483	16501637	16501807	16508103	16508484	1,4	227212	10,11	197184	210	202	0.000229118	0.00820886	0.004,0.018	0.047,0.054	-0.04
NM_011738	Ywhah	chr5	+	33019613	33019762	33021415	33021587	33018815	33019154	33026541	33027966	1,5	0,0	3,2	6,10	248	271	5.25768e-08	6.00149e-06	1.0,1.0	0.353,0.179	0.734
NM_011738	Ywhah	chr5	+	33019598	33019762	33021415	33021587	33018815	33019154	33026541	33027966	1,6	0,0	5,4	6,10	263	271	3.70225e-07	3.19298e-05	1.0,1.0	0.462,0.292	0.623
NM_013813	Epb41l3	chr17	+	69281032	69281107	69283884	69284007	69274703	69274895	69284538	69284916	4,1	49,39	15,16	47,20	174	222	4.5557e-06	0.000285172	0.094,0.032	0.289,0.505	-0.334
NM_015816	Lsm4	chr8	+	70676554	70676596	70677777	70677876	70673230	70673457	70677953	70678134	57,81	331338	16,24	299241	141	198	4.16282e-07	3.51216e-05	0.195,0.252	0.07,0.123	0.127
NM_020012	Rnf14	chr18	+	38297271	38297431	38297465	38297575	38296634	38296798	38299753	38299926	4,0	7,3	4,3	0,1	259	209	2.95276e-05	0.00139752	0.316,0.0	1.0,0.708	-0.696
NM_021352	Crybb3	chr5	-	113079760	113079788	113079788	113079887	113078382	113078515	113080479	113080650	1,0	2,10	6,2	0,1	198	127	8.04446e-08	8.92015e-06	0.243,0.0	1.0,0.562	-0.659
NM_021352	Crybb3	chr5	-	113079768	113079878	113080388	113080570	113078382	113078515	113081555	113081584	126,68	24041954	157173	20822091	281	209	1.52384e-05	0.000799191	0.038,0.025	0.053,0.058	-0.024
NM_021352	Crybb3	chr5	-	113079760	113079788	113079850	113080029	113078382	113078515	113080479	113080603	11,7	2,10	16,12	0,1	278	127	6.24668e-05	0.00263515	0.715,0.242	1.0,0.846	-0.445
NM_021352	Crybb3	chr5	-	113079760	113079788	113079788	113080029	113078382	113078515	113080479	113080650	268,93	2,10	273257	0,1	340	127	7.33476e-05	0.00299644	0.98,0.776	1.0,0.99	-0.117
NM_021352	Crybb3	chr5	-	113079760	113079788	113079798	113080029	113078382	113078515	113080479	113080650	246,89	2,10	234222	0,1	330	127	8.62424e-05	0.00345059	0.979,0.774	1.0,0.988	-0.117
NM_021352	Crybb3	chr5	-	113079768	113079788	113079788	113079887	113078382	113078515	113080479	113080650	1,0	0,11	6,2	1,0	198	119	0.000152804	0.00581403	1.0,0.0	0.783,1.0	-0.391
NM_021352	Crybb3	chr5	-	113079717	113079788	113079788	113080029	113078382	113078515	113080479	113080650	268,93	1,11	273257	1,0	340	170	0.000179924	0.00677946	0.993,0.809	0.993,1.0	-0.095
NM_021352	Crybb3	chr5	-	113079717	113079788	113079798	113080029	113078382	113078515	113080479	113080650	246,89	1,11	234222	1,0	330	170	0.00019953	0.00732999	0.992,0.807	0.992,1.0	-0.097
NM_021352	Crybb3	chr5	-	113079768	113079788	113079788	113080029	113078382	113078515	113080479	113080603	268,93	0,11	273257	1,0	340	119	0.00026273	0.00918609	1.0,0.747	0.99,1.0	-0.122
NM_021541	Cryba2	chr1	-	74891653	74891723	74891826	74891838	74890530	74890673	74891945	74892087	9,1	81,33	0,2	106107	111	169	0.000243736	0.00859944	0.145,0.044	0.0,0.028	0.081
NM_022891	Rpl23	chr11	-	97781357	97781462	97781805	97781889	97778264	97778378	97782343	97782439	602592	75,75	296305	75,71	183	204	4.72942e-05	0.00208578	0.899,0.898	0.815,0.827	0.078
NM_022891	Rpl23	chr11	-	97781333	97781462	97781805	97781889	97778264	97778378	97782343	97782439	602592	17221610	296305	13531196	183	228	0.000269402	0.00933526	0.303,0.314	0.214,0.241	0.081
NM_023202	Ndufa7	chr17	+	33825600	33825650	33829666	33829816	33824571	33824680	33838098	33838316	248238	514509	92,72	424301	149	249	1.74298e-07	1.78013e-05	0.446,0.439	0.266,0.286	0.166
NM_025349	Lsm7	chr10	-	80853757	80853825	80854617	80854708	80852824	80853100	80855180	80855209	76,80	87,85	18,6	60,33	190	167	7.46601e-07	5.79512e-05	0.434,0.453	0.209,0.138	0.27
NM_026420	Paip2	chr18	+	35609256	35609328	35609592	35609673	35598666	35598759	35610870	35611034	1,0	1,2	1,2	0,1	171	180	3.17264e-05	0.00147365	0.513,0.0	1.0,0.678	-0.583
NM_026603	Denr	chr5	+	123915190	123915210	123917199	123917284	123908099	123908214	123922179	123922263	8,5	148154	24,21	95,83	119	184	8.77729e-09	1.17464e-06	0.077,0.048	0.281,0.281	-0.219
NM_026603	Denr	chr5	+	123915190	123915210	123917199	123917280	123908099	123908214	123922179	123922263	8,5	10,4	24,21	0,2	119	180	1.93387e-07	1.88779e-05	0.548,0.654	1.0,0.941	-0.369
NM_028308	Mob2	chr7	-	142024273	142024476	142025829	142025957	142016344	142016505	142060984	142061034	1,3	0,1	0,0	2,2	227	302	4.52274e-08	5.31901e-06	1.0,0.8	0.0,0.0	0.9
NM_133850	Commd7	chr2	-	153631199	153631353	153632187	153632262	153629192	153629246	153632593	153632781	8,2	1,0	3,0	3,3	174	253	8.38912e-05	0.00339148	0.921,1.0	0.593,0.0	0.664
NM_134448	Dst	chr1	+	34295461	34295536	34296741	34296759	34294383	34294546	34299720	34299838	11,19	2,0	5,2	4,3	174	117	0.00011464	0.00444918	0.787,1.0	0.457,0.31	0.51
NM_138756	Slc25a36	chr9	-	97089490	97089593	97090092	97090174	97085056	97085123	97093076	97093177	3,3	7,10	0,0	7,2	181	202	0.00023055	0.00820886	0.324,0.251	0.0,0.0	0.287
NM_144846	Fam49b	chr15	-	63970929	63970968	64022569	64022620	63950005	63950127	64060194	64060448	11,4	0,0	6,4	3,2	150	138	0.000204711	0.00742509	1.0,1.0	0.648,0.648	0.352
NM_144857	Rrp36	chr17	-	46672524	46672591	46673155	46673339	46670110	46670185	46674196	46674255	3,12	4,3	1,2	0,0	283	166	4.91324e-06	0.000297942	0.306,0.701	1.0,1.0	-0.497
NM_172405	Abraxas1	chr5	-	100815161	100815228	100817961	100817998	100812008	100812202	100818516	100818607	4,3	4,15	0,0	11,7	136	166	3.22752e-05	0.00147365	0.55,0.196	0.0,0.0	0.373
NM_177282	Mical2	chr7	+	112334937	112335156	112336848	112336974	112333828	112333954	112345245	112345353	5,3	0,0	0,2	1,3	318	225	2.98874e-06	0.000196599	1.0,1.0	0.0,0.321	0.84
NM_177693	Lim2	chr7	+	43430337	43430480	43430567	43430765	43430100	43430156	43433567	43433717	78,29	73464685	226204	101808766	242	297	3.06278e-11	6.6037e-09	0.013,0.008	0.027,0.028	-0.017
NM_177693	Lim2	chr7	+	43430337	43430480	43430598	43430765	43430100	43430156	43433567	43433717	78,29	68534299	226204	94578208	242	266	4.88714e-11	9.98262e-09	0.012,0.007	0.026,0.027	-0.017
NM_177693	Lim2	chr7	+	43430337	43430480	43430584	43430765	43430100	43430156	43433567	43433717	78,29	108206830	226204	1529113264	242	280	1.86093e-06	0.000131314	0.008,0.005	0.017,0.017	-0.011
NM_177693	Lim2	chr7	+	43430260	43430480	43430567	43430765	43430100	43430156	43433567	43433717	60,27	73464685	189156	101808766	319	297	1.12134e-05	0.000621705	0.008,0.005	0.017,0.016	-0.01
NM_177693	Lim2	chr7	+	43430260	43430480	43430598	43430765	43430100	43430156	43433567	43433717	60,27	68534299	189156	94578208	319	266	5.36156e-05	0.00231202	0.007,0.005	0.016,0.016	-0.01
NM_178362	Sorbs1	chr19	-	40318021	40318068	40321792	40321960	40314616	40314731	40324746	40324832	24,7	65,34	206123	117,75	267	146	1.53322e-13	4.95868e-11	0.168,0.101	0.491,0.473	-0.347
NR_015577	Ube2d-ps	chr11	+	5765508	5765571	5780205	5780311	5762149	5762240	5783891	5784710	24,10	2,0	14,13	11,7	162	205	9.90819e-06	0.000557906	0.938,1.0	0.617,0.702	0.309
NR_046027	Gm20757	chr10	-	92284974	92285067	92371724	92371885	92272551	92272665	92375248	92375373	58,31	109,56	203223	59,58	260	192	0	0	0.282,0.29	0.718,0.74	-0.443
NR_046027	Gm20757	chr10	-	92258867	92258993	92259033	92259093	92257141	92257304	92269299	92269470	153112	80,63	152131	10,7	159	225	0	0	0.73,0.716	0.956,0.964	-0.237
NR_046027	Gm20757	chr10	-	92366958	92367088	92374091	92374143	92284935	92285067	92375248	92375373	0,0	18,11	15,28	2,1	151	229	0	0	0.0,0.0	0.919,0.977	-0.948
NR_046027	Gm20757	chr10	-	92284935	92285067	92371724	92371885	92272551	92272665	92375248	92375373	58,31	311158	203223	169189	260	231	0	0	0.142,0.148	0.516,0.512	-0.369
NR_046027	Gm20757	chr10	-	92334198	92334296	92366958	92367088	92284935	92285067	92371724	92371885	24,13	4,1	2,1	40,28	229	197	0	0	0.838,0.918	0.041,0.03	0.843
NR_046027	Gm20757	chr10	-	92334198	92334296	92366958	92367088	92284935	92285067	92375248	92375373	18,11	8,3	2,1	73,53	229	197	0	0	0.659,0.759	0.023,0.016	0.69
NR_046027	Gm20757	chr10	-	92366958	92367088	92371724	92371885	92284935	92285067	92375248	92375373	78,44	18,11	249259	2,1	260	229	1.11022e-16	5.38597e-14	0.792,0.779	0.991,0.996	-0.208
NR_046027	Gm20757	chr10	-	92258867	92258993	92259033	92259093	92257141	92257304	92371724	92371885	56,42	49,36	76,57	4,5	159	225	3.33067e-16	1.43626e-13	0.618,0.623	0.964,0.942	-0.332
NR_046027	Gm20757	chr10	-	92284935	92285067	92334198	92334296	92272551	92272665	92375248	92375373	6,2	311158	38,29	169189	197	231	7.77156e-15	3.01614e-12	0.022,0.015	0.209,0.152	-0.162
NR_046027	Gm20757	chr10	-	92284974	92285067	92334198	92334296	92272551	92272665	92375248	92375373	6,2	109,56	38,29	59,58	197	192	2.83107e-14	9.98853e-12	0.051,0.034	0.386,0.328	-0.315
NR_046027	Gm20757	chr10	-	92334198	92334296	92366958	92367088	92272551	92272665	92375248	92375373	12,6	6,2	2,1	38,29	229	197	6.25322e-12	1.5168e-09	0.632,0.721	0.043,0.029	0.64
NR_046027	Gm20757	chr10	-	92366958	92367088	92371724	92371885	92272551	92272665	92375248	92375373	58,31	12,6	203223	2,1	260	229	6.23576e-11	1.21005e-08	0.81,0.82	0.989,0.995	-0.177
NR_046027	Gm20757	chr10	-	92284974	92285067	92366958	92367088	92272551	92272665	92371724	92371885	18,8	25,14	2,1	41,35	229	192	3.07288e-09	4.58686e-07	0.376,0.324	0.039,0.023	0.319
NR_046027	Gm20757	chr10	-	92334198	92334296	92366958	92367088	92272551	92272665	92371724	92371885	18,8	2,0	2,1	5,4	229	197	2.14803e-07	1.98489e-05	0.886,1.0	0.256,0.177	0.727
NR_046027	Gm20757	chr10	-	92371724	92371885	92374091	92374143	92284935	92285067	92375248	92375373	0,0	78,44	15,28	249259	151	260	1.05797e-06	7.74714e-05	0.0,0.0	0.094,0.157	-0.126
NR_046027	Gm20757	chr10	-	92284935	92285067	92366958	92367088	92272551	92272665	92371724	92371885	18,8	224117	2,1	155167	229	231	4.48126e-06	0.000285111	0.075,0.065	0.013,0.006	0.061
NR_046027	Gm20757	chr10	-	92334198	92334296	92374091	92374143	92284935	92285067	92375248	92375373	0,0	8,3	15,28	73,53	151	197	2.92153e-05	0.00139752	0.0,0.0	0.211,0.408	-0.309
NR_046027	Gm20757	chr10	-	92201530	92201614	92223398	92223595	92171300	92171717	92257141	92257304	5,0	3,1	5,3	0,0	296	183	0.000182165	0.00679792	0.507,0.0	1.0,1.0	-0.746

## Sheet: E15vsP6
Transcript ID	Gene Symbol	Chromosome	Strand	1st Exon Start	1st Exon End	2nd Exon Start	2nd Exon End	Upstream Exon Start	Upstream Exon End	Downstream Exon Start	Downstream Exon End	Inclusion counts E15	Skipping counts E15	Inclusion counts P6	Skipping counts P6	Inclusion Length	Skipping Length	p-value	FDR	Inclusion level E15	Inclusion level P6	Inclusion Level difference
NM_001037755	Baiap2	chr11	+	120001073	120001178	120003037	120003085	120000551	120000586	120006358	120006782	0,2	2,1	5,3	1,0	204	147	0.000286802	0.00834313	0.0,0.59	0.783,1.0	-0.597
NM_001038999	Atp8a1	chr5	-	67778959	67779033	67780987	67781091	67776128	67776198	67786625	67786666	9,7	2,2	5,5	10,10	203	173	0.000260094	0.00789983	0.793,0.749	0.299,0.299	0.472
NM_001081298	Adgrl2	chr3	-	148818647	148818686	148821279	148821408	148815585	148817928	148822954	148823051	4,12	0,0	5,1	2,2	228	138	0.000160148	0.00543361	1.0,1.0	0.602,0.232	0.583
NM_001081378	Kidins220	chr12	+	25040455	25040569	25047893	25047926	25038323	25038550	25051094	25051226	32,32	1,0	29,47	11,8	213	132	2.19707e-06	0.000152876	0.952,1.0	0.62,0.785	0.273
NM_001128601	Mthfsl	chr9	-	88703925	88704136	88715487	88715749	88688604	88688985	88719658	88719798	123106	9,1	68,88	15,14	361	310	4.60772e-05	0.00195931	0.921,0.989	0.796,0.844	0.135
NM_001128607	Epb41	chr4	-	131963928	131963970	131964130	131964187	131962923	131962986	131967787	131967972	1,3	2,6	5,11	0,0	156	141	3.35136e-08	9.16118e-06	0.311,0.311	1.0,1.0	-0.689
NM_001162539	Odf2l	chr3	+	145126092	145126225	145127022	145127151	145124210	145124375	145127830	145127890	14,26	14,21	13,16	3,2	232	228	0.00028455	0.00834313	0.496,0.549	0.81,0.887	-0.326
NM_001163288	Susd1	chr4	-	59369530	59369640	59380860	59380958	59365721	59365914	59390572	59390752	6,4	0,1	0,2	1,3	197	209	0.000155783	0.00537101	1.0,0.809	0.0,0.414	0.698
NM_001168256	Tmem40	chr6	-	115758937	115759001	115759594	115759723	115742309	115742387	115762272	115762466	31,18	6,3	34,37	31,26	228	163	5.17704e-05	0.00214153	0.787,0.811	0.439,0.504	0.328
NM_001199265	Epb41l2	chr10	+	25501823	25501911	25504136	25504259	25488950	25489093	25506174	25506273	155132	194180	201191	145127	187	222	2.15132e-05	0.00106923	0.487,0.465	0.622,0.641	-0.155
NM_001199265	Epb41l2	chr10	+	25495444	25495591	25501577	25501631	25488950	25489093	25501823	25502387	13,12	5,4	19,19	1,0	246	153	3.56672e-05	0.00158719	0.618,0.651	0.922,1.0	-0.327
NM_001252105	Cadps2	chr6	-	23314132	23314207	23320932	23320947	23302430	23302514	23321705	23321853	5,3	4,5	0,1	7,4	114	174	0.000220673	0.00703763	0.656,0.478	0.0,0.276	0.429
NM_001252468	Bag6	chr17	+	35142306	35142384	35142497	35142605	35141829	35142082	35142726	35142839	109146	69,97	96119	20,33	177	207	1.23994e-06	9.88597e-05	0.649,0.638	0.849,0.808	-0.185
NM_001253893	Dnm2	chr9	+	21478898	21479037	21480406	21480545	21478280	21478348	21481332	21481419	5,7	68,78	26,27	77,75	238	238	3.43527e-06	0.000219113	0.068,0.082	0.252,0.265	-0.183
NM_001302637	Cacna1d	chr14	-	30171295	30171399	30171955	30172059	30142547	30142717	30178544	30178741	3,13	6,9	0,0	2,14	203	203	3.87162e-07	5.47174e-05	0.333,0.591	0.0,0.0	0.462
NM_001302637	Cacna1d	chr14	-	30089295	30089379	30089821	30089905	30082951	30082996	30095317	30095428	0,6	2,5	4,5	1,0	183	183	0.000245013	0.00762328	0.0,0.545	0.8,1.0	-0.627
NM_001305158	Pecam1	chr11	-	106662001	106662024	106671741	106671798	106654212	106655162	106679548	106679611	13,19	5,9	3,2	0,0	156	122	5.20413e-05	0.00214153	0.67,0.623	1.0,1.0	-0.353
NM_001312884	Cryba4	chr5	-	112251047	112251137	112251746	112251858	112249168	112249310	112252491	112252518	27,17	28,31	32,42	4,6	211	189	6.6403e-10	3.63035e-07	0.463,0.329	0.878,0.862	-0.474
NM_001312884	Cryba4	chr5	-	112251047	112251137	112251746	112251797	112249168	112249310	112252491	112252518	25,14	28,31	13,21	4,6	150	189	6.88669e-05	0.00268932	0.529,0.363	0.804,0.815	-0.363
NM_001312893	Crybb1	chr5	+	112257372	112257514	112257550	112257557	112255819	112256039	112259274	112259375	55353971	82,0	71946807	221184	241	106	0	0	0.967,1.0	0.935,0.942	0.045
NM_001312893	Crybb1	chr5	+	112259316	112259332	112259355	112259544	112257378	112257557	112263510	112263643	0,0	979504	2,28	9891368	115	288	7.86797e-05	0.00304149	0.0,0.0	0.005,0.049	-0.027
NM_001312893	Crybb1	chr5	+	112257372	112257543	112257550	112257557	112255819	112256039	112259256	112259375	88065850	952748	1130810998	989751	270	106	9.04659e-05	0.00339425	0.784,0.754	0.818,0.852	-0.066
NM_001312893	Crybb1	chr5	+	112268765	112268836	112269135	112269212	112267216	112267457	112269316	112269585	0,1	16,3	17,6	16,27	170	176	0.000236846	0.00749099	0.0,0.257	0.524,0.187	-0.227
NM_001312893	Crybb1	chr5	+	112259271	112259332	112259355	112259544	112257378	112257557	112263510	112263643	0,0	979504	0,34	9891368	160	288	0.000274934	0.00815637	0.0,0.0	0.0,0.043	-0.021
NM_001313933	Cryba1	chr11	-	77720083	77720231	77720889	77720990	77719433	77719530	77722608	77722727	636602	280170	559661	424554	200	247	7.73968e-10	3.70247e-07	0.737,0.814	0.62,0.596	0.167
NM_001313933	Cryba1	chr11	-	77720083	77720231	77720884	77720990	77719433	77719530	77722608	77722727	826730	280170	854873	424554	205	247	1.36404e-08	4.01551e-06	0.78,0.838	0.708,0.655	0.127
NM_001313933	Cryba1	chr11	-	77720083	77720231	77720889	77721006	77719433	77719530	77722608	77722727	45733840	280170	47474996	424554	216	247	3.66541e-08	9.35167e-06	0.949,0.963	0.928,0.912	0.036
NM_001313933	Cryba1	chr11	-	77720083	77720231	77720884	77721006	77719433	77719530	77722608	77722727	47633968	280170	50425208	424554	221	247	7.08566e-08	1.65957e-05	0.95,0.963	0.93,0.913	0.035
NM_001313933	Cryba1	chr11	-	77720083	77720231	77720891	77721006	77719433	77719530	77722608	77722727	39373242	280170	41894335	424554	214	247	1.27546e-07	2.4406e-05	0.942,0.957	0.919,0.9	0.04
NM_001313933	Cryba1	chr11	-	77720083	77720231	77720890	77721006	77719433	77719530	77722608	77722727	42003466	280170	44774647	424554	215	247	1.40418e-07	2.55894e-05	0.945,0.959	0.924,0.906	0.037
NM_001313933	Cryba1	chr11	-	77720083	77720231	77720889	77721079	77719433	77719530	77722608	77722727	106758564	280170	1142811895	424554	289	247	3.08345e-07	5.1306e-05	0.97,0.977	0.958,0.948	0.021
NM_001313933	Cryba1	chr11	-	77720083	77720231	77720889	77721070	77719433	77719530	77722608	77722727	104918445	280170	1130011763	424554	280	247	3.81638e-07	5.47174e-05	0.971,0.978	0.959,0.949	0.02
NM_001313933	Cryba1	chr11	-	77720083	77720231	77720884	77721079	77719433	77719530	77722608	77722727	108658692	280170	1172312107	424554	294	247	3.90156e-07	5.47174e-05	0.97,0.977	0.959,0.948	0.02
NM_001313933	Cryba1	chr11	-	77720083	77720231	77720889	77721033	77719433	77719530	77722608	77722727	100448156	280170	1087611310	424554	243	247	4.00336e-07	5.47174e-05	0.973,0.98	0.963,0.954	0.018
NM_001313933	Cryba1	chr11	-	77720083	77720231	77720889	77721029	77719433	77719530	77722608	77722727	96467821	280170	1047010866	424554	239	247	4.40376e-07	5.81144e-05	0.973,0.979	0.962,0.953	0.018
NM_001313933	Cryba1	chr11	-	77720083	77720231	77720884	77721070	77719433	77719530	77722608	77722727	106818573	280170	1159511975	424554	285	247	4.81582e-07	6.14338e-05	0.971,0.978	0.96,0.949	0.02
NM_001313933	Cryba1	chr11	-	77720083	77720231	77720891	77721079	77719433	77719530	77722608	77722727	100397966	280170	1087011234	424554	287	247	5.54035e-07	6.16173e-05	0.969,0.976	0.957,0.946	0.021
NM_001313933	Cryba1	chr11	-	77720083	77720231	77720890	77721079	77719433	77719530	77722608	77722727	103028190	280170	1115811546	424554	288	247	5.55154e-07	6.16173e-05	0.969,0.976	0.958,0.947	0.02
NM_001313933	Cryba1	chr11	-	77720083	77720231	77720828	77721006	77719433	77719530	77722608	77722727	52484245	280170	57035936	424554	277	247	5.31786e-07	6.16173e-05	0.944,0.957	0.923,0.905	0.036
NM_001313933	Cryba1	chr11	-	77720083	77720231	77720884	77721033	77719433	77719530	77722608	77722727	102348284	280170	1117111522	424554	248	247	5.089e-07	6.16173e-05	0.973,0.98	0.963,0.954	0.018
NM_001313933	Cryba1	chr11	-	77720083	77720231	77720884	77721029	77719433	77719530	77722608	77722727	98367949	280170	1076511078	424554	244	247	5.63524e-07	6.16173e-05	0.973,0.979	0.963,0.953	0.018
NM_001313933	Cryba1	chr11	-	77720083	77720231	77720828	77721030	77719433	77719530	77722608	77722727	2740221965	280170	2995930639	424554	301	247	6.39991e-07	6.61958e-05	0.988,0.991	0.983,0.978	0.009
NM_001313933	Cryba1	chr11	-	77720083	77720231	77720890	77721070	77719433	77719530	77722608	77722727	101188071	280170	1103011414	424554	279	247	6.94286e-07	6.83961e-05	0.97,0.977	0.958,0.948	0.021
NM_001313933	Cryba1	chr11	-	77720083	77720231	77720891	77721070	77719433	77719530	77722608	77722727	98557847	280170	1074211102	424554	278	247	6.97008e-07	6.83961e-05	0.969,0.976	0.957,0.947	0.02
NM_001313933	Cryba1	chr11	-	77720083	77720231	77720890	77721033	77719433	77719530	77722608	77722727	96717782	280170	1060610961	424554	242	247	7.45438e-07	6.995e-05	0.972,0.979	0.962,0.953	0.018
NM_001313933	Cryba1	chr11	-	77720083	77720231	77720891	77721033	77719433	77719530	77722608	77722727	94087558	280170	1031810649	424554	241	247	7.49399e-07	6.995e-05	0.972,0.979	0.961,0.952	0.019
NM_001313933	Cryba1	chr11	-	77720083	77720231	77720891	77721029	77719433	77719530	77722608	77722727	90107223	280170	991210205	424554	237	247	8.50728e-07	7.57148e-05	0.971,0.978	0.961,0.95	0.019
NM_001313933	Cryba1	chr11	-	77720083	77720231	77720890	77721029	77719433	77719530	77722608	77722727	92737447	280170	1020010517	424554	238	247	8.42831e-07	7.57148e-05	0.972,0.978	0.961,0.952	0.019
NM_001313933	Cryba1	chr11	-	77720083	77720231	77720828	77721070	77719433	77719530	77722608	77722727	111668850	280170	1225612703	424554	341	247	1.09136e-06	9.49232e-05	0.967,0.974	0.954,0.943	0.022
NM_001313933	Cryba1	chr11	-	77720083	77720231	77720828	77721033	77719433	77719530	77722608	77722727	107198561	280170	1183212250	424554	304	247	1.17848e-06	9.83293e-05	0.969,0.976	0.958,0.947	0.02
NM_001313933	Cryba1	chr11	-	77720083	77720231	77720828	77721029	77719433	77719530	77722608	77722727	103218226	280170	1142611806	424554	300	247	1.33718e-06	0.000102875	0.968,0.976	0.957,0.946	0.02
NM_001313933	Cryba1	chr11	-	77720083	77720231	77720902	77721079	77719433	77719530	77722608	77722727	73045671	280170	80238261	424554	276	247	1.52249e-06	0.000114247	0.959,0.968	0.944,0.93	0.026
NM_001313933	Cryba1	chr11	-	77720083	77720231	77720902	77721070	77719433	77719530	77722608	77722727	71205552	280170	78958129	424554	267	247	2.10019e-06	0.000148841	0.959,0.968	0.945,0.931	0.026
NM_001313933	Cryba1	chr11	-	77720083	77720231	77720902	77721033	77719433	77719530	77722608	77722727	66735263	280170	74717676	424554	230	247	2.44412e-06	0.000167029	0.962,0.971	0.95,0.937	0.023
NM_001313933	Cryba1	chr11	-	77720083	77720231	77720902	77721006	77719433	77719530	77722608	77722727	1202947	280170	13421362	424554	203	247	2.89987e-06	0.000194698	0.839,0.871	0.794,0.749	0.083
NM_001313933	Cryba1	chr11	-	77720083	77720231	77720902	77721029	77719433	77719530	77722608	77722727	62754928	280170	70657232	424554	226	247	3.12844e-06	0.000206253	0.961,0.969	0.948,0.934	0.024
NM_001313933	Cryba1	chr11	-	77720083	77720231	77720902	77721030	77719433	77719530	77722608	77722727	2335618667	280170	2559826065	424554	227	247	5.97119e-06	0.000336055	0.989,0.992	0.985,0.981	0.007
NM_001313933	Cryba1	chr11	-	77720083	77720231	77720884	77721030	77719433	77719530	77722608	77722727	2691721688	280170	2929829911	424554	245	247	2.34612e-05	0.0011511	0.99,0.992	0.986,0.982	0.007
NM_001313933	Cryba1	chr11	-	77720083	77720231	77720891	77721030	77719433	77719530	77722608	77722727	2609120962	280170	2844529038	424554	238	247	2.37868e-05	0.00115231	0.99,0.992	0.986,0.982	0.007
NM_001313933	Cryba1	chr11	-	77720083	77720231	77720890	77721030	77719433	77719530	77722608	77722727	2635421186	280170	2873329350	424554	239	247	2.76993e-05	0.00132507	0.99,0.992	0.986,0.982	0.007
NM_001313933	Cryba1	chr11	-	77720083	77720231	77720889	77721030	77719433	77719530	77722608	77722727	2672721560	280170	2900329699	424554	240	247	3.03644e-05	0.00140005	0.99,0.992	0.986,0.982	0.007
NM_001313933	Cryba1	chr11	-	77720083	77720231	77720828	77720990	77719433	77719530	77722608	77722727	13111007	280170	15151601	424554	261	247	3.69331e-05	0.00162463	0.816,0.849	0.772,0.732	0.081
NM_001313933	Cryba1	chr11	-	77720083	77720231	77720890	77720990	77719433	77719530	77722608	77722727	263228	280170	289312	424554	199	247	5.59671e-05	0.00225734	0.538,0.625	0.458,0.411	0.147
NM_001313933	Cryba1	chr11	-	77720083	77720231	77720888	77721079	77719433	77719530	77722608	77722727	3486427951	280170	3693137305	424554	290	247	9.88882e-05	0.00367423	0.991,0.993	0.987,0.983	0.007
NM_001313933	Cryba1	chr11	-	77720083	77720231	77720888	77720990	77719433	77719530	77722608	77722727	2482519989	280170	2606226071	424554	201	247	0.000164698	0.00543361	0.991,0.993	0.987,0.983	0.007
NM_001313933	Cryba1	chr11	-	77720083	77720231	77720888	77721070	77719433	77719530	77722608	77722727	3468027832	280170	3680337173	424554	281	247	0.000287769	0.00834313	0.991,0.993	0.987,0.983	0.007
NM_001326566	Zfp354a	chr11	+	51059785	51060041	51060071	51060154	51059224	51059402	51060859	51060986	4,7	3,5	4,6	0,0	355	182	1.34407e-06	0.000102875	0.406,0.418	1.0,1.0	-0.588
NM_001347077	Agfg1	chr1	+	82886374	82886467	82891459	82891507	82886110	82886187	82893423	82893582	136133	6,4	112105	15,20	192	147	1.39185e-05	0.000723528	0.946,0.962	0.851,0.801	0.128
NM_001347495	Zfp354a	chr11	+	51059785	51060027	51060071	51060154	51059256	51059402	51060859	51060986	4,8	3,5	1,5	0,0	341	182	4.11878e-06	0.000254235	0.416,0.461	1.0,1.0	-0.561
NM_001355101	Zbtb18	chr1	+	177443223	177443341	177443984	177444092	177442350	177442595	177447088	177450764	3,8	1,2	0,0	1,1	217	207	5.98809e-07	6.36567e-05	0.741,0.792	0.0,0.0	0.766
NM_001355101	Zbtb18	chr1	+	177443223	177443341	177444738	177444822	177442350	177442595	177447088	177450764	3,8	7,6	0,0	3,4	217	183	8.45826e-06	0.000455912	0.265,0.529	0.0,0.0	0.397
NM_007835	Dctn1	chr6	+	83183935	83183956	83187763	83187784	83183298	83183333	83189076	83189268	2,2	1,0	0,0	4,3	120	120	2.04334e-07	3.55448e-05	0.667,1.0	0.0,0.0	0.834
NM_007982	Ptk2	chr15	-	73391758	73391880	73392343	73392447	73343132	73343359	73394647	73394744	2,3	3,3	0,0	3,1	203	221	4.68475e-05	0.00197017	0.421,0.521	0.0,0.0	0.471
NM_008972	Ptma	chr1	+	86529455	86529552	86529730	86529804	86529172	86529244	86529964	86530698	14692358	14692482	728661	462470	196	173	0.000132143	0.00476202	0.469,0.456	0.582,0.554	-0.106
NM_009120	Sar1a	chr10	+	61682102	61682148	61684233	61684331	61680320	61680413	61684879	61684953	1,2	0,0	1,0	3,3	145	197	2.58855e-09	9.90638e-07	1.0,1.0	0.312,0.0	0.844
NM_009120	Sar1a	chr10	+	61682098	61682148	61684233	61684331	61680320	61680413	61684879	61684953	1,2	0,0	1,3	3,3	149	197	5.91807e-06	0.000336055	1.0,1.0	0.306,0.569	0.563
NM_009120	Sar1a	chr10	+	61684060	61684164	61684233	61684331	61680320	61680413	61684879	61684953	13,10	0,0	6,5	3,3	203	197	3.94915e-05	0.00169813	1.0,1.0	0.66,0.618	0.361
NM_009120	Sar1a	chr10	+	61684060	61684187	61684233	61684331	61680320	61680413	61684879	61684953	26,16	0,0	9,8	3,3	226	197	5.60354e-05	0.00225734	1.0,1.0	0.723,0.699	0.289
NM_009120	Sar1a	chr10	+	61682102	61682148	61684248	61684331	61680320	61680413	61684879	61684953	1,2	1,0	1,0	1,2	145	182	8.6498e-05	0.00331028	0.557,1.0	0.557,0.0	0.5
NM_009668	Bin1	chr18	+	32430749	32430857	32431670	32431742	32429699	32429723	32431982	32432093	0,1	29,52	16,12	32,24	207	171	7.46175e-11	4.75936e-08	0.0,0.016	0.292,0.292	-0.284
NM_009668	Bin1	chr18	+	32431670	32431742	32431982	32432093	32430749	32430857	32432323	32432425	0,0	44,88	13,9	56,51	171	210	1.96872e-09	8.37142e-07	0.0,0.0	0.222,0.178	-0.2
NM_009668	Bin1	chr18	+	32426223	32426352	32430749	32430857	32424819	32424967	32431670	32431742	10,34	2,1	14,18	19,11	228	207	1.61084e-06	0.000118552	0.819,0.969	0.401,0.598	0.394
NM_009965	Cryba1	chr11	-	77722651	77722727	77723549	77723613	77720888	77721030	77725250	77725293	20,8	27,15	3,4	33,20	163	175	0.000143858	0.00508268	0.443,0.364	0.089,0.177	0.27
NM_009965	Cryba1	chr11	-	77722651	77722727	77723549	77723626	77720888	77721030	77725250	77725293	20,8	27,15	4,4	33,20	176	175	0.00032033	0.009014	0.424,0.347	0.108,0.166	0.248
NM_009967	Crygs	chr16	-	22808190	22808271	22810344	22810411	22806426	22806668	22811334	22811410	0,0	1,1	40,12	36,37	166	180	0.00012421	0.00452716	0.0,0.0	0.546,0.26	-0.403
NM_009967	Crygs	chr16	-	22807196	22807391	22810344	22810411	22806426	22806668	22811334	22811410	0,0	22,11	40,12	321234	166	294	0.000144764	0.00508268	0.0,0.0	0.181,0.083	-0.132
NM_009967	Crygs	chr16	-	22810069	22810184	22810344	22810411	22806425	22806668	22811334	22811410	0,0	1,1	40,12	66,52	166	214	0.000206933	0.00665491	0.0,0.0	0.439,0.229	-0.334
NM_011099	Pkm	chr9	+	59675028	59675195	59675567	59675734	59671920	59672073	59678043	59678225	282360	27183026	394403	14321599	266	266	8.70415e-14	1.30581e-10	0.094,0.106	0.216,0.201	-0.109
NM_011099	Pkm	chr9	+	59675028	59675195	59675606	59675734	59671920	59672073	59678043	59678225	282360	11541242	394403	610716	266	227	5.42622e-12	4.15322e-09	0.173,0.198	0.355,0.324	-0.154
NM_011099	Pkm	chr9	+	59658998	59659153	59663039	59663156	59656367	59656649	59665199	59665366	3,3	7,1	0,0	4,3	254	216	3.51306e-05	0.0015817	0.267,0.718	0.0,0.0	0.492
NM_011680	Usf2	chr7	-	30955105	30955193	30955289	30955440	30954743	30954802	30955799	30956000	146143	102,88	101142	162150	250	187	0.000161328	0.00543361	0.517,0.549	0.318,0.415	0.167
NM_012024	Ppp2r5e	chr12	-	75515601	75515798	75593168	75593332	75493413	75493515	75595634	75596200	19,38	18,67	15,17	94105	263	296	1.82567e-06	0.000131827	0.543,0.39	0.152,0.154	0.314
NM_012024	Ppp2r5e	chr12	-	75515601	75515798	75593168	75593329	75493413	75493515	75595634	75596200	12,23	18,67	10,7	94105	260	296	6.15723e-06	0.000341503	0.431,0.281	0.108,0.071	0.266
NM_012061	Cadps	chr14	-	12485640	12485658	12486524	12486593	12473408	12473515	12488980	12489104	1,5	1,3	0,0	2,2	168	117	9.01081e-06	0.00047895	0.411,0.537	0.0,0.0	0.474
NM_013501	Cryaa	chr17	+	31680476	31680579	31680873	31680884	31679514	31679681	31680985	31681730	53,8	0,0	94,21	53,0	202	110	8.8842e-05	0.00336632	1.0,1.0	0.491,1.0	0.254
NM_013813	Epb41l3	chr17	+	69281032	69281107	69283884	69284007	69274703	69274895	69284538	69284916	4,1	49,39	11,18	57,42	174	222	0.0001626	0.00543361	0.094,0.032	0.198,0.354	-0.213
NM_016690	Hnrnpdl	chr5	-	100035634	100035739	100036103	100036187	100033578	100034984	100036861	100036976	73169	31,45	20,28	28,33	183	204	1.08134e-07	2.17805e-05	0.724,0.807	0.443,0.486	0.301
NM_016690	Hnrnpdl	chr5	-	100035634	100035739	100036103	100036195	100033578	100034984	100036861	100036976	85196	31,45	28,34	28,33	191	204	3.36385e-07	5.36394e-05	0.745,0.823	0.516,0.524	0.264
NM_016690	Hnrnpdl	chr5	-	100035637	100035739	100036103	100036187	100033578	100034984	100036861	100036976	73169	4,9	20,28	9,10	183	201	1.2076e-06	9.83293e-05	0.952,0.954	0.709,0.755	0.221
NM_016690	Hnrnpdl	chr5	-	100035637	100035739	100036103	100036195	100033578	100034984	100036861	100036976	85196	4,9	28,34	9,10	191	201	3.17975e-06	0.000206253	0.957,0.958	0.766,0.782	0.183
NM_016705	Kif21a	chr15	-	90949005	90949044	90951245	90951374	90943764	90943901	90956294	90956509	5,6	0,1	0,2	3,3	228	138	1.19527e-06	9.83293e-05	1.0,0.784	0.0,0.287	0.749
NM_021352	Crybb3	chr5	-	113076202	113076343	113076568	113076659	113075838	113076071	113080479	113080650	2,2	1517828	4,74	17261757	190	240	8.58264e-08	1.82476e-05	0.002,0.003	0.003,0.051	-0.025
NM_021352	Crybb3	chr5	-	113076568	113076659	113079788	113080029	113075838	113076071	113080479	113080650	267,93	2,2	237292	4,74	340	190	1.82513e-05	0.000931304	0.987,0.963	0.971,0.688	0.146
NM_021352	Crybb3	chr5	-	113079760	113079788	113079788	113080029	113078383	113078515	113080479	113080650	268,93	2,10	237292	0,0	340	127	2.98543e-05	0.00139332	0.98,0.776	1.0,1.0	-0.122
NM_021352	Crybb3	chr5	-	113079768	113079788	113079788	113080029	113078383	113078515	113080479	113080650	268,93	0,11	237292	0,0	340	119	0.000119989	0.00441537	1.0,0.747	1.0,1.0	-0.127
NM_021352	Crybb3	chr5	-	113079759	113079788	113079788	113080029	113075838	113076071	113080479	113080650	267,93	0,11	237292	0,0	340	128	0.000133142	0.00476202	1.0,0.761	1.0,1.0	-0.119
NM_021352	Crybb3	chr5	-	113076568	113076659	113077396	113077607	113075838	113076071	113080479	113080650	32832021	2,2	31463400	4,74	310	190	0.000239507	0.00751304	0.999,0.998	0.998,0.966	0.016
NM_021352	Crybb3	chr5	-	113076161	113076343	113076568	113076659	113075838	113076071	113080479	113080650	2,2	26291457	4,74	28823069	190	281	0.000267514	0.00801602	0.001,0.002	0.002,0.034	-0.017
NM_021541	Cryba2	chr1	-	74891653	74891723	74891826	74891838	74890530	74890673	74891945	74892087	9,1	81,33	0,0	170216	111	169	7.39401e-06	0.000404241	0.145,0.044	0.0,0.0	0.095
NM_021541	Cryba2	chr1	-	74891653	74891752	74891826	74891838	74890530	74890673	74891945	74892087	9,1	120,58	0,0	212342	111	198	2.87508e-05	0.00135839	0.118,0.03	0.0,0.0	0.074
NM_025633	Metap1d	chr2	+	71495150	71495316	71499275	71499396	71453337	71453398	71506784	71506942	1,0	3,2	2,2	0,1	265	220	4.95486e-06	0.000291727	0.217,0.0	1.0,0.624	-0.704
NM_026856	Zfp644	chr5	-	106690729	106690877	106695642	106695699	106666784	106666845	106696531	106696830	1,6	3,10	0,0	4,3	156	247	4.00286e-06	0.00025113	0.345,0.487	0.0,0.0	0.416
NM_027010	Crygf	chr1	+	65926647	65926707	65926719	65926963	65926521	65926566	65927970	65928304	130,71	55004475	291348	90639514	159	343	1.87307e-05	0.000943192	0.049,0.033	0.065,0.073	-0.028
NM_027010	Crygf	chr1	+	65926647	65926707	65926719	65926890	65926521	65926566	65927970	65928304	130,71	1399811261	291348	2299224922	159	270	3.77384e-05	0.00164119	0.016,0.011	0.021,0.023	-0.008
NM_027453	Btf3l4	chr4	-	108826099	108826213	108830517	108830583	108819135	108819337	108833507	108833584	145145	252195	176180	474480	165	213	6.80363e-05	0.00268428	0.426,0.49	0.324,0.326	0.133
NM_027874	Csnk1d	chr11	-	120974921	120975029	120980665	120980754	120973820	120973969	120983232	120983343	2,1	1,0	0,0	1,2	188	207	1.39903e-05	0.000723528	0.688,1.0	0.0,0.0	0.844
NM_028748	Paqr5	chr9	-	61972625	61972831	61976071	61976199	61968780	61968907	61988992	61989138	1,1	0,0	0,0	1,2	227	305	1.21648e-08	3.87954e-06	1.0,1.0	0.0,0.0	1
NM_032393	Map1a	chr2	+	121298905	121299046	121299268	121307372	121298596	121298679	121307514	121307735	6,13	309981	1,0	201175	240	8203	0.000253255	0.00775366	0.399,0.312	0.145,0.0	0.283
NM_134014	Xpo1	chr11	+	23268660	23268690	23268848	23268912	23267661	23267763	23271132	23271205	2,3	5,6	0,0	2,10	129	163	0.000203434	0.0065978	0.336,0.387	0.0,0.0	0.362
NM_144857	Rrp36	chr17	-	46672524	46672591	46673155	46673339	46670110	46670185	46674196	46674255	3,12	4,3	3,3	0,0	283	166	4.45365e-06	0.000266315	0.306,0.701	1.0,1.0	-0.497
NM_146034	Mia2	chr12	+	59144698	59144770	59146335	59146362	59137697	59137786	59146846	59146957	25,29	1,0	14,16	4,3	171	126	0.000291931	0.00840014	0.949,1.0	0.721,0.797	0.215
NM_148926	Zfand3	chr17	+	30060809	30060850	30073472	30073651	30005086	30005308	30135322	30135505	78,72	0,2	43,68	4,10	140	278	0.000252063	0.00775366	1.0,0.986	0.955,0.931	0.05
NM_172409	Fmnl2	chr2	+	53128716	53128842	53130411	53130505	53126852	53126976	53131839	53134202	2,15	10,20	2,0	11,21	225	193	0.00029474	0.0084177	0.146,0.391	0.135,0.0	0.201
NM_177693	Lim2	chr7	+	43430337	43430480	43430598	43430765	43430100	43430156	43433567	43433717	78,29	68534299	260269	922010290	242	266	1.02363e-13	1.30581e-10	0.012,0.007	0.03,0.028	-0.019
NM_177693	Lim2	chr7	+	43430337	43430480	43430567	43430765	43430100	43430156	43433567	43433717	78,29	73464685	260269	1015011306	242	297	2.40474e-13	2.30074e-10	0.013,0.008	0.03,0.028	-0.018
NM_177693	Lim2	chr7	+	43430337	43430480	43430584	43430765	43430100	43430156	43433567	43433717	78,29	108206830	260269	1501216789	242	280	8.91752e-09	3.10249e-06	0.008,0.005	0.02,0.018	-0.012
NM_178896	Dcun1d4	chr5	+	73520914	73521044	73521701	73521771	73520115	73520230	73522652	73522744	1,4	0,0	0,2	2,1	229	169	0.000338285	0.00944977	1.0,1.0	0.0,0.596	0.702
NR_046027	Gm20757	chr10	-	92201530	92201614	92214213	92214334	92171300	92171717	92257141	92257304	2,0	3,1	1,4	1,0	220	183	0.000268108	0.00801602	0.357,0.0	0.454,1.0	-0.548
NR_111938	Pgap2	chr7	+	102223378	102223490	102226270	102226445	102223027	102223150	102236447	102236542	12,14	57,48	13,11	201240	211	274	4.40637e-06	0.000266315	0.215,0.275	0.077,0.056	0.178

## Sheet: E15vsP9
Transcript ID	Gene Symbol	Chromosome	Strand	1st Exon Start	1st Exon End	2nd Exon Start	2nd Exon End	Upstream Exon Start	Upstream Exon End	Downstream Exon Start	Downstream Exon End	Inclusion counts E15	Skipping counts E15	Inclusion counts P9	Skipping counts P9	Inclusion Length	Skipping Length	p-value	FDR	Inclusion level E15	Inclusion level P9	Inclusion Level difference
NM_001025307	Stx3	chr19	-	11782799	11782910	11783025	11783136	11777087	11777170	11785389	11785524	45,49	4,10	29,9	25,41	210	210	6.34131e-07	8.18452e-05	0.918,0.831	0.537,0.18	0.516
NM_001042674	Rbpms	chr8	-	33834303	33834454	33862985	33863048	33806716	33806850	33864332	33864371	11,16	19,44	1,0	5,9	162	250	0.000312612	0.00953096	0.472,0.359	0.236,0.0	0.297
NM_001081344	Stxbp5	chr10	-	9778913	9778967	9784340	9784400	9778020	9778071	9789362	9789428	2,4	2,0	0,0	3,1	159	153	1.48075e-07	2.49281e-05	0.49,1.0	0.0,0.0	0.745
NM_001083334	Bin1	chr18	+	32426223	32426352	32430749	32430857	32424819	32424967	32431982	32432093	6,34	1,0	9,18	4,7	228	207	1.93658e-05	0.00144201	0.845,1.0	0.671,0.7	0.237
NM_001162418	Myef2	chr2	-	125097562	125097634	125097976	125098075	125095911	125096120	125100318	125100420	44,54	109146	2,4	39,36	198	171	6.20868e-06	0.00055907	0.259,0.242	0.042,0.088	0.185
NM_001163394	Evl	chr12	+	108683194	108683261	108683347	108683410	108681490	108681554	108686049	108686116	77171	30,43	42,38	35,30	166	162	4.06638e-05	0.00249921	0.715,0.795	0.539,0.553	0.209
NM_001163663	Rab6a	chr7	+	100629665	100629771	100629837	100629943	100628403	100628457	100631741	100631853	13,28	150156	7,6	167151	205	205	0.000146442	0.00568961	0.08,0.152	0.04,0.038	0.077
NM_001177793	Snap23	chr2	+	120590474	120590617	120590821	120590914	120586176	120586276	120594800	120594956	5,5	1,2	0,1	1,4	242	192	3.66018e-05	0.00232332	0.799,0.665	0.0,0.166	0.649
NM_001199265	Epb41l2	chr10	+	25495444	25495591	25501577	25501631	25488950	25489093	25501823	25502387	13,12	5,4	21,22	1,0	246	153	2.14498e-05	0.00153803	0.618,0.651	0.929,1.0	-0.33
NM_001290982	Myo1b	chr1	-	51766821	51766908	51768649	51768736	51763889	51763964	51769003	51769090	122107	233135	49,36	185102	186	186	0.000107444	0.00478188	0.344,0.442	0.209,0.261	0.158
NM_001291358	Pgap2	chr7	+	102223378	102223490	102226270	102226445	102210334	102210591	102236093	102236346	14,20	110,84	12,13	472363	211	274	7.61793e-09	1.73509e-06	0.142,0.236	0.032,0.044	0.151
NM_001313933	Cryba1	chr11	-	77720083	77720231	77720889	77720990	77719433	77719530	77722608	77722727	636602	280170	609579	498346	200	247	8.44199e-07	9.90527e-05	0.737,0.814	0.602,0.674	0.137
NM_001313933	Cryba1	chr11	-	77720083	77720231	77720884	77720990	77719433	77719530	77722608	77722727	826730	280170	902775	498346	205	247	3.59433e-06	0.00038659	0.78,0.838	0.686,0.73	0.101
NM_001313933	Cryba1	chr11	-	77720083	77720231	77720889	77721006	77719433	77719530	77722608	77722727	45733840	280170	51144401	498346	216	247	1.22393e-05	0.00100585	0.949,0.963	0.922,0.936	0.027
NM_001313933	Cryba1	chr11	-	77720083	77720231	77720884	77721006	77719433	77719530	77722608	77722727	47633968	280170	54074597	498346	221	247	2.00496e-05	0.00146476	0.95,0.963	0.924,0.937	0.026
NM_001313933	Cryba1	chr11	-	77720083	77720231	77720891	77721006	77719433	77719530	77722608	77722727	39373242	280170	45063822	498346	214	247	3.29005e-05	0.00215917	0.942,0.957	0.913,0.927	0.029
NM_001313933	Cryba1	chr11	-	77720083	77720231	77720890	77721006	77719433	77719530	77722608	77722727	42003466	280170	48114093	498346	215	247	3.42408e-05	0.00220967	0.945,0.959	0.917,0.931	0.028
NM_001313933	Cryba1	chr11	-	77720083	77720231	77720913	77721079	77719433	77719530	77722608	77722727	49033803	280170	54864719	498346	265	247	5.02399e-05	0.00286072	0.942,0.954	0.911,0.927	0.029
NM_001313933	Cryba1	chr11	-	77720083	77720231	77720889	77721079	77719433	77719530	77722608	77722727	106758564	280170	1222910470	498346	289	247	5.99796e-05	0.00331773	0.97,0.977	0.955,0.963	0.015
NM_001313933	Cryba1	chr11	-	77720083	77720231	77720828	77721006	77719433	77719530	77722608	77722727	52484245	280170	61235121	498346	277	247	6.79243e-05	0.00365282	0.944,0.957	0.916,0.93	0.027
NM_001313933	Cryba1	chr11	-	77720083	77720231	77720889	77721070	77719433	77719530	77722608	77722727	104918445	280170	1209710342	498346	280	247	7.01451e-05	0.00366186	0.971,0.978	0.955,0.963	0.015
NM_001313933	Cryba1	chr11	-	77720083	77720231	77720913	77721070	77719433	77719530	77722608	77722727	47193684	280170	53544591	498346	256	247	7.08297e-05	0.00366186	0.942,0.954	0.912,0.928	0.028
NM_001313933	Cryba1	chr11	-	77720083	77720231	77720884	77721079	77719433	77719530	77722608	77722727	108658692	280170	1252210666	498346	294	247	7.15047e-05	0.00366186	0.97,0.977	0.955,0.963	0.015
NM_001313933	Cryba1	chr11	-	77720083	77720231	77720884	77721070	77719433	77719530	77722608	77722727	106818573	280170	1239010538	498346	285	247	8.34419e-05	0.00405047	0.971,0.978	0.956,0.963	0.015
NM_001313933	Cryba1	chr11	-	77720083	77720231	77720891	77721079	77719433	77719530	77722608	77722727	100397966	280170	116219891	498346	287	247	9.46692e-05	0.00441638	0.969,0.976	0.953,0.961	0.015
NM_001313933	Cryba1	chr11	-	77720083	77720231	77720890	77721079	77719433	77719530	77722608	77722727	103028190	280170	1192610162	498346	288	247	9.37639e-05	0.00441638	0.969,0.976	0.954,0.962	0.014
NM_001313933	Cryba1	chr11	-	77720083	77720231	77720889	77721033	77719433	77719530	77722608	77722727	100448156	280170	1171610035	498346	243	247	9.59132e-05	0.00442114	0.973,0.98	0.96,0.967	0.013
NM_001313933	Cryba1	chr11	-	77720083	77720231	77720828	77721030	77719433	77719530	77722608	77722727	2740221965	280170	3191026980	498346	301	247	0.00010359	0.00471884	0.988,0.991	0.981,0.985	0.007
NM_001313933	Cryba1	chr11	-	77720083	77720231	77720889	77721029	77719433	77719530	77722608	77722727	96467821	280170	112699659	498346	239	247	0.000105094	0.00473169	0.973,0.979	0.959,0.966	0.014
NM_001313933	Cryba1	chr11	-	77720083	77720231	77720890	77721070	77719433	77719530	77722608	77722727	101188071	280170	1179410034	498346	279	247	0.000110454	0.00486	0.97,0.977	0.954,0.963	0.015
NM_001313933	Cryba1	chr11	-	77720083	77720231	77720891	77721070	77719433	77719530	77722608	77722727	98557847	280170	114899763	498346	278	247	0.000112006	0.00487289	0.969,0.976	0.953,0.962	0.015
NM_001313933	Cryba1	chr11	-	77720083	77720231	77720884	77721033	77719433	77719530	77722608	77722727	102348284	280170	1200910231	498346	248	247	0.000113741	0.00489339	0.973,0.98	0.96,0.967	0.013
NM_001313933	Cryba1	chr11	-	77720083	77720231	77720884	77721029	77719433	77719530	77722608	77722727	98367949	280170	115629855	498346	244	247	0.000125136	0.00526661	0.973,0.979	0.959,0.966	0.014
NM_001313933	Cryba1	chr11	-	77720083	77720231	77720828	77721070	77719433	77719530	77722608	77722727	111668850	280170	1310611062	498346	341	247	0.0001347	0.00560817	0.967,0.974	0.95,0.959	0.016
NM_001313933	Cryba1	chr11	-	77720083	77720231	77720913	77721033	77719433	77719530	77722608	77722727	42723395	280170	49734284	498346	219	247	0.000143237	0.00568961	0.945,0.957	0.918,0.933	0.025
NM_001313933	Cryba1	chr11	-	77720083	77720231	77720890	77721033	77719433	77719530	77722608	77722727	96717782	280170	114139727	498346	242	247	0.000153778	0.00583753	0.972,0.979	0.959,0.966	0.013
NM_001313933	Cryba1	chr11	-	77720083	77720231	77720891	77721033	77719433	77719530	77722608	77722727	94087558	280170	111089456	498346	241	247	0.000157329	0.00585747	0.972,0.979	0.958,0.966	0.014
NM_001313933	Cryba1	chr11	-	77720083	77720231	77720890	77721029	77719433	77719530	77722608	77722727	92737447	280170	109669351	498346	238	247	0.000172009	0.00622448	0.972,0.978	0.958,0.966	0.013
NM_001313933	Cryba1	chr11	-	77720083	77720231	77720913	77721030	77719433	77719530	77722608	77722727	2095516799	280170	2415820509	498346	216	247	0.000171182	0.00622448	0.988,0.991	0.982,0.985	0.006
NM_001313933	Cryba1	chr11	-	77720083	77720231	77720828	77721033	77719433	77719530	77722608	77722727	107198561	280170	1272510755	498346	304	247	0.000181816	0.00633618	0.969,0.976	0.954,0.962	0.014
NM_001313933	Cryba1	chr11	-	77720083	77720231	77720902	77721079	77719433	77719530	77722608	77722727	73045671	280170	85477239	498346	276	247	0.000181269	0.00633618	0.959,0.968	0.939,0.949	0.02
NM_001313933	Cryba1	chr11	-	77720083	77720231	77720891	77721029	77719433	77719530	77722608	77722727	90107223	280170	106619080	498346	237	247	0.000176737	0.00633618	0.971,0.978	0.957,0.965	0.013
NM_001313933	Cryba1	chr11	-	77720083	77720231	77720913	77721029	77719433	77719530	77722608	77722727	38743060	280170	45263908	498346	215	247	0.000187628	0.00642915	0.941,0.954	0.913,0.928	0.027
NM_001313933	Cryba1	chr11	-	77720083	77720231	77720828	77721029	77719433	77719530	77722608	77722727	103218226	280170	1227810379	498346	300	247	0.000202312	0.00681175	0.968,0.976	0.953,0.961	0.015
NM_001313933	Cryba1	chr11	-	77720083	77720231	77720902	77721006	77719433	77719530	77722608	77722727	1202947	280170	14321170	498346	203	247	0.000204157	0.00681461	0.839,0.871	0.778,0.804	0.064
NM_001313933	Cryba1	chr11	-	77720083	77720231	77720902	77721070	77719433	77719530	77722608	77722727	71205552	280170	84157111	498346	267	247	0.000229113	0.00745485	0.959,0.968	0.94,0.95	0.019
NM_007773	Crybb2	chr5	-	113062066	113062171	113065893	113066009	113058257	113058518	113068691	113068771	4,6	0,0	20341684	1083918	215	204	4.97894e-06	0.000459011	1.0,1.0	0.641,0.635	0.362
NM_007773	Crybb2	chr5	-	113062066	113062171	113065893	113066012	113058257	113058518	113068691	113068771	32,49	0,0	1715813053	1083918	218	204	7.18754e-05	0.00366186	1.0,1.0	0.937,0.93	0.067
NM_007835	Dctn1	chr6	+	83183935	83183956	83187763	83187784	83183298	83183333	83189076	83189268	2,2	1,0	0,0	4,4	120	120	2.03808e-07	3.15658e-05	0.667,1.0	0.0,0.0	0.834
NM_009005	Rab7	chr6	-	88015631	88015718	88038809	88038880	88013637	88013698	88045072	88045270	4,2	8,10	0,0	1,5	170	186	0.000140895	0.00568278	0.354,0.18	0.0,0.0	0.267
NM_009668	Bin1	chr18	+	32430749	32430857	32431670	32431742	32429699	32429723	32431982	32432093	0,1	29,52	15,46	23,28	207	171	2.16493e-14	1.67653e-11	0.0,0.016	0.35,0.576	-0.455
NM_009668	Bin1	chr18	+	32426223	32426352	32430749	32430857	32424819	32424967	32431670	32431742	10,34	2,1	9,18	19,40	228	207	1.33382e-12	8.1118e-10	0.819,0.969	0.301,0.29	0.598
NM_009668	Bin1	chr18	+	32430749	32430857	32431670	32431742	32424819	32424967	32431982	32432093	1,0	38,72	4,7	43,36	207	171	0.000121358	0.00516372	0.021,0.0	0.071,0.138	-0.094
NM_009967	Crygs	chr16	-	22808190	22808271	22810344	22810399	22806425	22806668	22811334	22811410	0,0	1,1	23,11	51,33	154	180	0.000218976	0.00718537	0.0,0.0	0.345,0.28	-0.313
NM_009967	Crygs	chr16	-	22810069	22810184	22810344	22810399	22806425	22806668	22811334	22811410	0,0	1,1	23,11	72,48	154	214	0.000312499	0.00953096	0.0,0.0	0.307,0.242	-0.274
NM_010058	Dmwd	chr7	+	19078054	19078237	19081918	19081993	19076199	19076701	19082275	19082775	70,56	28,26	107,86	19,13	282	174	0.000281544	0.00879144	0.607,0.571	0.777,0.803	-0.201
NM_010148	Epn2	chr11	-	61553509	61553579	61565821	61565894	61546149	61546911	61579566	61579687	2,3	1,0	0,0	1,3	172	169	4.00628e-09	9.69519e-07	0.663,1.0	0.0,0.0	0.832
NM_011099	Pkm	chr9	+	59675028	59675195	59675567	59675734	59671920	59672073	59678043	59678225	282360	27183026	526323	15471227	266	266	0	0	0.094,0.106	0.254,0.208	-0.131
NM_011099	Pkm	chr9	+	59675028	59675195	59675606	59675734	59671920	59672073	59678043	59678225	282360	11541242	526323	663532	266	227	4.44089e-16	4.29878e-13	0.173,0.198	0.404,0.341	-0.187
NM_011099	Pkm	chr9	+	59658998	59659153	59663039	59663156	59656367	59656649	59665199	59665366	3,3	7,1	0,0	2,6	254	216	3.27786e-05	0.00215917	0.267,0.718	0.0,0.0	0.492
NM_012061	Cadps	chr14	-	12485640	12485658	12486524	12486593	12473408	12473515	12488980	12489104	1,5	1,3	0,0	1,1	168	117	1.51617e-05	0.00117875	0.411,0.537	0.0,0.0	0.474
NM_013501	Cryaa	chr17	+	31679468	31679517	31679603	31679679	31677930	31678189	31680985	31681730	0,0	2,9	11,10	4,2	148	175	5.98428e-10	1.78239e-07	0.0,0.0	0.765,0.855	-0.81
NM_013501	Cryaa	chr17	+	31679468	31679517	31679603	31679677	31677930	31678189	31680985	31681730	0,0	6,13	11,10	9,8	148	173	3.39114e-09	8.75366e-07	0.0,0.0	0.588,0.594	-0.591
NM_013501	Cryaa	chr17	+	31679468	31679517	31679603	31679685	31677930	31678189	31680985	31681730	0,0	2,9	11,10	7,2	148	181	8.31646e-09	1.78896e-06	0.0,0.0	0.658,0.859	-0.758
NM_013501	Cryaa	chr17	+	31679468	31679517	31679579	31679633	31677930	31678189	31680985	31681730	0,0	47,19	11,10	6,39	148	153	8.13929e-08	1.6587e-05	0.0,0.0	0.655,0.21	-0.432
NM_013501	Cryaa	chr17	+	31679468	31679517	31679579	31679679	31678448	31678517	31680985	31681730	6,4	303252	25,33	360291	148	199	1.13992e-07	2.10179e-05	0.026,0.021	0.085,0.132	-0.085
NM_013501	Cryaa	chr17	+	31679468	31679517	31679603	31679633	31677930	31678189	31680985	31681730	0,0	46,24	11,10	5,38	148	129	1.12837e-07	2.10179e-05	0.0,0.0	0.657,0.187	-0.422
NM_013501	Cryaa	chr17	+	31679468	31679517	31679579	31679815	31678448	31678517	31680985	31681730	6,4	15241088	25,33	16141492	148	335	1.88689e-07	3.04418e-05	0.009,0.008	0.034,0.048	-0.033
NM_013501	Cryaa	chr17	+	31679468	31679517	31679579	31679685	31678448	31678517	31680985	31681730	6,4	1165953	25,33	12711121	148	205	3.4941e-07	5.0108e-05	0.007,0.006	0.027,0.039	-0.027
NM_013501	Cryaa	chr17	+	31679468	31679517	31679579	31679633	31678448	31678517	31680985	31681730	6,4	46,19	25,33	5,38	148	153	4.22839e-06	0.000409308	0.119,0.179	0.838,0.473	-0.506
NM_013501	Cryaa	chr17	+	31679603	31679815	31680115	31680203	31677930	31678189	31680985	31681730	306125	6,0	293330	29,15	311	187	4.1263e-06	0.000409308	0.968,1.0	0.859,0.93	0.089
NM_013501	Cryaa	chr17	+	31679468	31679517	31679603	31679815	31678448	31678517	31680985	31681730	6,4	305119	25,33	295328	148	311	7.37348e-06	0.000648866	0.04,0.066	0.151,0.175	-0.11
NM_013501	Cryaa	chr17	+	31679468	31679517	31679603	31679815	31677930	31678189	31680985	31681730	0,0	306125	11,10	293330	148	311	7.58398e-06	0.000652559	0.0,0.0	0.073,0.06	-0.067
NM_013501	Cryaa	chr17	+	31679468	31679517	31679603	31679633	31678448	31678517	31680985	31681730	6,4	47,20	25,33	5,42	148	129	1.52215e-05	0.00117875	0.1,0.148	0.813,0.406	-0.485
NM_013501	Cryaa	chr17	+	31679468	31679633	31680115	31680203	31677930	31678189	31680985	31681730	981635	6,0	11171102	29,15	264	187	4.7747e-05	0.00275935	0.991,1.0	0.965,0.981	0.023
NM_013501	Cryaa	chr17	+	31679603	31679633	31680115	31680203	31677930	31678189	31680985	31681730	46,24	6,0	5,38	29,15	129	187	0.00014642	0.00568961	0.917,1.0	0.2,0.786	0.466
NM_013501	Cryaa	chr17	+	31679579	31679633	31680115	31680203	31677930	31678189	31680985	31681730	47,19	6,0	6,39	29,15	153	187	0.00023296	0.00751685	0.905,1.0	0.202,0.761	0.471
NM_013501	Cryaa	chr17	+	31679468	31679517	31679579	31679677	31677930	31678189	31680985	31681730	0,0	155,16	11,10	272217	148	197	0.00025663	0.00814485	0.0,0.0	0.051,0.058	-0.054
NM_013813	Epb41l3	chr17	+	69281032	69281107	69283884	69284062	69274703	69274895	69284538	69284916	4,1	22,19	18,13	11,11	174	277	3.29976e-07	4.91411e-05	0.224,0.077	0.723,0.653	-0.537
NM_013813	Epb41l3	chr17	+	69281032	69281107	69283884	69284007	69274703	69274895	69284538	69284916	4,1	49,39	18,13	38,31	174	222	5.7146e-07	7.62997e-05	0.094,0.032	0.377,0.349	-0.3
NM_021352	Crybb3	chr5	-	113079760	113079788	113079788	113079882	113078391	113078515	113080479	113080650	1,0	2,10	2,1	0,0	193	127	4.98945e-12	2.4149e-09	0.248,0.0	1.0,1.0	-0.876
NM_021352	Crybb3	chr5	-	113079760	113079788	113079788	113079887	113078391	113078515	113080479	113080650	1,0	2,10	1,1	0,0	198	127	6.8322e-12	2.64543e-09	0.243,0.0	1.0,1.0	-0.879
NM_021352	Crybb3	chr5	-	113079717	113079788	113079788	113079887	113078391	113078515	113080479	113080650	1,0	1,11	1,1	0,0	198	170	7.77455e-11	2.72568e-08	0.462,0.0	1.0,1.0	-0.769
NM_021352	Crybb3	chr5	-	113079717	113079788	113079788	113079882	113078391	113078515	113080479	113080650	1,0	1,11	2,1	0,0	193	170	8.44735e-11	2.72568e-08	0.468,0.0	1.0,1.0	-0.766
NM_021352	Crybb3	chr5	-	113080479	113080580	113080640	113080772	113079768	113079788	113081555	113081584	153,76	14821251	286212	16411520	231	200	6.55392e-07	8.18605e-05	0.082,0.05	0.131,0.108	-0.053
NM_021352	Crybb3	chr5	-	113079768	113079788	113079788	113079887	113078391	113078515	113080479	113080650	1,0	0,11	1,1	0,0	198	119	2.30301e-05	0.00159236	1.0,0.0	1.0,1.0	-0.5
NM_021352	Crybb3	chr5	-	113079768	113079788	113079788	113079882	113078391	113078515	113080479	113080650	1,0	0,11	2,1	0,0	193	119	2.47439e-05	0.00168085	1.0,0.0	1.0,1.0	-0.5
NM_021352	Crybb3	chr5	-	113079760	113079788	113079788	113080029	113078391	113078515	113080479	113080650	268,93	2,10	214229	0,0	340	127	4.57959e-05	0.00272803	0.98,0.776	1.0,1.0	-0.122
NM_021352	Crybb3	chr5	-	113079768	113079878	113081031	113081157	113078391	113078515	113081555	113081584	185,76	24041954	254170	23431982	225	209	6.09886e-05	0.00332603	0.067,0.035	0.091,0.074	-0.031
NM_021352	Crybb3	chr5	-	113080479	113080625	113080640	113080772	113079768	113079788	113081555	113081584	153,76	60184626	286212	75046668	231	245	8.36874e-05	0.00405047	0.026,0.017	0.039,0.033	-0.015
NM_021352	Crybb3	chr5	-	113080479	113080603	113080640	113080772	113079768	113079788	113081555	113081584	153,76	35612787	286212	44933980	231	223	9.16688e-05	0.004382	0.04,0.026	0.058,0.049	-0.021
NM_021352	Crybb3	chr5	-	113079717	113079788	113079788	113080029	113078391	113078515	113080479	113080650	268,93	1,11	214229	0,0	340	170	0.000136595	0.00562655	0.993,0.809	1.0,1.0	-0.099
NM_021352	Crybb3	chr5	-	113079760	113079878	113081031	113081157	113078391	113078515	113081555	113081584	185,76	39923137	254170	40303277	225	217	0.000157069	0.00585747	0.043,0.023	0.057,0.048	-0.02
NM_021352	Crybb3	chr5	-	113079768	113079788	113079788	113080029	113078391	113078515	113080479	113080650	268,93	0,11	214229	0,0	340	119	0.000164845	0.00607887	1.0,0.747	1.0,1.0	-0.127
NM_021352	Crybb3	chr5	-	113079759	113079788	113079788	113080029	113075838	113076071	113080479	113080650	267,93	0,11	214228	0,0	340	128	0.00018304	0.00633618	1.0,0.761	1.0,1.0	-0.119
NM_021352	Crybb3	chr5	-	113079717	113079878	113081031	113081157	113078391	113078515	113081555	113081584	185,76	44243427	254170	44553655	225	260	0.000197967	0.00672392	0.046,0.025	0.062,0.051	-0.021
NM_021541	Cryba2	chr1	-	74891653	74891723	74891826	74891838	74890530	74890673	74891945	74892087	9,1	81,33	0,0	177148	111	169	1.02298e-05	0.000861081	0.145,0.044	0.0,0.0	0.095
NM_021541	Cryba2	chr1	-	74891653	74891752	74891826	74891838	74890530	74890673	74891945	74892087	9,1	120,58	0,0	201224	111	198	4.70803e-05	0.00275935	0.118,0.03	0.0,0.0	0.074
NM_023879	Rpgrip1	chr14	+	52126278	52126384	52129513	52129537	52120992	52121121	52131158	52131305	2,5	0,0	26,45	2,15	205	123	0.000208754	0.00690852	1.0,1.0	0.886,0.643	0.236
NM_026856	Zfp644	chr5	-	106690729	106690877	106695642	106695699	106666784	106666845	106696531	106696830	1,6	3,10	0,0	4,3	156	247	4.00286e-06	0.000407871	0.345,0.487	0.0,0.0	0.416
NM_027453	Btf3l4	chr4	-	108826099	108826213	108830517	108830583	108819135	108819337	108833507	108833584	145145	252195	187104	518375	165	213	7.13041e-07	8.6278e-05	0.426,0.49	0.318,0.264	0.167
NM_027892	Ppp1r12a	chr10	+	108252756	108252924	108253324	108253495	108251839	108251944	108259755	108259846	36,59	44,84	40,34	19,13	267	270	1.24692e-05	0.00100585	0.453,0.415	0.68,0.726	-0.269
NM_028259	Rps6kb1	chr11	-	86516743	86516987	86517232	86517392	86513982	86516191	86517582	86517640	2,2	5,5	2,2	0,0	259	343	1.10645e-06	0.000126006	0.346,0.346	1.0,1.0	-0.654
NM_028813	Vit	chr17	+	78551160	78551393	78564271	78564358	78546378	78546444	78566014	78566171	1,1	2,2	8,4	1,0	332	186	1.57487e-05	0.00119567	0.219,0.219	0.818,1.0	-0.69
NM_029344	Acyp2	chr11	-	30517261	30517367	30572995	30573211	30505991	30506439	30632207	30632317	3,3	0,0	3,1	3,1	315	205	4.36656e-05	0.00264177	1.0,1.0	0.394,0.394	0.606
NM_030112	Rtf1	chr2	+	119687563	119687633	119691422	119691540	119675067	119675280	119692115	119692226	0,0	2,2	1,3	0,0	169	217	1.28991e-09	3.56753e-07	0.0,0.0	1.0,1.0	-1
NM_134014	Xpo1	chr11	+	23268660	23268690	23268848	23268912	23267661	23267763	23271132	23271205	2,3	5,6	0,0	6,8	129	163	0.000183278	0.00633618	0.336,0.387	0.0,0.0	0.362
NM_138756	Slc25a36	chr9	-	97089490	97089593	97090092	97090174	97085056	97085123	97093076	97093177	3,3	7,10	0,0	5,2	181	202	0.00024784	0.00793086	0.324,0.251	0.0,0.0	0.287
NM_139117	Ybx3	chr6	-	131370322	131370414	131375973	131376180	131368388	131368560	131379357	131379480	179199	219214	110,82	237154	306	191	0.000139535	0.00568278	0.338,0.367	0.225,0.249	0.116
NM_144906	Sgip1	chr4	+	102933564	102933630	102934545	102934605	102928785	102928912	102956098	102956210	0,0	2,6	1,3	2,0	165	159	7.60432e-05	0.00382389	0.0,0.0	0.325,1.0	-0.662
NM_146034	Mia2	chr12	+	59144698	59144770	59146335	59146362	59137697	59137786	59146846	59146957	25,29	1,0	15,9	4,6	171	126	4.52273e-06	0.000427122	0.949,1.0	0.734,0.525	0.345
NM_153393	Col23a1	chr11	+	51574431	51574458	51576877	51576904	51574146	51574200	51577073	51577160	2,4	0,0	13,4	5,1	126	126	0.000297031	0.00920082	1.0,1.0	0.722,0.8	0.239
NM_173068	Syt7	chr19	+	10421756	10421888	10422784	10423012	10417962	10418042	10426298	10426667	1,1	0,0	1,2	3,2	231	327	2.26823e-05	0.00159236	1.0,1.0	0.321,0.586	0.546
NM_177693	Lim2	chr7	+	43430337	43430480	43430567	43430765	43430100	43430156	43433567	43433717	78,29	73464685	351240	113309177	242	297	0	0	0.013,0.008	0.037,0.031	-0.024
NM_177693	Lim2	chr7	+	43430337	43430480	43430598	43430765	43430100	43430156	43433567	43433717	78,29	68534299	351240	102878363	242	266	0	0	0.012,0.007	0.036,0.031	-0.024
NM_177693	Lim2	chr7	+	43430337	43430480	43430584	43430765	43430100	43430156	43433567	43433717	78,29	108206830	351240	1669613675	242	280	1.46649e-12	8.1118e-10	0.008,0.005	0.024,0.02	-0.015
NM_180974	Foxn2	chr17	+	88479275	88479340	88484400	88484469	88475855	88475950	88486402	88490533	2,4	1,7	1,1	0,0	164	168	2.26553e-06	0.000250632	0.672,0.369	1.0,1.0	-0.48
NM_183428	Epb41	chr4	-	131963928	131963970	131964130	131964187	131962923	131962986	131967787	131967975	1,3	2,6	4,6	0,0	156	141	1.26954e-07	2.2344e-05	0.311,0.311	1.0,1.0	-0.689
NR_110352	Tasp1	chr2	-	139996072	139996157	140008698	140008819	139977606	139977713	140048241	140048309	11,3	0,1	5,7	6,3	220	184	0.000274995	0.00865676	1.0,0.715	0.411,0.661	0.321
NR_111937	Pgap2	chr7	+	102223378	102223490	102226270	102226445	102223027	102223150	102236093	102236346	12,14	109,83	11,20	473363	211	274	4.05646e-05	0.00249921	0.125,0.18	0.029,0.067	0.104
NR_111938	Pgap2	chr7	+	102223378	102223490	102226270	102226445	102223027	102223150	102236447	102236542	12,14	57,48	10,20	251194	211	274	5.66397e-05	0.00317839	0.215,0.275	0.049,0.118	0.162

## Sheet: E18vsP0
Transcript ID	Gene Symbol	Chromosome	Strand	1st Exon Start	1st Exon End	2nd Exon Start	2nd Exon End	Upstream Exon Start	Upstream Exon End	Downstream Exon Start	Downstream Exon End	Inclusion counts E18	Skipping counts E18	Inclusion counts P0	Skipping counts P0	Inclusion Length	Skipping Length	p-value	FDR	Inclusion level E18	Inclusion level P0	Inclusion Level difference
NM_001012625	Rims1	chr1	-	22630411	22630480	22726929	22727010	22596370	22596584	22805560	22805724	0,0	4,4	9,3	3,0	180	168	2.67776e-09	6.13567e-07	0.0,0.0	0.737,1.0	-0.869
NM_001024619	Tsku	chr7	-	98353476	98353616	98359357	98359467	98350667	98353130	98361241	98361288	1,1	0,0	1,1	6,1	209	239	9.7364e-08	1.25131e-05	1.0,1.0	0.16,0.533	0.653
NM_001025262	Tpd52	chr3	-	8936438	8936480	8943550	8943577	8934991	8935040	8944610	8944712	2,2	66,66	7,8	35,20	126	141	1.71603e-05	0.000572559	0.033,0.033	0.183,0.309	-0.213
NM_001038999	Atp8a1	chr5	-	67778959	67779033	67780987	67781061	67776128	67776198	67786625	67786666	20,20	2,2	22,18	11,10	173	173	0.000458336	0.00811441	0.909,0.909	0.667,0.643	0.254
NM_001039139	Camk2g	chr14	-	20745791	20745860	20747818	20747851	20744603	20744648	20755658	20755702	6,6	24,24	0,1	37,21	132	168	1.38279e-05	0.000470418	0.241,0.241	0.0,0.057	0.212
NM_001042615	Htra3	chr5	-	35668897	35669046	35670166	35670395	35668182	35668405	35671031	35671131	4,4	0,0	19,3	6,5	328	248	6.87594e-06	0.000265106	1.0,1.0	0.705,0.312	0.492
NM_001042615	Htra3	chr5	-	35668908	35669046	35670166	35670395	35668182	35668405	35671031	35671131	4,4	0,0	19,3	3,6	328	237	2.43094e-05	0.000788351	1.0,1.0	0.821,0.265	0.457
NM_001080386	Clta	chr4	+	44030214	44030268	44031399	44031435	44025448	44025560	44032400	44032846	66,66	7,7	7,15	25,25	153	135	2.22045e-16	2.56832e-13	0.893,0.893	0.198,0.346	0.621
NM_001080748	Gtf2i	chr5	-	134272523	134272586	134274538	134274595	134266542	134266656	134282786	134282830	40,41	44,45	10,15	53,46	156	162	4.911e-06	0.000195876	0.486,0.486	0.164,0.253	0.277
NM_001080748	Gtf2i	chr5	-	134274538	134274595	134279436	134279514	134266542	134266656	134282786	134282830	109110	40,41	90,96	10,15	177	156	5.17865e-05	0.0014039	0.706,0.703	0.888,0.849	-0.164
NM_001080748	Gtf2i	chr5	-	134272523	134272586	134274538	134274595	134266542	134266656	134279436	134279514	140141	44,45	74,72	54,45	156	162	0.000180263	0.0038375	0.768,0.765	0.587,0.624	0.161
NM_001081039	Dock9	chr14	-	121591310	121591354	121591811	121591948	121586226	121586342	121594335	121594383	14,14	5,5	6,10	0,1	236	143	0.00052517	0.00920373	0.629,0.629	1.0,0.858	-0.3
NM_001081298	Adgrl2	chr3	-	148820972	148821054	148821279	148821408	148815585	148817928	148822954	148823051	18,18	3,3	0,0	4,3	228	181	1.68724e-09	4.50363e-07	0.826,0.826	0.0,0.0	0.826
NM_001081298	Adgrl2	chr3	-	148820972	148821025	148821279	148821408	148815585	148817928	148822954	148823051	18,18	1,1	0,0	3,1	228	152	1.88277e-09	4.66658e-07	0.923,0.923	0.0,0.0	0.923
NM_001081298	Adgrl2	chr3	-	148820972	148821025	148821277	148821408	148815585	148817928	148822954	148823051	10,10	1,1	0,0	3,1	230	152	9.15675e-09	1.5887e-06	0.869,0.869	0.0,0.0	0.869
NM_001081298	Adgrl2	chr3	-	148820972	148821054	148821277	148821408	148815585	148817928	148822954	148823051	10,10	3,3	0,0	4,3	230	181	2.86525e-08	4.32279e-06	0.724,0.724	0.0,0.0	0.724
NM_001081298	Adgrl2	chr3	-	148818633	148818686	148820972	148821025	148815585	148817928	148822954	148823051	1,1	3,3	3,1	0,0	152	152	8.26389e-07	5.70056e-05	0.25,0.25	1.0,1.0	-0.75
NM_001081298	Adgrl2	chr3	-	148818633	148818686	148820972	148821054	148815585	148817928	148822954	148823051	3,3	3,3	4,3	0,0	181	152	8.53793e-06	0.000311859	0.456,0.456	1.0,1.0	-0.544
NM_001081378	Kidins220	chr12	+	25046202	25046235	25047893	25047926	25041245	25041302	25051094	25051226	0,0	4,4	5,3	17,14	132	132	0.000252998	0.00504541	0.0,0.0	0.227,0.176	-0.202
NM_001081396	Tbc1d31	chr15	+	57913854	57913970	57914732	57914806	57912198	57912391	57915969	57916116	2,2	2,2	3,1	0,0	215	173	0.000109398	0.00260814	0.446,0.446	1.0,1.0	-0.554
NM_001100458	Fam169a	chr13	+	97094061	97094147	97097539	97097711	97091817	97091952	97106953	97107133	1,1	44,49	12,5	75,60	185	271	0.000393259	0.00718215	0.032,0.029	0.19,0.109	-0.119
NM_001128607	Epb41	chr4	-	131963928	131963970	131964130	131964187	131962923	131962986	131967787	131967975	4,4	3,3	7,6	0,1	156	141	0.000329208	0.0063464	0.547,0.547	1.0,0.844	-0.375
NM_001135192	Asap2	chr12	+	21260251	21260459	21263431	21263526	21258009	21258175	21265130	21265180	0,0	1,1	4,4	1,1	307	194	2.37058e-06	0.000108236	0.0,0.0	0.717,0.717	-0.717
NM_001162538	Odf2l	chr3	+	145145832	145145953	145146762	145146921	145144311	145144416	145148530	145148616	5,5	3,3	0,0	2,1	220	258	1.64765e-06	7.62311e-05	0.662,0.662	0.0,0.0	0.662
NM_001163749	Camsap3	chr8	+	3599216	3599249	3600357	3600405	3598892	3598988	3600675	3600814	1,1	7,7	1,2	0,0	132	147	4.7113e-08	6.53929e-06	0.137,0.137	1.0,1.0	-0.863
NM_001170984	Hnrnpc	chr14	-	52098014	52098040	52098380	52098544	52084114	52084391	52103888	52104028	70,70	520525	42,38	137161	263	125	0.000265769	0.00526982	0.06,0.06	0.127,0.101	-0.054
NM_001172121	Rbms3	chr9	-	116586017	116586095	116627889	116627937	116582737	116582865	116636368	116636479	3,3	4,4	0,0	2,2	147	177	2.64549e-05	0.000842189	0.475,0.475	0.0,0.0	0.475
NM_001198570	Abi2	chr1	+	60443984	60444082	60447259	60447406	60438941	60438959	60448077	60448202	10,10	45,46	3,3	75,65	197	246	0.000142362	0.00324996	0.217,0.214	0.048,0.054	0.164
NM_001252475	Tjap1	chr17	-	46271799	46271929	46282345	46282439	46264882	46264978	46282959	46283026	60,60	22,22	9,8	10,16	193	229	0.000283879	0.00553405	0.764,0.764	0.516,0.372	0.32
NM_001253893	Dnm2	chr9	+	21478898	21479037	21480406	21480545	21478280	21478348	21481332	21481419	17,17	99100	35,36	82,67	238	238	2.9138e-05	0.000919171	0.147,0.145	0.299,0.35	-0.179
NM_001270475	Mical3	chr6	-	120937555	120937621	120946552	120946603	120935173	120935273	120951300	120951394	4,4	3,3	3,4	0,0	150	165	6.28934e-05	0.00163598	0.595,0.595	1.0,1.0	-0.405
NM_001278569	Cryaa	chr17	+	31679579	31679677	31681321	31681329	31677930	31678189	31681489	31681730	303303	0,0	169305	0,137	197	107	1.06751e-05	0.000381881	1.0,1.0	1.0,0.547	0.226
NM_001278569	Cryaa	chr17	+	31679579	31679677	31681213	31681329	31677930	31678189	31681489	31681730	303303	49314976	169305	56566709	197	215	3.63766e-05	0.00108816	0.063,0.062	0.032,0.047	0.023
NM_001278570	Cryaa	chr17	+	31679568	31679677	31681230	31681329	31677930	31678149	31681489	31681730	34023419	0,0	43833636	0,692	208	198	2.60902e-13	1.50889e-10	1.0,1.0	1.0,0.833	0.084
NM_001278570	Cryaa	chr17	+	31679568	31679677	31681254	31681329	31677930	31678149	31681489	31681730	34023419	0,0	43833636	2140	208	174	5.16104e-07	4.71285e-05	1.0,1.0	0.999,0.956	0.022
NM_001278570	Cryaa	chr17	+	31679568	31679677	31681252	31681329	31677930	31678149	31681489	31681730	34023419	2,2	43833636	0,135	208	176	3.38439e-06	0.000142056	0.999,0.999	1.0,0.958	0.02
NM_001284229	Nasp	chr4	-	116611971	116612081	116614329	116614410	116605683	116605763	116618869	116618980	231233	71,71	85,82	64,49	180	209	1.9244e-05	0.00063597	0.791,0.792	0.607,0.66	0.158
NM_001285489	Nap1l4	chr7	-	143540685	143540730	143541264	143541328	143540187	143540246	143541747	143541778	1,1	4,4	14,7	2,4	163	144	0.000359155	0.00667415	0.181,0.181	0.861,0.607	-0.553
NM_001286207	Ash2l	chr8	-	25830374	25830392	25831272	25831365	25828765	25828859	25832639	25832735	43,43	3,3	22,11	10,5	192	117	0.000101684	0.0024503	0.897,0.897	0.573,0.573	0.324
NM_001286600	Clasp2	chr9	+	113858580	113858604	113860119	113860137	113854172	113854346	113862185	113862287	8,8	2,2	0,0	5,1	123	117	2.60288e-08	4.10545e-06	0.792,0.792	0.0,0.0	0.792
NM_001290701	Meaf6	chr4	+	125107516	125107546	125107651	125107709	125102838	125103031	125108322	125108356	14,14	1,1	6,0	11,8	129	157	5.48317e-08	7.31792e-06	0.945,0.945	0.399,0.0	0.745
NM_001291115	Rbm39	chr2	-	156167928	156168167	156168992	156169158	156167684	156167750	156172827	156173022	3,3	16,16	21,8	22,5	265	338	0.000176575	0.00381556	0.193,0.193	0.549,0.671	-0.417
NM_001291115	Rbm39	chr2	-	156174096	156174168	156176402	156176457	156172827	156173022	156177335	156177385	12,12	43,43	25,13	17,17	154	171	0.000202064	0.00422387	0.237,0.237	0.62,0.459	-0.302
NM_001291777	Map2k7	chr8	+	4240174	4240289	4240687	4240735	4238739	4239033	4243303	4243445	0,0	7,7	6,1	18,7	214	147	0.00040921	0.00731937	0.0,0.0	0.186,0.089	-0.138
NM_001302637	Cacna1d	chr14	-	30089295	30089379	30089821	30089905	30082410	30082539	30095317	30095428	7,7	9,9	11,6	0,1	183	183	7.90281e-07	5.70056e-05	0.438,0.438	1.0,0.857	-0.49
NM_001302637	Cacna1d	chr14	-	30089295	30089379	30089821	30089905	30082951	30082996	30095317	30095428	5,5	9,9	5,2	0,1	183	183	7.30765e-05	0.00186452	0.357,0.357	1.0,0.667	-0.477
NM_001302637	Cacna1d	chr14	-	30171295	30171399	30171955	30172059	30142543	30142717	30178544	30178741	12,12	8,8	4,0	8,15	203	203	0.000339843	0.00647942	0.6,0.6	0.333,0.0	0.433
NM_001310144	Pax6	chr2	+	105683827	105683958	105684750	105684792	105680246	105680307	105684886	105685102	740748	50,50	281314	122,47	230	141	2.46868e-06	0.000111251	0.901,0.902	0.585,0.804	0.207
NM_001310445	Slmap	chr14	-	26459409	26459460	26459903	26459954	26453537	26453600	26460041	26460210	7,7	0,0	13,9	5,5	150	150	1.70787e-05	0.000572559	1.0,1.0	0.722,0.643	0.318
NM_001310732	Lrrfip1	chr1	+	91084945	91085005	91093559	91093637	91082140	91082179	91100576	91100612	0,0	8,8	8,9	9,5	159	177	3.93715e-08	5.69246e-06	0.0,0.0	0.497,0.667	-0.582
NM_001311105	Zfp280d	chr9	+	72329509	72329610	72329708	72329953	72329027	72329162	72330865	72331173	0,0	8,8	5,3	18,6	200	344	8.09185e-06	0.00029871	0.0,0.0	0.323,0.462	-0.393
NM_001312893	Crybb1	chr5	+	112259286	112259332	112259355	112259544	112257378	112257557	112263510	112263643	29,29	962968	0,19	15911261	145	288	8.62418e-09	1.57505e-06	0.056,0.056	0.0,0.029	0.042
NM_001312893	Crybb1	chr5	+	112259274	112259332	112259355	112259544	112257378	112257557	112263510	112263643	29,29	962968	0,20	15911261	157	288	2.01068e-08	3.32241e-06	0.052,0.052	0.0,0.028	0.038
NM_001312893	Crybb1	chr5	+	112268115	112268184	112268756	112268836	112267377	112267457	112269316	112269585	3,3	0,0	4,4	2,11	168	179	1.48885e-06	7.07713e-05	1.0,1.0	0.681,0.279	0.52
NM_001312893	Crybb1	chr5	+	112268756	112268836	112269135	112269212	112267377	112267457	112269316	112269585	0,0	15,15	2,11	25,20	179	176	4.23352e-05	0.00121407	0.0,0.0	0.073,0.351	-0.212
NM_001312893	Crybb1	chr5	+	112259274	112259316	112259355	112259374	112257378	112257557	112263510	112263643	0,0	1,1	5,1	6,3	141	118	8.02506e-05	0.00203263	0.0,0.0	0.411,0.218	-0.315
NM_001312893	Crybb1	chr5	+	112268122	112268184	112268756	112268836	112267314	112267457	112269316	112269585	2,2	0,0	12,11	2,11	161	179	8.52919e-05	0.00212923	1.0,1.0	0.87,0.526	0.302
NM_001312893	Crybb1	chr5	+	112268756	112268836	112269095	112269212	112267377	112267457	112269316	112269585	0,0	78,78	2,11	89,95	179	216	9.85891e-05	0.00240231	0.0,0.0	0.026,0.123	-0.074
NM_001312893	Crybb1	chr5	+	112268115	112268184	112268765	112268836	112267377	112267457	112269316	112269585	3,3	0,0	4,4	2,3	168	170	0.000177033	0.00381556	1.0,1.0	0.669,0.574	0.379
NM_001312893	Crybb1	chr5	+	112268122	112268184	112269095	112269212	112267314	112267457	112269316	112269585	2,2	78,78	12,11	89,95	161	216	0.000232301	0.00468653	0.033,0.033	0.153,0.134	-0.111
NM_001312893	Crybb1	chr5	+	112259286	112259332	112259355	112259374	112257378	112257557	112263510	112263643	29,29	1,1	0,19	6,3	145	118	0.000391986	0.00718215	0.959,0.959	0.0,0.838	0.54
NM_001312893	Crybb1	chr5	+	112259274	112259332	112259355	112259374	112257378	112257557	112263510	112263643	29,29	1,1	0,20	6,3	157	118	0.000407328	0.00731937	0.956,0.956	0.0,0.834	0.539
NM_001313933	Cryba1	chr11	-	77720913	77721030	77722610	77722708	77719433	77719530	77723549	77723614	170170	41234147	1,1	49174547	197	216	0	0	0.043,0.043	0.0,0.0	0.043
NM_001313933	Cryba1	chr11	-	77720828	77721030	77722610	77722708	77719433	77719530	77723549	77723614	170170	1023910303	1,1	1252611606	197	301	3.66374e-15	3.17829e-12	0.025,0.025	0.0,0.0	0.025
NM_001313933	Cryba1	chr11	-	77720891	77721030	77722610	77722708	77719433	77719530	77723549	77723614	170170	90639122	1,1	1109010214	197	238	5.65381e-12	2.80267e-09	0.022,0.022	0.0,0.0	0.022
NM_001313933	Cryba1	chr11	-	77720890	77721030	77722610	77722708	77719433	77719530	77723549	77723614	170170	93419403	1,1	1139510502	197	239	2.6899e-11	1.16675e-08	0.022,0.021	0.0,0.0	0.021
NM_001313933	Cryba1	chr11	-	77720889	77721030	77722610	77722708	77719433	77719530	77723549	77723614	170170	96519712	1,1	1168910761	197	240	1.38406e-10	5.26464e-08	0.021,0.021	0.0,0.0	0.021
NM_001313933	Cryba1	chr11	-	77720884	77721030	77722610	77722708	77719433	77719530	77723549	77723614	170170	98699930	1,1	1201611047	197	245	1.51719e-10	5.26464e-08	0.021,0.021	0.0,0.0	0.021
NM_001313933	Cryba1	chr11	-	77720083	77720231	77720889	77720990	77719433	77719530	77722608	77722727	593595	229232	604554	561394	200	247	1.14782e-09	3.31912e-07	0.762,0.76	0.571,0.635	0.158
NM_001313933	Cryba1	chr11	-	77720083	77720231	77720884	77720990	77719433	77719530	77722608	77722727	811813	229232	931840	561394	205	247	1.30196e-07	1.6135e-05	0.81,0.809	0.667,0.72	0.116
NM_001313933	Cryba1	chr11	-	77720083	77720231	77720889	77721006	77719433	77719530	77722608	77722727	42704295	229232	50624628	561394	216	247	2.84225e-07	3.18148e-05	0.955,0.955	0.912,0.931	0.033
NM_001313933	Cryba1	chr11	-	77720083	77720231	77720913	77721030	77719433	77719530	77722608	77722727	2019320323	229232	2382122193	561394	216	247	4.08219e-07	4.32204e-05	0.99,0.99	0.98,0.985	0.008
NM_001313933	Cryba1	chr11	-	77720083	77720231	77720913	77721029	77719433	77719530	77722608	77722727	37843805	229232	44994163	561394	215	247	4.35706e-07	4.44676e-05	0.95,0.95	0.902,0.924	0.037
NM_001313933	Cryba1	chr11	-	77720083	77720231	77720913	77721079	77719433	77719530	77722608	77722727	46314659	229232	55275113	561394	265	247	4.86705e-07	4.69129e-05	0.95,0.949	0.902,0.924	0.036
NM_001313933	Cryba1	chr11	-	77720083	77720231	77720884	77721006	77719433	77719530	77722608	77722727	44884513	229232	53894914	561394	221	247	4.79113e-07	4.69129e-05	0.956,0.956	0.915,0.933	0.032
NM_001313933	Cryba1	chr11	-	77720083	77720231	77720913	77721070	77719433	77719530	77722608	77722727	45214548	229232	54134980	561394	256	247	5.0159e-07	4.7041e-05	0.95,0.95	0.903,0.924	0.036
NM_001313933	Cryba1	chr11	-	77720083	77720231	77720913	77721033	77719433	77719530	77722608	77722727	41294153	229232	49504567	561394	219	247	5.80501e-07	5.16497e-05	0.953,0.953	0.909,0.929	0.034
NM_001313933	Cryba1	chr11	-	77720083	77720231	77720890	77721006	77719433	77719530	77722608	77722727	39603986	229232	47684369	561394	215	247	6.01239e-07	5.21575e-05	0.952,0.952	0.907,0.927	0.035
NM_001313933	Cryba1	chr11	-	77720083	77720231	77720828	77721030	77719433	77719530	77722608	77722727	2630926479	229232	3143029252	561394	301	247	6.27149e-07	5.30782e-05	0.99,0.989	0.979,0.984	0.008
NM_001313933	Cryba1	chr11	-	77720083	77720231	77720889	77721070	77719433	77719530	77722608	77722727	1004910113	229232	1218511194	561394	280	247	8.11855e-07	5.70056e-05	0.975,0.975	0.95,0.962	0.019
NM_001313933	Cryba1	chr11	-	77720083	77720231	77720889	77721029	77719433	77719530	77722608	77722727	93129370	229232	1127110377	561394	239	247	8.01986e-07	5.70056e-05	0.977,0.977	0.954,0.965	0.017
NM_001313933	Cryba1	chr11	-	77720083	77720231	77720891	77721006	77719433	77719530	77722608	77722727	36823705	229232	44634081	561394	214	247	7.88797e-07	5.70056e-05	0.949,0.949	0.902,0.923	0.036
NM_001313933	Cryba1	chr11	-	77720083	77720231	77720889	77721079	77719433	77719530	77722608	77722727	1015910224	229232	1229911327	561394	289	247	7.95657e-07	5.70056e-05	0.974,0.974	0.949,0.961	0.019
NM_001313933	Cryba1	chr11	-	77720083	77720231	77720889	77721033	77719433	77719530	77722608	77722727	96579718	229232	1172210781	561394	243	247	8.87978e-07	5.92555e-05	0.977,0.977	0.955,0.965	0.017
NM_001313933	Cryba1	chr11	-	77720083	77720231	77720884	77721079	77719433	77719530	77722608	77722727	1037710442	229232	1262611613	561394	294	247	9.67822e-07	6.14941e-05	0.974,0.974	0.95,0.961	0.018
NM_001313933	Cryba1	chr11	-	77720083	77720231	77720884	77721029	77719433	77719530	77722608	77722727	95309588	229232	1159810663	561394	244	247	9.92412e-07	6.14941e-05	0.977,0.977	0.954,0.965	0.017
NM_001313933	Cryba1	chr11	-	77720083	77720231	77720884	77721070	77719433	77719530	77722608	77722727	1026710331	229232	1251211480	561394	285	247	9.8894e-07	6.14941e-05	0.975,0.975	0.951,0.962	0.019
NM_001313933	Cryba1	chr11	-	77720083	77720231	77720890	77721079	77719433	77719530	77722608	77722727	98499915	229232	1200511068	561394	288	247	1.092e-06	6.34089e-05	0.974,0.973	0.948,0.96	0.02
NM_001313933	Cryba1	chr11	-	77720083	77720231	77720890	77721070	77719433	77719530	77722608	77722727	97399804	229232	1189110935	561394	279	247	1.11835e-06	6.34089e-05	0.974,0.974	0.949,0.961	0.019
NM_001313933	Cryba1	chr11	-	77720083	77720231	77720828	77721006	77719433	77719530	77722608	77722727	48584886	229232	58995473	561394	277	247	1.11439e-06	6.34089e-05	0.95,0.949	0.904,0.925	0.035
NM_001313933	Cryba1	chr11	-	77720083	77720231	77720884	77721033	77719433	77719530	77722608	77722727	98759936	229232	1204911067	561394	248	247	1.087e-06	6.34089e-05	0.977,0.977	0.955,0.965	0.017
NM_001313933	Cryba1	chr11	-	77720083	77720231	77720890	77721029	77719433	77719530	77722608	77722727	90029061	229232	1097710118	561394	238	247	1.13295e-06	6.34089e-05	0.976,0.976	0.953,0.964	0.018
NM_001313933	Cryba1	chr11	-	77720083	77720231	77720891	77721079	77719433	77719530	77722608	77722727	95719634	229232	1170010780	561394	287	247	1.22627e-06	6.61421e-05	0.973,0.973	0.947,0.959	0.02
NM_001313933	Cryba1	chr11	-	77720083	77720231	77720891	77721070	77719433	77719530	77722608	77722727	94619523	229232	1158610647	561394	278	247	1.25803e-06	6.61421e-05	0.973,0.973	0.948,0.96	0.019
NM_001313933	Cryba1	chr11	-	77720083	77720231	77720890	77721033	77719433	77719530	77722608	77722727	93479409	229232	1142810522	561394	242	247	1.24013e-06	6.61421e-05	0.977,0.976	0.954,0.965	0.017
NM_001313933	Cryba1	chr11	-	77720083	77720231	77720891	77721029	77719433	77719530	77722608	77722727	87248780	229232	106729830	561394	237	247	1.28689e-06	6.66494e-05	0.975,0.975	0.952,0.963	0.017
NM_001313933	Cryba1	chr11	-	77720083	77720231	77720828	77721070	77719433	77719530	77722608	77722727	1063710704	229232	1302212039	561394	341	247	1.39087e-06	6.96252e-05	0.971,0.971	0.944,0.957	0.021
NM_001313933	Cryba1	chr11	-	77720083	77720231	77720891	77721033	77719433	77719530	77722608	77722727	90699128	229232	1112310234	561394	241	247	1.40454e-06	6.96252e-05	0.976,0.976	0.953,0.964	0.018
NM_001313933	Cryba1	chr11	-	77720083	77720231	77720828	77721029	77719433	77719530	77722608	77722727	99009961	229232	1210811222	561394	300	247	1.42706e-06	6.97449e-05	0.973,0.972	0.947,0.959	0.019
NM_001313933	Cryba1	chr11	-	77720083	77720231	77720890	77720990	77719433	77719530	77722608	77722727	283286	229232	310295	561394	199	247	1.47625e-06	7.07713e-05	0.605,0.605	0.407,0.482	0.16
NM_001313933	Cryba1	chr11	-	77720083	77720231	77720828	77721033	77719433	77719530	77722608	77722727	1024510309	229232	1255911626	561394	304	247	1.53523e-06	7.19899e-05	0.973,0.973	0.948,0.96	0.019
NM_001313933	Cryba1	chr11	-	77720083	77720231	77720828	77720990	77719433	77719530	77722608	77722727	11811186	229232	14411399	561394	261	247	5.64033e-06	0.000219929	0.83,0.829	0.709,0.771	0.089
NM_001313933	Cryba1	chr11	-	77720083	77720231	77720891	77721030	77719433	77719530	77722608	77722727	2513325298	229232	2999427860	561394	238	247	3.99791e-05	0.00117566	0.991,0.991	0.982,0.987	0.007
NM_001313933	Cryba1	chr11	-	77720083	77720231	77720884	77721030	77719433	77719530	77722608	77722727	2593926106	229232	3092028693	561394	245	247	4.157e-05	0.00120207	0.991,0.991	0.982,0.987	0.007
NM_001313933	Cryba1	chr11	-	77720828	77721030	77722608	77722708	77719433	77719530	77723549	77723614	17341740	1023910303	13661309	1252611606	199	301	4.81403e-05	0.0013581	0.204,0.203	0.142,0.146	0.06
NM_001313933	Cryba1	chr11	-	77720083	77720231	77720890	77721030	77719433	77719530	77722608	77722727	2541125579	229232	3029928148	561394	239	247	5.11156e-05	0.00140142	0.991,0.991	0.982,0.987	0.007
NM_001313933	Cryba1	chr11	-	77720891	77721030	77722608	77722708	77719433	77719530	77723549	77723614	17341740	90639122	13661309	1109010214	199	238	5.48531e-05	0.00147551	0.186,0.186	0.128,0.133	0.055
NM_001313933	Cryba1	chr11	-	77720890	77721030	77722608	77722708	77719433	77719530	77723549	77723614	17341740	93419403	13661309	1139510502	199	239	6.14272e-05	0.00162004	0.182,0.182	0.126,0.13	0.054
NM_001313933	Cryba1	chr11	-	77720083	77720231	77720889	77721030	77719433	77719530	77722608	77722727	2572125888	229232	3059328407	561394	240	247	6.3176e-05	0.00163598	0.991,0.991	0.982,0.987	0.007
NM_001313933	Cryba1	chr11	-	77720884	77721030	77722608	77722708	77719433	77719530	77723549	77723614	17341740	98699930	13661309	1201611047	199	245	6.89632e-05	0.00177261	0.178,0.177	0.123,0.127	0.052
NM_001313933	Cryba1	chr11	-	77720889	77721030	77722608	77722708	77719433	77719530	77723549	77723614	17341740	96519712	13661309	1168910761	199	240	8.33205e-05	0.00209509	0.178,0.178	0.124,0.128	0.052
NM_001313933	Cryba1	chr11	-	77720913	77721030	77722608	77722708	77719433	77719530	77723549	77723614	17341740	41234147	13661309	49174547	199	216	0.000150967	0.00342389	0.313,0.313	0.232,0.238	0.078
NM_001313933	Cryba1	chr11	-	77720083	77720231	77720913	77721006	77719433	77719530	77722608	77722727	36,36	229232	32,36	561394	192	247	0.00016012	0.00358462	0.168,0.166	0.068,0.105	0.081
NM_001313933	Cryba1	chr11	-	77720888	77721030	77722608	77722708	77719433	77719530	77723549	77723614	17341740	3303533217	13661309	3895435965	199	241	0.000221647	0.00452421	0.06,0.06	0.041,0.042	0.018
NM_001317218	Myl6	chr10	-	128491289	128491347	128491719	128491764	128490858	128491033	128492058	128492136	683694	10,10	694536	28,21	144	157	0.000169003	0.00371165	0.987,0.987	0.964,0.965	0.023
NM_001324422	Gm14322	chr2	+	177763834	177763975	177764201	177764303	177762845	177762900	177767738	177767775	18,18	19,19	8,18	35,62	240	201	0.000109737	0.00260814	0.442,0.442	0.161,0.196	0.264
NM_001324422	Gm14322	chr2	+	177763834	177763975	177764201	177764303	177762845	177762900	177768043	177768170	17,17	12,12	7,15	17,39	240	201	0.000407779	0.00731937	0.543,0.543	0.256,0.244	0.293
NM_001330160	Itga7	chr10	+	128941444	128941576	128941821	128941941	128940681	128940937	128942807	128943015	1,1	0,0	0,0	1,3	231	219	5.26883e-09	1.01571e-06	1.0,1.0	0.0,0.0	1
NM_001330781	B9d1	chr11	+	61506343	61506412	61507627	61507739	61505143	61505271	61509469	61509532	35,36	10,11	28,32	2,1	168	211	0.00017401	0.00379757	0.815,0.804	0.946,0.976	-0.151
NM_001331222	Luc7l2	chr6	+	38554979	38555063	38568846	38568917	38551333	38551908	38570509	38570604	9,9	10,10	14,6	1,2	183	170	0.000408723	0.00731937	0.455,0.455	0.929,0.736	-0.378
NM_001346515	Plekha1	chr7	+	130895059	130895203	130896763	130896883	130892180	130892278	130897324	130897450	5,5	0,2	3,3	11,3	243	219	0.000554955	0.00967685	1.0,0.693	0.197,0.474	0.511
NM_001346704	Phf21a	chr2	+	92351608	92351631	92351700	92351864	92349387	92349448	92356863	92357019	11,11	135137	0,1	105,66	122	263	4.16537e-06	0.000170045	0.149,0.148	0.0,0.032	0.133
NM_007714	Clk4	chr11	+	51268164	51268231	51270536	51270595	51267170	51267331	51271799	51272022	11,11	31,31	29,16	18,11	166	158	1.36018e-05	0.00046731	0.252,0.252	0.605,0.581	-0.341
NM_007714	Clk4	chr11	+	51268768	51268846	51270536	51270595	51267170	51267331	51271799	51272022	1,1	31,31	6,3	18,11	177	158	0.000295088	0.00572042	0.028,0.028	0.229,0.196	-0.185
NM_007764	Crkl	chr16	+	17469820	17469882	17483122	17483368	17468892	17469358	17483660	17487440	2,2	1,1	0,0	4,1	161	345	1.09174e-06	6.34089e-05	0.811,0.811	0.0,0.0	0.811
NM_007773	Crybb2	chr5	-	113068921	113069047	113069188	113069269	113068691	113068771	113069633	113069736	1,1	0,0	1,1	47,20	180	225	2.36958e-07	2.74081e-05	1.0,1.0	0.026,0.059	0.958
NM_007773	Crybb2	chr5	-	113068921	113069047	113069188	113069312	113068691	113068771	113069633	113069736	3,3	0,0	28,15	47,20	223	225	1.23569e-06	6.61421e-05	1.0,1.0	0.375,0.431	0.597
NM_007835	Dctn1	chr6	+	83183935	83183956	83187763	83187784	83183298	83183333	83189076	83189268	7,7	2,2	0,0	1,1	120	120	9.73269e-07	6.14941e-05	0.778,0.778	0.0,0.0	0.778
NM_007964	Evi5	chr5	-	107809589	107809736	107810289	107810322	107799125	107799260	107812357	107812411	3,3	9,9	0,0	4,4	132	246	5.888e-05	0.00157164	0.383,0.383	0.0,0.0	0.383
NM_008247	Plpp1	chr13	+	112834858	112835013	112851402	112851554	112800776	112801266	112856745	112857026	17,17	21,21	5,3	34,17	254	251	3.73287e-05	0.0011071	0.444,0.444	0.127,0.148	0.306
NM_008546	Mfap2	chr4	+	141011674	141011738	141012490	141012596	141010636	141010721	141012825	141012901	1,1	0,0	1,0	3,1	163	205	7.61873e-07	5.70056e-05	1.0,1.0	0.295,0.0	0.853
NM_009456	Ube2l3	chr16	-	17171762	17171865	17173212	17173358	17159989	17160176	17176411	17176507	3,3	0,0	0,0	2,2	245	202	3.94923e-10	1.2458e-07	1.0,1.0	0.0,0.0	1
NM_009668	Bin1	chr18	+	32430749	32430857	32431670	32431742	32429699	32429723	32431982	32432093	19,20	37,40	1,0	22,12	207	171	2.16318e-07	2.58835e-05	0.298,0.292	0.036,0.0	0.277
NM_009668	Bin1	chr18	+	32426223	32426352	32431670	32431742	32424819	32424967	32431982	32432093	36,36	47,50	6,5	36,31	228	171	3.39787e-06	0.000142056	0.365,0.351	0.111,0.108	0.248
NM_009806	Cask	chrX	-	13550946	13550982	13552372	13552441	13549164	13549361	13554877	13554946	37,37	27,27	15,6	31,38	168	135	1.11335e-05	0.000392456	0.524,0.524	0.28,0.113	0.328
NM_009967	Crygs	chr16	-	22808190	22808271	22810069	22810184	22806425	22806668	22811334	22811410	6,6	13,13	26,27	8,16	214	180	0.000218103	0.00447821	0.28,0.28	0.732,0.587	-0.379
NM_010435	Hira	chr16	+	18954609	18954773	18954842	18955001	18953994	18954117	18956168	18956257	90,91	1,1	36,32	7,3	263	258	5.12912e-05	0.00140142	0.989,0.989	0.835,0.913	0.115
NM_011424	Ncor2	chr5	-	125124769	125124980	125153606	125153652	125119481	125119609	125178996	125179214	5,5	27,29	0,0	28,12	145	310	1.17961e-05	0.000409324	0.284,0.269	0.0,0.0	0.276
NM_013501	Cryaa	chr17	+	31679558	31679677	31681230	31681329	31677930	31678149	31681489	31681730	62256241	0,0	75787025	0,692	218	198	0	0	1.0,1.0	1.0,0.902	0.049
NM_013699	Ubp1	chr9	+	113969583	113969698	113970141	113970260	113969325	113969416	113972750	113972893	30,30	119119	51,34	84,54	214	218	4.96718e-05	0.00139001	0.204,0.204	0.382,0.391	-0.183
NM_013737	Pla2g7	chr17	+	43569853	43569942	43585234	43585303	43568450	43568786	43588563	43588703	0,0	8,8	1,4	5,2	188	168	0.000348868	0.00654363	0.0,0.0	0.152,0.641	-0.397
NM_013813	Epb41l3	chr17	+	69273881	69273917	69274100	69274166	69270610	69270664	69274703	69274895	18,18	36,40	2,1	69,92	135	165	4.75175e-14	3.29772e-11	0.379,0.355	0.034,0.013	0.343
NM_016862	Vti1a	chr19	+	55387188	55387209	55391783	55391868	55380941	55381019	55498510	55498581	5,5	39,39	0,0	18,20	120	184	0.000119499	0.00282083	0.164,0.164	0.0,0.0	0.164
NM_016862	Vti1a	chr19	+	55387188	55387209	55391785	55391868	55380941	55381019	55498510	55498581	5,5	26,26	0,0	7,7	120	182	0.000139923	0.00323688	0.226,0.226	0.0,0.0	0.226
NM_017407	Spag5	chr11	+	78315187	78315290	78315508	78315642	78314960	78315108	78315899	78316041	66,67	214215	33,19	237201	202	233	8.37834e-07	5.70056e-05	0.262,0.264	0.138,0.098	0.145
NM_019674	Ppp4c	chr7	-	126787436	126787610	126788116	126788214	126787219	126787346	126788383	126788434	1,1	250255	9,4	191121	197	273	0.000278848	0.00546669	0.006,0.005	0.061,0.044	-0.047
NM_021567	Pcbp4	chr9	+	106455399	106455513	106456281	106456443	106453837	106454007	106460004	106460149	6,6	11,11	0,0	13,9	213	261	8.01625e-07	5.70056e-05	0.401,0.401	0.0,0.0	0.401
NM_021567	Pcbp4	chr9	+	106455399	106455513	106456285	106456443	106453837	106454007	106460004	106460149	6,6	10,10	0,0	10,7	213	257	1.359e-06	6.93491e-05	0.42,0.42	0.0,0.0	0.42
NM_023202	Ndufa7	chr17	+	33825604	33825717	33827801	33827908	33824571	33824680	33829666	33829816	10,10	0,0	4,5	3,2	212	206	0.000129295	0.0030111	1.0,1.0	0.564,0.708	0.364
NM_023202	Ndufa7	chr17	+	33825604	33825750	33827801	33827908	33824571	33824680	33829666	33829816	17,17	0,0	10,7	3,2	245	206	0.000359673	0.00667415	1.0,1.0	0.737,0.746	0.258
NM_024187	U2af1	chr17	-	31651645	31651712	31652501	31652568	31648844	31648894	31654978	31655066	56,57	371377	18,27	324271	166	166	0.00057854	0.00998772	0.131,0.131	0.053,0.091	0.059
NM_026765	Uckl1	chr2	-	181571168	181571257	181572469	181572618	181570499	181570598	181573073	181573135	6,6	0,0	5,1	3,1	248	188	0.000346539	0.00654363	1.0,1.0	0.558,0.431	0.505
NM_027179	Tecr	chr8	-	83573410	83573455	83573870	83573918	83573219	83573323	83574477	83574528	51,51	153156	26,13	194132	147	144	2.6802e-06	0.000119235	0.246,0.243	0.116,0.088	0.142
NM_027324	Sfxn1	chr13	+	54097347	54097452	54104043	54104205	54096730	54096780	54104801	54104851	3,3	2,2	1,0	4,3	204	261	0.000141888	0.00324996	0.657,0.657	0.242,0.0	0.536
NM_027448	Lca5	chr9	-	83428879	83428948	83434538	83434669	83426592	83426961	83440908	83441099	4,4	8,8	0,0	2,1	230	168	0.000184433	0.00390232	0.268,0.268	0.0,0.0	0.268
NM_027453	Btf3l4	chr4	-	108831705	108831728	108832412	108832451	108830517	108830583	108833507	108833584	6,6	5,5	6,9	0,0	138	122	8.08732e-07	5.70056e-05	0.515,0.515	1.0,1.0	-0.485
NM_027892	Ppp1r12a	chr10	+	108252756	108252924	108253324	108253495	108251839	108251944	108259755	108259846	50,50	93,93	57,38	44,35	267	270	0.000226908	0.0046045	0.352,0.352	0.567,0.523	-0.193
NM_028129	Rexo5	chr7	+	119799564	119799677	119802740	119802837	119794129	119794502	119805142	119805286	6,6	6,6	0,0	2,2	212	196	1.02724e-05	0.000371306	0.48,0.48	0.0,0.0	0.48
NM_028222	Cdkn3	chr14	+	46762527	46762546	46764523	46764579	46760540	46760648	46764995	46765040	2,2	1,1	0,0	3,1	118	155	1.11969e-05	0.000392456	0.724,0.724	0.0,0.0	0.724
NM_144846	Fam49b	chr15	-	63970929	63970968	64022569	64022620	63956599	63956682	64060194	64060448	10,10	13,14	8,5	41,35	150	138	0.000451373	0.00803212	0.414,0.397	0.152,0.116	0.271
NM_144873	Uhrf2	chr19	+	30039063	30039297	30056234	30056494	30030512	30030931	30071242	30071461	95,95	151151	71,55	21,45	333	359	0.000168155	0.00371165	0.404,0.404	0.785,0.569	-0.273
NM_145155	Wasf3	chr5	+	146460964	146461140	146465849	146466019	146455543	146455661	146466797	146467064	41,41	26,26	16,19	39,30	275	269	9.90001e-05	0.00240231	0.607,0.607	0.286,0.383	0.272
NM_146034	Mia2	chr12	+	59144698	59144770	59146335	59146362	59137697	59137786	59146846	59146957	36,36	0,0	32,20	4,6	171	126	7.00981e-06	0.000267297	1.0,1.0	0.855,0.711	0.217
NM_148927	Plekha4	chr7	+	45553244	45553294	45553568	45553681	45549803	45549965	45553764	45554229	0,0	4,4	1,3	2,2	149	212	9.66723e-05	0.00239609	0.0,0.0	0.416,0.681	-0.548
NM_153076	Crygn	chr5	-	24754148	24754279	24756036	24756123	24751001	24751189	24757822	24757843	8,8	11261137	32,23	13971311	186	230	0.000193036	0.0040596	0.009,0.009	0.028,0.021	-0.016
NM_153076	Crygn	chr5	-	24754148	24754279	24756036	24756126	24751001	24751189	24757822	24757843	8,8	11261137	31,24	13971311	189	230	0.000208624	0.00430907	0.009,0.008	0.026,0.022	-0.015
NM_153076	Crygn	chr5	-	24754150	24754279	24756036	24756123	24751001	24751189	24757822	24757843	8,8	11051115	32,23	14241346	186	228	0.000339039	0.00647942	0.009,0.009	0.027,0.021	-0.015
NM_153076	Crygn	chr5	-	24754150	24754279	24756036	24756126	24751001	24751189	24757822	24757843	8,8	11051115	31,24	14241346	189	228	0.000363212	0.00670397	0.009,0.009	0.026,0.021	-0.015
NM_153196	Rbks	chr5	-	31667122	31667360	31670868	31670929	31666860	31666924	31673312	31673445	3,3	0,0	2,1	3,2	160	337	0.000206415	0.00428898	1.0,1.0	0.584,0.513	0.452
NM_172409	Fmnl2	chr2	+	53128716	53128842	53130411	53130505	53126852	53126976	53131839	53134202	21,21	27,33	3,5	37,17	225	193	0.000120323	0.0028211	0.4,0.353	0.065,0.201	0.243
NM_175224	Metap1	chr3	-	138478292	138478339	138478369	138478427	138474986	138475078	138478869	138478930	8,8	3,3	7,4	0,0	157	146	0.000242488	0.00486377	0.713,0.713	1.0,1.0	-0.287
NM_176845	Ddhd1	chr14	-	45622840	45622942	45628853	45628874	45620711	45620840	45629579	45629753	5,5	5,5	1,0	4,11	120	201	3.09406e-05	0.000958606	0.626,0.626	0.295,0.0	0.479
NM_176849	Arglu1	chr8	-	8681890	8681983	8682967	8683063	8681383	8681467	8683747	8683973	1,1	0,0	4,1	17,8	195	192	3.35374e-06	0.000142056	1.0,1.0	0.188,0.11	0.851
NM_176849	Arglu1	chr8	-	8681890	8681948	8682967	8683063	8681383	8681467	8683747	8683973	1,1	0,0	4,1	18,9	195	157	4.09612e-06	0.000169209	1.0,1.0	0.152,0.082	0.883
NM_177089	Tacc1	chr8	-	25181822	25182930	25200090	25200206	25177933	25177994	25201121	25201542	1,1	77,77	11,5	89,57	215	1207	4.43544e-05	0.00126155	0.068,0.068	0.41,0.33	-0.302
NM_178065	Arel1	chr12	-	84952190	84952416	84965888	84966028	84951052	84951381	84970628	84970886	4,4	0,0	0,0	1,1	239	325	2.82913e-09	6.13567e-07	1.0,1.0	0.0,0.0	1
NM_178362	Sorbs1	chr19	-	40376644	40377016	40382520	40382633	40373475	40373617	40393387	40393516	80,80	44,44	141136	169157	212	471	2.50699e-05	0.000805488	0.802,0.802	0.65,0.658	0.148
NM_178362	Sorbs1	chr19	-	40376644	40377016	40382520	40382606	40373475	40373617	40393387	40393516	28,28	44,44	36,43	169157	185	471	3.45456e-05	0.00105152	0.618,0.618	0.352,0.411	0.237
NM_178362	Sorbs1	chr19	-	40376644	40377016	40382520	40382611	40373475	40373617	40393387	40393516	28,28	44,44	38,41	169157	190	471	3.49685e-05	0.00105514	0.612,0.612	0.358,0.393	0.236
NM_181750	R3hdm1	chr1	+	128171102	128171156	128174376	128174477	128168978	128169057	128174948	128175008	2,2	2,2	0,0	2,1	153	200	9.87844e-05	0.00240231	0.567,0.567	0.0,0.0	0.567
NR_002867	Pax6os1	chr2	-	105598295	105598394	105623717	105623872	105536079	105537239	105670235	105670330	12,12	8,8	0,0	1,3	254	198	7.19303e-06	0.000271302	0.539,0.539	0.0,0.0	0.539
NR_003258	Gnas	chr2	+	174334211	174334284	174336746	174336791	174327913	174327941	174341652	174341707	47,48	272279	116,87	318259	172	144	2.03505e-05	0.000666191	0.126,0.126	0.234,0.219	-0.101
NR_015580	Sox2ot	chr3	+	34615587	34615711	34630062	34630231	34560715	34560782	34638357	34638639	0,0	10,10	8,4	18,11	223	268	4.5387e-06	0.000183131	0.0,0.0	0.348,0.304	-0.326
NR_015580	Sox2ot	chr3	+	34611698	34611892	34615587	34615711	34560715	34560782	34638357	34638639	39,40	0,0	56,52	8,4	293	223	4.03791e-05	0.00117744	1.0,1.0	0.842,0.908	0.125
NR_015580	Sox2ot	chr3	+	34611698	34611883	34615587	34615711	34560715	34560782	34638357	34638639	53,54	0,0	65,64	8,4	284	223	5.07477e-05	0.00140142	1.0,1.0	0.864,0.926	0.105
NR_027772	Airn	chr17	+	12779289	12779500	12813991	12814106	12741310	12741424	12829824	12830123	7,7	4,4	1,1	0,0	310	214	2.96691e-05	0.000927492	0.547,0.547	1.0,1.0	-0.453
NR_027957	Ppp4r1l-ps	chr2	-	173645456	173645558	173659322	173659367	173615482	173616423	173659512	173659539	0,0	1,1	4,2	2,0	144	201	3.18478e-09	6.50069e-07	0.0,0.0	0.736,1.0	-0.868
NR_027957	Ppp4r1l-ps	chr2	-	173645456	173645558	173659322	173659365	173615482	173616423	173659512	173659539	0,0	1,1	3,1	2,0	142	201	2.99643e-06	0.000131615	0.0,0.0	0.68,1.0	-0.84
NR_027957	Ppp4r1l-ps	chr2	-	173615482	173616423	173649169	173649367	173608732	173608879	173659322	173659367	0,0	27,28	4,2	36,27	297	1040	0.00017922	0.0038375	0.0,0.0	0.28,0.206	-0.243
NR_045452	3010001F23Rik	chrX	+	152372316	152372411	152382458	152382530	152369841	152370022	152385644	152385752	0,0	1,1	2,2	0,1	194	171	4.11029e-07	4.32204e-05	0.0,0.0	1.0,0.638	-0.819
NR_046027	Gm20757	chr10	-	92200839	92200984	92201530	92201614	92171300	92171717	92257141	92257304	1,1	0,0	0,2	1,4	183	244	5.64083e-06	0.000219929	1.0,1.0	0.0,0.4	0.8
NR_046027	Gm20757	chr10	-	92334198	92334296	92366958	92367088	92284935	92285067	92375248	92375373	26,26	1,1	25,27	5,8	229	197	0.000509594	0.00897609	0.957,0.957	0.811,0.744	0.179
NR_102314	D630024D03Rik	chr11	-	31803142	31803258	31804035	31804197	31802331	31802448	31824292	31824547	3,3	1,1	0,1	2,4	261	215	3.36533e-05	0.00103342	0.712,0.712	0.0,0.171	0.626
NR_121603	Atp11a	chr8	+	12861639	12861844	12863758	12863862	12859313	12859479	12864919	12868728	27,27	10,10	14,14	34,20	304	203	3.21505e-06	0.000139453	0.643,0.643	0.216,0.319	0.376

## Sheet: E18vsP3
Transcript ID	Gene Symbol	Chromosome	Strand	1st Exon Start	1st Exon End	2nd Exon Start	2nd Exon End	Upstream Exon Start	Upstream Exon End	Downstream Exon Start	Downstream Exon End	Inclusion counts E18	Skipping counts E18	Inclusion counts P3	Skipping counts P3	Inclusion Length	Skipping Length	p-value	FDR	Inclusion level E18	Inclusion level P3	Inclusion Level difference
NM_001002896	Bfsp2	chr9	-	103443082	103443174	103447167	103447239	103432658	103432790	103448548	103448710	1,1	11,11	9,8	18,7	171	191	0.000455916	0.00688226	0.092,0.092	0.358,0.561	-0.368
NM_001003933	Rtn3	chr19	-	7456299	7458423	7467810	7467867	7434930	7435138	7482938	7483291	2,2	38,38	0,0	14,9	156	2223	0.000247039	0.00416455	0.429,0.429	0.0,0.0	0.429
NM_001005525	Rsrc2	chr5	-	123745496	123745589	123746771	123746870	123744954	123745111	123749288	123749414	9,9	54,58	0,0	33,13	198	192	2.47785e-05	0.000563625	0.139,0.131	0.0,0.0	0.135
NM_001008238	Bnip2	chr9	+	69998044	69998087	69998247	69998306	69997420	69997488	69999093	69999270	0,0	1,1	1,2	0,0	142	158	1.04523e-08	4.84365e-07	0.0,0.0	1.0,1.0	-1
NM_001008238	Bnip2	chr9	+	69998044	69998087	69998247	69998333	69997420	69997488	69999093	69999270	0,0	2,2	1,2	1,0	142	185	7.83831e-06	0.000200239	0.0,0.0	0.566,1.0	-0.783
NM_001012625	Rims1	chr1	-	22630411	22630480	22726929	22727010	22596370	22596584	22805560	22805724	0,0	4,4	3,1	3,1	180	168	0.000203546	0.00352071	0.0,0.0	0.483,0.483	-0.483
NM_001025262	Tpd52	chr3	-	8936438	8936480	8943550	8943577	8934991	8935040	8944610	8944712	2,2	66,66	11,10	38,27	126	141	2.59682e-07	1.00279e-05	0.033,0.033	0.245,0.293	-0.236
NM_001025362	Klc1	chr12	+	111793648	111793699	111795547	111795678	111789348	111789459	111806007	111806074	48,49	125125	6,9	94,87	150	230	1.21768e-08	5.53961e-07	0.371,0.375	0.089,0.137	0.26
NM_001039129	Hnrnpa1	chr15	+	103242933	103243080	103243624	103243780	103242643	103242718	103243958	103244028	188191	25522581	32,19	1103748	246	255	4.9842e-09	2.62739e-07	0.071,0.071	0.029,0.026	0.043
NM_001039129	Hnrnpa1	chr15	+	103242921	103243080	103243624	103243780	103242643	103242718	103243958	103244028	786790	25522581	171135	1103748	258	255	3.35564e-07	1.23823e-05	0.233,0.232	0.133,0.151	0.09
NM_001039129	Hnrnpa1	chr15	+	103242905	103243080	103243624	103243780	103242643	103242718	103243958	103244028	274277	25522581	55,39	1103748	274	255	3.47292e-07	1.26743e-05	0.091,0.091	0.044,0.046	0.046
NM_001039139	Camk2g	chr14	-	20745791	20745860	20747818	20747851	20744603	20744648	20755658	20755702	6,6	24,24	0,0	35,29	132	168	8.28271e-07	2.67057e-05	0.241,0.241	0.0,0.0	0.241
NM_001039390	Pkig	chr2	+	163659149	163659235	163703485	163703555	163658385	163658492	163721127	163721301	15,15	152154	1,0	114,73	185	169	1.07538e-06	3.33769e-05	0.083,0.082	0.008,0.0	0.079
NM_001080386	Clta	chr4	+	44030214	44030268	44031399	44031435	44025448	44025560	44032400	44032846	66,66	7,7	25,5	23,20	153	135	1.01926e-08	4.83564e-07	0.893,0.893	0.49,0.181	0.557
NM_001080748	Gtf2i	chr5	-	134274538	134274595	134279436	134279514	134266542	134266656	134282786	134282830	109110	40,41	93,75	5,15	177	156	8.51949e-05	0.00167416	0.706,0.703	0.943,0.815	-0.175
NM_001081251	Pbrm1	chr14	+	31022719	31022859	31023066	31023170	31019137	31019293	31025497	31025650	42,42	5,5	20,16	0,0	239	203	0.000326318	0.00526069	0.877,0.877	1.0,1.0	-0.123
NM_001081298	Adgrl2	chr3	-	148818647	148818686	148821279	148821408	148815585	148817928	148822954	148823051	18,18	0,0	3,1	1,6	228	138	2.9997e-07	1.13205e-05	1.0,1.0	0.645,0.092	0.631
NM_001081298	Adgrl2	chr3	-	148818647	148818686	148821277	148821408	148815585	148817928	148822954	148823051	10,10	0,0	3,1	1,6	230	138	3.77307e-07	1.362e-05	1.0,1.0	0.643,0.091	0.633
NM_001081298	Adgrl2	chr3	-	148820972	148821025	148821279	148821408	148815585	148817928	148822954	148823051	18,18	1,1	3,1	4,3	228	152	4.13238e-06	0.000110542	0.923,0.923	0.333,0.182	0.665
NM_001081298	Adgrl2	chr3	-	148818647	148818686	148820972	148821054	148815585	148817928	148822954	148823051	3,3	0,0	4,2	1,6	181	138	9.69361e-06	0.000242049	1.0,1.0	0.753,0.203	0.522
NM_001081298	Adgrl2	chr3	-	148818647	148818686	148820972	148821025	148815585	148817928	148822954	148823051	1,1	0,0	4,3	1,6	152	138	2.10262e-05	0.000495233	1.0,1.0	0.784,0.312	0.452
NM_001081298	Adgrl2	chr3	-	148818633	148818686	148820972	148821025	148815585	148817928	148822954	148823051	1,1	3,3	4,3	0,1	152	152	2.19785e-05	0.000514019	0.25,0.25	1.0,0.75	-0.625
NM_001081298	Adgrl2	chr3	-	148820972	148821025	148821277	148821408	148815585	148817928	148822954	148823051	10,10	1,1	3,1	4,3	230	152	8.6584e-05	0.00168254	0.869,0.869	0.331,0.181	0.613
NM_001081396	Tbc1d31	chr15	+	57913854	57913970	57914732	57914806	57912198	57912391	57915969	57916116	2,2	2,2	1,5	0,0	215	173	9.30843e-05	0.00177663	0.446,0.446	1.0,1.0	-0.554
NM_001109041	Kif21a	chr15	-	90949005	90949044	90951245	90951374	90943764	90943901	90956294	90956509	4,4	3,3	1,4	0,0	228	138	6.44276e-06	0.000168476	0.447,0.447	1.0,1.0	-0.553
NM_001109913	Hnrnpm	chr17	-	33670080	33670133	33677273	33677440	33669168	33669176	33685266	33685458	554563	136136	311246	51,22	266	152	0.000400859	0.00622081	0.699,0.703	0.777,0.865	-0.12
NM_001130868	Kars	chr8	-	112008481	112008539	112010221	112010280	112008206	112008386	112011209	112011354	2,2	0,0	2,1	5,3	158	157	6.04917e-07	2.04993e-05	1.0,1.0	0.284,0.249	0.734
NM_001142642	Fbrsl1	chr5	-	110378239	110378255	110378330	110378497	110377356	110377407	110378893	110379114	8,8	5,5	8,3	0,0	266	115	8.40545e-07	2.68409e-05	0.409,0.409	1.0,1.0	-0.591
NM_001159482	Rab34	chr11	+	78190684	78190736	78191211	78191289	78190477	78190542	78191364	78191455	51,51	31,31	12,8	27,16	151	177	6.22929e-05	0.00130933	0.659,0.659	0.343,0.37	0.302
NM_001163671	Mapk9	chr11	+	49873835	49873907	49874263	49874335	49872733	49872899	49878230	49878413	11,12	37,39	2,0	20,24	171	171	9.2738e-05	0.00177663	0.229,0.235	0.091,0.0	0.186
NM_001165995	Arfrp1	chr2	-	181364323	181364398	181364604	181364703	181364013	181364096	181365218	181365404	1,1	0,0	1,0	3,1	198	174	1.05528e-07	4.38073e-06	1.0,1.0	0.227,0.0	0.886
NM_001165995	Arfrp1	chr2	-	181364323	181364398	181364604	181364698	181364013	181364096	181365218	181365404	1,1	0,0	1,0	3,1	193	174	1.2115e-07	4.90658e-06	1.0,1.0	0.231,0.0	0.884
NM_001168476	Ttc23	chr7	+	67651922	67651971	67662326	67662526	67647409	67647845	67667162	67667286	4,4	26,26	0,0	14,10	148	299	8.22621e-05	0.0016549	0.237,0.237	0.0,0.0	0.237
NM_001172121	Rbms3	chr9	-	116586017	116586095	116627889	116627937	116582737	116582865	116636368	116636479	3,3	4,4	0,0	1,2	147	177	2.84198e-05	0.000642056	0.475,0.475	0.0,0.0	0.475
NM_001195338	Bbip1	chr19	-	53933490	53933570	53934711	53934764	53932129	53932205	53943465	53943579	0,0	9,9	2,2	5,1	152	179	0.000664985	0.00960181	0.0,0.0	0.32,0.702	-0.511
NM_001253893	Dnm2	chr9	+	21478898	21479037	21480406	21480545	21478280	21478348	21481332	21481419	17,17	99100	31,35	81,65	238	238	0.000109979	0.0020635	0.147,0.145	0.277,0.35	-0.168
NM_001270475	Mical3	chr6	-	120937555	120937621	120946552	120946603	120935173	120935273	120951300	120951394	4,4	3,3	4,1	0,0	150	165	7.38208e-05	0.00151333	0.595,0.595	1.0,1.0	-0.405
NM_001278415	Ndufv2	chr17	-	66092657	66092726	66100977	66101074	66091863	66091929	66101414	66101559	2,2	1,1	0,0	5,4	196	168	2.9752e-05	0.000667611	0.632,0.632	0.0,0.0	0.632
NM_001278570	Cryaa	chr17	+	31679570	31679677	31681336	31681412	31677930	31678189	31681489	31681730	26992716	0,0	30952845	136,1	206	175	3.27732e-10	2.13411e-08	1.0,1.0	0.951,1.0	0.024
NM_001278570	Cryaa	chr17	+	31679570	31679677	31681319	31681412	31677930	31678189	31681489	31681730	26992716	0,0	30952845	138,1	206	192	8.45498e-09	4.12926e-07	1.0,1.0	0.954,1.0	0.023
NM_001284229	Nasp	chr4	-	116611971	116612081	116614329	116614410	116605683	116605763	116618869	116618980	231233	71,71	98115	53,94	180	209	3.56825e-05	0.000790011	0.791,0.792	0.682,0.587	0.157
NM_001285489	Nap1l4	chr7	-	143540685	143540730	143541264	143541328	143540187	143540246	143541747	143541778	1,1	4,4	20,6	0,4	163	144	9.23615e-05	0.00177663	0.181,0.181	1.0,0.57	-0.604
NM_001289580	Chfr	chr5	+	110136482	110136652	110140116	110140189	110136050	110136194	110140353	110140453	3,3	2,2	1,0	4,1	269	172	0.000624514	0.00905682	0.49,0.49	0.138,0.0	0.421
NM_001289607	Brd8	chr18	-	34606419	34606466	34606674	34606768	34605473	34605688	34607038	34607491	70,73	58,58	50,26	12,10	193	146	0.000320793	0.00519685	0.477,0.488	0.759,0.663	-0.229
NM_001291074	Nsfl1c	chr2	+	151501352	151501487	151502454	151502460	151500714	151500789	151503013	151503179	5,5	0,0	1,0	1,2	234	105	7.81225e-07	2.54358e-05	1.0,1.0	0.31,0.0	0.845
NM_001291115	Rbm39	chr2	-	156172827	156173022	156177335	156177385	156167684	156167750	156179176	156179240	90,91	578583	14,23	285242	149	294	7.13291e-05	0.00148984	0.235,0.235	0.088,0.158	0.112
NM_001293301	Clasp1	chr1	+	118512174	118512222	118512704	118512728	118510205	118510376	118521826	118521934	1,1	6,6	2,1	1,0	147	123	0.000337882	0.00539474	0.122,0.122	0.626,1.0	-0.691
NM_001305652	Bcs1l	chr1	+	74590264	74590459	74590670	74590734	74589959	74590099	74590959	74591129	36,36	5,5	20,18	11,15	294	163	8.37168e-05	0.0016549	0.8,0.8	0.502,0.4	0.349
NM_001312893	Crybb1	chr5	+	112259257	112259355	112259355	112259373	112257378	112257557	112263510	112263643	0,0	1,1	40,2	0,3	197	117	1.34016e-07	5.29842e-06	0.0,0.0	1.0,0.284	-0.642
NM_001312893	Crybb1	chr5	+	112259257	112259355	112259355	112259544	112257378	112257557	112263510	112263643	0,0	962968	40,2	976887	197	288	2.93309e-07	1.11963e-05	0.0,0.0	0.057,0.003	-0.03
NM_001312893	Crybb1	chr5	+	112259256	112259322	112259355	112259544	112257378	112257557	112263510	112263643	50585100	962968	91877734	976887	165	288	3.09797e-07	1.15599e-05	0.902,0.902	0.943,0.938	-0.038
NM_001312893	Crybb1	chr5	+	112259256	112259355	112259355	112259544	112257378	112257557	112263510	112263643	78707932	962968	1380612215	976887	198	288	4.81037e-07	1.69949e-05	0.922,0.923	0.954,0.952	-0.03
NM_001312893	Crybb1	chr5	+	112259257	112259355	112259355	112259374	112257378	112257557	112263510	112263643	0,0	1,1	40,2	0,4	197	118	5.17817e-07	1.81018e-05	0.0,0.0	1.0,0.23	-0.615
NM_001312893	Crybb1	chr5	+	112259256	112259346	112259355	112259544	112257378	112257557	112263510	112263643	73227379	962968	1288511241	976887	189	288	5.84402e-07	2.00082e-05	0.921,0.921	0.953,0.951	-0.031
NM_001312893	Crybb1	chr5	+	112259256	112259332	112259355	112259544	112257378	112257557	112263510	112263643	61236173	962968	106929198	976887	175	288	1.22209e-06	3.65636e-05	0.913,0.913	0.947,0.945	-0.033
NM_001312893	Crybb1	chr5	+	112259274	112259375	112263510	112263643	112257378	112257557	112267314	112267457	281282	1898619100	671728	2835326922	200	232	1.7132e-06	4.86285e-05	0.017,0.017	0.027,0.03	-0.011
NM_001312893	Crybb1	chr5	+	112259257	112259332	112259355	112259544	112257378	112257557	112263510	112263643	30,30	962968	0,21	976887	174	288	6.20457e-05	0.00130933	0.049,0.049	0.0,0.038	0.03
NM_001312893	Crybb1	chr5	+	112259274	112259355	112259355	112259373	112257378	112257557	112263510	112263643	0,0	1,1	7,1	0,3	180	117	8.37164e-05	0.0016549	0.0,0.0	1.0,0.178	-0.589
NM_001312893	Crybb1	chr5	+	112259274	112259355	112259355	112259374	112257378	112257557	112263510	112263643	0,0	1,1	7,1	0,4	180	118	0.000190143	0.00336293	0.0,0.0	1.0,0.141	-0.571
NM_001312893	Crybb1	chr5	+	112259274	112259332	112259355	112259544	112257378	112257557	112263510	112263643	29,29	962968	1,21	976887	157	288	0.000212364	0.00365419	0.052,0.052	0.002,0.042	0.03
NM_001313728	Cul3	chr1	-	80308516	80308616	80321784	80321912	80304079	80304193	80322858	80323056	2,2	3,3	7,10	1,0	227	199	1.47423e-05	0.000359994	0.369,0.369	0.86,1.0	-0.561
NM_001313728	Cul3	chr1	-	80308516	80308616	80321784	80321936	80304079	80304193	80322858	80323056	2,2	3,3	5,7	1,0	251	199	3.38447e-05	0.00075435	0.346,0.346	0.799,1.0	-0.553
NM_001313933	Cryba1	chr11	-	77720849	77721079	77722610	77722708	77719433	77719530	77723549	77723614	170170	1048610553	0,0	1315112553	197	329	0	0	0.026,0.026	0.0,0.0	0.026
NM_001313933	Cryba1	chr11	-	77720913	77721030	77722610	77722708	77719433	77719530	77723549	77723614	170170	41234147	0,0	54165119	197	216	0	0	0.043,0.043	0.0,0.0	0.043
NM_001313933	Cryba1	chr11	-	77720913	77721079	77722610	77722708	77719433	77719530	77723549	77723614	170170	45854612	0,0	59115636	197	265	0	0	0.048,0.047	0.0,0.0	0.048
NM_001313933	Cryba1	chr11	-	77720891	77721079	77722610	77722708	77719433	77719530	77723549	77723614	170170	95259587	0,0	1235211792	197	287	6.66134e-16	9.21763e-14	0.025,0.025	0.0,0.0	0.025
NM_001313933	Cryba1	chr11	-	77720828	77721030	77722610	77722708	77719433	77719530	77723549	77723614	170170	1023910303	0,0	1292712299	197	301	3.66374e-15	4.86691e-13	0.025,0.025	0.0,0.0	0.025
NM_001313933	Cryba1	chr11	-	77720890	77721079	77722610	77722708	77719433	77719530	77723549	77723614	170170	98039868	0,0	1257712011	197	288	3.88578e-15	4.96334e-13	0.025,0.025	0.0,0.0	0.025
NM_001313933	Cryba1	chr11	-	77720889	77721079	77722610	77722708	77719433	77719530	77723549	77723614	170170	1011310177	0,0	1274912201	197	289	2.498e-14	2.59246e-12	0.024,0.024	0.0,0.0	0.024
NM_001313933	Cryba1	chr11	-	77720884	77721079	77722610	77722708	77719433	77719530	77723549	77723614	170170	1033110395	0,0	1292412308	197	294	3.28626e-14	3.30717e-12	0.024,0.024	0.0,0.0	0.024
NM_001313933	Cryba1	chr11	-	77720887	77721079	77722610	77722708	77719433	77719530	77723549	77723614	170170	1032510389	0,0	1291612304	197	291	6.23945e-14	6.09448e-12	0.024,0.024	0.0,0.0	0.024
NM_001313933	Cryba1	chr11	-	77720849	77721030	77722610	77722708	77719433	77719530	77723549	77723614	170170	1002410088	0,0	1265612036	197	280	1.13243e-13	1.07451e-11	0.024,0.023	0.0,0.0	0.024
NM_001313933	Cryba1	chr11	-	77720083	77720231	77720887	77720990	77719433	77719530	77722608	77722727	805807	229232	564514	394354	202	247	4.29323e-13	3.96051e-11	0.811,0.81	0.636,0.64	0.172
NM_001313933	Cryba1	chr11	-	77720083	77720231	77720884	77720990	77719433	77719530	77722608	77722727	811813	229232	572518	394354	205	247	5.18363e-13	4.65266e-11	0.81,0.809	0.636,0.638	0.173
NM_001313933	Cryba1	chr11	-	77720083	77720231	77720889	77720990	77719433	77719530	77722608	77722727	593595	229232	397411	394354	200	247	2.87992e-12	2.5169e-10	0.762,0.76	0.554,0.589	0.19
NM_001313933	Cryba1	chr11	-	77720891	77721030	77722610	77722708	77719433	77719530	77723549	77723614	170170	90639122	0,0	1185711275	197	238	5.6537e-12	4.81434e-10	0.022,0.022	0.0,0.0	0.022
NM_001313933	Cryba1	chr11	-	77720888	77721030	77722608	77722708	77718613	77718902	77723549	77723614	713713	99019964	361467	1244011815	199	241	9.0471e-12	7.32815e-10	0.08,0.08	0.034,0.046	0.04
NM_001313933	Cryba1	chr11	-	77720888	77721079	77722608	77722708	77718613	77718902	77723549	77723614	713713	1036310429	361467	1293512332	199	290	1.18934e-11	9.40426e-10	0.091,0.091	0.039,0.052	0.045
NM_001313933	Cryba1	chr11	-	77720890	77721030	77722610	77722708	77719433	77719530	77723549	77723614	170170	93419403	0,0	1208211494	197	239	2.68986e-11	2.03023e-09	0.022,0.021	0.0,0.0	0.021
NM_001313933	Cryba1	chr11	-	77720889	77721030	77722610	77722708	77719433	77719530	77723549	77723614	170170	96519712	0,0	1225411684	197	240	1.38404e-10	9.99216e-09	0.021,0.021	0.0,0.0	0.021
NM_001313933	Cryba1	chr11	-	77720884	77721030	77722610	77722708	77719433	77719530	77723549	77723614	170170	98699930	0,0	1242911791	197	245	1.51716e-10	1.07202e-08	0.021,0.021	0.0,0.0	0.021
NM_001313933	Cryba1	chr11	-	77720887	77721030	77722610	77722708	77719433	77719530	77723549	77723614	170170	98639924	0,0	1242111787	197	242	2.93751e-10	2.03239e-08	0.021,0.021	0.0,0.0	0.021
NM_001313933	Cryba1	chr11	-	77720083	77720207	77720887	77720990	77719433	77719530	77722608	77722727	805807	127128	564514	201194	202	223	3.00893e-10	2.03932e-08	0.875,0.874	0.756,0.745	0.124
NM_001313933	Cryba1	chr11	-	77720083	77720207	77720884	77720990	77719433	77719530	77722608	77722727	811813	127128	572518	201194	205	223	3.51299e-10	2.24358e-08	0.874,0.874	0.756,0.744	0.124
NM_001313933	Cryba1	chr11	-	77719387	77719530	77722608	77722708	77718613	77718902	77723549	77723614	713713	2643926630	361467	3119329033	199	242	8.33417e-10	4.95046e-08	0.032,0.032	0.014,0.019	0.015
NM_001313933	Cryba1	chr11	-	77719387	77719512	77722608	77722708	77718613	77718902	77723549	77723614	713713	2326823443	361467	2742125466	199	224	9.52047e-10	5.54692e-08	0.033,0.033	0.015,0.02	0.015
NM_001313933	Cryba1	chr11	-	77720083	77720207	77720889	77720990	77719433	77719530	77722608	77722727	593595	127128	397411	201194	200	223	1.19745e-09	6.85642e-08	0.839,0.838	0.688,0.703	0.143
NM_001313933	Cryba1	chr11	-	77719383	77719530	77722608	77722708	77718613	77718902	77723549	77723614	713713	87298785	361467	100009462	199	246	2.55511e-09	1.42967e-07	0.092,0.091	0.043,0.058	0.041
NM_001313933	Cryba1	chr11	-	77720083	77720231	77720849	77720990	77719433	77719530	77722608	77722727	966971	229232	799763	394354	240	247	7.27989e-09	3.60941e-07	0.813,0.812	0.676,0.689	0.13
NM_001313933	Cryba1	chr11	-	77719383	77719512	77722608	77722708	77718613	77718902	77723549	77723614	713713	55585598	361467	62285895	199	228	9.29583e-09	4.47412e-07	0.128,0.127	0.062,0.083	0.055
NM_001313933	Cryba1	chr11	-	77720083	77720231	77720890	77720990	77719433	77719530	77722608	77722727	283286	229232	225221	394354	199	247	3.49833e-08	1.50882e-06	0.605,0.605	0.415,0.437	0.179
NM_001313933	Cryba1	chr11	-	77719433	77719530	77720888	77720990	77718613	77718902	77722608	77722727	843847	10181024	583542	13921113	201	196	4.81369e-08	2.02358e-06	0.447,0.446	0.29,0.322	0.141
NM_001313933	Cryba1	chr11	-	77720083	77720231	77720828	77720990	77719433	77719530	77722608	77722727	11811186	229232	10701026	394354	261	247	4.35964e-07	1.55681e-05	0.83,0.829	0.72,0.733	0.103
NM_001313933	Cryba1	chr11	-	77719387	77719520	77720888	77720990	77718613	77718902	77722608	77722727	843847	2447624657	583542	2909227080	201	232	5.35238e-07	1.85159e-05	0.038,0.038	0.023,0.023	0.015
NM_001313933	Cryba1	chr11	-	77719387	77719530	77720888	77720990	77718613	77718902	77722608	77722727	843847	2744627643	583542	3257530135	201	242	6.67047e-07	2.23764e-05	0.036,0.036	0.021,0.021	0.015
NM_001313933	Cryba1	chr11	-	77719383	77719520	77720888	77720990	77718613	77718902	77722608	77722727	843847	67666812	583542	78997509	201	236	7.53323e-07	2.50178e-05	0.128,0.127	0.08,0.078	0.049
NM_001313933	Cryba1	chr11	-	77720083	77720207	77720849	77720990	77719433	77719530	77722608	77722727	966971	127128	799763	201194	240	223	7.62108e-07	2.5059e-05	0.876,0.876	0.787,0.785	0.09
NM_001313933	Cryba1	chr11	-	77719383	77719530	77720888	77720990	77718613	77718902	77722608	77722727	843847	97369798	583542	1138210564	201	246	1.19199e-06	3.59873e-05	0.096,0.096	0.059,0.059	0.037
NM_001313933	Cryba1	chr11	-	77720083	77720207	77720890	77720990	77719433	77719530	77722608	77722727	283286	127128	225221	201194	199	223	1.65521e-06	4.73875e-05	0.714,0.715	0.556,0.561	0.156
NM_001313933	Cryba1	chr11	-	77720083	77720207	77720828	77720990	77719433	77719530	77722608	77722727	11811186	127128	10701026	201194	261	223	1.98487e-05	0.000474227	0.888,0.888	0.82,0.819	0.069
NM_001313933	Cryba1	chr11	-	77720083	77720231	77720913	77721006	77719433	77719530	77722608	77722727	36,36	229232	27,27	394354	192	247	0.000288488	0.00474292	0.168,0.166	0.081,0.089	0.082
NM_001313933	Cryba1	chr11	-	77720083	77720231	77720884	77721006	77719433	77719530	77722608	77722727	44884513	229232	50264779	394354	221	247	0.000689814	0.00987445	0.956,0.956	0.934,0.938	0.02
NM_001313933	Cryba1	chr11	-	77720083	77720231	77720887	77721006	77719433	77719530	77722608	77722727	44824507	229232	50184775	394354	218	247	0.000692848	0.00987531	0.957,0.957	0.935,0.939	0.02
NM_001313939	Cd79b	chr11	-	106312632	106312941	106313660	106313711	106312321	106312440	106314417	106314562	2,2	3,3	0,0	4,2	150	408	1.83977e-05	0.000442746	0.645,0.645	0.0,0.0	0.645
NM_001317218	Myl6	chr10	-	128492938	128493045	128493333	128493353	128492709	128492745	128493538	128493569	29,29	21,21	69,49	14,9	119	206	2.29546e-05	0.00052939	0.705,0.705	0.895,0.904	-0.195
NM_001324422	Gm14322	chr2	+	177763834	177763975	177767738	177767775	177762845	177762900	177768043	177768170	17,17	15,15	11,9	20,59	240	136	0.000227542	0.00387521	0.391,0.391	0.238,0.08	0.232
NM_001327938	Ank2	chr3	-	127010853	127011051	127012672	127012771	127003944	127004043	127013238	127013337	73,73	407412	131104	426340	198	297	0.000366053	0.0057495	0.212,0.21	0.316,0.315	-0.105
NM_001331176	Ggps1	chr13	-	14057795	14057888	14059318	14059450	14055149	14055220	14063205	14063488	7,7	83,87	19,11	44,55	231	192	0.00029213	0.00477912	0.066,0.063	0.264,0.143	-0.139
NM_001347614	6430531B16Rik	chr7	-	139975861	139975958	139975977	139976128	139972302	139972607	139976478	139976673	1,1	0,0	1,0	2,1	250	196	7.38351e-06	0.000191567	1.0,1.0	0.282,0.0	0.859
NM_007714	Clk4	chr11	+	51268164	51268231	51270536	51270595	51267170	51267331	51271799	51272022	11,11	31,31	20,30	22,16	166	158	0.000435218	0.00659981	0.252,0.252	0.464,0.641	-0.3
NM_007773	Crybb2	chr5	-	113068921	113069047	113069188	113069312	113068691	113068771	113069633	113069736	3,3	0,0	45,49	75,71	223	225	1.15309e-06	3.51323e-05	1.0,1.0	0.377,0.41	0.607
NM_007773	Crybb2	chr5	-	113068921	113069047	113069188	113069269	113068691	113068771	113069633	113069736	1,1	0,0	4,9	75,71	180	225	1.33326e-05	0.000327981	1.0,1.0	0.063,0.137	0.9
NM_007776	Crygd	chr1	-	65062103	65062182	65063192	65063271	65061837	65062052	65063393	65063440	0,0	1,1	2,2	1,0	178	178	2.06998e-07	8.08754e-06	0.0,0.0	0.667,1.0	-0.834
NM_007776	Crygd	chr1	-	65062103	65062182	65063192	65063229	65061837	65062052	65063393	65063440	0,0	1,1	1,2	1,0	136	178	7.68173e-06	0.00019776	0.0,0.0	0.567,1.0	-0.783
NM_007777	Cryge	chr1	-	65049572	65049603	65050029	65050133	65048556	65048896	65050769	65051012	36,37	18,18	57,50	10,4	203	130	0.000125598	0.00231729	0.562,0.568	0.785,0.889	-0.272
NM_007835	Dctn1	chr6	+	83183935	83183956	83187763	83187784	83183298	83183333	83189076	83189268	7,7	2,2	0,0	7,2	120	120	5.74682e-09	2.98206e-07	0.778,0.778	0.0,0.0	0.778
NM_007864	Dlg4	chr11	+	70026922	70026988	70026988	70027087	70018604	70018949	70030398	70030452	90,92	0,0	39,20	10,1	165	198	2.46399e-06	6.87639e-05	1.0,1.0	0.824,0.96	0.108
NM_009456	Ube2l3	chr16	-	17171762	17171865	17173212	17173358	17159989	17160176	17176411	17176507	3,3	0,0	0,3	2,3	245	202	1.0497e-06	3.28873e-05	1.0,1.0	0.0,0.452	0.774
NM_009751	Bfsp1	chr2	-	143831843	143832057	143841673	143841775	143830083	143830169	143845900	143845990	52,52	20592072	335324	63015728	201	313	3.46412e-08	1.50882e-06	0.038,0.038	0.076,0.081	-0.041
NM_009751	Bfsp1	chr2	-	143831840	143832057	143841673	143841775	143830083	143830169	143845900	143845990	52,52	21312144	335324	65675972	201	316	4.60617e-08	1.96116e-06	0.037,0.037	0.074,0.079	-0.04
NM_009751	Bfsp1	chr2	-	143831836	143832057	143841673	143841775	143830083	143830169	143845900	143845990	52,52	36963723	335324	1152610830	201	320	1.27979e-07	5.12071e-06	0.022,0.022	0.044,0.045	-0.022
NM_009751	Bfsp1	chr2	-	143831843	143832057	143841673	143841778	143830083	143830169	143845900	143845990	93,93	20592072	381493	63015728	204	313	0.000191386	0.00336293	0.065,0.064	0.085,0.117	-0.037
NM_009751	Bfsp1	chr2	-	143831840	143832057	143841673	143841778	143830083	143830169	143845900	143845990	93,93	21312144	381493	65675972	204	316	0.000238235	0.00403662	0.063,0.063	0.082,0.113	-0.035
NM_009751	Bfsp1	chr2	-	143831836	143832057	143841673	143841778	143830083	143830169	143845900	143845990	93,93	36963723	381493	1152610830	204	320	0.000526064	0.00779936	0.038,0.038	0.049,0.067	-0.02
NM_009965	Cryba1	chr11	-	77720888	77721030	77722608	77722708	77719433	77719520	77723549	77723614	713713	98639925	361382	1244611785	199	241	8.77076e-15	1.04028e-12	0.081,0.08	0.034,0.038	0.044
NM_009965	Cryba1	chr11	-	77720888	77721079	77722608	77722708	77719433	77719520	77723549	77723614	713713	1032510390	361382	1294112302	199	290	1.21014e-14	1.38582e-12	0.091,0.091	0.039,0.043	0.05
NM_009965	Cryba1	chr11	-	77720083	77720231	77720683	77720794	77719433	77719530	77720888	77721030	131131	274277	109106	468427	210	247	2.84569e-06	7.87546e-05	0.36,0.357	0.215,0.226	0.138
NM_009965	Cryba1	chr11	-	77720083	77720207	77720683	77720794	77719433	77719530	77720888	77721030	131131	127128	109106	202196	210	223	4.12176e-05	0.000894665	0.523,0.521	0.364,0.365	0.158
NM_009965	Cryba1	chr11	-	77721705	77721757	77722188	77722250	77720888	77721030	77722608	77722727	2,2	0,0	4,4	3,3	161	151	4.3163e-05	0.000930808	1.0,1.0	0.556,0.556	0.444
NM_009965	Cryba1	chr11	-	77720083	77720231	77720683	77720766	77719433	77719530	77720888	77721030	171176	274277	544398	468427	182	247	9.5083e-05	0.0018044	0.459,0.463	0.612,0.558	-0.124
NM_009965	Cryba1	chr11	-	77720083	77720207	77720683	77720766	77719433	77719530	77720888	77721030	171176	127128	544398	202196	182	223	0.000139821	0.00256544	0.623,0.628	0.767,0.713	-0.115
NM_009965	Cryba1	chr11	-	77720083	77720207	77720683	77720764	77719433	77719530	77720888	77721030	0,0	127128	0,18	202196	180	223	0.000145647	0.00262877	0.0,0.0	0.0,0.102	-0.051
NM_009967	Crygs	chr16	-	22808190	22808271	22810069	22810184	22806425	22806668	22811334	22811410	6,6	13,13	53,58	22,13	214	180	1.2449e-06	3.69136e-05	0.28,0.28	0.67,0.79	-0.45
NM_009967	Crygs	chr16	-	22807196	22807391	22810069	22810184	22806425	22806668	22811334	22811410	6,6	58,60	53,58	183179	214	294	0.000123885	0.00229846	0.124,0.121	0.285,0.308	-0.174
NM_009967	Crygs	chr16	-	22809603	22809802	22810069	22810184	22806425	22806668	22811334	22811410	6,6	47,47	53,58	145167	214	298	0.00047019	0.00703379	0.151,0.151	0.337,0.326	-0.181
NM_013501	Cryaa	chr17	+	31679579	31679677	31681319	31681412	31677930	31678189	31681489	31681730	303303	0,0	178327	138,1	197	192	1.50492e-05	0.000364807	1.0,1.0	0.557,0.997	0.223
NM_013501	Cryaa	chr17	+	31679579	31679677	31681336	31681412	31677930	31678189	31681489	31681730	303303	0,0	178327	136,1	197	175	2.25293e-05	0.000523217	1.0,1.0	0.538,0.997	0.232
NM_013501	Cryaa	chr17	+	31679603	31679679	31680115	31680203	31677930	31678189	31680985	31681730	0,0	12,18	3,3	0,13	175	187	5.91606e-05	0.00125944	0.0,0.0	1.0,0.198	-0.599
NM_013501	Cryaa	chr17	+	31679603	31679685	31680115	31680203	31677930	31678189	31680985	31681730	0,0	12,18	3,2	0,13	181	187	0.000413663	0.00636007	0.0,0.0	1.0,0.137	-0.569
NM_013813	Epb41l3	chr17	+	69273881	69273917	69274100	69274166	69270610	69270664	69274703	69274895	18,18	36,40	5,1	67,58	135	165	2.58296e-09	1.42967e-07	0.379,0.355	0.084,0.021	0.315
NM_013813	Epb41l3	chr17	+	69281032	69281107	69283884	69284007	69274703	69274895	69284538	69284916	3,3	43,44	15,16	47,20	174	222	2.01352e-05	0.000477636	0.082,0.08	0.289,0.505	-0.316
NM_013908	Fbxw5	chr2	+	25501993	25502151	25502400	25502558	25500777	25500886	25502870	25503045	12,13	67,67	24,22	56,31	257	257	0.000609631	0.00887975	0.152,0.163	0.3,0.415	-0.2
NM_016862	Vti1a	chr19	+	55387188	55387209	55391783	55391868	55380941	55381019	55498510	55498581	5,5	39,39	0,0	23,7	120	184	0.000181115	0.00323377	0.164,0.164	0.0,0.0	0.164
NM_019490	Uso1	chr5	+	92195347	92195434	92198335	92198434	92194011	92194175	92199816	92199924	43,43	93,93	63,61	61,70	186	198	0.000431009	0.00659623	0.33,0.33	0.524,0.481	-0.172
NM_021541	Cryba2	chr1	-	74890567	74890673	74892033	74892087	74889933	74890135	74892726	74892923	41554186	674677	61755392	614498	153	205	1.53302e-06	4.42711e-05	0.892,0.892	0.931,0.936	-0.041
NM_023649	Ush1c	chr7	-	46211158	46211311	46216021	46216079	46201632	46201674	46219298	46219423	1,1	0,0	3,2	2,4	157	252	3.95241e-05	0.000869269	1.0,1.0	0.707,0.445	0.424
NM_023649	Ush1c	chr7	-	46211158	46211311	46216017	46216079	46201632	46201674	46219298	46219423	1,1	0,0	2,3	2,4	161	252	7.48209e-05	0.00151512	1.0,1.0	0.61,0.54	0.425
NM_025379	Cox7b	chrX	+	106016104	106016222	106017597	106017709	106015699	106015870	106019578	106019703	4,4	3,3	0,0	3,1	217	211	5.54768e-06	0.000146221	0.565,0.565	0.0,0.0	0.565
NM_025844	Chordc1	chr9	+	18302025	18302183	18304282	18304386	18301005	18301062	18305292	18305351	160162	137141	118,84	42,42	257	203	9.90557e-05	0.00186911	0.48,0.476	0.689,0.612	-0.172
NM_026028	Ccdc77	chr6	-	120331811	120332031	120334768	120334917	120329333	120329459	120338068	120338160	19,19	44,44	34,27	12,24	248	319	8.32525e-05	0.0016549	0.357,0.357	0.785,0.591	-0.331
NM_026028	Ccdc77	chr6	-	120329333	120329459	120334768	120334917	120329093	120329246	120338068	120338160	19,19	33,33	36,26	8,17	248	225	0.000144617	0.00262444	0.343,0.343	0.803,0.581	-0.349
NM_026028	Ccdc77	chr6	-	120331949	120332031	120334768	120334917	120329333	120329459	120338068	120338160	19,19	3,3	34,27	0,0	248	181	0.000411719	0.00635962	0.822,0.822	1.0,1.0	-0.178
NM_026561	Nt5c3b	chr11	-	100436713	100436815	100437595	100437777	100436154	100436240	100440039	100440086	5,5	4,4	7,2	0,0	281	201	3.29828e-06	9.05255e-05	0.472,0.472	1.0,1.0	-0.528
NM_026603	Denr	chr5	+	123915190	123915210	123917199	123917284	123908099	123908214	123922179	123922263	13,13	150151	24,21	95,83	119	184	8.6635e-05	0.00168254	0.118,0.117	0.281,0.281	-0.164
NM_027324	Sfxn1	chr13	+	54097347	54097452	54104043	54104205	54096730	54096780	54104801	54104851	3,3	2,2	0,0	4,5	204	261	1.3034e-06	3.797e-05	0.657,0.657	0.0,0.0	0.657
NM_027453	Btf3l4	chr4	-	108831705	108831728	108832412	108832451	108830517	108830583	108833507	108833584	6,6	5,5	10,3	0,0	138	122	1.30289e-06	3.797e-05	0.515,0.515	1.0,1.0	-0.485
NM_027453	Btf3l4	chr4	-	108831705	108831912	108832412	108832451	108830517	108830583	108833507	108833584	6,6	9,9	10,3	0,2	138	306	0.000165168	0.002965	0.596,0.596	1.0,0.769	-0.289
NM_027862	Atp5h	chr11	-	115418698	115418743	115419191	115419293	115418298	115418516	115419755	115419919	0,0	2,2	6,4	0,2	201	144	1.05011e-08	4.84365e-07	0.0,0.0	1.0,0.589	-0.794
NM_027892	Ppp1r12a	chr10	+	108252756	108252924	108253324	108253495	108251839	108251944	108259755	108259846	50,50	93,93	44,37	34,33	267	270	0.000349781	0.005558	0.352,0.352	0.567,0.531	-0.197
NM_028759	Dcaf6	chr1	-	165371122	165371248	165374061	165374235	165367445	165367505	165388657	165388915	0,0	1,1	2,5	2,3	273	225	3.76704e-06	0.00010171	0.0,0.0	0.452,0.579	-0.515
NM_030022	Grifin	chr5	-	140563541	140563662	140563701	140563707	140563188	140563294	140564432	140564592	34,35	144146	49,32	437354	105	220	4.05498e-05	0.000885959	0.331,0.334	0.19,0.159	0.158
NM_030022	Grifin	chr5	-	140563472	140563662	140563701	140563707	140563188	140563294	140564432	140564592	34,35	193195	49,32	517421	105	289	0.000357721	0.0056571	0.327,0.331	0.207,0.173	0.139
NM_030236	Fbxo34	chr14	+	47500793	47500870	47509056	47509229	47472560	47472717	47526204	47526314	0,0	2,2	1,2	1,0	176	272	3.73016e-06	0.00010154	0.0,0.0	0.607,1.0	-0.803
NM_133771	Memo1	chr17	-	74226572	74226651	74235877	74236001	74225431	74225574	74241904	74242016	3,3	1,1	0,0	2,2	223	178	2.35055e-06	6.61539e-05	0.705,0.705	0.0,0.0	0.705
NM_144800	Mtss1	chr15	-	58947325	58947520	58948322	58948442	58945845	58946019	58951469	58951680	20,20	80,80	5,1	47,52	219	294	0.000191075	0.00336293	0.251,0.251	0.125,0.025	0.176
NM_144805	Tmem40	chr6	-	115738947	115739022	115741540	115741672	115736382	115736436	115742309	115742387	634645	147148	311353	119142	231	174	0.000142095	0.00259284	0.765,0.767	0.663,0.652	0.109
NM_153056	Sirt7	chr11	-	120619148	120619290	120619682	120619768	120618371	120619049	120620162	120620269	5,5	11,12	1,0	7,7	185	241	0.000479457	0.00714025	0.372,0.352	0.157,0.0	0.283
NM_153076	Crygn	chr5	-	24754148	24754279	24756036	24756126	24751001	24751189	24757822	24757843	8,8	11261137	22,29	13831165	189	230	0.00031362	0.00510555	0.009,0.008	0.019,0.029	-0.015
NM_153076	Crygn	chr5	-	24754150	24754279	24756036	24756126	24751001	24751189	24757822	24757843	8,8	11051115	22,29	14001252	189	228	0.000688971	0.00987445	0.009,0.009	0.019,0.027	-0.014
NM_170702	Cd40	chr2	+	165066502	165066564	165069628	165069715	165063467	165063561	165069816	165069848	2,2	6,6	1,4	0,1	161	186	5.70569e-05	0.00122249	0.278,0.278	1.0,0.822	-0.633
NM_173005	Setd5	chr6	+	113105916	113106141	113109423	113109616	113104934	113105121	113109884	113109990	51,51	38,38	50,34	17,6	324	292	0.00060643	0.00887204	0.547,0.547	0.726,0.836	-0.234
NM_176845	Ddhd1	chr14	-	45622840	45622942	45628853	45628874	45620711	45620840	45629579	45629753	5,5	5,5	1,0	4,3	120	201	0.000433326	0.00659981	0.626,0.626	0.295,0.0	0.479
NM_176930	Nrcam	chr12	+	44578144	44578180	44584834	44584987	44576603	44576780	44590107	44590239	3,4	10,10	1,0	14,5	135	252	0.000550894	0.0081312	0.359,0.427	0.118,0.0	0.334
NM_177693	Lim2	chr7	+	43430260	43430480	43430567	43430765	43430100	43430156	43433567	43433717	61,63	60796140	189156	101808766	319	297	7.47326e-05	0.00151512	0.009,0.009	0.017,0.016	-0.008
NM_177693	Lim2	chr7	+	43430372	43430480	43432402	43432568	43430100	43430156	43433567	43433717	25,25	37,37	16,17	71,65	207	265	0.000220654	0.00377727	0.464,0.464	0.224,0.251	0.227
NM_178362	Sorbs1	chr19	-	40318021	40318068	40321792	40321960	40314616	40314731	40324746	40324832	49,49	76,76	206123	117,75	267	146	1.20669e-07	4.90658e-06	0.261,0.261	0.491,0.473	-0.221
NM_199446	Phkb	chr8	+	85870151	85870232	85875016	85875078	85843025	85843112	85875633	85875723	2,2	0,0	0,0	1,1	180	161	6.1304e-09	3.13216e-07	1.0,1.0	0.0,0.0	1
NR_002867	Pax6os1	chr2	-	105598295	105598394	105623717	105623872	105536079	105537239	105670235	105670330	12,12	8,8	1,0	7,1	254	198	2.3505e-05	0.000538345	0.539,0.539	0.1,0.0	0.489
NR_029464	5033406O09Rik	chr12	-	111943884	111943997	111943997	111944066	111941990	111943211	111944156	111944482	0,0	17,17	3,6	8,11	168	212	1.04613e-06	3.28873e-05	0.0,0.0	0.321,0.408	-0.364
NR_045054	2610307P16Rik	chr13	-	28505705	28505913	28561440	28561579	28460033	28461061	28608517	28608628	9,9	5,5	1,1	6,6	238	307	0.000203478	0.00352071	0.699,0.699	0.177,0.177	0.522
NR_046027	Gm20757	chr10	-	92284974	92285067	92334198	92334296	92272551	92272665	92375248	92375373	1,1	118119	38,29	59,58	197	192	0	0	0.008,0.008	0.386,0.328	-0.349
NR_046027	Gm20757	chr10	-	92284974	92285067	92371724	92371885	92272551	92272665	92375248	92375373	91,91	118119	203223	59,58	260	192	0	0	0.363,0.361	0.718,0.74	-0.367
NR_046027	Gm20757	chr10	-	92258867	92258993	92259033	92259093	92257141	92257304	92284935	92285067	74,74	83,83	120105	4,4	159	225	0	0	0.558,0.558	0.977,0.974	-0.417
NR_046027	Gm20757	chr10	-	92258867	92258993	92259033	92259093	92257141	92257304	92371724	92371885	74,74	82,82	76,57	4,5	159	225	0	0	0.561,0.561	0.964,0.942	-0.392
NR_046027	Gm20757	chr10	-	92258867	92258993	92259033	92259093	92257141	92257304	92375248	92375373	74,74	84,84	77,56	4,4	159	225	0	0	0.555,0.555	0.965,0.952	-0.403
NR_046027	Gm20757	chr10	-	92258867	92258993	92259033	92259093	92257141	92257304	92269299	92269470	190190	141141	152131	10,7	159	225	0	0	0.656,0.656	0.956,0.964	-0.304
NR_046027	Gm20757	chr10	-	92366958	92367088	92371724	92371917	92284935	92285067	92375248	92375373	76,76	26,26	140133	2,1	292	229	0	0	0.696,0.696	0.982,0.991	-0.29
NR_046027	Gm20757	chr10	-	92366958	92367088	92374091	92374143	92284935	92285067	92375248	92375373	0,0	26,26	15,28	2,1	151	229	0	0	0.0,0.0	0.919,0.977	-0.948
NR_046027	Gm20757	chr10	-	92366958	92367088	92371724	92371885	92284935	92285067	92375248	92375373	123123	26,26	249259	2,1	260	229	0	0	0.806,0.806	0.991,0.996	-0.188
NR_046027	Gm20757	chr10	-	92284935	92285067	92334198	92334296	92272551	92272665	92375248	92375373	1,1	314320	38,29	169189	197	231	0	0	0.004,0.004	0.209,0.152	-0.176
NR_046027	Gm20757	chr10	-	92284935	92285067	92371724	92371885	92272551	92272665	92375248	92375373	91,91	314320	203223	169189	260	231	0	0	0.205,0.202	0.516,0.512	-0.31
NR_046027	Gm20757	chr10	-	92284935	92285067	92371724	92371917	92258867	92258993	92375248	92375373	35,35	164166	92,98	85,85	292	231	0	0	0.144,0.143	0.461,0.477	-0.326
NR_046027	Gm20757	chr10	-	92284935	92285067	92371724	92371885	92258867	92258993	92375248	92375373	82,82	164166	201224	85,85	260	231	0	0	0.308,0.305	0.678,0.701	-0.383
NR_046027	Gm20757	chr10	-	92272551	92272665	92371724	92371917	92258867	92259093	92375248	92375373	35,35	62,62	92,98	22,17	292	213	0	0	0.292,0.292	0.753,0.808	-0.488
NR_046027	Gm20757	chr10	-	92334198	92334296	92366958	92367088	92272551	92272665	92375248	92375373	14,14	1,1	2,1	38,29	229	197	0	0	0.923,0.923	0.043,0.029	0.887
NR_046027	Gm20757	chr10	-	92334198	92334296	92366958	92367088	92284935	92285067	92371724	92371885	30,30	1,1	2,1	40,28	229	197	0	0	0.963,0.963	0.041,0.03	0.927
NR_046027	Gm20757	chr10	-	92334198	92334296	92371724	92371917	92284935	92285067	92375248	92375373	76,76	1,1	140133	73,53	292	197	0	0	0.981,0.981	0.564,0.629	0.384
NR_046027	Gm20757	chr10	-	92334198	92334296	92366958	92367088	92284935	92285067	92375248	92375373	26,26	1,1	2,1	73,53	229	197	0	0	0.957,0.957	0.023,0.016	0.938
NR_046027	Gm20757	chr10	-	92334198	92334296	92371724	92371885	92284935	92285067	92375248	92375373	123123	1,1	249259	73,53	260	197	0	0	0.989,0.989	0.721,0.787	0.235
NR_046027	Gm20757	chr10	-	92298962	92299115	92374091	92374143	92284935	92285067	92375248	92375373	0,0	5,5	15,28	0,0	151	252	2.22045e-16	3.20613e-14	0.0,0.0	1.0,1.0	-1
NR_046027	Gm20757	chr10	-	92284935	92285067	92371724	92371917	92272551	92272665	92375248	92375373	44,44	314320	94,97	169189	292	231	4.32987e-15	5.32574e-13	0.1,0.098	0.306,0.289	-0.198
NR_046027	Gm20757	chr10	-	92284974	92285067	92371724	92371917	92272551	92272665	92375248	92375373	44,44	118119	94,97	59,58	292	192	1.64313e-14	1.81894e-12	0.197,0.196	0.512,0.524	-0.322
NR_046027	Gm20757	chr10	-	92298962	92299115	92334198	92334296	92284935	92285067	92375248	92375373	1,1	5,5	73,53	0,0	197	252	2.30926e-14	2.47389e-12	0.204,0.204	1.0,1.0	-0.796
NR_046027	Gm20757	chr10	-	92366958	92367088	92371724	92371885	92272551	92272665	92375248	92375373	91,91	14,14	203223	2,1	260	229	6.6025e-12	5.48172e-10	0.851,0.851	0.989,0.995	-0.141
NR_046027	Gm20757	chr10	-	92366958	92367088	92371724	92371917	92272551	92272665	92375248	92375373	44,44	14,14	94,97	2,1	292	229	1.76736e-11	1.36498e-09	0.711,0.711	0.974,0.987	-0.269
NR_046027	Gm20757	chr10	-	92284935	92285067	92371724	92371917	92258867	92259093	92375248	92375373	35,35	163165	92,98	131134	292	231	5.23778e-11	3.86548e-09	0.145,0.144	0.357,0.367	-0.217
NR_046027	Gm20757	chr10	-	92371724	92371917	92374091	92374143	92284935	92285067	92375248	92375373	0,0	76,76	15,28	140133	151	292	3.60741e-10	2.26042e-08	0.0,0.0	0.172,0.289	-0.23
NR_046027	Gm20757	chr10	-	92334198	92334296	92371724	92371917	92272551	92272665	92375248	92375373	44,44	1,1	94,97	38,29	292	197	7.95654e-10	4.89327e-08	0.967,0.967	0.625,0.693	0.308
NR_046027	Gm20757	chr10	-	92334198	92334296	92371724	92371885	92272551	92272665	92375248	92375373	91,91	1,1	203223	38,29	260	197	8.34765e-10	4.95046e-08	0.986,0.986	0.802,0.854	0.158
NR_046027	Gm20757	chr10	-	92371724	92371885	92374091	92374143	92284935	92285067	92375248	92375373	0,0	123123	15,28	249259	151	260	3.13582e-09	1.70722e-07	0.0,0.0	0.094,0.157	-0.126
NR_046027	Gm20757	chr10	-	92284974	92285067	92366958	92367088	92272551	92272665	92371724	92371885	18,18	37,37	2,1	41,35	229	192	1.57845e-08	7.08385e-07	0.29,0.29	0.039,0.023	0.259
NR_046027	Gm20757	chr10	-	92334198	92334296	92366958	92367088	92272551	92272665	92371724	92371885	18,18	1,1	2,1	5,4	229	197	3.38983e-08	1.50102e-06	0.939,0.939	0.256,0.177	0.722
NR_046027	Gm20757	chr10	-	92284935	92285067	92366958	92367088	92272551	92272665	92371724	92371885	18,18	233238	2,1	155167	229	231	1.12134e-06	3.44812e-05	0.072,0.071	0.013,0.006	0.062
NR_046027	Gm20757	chr10	-	92298962	92299115	92371724	92371917	92284935	92285067	92375248	92375373	76,76	5,5	140133	0,0	292	252	0.000201826	0.00352071	0.929,0.929	1.0,1.0	-0.071
NR_046027	Gm20757	chr10	-	92334198	92334296	92374091	92374143	92284935	92285067	92375248	92375373	0,0	1,1	15,28	73,53	151	197	0.000261188	0.00438083	0.0,0.0	0.211,0.408	-0.309
NR_046027	Gm20757	chr10	-	92284935	92285067	92366958	92367088	92272551	92272665	92375248	92375373	14,14	314320	2,1	169189	229	231	0.000278615	0.00460338	0.043,0.042	0.012,0.005	0.034
NR_046027	Gm20757	chr10	-	92284974	92285067	92366958	92367088	92272551	92272665	92375248	92375373	14,14	118119	2,1	59,58	229	192	0.000381462	0.00594758	0.09,0.09	0.028,0.014	0.069
NR_102314	D630024D03Rik	chr11	-	31802829	31802981	31823331	31823496	31802331	31802448	31824292	31824547	1,1	16,16	29,28	27,26	264	251	7.28186e-09	3.60941e-07	0.056,0.056	0.505,0.506	-0.45
NR_102314	D630024D03Rik	chr11	-	31804035	31804197	31823331	31823496	31802331	31802448	31824292	31824547	1,1	3,3	29,28	4,0	264	261	9.59422e-06	0.000241382	0.248,0.248	0.878,1.0	-0.691

## Sheet: E18vsP6
Transcript ID	Gene Symbol	Chromosome	Strand	1st Exon Start	1st Exon End	2nd Exon Start	2nd Exon End	Upstream Exon Start	Upstream Exon End	Downstream Exon Start	Downstream Exon End	Inclusion counts E18	Skipping counts E18	Inclusion counts P6	Skipping counts P6	Inclusion Length	Skipping Length	p-value	FDR	Inclusion level E18	Inclusion level P6	Inclusion Level difference
NM_001005525	Rsrc2	chr5	-	123745496	123745589	123746771	123746870	123744954	123745111	123749288	123749414	9,9	54,58	1,1	26,53	198	192	0.000193204	0.00349227	0.139,0.131	0.036,0.018	0.108
NM_001012625	Rims1	chr1	-	22630411	22630480	22726929	22727010	22596370	22596584	22805560	22805724	0,0	4,4	1,3	0,0	180	168	1.56775e-10	2.03089e-08	0.0,0.0	1.0,1.0	-1
NM_001033207	Nlrc5	chr8	+	94520822	94520906	94521015	94521234	94516222	94516306	94521402	94521486	0,0	6,6	4,8	3,1	183	318	2.42131e-10	2.56693e-08	0.0,0.0	0.699,0.933	-0.816
NM_001037755	Baiap2	chr11	+	120001073	120001178	120003037	120003085	120000551	120000586	120006358	120006782	0,0	1,1	5,3	1,0	204	147	2.5595e-10	2.56693e-08	0.0,0.0	0.783,1.0	-0.891
NM_001039139	Camk2g	chr14	-	20745791	20745860	20747818	20747851	20744603	20744648	20755658	20755702	6,6	24,24	0,0	30,39	132	168	6.02027e-07	2.202e-05	0.241,0.241	0.0,0.0	0.241
NM_001080386	Clta	chr4	+	44030214	44030268	44031399	44031435	44025448	44025560	44032400	44032846	66,66	7,7	12,6	22,17	153	135	5.55112e-16	5.17753e-13	0.893,0.893	0.325,0.237	0.612
NM_001080748	Gtf2i	chr5	-	134274538	134274595	134279436	134279514	134266542	134266656	134282786	134282830	109110	40,41	88,88	14,14	177	156	0.000594786	0.00914364	0.706,0.703	0.847,0.847	-0.143
NM_001081039	Dock9	chr14	-	121591310	121591354	121591811	121591948	121586226	121586342	121594335	121594383	14,14	5,5	10,5	0,0	236	143	1.14263e-05	0.000321394	0.629,0.629	1.0,1.0	-0.371
NM_001081039	Dock9	chr14	-	121591310	121591354	121591811	121591879	121586226	121586342	121594335	121594383	11,11	5,5	6,2	0,0	167	143	3.20446e-05	0.0007723	0.653,0.653	1.0,1.0	-0.347
NM_001081298	Adgrl2	chr3	-	148818647	148818686	148820972	148821025	148815585	148817928	148822954	148823051	1,1	0,0	1,0	2,2	152	138	1.22971e-07	6.06853e-06	1.0,1.0	0.312,0.0	0.844
NM_001081298	Adgrl2	chr3	-	148818647	148818686	148820972	148821054	148815585	148817928	148822954	148823051	3,3	0,0	0,2	2,2	181	138	3.67401e-06	0.000113094	1.0,1.0	0.0,0.433	0.783
NM_001081298	Adgrl2	chr3	-	148818647	148818686	148821277	148821408	148815585	148817928	148822954	148823051	10,10	0,0	2,1	2,2	230	138	9.34195e-06	0.00027144	1.0,1.0	0.375,0.231	0.697
NM_001081298	Adgrl2	chr3	-	148818647	148818686	148821279	148821408	148815585	148817928	148822954	148823051	18,18	0,0	5,1	2,2	228	138	0.00015776	0.00293698	1.0,1.0	0.602,0.232	0.583
NM_001081378	Kidins220	chr12	+	25040455	25040569	25047893	25047926	25038323	25038550	25051094	25051226	47,47	2,2	29,47	11,8	213	132	0.000250187	0.00432948	0.936,0.936	0.62,0.785	0.234
NM_001093752	Srsf11	chr3	-	158023242	158023359	158024122	158024231	158022840	158022950	158026724	158026858	12,12	35,35	2,1	24,24	208	216	0.000275123	0.00469977	0.263,0.263	0.08,0.041	0.203
NM_001109913	Hnrnpm	chr17	-	33670080	33670133	33677273	33677440	33669168	33669176	33685266	33685458	554563	136136	268286	50,0	266	152	2.72458e-05	0.000672279	0.699,0.703	0.754,1.0	-0.176
NM_001109913	Hnrnpm	chr17	-	33670080	33670133	33677248	33677440	33669168	33669176	33685266	33685458	552561	136136	267283	50,0	291	152	4.50202e-05	0.0010368	0.679,0.683	0.736,1.0	-0.187
NM_001112796	Bicd1	chr6	+	149520352	149520546	149550349	149550425	149518905	149519113	149556643	149563326	0,0	3,3	2,1	0,0	293	175	1.25678e-09	1.05604e-07	0.0,0.0	1.0,1.0	-1
NM_001113383	Gls	chr1	-	52200617	52200651	52204345	52204516	52199854	52199887	52207300	52207359	74,74	0,0	98138	5,15	270	133	1.45328e-06	4.80663e-05	1.0,1.0	0.906,0.819	0.137
NM_001128601	Mthfsl	chr9	-	88703925	88704136	88715487	88715620	88688604	88688985	88719658	88719798	62,63	5,5	24,36	15,14	232	310	2.29853e-06	7.29197e-05	0.943,0.944	0.681,0.775	0.216
NM_001128601	Mthfsl	chr9	-	88703925	88704136	88715487	88715749	88688604	88688985	88719658	88719798	137140	5,5	68,88	15,14	361	310	4.22852e-06	0.000127636	0.959,0.96	0.796,0.844	0.139
NM_001128607	Epb41	chr4	-	131963928	131963970	131964130	131964187	131962923	131962986	131967787	131967975	4,4	3,3	5,11	0,0	156	141	1.54759e-05	0.000404324	0.547,0.547	1.0,1.0	-0.453
NM_001142411	Zfp937	chr2	+	150220330	150220412	150227864	150227947	150218098	150218198	150236691	150236818	0,0	2,2	1,2	1,0	181	182	2.45135e-05	0.000614616	0.0,0.0	0.501,1.0	-0.75
NM_001162538	Odf2l	chr3	+	145145832	145145953	145146762	145146921	145144311	145144416	145148530	145148616	5,5	3,3	1,0	4,2	220	258	0.000156052	0.00292269	0.662,0.662	0.227,0.0	0.548
NM_001162538	Odf2l	chr3	+	145144697	145144799	145146762	145146921	145144311	145144416	145148530	145148616	2,2	3,3	0,0	4,2	201	258	0.000273833	0.00469977	0.461,0.461	0.0,0.0	0.461
NM_001162539	Odf2l	chr3	+	145126092	145126225	145127022	145127151	145124210	145124375	145127830	145127890	32,32	26,26	13,16	3,2	232	228	0.000285417	0.00484896	0.547,0.547	0.81,0.887	-0.301
NM_001195086	Ppfia1	chr7	-	144488690	144488717	144489196	144489259	144485032	144485208	144491451	144491652	5,5	0,0	0,1	3,3	162	126	5.88497e-11	1.0325e-08	1.0,1.0	0.0,0.206	0.897
NM_001270475	Mical3	chr6	-	120937555	120937621	120946552	120946603	120935173	120935273	120951300	120951394	4,4	3,3	2,6	0,0	150	165	5.8088e-05	0.00128997	0.595,0.595	1.0,1.0	-0.405
NM_001276361	Camsap1	chr2	-	25953902	25953974	25955259	25955292	25952677	25952819	25956246	25956327	2,2	0,0	0,0	4,1	132	171	7.22698e-10	6.41962e-08	1.0,1.0	0.0,0.0	1
NM_001278570	Cryaa	chr17	+	31679468	31679677	31681328	31681412	31677930	31678189	31681489	31681730	71797194	0,0	85409567	182,1	308	183	1.20917e-05	0.000332681	1.0,1.0	0.965,1.0	0.018
NM_001285490	Nap1l4	chr7	-	143543007	143543082	143545958	143546146	143541747	143541778	143548736	143548828	4,4	0,0	4,1	8,5	287	174	4.35731e-09	3.38672e-07	1.0,1.0	0.233,0.108	0.83
NM_001285490	Nap1l4	chr7	-	143543007	143543082	143545958	143546180	143541747	143541778	143548736	143548828	5,5	0,0	5,4	8,5	321	174	5.5934e-08	3.62289e-06	1.0,1.0	0.253,0.302	0.723
NM_001285490	Nap1l4	chr7	-	143543007	143543082	143546128	143546180	143541747	143541778	143548736	143548828	5,5	0,0	14,16	8,5	151	174	4.25982e-05	0.000988343	1.0,1.0	0.668,0.787	0.272
NM_001286600	Clasp2	chr9	+	113858580	113858604	113860119	113860137	113854172	113854346	113862185	113862287	8,8	2,2	0,1	9,2	123	117	5.04625e-07	1.86771e-05	0.792,0.792	0.0,0.322	0.631
NM_001289702	Pde4dip	chr3	-	97706871	97707057	97709481	97709583	97703166	97703418	97710220	97710444	1,1	0,0	1,0	1,2	201	285	0.000119151	0.00240545	1.0,1.0	0.586,0.0	0.707
NM_001302637	Cacna1d	chr14	-	30171295	30171399	30171955	30172059	30142547	30142717	30178544	30178741	12,12	8,8	0,0	2,14	203	203	3.43232e-09	2.73618e-07	0.6,0.6	0.0,0.0	0.6
NM_001302637	Cacna1d	chr14	-	30089295	30089379	30089821	30089905	30082951	30082996	30095317	30095428	5,5	9,9	4,5	1,0	183	183	1.04792e-05	0.000298897	0.357,0.357	0.8,1.0	-0.543
NM_001302801	Mdm4	chr1	-	133008982	133009136	133009136	133009151	133003790	133003890	133011064	133011198	3,3	10,10	0,1	14,11	114	253	0.000530304	0.00836912	0.4,0.4	0.0,0.168	0.316
NM_001305158	Pecam1	chr11	-	106662001	106662024	106671741	106671798	106654212	106655162	106679548	106679611	20,20	11,11	3,2	0,0	156	122	3.96013e-05	0.00093273	0.587,0.587	1.0,1.0	-0.413
NM_001308299	Ggta1	chr2	-	35414218	35414284	35416471	35416507	35413325	35413427	35422179	35422268	0,0	5,5	4,6	13,5	135	165	6.09744e-06	0.000182278	0.0,0.0	0.273,0.595	-0.434
NM_001310540	Tpp2	chr1	+	43984196	43984315	43985395	43985454	43983513	43983592	43990510	43990662	3,3	5,5	0,0	6,4	218	158	0.000214327	0.00380768	0.303,0.303	0.0,0.0	0.303
NM_001311143	Xpo6	chr7	-	126149503	126149537	126151223	126151268	126149233	126149360	126152825	126153279	0,0	12,12	4,3	4,5	144	133	2.62634e-06	8.24777e-05	0.0,0.0	0.48,0.357	-0.418
NM_001312893	Crybb1	chr5	+	112268115	112268184	112268765	112268836	112267314	112267457	112269316	112269585	3,3	0,0	0,2	17,6	168	170	1.69554e-10	2.10858e-08	1.0,1.0	0.0,0.252	0.874
NM_001312893	Crybb1	chr5	+	112268765	112268836	112269135	112269212	112267314	112267457	112269316	112269585	0,0	15,15	17,6	16,27	170	176	9.63944e-07	3.2933e-05	0.0,0.0	0.524,0.187	-0.356
NM_001312893	Crybb1	chr5	+	112268122	112268184	112268765	112268836	112267314	112267457	112269316	112269585	2,2	0,0	10,31	17,6	161	170	5.32861e-05	0.00120925	1.0,1.0	0.383,0.845	0.386
NM_001312893	Crybb1	chr5	+	112268122	112268184	112269135	112269212	112267314	112267457	112269316	112269585	2,2	15,15	10,31	16,27	161	176	6.39911e-05	0.00140105	0.127,0.127	0.406,0.557	-0.355
NM_001312893	Crybb1	chr5	+	112259274	112259375	112263510	112263643	112257378	112257557	112267314	112267457	281282	1898619100	674666	2842429677	200	232	7.85141e-05	0.00168345	0.017,0.017	0.027,0.025	-0.009
NM_001312893	Crybb1	chr5	+	112259286	112259332	112259355	112259544	112257378	112257557	112263510	112263643	29,29	962968	0,29	9891368	145	288	0.000143121	0.00274669	0.056,0.056	0.0,0.04	0.036
NM_001312893	Crybb1	chr5	+	112268756	112268836	112269135	112269212	112267314	112267457	112269316	112269585	0,0	15,15	0,15	16,27	179	176	0.000145912	0.00274933	0.0,0.0	0.0,0.353	-0.176
NM_001312893	Crybb1	chr5	+	112259274	112259332	112259355	112259544	112257378	112257557	112263510	112263643	29,29	962968	1,30	9891368	157	288	0.000364619	0.00599789	0.052,0.052	0.002,0.039	0.032
NM_001312893	Crybb1	chr5	+	112259286	112259332	112259355	112259374	112257378	112257557	112263510	112263643	29,29	1,1	0,29	7,4	145	118	0.000385605	0.00627668	0.959,0.959	0.0,0.855	0.531
NM_001312893	Crybb1	chr5	+	112259316	112259332	112259355	112259544	112257378	112257557	112263510	112263643	28,28	962968	2,28	9891368	115	288	0.000467995	0.00749998	0.068,0.068	0.005,0.049	0.041
NM_001312893	Crybb1	chr5	+	112259271	112259332	112259355	112259374	112257378	112257557	112263510	112263643	29,29	1,1	0,34	7,4	160	118	0.000534754	0.00839671	0.955,0.955	0.0,0.862	0.524
NM_001312893	Crybb1	chr5	+	112268122	112268184	112268756	112268836	112267314	112267457	112269316	112269585	2,2	0,0	10,31	0,15	161	179	0.000545302	0.00851931	1.0,1.0	1.0,0.697	0.151
NM_001312893	Crybb1	chr5	+	112259274	112259332	112259355	112259374	112257378	112257557	112263510	112263643	29,29	1,1	1,30	7,4	157	118	0.000597028	0.00914364	0.956,0.956	0.097,0.849	0.483
NM_001312893	Crybb1	chr5	+	112259316	112259332	112259355	112259374	112257378	112257557	112263510	112263643	28,28	1,1	2,28	7,4	115	118	0.000638932	0.00965929	0.966,0.966	0.227,0.878	0.413
NM_001313933	Cryba1	chr11	-	77720913	77721079	77722610	77722708	77719433	77719530	77723549	77723614	170170	45854612	0,3	50435260	197	265	0	0	0.048,0.047	0.0,0.001	0.047
NM_001313933	Cryba1	chr11	-	77720913	77721030	77722610	77722708	77719433	77719530	77723549	77723614	170170	41234147	0,3	45434697	197	216	0	0	0.043,0.043	0.0,0.001	0.042
NM_001313933	Cryba1	chr11	-	77720891	77721079	77722610	77722708	77719433	77719530	77723549	77723614	170170	95259587	0,3	1080311171	197	287	6.66134e-16	5.17753e-13	0.025,0.025	0.0,0.0	0.025
NM_001313933	Cryba1	chr11	-	77720890	77721079	77722610	77722708	77719433	77719530	77723549	77723614	170170	98039868	0,3	1109111483	197	288	3.88578e-15	2.01348e-12	0.025,0.025	0.0,0.0	0.025
NM_001313933	Cryba1	chr11	-	77720828	77721030	77722610	77722708	77719433	77719530	77723549	77723614	170170	1023910303	0,3	1181712209	197	301	3.66374e-15	2.01348e-12	0.025,0.025	0.0,0.0	0.025
NM_001313933	Cryba1	chr11	-	77720889	77721079	77722610	77722708	77719433	77719530	77723549	77723614	170170	1011310177	0,3	1136111832	197	289	2.498e-14	1.10947e-11	0.024,0.024	0.0,0.0	0.024
NM_001313933	Cryba1	chr11	-	77720884	77721079	77722610	77722708	77719433	77719530	77723549	77723614	170170	1033110395	0,3	1165612044	197	294	3.28626e-14	1.27712e-11	0.024,0.024	0.0,0.0	0.024
NM_001313933	Cryba1	chr11	-	77720891	77721030	77722610	77722708	77719433	77719530	77723549	77723614	170170	90639122	0,3	1030310608	197	238	5.65381e-12	1.95308e-09	0.022,0.022	0.0,0.0	0.022
NM_001313933	Cryba1	chr11	-	77720828	77721030	77722607	77722708	77719433	77719530	77723549	77723614	725725	1023910303	394416	1181712209	200	301	1.54423e-11	4.80102e-09	0.096,0.096	0.048,0.049	0.048
NM_001313933	Cryba1	chr11	-	77720890	77721030	77722610	77722708	77719433	77719530	77723549	77723614	170170	93419403	0,3	1059110920	197	239	2.68993e-11	7.60271e-09	0.022,0.021	0.0,0.0	0.021
NM_001313933	Cryba1	chr11	-	77720889	77721079	77722607	77722708	77719433	77719530	77723549	77723614	725725	1011310177	394416	1136111832	200	289	6.45705e-11	1.0325e-08	0.094,0.093	0.048,0.048	0.045
NM_001313933	Cryba1	chr11	-	77720884	77721079	77722607	77722708	77719433	77719530	77723549	77723614	725725	1033110395	394416	1165612044	200	294	6.27457e-11	1.0325e-08	0.094,0.093	0.047,0.048	0.046
NM_001313933	Cryba1	chr11	-	77720884	77721030	77722607	77722708	77719433	77719530	77723549	77723614	725725	98699930	394416	1115611481	200	245	6.44521e-11	1.0325e-08	0.083,0.082	0.041,0.042	0.041
NM_001313933	Cryba1	chr11	-	77720890	77721079	77722607	77722708	77719433	77719530	77723549	77723614	725725	98039868	394416	1109111483	200	288	5.07829e-11	1.0325e-08	0.096,0.096	0.049,0.05	0.046
NM_001313933	Cryba1	chr11	-	77720889	77721030	77722607	77722708	77719433	77719530	77723549	77723614	725725	96519712	394416	1086111269	200	240	6.64201e-11	1.0325e-08	0.083,0.082	0.042,0.042	0.041
NM_001313933	Cryba1	chr11	-	77720891	77721030	77722607	77722708	77719433	77719530	77723549	77723614	725725	90639122	394416	1030310608	200	238	4.58503e-11	1.0325e-08	0.087,0.086	0.044,0.045	0.042
NM_001313933	Cryba1	chr11	-	77720891	77721079	77722607	77722708	77719433	77719530	77723549	77723614	725725	95259587	394416	1080311171	200	287	4.53316e-11	1.0325e-08	0.098,0.098	0.05,0.051	0.048
NM_001313933	Cryba1	chr11	-	77720890	77721030	77722607	77722708	77719433	77719530	77723549	77723614	725725	93419403	394416	1059110920	200	239	5.16597e-11	1.0325e-08	0.085,0.084	0.043,0.044	0.041
NM_001313933	Cryba1	chr11	-	77720884	77721030	77722610	77722708	77719433	77719530	77723549	77723614	170170	98699930	0,3	1115611481	197	245	1.5172e-10	2.03089e-08	0.021,0.021	0.0,0.0	0.021
NM_001313933	Cryba1	chr11	-	77720889	77721030	77722610	77722708	77719433	77719530	77723549	77723614	170170	96519712	0,3	1086111269	197	240	1.38407e-10	2.03089e-08	0.021,0.021	0.0,0.0	0.021
NM_001313933	Cryba1	chr11	-	77720913	77721079	77722607	77722708	77719433	77719530	77723549	77723614	725725	45854612	394416	50435260	200	265	2.53315e-10	2.56693e-08	0.173,0.172	0.094,0.095	0.078
NM_001313933	Cryba1	chr11	-	77720913	77721030	77722607	77722708	77719433	77719530	77723549	77723614	725725	41234147	394416	45434697	200	216	3.07932e-10	2.99176e-08	0.16,0.159	0.086,0.087	0.073
NM_001313933	Cryba1	chr11	-	77720888	77721079	77722607	77722708	77719433	77719530	77723549	77723614	725725	3349733682	394416	3686437242	200	290	5.7457e-10	5.41315e-08	0.03,0.03	0.015,0.016	0.014
NM_001313933	Cryba1	chr11	-	77720888	77721030	77722607	77722708	77719433	77719530	77723549	77723614	725725	3303533217	394416	3636436679	200	241	6.2301e-10	5.69688e-08	0.026,0.026	0.013,0.013	0.013
NM_001313933	Cryba1	chr11	-	77720083	77720231	77720889	77720990	77719433	77719530	77722608	77722727	593595	229232	559661	424554	200	247	2.82804e-09	2.31379e-07	0.762,0.76	0.62,0.596	0.153
NM_001313933	Cryba1	chr11	-	77720083	77720231	77720884	77720990	77719433	77719530	77722608	77722727	811813	229232	854873	424554	205	247	1.02931e-08	7.8052e-07	0.81,0.809	0.708,0.655	0.128
NM_001313933	Cryba1	chr11	-	77720083	77720231	77720913	77721029	77719433	77719530	77722608	77722727	37843805	229232	41524294	424554	215	247	3.34032e-08	2.41513e-06	0.95,0.95	0.918,0.899	0.041
NM_001313933	Cryba1	chr11	-	77720083	77720231	77720913	77721070	77719433	77719530	77722608	77722727	45214548	229232	49825191	424554	256	247	4.68781e-08	3.28042e-06	0.95,0.95	0.919,0.9	0.04
NM_001313933	Cryba1	chr11	-	77720083	77720231	77720913	77721079	77719433	77719530	77722608	77722727	46314659	229232	51105323	424554	265	247	4.92921e-08	3.28418e-06	0.95,0.949	0.918,0.9	0.04
NM_001313933	Cryba1	chr11	-	77720083	77720231	77720913	77721033	77719433	77719530	77722608	77722727	41294153	229232	45584738	424554	219	247	4.96483e-08	3.28418e-06	0.953,0.953	0.924,0.906	0.038
NM_001313933	Cryba1	chr11	-	77720083	77720231	77720890	77720990	77719433	77719530	77722608	77722727	283286	229232	289312	424554	199	247	7.30882e-08	4.63737e-06	0.605,0.605	0.458,0.411	0.17
NM_001313933	Cryba1	chr11	-	77720083	77720231	77720913	77721030	77719433	77719530	77722608	77722727	2019320323	229232	2268523127	424554	216	247	8.31412e-08	5.16972e-06	0.99,0.99	0.984,0.979	0.008
NM_001313933	Cryba1	chr11	-	77720083	77720231	77720889	77721006	77719433	77719530	77722608	77722727	42704295	229232	47474996	424554	216	247	9.39105e-08	5.72486e-06	0.955,0.955	0.928,0.912	0.035
NM_001313933	Cryba1	chr11	-	77720083	77720231	77720884	77721006	77719433	77719530	77722608	77722727	44884513	229232	50425208	424554	221	247	9.79972e-08	5.8591e-06	0.956,0.956	0.93,0.913	0.034
NM_001313933	Cryba1	chr11	-	77720083	77720231	77720889	77721070	77719433	77719530	77722608	77722727	1004910113	229232	1130011763	424554	280	247	1.13212e-07	6.06853e-06	0.975,0.975	0.959,0.949	0.021
NM_001313933	Cryba1	chr11	-	77720083	77720231	77720889	77721029	77719433	77719530	77722608	77722727	93129370	229232	1047010866	424554	239	247	1.06953e-07	6.06853e-06	0.977,0.977	0.962,0.953	0.019
NM_001313933	Cryba1	chr11	-	77720083	77720231	77720889	77721033	77719433	77719530	77722608	77722727	96579718	229232	1087611310	424554	243	247	1.21198e-07	6.06853e-06	0.977,0.977	0.963,0.954	0.019
NM_001313933	Cryba1	chr11	-	77720083	77720231	77720884	77721029	77719433	77719530	77722608	77722727	95309588	229232	1076511078	424554	244	247	1.08793e-07	6.06853e-06	0.977,0.977	0.963,0.953	0.019
NM_001313933	Cryba1	chr11	-	77720083	77720231	77720889	77721079	77719433	77719530	77722608	77722727	1015910224	229232	1142811895	424554	289	247	1.14458e-07	6.06853e-06	0.974,0.974	0.958,0.948	0.021
NM_001313933	Cryba1	chr11	-	77720083	77720231	77720884	77721033	77719433	77719530	77722608	77722727	98759936	229232	1117111522	424554	248	247	1.22885e-07	6.06853e-06	0.977,0.977	0.963,0.954	0.019
NM_001313933	Cryba1	chr11	-	77720083	77720231	77720884	77721079	77719433	77719530	77722608	77722727	1037710442	229232	1172312107	424554	294	247	1.16116e-07	6.06853e-06	0.974,0.974	0.959,0.948	0.02
NM_001313933	Cryba1	chr11	-	77720083	77720231	77720884	77721070	77719433	77719530	77722608	77722727	1026710331	229232	1159511975	424554	285	247	1.149e-07	6.06853e-06	0.975,0.975	0.96,0.949	0.021
NM_001313933	Cryba1	chr11	-	77720083	77720231	77720890	77721029	77719433	77719530	77722608	77722727	90029061	229232	1020010517	424554	238	247	1.30879e-07	6.35785e-06	0.976,0.976	0.961,0.952	0.02
NM_001313933	Cryba1	chr11	-	77720083	77720231	77720890	77721079	77719433	77719530	77722608	77722727	98499915	229232	1115811546	424554	288	247	1.37986e-07	6.49997e-06	0.974,0.973	0.958,0.947	0.021
NM_001313933	Cryba1	chr11	-	77720083	77720231	77720890	77721070	77719433	77719530	77722608	77722727	97399804	229232	1103011414	424554	279	247	1.36721e-07	6.49997e-06	0.974,0.974	0.958,0.948	0.021
NM_001313933	Cryba1	chr11	-	77720083	77720231	77720890	77721006	77719433	77719530	77722608	77722727	39603986	229232	44774647	424554	215	247	1.48526e-07	6.56079e-06	0.952,0.952	0.924,0.906	0.037
NM_001313933	Cryba1	chr11	-	77720083	77720231	77720891	77721079	77719433	77719530	77722608	77722727	95719634	229232	1087011234	424554	287	247	1.51004e-07	6.56079e-06	0.973,0.973	0.957,0.946	0.021
NM_001313933	Cryba1	chr11	-	77720083	77720231	77720828	77721030	77719433	77719530	77722608	77722727	2630926479	229232	2995930639	424554	301	247	1.51939e-07	6.56079e-06	0.99,0.989	0.983,0.978	0.009
NM_001313933	Cryba1	chr11	-	77720083	77720231	77720891	77721029	77719433	77719530	77722608	77722727	87248780	229232	991210205	424554	237	247	1.44172e-07	6.56079e-06	0.975,0.975	0.961,0.95	0.019
NM_001313933	Cryba1	chr11	-	77720083	77720231	77720891	77721070	77719433	77719530	77722608	77722727	94619523	229232	1074211102	424554	278	247	1.49724e-07	6.56079e-06	0.973,0.973	0.957,0.947	0.021
NM_001313933	Cryba1	chr11	-	77720083	77720231	77720890	77721033	77719433	77719530	77722608	77722727	93479409	229232	1060610961	424554	242	247	1.47622e-07	6.56079e-06	0.977,0.976	0.962,0.953	0.019
NM_001313933	Cryba1	chr11	-	77720083	77720231	77720891	77721033	77719433	77719530	77722608	77722727	90699128	229232	1031810649	424554	241	247	1.62496e-07	6.92057e-06	0.976,0.976	0.961,0.952	0.02
NM_001313933	Cryba1	chr11	-	77720083	77720231	77720891	77721006	77719433	77719530	77722608	77722727	36823705	229232	41894335	424554	214	247	1.89693e-07	7.96968e-06	0.949,0.949	0.919,0.9	0.039
NM_001313933	Cryba1	chr11	-	77720083	77720231	77720913	77721006	77719433	77719530	77722608	77722727	36,36	229232	21,29	424554	192	247	2.06956e-07	8.57904e-06	0.168,0.166	0.06,0.063	0.106
NM_001313933	Cryba1	chr11	-	77720083	77720231	77720828	77721070	77719433	77719530	77722608	77722727	1063710704	229232	1225612703	424554	341	247	3.13403e-07	1.21796e-05	0.971,0.971	0.954,0.943	0.023
NM_001313933	Cryba1	chr11	-	77720083	77720231	77720828	77721029	77719433	77719530	77722608	77722727	99009961	229232	1142611806	424554	300	247	3.19925e-07	1.22796e-05	0.973,0.972	0.957,0.946	0.021
NM_001313933	Cryba1	chr11	-	77720083	77720231	77720828	77721033	77719433	77719530	77722608	77722727	1024510309	229232	1183212250	424554	304	247	3.44758e-07	1.29139e-05	0.973,0.973	0.958,0.947	0.021
NM_001313933	Cryba1	chr11	-	77720083	77720231	77720828	77721006	77719433	77719530	77722608	77722727	48584886	229232	57035936	424554	277	247	8.58203e-07	2.96461e-05	0.95,0.949	0.923,0.905	0.035
NM_001313933	Cryba1	chr11	-	77720083	77720231	77720891	77721030	77719433	77719530	77722608	77722727	2513325298	229232	2844529038	424554	238	247	8.73443e-06	0.000258622	0.991,0.991	0.986,0.982	0.007
NM_001313933	Cryba1	chr11	-	77720083	77720231	77720884	77721030	77719433	77719530	77722608	77722727	2593926106	229232	2929829911	424554	245	247	8.96402e-06	0.000262916	0.991,0.991	0.986,0.982	0.007
NM_001313933	Cryba1	chr11	-	77720083	77720231	77720890	77721030	77719433	77719530	77722608	77722727	2541125579	229232	2873329350	424554	239	247	1.14747e-05	0.000321394	0.991,0.991	0.986,0.982	0.007
NM_001313933	Cryba1	chr11	-	77720083	77720231	77720889	77721030	77719433	77719530	77722608	77722727	2572125888	229232	2900329699	424554	240	247	1.51827e-05	0.000400024	0.991,0.991	0.986,0.982	0.007
NM_001313933	Cryba1	chr11	-	77720083	77720231	77720828	77720990	77719433	77719530	77722608	77722727	11811186	229232	15151601	424554	261	247	6.22407e-05	0.00137239	0.83,0.829	0.772,0.732	0.077
NM_001313933	Cryba1	chr11	-	77720083	77720231	77720888	77721079	77719433	77719530	77722608	77722727	3354333729	229232	3693137305	424554	290	247	9.88897e-05	0.00204257	0.992,0.992	0.987,0.983	0.007
NM_001313933	Cryba1	chr11	-	77720083	77720231	77720888	77720990	77719433	77719530	77722608	77722727	2397724100	229232	2606226071	424554	201	247	0.0001647	0.0030299	0.992,0.992	0.987,0.983	0.007
NM_001313933	Cryba1	chr11	-	77720083	77720231	77720888	77721070	77719433	77719530	77722608	77722727	3343333618	229232	3680337173	424554	281	247	0.000287774	0.00486244	0.992,0.992	0.987,0.983	0.007
NM_001317218	Myl6	chr10	-	128492938	128493045	128493333	128493353	128492601	128492745	128493538	128493566	29,29	21,21	70,81	11,10	119	206	1.18906e-07	6.06853e-06	0.705,0.705	0.917,0.933	-0.22
NM_001346704	Phf21a	chr2	+	92351608	92351631	92351700	92351864	92349387	92349448	92356863	92357019	11,11	135137	0,2	62,59	122	263	0.000573954	0.00887772	0.149,0.148	0.0,0.068	0.114
NM_001347077	Agfg1	chr1	+	82886374	82886467	82891459	82891507	82886110	82886187	82893423	82893582	123127	5,5	112105	15,20	192	147	3.65427e-05	0.000873934	0.95,0.951	0.851,0.801	0.124
NM_001347473	Zmynd11	chr13	-	9710281	9710307	9712982	9713027	9698627	9698705	9720772	9720932	1,1	10,10	3,5	5,0	144	125	0.000493438	0.00786718	0.08,0.08	0.342,1.0	-0.591
NM_007773	Crybb2	chr5	-	113068921	113069047	113069188	113069312	113068691	113068771	113069633	113069736	3,3	0,0	109103	133140	223	225	2.0925e-06	6.70678e-05	1.0,1.0	0.453,0.426	0.56
NM_007773	Crybb2	chr5	-	113068921	113069047	113069188	113069269	113068691	113068771	113069633	113069736	1,1	0,0	13,14	133140	180	225	1.44434e-05	0.0003838	1.0,1.0	0.109,0.111	0.89
NM_007835	Dctn1	chr6	+	83183935	83183956	83187763	83187784	83183298	83183333	83189076	83189268	7,7	2,2	0,0	4,3	120	120	2.00615e-08	1.48503e-06	0.778,0.778	0.0,0.0	0.778
NM_008142	Gnb1	chr4	+	155515630	155515679	155527412	155527509	155491360	155491580	155533696	155533735	45,46	416420	46,35	151179	148	196	6.67782e-05	0.00144176	0.125,0.127	0.287,0.206	-0.12
NM_009005	Rab7	chr6	-	88015631	88015718	88038809	88038880	88013637	88013698	88045072	88045270	1,1	12,12	6,3	4,1	170	186	1.30829e-05	0.00035244	0.084,0.084	0.621,0.766	-0.61
NM_009764	Brca1	chr11	-	101523324	101526639	101528000	101528077	101522431	101522502	101529790	101529836	9,9	504509	0,0	72,92	176	3414	5.39022e-05	0.00121436	0.257,0.255	0.0,0.0	0.256
NM_009806	Cask	chrX	-	13550946	13550982	13552372	13552441	13549164	13549361	13554877	13554946	37,37	27,27	11,13	27,30	168	135	8.89798e-05	0.00188189	0.524,0.524	0.247,0.258	0.272
NM_009965	Cryba1	chr11	-	77722651	77722727	77723549	77723613	77720888	77721030	77725250	77725293	12,12	21,21	3,4	33,20	163	175	0.000643124	0.00965929	0.38,0.38	0.089,0.177	0.247
NM_009967	Crygs	chr16	-	22808190	22808271	22810344	22810411	22806426	22806668	22811334	22811410	0,0	13,13	40,12	36,37	166	180	1.04693e-07	6.06853e-06	0.0,0.0	0.546,0.26	-0.403
NM_009967	Crygs	chr16	-	22810344	22810411	22810883	22810925	22806426	22806668	22811334	22811410	5,5	0,0	25,15	40,12	141	166	2.78266e-07	1.10914e-05	1.0,1.0	0.424,0.595	0.491
NM_009967	Crygs	chr16	-	22807196	22807391	22810344	22810411	22806426	22806668	22811334	22811410	0,0	58,60	40,12	321234	166	294	6.98535e-07	2.46789e-05	0.0,0.0	0.181,0.083	-0.132
NM_009967	Crygs	chr16	-	22810069	22810184	22810344	22810411	22806425	22806668	22811334	22811410	0,0	6,6	40,12	66,52	166	214	1.28466e-05	0.00035035	0.0,0.0	0.439,0.229	-0.334
NM_009967	Crygs	chr16	-	22808190	22808271	22810069	22810184	22806426	22806668	22811334	22811410	6,6	13,13	66,52	36,37	214	180	0.000567875	0.00882761	0.28,0.28	0.607,0.542	-0.294
NM_010376	H13	chr2	+	152700182	152700268	152703994	152704194	152695481	152695584	152704621	152708668	278280	91,92	226241	125136	185	299	0.000434709	0.00700264	0.832,0.831	0.745,0.741	0.088
NM_010376	H13	chr2	+	152700182	152700268	152703994	152704155	152695481	152695584	152704621	152708668	278280	24,25	226241	44,41	185	260	0.00050593	0.00802519	0.942,0.94	0.878,0.892	0.056
NM_010634	Fabp5	chr3	+	10013236	10013346	10014784	10014868	10012584	10012718	10014970	10015143	4,4	0,0	33,29	15,21	209	183	1.17321e-05	0.000325671	1.0,1.0	0.658,0.547	0.397
NM_010634	Fabp5	chr3	+	10013236	10013397	10014784	10014868	10012584	10012718	10014970	10015143	8,8	0,0	129,81	15,21	260	183	9.98618e-05	0.00204257	1.0,1.0	0.858,0.731	0.206
NM_012024	Ppp2r5e	chr12	-	75515601	75515798	75593168	75593332	75493413	75493515	75595634	75596200	63,65	92,93	15,17	94105	263	296	1.44293e-10	2.03089e-08	0.435,0.44	0.152,0.154	0.284
NM_012061	Cadps	chr14	-	12485640	12485658	12486524	12486593	12473408	12473515	12488980	12489104	7,7	3,3	0,0	2,2	168	117	1.30397e-06	4.35918e-05	0.619,0.619	0.0,0.0	0.619
NM_013501	Cryaa	chr17	+	31679557	31679677	31681328	31681412	31677930	31678189	31681489	31681730	62286241	0,0	71867628	182,1	219	183	0.000142212	0.0027462	1.0,1.0	0.971,1.0	0.014
NM_013501	Cryaa	chr17	+	31680476	31680579	31680873	31680884	31679514	31679681	31680985	31681730	10,10	0,0	94,21	53,0	202	110	0.000229636	0.00401089	1.0,1.0	0.491,1.0	0.254
NM_013813	Epb41l3	chr17	+	69273881	69273917	69274100	69274166	69270610	69270664	69274703	69274895	18,18	36,40	4,1	67,65	135	165	1.89379e-10	2.18067e-08	0.379,0.355	0.068,0.018	0.324
NM_013813	Epb41l3	chr17	+	69281032	69281107	69283884	69284007	69274703	69274895	69284538	69284916	3,3	43,44	11,18	57,42	174	222	0.000642007	0.00965929	0.082,0.08	0.198,0.354	-0.195
NM_016690	Hnrnpdl	chr5	-	100035634	100035739	100036103	100036195	100033578	100034984	100036861	100036976	144144	51,52	28,34	28,33	191	204	1.89972e-05	0.000484117	0.751,0.747	0.516,0.524	0.229
NM_016862	Vti1a	chr19	+	55387188	55387209	55391785	55391868	55380941	55381019	55498510	55498581	5,5	26,26	0,0	10,8	120	182	9.73008e-05	0.00203026	0.226,0.226	0.0,0.0	0.226
NM_016862	Vti1a	chr19	+	55387188	55387209	55391783	55391868	55380941	55381019	55498510	55498581	5,5	39,39	0,0	20,11	120	184	0.000170395	0.003098	0.164,0.164	0.0,0.0	0.164
NM_021567	Pcbp4	chr9	+	106455399	106455513	106456281	106456443	106453837	106454007	106460004	106460149	6,6	11,11	1,0	10,15	213	261	1.61925e-05	0.000419522	0.401,0.401	0.109,0.0	0.347
NM_021567	Pcbp4	chr9	+	106455399	106455513	106456285	106456443	106453837	106454007	106460004	106460149	6,6	10,10	1,0	8,13	213	257	2.50129e-05	0.000622122	0.42,0.42	0.131,0.0	0.354
NM_023130	Raly	chr2	+	154821006	154821089	154847248	154847395	154791109	154791548	154851327	154851425	80,80	0,0	36,22	3,5	182	246	0.0002999	0.00501285	1.0,1.0	0.942,0.856	0.101
NM_024185	Mindy3	chr2	-	12400022	12400137	12403997	12404166	12397492	12397566	12405859	12405920	25,26	33,33	5,4	19,22	268	214	0.000621823	0.00947671	0.377,0.386	0.174,0.127	0.231
NM_025343	Rmnd1	chr10	-	4418555	4418631	4419806	4419901	4417152	4417192	4422081	4422190	1,1	27,27	7,5	21,15	194	175	0.000134348	0.0026436	0.032,0.032	0.231,0.231	-0.199
NM_025379	Cox7b	chrX	+	106016104	106016222	106017597	106017709	106015699	106015870	106019578	106019703	4,4	3,3	1,0	2,6	217	211	0.000200191	0.00359765	0.565,0.565	0.327,0.0	0.401
NM_026348	Itgb3bp	chr4	-	99789600	99789679	99814057	99814100	99781876	99781970	99829082	99829118	3,3	38,38	5,8	5,12	142	178	2.01428e-05	0.000509139	0.09,0.09	0.556,0.455	-0.416
NM_026563	Sdccag3	chr2	-	26388491	26388560	26388915	26389027	26387555	26387671	26389148	26389316	6,6	21,21	1,0	15,10	211	168	0.000342425	0.00566277	0.185,0.185	0.05,0.0	0.16
NM_026919	Tmem258	chr19	+	10205749	10205818	10206014	10206124	10204201	10204264	10206423	10206533	0,0	4,5	2,1	0,0	168	209	9.44756e-10	8.15902e-08	0.0,0.0	1.0,1.0	-1
NM_027797	Tmem80	chr7	+	141333658	141333731	141334010	141334103	141332909	141333008	141335844	141337155	9,9	19,19	0,1	21,17	172	192	8.03774e-07	2.80779e-05	0.346,0.346	0.0,0.062	0.315
NM_027797	Tmem80	chr7	+	141333647	141333731	141334010	141334103	141332909	141333008	141335844	141337155	9,9	19,19	1,1	21,17	183	192	3.70668e-05	0.0008797	0.332,0.332	0.048,0.058	0.279
NM_027892	Ppp1r12a	chr10	+	108252756	108252924	108253324	108253495	108251839	108251944	108259755	108259846	50,50	93,93	34,44	25,28	267	270	1.74638e-05	0.000448718	0.352,0.352	0.579,0.614	-0.245
NM_027990	Lypd6b	chr2	+	49840087	49840143	49863810	49863906	49787685	49787773	49903375	49903452	2,2	0,0	1,2	5,4	155	195	4.74812e-08	3.28042e-06	1.0,1.0	0.201,0.386	0.707
NM_028129	Rexo5	chr7	+	119799564	119799677	119802740	119802837	119794129	119794502	119805142	119805286	6,6	6,6	0,0	1,3	212	196	1.02816e-05	0.000295977	0.48,0.48	0.0,0.0	0.48
NM_028221	Fam192a	chr8	-	94597050	94597108	94601402	94601584	94589310	94589407	94601681	94601726	0,0	2,2	4,3	2,0	281	157	6.31024e-07	2.28123e-05	0.0,0.0	0.528,1.0	-0.764
NM_130882	Cyp4f13	chr17	-	32941055	32941200	32946804	32947003	32932628	32932682	32947312	32947361	40,40	13,13	26,36	26,35	298	244	0.000145259	0.00274933	0.716,0.716	0.45,0.457	0.262
NM_144800	Mtss1	chr15	-	58947325	58947520	58948322	58948442	58945845	58946019	58951469	58951680	20,20	80,80	4,1	44,47	219	294	0.000103942	0.00211212	0.251,0.251	0.109,0.028	0.182
NM_145533	Smox	chr2	+	131520411	131521171	131522058	131522219	131520094	131520268	131524742	131525183	157161	48,49	47,31	4,2	859	260	0.000159918	0.00295944	0.497,0.499	0.781,0.824	-0.304
NM_146034	Mia2	chr12	+	59144698	59144770	59146335	59146362	59137697	59137786	59146846	59146957	36,36	0,0	14,16	4,3	171	126	2.94237e-05	0.000720302	1.0,1.0	0.721,0.797	0.241
NM_146085	Apbb3	chr18	-	36675280	36675396	36675396	36675524	36674949	36675141	36675662	36675746	9,9	41,41	1,0	16,19	227	215	0.000145039	0.00274933	0.172,0.172	0.056,0.0	0.144
NM_148926	Zfand3	chr17	+	30060809	30060850	30073472	30073651	30005086	30005308	30135322	30135505	55,60	0,0	43,68	4,10	140	278	0.000122327	0.00245364	1.0,1.0	0.955,0.931	0.057
NM_153076	Crygn	chr5	-	24754148	24754279	24756036	24756123	24751001	24751189	24757822	24757843	8,8	11261137	29,24	12641274	186	230	0.000141619	0.0027462	0.009,0.009	0.028,0.023	-0.017
NM_153076	Crygn	chr5	-	24754148	24754279	24756036	24756126	24751001	24751189	24757822	24757843	8,8	11261137	28,24	12641274	189	230	0.000218802	0.00386508	0.009,0.008	0.026,0.022	-0.015
NM_153076	Crygn	chr5	-	24754150	24754279	24756036	24756123	24751001	24751189	24757822	24757843	8,8	11051115	29,24	13021295	186	228	0.000250661	0.00432948	0.009,0.009	0.027,0.022	-0.016
NM_153076	Crygn	chr5	-	24754150	24754279	24756036	24756126	24751001	24751189	24757822	24757843	8,8	11051115	28,24	13021295	189	228	0.000380604	0.00622789	0.009,0.009	0.025,0.022	-0.015
NM_153501	Pank2	chr2	+	131287473	131287597	131293398	131293524	131273910	131274263	131296272	131299188	7,7	71,71	23,14	52,45	223	225	4.13824e-05	0.000967352	0.09,0.09	0.309,0.239	-0.184
NM_172409	Fmnl2	chr2	+	53128716	53128842	53130411	53130505	53126852	53126976	53131839	53134202	21,21	27,33	2,0	11,21	225	193	1.19025e-06	4.02227e-05	0.4,0.353	0.135,0.0	0.309
NM_176849	Arglu1	chr8	-	8681851	8681948	8682967	8683063	8681383	8681467	8683747	8683973	1,1	0,0	4,1	4,9	195	196	2.23834e-07	9.15657e-06	1.0,1.0	0.501,0.1	0.7
NM_176849	Arglu1	chr8	-	8681890	8681948	8682967	8683063	8681383	8681467	8683747	8683973	1,1	0,0	4,1	6,9	195	157	2.43862e-07	9.84632e-06	1.0,1.0	0.349,0.082	0.784
NM_176930	Nrcam	chr12	+	44578144	44578180	44584834	44584987	44576603	44576780	44590107	44590239	3,4	10,10	1,0	17,19	135	252	9.22587e-05	0.00193806	0.359,0.427	0.099,0.0	0.344
NM_177047	Auts2	chr5	-	131443455	131443678	131443755	131443805	131437681	131440693	131445398	131445482	5,5	63,63	0,0	19,14	149	322	0.000388261	0.006287	0.146,0.146	0.0,0.0	0.146
NM_177693	Lim2	chr7	+	43430337	43430480	43430567	43430765	43430100	43430156	43433567	43433717	92,94	60796140	260269	1015011306	242	297	0.000214191	0.00380768	0.018,0.018	0.03,0.028	-0.011
NM_177693	Lim2	chr7	+	43430337	43430480	43430584	43430765	43430100	43430156	43433567	43433717	92,94	90119104	260269	1501216789	242	280	0.000222994	0.00391689	0.012,0.012	0.02,0.018	-0.007
NR_003258	Gnas	chr2	+	174334211	174334284	174336746	174336791	174327913	174327941	174341652	174341707	47,48	272279	129154	275311	172	144	1.88919e-10	2.18067e-08	0.126,0.126	0.282,0.293	-0.161
NR_033641	Crnde	chr8	-	92346783	92346918	92346969	92347104	92346349	92346463	92350690	92350754	8,8	4,4	1,0	1,5	234	234	0.000296949	0.00499035	0.667,0.667	0.5,0.0	0.417
NR_045054	2610307P16Rik	chr13	-	28669781	28669994	28711116	28711208	28668369	28668704	28772618	28772666	4,4	10,10	0,0	1,1	191	312	5.75916e-05	0.00128815	0.395,0.395	0.0,0.0	0.395
NR_046027	Gm20757	chr10	-	92334198	92334296	92371724	92371885	92284935	92285067	92375248	92375373	123123	1,1	100102	17,6	260	197	3.03842e-07	1.19575e-05	0.989,0.989	0.817,0.928	0.116
NR_046027	Gm20757	chr10	-	92334198	92334296	92371724	92371917	92284935	92285067	92375248	92375373	76,76	1,1	59,60	17,6	292	197	3.42171e-07	1.29139e-05	0.981,0.981	0.701,0.871	0.195
NR_046027	Gm20757	chr10	-	92334198	92334296	92366958	92367088	92284935	92285067	92375248	92375373	26,26	1,1	13,15	17,6	229	197	6.7223e-07	2.40226e-05	0.957,0.957	0.397,0.683	0.417
NR_046027	Gm20757	chr10	-	92334198	92334296	92366961	92367088	92284935	92285067	92375248	92375373	13,13	1,1	7,8	17,6	226	197	2.99698e-06	9.3176e-05	0.919,0.919	0.264,0.538	0.518
NR_046027	Gm20757	chr10	-	92298962	92299115	92334198	92334296	92284935	92285067	92375248	92375373	1,1	5,5	17,6	4,0	197	252	3.72604e-06	0.000113571	0.204,0.204	0.845,1.0	-0.719
NR_046027	Gm20757	chr10	-	92334198	92334296	92371724	92371885	92272551	92272665	92375248	92375373	91,91	1,1	96,93	12,4	260	197	9.96329e-05	0.00204257	0.986,0.986	0.858,0.946	0.084
NR_046027	Gm20757	chr10	-	92334198	92334296	92366958	92367088	92272551	92272665	92375248	92375373	14,14	1,1	8,10	12,4	229	197	0.000136626	0.00267152	0.923,0.923	0.364,0.683	0.399
NR_046027	Gm20757	chr10	-	92334198	92334296	92371724	92371917	92272551	92272665	92375248	92375373	44,44	1,1	55,51	12,4	292	197	0.000316295	0.00525862	0.967,0.967	0.756,0.896	0.141
NR_121603	Atp11a	chr8	+	12861639	12861844	12863758	12863862	12859313	12859479	12864919	12868728	27,27	10,10	17,24	28,26	304	203	0.000169312	0.00309642	0.643,0.643	0.288,0.381	0.308
NR_130788	Tbce	chr13	-	14022640	14022781	14025531	14025621	14019701	14019887	14027697	14027782	3,3	2,2	0,0	3,2	189	240	2.00719e-06	6.50037e-05	0.656,0.656	0.0,0.0	0.656

## Sheet: E18vsP9
Transcript ID	Gene Symbol	Chromosome	Strand	1st Exon Start	1st Exon End	2nd Exon Start	2nd Exon End	Upstream Exon Start	Upstream Exon End	Downstream Exon Start	Downstream Exon End	Inclusion counts E18	Skipping counts E18	Inclusion counts P9	Skipping counts P9	Inclusion Length	Skipping Length	p-value	FDR	Inclusion level E18	Inclusion level P9	Inclusion Level difference
NM_001012625	Rims1	chr1	-	22630411	22630480	22726929	22727010	22596370	22596584	22805560	22805724	0,0	4,4	2,3	2,2	180	168	2.27983e-05	0.00069053	0.0,0.0	0.483,0.583	-0.533
NM_001024619	Tsku	chr7	-	98353476	98353616	98359357	98359467	98350667	98353130	98361241	98361288	1,1	0,0	1,3	3,2	209	239	2.18073e-05	0.000681595	1.0,1.0	0.276,0.632	0.546
NM_001025307	Stx3	chr19	-	11782799	11782910	11783025	11783136	11777087	11777170	11785389	11785524	36,36	2,2	29,9	25,41	210	210	5.43131e-10	1.1398e-07	0.947,0.947	0.537,0.18	0.588
NM_001025362	Klc1	chr12	+	111793648	111793699	111795547	111795678	111789348	111789459	111806007	111806074	48,49	125125	6,9	73,96	150	230	6.09053e-08	6.6274e-06	0.371,0.375	0.112,0.126	0.254
NM_001039139	Camk2g	chr14	-	20745791	20745860	20747818	20747851	20744603	20744648	20755658	20755702	6,6	24,24	0,2	24,26	132	168	0.000636065	0.00943818	0.241,0.241	0.0,0.089	0.197
NM_001077507	Gnas	chr2	+	174341649	174341707	174341809	174341929	174334211	174334284	174343199	174343297	76,80	15431560	224176	21221702	157	219	9.98206e-08	1.0474e-05	0.064,0.067	0.128,0.126	-0.061
NM_001077507	Gnas	chr2	+	174341652	174341707	174341809	174341929	174334211	174334284	174343199	174343297	32,32	15431560	108,77	21221702	154	219	6.79791e-07	5.70636e-05	0.029,0.028	0.067,0.06	-0.035
NM_001080386	Clta	chr4	+	44030214	44030268	44031399	44031435	44025448	44025560	44032400	44032846	66,66	7,7	8,26	18,26	153	135	8.32416e-11	3.05705e-08	0.893,0.893	0.282,0.469	0.518
NM_001080748	Gtf2i	chr5	-	134274538	134274595	134279436	134279514	134266542	134266656	134282786	134282830	109110	40,41	82,64	16,6	177	156	0.000665699	0.00982827	0.706,0.703	0.819,0.904	-0.157
NM_001081298	Adgrl2	chr3	-	148818633	148818686	148820972	148821025	148815585	148817928	148822954	148823051	1,1	3,3	2,1	0,0	152	152	9.66638e-07	7.09995e-05	0.25,0.25	1.0,1.0	-0.75
NM_001081298	Adgrl2	chr3	-	148818633	148818686	148820972	148821054	148815585	148817928	148822954	148823051	3,3	3,3	2,2	0,0	181	152	1.09644e-05	0.000397697	0.456,0.456	1.0,1.0	-0.544
NM_001081298	Adgrl2	chr3	-	148818633	148818686	148821277	148821408	148815585	148817928	148822954	148823051	10,10	3,3	2,2	0,0	230	152	0.000209592	0.00347899	0.688,0.688	1.0,1.0	-0.312
NM_001083806	Gria2	chr3	-	80690403	80690518	80691319	80691434	80689216	80689351	80692284	80692532	10,10	5,5	2,6	0,0	214	214	3.51025e-05	0.000860381	0.667,0.667	1.0,1.0	-0.333
NM_001109913	Hnrnpm	chr17	-	33670080	33670133	33677273	33677440	33669168	33669176	33685266	33685458	554563	136136	222184	0,0	266	152	0	0	0.699,0.703	1.0,1.0	-0.299
NM_001113383	Gls	chr1	-	52200617	52200651	52204345	52204538	52199854	52199887	52207300	52207359	55,56	0,0	83,71	8,8	292	133	1.78313e-06	0.000111465	1.0,1.0	0.825,0.802	0.186
NM_001113383	Gls	chr1	-	52200617	52200651	52204345	52204516	52199854	52199887	52207300	52207359	74,74	0,0	114,84	8,8	270	133	3.39408e-06	0.000160836	1.0,1.0	0.875,0.838	0.143
NM_001130868	Kars	chr8	-	112008481	112008539	112010221	112010280	112008206	112008386	112011209	112011354	2,2	0,0	2,3	8,3	158	157	1.42397e-07	1.34956e-05	1.0,1.0	0.199,0.498	0.651
NM_001163394	Evl	chr12	+	108683165	108683261	108683347	108683410	108681490	108681554	108686049	108686116	66,67	59,59	7,12	35,30	195	162	5.18747e-06	0.000220881	0.482,0.485	0.142,0.249	0.288
NM_001163394	Evl	chr12	+	108683196	108683261	108683347	108683410	108681490	108681554	108686049	108686116	66,67	59,59	6,12	35,30	164	162	7.98241e-06	0.000308583	0.525,0.529	0.145,0.283	0.313
NM_001163394	Evl	chr12	+	108683194	108683261	108683347	108683410	108681490	108681554	108686049	108686116	196197	59,59	42,38	35,30	166	162	8.34579e-06	0.000314358	0.764,0.765	0.539,0.553	0.218
NM_001163663	Rab6a	chr7	+	100629665	100629771	100629837	100629943	100628403	100628457	100631741	100631853	34,34	221224	7,6	167151	205	205	3.08432e-06	0.000153009	0.133,0.132	0.04,0.038	0.093
NM_001166450	Slc25a14	chrX	+	48623961	48624206	48625595	48625640	48623673	48623828	48629251	48629345	7,7	2,2	6,1	0,0	344	144	0.000432244	0.00668386	0.594,0.594	1.0,1.0	-0.406
NM_001168476	Ttc23	chr7	+	67651922	67651971	67662326	67662526	67647409	67647845	67667162	67667286	4,4	26,26	0,0	16,3	148	299	0.000110996	0.00197641	0.237,0.237	0.0,0.0	0.237
NM_001177793	Snap23	chr2	+	120590474	120590695	120590821	120590914	120586158	120586276	120594800	120594956	12,12	0,0	1,3	1,4	320	192	1.05239e-06	7.54129e-05	1.0,1.0	0.375,0.31	0.657
NM_001243119	2010315B03Rik	chr9	-	124304655	124304718	124311675	124311750	124295357	124295484	124312559	124312694	4,4	0,0	0,1	5,0	174	162	0.000410187	0.00637634	1.0,1.0	0.0,1.0	0.5
NM_001252533	Cacnb2	chr2	+	14967941	14968075	14968217	14968237	14963905	14963982	14971561	14971642	24,25	0,0	4,1	3,1	233	119	1.16083e-05	0.000415916	1.0,1.0	0.405,0.338	0.628
NM_001270475	Mical3	chr6	-	120937555	120937621	120946552	120946603	120935173	120935273	120951300	120951394	4,4	3,3	2,3	0,0	150	165	7.381e-05	0.00144569	0.595,0.595	1.0,1.0	-0.405
NM_001271348	Fbxw11	chr11	+	32652747	32652904	32680200	32680302	32642554	32642935	32708187	32708250	20,20	4,4	14,9	0,0	256	201	0.000139215	0.00240597	0.797,0.797	1.0,1.0	-0.203
NM_001285489	Nap1l4	chr7	-	143540685	143540730	143541264	143541328	143540187	143540246	143541747	143541778	1,1	4,4	4,9	1,0	163	144	3.0075e-07	2.65614e-05	0.181,0.181	0.779,1.0	-0.708
NM_001285490	Nap1l4	chr7	-	143543007	143543082	143545958	143546180	143541747	143541778	143548736	143548828	5,5	0,0	3,5	4,6	321	174	1.15343e-07	1.16854e-05	1.0,1.0	0.289,0.311	0.7
NM_001285490	Nap1l4	chr7	-	143543007	143543082	143545958	143546146	143541747	143541778	143548736	143548828	4,4	0,0	3,4	4,6	287	174	1.69464e-07	1.55589e-05	1.0,1.0	0.313,0.288	0.7
NM_001285490	Nap1l4	chr7	-	143543007	143543082	143546128	143546180	143541747	143541778	143548736	143548828	5,5	0,0	8,10	4,6	151	174	2.21011e-05	0.000683504	1.0,1.0	0.697,0.658	0.323
NM_001286600	Clasp2	chr9	+	113858580	113858604	113860119	113860137	113854172	113854346	113862185	113862287	8,8	2,2	1,0	4,4	123	117	8.6795e-07	6.53855e-05	0.792,0.792	0.192,0.0	0.696
NM_001290425	Usp45	chr4	+	21815306	21815398	21816881	21816938	21810741	21810823	21824416	21825077	18,18	0,0	29,21	8,5	191	156	5.0474e-06	0.000220251	1.0,1.0	0.748,0.774	0.239
NM_001293301	Clasp1	chr1	+	118512174	118512222	118512704	118512728	118510205	118510376	118521826	118521934	1,1	6,6	1,2	1,0	147	123	0.000448098	0.00685683	0.122,0.122	0.456,1.0	-0.606
NM_001302637	Cacna1d	chr14	-	30089295	30089379	30089821	30089905	30082951	30082996	30095317	30095428	5,5	9,9	1,5	0,1	183	183	9.13057e-05	0.00171959	0.357,0.357	1.0,0.833	-0.559
NM_001308299	Ggta1	chr2	-	35414218	35414284	35416471	35416507	35413325	35413427	35422179	35422268	0,0	5,5	2,4	6,6	135	165	2.38139e-05	0.000703513	0.0,0.0	0.289,0.449	-0.369
NM_001312893	Crybb1	chr5	+	112259256	112259316	112259355	112259544	112257378	112257557	112263510	112263643	46244665	962968	81247298	916764	159	288	1.14987e-09	1.77807e-07	0.897,0.897	0.941,0.945	-0.046
NM_001312893	Crybb1	chr5	+	112259256	112259332	112259355	112259544	112257378	112257557	112263510	112263643	61236173	962968	105109518	916764	175	288	3.26793e-09	4.36417e-07	0.913,0.913	0.95,0.953	-0.038
NM_001312893	Crybb1	chr5	+	112259286	112259332	112259355	112259544	112257378	112257557	112263510	112263643	29,29	962968	1,13	916764	145	288	4.03849e-06	0.000183602	0.056,0.056	0.002,0.033	0.038
NM_001312893	Crybb1	chr5	+	112259274	112259332	112259355	112259544	112257378	112257557	112263510	112263643	29,29	962968	1,13	916764	157	288	4.06199e-06	0.000183602	0.052,0.052	0.002,0.03	0.036
NM_001312893	Crybb1	chr5	+	112259274	112259375	112267314	112267518	112257378	112257557	112269316	112269585	281282	72227261	671586	110889452	200	303	5.31813e-05	0.00115146	0.056,0.056	0.084,0.086	-0.029
NM_001312893	Crybb1	chr5	+	112259274	112259375	112263485	112263643	112257378	112257557	112267314	112267457	281282	1916919283	679584	2912625542	200	257	5.40851e-05	0.00115146	0.018,0.018	0.029,0.029	-0.011
NM_001312893	Crybb1	chr5	+	112259274	112259375	112263510	112263643	112257378	112257557	112267314	112267457	281282	1898619100	679584	2893725401	200	232	6.28177e-05	0.00128165	0.017,0.017	0.026,0.026	-0.009
NM_001312893	Crybb1	chr5	+	112259274	112259375	112267314	112267456	112257378	112257557	112269316	112269585	281282	68536889	671586	106079056	200	241	7.53811e-05	0.00146368	0.047,0.047	0.071,0.072	-0.024
NM_001312893	Crybb1	chr5	+	112259274	112259375	112267314	112267453	112257378	112257557	112269316	112269585	281282	63696403	671586	99148431	200	238	8.66499e-05	0.00164244	0.05,0.05	0.075,0.076	-0.025
NM_001312893	Crybb1	chr5	+	112259274	112259375	112263485	112263643	112257378	112257557	112269316	112269585	281282	47904812	671586	74316595	200	257	0.000168895	0.00285181	0.07,0.07	0.104,0.102	-0.033
NM_001312893	Crybb1	chr5	+	112259274	112259375	112267314	112267457	112257378	112257557	112269316	112269585	281282	1524215320	671586	2430621407	200	242	0.000388215	0.0060669	0.022,0.022	0.032,0.032	-0.01
NM_001313933	Cryba1	chr11	-	77720913	77721030	77722610	77722708	77719387	77719530	77723549	77723614	170170	41234147	0,0	49694265	197	216	0	0	0.043,0.043	0.0,0.0	0.043
NM_001313933	Cryba1	chr11	-	77720828	77721030	77722610	77722708	77719433	77719530	77723549	77723614	170170	1023910303	0,0	1272110736	197	301	3.66374e-15	3.58802e-12	0.025,0.025	0.0,0.0	0.025
NM_001313933	Cryba1	chr11	-	77720891	77721030	77722610	77722708	77719387	77719530	77723549	77723614	170170	90639122	0,0	111049437	197	238	5.6537e-12	4.15264e-09	0.022,0.022	0.0,0.0	0.022
NM_001313933	Cryba1	chr11	-	77720890	77721030	77722610	77722708	77719387	77719530	77723549	77723614	170170	93419403	0,0	114099708	197	239	2.68985e-11	1.58055e-08	0.022,0.021	0.0,0.0	0.021
NM_001313933	Cryba1	chr11	-	77720888	77721030	77722608	77722708	77718613	77718902	77723549	77723614	713713	99019964	423355	1202310213	199	241	6.20367e-11	3.03773e-08	0.08,0.08	0.041,0.04	0.04
NM_001313933	Cryba1	chr11	-	77719389	77719512	77722608	77722708	77718613	77718902	77723549	77723614	713713	51445183	423355	62165321	199	222	7.72877e-11	3.05705e-08	0.134,0.133	0.071,0.069	0.064
NM_001313933	Cryba1	chr11	-	77720889	77721030	77722610	77722708	77719387	77719530	77723549	77723614	170170	96519712	0,0	1171210016	197	240	1.38403e-10	4.05218e-08	0.021,0.021	0.0,0.0	0.021
NM_001313933	Cryba1	chr11	-	77719383	77719512	77722608	77722708	77718613	77718902	77723549	77723614	713713	55585598	423355	66685693	199	228	1.24777e-10	4.05218e-08	0.128,0.127	0.068,0.067	0.06
NM_001313933	Cryba1	chr11	-	77720884	77721030	77722610	77722708	77719433	77719530	77723549	77723614	170170	98699930	0,0	1200510212	197	245	1.51716e-10	4.05218e-08	0.021,0.021	0.0,0.0	0.021
NM_001313933	Cryba1	chr11	-	77719387	77719512	77722608	77722708	77718613	77718902	77723549	77723614	713713	2326823443	423355	2765423717	199	224	1.85752e-10	4.54783e-08	0.033,0.033	0.017,0.017	0.016
NM_001313933	Cryba1	chr11	-	77719387	77719530	77722608	77722708	77718613	77718902	77723549	77723614	713713	2643926630	423355	3136926476	199	242	3.25581e-10	7.35813e-08	0.032,0.032	0.016,0.016	0.016
NM_001313933	Cryba1	chr11	-	77719389	77719530	77722608	77722708	77718613	77718902	77723549	77723614	713713	83158370	423355	99318080	199	240	5.97917e-10	1.17112e-07	0.094,0.093	0.049,0.05	0.044
NM_001313933	Cryba1	chr11	-	77719383	77719530	77722608	77722708	77718613	77718902	77723549	77723614	713713	87298785	423355	103838452	199	246	7.36463e-10	1.27278e-07	0.092,0.091	0.048,0.049	0.043
NM_001313933	Cryba1	chr11	-	77720083	77720231	77720913	77721006	77719433	77719530	77722608	77722727	36,36	229232	27,20	498346	192	247	2.13356e-06	0.000125368	0.168,0.166	0.065,0.069	0.1
NM_001313933	Cryba1	chr11	-	77720083	77720231	77720884	77720990	77719433	77719530	77722608	77722727	811813	229232	902775	498346	205	247	2.91955e-06	0.000150485	0.81,0.809	0.686,0.73	0.102
NM_001313933	Cryba1	chr11	-	77720083	77720231	77720889	77720990	77719433	77719530	77722608	77722727	593595	229232	609579	498346	200	247	3.88771e-06	0.000181303	0.762,0.76	0.602,0.674	0.123
NM_001313933	Cryba1	chr11	-	77720083	77720231	77720890	77720990	77719433	77719530	77722608	77722727	283286	229232	306271	498346	199	247	7.15553e-06	0.000284094	0.605,0.605	0.433,0.493	0.142
NM_001313933	Cryba1	chr11	-	77720083	77720231	77720913	77721070	77719433	77719530	77722608	77722727	45214548	229232	53544591	498346	256	247	1.57832e-05	0.0005392	0.95,0.95	0.912,0.928	0.03
NM_001313933	Cryba1	chr11	-	77720083	77720231	77720913	77721079	77719433	77719530	77722608	77722727	46314659	229232	54864719	498346	265	247	1.6858e-05	0.000562828	0.95,0.949	0.911,0.927	0.03
NM_001313933	Cryba1	chr11	-	77720083	77720231	77720913	77721030	77719433	77719530	77722608	77722727	2019320323	229232	2415820509	498346	216	247	2.39442e-05	0.000703513	0.99,0.99	0.982,0.985	0.006
NM_001313933	Cryba1	chr11	-	77720083	77720231	77720889	77721070	77719433	77719530	77722608	77722727	1004910113	229232	1209710342	498346	280	247	2.72135e-05	0.000746429	0.975,0.975	0.955,0.963	0.016
NM_001313933	Cryba1	chr11	-	77720083	77720231	77720913	77721029	77719433	77719530	77722608	77722727	37843805	229232	45263908	498346	215	247	2.72565e-05	0.000746429	0.95,0.95	0.913,0.928	0.029
NM_001313933	Cryba1	chr11	-	77720083	77720231	77720889	77721006	77719433	77719530	77722608	77722727	42704295	229232	51144401	498346	216	247	2.64584e-05	0.000746429	0.955,0.955	0.922,0.936	0.026
NM_001313933	Cryba1	chr11	-	77720083	77720231	77720889	77721079	77719433	77719530	77722608	77722727	1015910224	229232	1222910470	498346	289	247	2.78145e-05	0.000746429	0.974,0.974	0.955,0.963	0.015
NM_001313933	Cryba1	chr11	-	77720083	77720231	77720884	77721079	77719433	77719530	77722608	77722727	1037710442	229232	1252210666	498346	294	247	2.78222e-05	0.000746429	0.974,0.974	0.955,0.963	0.015
NM_001313933	Cryba1	chr11	-	77720083	77720231	77720884	77721006	77719433	77719530	77722608	77722727	44884513	229232	54074597	498346	221	247	2.64965e-05	0.000746429	0.956,0.956	0.924,0.937	0.025
NM_001313933	Cryba1	chr11	-	77720083	77720231	77720884	77721070	77719433	77719530	77722608	77722727	1026710331	229232	1239010538	498346	285	247	2.72324e-05	0.000746429	0.975,0.975	0.956,0.963	0.015
NM_001313933	Cryba1	chr11	-	77720083	77720231	77720890	77721070	77719433	77719530	77722608	77722727	97399804	229232	1179410034	498346	279	247	3.10061e-05	0.000813357	0.974,0.974	0.954,0.963	0.016
NM_001313933	Cryba1	chr11	-	77720083	77720231	77720890	77721079	77719433	77719530	77722608	77722727	98499915	229232	1192610162	498346	288	247	3.16653e-05	0.000823297	0.974,0.973	0.954,0.962	0.016
NM_001313933	Cryba1	chr11	-	77720083	77720231	77720913	77721033	77719433	77719530	77722608	77722727	41294153	229232	49734284	498346	219	247	3.34165e-05	0.000853718	0.953,0.953	0.918,0.933	0.027
NM_001313933	Cryba1	chr11	-	77720083	77720231	77720828	77721030	77719433	77719530	77722608	77722727	2630926479	229232	3191026980	498346	301	247	3.33745e-05	0.000853718	0.99,0.989	0.981,0.985	0.007
NM_001313933	Cryba1	chr11	-	77720083	77720231	77720891	77721070	77719433	77719530	77722608	77722727	94619523	229232	114899763	498346	278	247	3.37289e-05	0.000854271	0.973,0.973	0.953,0.962	0.015
NM_001313933	Cryba1	chr11	-	77720083	77720231	77720891	77721079	77719433	77719530	77722608	77722727	95719634	229232	116219891	498346	287	247	3.44331e-05	0.000857326	0.973,0.973	0.953,0.961	0.016
NM_001313933	Cryba1	chr11	-	77720083	77720231	77720889	77721029	77719433	77719530	77722608	77722727	93129370	229232	112699659	498346	239	247	3.54344e-05	0.000860381	0.977,0.977	0.959,0.966	0.015
NM_001313933	Cryba1	chr11	-	77720083	77720231	77720884	77721029	77719433	77719530	77722608	77722727	95309588	229232	115629855	498346	244	247	3.52563e-05	0.000860381	0.977,0.977	0.959,0.966	0.015
NM_001313933	Cryba1	chr11	-	77720083	77720231	77720890	77721006	77719433	77719530	77722608	77722727	39603986	229232	48114093	498346	215	247	3.65322e-05	0.000879766	0.952,0.952	0.917,0.931	0.028
NM_001313933	Cryba1	chr11	-	77720083	77720231	77720884	77721033	77719433	77719530	77722608	77722727	98759936	229232	1200910231	498346	248	247	3.81391e-05	0.000909638	0.977,0.977	0.96,0.967	0.013
NM_001313933	Cryba1	chr11	-	77720083	77720231	77720889	77721033	77719433	77719530	77722608	77722727	96579718	229232	1171610035	498346	243	247	3.83918e-05	0.000909638	0.977,0.977	0.96,0.967	0.013
NM_001313933	Cryba1	chr11	-	77720083	77720231	77720890	77721029	77719433	77719530	77722608	77722727	90029061	229232	109669351	498346	238	247	4.10316e-05	0.000964406	0.976,0.976	0.958,0.966	0.014
NM_001313933	Cryba1	chr11	-	77720083	77720231	77720890	77721033	77719433	77719530	77722608	77722727	93479409	229232	114139727	498346	242	247	4.42872e-05	0.00102453	0.977,0.976	0.959,0.966	0.014
NM_001313933	Cryba1	chr11	-	77720083	77720231	77720891	77721029	77719433	77719530	77722608	77722727	87248780	229232	106619080	498346	237	247	4.52375e-05	0.00103432	0.975,0.975	0.957,0.965	0.014
NM_001313933	Cryba1	chr11	-	77720083	77720231	77720891	77721006	77719433	77719530	77722608	77722727	36823705	229232	45063822	498346	214	247	4.59821e-05	0.0010392	0.949,0.949	0.913,0.927	0.029
NM_001313933	Cryba1	chr11	-	77720083	77720231	77720891	77721033	77719433	77719530	77722608	77722727	90699128	229232	111089456	498346	241	247	4.87256e-05	0.00108182	0.976,0.976	0.958,0.966	0.014
NM_001313933	Cryba1	chr11	-	77720083	77720231	77720828	77721070	77719433	77719530	77722608	77722727	1063710704	229232	1310611062	498346	341	247	5.07617e-05	0.00111297	0.971,0.971	0.95,0.959	0.017
NM_001313933	Cryba1	chr11	-	77720083	77720231	77720828	77721029	77719433	77719530	77722608	77722727	99009961	229232	1227810379	498346	300	247	6.71049e-05	0.00134119	0.973,0.972	0.953,0.961	0.015
NM_001313933	Cryba1	chr11	-	77720083	77720231	77720828	77721033	77719433	77719530	77722608	77722727	1024510309	229232	1272510755	498346	304	247	7.05662e-05	0.00139143	0.973,0.973	0.954,0.962	0.015
NM_001313933	Cryba1	chr11	-	77720083	77720231	77720828	77721006	77719433	77719530	77722608	77722727	48584886	229232	61235121	498346	277	247	0.00010147	0.00185166	0.95,0.949	0.916,0.93	0.026
NM_001317218	Myl6	chr10	-	128492938	128493045	128493333	128493353	128492601	128492745	128493538	128493569	29,29	21,21	61,63	14,6	119	206	1.90593e-06	0.000116659	0.705,0.705	0.883,0.948	-0.211
NM_001346515	Plekha1	chr7	+	130895059	130895203	130896763	130896924	130892180	130892278	130897324	130897450	5,5	4,6	1,0	5,3	243	260	0.000259691	0.00423874	0.572,0.471	0.176,0.0	0.433
NM_001347153	Krba1	chr6	+	48406296	48406431	48406833	48406979	48405236	48405389	48407672	48407822	24,24	1,1	14,6	5,7	234	245	2.79913e-05	0.000746429	0.962,0.962	0.746,0.473	0.353
NM_007773	Crybb2	chr5	-	113068921	113069056	113069188	113069312	113068691	113068771	113069633	113069736	3,3	0,0	152108	249201	223	234	7.55797e-07	6.00144e-05	1.0,1.0	0.39,0.361	0.625
NM_007773	Crybb2	chr5	-	113068921	113069047	113069188	113069312	113068691	113068771	113069633	113069736	3,3	0,0	152108	239196	223	225	8.60331e-07	6.53855e-05	1.0,1.0	0.391,0.357	0.626
NM_007773	Crybb2	chr5	-	113062066	113062171	113065893	113066012	113058257	113058518	113068691	113068771	412417	10,10	1715813053	1083918	218	204	1.21589e-06	8.19537e-05	0.975,0.975	0.937,0.93	0.041
NM_007773	Crybb2	chr5	-	113066473	113066496	113068921	113069056	113065893	113066012	113069633	113069736	0,0	1,1	70,70	1,4	234	122	2.39973e-06	0.000135585	0.0,0.0	0.973,0.901	-0.937
NM_007773	Crybb2	chr5	-	113066473	113066496	113068921	113069047	113065893	113066012	113069633	113069736	0,0	1,1	60,65	1,4	225	122	2.56611e-06	0.00014225	0.0,0.0	0.97,0.898	-0.934
NM_007773	Crybb2	chr5	-	113062046	113062171	113065893	113066012	113058257	113058518	113068691	113068771	412417	240242	1715813053	1629113573	218	224	3.25386e-06	0.000156719	0.638,0.639	0.52,0.497	0.13
NM_007773	Crybb2	chr5	-	113066381	113066496	113068921	113069056	113065893	113066012	113069633	113069736	0,0	2,2	70,70	55,29	234	214	6.03865e-06	0.000249881	0.0,0.0	0.538,0.688	-0.613
NM_007773	Crybb2	chr5	-	113066381	113066496	113068921	113069047	113065893	113066012	113069633	113069736	0,0	2,2	60,65	55,29	225	214	7.89759e-06	0.000308583	0.0,0.0	0.509,0.681	-0.595
NM_007773	Crybb2	chr5	-	113068921	113069056	113069188	113069269	113068691	113068771	113069633	113069736	1,1	0,0	24,15	249201	180	234	1.30848e-05	0.000457658	1.0,1.0	0.111,0.088	0.9
NM_007773	Crybb2	chr5	-	113068921	113069047	113069188	113069269	113068691	113068771	113069633	113069736	1,1	0,0	24,15	239196	180	225	1.40685e-05	0.000486275	1.0,1.0	0.112,0.087	0.9
NM_007773	Crybb2	chr5	-	113062046	113062189	113065893	113066012	113058257	113058518	113068691	113068771	412417	285288	1715813053	1862015163	218	242	2.02528e-05	0.000646768	0.616,0.616	0.506,0.489	0.118
NM_007773	Crybb2	chr5	-	113062075	113062171	113065893	113065994	113058257	113058518	113068691	113068771	9,9	0,0	644528	80165	200	195	5.33534e-05	0.00115146	1.0,1.0	0.887,0.757	0.178
NM_007773	Crybb2	chr5	-	113062075	113062171	113065893	113066009	113058257	113058518	113068691	113068771	39,39	0,0	20341684	80165	215	195	9.92751e-05	0.0018344	1.0,1.0	0.958,0.903	0.07
NM_007773	Crybb2	chr5	-	113062047	113062171	113065893	113066012	113058257	113058518	113068691	113068771	412417	45,45	1715813053	31402526	218	223	0.000116716	0.00204114	0.904,0.905	0.848,0.841	0.06
NM_007773	Crybb2	chr5	-	113062073	113062171	113065893	113065994	113058257	113058518	113068691	113068771	9,9	0,0	644528	53171	200	197	0.000122361	0.00212719	1.0,1.0	0.923,0.753	0.162
NM_007773	Crybb2	chr5	-	113062050	113062171	113065893	113066012	113058257	113058518	113068691	113068771	412417	37,37	1715813053	26032122	218	220	0.000145192	0.00248008	0.918,0.919	0.869,0.861	0.054
NM_007773	Crybb2	chr5	-	113062073	113062171	113065893	113066009	113058257	113058518	113068691	113068771	39,39	0,0	20341684	53171	215	197	0.000222733	0.0036558	1.0,1.0	0.972,0.9	0.064
NM_007835	Dctn1	chr6	+	83183935	83183956	83187763	83187784	83183298	83183333	83189076	83189268	7,7	2,2	0,0	4,4	120	120	1.04887e-08	1.284e-06	0.778,0.778	0.0,0.0	0.778
NM_007856	Dhcr7	chr7	+	143832849	143832920	143833767	143833936	143830138	143830265	143836637	143836729	0,0	2,2	4,1	15,8	170	268	0.000631649	0.00942022	0.0,0.0	0.296,0.165	-0.23
NM_007982	Ptk2	chr15	-	73365040	73365195	73391758	73391880	73343132	73343359	73394647	73394744	1,1	18,18	6,2	5,2	221	254	1.65318e-05	0.000558281	0.06,0.06	0.58,0.535	-0.497
NM_007982	Ptk2	chr15	-	73365040	73365195	73391758	73391875	73343132	73343359	73394647	73394744	1,1	18,18	5,2	5,2	216	254	6.94627e-05	0.00137893	0.061,0.061	0.54,0.54	-0.479
NM_008482	Lamb1	chr12	+	31274123	31274236	31275033	31275214	31272429	31272503	31278461	31278650	0,0	2,2	3,7	3,6	212	280	2.77863e-06	0.000148397	0.0,0.0	0.569,0.606	-0.587
NM_009565	Zbtb7b	chr3	-	89392326	89392474	89392564	89392764	89380343	89381515	89393034	89393378	2,2	18,18	26,19	44,28	299	247	6.01029e-05	0.00124643	0.084,0.084	0.328,0.359	-0.26
NM_009967	Crygs	chr16	-	22808190	22808271	22810344	22810399	22806425	22806668	22811334	22811410	0,0	13,13	23,11	51,33	154	180	3.07382e-07	2.65614e-05	0.0,0.0	0.345,0.28	-0.313
NM_009967	Crygs	chr16	-	22810344	22810399	22810883	22810925	22806425	22806668	22811334	22811410	5,5	0,0	21,29	23,11	141	154	6.36964e-06	0.000259917	1.0,1.0	0.499,0.742	0.379
NM_009967	Crygs	chr16	-	22810069	22810184	22810344	22810399	22806425	22806668	22811334	22811410	0,0	6,6	23,11	72,48	154	214	3.42769e-05	0.000857326	0.0,0.0	0.307,0.242	-0.274
NM_009967	Crygs	chr16	-	22807196	22807391	22810344	22810399	22806425	22806668	22811334	22811410	0,0	58,60	23,11	406248	154	294	4.82725e-05	0.00108182	0.0,0.0	0.098,0.078	-0.088
NM_009967	Crygs	chr16	-	22808190	22808433	22810344	22810399	22806425	22806668	22811334	22811410	0,0	70,71	23,11	588336	154	342	0.000140604	0.00241576	0.0,0.0	0.08,0.068	-0.074
NM_010634	Fabp5	chr3	+	10013236	10013346	10014784	10014868	10012584	10012718	10014970	10015143	4,4	0,0	62,26	32,19	209	183	1.00983e-05	0.000370858	1.0,1.0	0.629,0.545	0.413
NM_010634	Fabp5	chr3	+	10013236	10013397	10014784	10014868	10012584	10012718	10014970	10015143	8,8	0,0	187115	32,19	260	183	9.34498e-05	0.00174876	1.0,1.0	0.804,0.81	0.193
NM_011099	Pkm	chr9	+	59675028	59675195	59675567	59675734	59671920	59672073	59678043	59678225	468469	24922518	526323	15471227	266	266	2.76383e-05	0.000746429	0.158,0.157	0.254,0.208	-0.073
NM_011099	Pkm	chr9	+	59675028	59675195	59675606	59675734	59671920	59672073	59678043	59678225	468469	10591077	526323	663532	266	227	6.51492e-05	0.00132006	0.274,0.271	0.404,0.341	-0.1
NM_011398	Slc25a14	chrX	+	48623961	48624197	48625595	48625640	48623577	48623828	48629251	48629345	7,7	2,2	6,1	0,0	335	144	0.000469381	0.00714529	0.601,0.601	1.0,1.0	-0.399
NM_012061	Cadps	chr14	-	12485640	12485658	12486524	12486593	12473408	12473515	12488980	12489104	7,7	3,3	0,0	1,1	168	117	5.0977e-06	0.000220251	0.619,0.619	0.0,0.0	0.619
NM_013501	Cryaa	chr17	+	31679468	31679517	31679603	31679685	31677930	31678189	31680985	31681730	14,13	0,0	11,10	7,2	148	181	1.94594e-05	0.000635241	1.0,1.0	0.658,0.859	0.242
NM_013501	Cryaa	chr17	+	31679468	31679517	31679579	31679685	31678448	31678517	31680985	31681730	8,9	10291034	25,33	12711121	148	205	4.89727e-05	0.00108182	0.011,0.012	0.027,0.039	-0.022
NM_013501	Cryaa	chr17	+	31679603	31679685	31680115	31680203	31677930	31678189	31680985	31681730	0,0	12,18	7,2	29,15	181	187	9.86431e-05	0.00183426	0.0,0.0	0.2,0.121	-0.161
NM_013501	Cryaa	chr17	+	31679468	31679517	31679579	31679633	31678448	31678517	31680985	31681730	8,9	21,40	25,33	5,38	148	153	0.000356732	0.00560471	0.283,0.189	0.838,0.473	-0.419
NM_013699	Ubp1	chr9	+	113969583	113969698	113969921	113969977	113969325	113969416	113970141	113970260	41,41	7,7	28,27	1,0	214	155	7.66766e-05	0.00147239	0.809,0.809	0.953,1.0	-0.167
NM_013813	Epb41l3	chr17	+	69273881	69273917	69274100	69274166	69270610	69270664	69274703	69274895	18,18	36,40	0,3	61,32	135	165	2.45696e-09	3.4374e-07	0.379,0.355	0.0,0.103	0.316
NM_013813	Epb41l3	chr17	+	69281032	69281107	69283884	69284007	69274703	69274895	69284538	69284916	3,3	43,44	18,13	38,31	174	222	3.12476e-06	0.000153009	0.082,0.08	0.377,0.349	-0.282
NM_013813	Epb41l3	chr17	+	69281032	69281107	69283884	69284062	69274703	69274895	69284538	69284916	3,3	16,17	18,13	11,11	174	277	8.27833e-06	0.000314358	0.23,0.219	0.723,0.653	-0.463
NM_017407	Spag5	chr11	+	78315187	78315290	78315508	78315642	78314960	78315108	78315899	78316041	66,67	214215	42,31	289205	202	233	6.27048e-05	0.00128165	0.262,0.264	0.144,0.149	0.117
NM_021352	Crybb3	chr5	-	113077550	113077659	113079788	113080029	113075838	113076071	113080479	113080650	211211	853862	214228	18841113	340	208	0.000115398	0.00203018	0.131,0.13	0.065,0.111	0.043
NM_021352	Crybb3	chr5	-	113078382	113078450	113078486	113078542	113075838	113076071	113079759	113079878	0,0	1,1	6,0	0,1	155	167	0.000271217	0.0043543	0.0,0.0	1.0,0.0	-0.5
NM_023130	Raly	chr2	+	154821006	154821089	154847248	154847390	154791109	154791548	154857268	154857533	254255	4,4	81,59	8,4	182	241	0.000670615	0.00985133	0.988,0.988	0.931,0.951	0.047
NM_024269	Arl2bp	chr8	+	94670343	94670427	94671294	94671401	94667596	94667658	94672061	94672158	2,2	4,4	1,2	0,0	183	206	3.0487e-06	0.000153009	0.36,0.36	1.0,1.0	-0.64
NM_024269	Arl2bp	chr8	+	94670334	94670427	94671294	94671401	94667596	94667658	94672061	94672158	3,3	4,4	3,2	0,0	192	206	4.67835e-06	0.000208257	0.446,0.446	1.0,1.0	-0.554
NM_026058	Cers4	chr8	+	4494306	4494449	4503904	4504006	4493404	4493590	4515554	4515728	3,3	0,0	2,2	1,3	242	201	0.000214537	0.00354107	1.0,1.0	0.624,0.356	0.51
NM_027189	Gemin7	chr7	-	19569737	19569882	19571428	19571581	19564948	19565676	19573308	19573343	2,2	0,0	1,2	1,2	252	244	0.00069552	0.0101664	1.0,1.0	0.492,0.492	0.508
NM_027453	Btf3l4	chr4	-	108826099	108826213	108830517	108830583	108819135	108819337	108833507	108833584	180186	338343	187104	518375	165	213	0.000172836	0.00290168	0.407,0.412	0.318,0.264	0.118
NM_027457	Tmem242	chr17	-	5413347	5413504	5413585	5413654	5410863	5411467	5433441	5433579	3,3	1,1	0,0	6,5	168	256	3.44051e-08	3.88777e-06	0.821,0.821	0.0,0.0	0.821
NM_027604	Usp15	chr10	-	123153040	123153127	123163592	123163654	123146793	123146938	123168226	123168372	36,36	14,14	6,7	12,12	161	186	0.000103925	0.00188477	0.748,0.748	0.366,0.403	0.363
NM_027892	Ppp1r12a	chr10	+	108252756	108252924	108253324	108253495	108251839	108251944	108259755	108259846	50,50	93,93	40,34	19,13	267	270	7.63445e-09	9.75218e-07	0.352,0.352	0.68,0.726	-0.351
NM_027892	Ppp1r12a	chr10	+	108253324	108253495	108259755	108259846	108252756	108252924	108260835	108261036	70,70	53,53	13,8	28,25	270	190	2.14968e-05	0.000679115	0.482,0.482	0.246,0.184	0.267
NM_027990	Lypd6b	chr2	+	49840087	49840143	49863810	49863906	49787685	49787773	49903375	49903452	2,2	0,0	1,0	2,2	155	195	7.21053e-07	5.88459e-05	1.0,1.0	0.386,0.0	0.807
NM_028636	Man2c1	chr9	+	57139853	57139964	57140198	57140303	57139610	57139708	57140381	57140538	16,16	49,49	3,1	40,28	210	204	5.39853e-05	0.00115146	0.241,0.241	0.068,0.034	0.19
NM_029444	4930447C04Rik	chr12	-	72902412	72902489	72903007	72903166	72898709	72898795	72906190	72906279	10,10	6,6	1,2	11,8	258	176	2.82007e-05	0.000746429	0.532,0.532	0.058,0.146	0.43
NM_029444	4930447C04Rik	chr12	-	72902412	72902489	72903215	72903334	72898709	72898795	72906190	72906279	23,23	6,6	8,6	11,8	218	176	0.000265579	0.0042872	0.756,0.756	0.37,0.377	0.383
NM_133668	Slc25a3	chr10	-	91121921	91122043	91122107	91122331	91119526	91119706	91123557	91123706	75,75	855861	23,20	544440	323	221	0.000297666	0.00475294	0.057,0.056	0.028,0.03	0.028
NM_133771	Memo1	chr17	-	74226572	74226651	74235877	74236001	74225431	74225574	74241904	74242016	3,3	1,1	0,0	2,3	223	178	1.97998e-06	0.000118718	0.705,0.705	0.0,0.0	0.705
NM_133837	Cdc123	chr2	-	5823101	5823197	5833080	5833113	5810795	5810844	5833655	5833713	66,67	7,7	44,33	0,0	132	195	0.000300199	0.00476748	0.933,0.934	1.0,1.0	-0.067
NM_144906	Sgip1	chr4	+	102933564	102933630	102934545	102934605	102928785	102928912	102956098	102956210	0,0	11,11	1,3	2,0	165	159	7.5725e-05	0.00146368	0.0,0.0	0.325,1.0	-0.662
NM_146034	Mia2	chr12	+	59144698	59144770	59146335	59146362	59137697	59137786	59146846	59146957	36,36	0,0	15,9	4,6	171	126	1.35756e-07	1.32951e-05	1.0,1.0	0.734,0.525	0.371
NM_146085	Apbb3	chr18	-	36675280	36675396	36675396	36675524	36674949	36675141	36675662	36675746	9,9	41,41	0,0	21,16	227	215	9.94426e-06	0.000369826	0.172,0.172	0.0,0.0	0.172
NM_152825	Usp45	chr4	+	21810741	21810823	21815306	21815398	21784692	21784793	21816881	21816938	0,0	12,12	4,5	25,16	181	191	0.000114233	0.00202178	0.0,0.0	0.144,0.248	-0.196
NM_153501	Pank2	chr2	+	131287473	131287597	131293398	131293524	131273910	131274263	131296272	131299188	7,7	71,71	17,8	36,28	223	225	0.000264729	0.0042872	0.09,0.09	0.323,0.224	-0.184
NM_170730	Ank3	chr10	+	70006802	70006853	70013971	70014055	70004609	70004991	70015567	70015653	0,0	1,1	4,2	2,7	150	183	1.9972e-05	0.000644809	0.0,0.0	0.709,0.258	-0.483
NM_172409	Fmnl2	chr2	+	53128716	53128842	53130411	53130505	53126852	53126976	53131839	53134202	21,21	27,33	3,1	21,7	225	193	0.000354168	0.00559433	0.4,0.353	0.109,0.109	0.268
NM_172703	Eif4g3	chr4	+	138084256	138084370	138095908	138095929	138082892	138082988	138096751	138096931	4,4	3,3	2,1	0,0	213	120	5.28655e-06	0.000221884	0.429,0.429	1.0,1.0	-0.571
NM_172703	Eif4g3	chr4	+	138087532	138087565	138095908	138095929	138082892	138082988	138096751	138096931	5,5	3,3	17,16	0,0	132	120	1.19002e-05	0.00042124	0.602,0.602	1.0,1.0	-0.398
NM_176930	Nrcam	chr12	+	44578144	44578180	44584834	44584987	44576603	44576780	44590107	44590239	3,4	10,10	0,1	15,6	135	252	0.000546649	0.00819415	0.359,0.427	0.0,0.237	0.275
NM_177693	Lim2	chr7	+	43430337	43430480	43430584	43430765	43430100	43430156	43433567	43433717	92,94	90119104	351240	1669613675	242	280	1.22735e-06	8.19537e-05	0.012,0.012	0.024,0.02	-0.01
NM_177693	Lim2	chr7	+	43430337	43430480	43430567	43430765	43430100	43430156	43433567	43433717	92,94	60796140	351240	113309177	242	297	1.19947e-06	8.19537e-05	0.018,0.018	0.037,0.031	-0.016
NM_180974	Foxn2	chr17	+	88479275	88479340	88484400	88484469	88475855	88475950	88486402	88490533	7,7	4,4	1,1	0,0	164	168	0.000100735	0.00184975	0.642,0.642	1.0,1.0	-0.358
NM_181750	R3hdm1	chr1	+	128171102	128171156	128174376	128174477	128168978	128169057	128174948	128175008	2,2	2,2	0,0	1,1	153	200	0.000106961	0.00191616	0.567,0.567	0.0,0.0	0.567
NM_183428	Epb41	chr4	-	131963928	131963970	131964130	131964187	131962923	131962986	131967787	131967975	4,4	3,3	4,6	0,0	156	141	2.39453e-05	0.000703513	0.547,0.547	1.0,1.0	-0.453
NM_198831	Mrpl48	chr7	-	100559747	100559917	100565193	100565427	100552578	100552681	100571251	100571289	12,12	147151	0,1	79,41	333	269	0.000195527	0.00326396	0.062,0.06	0.0,0.019	0.051
NR_003258	Gnas	chr2	+	174334211	174334284	174336746	174336791	174327913	174327941	174341652	174341707	47,48	272279	139113	317224	172	144	1.06772e-09	1.74276e-07	0.126,0.126	0.269,0.297	-0.157
NR_015580	Sox2ot	chr3	+	34615587	34615711	34630062	34630231	34560715	34560782	34638357	34638639	0,0	10,10	6,2	9,8	223	268	6.94096e-06	0.00027935	0.0,0.0	0.445,0.231	-0.338
NR_024327	Cnot2	chr10	-	116507040	116507188	116517316	116517383	116504034	116504114	116549032	116549175	11,11	30,30	1,1	31,11	166	247	5.81656e-05	0.00122065	0.353,0.353	0.046,0.119	0.27
NR_027772	Airn	chr17	+	12779289	12779500	12814495	12814615	12741310	12741424	12829824	12830123	7,7	11,11	0,0	6,3	310	219	1.78819e-05	0.000590303	0.31,0.31	0.0,0.0	0.31
NR_027772	Airn	chr17	+	12813991	12814106	12814495	12814615	12741310	12741424	12829824	12830123	4,4	11,11	0,0	6,3	214	219	8.11832e-05	0.00154881	0.271,0.271	0.0,0.0	0.271
NR_040577	1700123M08Rik	chr4	+	11976443	11976587	11980141	11980408	11966573	11966683	11993864	11994295	7,7	2,2	0,2	9,4	243	366	4.21081e-05	0.000981854	0.841,0.841	0.0,0.43	0.626
NR_046027	Gm20757	chr10	-	92334198	92334296	92371724	92371917	92284935	92285067	92375248	92375373	76,76	1,1	77,47	12,7	292	197	1.29283e-06	8.44073e-05	0.981,0.981	0.812,0.819	0.165
NR_046027	Gm20757	chr10	-	92334198	92334296	92371724	92371885	92284935	92285067	92375248	92375373	123123	1,1	120,73	12,7	260	197	1.77946e-06	0.000111465	0.989,0.989	0.883,0.888	0.104
NR_046027	Gm20757	chr10	-	92334198	92334296	92366958	92367088	92284935	92285067	92375248	92375373	26,26	1,1	29,12	12,7	229	197	2.81684e-06	0.000148397	0.957,0.957	0.675,0.596	0.322
NR_046027	Gm20757	chr10	-	92298962	92299115	92334198	92334296	92284935	92285067	92375248	92375373	1,1	5,5	12,7	1,4	197	252	6.65337e-05	0.00133888	0.204,0.204	0.939,0.691	-0.611
NR_046027	Gm20757	chr10	-	92334198	92334296	92371724	92371885	92272551	92272665	92375248	92375373	91,91	1,1	97,61	7,5	260	197	0.000529501	0.00797781	0.986,0.986	0.913,0.902	0.079
NR_121603	Atp11a	chr8	+	12861639	12861844	12863758	12863862	12859313	12859479	12864919	12868728	27,27	10,10	17,18	25,25	304	203	6.02427e-05	0.00124643	0.643,0.643	0.312,0.325	0.325

## Sheet: P0vsP3
Transcript ID	Gene Symbol	Chromosome	Strand	1st Exon Start	1st Exon End	2nd Exon Start	2nd Exon End	Upstream Exon Start	Upstream Exon End	Downstream Exon Start	Downstream Exon End	Inclusion counts P0	Skipping counts P0	Inclusion counts P3	Skipping counts P3	Inclusion Length	Skipping Length	p-value	FDR	Inclusion level P0	Inclusion level P3	Inclusion Level difference
NM_001002896	Glmn	chr9	-	103448548	103448597	103448686	103448710	103432658	103432784	103449804	103449961	1053762	187123	887799	66,72	123	148	4.78123e-07	5.7056e-05	0.871,0.882	0.942,0.93	-0.059
NM_001002896	Reg3d	chr9	-	103443082	103443174	103447167	103447239	103432658	103432790	103448548	103448710	1,1	24,15	9,8	18,7	171	191	8.0624e-06	0.000706858	0.044,0.069	0.358,0.561	-0.403
NM_001002896	Hsd3b3	chr9	-	103448548	103448597	103448686	103448701	103432658	103432784	103449804	103449961	6,14	187123	0,0	66,72	114	148	4.4438e-05	0.00292899	0.04,0.129	0.0,0.0	0.085
NM_001004359	Hsd3b3	chrX	+	135797787	135797864	135798022	135798094	135797552	135797629	135798390	135798473	28,30	9,10	1,10	18,19	176	171	1.05004e-06	0.000115236	0.751,0.745	0.051,0.338	0.553
NM_001005525	Hsd3b3	chr5	-	123745496	123745589	123746771	123746870	123744954	123745111	123749288	123749414	9,6	71,24	0,0	33,13	198	192	4.09748e-05	0.00279409	0.109,0.195	0.0,0.0	0.152
NM_001024619	Hsd3b3	chr7	-	98353476	98353616	98359357	98359467	98350667	98353130	98361241	98361288	1,1	6,1	3,1	1,0	209	239	8.12289e-05	0.00447741	0.16,0.533	0.774,1.0	-0.54
NM_001025613	Tnfrsf12a	chr3	+	96108710	96108768	96130230	96130343	96104526	96104819	96136473	96136624	5,6	20,10	1,0	18,8	157	212	0.000101455	0.00512765	0.252,0.448	0.07,0.0	0.315
NM_001035242	Palm	chr19	+	22861802	22861912	22882450	22882652	22856677	22856750	22883883	22883984	2,0	7,2	1,2	0,0	209	301	1.79823e-08	2.86119e-06	0.292,0.0	1.0,1.0	-0.854
NM_001037841	Fmo5	chr8	+	104261473	104261569	104262167	104262281	104257284	104257443	104263459	104264936	2,3	1,4	4,6	0,0	195	213	4.0369e-05	0.00279409	0.686,0.45	1.0,1.0	-0.432
NM_001039390	Fmo5	chr2	+	163659149	163659235	163703485	163703555	163658385	163658492	163721127	163721301	10,6	97,97	1,0	114,73	185	169	5.52356e-05	0.00348959	0.086,0.053	0.008,0.0	0.065
NM_001081378	Galnt6	chr12	+	25046202	25046235	25047893	25047926	25041245	25041302	25051094	25051226	5,3	17,14	0,0	11,13	132	132	0.000112544	0.00536764	0.227,0.176	0.0,0.0	0.202
NM_001083958	Galnt6	chr5	+	145235305	145235391	145235736	145235863	145233440	145233602	145237049	145238322	0,0	9,3	1,4	3,2	185	226	2.24888e-05	0.00166572	0.0,0.0	0.289,0.71	-0.499
NM_001122641	Lmo4	chr7	-	123283776	123283825	123285443	123285467	123279148	123280116	123286497	123287013	4,2	0,1	1,0	2,3	123	148	1.62903e-06	0.000170691	1.0,0.706	0.376,0.0	0.665
NM_001163749	Lmo4	chr8	+	3599216	3599249	3600357	3600405	3598892	3598988	3600675	3600814	1,2	0,0	1,0	3,1	132	147	3.83851e-07	4.7115e-05	1.0,1.0	0.271,0.0	0.865
NM_001281975	4930544G11Rik	chr8	-	11620261	11620373	11623696	11623910	11619061	11619297	11628438	11628530	30,19	30,19	42,22	12,7	313	211	0.000198163	0.00795616	0.403,0.403	0.702,0.679	-0.287
NM_001281975	St3gal3	chr8	-	11620261	11620373	11623696	11623825	11619061	11619297	11628438	11628530	19,8	30,19	25,15	12,7	228	211	0.000227558	0.00873855	0.37,0.28	0.658,0.665	-0.336
NM_001286600	Myh11	chr9	+	113858580	113858604	113860119	113860137	113854172	113854346	113862185	113862287	0,0	5,1	4,1	1,4	123	117	0.000201778	0.00797397	0.0,0.0	0.792,0.192	-0.492
NM_001291074	Trim32	chr2	+	151501352	151501487	151502454	151502460	151500714	151500789	151503013	151503179	7,2	0,0	1,0	1,2	234	105	7.81067e-07	9.06882e-05	1.0,1.0	0.31,0.0	0.845
NM_001308300	Mefv	chr2	-	35414218	35414284	35422179	35422268	35413325	35413427	35432513	35432632	0,0	4,10	2,4	5,4	188	165	2.08791e-05	0.00157362	0.0,0.0	0.26,0.467	-0.364
NM_001310144	Mefv	chr2	+	105683827	105683958	105684750	105684792	105680246	105680307	105684886	105685102	281314	122,47	392349	31,29	230	141	8.0452e-05	0.00447741	0.585,0.804	0.886,0.881	-0.189
NM_001311105	Gucy1b3	chr9	+	72329509	72329610	72329708	72329953	72329027	72329162	72330865	72331173	5,3	18,6	0,0	8,4	200	344	1.03134e-05	0.000868755	0.323,0.462	0.0,0.0	0.393
NM_001312893	Phactr4	chr5	+	112259257	112259355	112259355	112259544	112257378	112257557	112263510	112263643	0,0	15911261	40,2	976887	197	288	1.07788e-07	1.49373e-05	0.0,0.0	0.057,0.003	-0.03
NM_001312893	Mthfr	chr5	+	112259257	112259355	112259355	112259374	112257471	112257557	112263510	112263643	0,0	6,3	40,2	0,4	197	118	3.13064e-07	3.95565e-05	0.0,0.0	1.0,0.23	-0.615
NM_001312893	Mfap2	chr5	+	112257471	112257543	112259256	112259355	112255819	112255847	112263510	112263643	13,0	20,24	0,0	60,5	171	198	0.000142915	0.00644952	0.429,0.0	0.0,0.0	0.214
NM_001312893	Klhl7	chr5	+	112259256	112259322	112259355	112259544	112257378	112257557	112263510	112263643	90968240	15911261	91877734	976887	165	288	0.000179016	0.00732429	0.909,0.919	0.943,0.938	-0.026
NM_001312893	Wfdc11	chr5	+	112259256	112259346	112259355	112259544	112257378	112257557	112263510	112263643	1298711846	15911261	1288511241	976887	189	288	0.000202319	0.00797397	0.926,0.935	0.953,0.951	-0.021
NM_001312893	Cys1	chr5	+	112259256	112259355	112259355	112259544	112257378	112257557	112263510	112263643	1406312884	15911261	1380612215	976887	198	288	0.000250533	0.00875033	0.928,0.937	0.954,0.952	-0.02
NM_001312894	Gm15455	chr5	+	112259274	112259316	112259355	112259467	112257471	112257557	112267338	112267456	20,1	158114	1,1	95,93	141	211	0.000177052	0.00732429	0.159,0.013	0.016,0.016	0.07
NM_001312895	Myo1b	chr5	+	112259257	112259316	112259355	112259467	112257378	112257557	112267338	112267457	20,0	158114	0,1	95,93	158	211	7.50765e-05	0.0044182	0.145,0.0	0.0,0.014	0.065
NM_001313728	Zfp639	chr1	-	80308516	80308616	80320313	80320341	80304079	80304193	80321784	80321912	2,2	2,3	0,0	1,1	127	199	0.000100817	0.00512765	0.61,0.511	0.0,0.0	0.56
NM_001313933	Rgs17	chr11	-	77719433	77719530	77720888	77720990	77718613	77718902	77722608	77722727	946862	1069926	583542	13921113	201	196	3.11339e-10	6.0796e-08	0.463,0.476	0.29,0.322	0.164
NM_001313933	Kdm4a	chr11	-	77719383	77719530	77720888	77720990	77718613	77718902	77722608	77722727	946862	1089510219	583542	1138210564	201	246	1.88006e-06	0.000192303	0.096,0.094	0.059,0.059	0.036
NM_001313933	Mtx1	chr11	-	77719383	77719520	77720888	77720990	77718613	77718902	77722608	77722727	946862	77507365	583542	78997509	201	236	4.61586e-06	0.000450676	0.125,0.121	0.08,0.078	0.044
NM_001313933	Pex7	chr11	-	77719387	77719530	77720888	77720990	77718613	77718902	77722608	77722727	946862	3227429571	583542	3257530135	201	242	5.9492e-06	0.000555603	0.034,0.034	0.021,0.021	0.013
NM_001313933	T2	chr11	-	77719387	77719520	77720888	77720990	77718613	77718902	77722608	77722727	946862	2912926717	583542	2909227080	201	232	8.39157e-06	0.000721004	0.036,0.036	0.023,0.023	0.013
NM_001313933	Ptprr	chr11	-	77720083	77720207	77720891	77721033	77719433	77719530	77722608	77722727	1112310234	375223	1186611298	201194	241	223	7.67037e-05	0.00445296	0.965,0.977	0.982,0.982	-0.011
NM_001313933	Ptprr	chr11	-	77720083	77720207	77720891	77721070	77719433	77719530	77722608	77722727	1158610647	375223	1231511745	201194	278	223	8.15691e-05	0.00447741	0.961,0.975	0.98,0.98	-0.012
NM_001313933	Ptprr	chr11	-	77720083	77720207	77720891	77721079	77719433	77719530	77722608	77722727	1170010780	375223	1243411863	201194	287	223	8.48454e-05	0.00449995	0.96,0.974	0.98,0.979	-0.013
NM_001313933	Ptprr	chr11	-	77720083	77720207	77720891	77721029	77719433	77719530	77722608	77722727	106729830	375223	1136710810	201194	237	223	8.41295e-05	0.00449995	0.964,0.976	0.982,0.981	-0.012
NM_001313933	Il18r1	chr11	-	77720083	77720207	77720890	77721033	77719433	77719530	77722608	77722727	1142810522	375223	1209111517	201194	242	223	0.000102805	0.00513548	0.966,0.978	0.982,0.982	-0.01
NM_001313933	Il18r1	chr11	-	77720083	77720207	77720890	77721070	77719433	77719530	77722608	77722727	1189110935	375223	1254011964	201194	279	223	0.000107843	0.00532521	0.962,0.975	0.98,0.98	-0.012
NM_001313933	Cblc	chr11	-	77722608	77722727	77723549	77723614	77719387	77719530	77725250	77725293	128109	54995352	79,76	64146002	164	218	0.000109158	0.00532889	0.03,0.026	0.016,0.017	0.011
NM_001313933	Sgk1	chr11	-	77720083	77720207	77720890	77721079	77719433	77719530	77722608	77722727	1200511068	375223	1265912082	201194	288	223	0.00011169	0.00536764	0.961,0.975	0.98,0.98	-0.012
NM_001313933	Sgk1	chr11	-	77720083	77720207	77720890	77721029	77719433	77719530	77722608	77722727	1097710118	375223	1159211029	201194	238	223	0.0001137	0.00536764	0.965,0.977	0.982,0.982	-0.011
NM_001313933	Sgk1	chr11	-	77720083	77720207	77720889	77721033	77719433	77719530	77722608	77722727	1172210781	375223	1226311707	201194	243	223	0.000143064	0.00644952	0.966,0.978	0.982,0.982	-0.01
NM_001313933	Sgk1	chr11	-	77720083	77720207	77720889	77721070	77719433	77719530	77722608	77722727	1218511194	375223	1271212154	201194	280	223	0.00014796	0.00648607	0.963,0.976	0.981,0.98	-0.011
NM_001313933	Sgk1	chr11	-	77720083	77720207	77720889	77721079	77719433	77719530	77722608	77722727	1229911327	375223	1283112272	201194	289	223	0.000152558	0.0065539	0.962,0.975	0.98,0.98	-0.012
NM_001313933	Fbxo44	chr11	-	77720083	77720207	77720889	77721029	77719433	77719530	77722608	77722727	1127110377	375223	1176411219	201194	239	223	0.000159706	0.00679305	0.966,0.977	0.982,0.982	-0.01
NM_001313933	Fbxo44	chr11	-	77722608	77722727	77723549	77723614	77718613	77718902	77725250	77725293	101,99	44274423	63,66	50174978	164	218	0.000207602	0.00810779	0.029,0.029	0.016,0.017	0.013
NM_001313933	Smarcb1	chr11	-	77720083	77720207	77720849	77721070	77719433	77719530	77722608	77722727	1272611723	375223	1311412506	201194	320	223	0.000239347	0.00873855	0.959,0.973	0.978,0.978	-0.012
NM_001313933	Csde1	chr11	-	77720083	77720207	77720887	77721033	77719433	77719530	77722608	77722727	1203511055	375223	1243011810	201194	245	223	0.000232748	0.00873855	0.967,0.978	0.983,0.982	-0.01
NM_001313933	4933416C03Rik	chr11	-	77720083	77720207	77720884	77721033	77719433	77719530	77722608	77722727	1204911067	375223	1243811814	201194	248	223	0.000237234	0.00873855	0.967,0.978	0.982,0.982	-0.01
NM_001313933	Gm14525	chr11	-	77720083	77720207	77720849	77721033	77719433	77719530	77722608	77722727	1226311310	375223	1266512059	201194	283	223	0.000235388	0.00873855	0.963,0.976	0.98,0.98	-0.01
NM_001313933	Ptk2b	chr11	-	77720083	77720207	77720887	77721070	77719433	77719530	77722608	77722727	1249811468	375223	1287912257	201194	282	223	0.000236151	0.00873855	0.963,0.976	0.981,0.98	-0.011
NM_001313933	Ptk2b	chr11	-	77720083	77720207	77720887	77721079	77719433	77719530	77722608	77722727	1261211601	375223	1299812375	201194	291	223	0.000242059	0.00873855	0.963,0.976	0.98,0.98	-0.01
NM_001313933	Mgat4c	chr11	-	77720083	77720207	77720884	77721070	77719433	77719530	77722608	77722727	1251211480	375223	1288712261	201194	285	223	0.000240601	0.00873855	0.963,0.976	0.98,0.98	-0.01
NM_001313933	Mgat4c	chr11	-	77720083	77720207	77720884	77721079	77719433	77719530	77722608	77722727	1262611613	375223	1300612379	201194	294	223	0.000246578	0.00875033	0.962,0.975	0.98,0.98	-0.012
NM_001313933	Miga1	chr11	-	77720083	77720207	77720849	77721079	77719433	77719530	77722608	77722727	1284011856	375223	1323312624	201194	329	223	0.000245292	0.00875033	0.959,0.973	0.978,0.978	-0.012
NM_001313933	Fam166b	chr11	-	77720083	77720207	77720887	77721029	77719433	77719530	77722608	77722727	1158410651	375223	1193111322	201194	241	223	0.000263472	0.00901889	0.966,0.978	0.982,0.982	-0.01
NM_001313933	Pex11b	chr11	-	77720083	77720207	77720828	77721033	77719433	77719530	77722608	77722727	1255911626	375223	1293612322	201194	304	223	0.000268401	0.00901889	0.961,0.975	0.979,0.979	-0.011
NM_001313933	Pex11b	chr11	-	77720083	77720207	77720849	77721029	77719433	77719530	77722608	77722727	1181210906	375223	1216611571	201194	279	223	0.000266085	0.00901889	0.962,0.975	0.98,0.979	-0.011
NM_001313933	Chuk	chr11	-	77720083	77720207	77720884	77721029	77719433	77719530	77722608	77722727	1159810663	375223	1193911326	201194	244	223	0.000268719	0.00901889	0.966,0.978	0.982,0.982	-0.01
NM_001313933	Cysltr2	chr11	-	77720083	77720207	77720828	77721070	77719433	77719530	77722608	77722727	1302212039	375223	1338512769	201194	341	223	0.000271793	0.00905135	0.958,0.972	0.978,0.977	-0.013
NM_001313933	Nlrp1b	chr11	-	77720083	77720207	77720828	77721029	77719433	77719530	77722608	77722727	1210811222	375223	1243711834	201194	300	223	0.000303813	0.00988774	0.96,0.974	0.979,0.978	-0.011
NM_001346704	Pfkfb2	chr2	+	92351608	92351631	92351700	92351864	92349387	92349448	92356863	92357019	0,1	105,66	9,2	70,66	122	263	8.09715e-05	0.00447741	0.0,0.032	0.217,0.061	-0.123
NM_007777	Pfkfb2	chr1	-	65049572	65049603	65050029	65050133	65048556	65048896	65050769	65051012	59,51	26,26	57,50	10,4	203	130	7.02054e-05	0.00424792	0.592,0.557	0.785,0.889	-0.262
NM_008515	Myef2	chr1	+	91082140	91082179	91084945	91085005	91079030	91079081	91093559	91093637	6,4	0,0	2,1	1,4	138	159	3.4721e-05	0.00248603	1.0,1.0	0.697,0.224	0.54
NM_009751	Myef2	chr2	-	143831836	143832057	143841673	143841775	143830083	143830169	143845900	143845990	150148	1102210452	335324	1152610830	201	320	6.19075e-10	1.15632e-07	0.021,0.022	0.044,0.045	-0.023
NM_009751	Arhgap4	chr2	-	143831843	143832057	143841673	143841775	143830083	143830169	143845900	143845990	150148	59025453	335324	63015728	201	313	1.55581e-09	2.78489e-07	0.038,0.041	0.076,0.081	-0.039
NM_009751	Arhgap4	chr2	-	143831840	143832057	143841673	143841775	143830083	143830169	143845900	143845990	150148	60955617	335324	65675972	201	316	2.64725e-09	4.54903e-07	0.037,0.04	0.074,0.079	-0.038
NM_009751	Efna1	chr2	-	143831878	143832057	143841673	143841775	143830083	143830169	143845900	143845990	150148	40953773	335324	44714061	201	278	5.38975e-09	8.90553e-07	0.048,0.051	0.094,0.099	-0.047
NM_009751	1700012B07Rik	chr2	-	143849387	143849547	143857892	143858117	143848927	143849023	143862575	143863173	17031602	21,27	14541201	48,40	324	259	4.49984e-05	0.00292899	0.985,0.979	0.96,0.96	0.022
NM_009751	Lck	chr2	-	143831836	143832057	143841673	143841778	143830083	143830169	143845900	143845990	288255	1102210452	381493	1152610830	204	320	0.000161657	0.00680863	0.039,0.037	0.049,0.067	-0.02
NM_009751	Lck	chr2	-	143831843	143832057	143841673	143841778	143830083	143830169	143845900	143845990	288255	59025453	381493	63015728	204	313	0.000292106	0.00957929	0.07,0.067	0.085,0.117	-0.033
NM_009965	Dtnb	chr11	-	77720083	77720207	77720683	77720764	77719433	77719530	77720888	77721030	0,1	376223	0,18	202196	180	223	1.66658e-05	0.00130753	0.0,0.006	0.0,0.102	-0.048
NM_009965	Stra6	chr11	-	77720083	77720207	77720683	77720766	77719433	77719530	77720888	77721030	300344	376223	544398	202196	182	223	0.000308761	0.0099732	0.494,0.654	0.767,0.713	-0.166
NM_010435	Stra6	chr16	+	18954609	18954773	18954842	18955001	18953994	18954117	18956168	18956257	36,32	7,3	43,30	1,0	263	258	0.000249638	0.00875033	0.835,0.913	0.977,1.0	-0.114
NM_011424	Gab2	chr5	-	125124769	125124980	125153606	125153652	125119481	125119609	125178996	125179214	0,0	28,12	3,5	28,10	145	310	1.20126e-05	0.000992422	0.0,0.0	0.186,0.517	-0.352
NM_021352	Stra6	chr5	-	113080420	113080580	113080600	113080732	113079717	113079878	113081555	113081584	79193	15141569	261243	12821252	231	259	5.79531e-11	1.24483e-08	0.055,0.121	0.186,0.179	-0.095
NM_021352	Arrdc1	chr5	-	113076371	113076504	113076659	113076818	113075838	113076071	113077534	113077677	16281913	10211259	18681640	17661886	258	232	5.27807e-06	0.00050388	0.589,0.577	0.487,0.439	0.12
NM_021352	Mroh1	chr5	-	113076568	113076659	113078382	113078475	113075838	113076071	113080479	113080650	1,0	8,5	1,2	0,1	192	190	1.65577e-05	0.00130753	0.11,0.0	1.0,0.664	-0.777
NM_021352	Mpst	chr5	-	113076425	113076659	113077534	113077612	113075838	113076071	113080479	113080650	1355412452	17942273	1211610629	26512759	177	333	3.33644e-05	0.00242938	0.934,0.912	0.896,0.879	0.036
NM_021352	Mpst	chr5	-	113076425	113076659	113079759	113079878	113075838	113076071	113080479	113080650	2321921828	17942273	2173319348	26512759	218	333	0.000181255	0.00734596	0.952,0.936	0.926,0.915	0.023
NM_023202	Fzd6	chr17	+	33825600	33825650	33829666	33829816	33824571	33824680	33838098	33838316	231201	526425	92,72	424301	149	249	1.07296e-06	0.000115236	0.423,0.441	0.266,0.286	0.156
NM_023202	Parvg	chr17	+	33825604	33825717	33827801	33827908	33824571	33824680	33829666	33829816	4,5	3,2	3,1	0,0	212	206	0.000149716	0.00649675	0.564,0.708	1.0,1.0	-0.364
NM_023363	Sqor	chr7	+	41634679	41634710	41643332	41643432	41633530	41633694	41647482	41647617	2,2	3,3	0,0	6,1	130	199	0.000144123	0.00644952	0.505,0.505	0.0,0.0	0.505
NM_023649	Troap	chr7	-	46211158	46211311	46216021	46216079	46201632	46201674	46219298	46219423	1,2	0,0	3,2	2,4	157	252	3.7583e-05	0.00264683	1.0,1.0	0.707,0.445	0.424
NM_023649	Dguok	chr7	-	46211158	46211311	46216017	46216079	46201632	46201674	46219298	46219423	1,4	0,0	2,3	2,4	161	252	5.68584e-05	0.00354005	1.0,1.0	0.61,0.54	0.425
NM_026420	Ceacam12	chr18	+	35609256	35609328	35609592	35609673	35598666	35598759	35610870	35611034	0,0	2,1	1,2	0,1	171	180	1.67398e-05	0.00130753	0.0,0.0	1.0,0.678	-0.839
NM_026856	Ceacam12	chr5	-	106679679	106679743	106681903	106682013	106666784	106666845	106690729	106690877	3,1	1,1	0,0	1,1	209	163	0.000147603	0.00648607	0.701,0.438	0.0,0.0	0.57
NM_027275	Fam174b	chr6	-	71883443	71883602	71884539	71884621	71882187	71882229	71885308	71885399	10,4	75,71	0,0	70,76	181	258	6.197e-06	0.000566432	0.16,0.074	0.0,0.0	0.117
NM_028193	Sh3d21	chr12	-	112962843	112963013	112963053	112963288	112962375	112962632	112963376	112963432	3,2	1,0	2,0	4,1	334	269	6.35929e-05	0.00390279	0.707,1.0	0.287,0.0	0.71
NM_030022	9330159F19Rik	chr5	-	140563472	140563662	140563701	140563707	140563188	140563294	140564432	140564592	71,64	418366	49,32	517421	105	289	8.2336e-05	0.00447741	0.319,0.325	0.207,0.173	0.132
NM_030236	Odf2l	chr14	+	47500793	47500870	47509056	47509229	47472560	47472717	47526204	47526314	0,1	2,1	1,2	1,0	176	272	0.000178888	0.00732429	0.0,0.607	0.607,1.0	-0.5
NM_139269	Odf2l	chr19	+	7558092	7558141	7559444	7559566	7557931	7557995	7574936	7575039	6,4	5,4	2,8	0,1	148	221	0.000253583	0.00878544	0.642,0.599	1.0,0.923	-0.341
NM_144805	Stk32cNR_015580	chr6	-	115736382	115736436	115741540	115741672	115734809	115734845	115742309	115742387	879703	389350	266294	209221	231	153	9.84475e-05	0.00509555	0.599,0.571	0.457,0.468	0.122
NM_175224	2310010J17Rik	chr3	-	138478292	138478339	138478369	138478427	138474986	138475078	138478869	138478930	7,4	0,0	6,10	2,4	157	146	0.000237319	0.00873855	1.0,1.0	0.736,0.699	0.282
NR_015580	Gm20757	chr3	+	34611698	34611883	34638357	34638639	34560715	34560782	34675668	34677993	45,44	366344	87,68	246239	284	381	7.50689e-08	1.07499e-05	0.142,0.146	0.322,0.276	-0.155
NR_015580	Gm20757	chr3	+	34560715	34560782	34611698	34611892	34560380	34560569	34638357	34638639	67,38	60,50	36,26	97,72	166	293	4.76973e-05	0.00305832	0.663,0.573	0.396,0.389	0.225
NR_015580	Ttbk1	chr3	+	34611698	34611892	34630062	34630231	34560380	34560569	34638357	34638639	60,50	19,9	97,72	4,6	293	268	9.47858e-05	0.00496585	0.743,0.836	0.957,0.917	-0.148
NR_015580	Cylc2	chr3	+	34611698	34611892	34630062	34630231	34560715	34560782	34638357	34638639	56,52	18,11	99,83	7,6	293	268	0.00014382	0.00644952	0.74,0.812	0.928,0.927	-0.151
NR_046007	Rab11fip3	chr7	-	90126927	90127044	90127596	90127656	90124835	90125032	90129871	90129936	2,1	0,1	0,0	3,1	159	216	6.52966e-06	0.000584405	1.0,0.576	0.0,0.0	0.788
NR_046027	Rab11fip3	chr10	-	92258867	92258993	92259033	92259093	92257141	92257304	92375248	92375373	71,72	95111	77,56	4,4	159	225	0	0	0.514,0.479	0.965,0.952	-0.462
NR_046027	Spast	chr10	-	92258867	92258993	92259033	92259093	92257141	92257304	92269299	92269470	215185	179187	152131	10,7	159	225	0	0	0.63,0.583	0.956,0.964	-0.353
NR_046027	Exoc7	chr10	-	92258867	92258993	92259033	92259093	92257141	92257304	92284935	92285067	74,70	98114	120105	4,4	159	225	0	0	0.517,0.465	0.977,0.974	-0.485
NR_046027	Fam183b	chr10	-	92258867	92258993	92259033	92259093	92257141	92257304	92371724	92371885	72,70	94111	76,57	4,5	159	225	0	0	0.52,0.472	0.964,0.942	-0.457
NR_046027	Syce3	chr10	-	92258867	92258993	92284935	92285067	92257141	92257304	92371724	92371885	95102	94111	71,63	4,5	231	225	0	0	0.496,0.472	0.945,0.925	-0.451
NR_046027	Syce3	chr10	-	92366958	92367088	92374091	92374143	92284935	92285067	92375248	92375373	0,0	25,27	15,28	2,1	151	229	0	0	0.0,0.0	0.919,0.977	-0.948
NR_046027	Apol9a	chr10	-	92366958	92367088	92371724	92371885	92284935	92285067	92375248	92375373	160145	25,27	249259	2,1	260	229	0	0	0.849,0.825	0.991,0.996	-0.157
NR_046027	Igsf10	chr10	-	92258867	92259093	92284935	92285067	92257141	92257304	92371724	92371885	95102	95114	71,63	5,5	231	325	0	0	0.585,0.557	0.952,0.947	-0.379
NR_046027	4930523C07Rik	chr10	-	92284935	92285067	92334198	92334296	92272551	92272665	92375248	92375373	7,7	376380	38,29	169189	197	231	0	0	0.021,0.021	0.209,0.152	-0.16
NR_046027	Tmem217	chr10	-	92284935	92285067	92371724	92371885	92272551	92272665	92375248	92375373	129109	376380	203223	169189	260	231	0	0	0.234,0.203	0.516,0.512	-0.295
NR_046027	Tmem217	chr10	-	92284935	92285067	92371724	92371885	92258867	92258993	92375248	92375373	120101	196196	201224	85,85	260	231	0	0	0.352,0.314	0.678,0.701	-0.357
NR_046027	Ccdc71l	chr10	-	92334198	92334296	92366958	92367088	92284935	92285067	92371724	92371885	23,30	8,2	2,1	40,28	229	197	0	0	0.712,0.928	0.041,0.03	0.785
NR_046027	Mdm1	chr10	-	92334198	92334296	92366958	92367088	92284935	92285067	92375248	92375373	25,27	5,8	2,1	73,53	229	197	0	0	0.811,0.744	0.023,0.016	0.758
NR_046027	Mdm1	chr10	-	92284974	92285067	92334198	92334296	92272551	92272665	92375248	92375373	7,7	133129	38,29	59,58	197	192	1.11022e-16	3.17968e-14	0.049,0.05	0.386,0.328	-0.307
NR_046027	2410089E03Rik	chr10	-	92284974	92285067	92371724	92371885	92272551	92272665	92375248	92375373	129109	133129	203223	59,58	260	192	1.11022e-16	3.17968e-14	0.417,0.384	0.718,0.74	-0.329
NR_046027	Sesn1	chr10	-	92334198	92334296	92366958	92367088	92272551	92272665	92375248	92375373	18,13	7,7	2,1	38,29	229	197	2.22045e-15	5.9619e-13	0.689,0.615	0.043,0.029	0.616
NR_046027	Spaca6	chr10	-	92298962	92299115	92374091	92374143	92284935	92285067	92375248	92375373	0,0	3,5	15,28	0,0	151	252	9.76996e-15	2.46893e-12	0.0,0.0	1.0,1.0	-1
NR_046027	Gm3604	chr10	-	92334198	92334296	92371724	92371885	92284935	92285067	92375248	92375373	160145	5,8	249259	73,53	260	197	2.41582e-11	5.76576e-09	0.96,0.932	0.721,0.787	0.192
NR_046027	Zfp934	chr10	-	92366958	92367088	92371724	92371885	92272551	92272665	92375248	92375373	129109	18,13	203223	2,1	260	229	3.3174e-11	7.50082e-09	0.863,0.881	0.989,0.995	-0.12
NR_046027	Susd2	chr10	-	92371724	92371885	92374091	92374143	92284935	92285067	92375248	92375373	0,0	160145	15,28	249259	151	260	3.00449e-10	6.0796e-08	0.0,0.0	0.094,0.157	-0.126
NR_046027	Dennd4a	chr10	-	92284974	92285067	92366958	92367088	92272551	92272665	92371724	92371885	16,16	35,40	2,1	41,35	229	192	1.29152e-07	1.73387e-05	0.277,0.251	0.039,0.023	0.233
NR_046027	Ccdc90b	chr10	-	92298962	92299115	92334198	92334296	92284935	92285067	92375248	92375373	5,8	3,5	73,53	0,0	197	252	1.35508e-07	1.76407e-05	0.681,0.672	1.0,1.0	-0.323
NR_046027	Pgbd1	chr10	-	92373556	92373674	92374091	92374143	92371724	92371885	92375248	92375373	0,0	1,1	32,47	0,2	151	217	8.55339e-07	9.66983e-05	0.0,0.0	1.0,0.971	-0.986
NR_046027	Pgbd1	chr10	-	92334198	92334296	92374091	92374143	92284935	92285067	92375248	92375373	0,0	5,8	15,28	73,53	151	197	1.86867e-05	0.00143354	0.0,0.0	0.211,0.408	-0.309
NR_046027	Zc3h12c	chr10	-	92284935	92285067	92366958	92367088	92272551	92272665	92371724	92371885	16,16	278289	2,1	155167	229	231	4.34148e-05	0.00291422	0.055,0.053	0.013,0.006	0.044
NR_046027	Zfp931	chr10	-	92272551	92272665	92284935	92285067	92269299	92269470	92371724	92371885	95104	255215	71,63	89,78	231	213	0.000277718	0.00917751	0.256,0.308	0.424,0.427	-0.143
NR_102312	Rasl12	chr11	-	31803142	31803258	31823331	31823496	31802829	31802981	31824292	31824547	15,14	9,4	27,27	0,0	264	215	6.95388e-08	1.03013e-05	0.576,0.74	1.0,1.0	-0.342
NR_102312	Pkp3	chr11	-	31803142	31803258	31823331	31823519	31802829	31802981	31824292	31824547	18,16	9,4	14,11	0,0	287	215	2.97025e-06	0.000296749	0.6,0.75	1.0,1.0	-0.325
NR_104374	Nudt17	chr4	-	148154157	148154241	148154286	148154433	148152798	148153644	148156145	148156281	3,2	2,2	0,0	1,2	246	183	7.42746e-05	0.0044182	0.527,0.427	0.0,0.0	0.477
	Fam84b
	Pom121l2
	Pom121l2
	Rmi2
	Rpl10l
	Ctxn2
	Trappc3l
	Ifi208
	Aen
	Olfr715b
	Mapre2
	Mapre2
	Dchs1
	Gm10318
	Mtx3
	Pcx
	Nek3
	Hif3a
	Gm8267
	Gpr15
	Ccdc138
	Rsph4a
	Sgsm1
	Crybg2
	Lrrc51
	Lrrc51
	Megf6
	Ccdc81
	Fyb2
	Lrrc38
	Phax
	Eml2
	Smim6
	Fnip2
	Pkd2l2
	Minos1
	Tnik
	Tnik
	Tnik
	Mup1
	Mup1
	Ythdc2
	Gp6
	Gprasp2
	Gprasp2
	Gprasp2
	Suz12
	A430005L14Rik
	Klhl32
	Mon2
	Mon2
	Dnajc13
	Hcrtr1
	Bco1
	Adgre5
	Adgre5
	Adgre5
	Synpr
	Enoph1
	Haus8
	Zfp949
	AU041133
	Lcorl
	Map3k15
	Tchh
	Eme2
	Ppp1r36
	Fam46d

[truncated: 5 more sheets: P0vsP6, P0vsP9, P3vsP6, P3vsP9, P6vsP9]
