# Supplementary material for: Identification of novel transcripts and peptides in developing murine lens
Source: Sci Rep. 2018 Jul 24;8:11162. doi: 10.1038/s41598-018-28727-w (PMC6057992; doi:10.1038/s41598-018-28727-w)
Supplement: Supplementary file 12 — Supplementary Table 11 [file 41598_2018_28727_MOESM12_ESM.xlsx]

## Sheet: E15vsE18
Transcript ID	Gene Symbol	Chromosome	Strand	Exon Start	Exon End	Upstream Exon Start	Upstream Exon End	Downstream Exon Start	Downstream Exon End	Inclusion counts E15	Skipping counts E15	Inclusion counts E18	Skipping counts E18	Inclusion Length	Skipping Length	p-value	FDR	Inclusion level E15	Inclusion level E18	Inclusion Level difference
NM_017461	Sept1	chr7	-	127217986	127218231	127217986	127218057	127218140	127218231	1,0	2,5	2,2	0,0	182	99	1.22358e-12	7.03557e-10	0.214,0.0	1.0,1.0	-0.893
NM_013630	Pkd1	chr17	+	24571179	24571420	24571179	24571311	24571401	24571420	1,5	0,0	0,0	1,2	189	99	1.14474e-09	3.29113e-07	1.0,1.0	0.0,0.0	1
NM_001024645	Carmil3	chr14	+	55494176	55494421	55494176	55494240	55494347	55494421	1,2	0,0	0,0	1,1	206	99	1.15748e-08	2.2185e-06	1.0,1.0	0.0,0.0	1
NM_153103	Kif1c	chr11	+	70723903	70724131	70723903	70723925	70724047	70724131	2,1	0,0	1,4	3,3	221	99	1.73898e-08	2.49979e-06	1.0,1.0	0.13,0.374	0.748
NM_146252	Tbc1d13	chr2	+	30136672	30136901	30136672	30136713	30136867	30136901	2,0	1,3	2,2	0,0	253	99	1.12405e-07	1.29265e-05	0.439,0.0	1.0,1.0	-0.78
NM_011192	Psme3	chr11	+	101317020	101317213	101317020	101317095	101317180	101317213	0,1	2,1	5,5	0,0	184	99	1.68798e-06	0.000161765	0.0,0.35	1.0,1.0	-0.825
NM_001198573	Usp40	chr1	-	87954011	87954245	87954011	87954051	87954150	87954245	1,1	0,0	5,5	4,4	198	99	3.8257e-06	0.000314254	1.0,1.0	0.385,0.385	0.615
NM_023712	Spns1	chr7	-	126373769	126373973	126373769	126373836	126373921	126373973	1,1	24,38	10,10	29,29	184	99	4.69394e-06	0.000337377	0.022,0.014	0.156,0.156	-0.138
NM_134139	Wdr74	chr19	+	8739254	8739502	8739254	8739366	8739446	8739502	3,11	33,40	20,22	24,24	179	99	1.23166e-05	0.000786896	0.048,0.132	0.315,0.336	-0.236
NM_133949	Ptov1	chr7	-	44867059	44867218	44867059	44867117	44867192	44867218	6,12	171204	25,25	156157	174	99	1.64285e-05	0.000944639	0.02,0.032	0.084,0.083	-0.058
NM_027081	Dennd6b	chr15	-	89185369	89185617	89185369	89185464	89185559	89185617	4,18	0,0	19,20	4,4	194	99	3.68243e-05	0.00192491	1.0,1.0	0.708,0.718	0.287
NM_001310543	Scrib	chr15	-	76047921	76048152	76047921	76047996	76048114	76048152	13,27	0,1	26,26	5,5	217	99	0.000168472	0.00691939	1.0,0.925	0.703,0.703	0.26
NM_010046	Dgat1	chr15	-	76502818	76503001	76502818	76502853	76502958	76503001	19,20	0,0	37,37	4,4	204	99	0.000192412	0.0073758	1.0,1.0	0.818,0.818	0.182
NM_001037298	Piezo1	chr8	-	122484728	122484963	122484728	122484876	122484961	122484963	2,6	11,14	0,0	11,12	184	99	0.000227109	0.00816173	0.089,0.187	0.0,0.0	0.138
NM_026139	Armcx2	chrX	-	134807453	134807673	134807453	134807513	134807620	134807673	12,8	105,97	23,23	83,83	206	99	0.000334429	0.00848039	0.052,0.038	0.118,0.118	-0.073
NM_027977	Apmap	chr2	-	150588902	150589122	150588902	150589019	150589102	150589122	6,3	0,0	5,5	2,2	182	99	0.000335366	0.00848039	1.0,1.0	0.576,0.576	0.424
NM_178592	Abhd16a	chr17	+	35102145	35102392	35102145	35102222	35102297	35102392	0,3	22,33	11,11	38,39	174	99	0.000341299	0.00848039	0.0,0.049	0.141,0.138	-0.115
NM_021546	Necab3	chr2	-	154546669	154546916	154546669	154546723	154546800	154546916	2,3	1,4	0,0	2,2	176	99	0.00027804	0.00848039	0.529,0.297	0.0,0.0	0.413
NM_016660	Hmga1	chr17	+	27556603	27557066	27556603	27556749	27556951	27557066	19,26	3,2	64,64	0,0	301	99	0.000353964	0.00848039	0.676,0.81	1.0,1.0	-0.257
NM_144525	Tmem214	chr5	+	30872686	30872904	30872686	30872768	30872860	30872904	33,18	1,5	25,25	0,0	191	99	0.00032457	0.00848039	0.945,0.651	1.0,1.0	-0.202
NM_133984	Hemk1	chr9	-	107336571	107336794	107336571	107336663	107336784	107336794	12,9	0,0	7,7	2,2	220	99	0.000345184	0.00848039	1.0,1.0	0.612,0.612	0.388
NM_175247	Zfp28	chr7	+	6384174	6384391	6384174	6384266	6384344	6384391	1,0	0,3	3,3	0,0	177	99	0.000341096	0.00848039	1.0,0.0	1.0,1.0	-0.5
NM_008184	Gstm6	chr3	-	107942183	107942414	107942183	107942233	107942332	107942414	0,0	49,17	7,7	54,54	198	99	0.000428972	0.00986635	0.0,0.0	0.061,0.061	-0.061

## Sheet: E15vsP0
Transcript ID	Gene Symbol	Chromosome	Strand	Exon Start	Exon End	Upstream Exon Start	Upstream Exon End	Downstream Exon Start	Downstream Exon End	Inclusion counts E15	Skipping counts E15	Inclusion counts P0	Skipping counts P0	Inclusion Length	Skipping Length	p-value	FDR	Inclusion level E15	Inclusion level P0	Inclusion Level difference
NM_001310144	Pax6	chr2	+	105684750	105684994	105684750	105684792	105684886	105684994	12,23	42,87	1,9	264,98	193	99	6.41455e-11	4.1438e-08	0.128,0.119	0.002,0.045	0.1
NM_029010	Glb1l	chr1	-	75201197	75201435	75201197	75201287	75201398	75201435	0,0	4,10	16,3	7,4	210	99	3.43688e-07	0.000111011	0.0,0.0	0.519,0.261	-0.39
NR_037906	Luc7l	chr17	+	26253973	26255125	26253973	26254044	26255030	26255125	447466	23,21	472419	81,47	1085	99	7.3902e-07	0.000159136	0.639,0.669	0.347,0.449	0.256
NM_013855	Abca3	chr17	+	24408654	24408898	24408654	24408727	24408828	24408898	2,1	0,0	1,0	1,2	200	99	1.18348e-06	0.000183253	1.0,1.0	0.331,0.0	0.835
NR_040721	Snhg5	chr9	-	88522483	88522897	88522483	88522586	88522850	88522897	268309	20,19	147145	33,28	363	99	1.41837e-06	0.000183253	0.785,0.816	0.549,0.585	0.234
NR_028101	Gm12191	chr15	-	34443042	34443233	34443042	34443077	34443184	34443233	222149	1190967	107,63	1020832	206	99	5.59488e-06	0.000602382	0.082,0.069	0.048,0.035	0.034
NM_027872	Slc46a3	chr5	-	147894480	147894802	147894480	147894596	147894708	147894802	19,9	0,0	31,28	4,6	211	99	3.1384e-05	0.00253426	1.0,1.0	0.784,0.686	0.265
NM_001199188	Snx5	chr2	-	144254720	144254942	144254720	144254812	144254902	144254942	18,10	137151	2,2	146110	189	99	2.79238e-05	0.00253426	0.064,0.034	0.007,0.009	0.041
NM_182650	Hnrnpa2b1	chr6	-	51467184	51467426	51467184	51467295	51467390	51467426	19,23	97131	36,12	48,30	194	99	4.67405e-05	0.00335493	0.091,0.082	0.277,0.17	-0.137
NR_131247	Limk1	chr5	-	134661388	134661858	134661388	134661553	134661792	134661858	4,7	1,3	1,3	0,0	338	99	6.05406e-05	0.00391092	0.54,0.406	1.0,1.0	-0.527
NM_007775	Crygc	chr1	-	65073385	65073532	65073385	65073404	65073496	65073532	224,55	44623966	284282	57785493	191	99	0.000100425	0.00573408	0.025,0.007	0.025,0.026	-0.01

## Sheet: E15vsP3
Transcript ID	Gene Symbol	Chromosome	Strand	Exon Start	Exon End	Upstream Exon Start	Upstream Exon End	Downstream Exon Start	Downstream Exon End	Inclusion counts E15	Skipping counts E15	Inclusion counts P3	Skipping counts P3	Inclusion Length	Skipping Length	p-value	FDR	Inclusion level E15	Inclusion level P3	Inclusion Level difference
NM_001199188	Snx5	chr2	-	144254720	144254942	144254720	144254812	144254902	144254942	18,10	137151	2,1	107110	189	99	3.48839e-05	0.00527619	0.064,0.034	0.01,0.005	0.042
NM_001243063	Nr1i3	chr1	+	171217170	171217392	171217170	171217221	171217316	171217392	12,6	0,0	16,17	5,1	194	99	0.000147506	0.00991571	1.0,1.0	0.62,0.897	0.242
NM_001355567	Cdk11b	chr4	+	155625530	155625773	155625530	155625654	155625726	155625773	4,17	0,2	11,11	12,7	171	99	0.000129173	0.00976875	1.0,0.831	0.347,0.476	0.504
NM_007776	Crygd	chr1	-	65063192	65063440	65063192	65063301	65063393	65063440	73,35	57234653	298318	71926209	191	99	4.55191e-15	1.74638e-12	0.007,0.004	0.021,0.026	-0.018
NM_007776	Crygd	chr1	-	65063192	65063440	65063192	65063271	65063393	65063440	30332189	0,0	43114298	56,80	221	99	5.77316e-15	1.74638e-12	1.0,1.0	0.972,0.96	0.034
NM_029010	Glb1l	chr1	-	75201197	75201435	75201197	75201287	75201398	75201435	0,0	4,10	6,2	6,7	210	99	0.000106768	0.00976875	0.0,0.0	0.32,0.119	-0.22
NM_182650	Hnrnpa2b1	chr6	-	51467184	51467426	51467184	51467295	51467390	51467426	19,23	97131	29,30	45,37	194	99	1.12259e-07	2.26388e-05	0.091,0.082	0.247,0.293	-0.184
NR_131247	Limk1	chr5	-	134661388	134661858	134661388	134661553	134661792	134661858	4,7	1,3	1,1	0,0	338	99	6.10345e-05	0.00738518	0.54,0.406	1.0,1.0	-0.527

## Sheet: E15vsP6
Transcript ID	Gene Symbol	Chromosome	Strand	Exon Start	Exon End	Upstream Exon Start	Upstream Exon End	Downstream Exon Start	Downstream Exon End	Inclusion counts E15	Skipping counts E15	Inclusion counts P6	Skipping counts P6	Inclusion Length	Skipping Length	p-value	FDR	Inclusion level E15	Inclusion level P6	Inclusion Level difference
NM_007775	Crygc	chr1	-	65073385	65073532	65073385	65073404	65073496	65073532	224,55	44623966	474414	65836655	191	99	2.16129e-10	1.33352e-07	0.025,0.007	0.036,0.031	-0.018
NM_013850	Abca7	chr10	+	79998243	79998487	79998243	79998356	79998450	79998487	0,0	3,6	1,1	0,0	193	99	3.23388e-09	9.97652e-07	0.0,0.0	1.0,1.0	-1
NM_019719	Stub1	chr17	-	25831101	25831326	25831101	25831218	25831308	25831326	119107	224221	90,72	304344	189	99	5.19422e-06	0.000571999	0.218,0.202	0.134,0.099	0.094
NM_027010	Crygf	chr1	+	65926521	65926707	65926521	65926566	65926647	65926707	88,51	65915044	258302	82538811	180	99	2.01458e-07	3.1075e-05	0.007,0.006	0.017,0.019	-0.012
NM_182650	Hnrnpa2b1	chr6	-	51467184	51467426	51467184	51467295	51467390	51467426	19,23	97131	26,32	32,45	194	99	5.45755e-08	1.12244e-05	0.091,0.082	0.293,0.266	-0.193
NR_033513	Gm6793	chr2	+	75662738	75662919	75662738	75662756	75662844	75662919	12,3	2,6	3,5	0,0	187	99	5.56239e-06	0.000571999	0.761,0.209	1.0,1.0	-0.515
NR_040721	Snhg5	chr9	-	88522483	88522897	88522483	88522586	88522850	88522897	268309	20,19	136161	21,34	363	99	3.65309e-05	0.00321994	0.785,0.816	0.638,0.564	0.2
NR_131247	Limk1	chr5	-	134661388	134661858	134661388	134661553	134661792	134661858	4,7	1,3	6,3	0,0	338	99	5.93246e-05	0.00457541	0.54,0.406	1.0,1.0	-0.527

## Sheet: E15vsP9
Transcript ID	Gene Symbol	Chromosome	Strand	Exon Start	Exon End	Upstream Exon Start	Upstream Exon End	Downstream Exon Start	Downstream Exon End	Inclusion counts E15	Skipping counts E15	Inclusion counts P9	Skipping counts P9	Inclusion Length	Skipping Length	p-value	FDR	Inclusion level E15	Inclusion level P9	Inclusion Level difference
NM_007775	Crygc	chr1	-	65073385	65073532	65073385	65073404	65073496	65073532	224,55	44623966	484304	78606754	191	99	1.08151e-05	0.000549601	0.025,0.007	0.031,0.023	-0.011
NM_007776	Crygd	chr1	-	65063205	65063440	65063205	65063271	65063393	65063440	30332189	0,0	40134133	102,68	221	99	0	0	1.0,1.0	0.946,0.965	0.044
NM_010756	Mafg	chr11	-	120629817	120630016	120629817	120629881	120629985	120630016	13,22	6,6	14,17	0,0	203	99	7.33532e-07	6.83407e-05	0.514,0.641	1.0,1.0	-0.422
NM_015781	Nap1l1	chr10	+	111493549	111493661	111493549	111493569	111493646	111493661	117,73	20,14	47,48	0,2	176	99	4.4267e-06	0.00029497	0.767,0.746	1.0,0.931	-0.209
NM_019665	Arl6	chr16	-	59618665	59618850	59618665	59618678	59618794	59618850	2,1	0,0	2,1	3,9	215	99	3.67107e-10	1.02607e-07	1.0,1.0	0.235,0.049	0.858
NM_019719	Stub1	chr17	-	25831101	25831326	25831101	25831218	25831308	25831326	119107	224221	75,69	335259	189	99	3.10283e-06	0.000247783	0.218,0.202	0.105,0.122	0.097
NM_025596	Prelid1	chr13	+	55324374	55324605	55324374	55324438	55324526	55324605	22,27	11,10	25,10	0,0	187	99	3.33881e-08	6.22132e-06	0.514,0.588	1.0,1.0	-0.449
NM_027010	Crygf	chr1	+	65926521	65926707	65926521	65926566	65926647	65926707	88,51	65915044	278223	86877919	180	99	1.26285e-05	0.000588278	0.007,0.006	0.017,0.015	-0.009
NM_146252	Tbc1d13	chr2	+	30136672	30136901	30136672	30136713	30136867	30136901	2,0	1,3	2,2	0,0	253	99	1.12405e-07	1.57086e-05	0.439,0.0	1.0,1.0	-0.78
NM_182650	Hnrnpa2b1	chr6	-	51467184	51467426	51467184	51467295	51467390	51467426	19,23	97131	21,14	22,30	194	99	8.6553e-05	0.00323885	0.091,0.082	0.328,0.192	-0.174
NR_028101	Gm12191	chr15	-	34443042	34443233	34443042	34443077	34443184	34443233	222149	1190967	73,64	915745	206	99	3.74374e-07	4.1855e-05	0.082,0.069	0.037,0.04	0.037
NR_040721	Snhg5	chr9	-	88522483	88522897	88522483	88522586	88522850	88522897	268309	20,19	118,84	25,18	363	99	7.70024e-06	0.000430443	0.785,0.816	0.563,0.56	0.239
NR_131247	Limk1	chr5	-	134661388	134661858	134661388	134661553	134661792	134661858	4,7	1,3	1,4	0,0	338	99	6.02952e-05	0.0025927	0.54,0.406	1.0,1.0	-0.527

## Sheet: E18vsP0
Transcript ID	Gene Symbol	Chromosome	Strand	Exon Start	Exon End	Upstream Exon Start	Upstream Exon End	Downstream Exon Start	Downstream Exon End	Inclusion counts E18	Skipping counts E18	Inclusion counts P0	Skipping counts P0	Inclusion Length	Skipping Length	p-value	FDR	Inclusion level E18	Inclusion level P0	Inclusion Level difference
NM_001008233	Plekhn1	chr4	-	156225194	156225377	156225194	156225267	156225347	156225377	5,5	13,13	0,0	3,1	179	99	0.000541031	0.00941732	0.175,0.175	0.0,0.0	0.175
NM_001037298	Piezo1	chr8	-	122484728	122484963	122484728	122484876	122484961	122484963	0,0	11,12	8,3	10,7	184	99	4.36132e-06	0.000242926	0.0,0.0	0.301,0.187	-0.244
NM_001037722	Adam15	chr3	-	89340712	89340937	89340712	89340776	89340862	89340937	8,8	5,5	7,3	0,0	185	99	1.847e-06	0.000128597	0.461,0.461	1.0,1.0	-0.539
NM_001199188	Snx5	chr2	-	144254720	144254942	144254720	144254812	144254902	144254942	11,12	138139	2,2	146110	189	99	0.000267852	0.00552568	0.04,0.043	0.007,0.009	0.033
NM_001310144	Pax6	chr2	+	105684750	105684994	105684750	105684792	105684886	105684994	36,37	126126	1,9	264,98	193	99	2.77556e-15	7.72993e-13	0.128,0.131	0.002,0.045	0.106
NM_001310595	Psma3	chr12	+	70984496	70984745	70984496	70984594	70984671	70984745	34,34	224224	9,10	204146	176	99	8.05355e-05	0.00236096	0.079,0.079	0.024,0.037	0.049
NM_001355410	Nckap1	chr2	-	80535319	80535555	80535319	80535379	80535473	80535555	2,2	0,0	1,0	2,4	193	99	6.04983e-12	1.12325e-09	1.0,1.0	0.204,0.0	0.898
NM_008113	Arhgdig	chr17	-	26199615	26199828	26199615	26199676	26199769	26199828	4,4	0,0	3,1	2,1	192	99	0.000453916	0.0084277	1.0,1.0	0.436,0.34	0.612
NM_009006	Map4k2	chr19	+	6341769	6341967	6341769	6341834	6341902	6341967	11,11	6,6	3,0	13,4	167	99	2.92339e-05	0.00111047	0.521,0.521	0.12,0.0	0.461
NM_010046	Dgat1	chr15	-	76502818	76503001	76502818	76502853	76502958	76503001	37,37	4,4	11,12	0,0	204	99	0.000261184	0.00552568	0.818,0.818	1.0,1.0	-0.182
NM_010697	Ldb1	chr19	-	46034263	46034496	46034263	46034275	46034388	46034496	14,14	0,0	11,9	3,2	212	99	0.000152846	0.00354731	1.0,1.0	0.631,0.678	0.345
NM_013630	Pkd1	chr17	+	24571179	24571420	24571179	24571311	24571401	24571420	0,0	1,2	3,1	0,0	189	99	2.66938e-09	2.97369e-07	0.0,0.0	1.0,1.0	-1
NM_013855	Abca3	chr17	+	24408654	24408898	24408654	24408727	24408828	24408898	6,6	1,1	1,0	1,2	200	99	8.84478e-05	0.00246327	0.748,0.748	0.331,0.0	0.583
NM_015801	Pnpla6	chr8	+	3516506	3516749	3516506	3516568	3516680	3516749	6,6	10,10	0,2	10,26	211	99	6.83692e-05	0.00211565	0.22,0.22	0.0,0.035	0.203
NM_021546	Necab3	chr2	-	154546669	154546916	154546669	154546723	154546800	154546916	0,0	2,2	4,5	2,3	176	99	8.31666e-06	0.000386032	0.0,0.0	0.529,0.484	-0.506
NM_027088	Bap1	chr14	+	31258286	31258530	31258286	31258376	31258457	31258530	4,4	100100	11,9	50,53	180	99	0.000128392	0.00340546	0.022,0.022	0.108,0.085	-0.075
NM_027179	Tecr	chr8	-	83573219	83573455	83573219	83573323	83573410	83573455	31,31	311314	15,9	341237	186	99	0.000469832	0.00844182	0.05,0.05	0.023,0.02	0.029
NM_133984	Hemk1	chr9	-	107336571	107336794	107336571	107336663	107336784	107336794	7,7	2,2	2,4	0,0	220	99	0.00055801	0.00941853	0.612,0.612	1.0,1.0	-0.388
NM_138672	Stab1	chr14	-	31147025	31147214	31147025	31147100	31147203	31147214	10,10	47,49	25,21	40,28	202	99	0.000141712	0.0034319	0.094,0.091	0.234,0.269	-0.159
NM_172664	Tlk1	chr2	-	70750434	70750667	70750434	70750524	70750611	70750667	2,2	0,0	0,1	4,0	186	99	0.000139473	0.0034319	1.0,1.0	0.0,1.0	0.5
NM_175121	Slc38a2	chr15	-	96698030	96698263	96698030	96698037	96698181	96698263	42,43	125125	22,16	116135	243	99	0.000370759	0.00712112	0.12,0.123	0.072,0.046	0.063
NM_182650	Hnrnpa2b1	chr6	-	51467184	51467426	51467184	51467286	51467390	51467426	169169	103103	159,97	0,0	203	99	0	0	0.445,0.445	1.0,1.0	-0.555
NR_027505	Rnf126	chr10	-	79761429	79761633	79761429	79761499	79761564	79761633	21,21	32,32	3,6	51,36	164	99	2.75257e-07	2.19026e-05	0.284,0.284	0.034,0.091	0.221
NR_037906	Luc7l	chr17	+	26253973	26255125	26253973	26254044	26255030	26255125	615621	22,22	472419	81,47	1085	99	1.52177e-10	2.11906e-08	0.718,0.72	0.347,0.449	0.321
NR_104458	Cuta	chr17	-	26938571	26938781	26938571	26938649	26938726	26938781	24,24	4,4	13,19	0,0	176	99	6.58314e-05	0.00211565	0.771,0.771	1.0,1.0	-0.229
NR_131247	Limk1	chr5	-	134661388	134661858	134661388	134661553	134661792	134661858	14,14	3,3	1,3	0,0	338	99	2.99048e-05	0.00111047	0.578,0.578	1.0,1.0	-0.422

## Sheet: E18vsP3
Transcript ID	Gene Symbol	Chromosome	Strand	Exon Start	Exon End	Upstream Exon Start	Upstream Exon End	Downstream Exon Start	Downstream Exon End	Inclusion counts E18	Skipping counts E18	Inclusion counts P3	Skipping counts P3	Inclusion Length	Skipping Length	p-value	FDR	Inclusion level E18	Inclusion level P3	Inclusion Level difference
NM_001003913	Mars	chr10	-	127296540	127296740	127296540	127296633	127296716	127296740	19,20	4,4	11,10	0,0	182	99	4.53084e-05	0.00212126	0.721,0.731	1.0,1.0	-0.274
NM_001017426	Kdm6b	chr11	-	69401758	69401984	69401758	69401830	69401916	69401984	1,1	52,53	5,5	30,14	185	99	0.000159869	0.0058809	0.01,0.01	0.082,0.16	-0.111
NM_001033207	Nlrc5	chr8	+	94521015	94521234	94521015	94521099	94521209	94521234	8,8	25,25	3,3	57,50	209	99	0.000223023	0.00689895	0.132,0.132	0.024,0.028	0.106
NM_001162475	Stra6	chr9	+	58149044	58149255	58149044	58149067	58149179	58149255	3,3	0,0	1,0	1,1	211	99	0.000222464	0.00689895	1.0,1.0	0.319,0.0	0.841
NM_001199188	Snx5	chr2	-	144254720	144254942	144254720	144254812	144254902	144254942	11,12	138139	2,1	107110	189	99	0.000285558	0.00817013	0.04,0.043	0.01,0.005	0.034
NM_007776	Crygd	chr1	-	65063192	65063440	65063192	65063271	65063393	65063440	28132837	124124	43114298	56,80	221	99	1.85452e-12	4.77538e-10	0.91,0.911	0.972,0.96	-0.055
NM_008155	Gpi1	chr7	-	34207856	34208081	34207856	34207900	34207977	34208081	2,2	0,0	0,1	1,1	176	99	0.000392085	0.00992652	1.0,1.0	0.0,0.36	0.82
NM_011192	Psme3	chr11	+	101317020	101317213	101317020	101317095	101317180	101317213	5,5	0,0	0,1	3,2	184	99	8.209e-11	1.40921e-08	1.0,1.0	0.0,0.212	0.894
NM_019726	Gps2	chr11	+	69916073	69916293	69916073	69916112	69916197	69916293	14,14	36,36	0,1	22,14	184	99	3.76578e-06	0.000267936	0.173,0.173	0.0,0.037	0.154
NM_026871	Hint2	chr4	-	43654512	43654761	43654512	43654616	43654715	43654761	8,8	3,3	4,1	0,0	198	99	3.32666e-05	0.00171323	0.571,0.571	1.0,1.0	-0.429
NM_133984	Hemk1	chr9	-	107336571	107336794	107336571	107336663	107336784	107336794	7,7	2,2	7,9	0,0	220	99	0.000404771	0.00992652	0.612,0.612	1.0,1.0	-0.388
NM_145835	Lctl	chr9	+	64126700	64126939	64126700	64126755	64126837	64126939	31,31	85,86	52,48	372276	181	99	8.55408e-05	0.00367113	0.166,0.165	0.071,0.087	0.087
NM_145835	Lctl	chr9	+	64126700	64126939	64126700	64126755	64126846	64126939	37,37	4,4	67,58	31,20	190	99	0.000227732	0.00689895	0.828,0.828	0.53,0.602	0.262
NM_153103	Kif1c	chr11	+	70723903	70724131	70723903	70723925	70724047	70724131	1,4	3,3	3,3	0,0	221	99	1.62266e-08	1.67134e-06	0.13,0.374	1.0,1.0	-0.748
NM_175457	Mroh1	chr15	+	76448752	76448999	76448752	76448824	76448927	76448999	3,3	3,3	3,1	0,0	202	99	9.25699e-07	7.94558e-05	0.329,0.329	1.0,1.0	-0.671
NM_177445	Dars	chr1	-	128386960	128387176	128386960	128386985	128387116	128387176	0,0	1,1	1,1	0,0	230	99	1.59432e-08	1.67134e-06	0.0,0.0	1.0,1.0	-1
NM_182650	Hnrnpa2b1	chr6	-	51467180	51467426	51467180	51467286	51467390	51467426	169169	103103	133104	0,0	203	99	0	0	0.445,0.445	1.0,1.0	-0.555
NM_199027	Zfp335	chr2	-	164892566	164892770	164892566	164892606	164892686	164892770	32,32	24,24	13,10	28,28	179	99	0.000142339	0.0056388	0.424,0.424	0.204,0.165	0.239
NR_131247	Limk1	chr5	-	134661388	134661858	134661388	134661553	134661792	134661858	14,14	3,3	1,1	0,0	338	99	3.13273e-05	0.00171323	0.578,0.578	1.0,1.0	-0.422

## Sheet: E18vsP6
Transcript ID	Gene Symbol	Chromosome	Strand	Exon Start	Exon End	Upstream Exon Start	Upstream Exon End	Downstream Exon Start	Downstream Exon End	Inclusion counts E18	Skipping counts E18	Inclusion counts P6	Skipping counts P6	Inclusion Length	Skipping Length	p-value	FDR	Inclusion level E18	Inclusion level P6	Inclusion Level difference
NM_001037298	Piezo1	chr8	-	122484728	122484963	122484728	122484876	122484961	122484963	0,0	11,12	6,4	7,6	184	99	2.57262e-06	0.000184861	0.0,0.0	0.316,0.264	-0.29
NM_001037722	Adam15	chr3	-	89340712	89340937	89340712	89340776	89340862	89340937	8,8	5,5	1,3	0,0	185	99	6.69206e-06	0.00033661	0.461,0.461	1.0,1.0	-0.539
NM_001081241	Ripor1	chr8	+	105615427	105615592	105615427	105615451	105615543	105615592	8,8	8,8	0,0	5,5	191	99	3.11813e-06	0.000196052	0.341,0.341	0.0,0.0	0.341
NM_001163247	Birc7	chr2	+	180931265	180931464	180931265	180931337	180931418	180931464	12,12	144147	9,12	559619	180	99	7.67124e-06	0.000350785	0.044,0.043	0.009,0.011	0.034
NM_001310543	Scrib	chr15	-	76047921	76048152	76047921	76047996	76048114	76048152	26,26	5,5	8,9	0,0	217	99	4.82537e-05	0.00151698	0.703,0.703	1.0,1.0	-0.297
NM_001317218	Myl6	chr10	-	128493333	128493566	128493333	128493353	128493538	128493566	50,50	37,37	35,34	62,79	284	99	1.14691e-05	0.000480748	0.32,0.32	0.164,0.13	0.173
NM_009826	Rb1cc1	chr1	+	6265573	6265775	6265573	6265621	6265721	6265775	1,1	0,0	0,1	1,1	199	99	0.000267006	0.00639543	1.0,1.0	0.0,0.332	0.834
NM_011192	Psme3	chr11	+	101317020	101317213	101317020	101317095	101317180	101317213	5,5	0,0	1,1	4,1	184	99	5.85287e-09	7.35999e-07	1.0,1.0	0.119,0.35	0.766
NM_013850	Abca7	chr10	+	79998243	79998487	79998243	79998356	79998450	79998487	0,0	5,5	1,1	0,0	193	99	3.37433e-09	5.65763e-07	0.0,0.0	1.0,1.0	-1
NM_021546	Necab3	chr2	-	154546669	154546916	154546669	154546723	154546800	154546916	0,0	2,2	2,2	1,1	176	99	0.00024874	0.0062558	0.0,0.0	0.529,0.529	-0.529
NM_026871	Hint2	chr4	-	43654512	43654761	43654512	43654616	43654715	43654761	8,8	3,3	3,4	0,0	198	99	3.07301e-05	0.00103048	0.571,0.571	1.0,1.0	-0.429
NM_027010	Crygf	chr1	+	65926521	65926707	65926521	65926566	65926662	65926707	20542064	0,0	24522685	63,81	195	99	0	0	1.0,1.0	0.952,0.944	0.052
NM_027081	Dennd6b	chr15	-	89185369	89185617	89185369	89185464	89185559	89185617	19,20	4,4	6,8	0,0	194	99	6.92337e-05	0.0020485	0.708,0.718	1.0,1.0	-0.287
NM_027179	Tecr	chr8	-	83572575	83572753	83572575	83572592	83572680	83572753	26,26	396398	8,2	247239	187	99	0.000163271	0.00456253	0.034,0.033	0.017,0.004	0.023
NM_133772	Ssbp4	chr8	-	70598992	70599155	70598992	70599028	70599117	70599155	2,1	76,78	4,4	10,7	188	99	1.48504e-05	0.000574595	0.014,0.007	0.174,0.231	-0.192
NM_134139	Wdr74	chr19	+	8739254	8739502	8739254	8739366	8739446	8739502	20,22	24,24	3,5	35,26	179	99	5.56128e-07	4.66221e-05	0.315,0.336	0.045,0.096	0.255
NM_145835	Lctl	chr9	+	64126700	64126939	64126700	64126755	64126837	64126939	31,31	85,86	85,92	640774	181	99	3.08797e-07	3.1065e-05	0.166,0.165	0.068,0.061	0.101
NM_145835	Lctl	chr9	+	64126700	64126939	64126700	64126755	64126846	64126939	37,37	4,4	122118	50,41	190	99	0.00020264	0.00536463	0.828,0.828	0.56,0.6	0.248
NM_182650	Hnrnpa2b1	chr6	-	51467184	51467426	51467184	51467286	51467390	51467426	169169	103103	150182	0,0	203	99	0	0	0.445,0.445	1.0,1.0	-0.555
NR_033513	Gm6793	chr2	+	75662738	75662919	75662738	75662756	75662844	75662919	15,15	10,10	3,5	0,0	187	99	4.97642e-06	0.000278126	0.443,0.443	1.0,1.0	-0.557
NR_131247	Limk1	chr5	-	134661388	134661858	134661388	134661553	134661792	134661858	14,14	3,3	6,3	0,0	338	99	2.66318e-05	0.000956842	0.578,0.578	1.0,1.0	-0.422

## Sheet: E18vsP9
Transcript ID	Gene Symbol	Chromosome	Strand	Exon Start	Exon End	Upstream Exon Start	Upstream Exon End	Downstream Exon Start	Downstream Exon End	Inclusion counts E18	Skipping counts E18	Inclusion counts P9	Skipping counts P9	Inclusion Length	Skipping Length	p-value	FDR	Inclusion level E18	Inclusion level P9	Inclusion Level difference
NM_001008233	Plekhn1	chr4	-	156225194	156225377	156225194	156225267	156225347	156225377	5,5	13,13	0,0	4,3	179	99	0.000332144	0.00834051	0.175,0.175	0.0,0.0	0.175
NM_001037722	Adam15	chr3	-	89340712	89340937	89340712	89340776	89340862	89340937	8,8	5,5	4,2	0,0	185	99	4.25159e-06	0.00048043	0.461,0.461	1.0,1.0	-0.539
NM_001205336	Arap3	chr18	-	37991327	37991557	37991327	37991397	37991538	37991557	0,0	8,8	3,2	2,0	240	99	0.000257046	0.00726154	0.0,0.0	0.382,1.0	-0.691
NM_001310543	Scrib	chr15	-	76047921	76048152	76047921	76047996	76048114	76048152	26,26	5,5	10,3	0,0	217	99	6.67935e-05	0.00249622	0.703,0.703	1.0,1.0	-0.297
NM_001317218	Myl6	chr10	-	128493333	128493566	128493333	128493353	128493538	128493566	50,50	37,37	40,26	60,61	284	99	0.000104468	0.00314797	0.32,0.32	0.189,0.129	0.161
NM_007776	Crygd	chr1	-	65063205	65063440	65063205	65063271	65063393	65063440	28132837	124124	40134133	102,68	221	99	1.30153e-07	1.96097e-05	0.91,0.911	0.946,0.965	-0.045
NM_015801	Pnpla6	chr8	+	3516506	3516749	3516506	3516568	3516680	3516749	6,6	10,10	0,1	10,10	211	99	6.92874e-05	0.00249622	0.22,0.22	0.0,0.045	0.198
NM_019665	Arl6	chr16	-	59618665	59618850	59618665	59618678	59618794	59618850	5,5	1,1	2,1	3,9	215	99	9.6323e-05	0.00310986	0.697,0.697	0.235,0.049	0.555
NM_019719	Stub1	chr17	-	25831101	25831326	25831101	25831218	25831308	25831326	114114	234238	75,69	335259	189	99	1.26849e-05	0.00114671	0.203,0.201	0.105,0.122	0.089
NM_026871	Hint2	chr4	-	43654512	43654761	43654512	43654616	43654715	43654761	8,8	3,3	7,6	0,0	198	99	2.42514e-05	0.00163698	0.571,0.571	1.0,1.0	-0.429
NM_027010	Crygf	chr1	+	65926521	65926707	65926521	65926566	65926662	65926707	20542064	0,0	27572292	38,53	195	99	5.38458e-13	1.21692e-10	1.0,1.0	0.974,0.956	0.035
NM_134139	Wdr74	chr19	+	8739254	8739502	8739254	8739366	8739446	8739502	20,22	24,24	7,4	27,26	179	99	7.14147e-05	0.00249622	0.315,0.336	0.125,0.078	0.224
NM_182650	Hnrnpa2b1	chr6	-	51467180	51467426	51467180	51467286	51467390	51467426	169169	103103	123,72	0,0	203	99	0	0	0.445,0.445	1.0,1.0	-0.555
NR_104458	Cuta	chr17	-	26938580	26938781	26938580	26938649	26938726	26938781	24,24	4,4	16,14	0,0	176	99	6.93546e-05	0.00249622	0.771,0.771	1.0,1.0	-0.229
NR_131247	Limk1	chr5	-	134661388	134661858	134661388	134661553	134661792	134661858	14,14	3,3	1,4	0,0	338	99	2.92188e-05	0.00165086	0.578,0.578	1.0,1.0	-0.422

## Sheet: P0vsP3
Transcript ID	Gene Symbol	Chromosome	Strand	Exon Start	Exon End	Upstream Exon Start	Upstream Exon End	Downstream Exon Start	Downstream Exon End	Inclusion counts P0	Skipping counts P0	Inclusion counts P3	Skipping counts P3	Inclusion Length	Skipping Length	p-value	FDR	Inclusion level P0	Inclusion level P3	Inclusion Level difference
NM_001310144	Pax6	chr2	+	105684750	105684994	105684750	105684792	105684886	105684994	1,9	264,98	13,9	79,63	193	99	1.20244e-05	0.00176157	0.002,0.045	0.078,0.068	-0.05
NM_013855	Abca3	chr17	+	24408654	24408898	24408654	24408727	24408828	24408898	1,0	1,2	1,2	0,0	200	99	1.18348e-06	0.000346761	0.331,0.0	1.0,1.0	-0.835
NM_138303	Yipf2	chr9	-	21592527	21592831	21592527	21592588	21592726	21592831	29,17	1,0	31,15	5,5	237	99	7.58328e-05	0.00888761	0.924,1.0	0.721,0.556	0.323
NR_027505	Rnf126	chr10	-	79761429	79761633	79761429	79761499	79761564	79761633	3,6	51,36	16,16	22,31	164	99	3.44629e-06	0.000673175	0.034,0.091	0.305,0.238	-0.209
NR_037906	Luc7l	chr17	+	26253973	26255125	26253973	26254044	26255030	26255125	472419	81,47	442392	24,15	1085	99	1.152e-06	0.000346761	0.347,0.449	0.627,0.705	-0.268

[truncated: 5 more sheets: P0vsP6, P0vsP9, P3vsP6, P3vsP9, P6vsP9]
