# Supplementary material for: Identification of novel transcripts and peptides in developing murine lens
Source: Sci Rep. 2018 Jul 24;8:11162. doi: 10.1038/s41598-018-28727-w (PMC6057992; doi:10.1038/s41598-018-28727-w)
Supplement: Supplementary file 13 — Supplementary Table 12 [file 41598_2018_28727_MOESM13_ESM.xlsx]

## Sheet: ReadMe
Sequence	Sequence of the peptide
Mouse data base (nr)	Existance of the peptides in NCBI non-redundant mouse database
Modifications	Any identified modifications on the peptides
Quality PEP	The posterior error probability (PEP) of the identified peptide
q-value	q-value of the identified peptide
# PSMs	Number of peptide-spectrum matches for the peptide
Protein Accessions	Accession of the protein
# Missed Cleavages	Number of missed-cleavages by an enzyme
Theo. MH+ [Da]	Theoretical mass of the charged peptide
Sequence Length	Length of the peptide
Abundance	Signal-to-noise ratio of the reporter ions
XCorr Sequest HT	Xcorr score of the peptide calculated in Sequest HT
Charge Sequest HT	Charge state of the peptide
m/z [Da] Sequest HT	Measured mass of the peptide
DeltaM [ppm] Sequest HT	Difference between measured and theoretical mass of the peptide
RT [min] Sequest HT	Retention time of the peptide during liquid chromatography

## Sheet: Supplementary Table 12
Sequence	Mouse data base (nr)	Modifications	Quality PEP	q-value	# PSMs	Protein Accessions	# Missed Cleavages	Theo. MH+ [Da]	Sequence Length	Abundance E15_set1	Abundance E18_set1	Abundance P0_set1	Abundance P3_set1	Abundance P6_set1	Abundance P9_set1	Abundance E15_set2	Abundance E18_set2	Abundance P0_set2	Abundance P3_set2	Abundance P6_set2	Abundance P9_set2	Abundance E15_set3	Abundance E18_set3	Abundance P0_set3	Abundance P3_set3	Abundance P6_set3	Abundance P9_set3	XCorr Sequest HT	Charge Sequest HT	m/z [Da] Sequest HT	DeltaM [ppm] Sequest HT	RT [min] Sequest HT
[R].AAESDLSTARPAPPEPR.[G]	No match	1xTMT6plex [N-Term]	1.55457e-07	0	1	MSTRG.4120.3	0	1994.05	17							40.6	28.8	31.7	22.1	26.7	32.2							3.27	3	665.355	-0.3	61.3464
[R].AFAHAEPR.[R]	No match	1xTMT6plex [N-Term]	0.058369	0.00435352	2	MSTRG.6156.3	0	1127.62	8	147.6	103.1	62.1	55.9	38.1	39.5	91.2	54.9	58.2	33.5	32.5	27.5							2.99	3	376.544	0.57	22.4958
[K].ATEDCFQER.[N]	No match	1xTMT6plex [N-Term]; 1xCarbamidomethyl [C5]	0.00441584	0.000189227	2	MSTRG.5109.18	0	1384.64	9							4.2	4	6.8	5.2	3.8	2.6							4	2	692.823	1.11	41.8728
[R].AVGVDCSAPEPR.[C]	No match	1xTMT6plex [N-Term]; 1xCarbamidomethyl [C6]	1.92634e-05	0	2	MSTRG.3713.5	0	1486.75	12	10.5	12.1	7.3	5	5.9	4.3							3.6	1	1	1	1	1	4.45	2	743.88	0.89	58.5647
[R].DLGGVESASPSAAR.[A]	No match	1xTMT6plex [N-Term]	8.67289e-06	0	1	MSTRG.19717.4	0	1545.81	14							4.7	3.8	6.8	3	4.8	4.3							4.84	2	773.407	-0.05	68.9506
[K].DREIWLNR.[Y]	No match	1xTMT6plex [N-Term]	0.0408569	0.00307963	4	MSTRG.12904.4	1	1330.74	8	37.8	53.6	24.2	19.7	29.7	27.5	99.4	36	43	49	68.7	42.6	14	11.7	7.8	6.1	9.8	5.6	3.37	3	444.252	-0.37	36.0657
[R].GLQRPDGGDHR.[R]	No match	1xTMT6plex [N-Term]	0.000251683	5.87165e-05	2	MSTRG.398.2	0	1436.76	11	74.4	100.6	115.5	113.4	121.6	119.6							18.5	30.6	22.4	21.6	41.9	26.5	2.91	4	359.944	-0.48	14.3812
[R].LCGACGTASGTK.[R]	No match	1xTMT6plex [N-Term; K12]; 2xCarbamidomethyl [C2; C5]	1.2781e-07	0	3	MSTRG.16432.2	0	1640.85	12	5.7	8.6	5.9	6.4	7.1	9							3	1	1	1	4.9	4.2	5.06	2	820.931	2.37	35.2532
[-].LRHLNNVNILK.[I]	No match	1xTMT6plex [N-Term; K11]; 1xAcetyl [N-Term]	0.0734869	0.00533701	2	MSTRG.11709.1	1	1834.14	11	484.8	333.5	116.7	89.9	42.6	59.4	410.6	107.2	324.9	47.2	101.4	61.4							3.01	3	612.051	-1.98	85.156
[K].NYFYTGAEIK.[G]	No match	1xTMT6plex [N-Term; K10]	0.000459242	5.87165e-05	1	MSTRG.19785.1	0	1663.91	10	4.2	9.4	1.8	6.4	3.7	5.8													3.96	2	832.461	2.94	66.9374
[K].QGISSISTFK.[-]	No match	1xTMT6plex [N-Term; K10]	0.0184703	0.00138664	3	MSTRG.18410.1	0	1525.9	10	237.9	304.3	154.1	172.3	125.3	111.6	171.3	111.8	230.8	89.3	117.4	99.6	86.6	20.2	27.2	13.9	27.2	28.8	3.74	2	763.452	-0.91	86.3704
[-].SAQALVK.[R]	No match	1xTMT6plex [S/K]; 1xAcetyl [N-Term]	0.0717573	0.00517479	2	MSTRG.6483.20	0	1216.77	7													23.8	14.5	9.2	5.3	15	10.6	3.08	2	608.887	0.89	70.609
[-].SINEVIK.[C]	No match	1xTMT6plex [S/K]; 1xAcetyl [N-Term]	0.101685	0.00827551	1	MSTRG.5839.2	0	1302.8	7							104.4	74.2	32.3	15.5	13.8	9.8							2.94	2	651.906	0.43	85.1695
[K].SMGEDTVPK.[Q]	No match	1xTMT6plex [S/K]	0.00677404	0.000492904	1	MSTRG.6973.3	0	1421.77	9							44.1	18.5	38.6	15.2	17.1	13.5							3.16	2	711.39	1.29	72.5192
[-].WLIEISK.[T]	No match	1xTMT6plex [N-Term; K7]	0.0330265	0.00248359	3	MSTRG.8658.5	0	1346.84	7	69.3	122.8	56.9	68	38.3	51.5	3.6	2.8	6.6	4.5	6.2	3.6	25.3	11.6	6.4	10.7	10.8	9.4	3.35	2	673.927	0.8	90.4666
[R].FLTVSTSPGFPGT.[-]	No match	1xTMT6plex [N-Term]	0.0808285	0.00601236	1	MSTRG.16436.1	0	1539.83	13	37.1	56.1	26.6	38.9	28.5	39.3													3.73	2	770.417	0.62	98.8308
[R].AAGDAEPEDQAQPQPQPEPEPR.[G]	No match	1xTMT6plex [N-Term]	1.11835e-06	0	4	MSTRG.5528.4	0	2586.23	22	3.7	4	1.6	3.6	1	2.2	51	32.4	59	26.9	33.1	21.3	4.6	1.3	1	1	1	3	4.94	3	862.749	1.87	64.9176
[R].LGHVGGADGANPSSAGSPQDGR.[G]	No match	1xTMT6plex [N-Term]	7.18045e-10	0	1	MSTRG.3412.1	0	2236.09	22							11.4	9.1	5.9	2.5	3.8	4.4							5.43	3	746.036	0.8	43.0297
[R].SPGSEPQTQEAQEAGSDPQAARPQR.[K]	No match	1xTMT6plex [N-Term]	0.00525334	0.000416943	2	MSTRG.18532.2	0	2851.38	25							21.1	13	30.7	20.9	17.6	9	2.7	1.3	1	1	1.4	1	3.29	3	951.13	0.04	35.7598
[R].ERPTPDVGDGQGPQLSESSSSPFSIPPDK.[D]	No match	1xTMT6plex [N-Term; K29]	3.55969e-07	0	11	MSTRG.12232.3	0	3469.75	29	157.2	157.3	104.9	65.3	47.8	31.9							246.1	99	76.8	41.1	54.4	37.6	5.33	4	868.193	0.97	65.4265
